# Supplementary material for: Regional patterns of human cortex development correlate with underlying neurobiology
Source: bioRxiv. 2024 Aug 10:2023.05.05.539537. Originally published 2023 May 5. Preprint. [Version 4] doi: 10.1101/2023.05.05.539537 (PMC10187287; doi:10.1101/2023.05.05.539537)
Supplement: Supplement 5 [file media-5.zip]

Archive with 95 entries (94 files):
- source_data/
- source_data/source_supp_FigS3E_loadings.csv
- source_data/source_supp_FigS1.csv
- __MACOSX/source_data/._source_supp_FigS1.csv
- source_data/source_supp_FigS3B_permutation.csv
- source_data/source_supp_FigS2.csv
- __MACOSX/source_data/._source_supp_FigS2.csv
- source_data/source_Fig10.csv
- __MACOSX/source_data/._source_Fig10.csv
- source_data/source_supp_FigS3C_explainedVariance.csv
- source_data/source_supp_FigS7.csv
- __MACOSX/source_data/._source_supp_FigS7.csv
- source_data/.DS_Store
- __MACOSX/source_data/._.DS_Store
- source_data/source_supp_FigS3D_loadings.csv
- source_data/source_supp_FigS11B_markers.csv
- source_data/source_supp_FigS6BC_predictedCTchange.csv
- __MACOSX/source_data/._source_supp_FigS6BC_predictedCTchange.csv
- source_data/source_supp_FigS4.csv
- __MACOSX/source_data/._source_supp_FigS4.csv
- source_data/source_supp_FigS11A_predictedCTchange.csv
- source_data/source_Fig5_MovieS2.csv
- __MACOSX/source_data/._source_Fig5_MovieS2.csv
- source_data/source_supp_FigS3F_correlation.csv
- __MACOSX/source_data/._source_supp_FigS3F_correlation.csv
- source_data/source_supp_FigS3A_intercorrelation.csv
- __MACOSX/source_data/._source_supp_FigS3A_intercorrelation.csv
- source_data/source_supp_FigS5.csv
- source_data/source_Fig2.csv
- __MACOSX/source_data/._source_Fig2.csv
- source_data/source_Fig3.csv
- __MACOSX/source_data/._source_Fig3.csv
- source_data/source_supp_FigS18B_imgn.csv
- source_data/source_supp_FigS10.csv
- __MACOSX/source_data/._source_supp_FigS10.csv
- source_data/source_supp_FigS28.csv
- source_data/source_Fig4.csv
- source_data/source_supp_FigS15.csv
- __MACOSX/source_data/._source_supp_FigS15.csv
- source_data/source_supp_FigS3C_permutation.csv
- __MACOSX/source_data/._source_supp_FigS3C_permutation.csv
- source_data/source_supp_FigS17_nullExpression.csv
- source_data/source_Fig7_geneExpression.csv
- __MACOSX/source_data/._source_Fig7_geneExpression.csv
- source_data/source_supp_FigS8_female.csv
- source_data/source_supp_FigS18A_abcd.csv
- __MACOSX/source_data/._source_supp_FigS18A_abcd.csv
- source_data/source_supp_FigS6A_MovieS1_predictedCT.csv
- __MACOSX/source_data/._source_supp_FigS6A_MovieS1_predictedCT.csv
- source_data/source_supp_FigS13_explainedCT.csv
- __MACOSX/source_data/._source_supp_FigS13_explainedCT.csv
- source_data/source_Fig6.csv
- source_data/source_supp_FigS16.csv
- __MACOSX/source_data/._source_supp_FigS16.csv
- source_data/source_supp_FigS27.csv
- __MACOSX/source_data/._source_supp_FigS27.csv
- source_data/source_supp_FigS26.csv
- __MACOSX/source_data/._source_supp_FigS26.csv
- source_data/source_supp_FigS17_statistics.csv
- source_data/source_supp_FigS13_correlation.csv
- __MACOSX/source_data/._source_supp_FigS13_correlation.csv
- source_data/source_supp_FigS24.csv
- __MACOSX/source_data/._source_supp_FigS24.csv
- source_data/source_Fig8.csv
- __MACOSX/source_data/._source_Fig8.csv
- source_data/source_supp_FigS3E_correlation.csv
- source_data/source_supp_FigS25.csv
- source_data/source_Fig9.csv
- __MACOSX/source_data/._source_Fig9.csv
- source_data/source_supp_FigS19.csv
- __MACOSX/source_data/._source_supp_FigS19.csv
- source_data/source_supp_DataS3.csv
- source_data/source_supp_FigS21.csv
- __MACOSX/source_data/._source_supp_FigS21.csv
- source_data/source_supp_FigS20.csv
- source_data/source_supp_FigS14_MovieS2.csv
- __MACOSX/source_data/._source_supp_FigS14_MovieS2.csv
- source_data/source_supp_FigS3B_explainedVariance.csv
- source_data/source_supp_DataS4.csv
- __MACOSX/source_data/._source_supp_DataS4.csv
- source_data/source_supp_FigS22.csv
- __MACOSX/source_data/._source_supp_FigS22.csv
- source_data/source_supp_FigS23.csv
- __MACOSX/source_data/._source_supp_FigS23.csv
- source_data/source_Fig7_explainedCT.csv
- source_data/source_supp_FigS9.csv
- __MACOSX/source_data/._source_supp_FigS9.csv
- source_data/source_supp_FigS8_male.csv
- source_data/source_supp_FigS12_nsubjects.csv
- __MACOSX/source_data/._source_supp_FigS12_nsubjects.csv
- source_data/source_supp_FigS11CD_explainedCT.csv
- __MACOSX/source_data/._source_supp_FigS11CD_explainedCT.csv
- source_data/source_supp_FigS12_correlation.csv
- __MACOSX/source_data/._source_supp_FigS12_correlation.csv
- source_data/source_supp_FigS3D_correlation.csv
