# Supplementary material for: Regional patterns of human cortex development correlate with underlying neurobiology
Source: bioRxiv. 2024 Aug 10:2023.05.05.539537. Originally published 2023 May 5. Preprint. [Version 4] doi: 10.1101/2023.05.05.539537 (PMC10187287; doi:10.1101/2023.05.05.539537)
Supplement: Supplement 5 [file media-5.zip › source_data/source_supp_FigS3B_permutation.csv]

	explained_variance
observed	0.9091398721158839
null_0	0.8574174248686397
null_1	0.8934019430645368
null_2	0.8024141559999245
null_3	0.874130422047022
null_4	0.8329104366742545
null_5	0.7977570831465358
null_6	0.8476301403127379
null_7	0.817542980786682
null_8	0.82528697819726
null_9	0.7905948415792696
null_10	0.8361800818942524
null_11	0.8212002043465948
null_12	0.820722266652554
null_13	0.8013159629486847
null_14	0.8654462643611248
null_15	0.8829327019243957
null_16	0.7926653458670211
null_17	0.7501687762062145
null_18	0.8255011063186729
null_19	0.7973490857909705
null_20	0.8481914985304166
null_21	0.8292228786133791
null_22	0.8274480663760242
null_23	0.8876741794674233
null_24	0.7907670245096877
null_25	0.8318095166642454
null_26	0.8180421471830271
null_27	0.8068342510856868
null_28	0.7847174523647908
null_29	0.7718222135595894
null_30	0.8024049874307161
null_31	0.8090634198713367
null_32	0.8390366915220863
null_33	0.8398856861748414
null_34	0.8362393191133903
null_35	0.8184601487789646
null_36	0.858806201146199
null_37	0.8186043609740392
null_38	0.7936800128623563
null_39	0.8027529739503008
null_40	0.8618230755033749
null_41	0.8137282383139104
null_42	0.8553756981105052
null_43	0.8186472480451905
null_44	0.8384953435255682
null_45	0.8593126489613232
null_46	0.8409127424295287
null_47	0.8265119514751844
null_48	0.808307471944138
null_49	0.7471645537095565
null_50	0.8204721927958274
null_51	0.7920333377186614
null_52	0.7833864785675523
null_53	0.8838891416016355
null_54	0.8343637500148258
null_55	0.8386750928003157
null_56	0.8337020541931045
null_57	0.8187705776458273
null_58	0.799727597036444
null_59	0.8095574940600673
null_60	0.8711830954461975
null_61	0.7810997549527143
null_62	0.8627005355439865
null_63	0.8361019475418694
null_64	0.8302512413718304
null_65	0.9098716692807128
null_66	0.8596879853679484
null_67	0.7929729908591513
null_68	0.8295720578171426
null_69	0.8076563270133581
null_70	0.8766835967704089
null_71	0.7718001888707153
null_72	0.8848660253712793
null_73	0.8818030718149811
null_74	0.833801262361197
null_75	0.8788605297605986
null_76	0.8221911394262562
null_77	0.7823672072005489
null_78	0.8004150287287122
null_79	0.8836169745529363
null_80	0.8360213685882565
null_81	0.8603517664190606
null_82	0.8781959345533408
null_83	0.8037471303414436
null_84	0.8095991017884625
null_85	0.8061224260603291
null_86	0.8622325541012544
null_87	0.8604609421606942
null_88	0.8116749102988438
null_89	0.8533140024327512
null_90	0.8337078379747815
null_91	0.8343397062283449
null_92	0.8103366471262177
null_93	0.846409330376888
null_94	0.7840431196477184
null_95	0.8145999632965893
null_96	0.8329719980793849
null_97	0.8786797363110312
null_98	0.8880641768295786
null_99	0.8524460224572337
null_100	0.7920478109251945
null_101	0.8274550113381588
null_102	0.8338138611110623
null_103	0.8088476406285621
null_104	0.8361825465327839
null_105	0.8776172083117368
null_106	0.9512445714803237
null_107	0.8074078047440532
null_108	0.8007163338459664
null_109	0.8095252739211526
null_110	0.8128266053504261
null_111	0.8740766886092958
null_112	0.8497823038100402
null_113	0.8283799964316338
null_114	0.8491959609279218
null_115	0.8216675781183246
null_116	0.8641413406942777
null_117	0.9442749843291373
null_118	0.9539016418742803
null_119	0.7802296333763779
null_120	0.8175501133164242
null_121	0.8699751739729553
null_122	0.8792976076262834
null_123	0.7986869455195941
null_124	0.8698654523711861
null_125	0.8961487276346897
null_126	0.85174568772518
null_127	0.8264754378310206
null_128	0.7641503668537537
null_129	0.8146855302888407
null_130	0.7773961516406522
null_131	0.8140499661660103
null_132	0.8353273009638464
null_133	0.8118654421788801
null_134	0.9243111413568853
null_135	0.8106679475180577
null_136	0.8734302594383454
null_137	0.8733913335537972
null_138	0.795362566137365
null_139	0.8941863212325287
null_140	0.7326118789844398
null_141	0.7664810594559838
null_142	0.7927670523443086
null_143	0.8415085632112778
null_144	0.7981523703083249
null_145	0.8774269496934997
null_146	0.7924126842602924
null_147	0.8294421904273029
null_148	0.772283147100481
null_149	0.7907074922344932
null_150	0.799996975166455
null_151	0.8128876265901535
null_152	0.8283533380066079
null_153	0.8091300105141706
null_154	0.8620987444951591
null_155	0.7702772595968775
null_156	0.8660878053919011
null_157	0.788720598973184
null_158	0.8454965349873549
null_159	0.8064232628424991
null_160	0.8732932610325865
null_161	0.8508198746045946
null_162	0.8321754884208619
null_163	0.8208904004369132
null_164	0.8166141707182899
null_165	0.8365987886523873
null_166	0.855011052695672
null_167	0.8496692941635772
null_168	0.8411443863269784
null_169	0.7858485647913355
null_170	0.8452851296801137
null_171	0.8711813861414555
null_172	0.8172245051352226
null_173	0.8198264001964972
null_174	0.8435993207665157
null_175	0.8020934506374675
null_176	0.8125732213628268
null_177	0.8005140577217894
null_178	0.8435784541592048
null_179	0.8170910319133343
null_180	0.7809024694037107
null_181	0.8907386666881502
null_182	0.8082299889828992
null_183	0.9182192338568096
null_184	0.8374695138706304
null_185	0.8555561066269735
null_186	0.8630242720399096
null_187	0.8229564111496506
null_188	0.8334810119603706
null_189	0.8324605085674769
null_190	0.8014126504662015
null_191	0.8426954763201486
null_192	0.7767342253879448
null_193	0.8540728140690607
null_194	0.8984306100924708
null_195	0.8475616593401547
null_196	0.8069214251112192
null_197	0.8720143040443868
null_198	0.8261825304126613
null_199	0.8395906875599922
null_200	0.884405669848658
null_201	0.8170217059112969
null_202	0.8177997256454742
null_203	0.8359039018819346
null_204	0.8541926391580377
null_205	0.8167746830508705
null_206	0.8389101893293829
null_207	0.7843941579601781
null_208	0.8132068786581386
null_209	0.809378694313192
null_210	0.8258540636387559
null_211	0.8785157349093683
null_212	0.8993697072391894
null_213	0.8900907625559267
null_214	0.8599122144936238
null_215	0.8623513850993176
null_216	0.8351539520334067
null_217	0.847583475894145
null_218	0.8715840828052551
null_219	0.8491579950262041
null_220	0.8220298198667129
null_221	0.8205620778272859
null_222	0.7728345976571016
null_223	0.824891316280685
null_224	0.8056490364736932
null_225	0.8601376709036235
null_226	0.8032062967404194
null_227	0.7935883062098519
null_228	0.8042780082028352
null_229	0.8420600828414446
null_230	0.81470774711848
null_231	0.7968271758018987
null_232	0.7911936870319747
null_233	0.8278058723892774
null_234	0.9094976001150469
null_235	0.8205731993548093
null_236	0.9296946123224602
null_237	0.807571106469846
null_238	0.8150903751936223
null_239	0.8063174643017725
null_240	0.860280739056624
null_241	0.8384098517382482
null_242	0.8103441369577485
null_243	0.7960375830188356
null_244	0.8060888434469967
null_245	0.8310095928680421
null_246	0.8269339926396192
null_247	0.8483847742815799
null_248	0.8220076315803917
null_249	0.7924703656422144
null_250	0.8434294017612456
null_251	0.8997329000960641
null_252	0.8203553688012724
null_253	0.7552199318283614
null_254	0.8448647316409623
null_255	0.8513678235054413
null_256	0.8022717585809716
null_257	0.8513197365565446
null_258	0.8258005789381949
null_259	0.8871473357022807
null_260	0.8190835325829718
null_261	0.7594175438556103
null_262	0.8030956692751156
null_263	0.8544007316543513
null_264	0.8409457079315248
null_265	0.837354141726608
null_266	0.7903355188172475
null_267	0.7998902919740776
null_268	0.8136263012131587
null_269	0.8227273498350614
null_270	0.8769237560734707
null_271	0.8582247300298578
null_272	0.8337009673771757
null_273	0.8094441460416191
null_274	0.8428116264934564
null_275	0.8384539805145566
null_276	0.7828187108802475
null_277	0.8009652399719419
null_278	0.9202482357398611
null_279	0.7828567003655152
null_280	0.8735364814407688
null_281	0.7753169386074898
null_282	0.8530616208776451
null_283	0.8227336012472315
null_284	0.8677593371460423
null_285	0.8146438335091709
null_286	0.7505115102050262
null_287	0.8082692973943817
null_288	0.828966928846274
null_289	0.9209131932974658
null_290	0.8150047715694215
null_291	0.8318834146507283
null_292	0.8520738272711892
null_293	0.893466656822638
null_294	0.8060132365270886
null_295	0.8435155935218551
null_296	0.9245261282214208
null_297	0.8161853878754943
null_298	0.8341565811621287
null_299	0.8201790330140893
null_300	0.8684376453911734
null_301	0.8109482303681191
null_302	0.8750833371997035
null_303	0.8239037707389215
null_304	0.8350705087022121
null_305	0.8136821875960073
null_306	0.8438191315875617
null_307	0.841262309032456
null_308	0.8105068805205254
null_309	0.8928655679280324
null_310	0.803328065408443
null_311	0.850234980559981
null_312	0.7942926000571124
null_313	0.825411593474504
null_314	0.8599351732835158
null_315	0.8013866945739303
null_316	0.8283263159067752
null_317	0.7788881095393738
null_318	0.8463140897746693
null_319	0.8348877254568374
null_320	0.757234168424244
null_321	0.8561237022501222
null_322	0.8381823574585916
null_323	0.8113417997548972
null_324	0.8146457421205338
null_325	0.8811281419646418
null_326	0.8356829011283549
null_327	0.8474518991636437
null_328	0.8051358421524204
null_329	0.917166473274211
null_330	0.8498728642166056
null_331	0.8731059333051913
null_332	0.8294546122312172
null_333	0.8988512703449822
null_334	0.8872383443698215
null_335	0.8693705485466794
null_336	0.7692339477575109
null_337	0.8019102800511811
null_338	0.859403552983915
null_339	0.761186046867405
null_340	0.9424539263437195
null_341	0.8058678957594101
null_342	0.7992469508009953
null_343	0.8482115378726837
null_344	0.8363051685605348
null_345	0.8512617368056632
null_346	0.8265805581504038
null_347	0.823806697791082
null_348	0.7922800711682485
null_349	0.7713864492938699
null_350	0.8854593715635258
null_351	0.7906661814416697
null_352	0.8746653989866545
null_353	0.794671305152683
null_354	0.8704093831128277
null_355	0.8022642292572063
null_356	0.847968227487511
null_357	0.7906698697358653
null_358	0.8752667126028083
null_359	0.8560268678464377
null_360	0.8223430425192773
null_361	0.8239933047344252
null_362	0.8128921072013017
null_363	0.8272125050976777
null_364	0.8277243376163967
null_365	0.8027457042622534
null_366	0.8290777602756505
null_367	0.7949850807114925
null_368	0.7773721603790535
null_369	0.8396503207373355
null_370	0.8878811935017957
null_371	0.8128600538732426
null_372	0.7875733013037486
null_373	0.7687572821869789
null_374	0.8514837931990691
null_375	0.8377707729200382
null_376	0.7910497963808796
null_377	0.814817431625621
null_378	0.7980873260055764
null_379	0.8494878901322673
null_380	0.7890450775620635
null_381	0.8978269840438623
null_382	0.8655423174746187
null_383	0.8410870995817309
null_384	0.8412916586134731
null_385	0.805442931800514
null_386	0.8443660953380097
null_387	0.8436490253370544
null_388	0.8619358719289671
null_389	0.8275688715751968
null_390	0.8736882563114075
null_391	0.8076073169461743
null_392	0.8697201522659258
null_393	0.8206384477979461
null_394	0.7883382171696617
null_395	0.8808593423946754
null_396	0.8477809968163244
null_397	0.7999250947982824
null_398	0.8180170391481872
null_399	0.8689466866378663
null_400	0.8116179328626517
null_401	0.8113557341999081
null_402	0.8235881549971757
null_403	0.8729026466572982
null_404	0.9116462896996242
null_405	0.8708122100018841
null_406	0.8111581905499096
null_407	0.8400775259861043
null_408	0.8202946212852162
null_409	0.8041318939827256
null_410	0.8492216337141028
null_411	0.8510837431763048
null_412	0.8689574484283333
null_413	0.7553913282613315
null_414	0.8298439146466502
null_415	0.8969255953668849
null_416	0.853328087474837
null_417	0.9254146769550273
null_418	0.7710395383243307
null_419	0.8726027304475598
null_420	0.8093246708622638
null_421	0.8401146587640603
null_422	0.7684359104086746
null_423	0.8636654543146076
null_424	0.8177566830327326
null_425	0.8690452074446916
null_426	0.8832732269354995
null_427	0.8848969962128017
null_428	0.8394458781700368
null_429	0.8351707285926132
null_430	0.8989273482989144
null_431	0.8291233135511153
null_432	0.8268523203727245
null_433	0.8098203464396435
null_434	0.8231657627652612
null_435	0.7966706558320715
null_436	0.8797680233453473
null_437	0.8577086159940548
null_438	0.8335495349660105
null_439	0.8780999941390912
null_440	0.7962488062152224
null_441	0.8096328613922413
null_442	0.854325574955774
null_443	0.7946991209295882
null_444	0.8341662740182705
null_445	0.8273191191528294
null_446	0.838481097484168
null_447	0.8506177539989351
null_448	0.8263871598504401
null_449	0.8696075261557049
null_450	0.8343529699607861
null_451	0.8496298149872779
null_452	0.8378856782930767
null_453	0.8786165719331552
null_454	0.8731841055618919
null_455	0.8406387365089767
null_456	0.8472164207487012
null_457	0.8234973090325933
null_458	0.8418989903675911
null_459	0.8331242169479534
null_460	0.8131170416929043
null_461	0.9045915223364585
null_462	0.8171441571738315
null_463	0.8475525928570744
null_464	0.8496615469955596
null_465	0.857673240598863
null_466	0.8092929480531278
null_467	0.89882749451853
null_468	0.8420740658318961
null_469	0.8159893322400235
null_470	0.8653399223534597
null_471	0.7858932204060938
null_472	0.7744904127341139
null_473	0.8254565221816696
null_474	0.8169825390198306
null_475	0.8248225655332073
null_476	0.7996322338461673
null_477	0.8248293598092192
null_478	0.8297669171993411
null_479	0.8617087989814372
null_480	0.8909869091980296
null_481	0.8476359179270515
null_482	0.775624714383601
null_483	0.8214832119677288
null_484	0.8299270578039885
null_485	0.8267821514324627
null_486	0.8080522232723601
null_487	0.8276987067697207
null_488	0.8351478511087747
null_489	0.8105034085270115
null_490	0.8474374733416588
null_491	0.8047946532361386
null_492	0.929678396335939
null_493	0.7970779347801473
null_494	0.8249178392175479
null_495	0.7727532559293829
null_496	0.8280485005944566
null_497	0.7954524676086041
null_498	0.78657017168189
null_499	0.8500465864663147
null_500	0.851894741877017
null_501	0.8709677942184824
null_502	0.7969918008634
null_503	0.8588875227548226
null_504	0.8507367174221532
null_505	0.7943574438199897
null_506	0.8371267207194331
null_507	0.8201853348402834
null_508	0.7938182835304444
null_509	0.8779280832164077
null_510	0.7745271067390413
null_511	0.8245181467648965
null_512	0.8403574520590911
null_513	0.9465055598149853
null_514	0.860915464255009
null_515	0.8215877998121958
null_516	0.7704253342456441
null_517	0.8190564191548417
null_518	0.8634506621747512
null_519	0.7945819263765357
null_520	0.7968698394190428
null_521	0.8081313817997288
null_522	0.8181218748157978
null_523	0.8213868528126654
null_524	0.7566951729076049
null_525	0.8508661167435112
null_526	0.8695640112458545
null_527	0.8746886842986595
null_528	0.8462084245023626
null_529	0.7992781231607191
null_530	0.7959878350210562
null_531	0.8007925100374955
null_532	0.8362396705190599
null_533	0.8098644134798865
null_534	0.8359853702663186
null_535	0.9111924431681249
null_536	0.8587282370412426
null_537	0.8497640288463426
null_538	0.8203503340544395
null_539	0.789986891471879
null_540	0.8808696185795858
null_541	0.8423968743174565
null_542	0.8086054839700316
null_543	0.8632538987544295
null_544	0.8952269448529462
null_545	0.8558850912718489
null_546	0.8366102740728172
null_547	0.8336815007235509
null_548	0.8241087823185405
null_549	0.9056473273211844
null_550	0.8067089363863424
null_551	0.7536590539894085
null_552	0.7304729792265255
null_553	0.8479224460641052
null_554	0.8587170102919863
null_555	0.7894577958131286
null_556	0.8080825724491252
null_557	0.7605412305825775
null_558	0.8369814627433512
null_559	0.8454269499702513
null_560	0.8412401067179155
null_561	0.8267934736995645
null_562	0.8008515103039657
null_563	0.835478268276566
null_564	0.9382535383401054
null_565	0.8869319527624118
null_566	0.7879571367135494
null_567	0.8014099207463584
null_568	0.830948735370687
null_569	0.7930718396615698
null_570	0.8880240410406763
null_571	0.7873724813917835
null_572	0.780932252826414
null_573	0.8510623488673716
null_574	0.8542865668601394
null_575	0.7959631562290268
null_576	0.8190871061660581
null_577	0.827110762055503
null_578	0.8496475132499095
null_579	0.8737786388197423
null_580	0.8434350207693363
null_581	0.8950799151672788
null_582	0.8305607737767028
null_583	0.7964373348399966
null_584	0.8165961054044455
null_585	0.8996006813053999
null_586	0.8459393076347804
null_587	0.7661109344046952
null_588	0.8143434321192482
null_589	0.7997041293424558
null_590	0.798278097796502
null_591	0.7703935184664508
null_592	0.853209140307627
null_593	0.8386130019459915
null_594	0.8697342879626981
null_595	0.8200295480591051
null_596	0.9075255738381218
null_597	0.8029036482876564
null_598	0.8380151742019545
null_599	0.7969306901481055
null_600	0.7802152237229741
null_601	0.8166855090089908
null_602	0.8038992166728781
null_603	0.8419039439986381
null_604	0.7902362599885041
null_605	0.8023057721117905
null_606	0.8077134214947086
null_607	0.8286725571265888
null_608	0.8391639320031182
null_609	0.8168664264152594
null_610	0.8225723136979369
null_611	0.8498616966257097
null_612	0.9233490998409166
null_613	0.8629095431462296
null_614	0.8071718483146836
null_615	0.8664645865369437
null_616	0.8122353004451571
null_617	0.8237087993433353
null_618	0.8270708352191243
null_619	0.8355920635606721
null_620	0.7949009692732473
null_621	0.7871026938042475
null_622	0.8046910791998003
null_623	0.8241658302024208
null_624	0.9080664894514158
null_625	0.8281549834787091
null_626	0.7649199362722735
null_627	0.8383700690040592
null_628	0.8478041493357078
null_629	0.8328540090672469
null_630	0.8925664304176363
null_631	0.8638731419149195
null_632	0.7697951686795945
null_633	0.8340618843751606
null_634	0.834449592549962
null_635	0.7756125026766396
null_636	0.8130537683787523
null_637	0.8021380360406253
null_638	0.7842554955944306
null_639	0.7943654017225229
null_640	0.8607572881798262
null_641	0.8416420053930361
null_642	0.8423925790288576
null_643	0.87334114791457
null_644	0.8144485666623063
null_645	0.8061693628838984
null_646	0.8480768543865855
null_647	0.871443368012361
null_648	0.823306575816315
null_649	0.8486169852717608
null_650	0.7895261521753822
null_651	0.8522426297801869
null_652	0.7724228650312611
null_653	0.8813859820345209
null_654	0.8132399437522451
null_655	0.7862504655048383
null_656	0.8449141724198043
null_657	0.8431739340037239
null_658	0.8159439787421835
null_659	0.8956090163896836
null_660	0.7746577476792122
null_661	0.7959874407342201
null_662	0.7923858455938585
null_663	0.8074755400885241
null_664	0.8577821703961461
null_665	0.8219874502516745
null_666	0.8040788517940839
null_667	0.8668499664831492
null_668	0.8515332575479255
null_669	0.8245519596423206
null_670	0.815587777385264
null_671	0.8738338040137661
null_672	0.814500317462464
null_673	0.8122673012541516
null_674	0.7974338386449326
null_675	0.8222819737276837
null_676	0.8078341429089946
null_677	0.8160913086580335
null_678	0.8713020646372569
null_679	0.8161538927816135
null_680	0.8033273357285013
null_681	0.8502225773896137
null_682	0.8785726094362392
null_683	0.8476484470153298
null_684	0.7973860321105805
null_685	0.8327331826347882
null_686	0.7964859614369878
null_687	0.8575377090535065
null_688	0.8366136654653005
null_689	0.8134268419000503
null_690	0.8067106829768546
null_691	0.7964162796937325
null_692	0.859004933850153
null_693	0.7914308885425176
null_694	0.8619668799361774
null_695	0.7597257136356174
null_696	0.8088586963350977
null_697	0.7974639757438058
null_698	0.8143338737295147
null_699	0.7749863587286872
null_700	0.8150180017885711
null_701	0.7992265966178843
null_702	0.8297465124256759
null_703	0.8717482274850428
null_704	0.8519835306545614
null_705	0.8149803479369429
null_706	0.8498584786661257
null_707	0.8096597886668665
null_708	0.7946334683939733
null_709	0.8038543049424489
null_710	0.8313322479832039
null_711	0.9202734716945548
null_712	0.8464475960886638
null_713	0.9241514337729302
null_714	0.9488712922439543
null_715	0.846127436003961
null_716	0.8093873681945745
null_717	0.8406640094669636
null_718	0.831004687555981
null_719	0.8457588773152968
null_720	0.8586905790782858
null_721	0.791186416058944
null_722	0.8809344247926282
null_723	0.8021041702037818
null_724	0.8522608610342743
null_725	0.7656324639712582
null_726	0.8087101462314763
null_727	0.8111121385248774
null_728	0.8120760544107377
null_729	0.8546556536320473
null_730	0.8768565181534718
null_731	0.8331031543109407
null_732	0.8292536516102756
null_733	0.8195818422515093
null_734	0.799027479120989
null_735	0.8254844997798868
null_736	0.8491076171924746
null_737	0.8259149275538737
null_738	0.7973667496374579
null_739	0.8392618467761679
null_740	0.8295277372963902
null_741	0.8128250908325975
null_742	0.8593159352553312
null_743	0.8373976176159542
null_744	0.8100036050770856
null_745	0.8370239870066493
null_746	0.9228050395088706
null_747	0.7699216074196326
null_748	0.8178332817666122
null_749	0.8300539655808666
null_750	0.7438028550155804
null_751	0.8469205276930434
null_752	0.853737885307126
null_753	0.82053428162537
null_754	0.8366708467999564
null_755	0.8780379357749368
null_756	0.7917180249708714
null_757	0.8552310699250993
null_758	0.88322633806021
null_759	0.8007410326049649
null_760	0.8245401983235078
null_761	0.815603890004575
null_762	0.8095009315519913
null_763	0.762267419614499
null_764	0.8636929620745659
null_765	0.8224894907763495
null_766	0.8418013217426243
null_767	0.8589856236072974
null_768	0.8806673466041702
null_769	0.827354117487783
null_770	0.8638333612842264
null_771	0.7876135685033191
null_772	0.8107895188737595
null_773	0.8187335001950529
null_774	0.873209142299416
null_775	0.7911681996898337
null_776	0.89185518115987
null_777	0.842366604586266
null_778	0.8614843893144346
null_779	0.855623030210491
null_780	0.7910552880782069
null_781	0.8534591108627088
null_782	0.8073214016805423
null_783	0.8464436868408737
null_784	0.8527291121491549
null_785	0.7935013009092045
null_786	0.8260044010022705
null_787	0.8290975229552385
null_788	0.7921076691357082
null_789	0.8053456066453865
null_790	0.8248480913393414
null_791	0.8284150539554356
null_792	0.8378332477265382
null_793	0.8014234534374095
null_794	0.8995537267561537
null_795	0.834171412664705
null_796	0.8382540281198265
null_797	0.8783500599895555
null_798	0.8224376208060975
null_799	0.7918788839059188
null_800	0.7959504465501388
null_801	0.8606602680786559
null_802	0.7801971888311828
null_803	0.9160561608735972
null_804	0.8296460967688729
null_805	0.7937851810504991
null_806	0.8118433643103543
null_807	0.8331066874163122
null_808	0.8072511862094945
null_809	0.8061340944888933
null_810	0.7713443472788615
null_811	0.8325800772340459
null_812	0.825054974942847
null_813	0.7912843960070861
null_814	0.9176840242991738
null_815	0.8934795439036658
null_816	0.8135853541698581
null_817	0.8444983393461178
null_818	0.8284453909404513
null_819	0.864725078781764
null_820	0.7960999271700201
null_821	0.8506931501100793
null_822	0.8361253086988323
null_823	0.8407516453291557
null_824	0.7850422825920546
null_825	0.8913571919452522
null_826	0.8514393890219523
null_827	0.8234279534583832
null_828	0.8203293704462612
null_829	0.8790475425241658
null_830	0.7946732436391648
null_831	0.8503713900337823
null_832	0.8302858923014401
null_833	0.9187210491536473
null_834	0.8558801271144614
null_835	0.7887466280046898
null_836	0.8371074965274211
null_837	0.8437755273561554
null_838	0.8335200017440826
null_839	0.7957752337090005
null_840	0.8049591178099404
null_841	0.7809351334109531
null_842	0.807744946600271
null_843	0.8092944606861925
null_844	0.8610118937624159
null_845	0.802680442698896
null_846	0.7934513678266646
null_847	0.8508306794196221
null_848	0.7791363015430007
null_849	0.8593035269638526
null_850	0.8456847128383066
null_851	0.8796403491209007
null_852	0.8514320434061589
null_853	0.8524721777023685
null_854	0.838817454409534
null_855	0.7794619922581549
null_856	0.8530496735540876
null_857	0.80270690542145
null_858	0.8317839104682595
null_859	0.7878933572146317
null_860	0.7911177444958971
null_861	0.8416546136941981
null_862	0.8805470789959086
null_863	0.8691149103020686
null_864	0.8121756425808652
null_865	0.8945165679449595
null_866	0.8588077664413601
null_867	0.8129230315153
null_868	0.8402691660659292
null_869	0.8168165988719779
null_870	0.8760931128600415
null_871	0.8194585321950014
null_872	0.8151088520262253
null_873	0.8611094066447766
null_874	0.7993814565711836
null_875	0.7602095197364287
null_876	0.772446629530609
null_877	0.8313304665453335
null_878	0.8739533222843043
null_879	0.8215028786384302
null_880	0.7636577127043968
null_881	0.8443867623172367
null_882	0.8424719398383507
null_883	0.8172587322274903
null_884	0.778758406151835
null_885	0.8731737737164235
null_886	0.8525077637245885
null_887	0.8288959843170288
null_888	0.8033862497038243
null_889	0.8077220533600449
null_890	0.8288043780270016
null_891	0.77330384750453
null_892	0.8310497812616564
null_893	0.7684662092538961
null_894	0.7444208496822519
null_895	0.862359818809909
null_896	0.81753839521464
null_897	0.8171523597334115
null_898	0.838934730045117
null_899	0.7919670269640483
null_900	0.8614007020090513
null_901	0.8390302309817443
null_902	0.8541489922048879
null_903	0.8588732453168616
null_904	0.9000830893466332
null_905	0.8185266557545096
null_906	0.8137602724698628
null_907	0.7640763982518676
null_908	0.7992904429729045
null_909	0.836267137092296
null_910	0.8295003271463307
null_911	0.7805641733592219
null_912	0.8747415559869713
null_913	0.8426591836334613
null_914	0.8101272410798098
null_915	0.8039125094279354
null_916	0.8354778715554548
null_917	0.8683457895668933
null_918	0.8362668885014024
null_919	0.7848254719378341
null_920	0.8655147393850632
null_921	0.8560802926329096
null_922	0.7833073022123241
null_923	0.8353312974678605
null_924	0.9358622617389762
null_925	0.7935402656257707
null_926	0.8688994474479516
null_927	0.7799283127625622
null_928	0.7994018276246176
null_929	0.7750514613221822
null_930	0.8283609455781924
null_931	0.8412902123201335
null_932	0.7718957063868382
null_933	0.9086267129020179
null_934	0.8049209615405345
null_935	0.8645709867462188
null_936	0.791936103204737
null_937	0.8058363608299233
null_938	0.8016518174786657
null_939	0.9099115440283218
null_940	0.8800913615166114
null_941	0.8264719971968395
null_942	0.8559737037940471
null_943	0.8557035752576033
null_944	0.866475235398398
null_945	0.8464759649042255
null_946	0.8346063324821669
null_947	0.8602647577607826
null_948	0.8562549552594658
null_949	0.7933419334495689
null_950	0.8647117436527346
null_951	0.8427292875821558
null_952	0.8016452240756905
null_953	0.8100774489157251
null_954	0.8681398926846235
null_955	0.8110776925822345
null_956	0.7924473849285902
null_957	0.8081480766536011
null_958	0.9632177230475633
null_959	0.7887933196287948
null_960	0.9057676641660023
null_961	0.8784610099900486
null_962	0.9045005234750301
null_963	0.8187123209529161
null_964	0.7963140307624534
null_965	0.9147666927965689
null_966	0.7960615580710084
null_967	0.7991131453127778
null_968	0.781690467137689
null_969	0.7805858942698848
null_970	0.8534958177318982
null_971	0.8411304779674164
null_972	0.786244909909343
null_973	0.8961391863349575
null_974	0.8449206872507442
null_975	0.8191182510016648
null_976	0.7511234475642018
null_977	0.7854847027627178
null_978	0.7915002614893099
null_979	0.7376016594010546
null_980	0.8250539557326849
null_981	0.8860325080262994
null_982	0.8244304744332709
null_983	0.8093530598430306
null_984	0.8433629089005069
null_985	0.900792736811733
null_986	0.852566971218551
null_987	0.8288308551683661
null_988	0.8125182315926051
null_989	0.8592477251669768
null_990	0.9157090545607501
null_991	0.8466017046603794
null_992	0.7925850409128804
null_993	0.7664162496373249
null_994	0.7761560561105022
null_995	0.7714313295204084
null_996	0.8484284246865778
null_997	0.8990449721294129
null_998	0.8393937984885212
null_999	0.8579542279267961
null_1000	0.8221399937244872
null_1001	0.8820506860451266
null_1002	0.8154214252405447
null_1003	0.8666160093100433
null_1004	0.7990776811317001
null_1005	0.8563484665365174
null_1006	0.8551177003895768
null_1007	0.8239572034285603
null_1008	0.7648736827416279
null_1009	0.837063182977321
null_1010	0.8237165886869094
null_1011	0.8602714651559152
null_1012	0.7582402489583032
null_1013	0.8238433683819665
null_1014	0.7733388027100635
null_1015	0.8690373803366147
null_1016	0.8301611412248232
null_1017	0.8411657913377303
null_1018	0.8202603308310155
null_1019	0.8046525755536901
null_1020	0.8712443112661962
null_1021	0.8218659084114801
null_1022	0.8623395831029734
null_1023	0.7510838323130754
null_1024	0.8339845747638908
null_1025	0.8039352498896025
null_1026	0.8489522918860442
null_1027	0.8488351697612482
null_1028	0.8291418814681055
null_1029	0.8903117364544644
null_1030	0.8742579348493908
null_1031	0.7939252771692893
null_1032	0.8034074023854287
null_1033	0.8035072293424457
null_1034	0.8890514432920789
null_1035	0.889727731494845
null_1036	0.889634934877443
null_1037	0.8021349734787601
null_1038	0.756047999375382
null_1039	0.8996818416581249
null_1040	0.8247983307491705
null_1041	0.8401648383206715
null_1042	0.8333100853696579
null_1043	0.7501234215480762
null_1044	0.8803759510145271
null_1045	0.8310541254491662
null_1046	0.8204535713006393
null_1047	0.9130611314132371
null_1048	0.8324452295653693
null_1049	0.8278247637073922
null_1050	0.9152841661096937
null_1051	0.8398668191039945
null_1052	0.8611456735206836
null_1053	0.8343268694587225
null_1054	0.7831176159386668
null_1055	0.8287405429831346
null_1056	0.8603212698966849
null_1057	0.8612361570090713
null_1058	0.7820306198863989
null_1059	0.8040732279797622
null_1060	0.7447320992996534
null_1061	0.8549689365208593
null_1062	0.8079134152412293
null_1063	0.865801614594898
null_1064	0.8529244690448662
null_1065	0.7887684176401019
null_1066	0.8231781097306761
null_1067	0.8306716700108754
null_1068	0.7681874547813611
null_1069	0.7905234054131338
null_1070	0.8440224425412665
null_1071	0.884655572944441
null_1072	0.7967405973598568
null_1073	0.8272249893056998
null_1074	0.8212591860998393
null_1075	0.8312777751430107
null_1076	0.8529566489997494
null_1077	0.8745641996896899
null_1078	0.919881043432328
null_1079	0.9215853027706997
null_1080	0.8378342625928908
null_1081	0.8131056913080232
null_1082	0.7776883148282626
null_1083	0.826553885288841
null_1084	0.859070179436483
null_1085	0.8241443735435284
null_1086	0.773794787720923
null_1087	0.812726443173158
null_1088	0.8524684858732957
null_1089	0.8331151432679806
null_1090	0.8303075539950674
null_1091	0.8397255992964692
null_1092	0.885288253619388
null_1093	0.8311130085350538
null_1094	0.8546760581695307
null_1095	0.8293317930274103
null_1096	0.8387634713023486
null_1097	0.8149411144054264
null_1098	0.8876871907414791
null_1099	0.8660066933149387
null_1100	0.859660416233134
null_1101	0.8707309243278248
null_1102	0.9669538588777435
null_1103	0.8519269215632485
null_1104	0.8173560930457531
null_1105	0.8561984369295701
null_1106	0.8598851081743248
null_1107	0.8240355508532969
null_1108	0.8042647879842588
null_1109	0.8439269086004807
null_1110	0.9682217213172809
null_1111	0.7972754484716947
null_1112	0.8099748410917038
null_1113	0.8135553196024945
null_1114	0.8354626526499227
null_1115	0.9103883475764809
null_1116	0.8483848918249053
null_1117	0.8666314531483594
null_1118	0.8126677394823594
null_1119	0.8332004983628506
null_1120	0.8640309054142196
null_1121	0.7864514671799412
null_1122	0.7955257165352899
null_1123	0.8285790971486348
null_1124	0.7730558512147405
null_1125	0.8724135838592676
null_1126	0.8964769872702364
null_1127	0.8193729284273931
null_1128	0.8375324157121393
null_1129	0.8646612982977455
null_1130	0.8571521790708951
null_1131	0.8586663844973763
null_1132	0.9069195613077652
null_1133	0.8545108348548888
null_1134	0.8159123649637219
null_1135	0.8169587428474497
null_1136	0.8092411508442986
null_1137	0.8395180086446018
null_1138	0.7874564286570225
null_1139	0.8355191006437881
null_1140	0.8452133280818374
null_1141	0.7578534823734276
null_1142	0.8640743636053168
null_1143	0.8510719693637527
null_1144	0.822174747851806
null_1145	0.8051130660945885
null_1146	0.8838345440874316
null_1147	0.8574742096379978
null_1148	0.879949151390541
null_1149	0.8679209315048498
null_1150	0.8587928915124502
null_1151	0.8476559135667954
null_1152	0.7994223707193765
null_1153	0.820088320189123
null_1154	0.7782937892338251
null_1155	0.8285570598804909
null_1156	0.7547387038956089
null_1157	0.8357480239905439
null_1158	0.8778369302093397
null_1159	0.7959244564656247
null_1160	0.8536525319904664
null_1161	0.7671145434304746
null_1162	0.781243995176707
null_1163	0.8262097066090099
null_1164	0.8155761610615376
null_1165	0.7669253291948191
null_1166	0.8023496149626084
null_1167	0.8379310071930275
null_1168	0.8179787608273292
null_1169	0.8769813409977134
null_1170	0.7972943581055781
null_1171	0.8240806251788305
null_1172	0.8844297715895515
null_1173	0.7849752659255171
null_1174	0.8733258287206217
null_1175	0.7590897780216368
null_1176	0.8010047484347647
null_1177	0.7959277041527811
null_1178	0.8540233254017967
null_1179	0.8405398490090469
null_1180	0.8147678410708012
null_1181	0.815269001380414
null_1182	0.8340501005034394
null_1183	0.7862166435417668
null_1184	0.8647586546449384
null_1185	0.8274137288136469
null_1186	0.8022581067779202
null_1187	0.824790958376621
null_1188	0.7868579336265357
null_1189	0.856827807517709
null_1190	0.810698538178248
null_1191	0.7953685029835578
null_1192	0.819074064563906
null_1193	0.847912712108694
null_1194	0.9803164256391022
null_1195	0.8348316126501544
null_1196	0.8224834739224937
null_1197	0.8453056468580592
null_1198	0.8250365367826945
null_1199	0.8602768996848201
null_1200	0.8012909225958839
null_1201	0.8697034302304113
null_1202	0.8273754419460254
null_1203	0.8023219759557036
null_1204	0.7965009685792092
null_1205	0.8487665507608104
null_1206	0.8002373029278388
null_1207	0.8733725547387464
null_1208	0.8151113012922387
null_1209	0.7903797700997157
null_1210	0.806614031393841
null_1211	0.8000190270304367
null_1212	0.8326448969826039
null_1213	0.910861809473691
null_1214	0.7987717639246997
null_1215	0.8581788532932878
null_1216	0.7997942704717644
null_1217	0.8007114830659781
null_1218	0.7786166618317262
null_1219	0.9045435596421844
null_1220	0.8257384353308929
null_1221	0.8071961630411889
null_1222	0.8039685089639809
null_1223	0.8289763312390391
null_1224	0.8888870748402593
null_1225	0.8102400139901308
null_1226	0.8309263710892503
null_1227	0.7857247564115637
null_1228	0.7824175669724722
null_1229	0.8641995755581936
null_1230	0.8595391193336023
null_1231	0.8550185677182358
null_1232	0.8015642375481127
null_1233	0.7989740060255608
null_1234	0.8587132765244397
null_1235	0.8112747969490065
null_1236	0.8503675570644117
null_1237	0.8268766800742515
null_1238	0.8051969129889961
null_1239	0.7965508136963907
null_1240	0.7833617080197894
null_1241	0.8290481413155272
null_1242	0.863826104366627
null_1243	0.8501950776444077
null_1244	0.8060007904224317
null_1245	0.8265547427099217
null_1246	0.8162003356570803
null_1247	0.8520296457034444
null_1248	0.8764962272058613
null_1249	0.9202335600783997
null_1250	0.8308083775324234
null_1251	0.8379644593884424
null_1252	0.8574692970696003
null_1253	0.8768511775803048
null_1254	0.8357465235858297
null_1255	0.7909529605165837
null_1256	0.8139746334847114
null_1257	0.8175571533419809
null_1258	0.8436021254594748
null_1259	0.8088333001297497
null_1260	0.8842399816724156
null_1261	0.8541866075517028
null_1262	0.8307697046613133
null_1263	0.7982046593202521
null_1264	0.8566386166538222
null_1265	0.7541550980543558
null_1266	0.8355347792938926
null_1267	0.8010189803851255
null_1268	0.8598312435252362
null_1269	0.8236871211904833
null_1270	0.804047203422139
null_1271	0.7353204457954147
null_1272	0.837761220237278
null_1273	0.9063098569378377
null_1274	0.8174942459130818
null_1275	0.881340927105401
null_1276	0.8512180961263436
null_1277	0.8138187817984361
null_1278	0.8828171918981998
null_1279	0.8955321785175548
null_1280	0.8484436301941107
null_1281	0.91434395165527
null_1282	0.809042808258834
null_1283	0.826877213129657
null_1284	0.8543628320608706
null_1285	0.8588382004970397
null_1286	0.7991591205372948
null_1287	0.9022351096908943
null_1288	0.7921804074085528
null_1289	0.8234493113404381
null_1290	0.8567128812690833
null_1291	0.8154914490295723
null_1292	0.8995490831267065
null_1293	0.8342611762094663
null_1294	0.8199328174359509
null_1295	0.7901954563728117
null_1296	0.8916244312819598
null_1297	0.8126168793088893
null_1298	0.8161388102252752
null_1299	0.8294161549034931
null_1300	0.7442323520049283
null_1301	0.8398550526858181
null_1302	0.8392780967197152
null_1303	0.797525122465454
null_1304	0.8172289792250861
null_1305	0.8730458644419048
null_1306	0.8811534766699118
null_1307	0.8285230611712328
null_1308	0.9077730312175755
null_1309	0.8486449755545981
null_1310	0.8504002634186828
null_1311	0.7855869067145401
null_1312	0.8322269636192965
null_1313	0.8529967394391267
null_1314	0.8825713821109223
null_1315	0.8311335033037718
null_1316	0.8534582409406418
null_1317	0.8077994095371251
null_1318	0.8522310516258792
null_1319	0.7845888866008401
null_1320	0.7892196599713086
null_1321	0.8438106774081293
null_1322	0.8165267478083824
null_1323	0.8049402489476103
null_1324	0.8476219125774355
null_1325	0.7736289457512138
null_1326	0.9095205110686825
null_1327	0.8486272537793198
null_1328	0.8104796108682306
null_1329	0.8882566585247225
null_1330	0.8207595870836996
null_1331	0.8471941420866802
null_1332	0.8071546290136764
null_1333	0.8095001874390306
null_1334	0.840393186960749
null_1335	0.8383281577640118
null_1336	0.8482304260984399
null_1337	0.869337467194579
null_1338	0.8960142629141722
null_1339	0.8298402835401884
null_1340	0.8605495406814505
null_1341	0.8055429084026344
null_1342	0.8065841522305689
null_1343	0.8407034835966404
null_1344	0.8174080386411011
null_1345	0.8530417858815024
null_1346	0.8725051809175156
null_1347	0.785875113662791
null_1348	0.8726395268909305
null_1349	0.7978116877271713
null_1350	0.8334068855777091
null_1351	0.8798397966842298
null_1352	0.8932473982700364
null_1353	0.8461464357866516
null_1354	0.7852062736495384
null_1355	0.8635371906754792
null_1356	0.8089316933682191
null_1357	0.7959248289564244
null_1358	0.817250498843123
null_1359	0.8684349389561251
null_1360	0.8283090126422555
null_1361	0.7895314538101827
null_1362	0.8338949285632997
null_1363	0.7932714869440671
null_1364	0.8687417632578988
null_1365	0.8238765047154574
null_1366	0.8628282617947455
null_1367	0.8345807060636408
null_1368	0.8170897852922816
null_1369	0.8485024911881761
null_1370	0.8224680232563897
null_1371	0.8217543034946045
null_1372	0.7927021788152988
null_1373	0.8745976130048867
null_1374	0.8310278285253007
null_1375	0.7834885581758056
null_1376	0.845742179905654
null_1377	0.8164713566412238
null_1378	0.8395132483612715
null_1379	0.8087807670288784
null_1380	0.7838195976591495
null_1381	0.8276328964527866
null_1382	0.8303592913869386
null_1383	0.8230598230197271
null_1384	0.8240797885606925
null_1385	0.8301093854983256
null_1386	0.867515598321885
null_1387	0.8244358524785207
null_1388	0.8314825023773081
null_1389	0.8020343357940044
null_1390	0.894471073155
null_1391	0.8261960405743716
null_1392	0.8192042401333232
null_1393	0.7985598302714154
null_1394	0.8396326816075353
null_1395	0.8027362988695914
null_1396	0.9141922629382845
null_1397	0.8798783468691158
null_1398	0.7890169614183338
null_1399	0.826065739456443
null_1400	0.8534496181635391
null_1401	0.8799403090939246
null_1402	0.8703353414750596
null_1403	0.8519558169877102
null_1404	0.8511739744226149
null_1405	0.8314228957230525
null_1406	0.8083649500272209
null_1407	0.8168074288924385
null_1408	0.8779392400254687
null_1409	0.7815365698587842
null_1410	0.8427594285224661
null_1411	0.8392101773236222
null_1412	0.8103960726894375
null_1413	0.8543784237594221
null_1414	0.7794419376853725
null_1415	0.8016563030321974
null_1416	0.8769551090908854
null_1417	0.808428014412126
null_1418	0.8151968886430496
null_1419	0.859713441983787
null_1420	0.8947794469547428
null_1421	0.7704826965773319
null_1422	0.8145689907067537
null_1423	0.8820968414609199
null_1424	0.8316376870571134
null_1425	0.8282028001107213
null_1426	0.8271524557649099
null_1427	0.8199442114733482
null_1428	0.8144464242520495
null_1429	0.7569714077553049
null_1430	0.819928186517426
null_1431	0.8331506121643812
null_1432	0.8122726325477976
null_1433	0.7659809915497882
null_1434	0.8305552772547469
null_1435	0.9117789728541816
null_1436	0.8797453775741387
null_1437	0.8251315312420174
null_1438	0.8469764489786198
null_1439	0.8438336683070078
null_1440	0.8051186532229528
null_1441	0.829406662689462
null_1442	0.8388285851123881
null_1443	0.8719491831939378
null_1444	0.8247912060897752
null_1445	0.8235872946922106
null_1446	0.9010849193361952
null_1447	0.8210269426092268
null_1448	0.8499854622552317
null_1449	0.8456142912040836
null_1450	0.8784396043413678
null_1451	0.75202630205111
null_1452	0.8405894461705904
null_1453	0.9146128344386943
null_1454	0.8270813070416099
null_1455	0.8199902260429519
null_1456	0.8931247252312078
null_1457	0.811200969650799
null_1458	0.835026838642763
null_1459	0.9055792586964139
null_1460	0.8708385688697612
null_1461	0.7877025794122934
null_1462	0.8194048698430988
null_1463	0.836707283394189
null_1464	0.7974839035879949
null_1465	0.8069578417071515
null_1466	0.7471775431672173
null_1467	0.7881255104344338
null_1468	0.8134226038411583
null_1469	0.8309987955630952
null_1470	0.8675294189249293
null_1471	0.8160457118188321
null_1472	0.9053973822805006
null_1473	0.8251070132251378
null_1474	0.7976821054066416
null_1475	0.9067987400122763
null_1476	0.816235702233169
null_1477	0.809663858204924
null_1478	0.8515580783189135
null_1479	0.7922812232507582
null_1480	0.8561079977845366
null_1481	0.8398753459551771
null_1482	0.8348979958832957
null_1483	0.8753995989137003
null_1484	0.8384934254435402
null_1485	0.8733582400566052
null_1486	0.8051046408605808
null_1487	0.847907844151683
null_1488	0.8569918641321399
null_1489	0.8315386242854905
null_1490	0.9227870902367667
null_1491	0.8309757423049212
null_1492	0.8580187604831355
null_1493	0.8493953822767409
null_1494	0.7643827565143592
null_1495	0.8465178559125195
null_1496	0.8331740384146658
null_1497	0.8454581462287464
null_1498	0.8457483245638193
null_1499	0.8315243442203225
null_1500	0.8214090382304412
null_1501	0.8305532289562472
null_1502	0.8457518762455594
null_1503	0.90790534152952
null_1504	0.8743508406140524
null_1505	0.8348354784845958
null_1506	0.7726177321974858
null_1507	0.8443657296056579
null_1508	0.8691198734609209
null_1509	0.8527354928564497
null_1510	0.8631790706766862
null_1511	0.8065439867831838
null_1512	0.7952525122132926
null_1513	0.7725369718868115
null_1514	0.8205252917297957
null_1515	0.913990345476588
null_1516	0.784087858422602
null_1517	0.8173555617948264
null_1518	0.832827135578725
null_1519	0.8738348859022682
null_1520	0.9059999213113952
null_1521	0.8294440627939509
null_1522	0.798141294064277
null_1523	0.8925400738685398
null_1524	0.7859837653525332
null_1525	0.7847033658322478
null_1526	0.8582040618650394
null_1527	0.8673243672603967
null_1528	0.7764720465278535
null_1529	0.7939897444710131
null_1530	0.8491827095404183
null_1531	0.7757171288867394
null_1532	0.8644729432109118
null_1533	0.831820105187369
null_1534	0.7779778404968987
null_1535	0.7946266475828642
null_1536	0.8525232202985923
null_1537	0.7904455147655431
null_1538	0.8459627082296968
null_1539	0.7877811041952101
null_1540	0.7951241178728596
null_1541	0.8443426144565239
null_1542	0.7868647174382106
null_1543	0.8143960605816045
null_1544	0.8238974499817574
null_1545	0.804185103268093
null_1546	0.8559205889338775
null_1547	0.771196290571714
null_1548	0.8097958548711601
null_1549	0.7656171528486747
null_1550	0.8644434039310995
null_1551	0.8908408666365644
null_1552	0.8184991748435397
null_1553	0.7981390004305724
null_1554	0.8887087079610728
null_1555	0.8058834933185577
null_1556	0.8555686165582882
null_1557	0.7660195293901391
null_1558	0.8227896709604364
null_1559	0.7829842207217638
null_1560	0.8719928742044704
null_1561	0.8614150330322162
null_1562	0.8496340240635474
null_1563	0.767658061027896
null_1564	0.85566914485122
null_1565	0.8316090038771973
null_1566	0.8625140521789884
null_1567	0.7951745894955797
null_1568	0.7998160658663896
null_1569	0.7874692586060063
null_1570	0.8175551482131233
null_1571	0.8303811706200552
null_1572	0.8508295628987658
null_1573	0.8513312225763898
null_1574	0.8027245724621668
null_1575	0.899246226308131
null_1576	0.8663932389643747
null_1577	0.8262211337604523
null_1578	0.7944986765619754
null_1579	0.8090095703301166
null_1580	0.7895018038295007
null_1581	0.8474931487081159
null_1582	0.8160668844084101
null_1583	0.7636168653975687
null_1584	0.7899412605876731
null_1585	0.8480254768218031
null_1586	0.8591756754391432
null_1587	0.8232399840517769
null_1588	0.8144969749876714
null_1589	0.8631905789170728
null_1590	0.7867441495374137
null_1591	0.9118861762973858
null_1592	0.8801236912192022
null_1593	0.792655050429552
null_1594	0.8273059727391598
null_1595	0.9058093487791321
null_1596	0.7715305391411612
null_1597	0.8419240223332767
null_1598	0.8446640308526606
null_1599	0.7968743222369458
null_1600	0.7699338358545428
null_1601	0.8634467419335354
null_1602	0.8193739596396912
null_1603	0.855785491477616
null_1604	0.871322309619145
null_1605	0.7977929374034848
null_1606	0.8298439411279948
null_1607	0.7669839331206897
null_1608	0.8387126689011201
null_1609	0.8358124811844411
null_1610	0.8243186770403693
null_1611	0.8381831765780738
null_1612	0.7773163385444608
null_1613	0.8232366997725906
null_1614	0.817449519504989
null_1615	0.7913663042858091
null_1616	0.7955474898139151
null_1617	0.8142508601796836
null_1618	0.8805095887540171
null_1619	0.8153038750661348
null_1620	0.85495638139984
null_1621	0.8230397318753097
null_1622	0.8589136172854969
null_1623	0.8242732911278009
null_1624	0.863616786184512
null_1625	0.8223268578211438
null_1626	0.7754756145908338
null_1627	0.8620222949550901
null_1628	0.8217958937698004
null_1629	0.8470605733093729
null_1630	0.8215725273157645
null_1631	0.8607810201306079
null_1632	0.9342630087448829
null_1633	0.872967919002617
null_1634	0.8139408594826203
null_1635	0.8415796123274955
null_1636	0.9098358085280194
null_1637	0.83159861737711
null_1638	0.8808210487071084
null_1639	0.8295679483093261
null_1640	0.901045259889623
null_1641	0.8544265141969859
null_1642	0.8201376739813752
null_1643	0.8262686282452476
null_1644	0.7887534024492681
null_1645	0.8367379538676801
null_1646	0.8772172084731403
null_1647	0.7919628524412109
null_1648	0.804947849776024
null_1649	0.8312061733701047
null_1650	0.7817281234257538
null_1651	0.8174741881739205
null_1652	0.8236184012262106
null_1653	0.8786800106665941
null_1654	0.8420060494292759
null_1655	0.7921802053472422
null_1656	0.8215250901390396
null_1657	0.8541458237248045
null_1658	0.8967335922512515
null_1659	0.8066181405557534
null_1660	0.878474670563475
null_1661	0.8092901995763342
null_1662	0.8560372636871958
null_1663	0.8543100834101917
null_1664	0.7638732261034699
null_1665	0.8842110174219342
null_1666	0.8213125151957162
null_1667	0.810938382514319
null_1668	0.7956110760668752
null_1669	0.8401189904680697
null_1670	0.8430345740071927
null_1671	0.8244308466790571
null_1672	0.7840573437528224
null_1673	0.8411672072825617
null_1674	0.8600708768431689
null_1675	0.7827449111869133
null_1676	0.772774512671748
null_1677	0.8692452589125652
null_1678	0.7939001947520545
null_1679	0.917862363833513
null_1680	0.8019780206262876
null_1681	0.841209344500287
null_1682	0.8020134510725071
null_1683	0.9040023208234339
null_1684	0.821459369069538
null_1685	0.8166874061495577
null_1686	0.8270993194306469
null_1687	0.8173776875741867
null_1688	0.8309604525516221
null_1689	0.8221596969415581
null_1690	0.859260720065837
null_1691	0.8722489693072715
null_1692	0.8755580790323763
null_1693	0.8329404787275835
null_1694	0.82521945148426
null_1695	0.821144776023608
null_1696	0.8036849160588415
null_1697	0.8146148921518237
null_1698	0.7996112078083791
null_1699	0.8540443393150281
null_1700	0.8510469798133102
null_1701	0.8049989235500801
null_1702	0.7784294276842754
null_1703	0.7975142219784234
null_1704	0.7860243388171069
null_1705	0.7765680968107781
null_1706	0.799627795266969
null_1707	0.894518304416532
null_1708	0.8320595916044274
null_1709	0.833887451611436
null_1710	0.7910940764923161
null_1711	0.8947627532511615
null_1712	0.7727975888870777
null_1713	0.7975411580011246
null_1714	0.7849244315841173
null_1715	0.7316392303136541
null_1716	0.810575037558085
null_1717	0.841136126915427
null_1718	0.7958011687538467
null_1719	0.7824511928748427
null_1720	0.8775778661175927
null_1721	0.8629857887050322
null_1722	0.8399818435728703
null_1723	0.8376836045922913
null_1724	0.8406802839495368
null_1725	0.8435460115603772
null_1726	0.7653054768841698
null_1727	0.8577237749495943
null_1728	0.894266286753283
null_1729	0.8386350322981413
null_1730	0.8982269847572376
null_1731	0.8946052134318384
null_1732	0.8760430347171874
null_1733	0.8697450994344477
null_1734	0.8145680693749453
null_1735	0.8359630406774818
null_1736	0.8782218122318308
null_1737	0.824992622976031
null_1738	0.8733098207440647
null_1739	0.7907671208698284
null_1740	0.8080300855835091
null_1741	0.8451704067379407
null_1742	0.8274465055683481
null_1743	0.9113832781699036
null_1744	0.8433057723877655
null_1745	0.8909936435820394
null_1746	0.8136081088994378
null_1747	0.8682696587677844
null_1748	0.822369251993709
null_1749	0.827723468034113
null_1750	0.888956360834557
null_1751	0.8399588623312394
null_1752	0.8070232469843859
null_1753	0.8472262227179395
null_1754	0.8822083296875836
null_1755	0.8876802146380658
null_1756	0.9248775479737603
null_1757	0.8416339789379504
null_1758	0.8423185489017085
null_1759	0.7931171236006652
null_1760	0.9173415303179386
null_1761	0.8654187068066874
null_1762	0.8259007890645792
null_1763	0.9358393694963894
null_1764	0.8398027059056155
null_1765	0.792195787286602
null_1766	0.7734705145879225
null_1767	0.8648287530626044
null_1768	0.8154178643782273
null_1769	0.8403299061249561
null_1770	0.8327328268124945
null_1771	0.7789932243070986
null_1772	0.8882381057204605
null_1773	0.8945375195618828
null_1774	0.8411855798907909
null_1775	0.8523586929418155
null_1776	0.8101842552127628
null_1777	0.9260979429817907
null_1778	0.7976820213637742
null_1779	0.8320767887732398
null_1780	0.840949868929946
null_1781	0.8260855882018582
null_1782	0.7777118072120405
null_1783	0.8331918050345055
null_1784	0.8359100283881676
null_1785	0.8879532823433103
null_1786	0.8272546496547765
null_1787	0.7978741290161182
null_1788	0.7777632266816813
null_1789	0.8412411214685751
null_1790	0.8139175073880031
null_1791	0.8182596365048402
null_1792	0.8113605653798794
null_1793	0.8738686042467309
null_1794	0.8414610722952045
null_1795	0.8189130752797407
null_1796	0.8112798078773057
null_1797	0.7812737608802955
null_1798	0.7825699895795936
null_1799	0.8115113972992997
null_1800	0.8164724742242656
null_1801	0.8647707057355176
null_1802	0.8006662814859055
null_1803	0.8128971892003418
null_1804	0.908751123755641
null_1805	0.818290001675292
null_1806	0.8307265901739983
null_1807	0.8697805207983207
null_1808	0.8282746638607432
null_1809	0.8924488328995921
null_1810	0.8373595882813769
null_1811	0.836371209741092
null_1812	0.8358309495461242
null_1813	0.8596697321192157
null_1814	0.8316515253793033
null_1815	0.8376812574044921
null_1816	0.857398740194303
null_1817	0.8254084098332355
null_1818	0.79777317809766
null_1819	0.8575513920696469
null_1820	0.8535850550674325
null_1821	0.8853377443861545
null_1822	0.8524677587636366
null_1823	0.8232792658091272
null_1824	0.8302433564269832
null_1825	0.7697584580612291
null_1826	0.7778882124214066
null_1827	0.7878256027285608
null_1828	0.8232043736716916
null_1829	0.7959572851592889
null_1830	0.8458602987935524
null_1831	0.8190810797412187
null_1832	0.8714101940016654
null_1833	0.7947800706141477
null_1834	0.7888843542189135
null_1835	0.878974486820173
null_1836	0.8174363124285844
null_1837	0.7992692363882575
null_1838	0.7685986926994692
null_1839	0.8518003624444866
null_1840	0.7851639995024798
null_1841	0.7794592649102683
null_1842	0.8236066785537804
null_1843	0.8558488317210853
null_1844	0.8290061242430088
null_1845	0.8838173106746542
null_1846	0.7810557370221012
null_1847	0.8428551548156129
null_1848	0.7902241354774122
null_1849	0.8582069266957453
null_1850	0.7840945955616115
null_1851	0.7929839886788479
null_1852	0.866675469770297
null_1853	0.9047873329203618
null_1854	0.8413706729991214
null_1855	0.8441682830567129
null_1856	0.8436090362476169
null_1857	0.8610010767446988
null_1858	0.8909443902944219
null_1859	0.8457204788805466
null_1860	0.8154031116315277
null_1861	0.8453331569772005
null_1862	0.8406022839231998
null_1863	0.7978192550997674
null_1864	0.799278700776448
null_1865	0.8547032489012837
null_1866	0.8343596712741961
null_1867	0.8143478075092242
null_1868	0.8502201753890362
null_1869	0.7920860927171767
null_1870	0.8328376299373699
null_1871	0.8422463362632465
null_1872	0.8445140207936644
null_1873	0.8177126803058896
null_1874	0.8162196179820531
null_1875	0.8444044581495013
null_1876	0.7687839167740964
null_1877	0.8857350541747303
null_1878	0.8205985946638807
null_1879	0.8372661858019642
null_1880	0.8164626298308425
null_1881	0.8787961370244883
null_1882	0.8657543788579273
null_1883	0.8074905171889745
null_1884	0.830112743049873
null_1885	0.8365244398107913
null_1886	0.8806000699420338
null_1887	0.8458607459522055
null_1888	0.7741248996565528
null_1889	0.8361423027304308
null_1890	0.8193409908624799
null_1891	0.7817090657288145
null_1892	0.8270026879541246
null_1893	0.7806109601170991
null_1894	0.8438120459404512
null_1895	0.8894626121131549
null_1896	0.9105681238896169
null_1897	0.8277154366193137
null_1898	0.8024266677423884
null_1899	0.7934231743636384
null_1900	0.8049426719650762
null_1901	0.8421353267239025
null_1902	0.8062618761615032
null_1903	0.8406994091614991
null_1904	0.8874697436200932
null_1905	0.8069834770705092
null_1906	0.8628235642947804
null_1907	0.8902419828110507
null_1908	0.8429642430057104
null_1909	0.7950572853978751
null_1910	0.8116918198276837
null_1911	0.8069861918608195
null_1912	0.8633441520917109
null_1913	0.8211493333137282
null_1914	0.825553803817105
null_1915	0.8075744549952315
null_1916	0.8035526034803949
null_1917	0.7527024524011441
null_1918	0.8620585814202971
null_1919	0.8932069523406171
null_1920	0.8848602101113419
null_1921	0.8813627269557428
null_1922	0.7909681811844256
null_1923	0.8857074896894638
null_1924	0.8602888056585336
null_1925	0.7883594002073866
null_1926	0.8622286392532269
null_1927	0.7931607268287053
null_1928	0.8022681530191639
null_1929	0.8722584241319178
null_1930	0.7822680702996639
null_1931	0.8407424951966653
null_1932	0.8714333328401569
null_1933	0.8907192654365527
null_1934	0.8228618024183902
null_1935	0.821734846348253
null_1936	0.8618754627024029
null_1937	0.8417735727938155
null_1938	0.8615918359082516
null_1939	0.8753376929802856
null_1940	0.7948366637438835
null_1941	0.8373214602240172
null_1942	0.8337705155758908
null_1943	0.8245598572129678
null_1944	0.8348540105998384
null_1945	0.8092432918680659
null_1946	0.8604907055952503
null_1947	0.8094411513167858
null_1948	0.7933712597522483
null_1949	0.8215277386138691
null_1950	0.8459597464144905
null_1951	0.7768257955453003
null_1952	0.7872923591882383
null_1953	0.8432126647155058
null_1954	0.9096588461543021
null_1955	0.8086333716108218
null_1956	0.7575894331504365
null_1957	0.8099168891967206
null_1958	0.9308184403595862
null_1959	0.8169795256284904
null_1960	0.752325332114143
null_1961	0.8531506171435624
null_1962	0.9432075888586664
null_1963	0.7878227275588239
null_1964	0.8425921172908513
null_1965	0.8287370987823237
null_1966	0.8183293563529277
null_1967	0.8576012529928547
null_1968	0.8134856980835113
null_1969	0.8219307619722297
null_1970	0.8874119827169715
null_1971	0.8135730803473418
null_1972	0.8447292210208831
null_1973	0.8920162059518008
null_1974	0.9242044257393182
null_1975	0.7931812285289889
null_1976	0.8809487224597186
null_1977	0.8267622421045603
null_1978	0.8475854324374034
null_1979	0.8671108272418312
null_1980	0.8412239932316328
null_1981	0.8847793690477074
null_1982	0.8415707701632837
null_1983	0.8238855141510857
null_1984	0.8403433102601104
null_1985	0.8504697572291383
null_1986	0.8914746653146987
null_1987	0.8372344832153262
null_1988	0.8198443445918809
null_1989	0.8116349677357577
null_1990	0.8256088821370455
null_1991	0.9017119513203425
null_1992	0.8370225146551704
null_1993	0.830310428284114
null_1994	0.7790987023128002
null_1995	0.7891160426949354
null_1996	0.7505474985464514
null_1997	0.8252893933454732
[truncated: 8,002 more rows]
