# Supplementary material for: Regional patterns of human cortex development correlate with underlying neurobiology
Source: bioRxiv. 2024 Aug 10:2023.05.05.539537. Originally published 2023 May 5. Preprint. [Version 4] doi: 10.1101/2023.05.05.539537 (PMC10187287; doi:10.1101/2023.05.05.539537)
Supplement: Supplement 5 [file media-5.zip › source_data/source_supp_FigS7.csv]

marker	timepoint	centile_0.01	centile_0.05	centile_0.25	centile_0.50	centile_0.75	centile_0.95	centile_0.99	loess	loess_ci_up	loess_ci_low
ni1-SV2A-M1-mGluR5-5HT6-CB1-GABAa-HDAC	5.0	0.28819847	0.30149934	0.31983495	0.3320514	0.34049666	0.32440835	0.31818983	0.3126571476287785	0.32087159925313524	0.30444269600442175
ni1-SV2A-M1-mGluR5-5HT6-CB1-GABAa-HDAC	5.5	0.2875624	0.29820454	0.31882468	0.33432624	0.33719492	0.3237371	0.31707415	0.31170453945275645	0.31945242080173	0.3039566581037829
ni1-SV2A-M1-mGluR5-5HT6-CB1-GABAa-HDAC	6.0	0.2838051	0.29424816	0.31936598	0.3318022	0.33481687	0.32244244	0.31514266	0.31076800719451636	0.3180706398665468	0.3034653745224859
ni1-SV2A-M1-mGluR5-5HT6-CB1-GABAa-HDAC	6.5	0.28039727	0.28944612	0.31882894	0.32764024	0.32845458	0.3205387	0.3122709	0.30984865277990326	0.31672870562164157	0.30296859993816494
ni1-SV2A-M1-mGluR5-5HT6-CB1-GABAa-HDAC	7.0	0.27350917	0.28822356	0.3172572	0.3258972	0.3274003	0.3217379	0.3088661	0.30894757813476265	0.3154290409592219	0.3024661153103034
ni1-SV2A-M1-mGluR5-5HT6-CB1-GABAa-HDAC	7.5	0.27240098	0.28599	0.31619745	0.32750311	0.32669353	0.3251679	0.31110835	0.3080658851849398	0.3141740037298715	0.3019577666400082
ni1-SV2A-M1-mGluR5-5HT6-CB1-GABAa-HDAC	8.0	0.26961884	0.284916	0.31384635	0.32556337	0.32433993	0.32389954	0.3099593	0.30720467585628025	0.3129658375387888	0.3014435141737717
ni1-SV2A-M1-mGluR5-5HT6-CB1-GABAa-HDAC	8.5	0.26752353	0.2819398	0.3119823	0.32479325	0.32377985	0.3212982	0.3114986	0.30636505207462916	0.3118066121520636	0.3009234919971947
ni1-SV2A-M1-mGluR5-5HT6-CB1-GABAa-HDAC	9.0	0.26426914	0.28012225	0.31217754	0.32811594	0.32556763	0.3195237	0.31002712	0.30554811576583213	0.3106981556163802	0.30039807591528406
ni1-SV2A-M1-mGluR5-5HT6-CB1-GABAa-HDAC	9.5	0.26069027	0.27723706	0.31214783	0.32712612	0.3232798	0.31850508	0.30861622	0.3047549688557344	0.3096419831936192	0.2998679545178496
ni1-SV2A-M1-mGluR5-5HT6-CB1-GABAa-HDAC	10.0	0.25930506	0.27548233	0.31006527	0.32654366	0.32137078	0.317419	0.30891693	0.3039867132701813	0.3086392318724175	0.2993341946679451
ni1-SV2A-M1-mGluR5-5HT6-CB1-GABAa-HDAC	10.5	0.25953585	0.27093685	0.30851457	0.3212897	0.3207051	0.31770855	0.30603477	0.30324199499635296	0.3076882289023874	0.2987957610903185
ni1-SV2A-M1-mGluR5-5HT6-CB1-GABAa-HDAC	11.0	0.25752962	0.27183262	0.30938718	0.3185349	0.3196729	0.31886303	0.30623353	0.3025183338476935	0.3067861238937592	0.2982505438016278
ni1-SV2A-M1-mGluR5-5HT6-CB1-GABAa-HDAC	11.5	0.25513056	0.27167913	0.30605593	0.3161932	0.32089707	0.31654212	0.3044498	0.3018151424894446	0.30593177992124526	0.2976985050576439
ni1-SV2A-M1-mGluR5-5HT6-CB1-GABAa-HDAC	12.0	0.25101402	0.2724093	0.3037233	0.31566572	0.32095253	0.31578907	0.3038669	0.3011318335868477	0.30512376463871865	0.29713990253497674
ni1-SV2A-M1-mGluR5-5HT6-CB1-GABAa-HDAC	12.5	0.24917617	0.2732767	0.30540484	0.31560192	0.32236558	0.31759784	0.3051005	0.3004678198051443	0.3043603190206817	0.2965753205896069
ni1-SV2A-M1-mGluR5-5HT6-CB1-GABAa-HDAC	13.0	0.24750386	0.27217692	0.30200127	0.3127039	0.3220453	0.31675065	0.30467793	0.29982251380957603	0.3036393532661011	0.296005674353051
ni1-SV2A-M1-mGluR5-5HT6-CB1-GABAa-HDAC	13.5	0.24781117	0.271422	0.30133066	0.31364667	0.32142627	0.31655914	0.30633926	0.29919532826538436	0.3029584732829056	0.29543218324786313
ni1-SV2A-M1-mGluR5-5HT6-CB1-GABAa-HDAC	14.0	0.24513708	0.26998347	0.30061814	0.31337908	0.31857753	0.31729126	0.30562466	0.2985856758378108	0.3023150355599419	0.29485631611567975
ni1-SV2A-M1-mGluR5-5HT6-CB1-GABAa-HDAC	14.5	0.24460104	0.26944068	0.29821718	0.31158346	0.3182026	0.31767023	0.30499908	0.29799296919209706	0.3017062229687385	0.2942797154154556
ni1-SV2A-M1-mGluR5-5HT6-CB1-GABAa-HDAC	15.0	0.24473606	0.26796642	0.298032	0.31109986	0.31679747	0.31624	0.30628005	0.2974166209934844	0.3011291308166583	0.29370411117031053
ni1-SV2A-M1-mGluR5-5HT6-CB1-GABAa-HDAC	15.5	0.24440466	0.26619133	0.29886553	0.3088195	0.31707415	0.31632936	0.30659306	0.2968560439072146	0.30058085211676183	0.29313123569766736
ni1-SV2A-M1-mGluR5-5HT6-CB1-GABAa-HDAC	16.0	0.24532534	0.2644179	0.2977416	0.30877715	0.31774262	0.31724444	0.30728725	0.29631758528201085	0.3000629359342216	0.2925722346298001
ni1-SV2A-M1-mGluR5-5HT6-CB1-GABAa-HDAC	16.5	0.24309185	0.26318282	0.2974681	0.3098067	0.31763616	0.31726146	0.3068807	0.29580646473773436	0.29957617065552244	0.2920367588199463
ni1-SV2A-M1-mGluR5-5HT6-CB1-GABAa-HDAC	17.0	0.24473606	0.2621136	0.297527	0.31074786	0.31811315	0.3161847	0.3074435	0.2953204033463334	0.29911699882816684	0.2915238078645
ni1-SV2A-M1-mGluR5-5HT6-CB1-GABAa-HDAC	17.5	0.24332082	0.2617257	0.29557577	0.31087506	0.31873518	0.31607407	0.30855268	0.29485712217975607	0.2986823005739843	0.2910319437855278
ni1-SV2A-M1-mGluR5-5HT6-CB1-GABAa-HDAC	18.0	0.24289154	0.26165554	0.2964586	0.31070969	0.31845397	0.31573802	0.30866703	0.29441434230995045	0.2982692248950621	0.2905594597248388
ni1-SV2A-M1-mGluR5-5HT6-CB1-GABAa-HDAC	18.5	0.24232337	0.2601006	0.29613483	0.31095564	0.3177341	0.31623575	0.30766782	0.2939897848088649	0.2978750557248127	0.2901045138929171
ni1-SV2A-M1-mGluR5-5HT6-CB1-GABAa-HDAC	19.0	0.24192697	0.2619114	0.29595408	0.3123176	0.31749138	0.31647402	0.30710918	0.2935811707484475	0.29749711326494677	0.2896652282319482
ni1-SV2A-M1-mGluR5-5HT6-CB1-GABAa-HDAC	19.5	0.24166548	0.26110274	0.29578593	0.31230062	0.3183432	0.31684002	0.30649152	0.2931862212006464	0.29713268967582707	0.28923975272546576
ni1-SV2A-M1-mGluR5-5HT6-CB1-GABAa-HDAC	20.0	0.24001142	0.26067376	0.2964712	0.31235155	0.31895253	0.3167251	0.30665228	0.29280265723740995	0.29677901751547897	0.2888262969593409
ni1-SV2A-M1-mGluR5-5HT6-CB1-GABAa-HDAC	20.5	0.23752257	0.2597131	0.29501268	0.31205446	0.3189781	0.31607407	0.3069061	0.2924281999306862	0.2964332690600593	0.2884231308013131
ni1-SV2A-M1-mGluR5-5HT6-CB1-GABAa-HDAC	21.0	0.23806906	0.2602779	0.2947522	0.3129162	0.31947255	0.31595495	0.3080869	0.2920605703524233	0.29609258466574945	0.2880285560390971
ni1-SV2A-M1-mGluR5-5HT6-CB1-GABAa-HDAC	21.5	0.23764898	0.26046345	0.29549173	0.31201625	0.318944	0.31574228	0.3075112	0.29172932289325515	0.2957813982194859	0.2876772475670244
ni1-SV2A-M1-mGluR5-5HT6-CB1-GABAa-HDAC	22.0	0.23822813	0.26066554	0.29577753	0.3110829	0.31824094	0.3155679	0.30782866	0.29145798835626646	0.29552235872062216	0.28739361799191077
ni1-SV2A-M1-mGluR5-5HT6-CB1-GABAa-HDAC	22.5	0.23774277	0.26043046	0.29589522	0.31221572	0.31688258	0.31502786	0.30834943	0.291235252432081	0.2953107774409752	0.28715972742318674
ni1-SV2A-M1-mGluR5-5HT6-CB1-GABAa-HDAC	23.0	0.23878704	0.26007175	0.2963829	0.31281853	0.3165932	0.3149641	0.3075493	0.29104980081132337	0.2951413928664076	0.2869582087562391
ni1-SV2A-M1-mGluR5-5HT6-CB1-GABAa-HDAC	23.5	0.23779172	0.26012534	0.29567245	0.31254682	0.31592518	0.31446674	0.307744	0.29089031918461755	0.29500671449653965	0.28677392387269546
ni1-SV2A-M1-mGluR5-5HT6-CB1-GABAa-HDAC	24.0	0.23816694	0.2605748	0.29624835	0.31306905	0.3155509	0.314488	0.30875176	0.2907454932425878	0.29489597929323397	0.28659500719194164
ni1-SV2A-M1-mGluR5-5HT6-CB1-GABAa-HDAC	24.5	0.23687431	0.26038924	0.29514292	0.31358296	0.315334	0.31390584	0.30790487	0.29060400867585817	0.2947948019312122	0.28641321542050413
ni1-SV2A-M1-mGluR5-5HT6-CB1-GABAa-HDAC	25.0	0.23807721	0.260348	0.29526898	0.31216055	0.31458575	0.31385484	0.3079599	0.2904545511750531	0.2946855129016597	0.2862235894484465
ni1-SV2A-M1-mGluR5-5HT6-CB1-GABAa-HDAC	25.5	0.23774685	0.26135436	0.2947228	0.31193563	0.31497258	0.3126572	0.30574304	0.29028580643079643	0.2945480601884845	0.28602355267310836
ni1-SV2A-M1-mGluR5-5HT6-CB1-GABAa-HDAC	26.0	0.23673572	0.25910312	0.2947144	0.30946347	0.31532124	0.31350225	0.305557	0.29008646013371264	0.2943613040672423	0.28581161620018297
ni1-SV2A-M1-mGluR5-5HT6-CB1-GABAa-HDAC	26.5	0.23537876	0.2575708	0.29426077	0.30906096	0.3148578	0.31389734	0.30534565	0.28988154773686603	0.2941420199236068	0.2856210755501253
ni1-SV2A-M1-mGluR5-5HT6-CB1-GABAa-HDAC	27.0	0.23502438	0.25554597	0.29467657	0.30915415	0.31411403	0.3134343	0.30568808	0.2897005871415049	0.2939263836060155	0.28547479067699427
ni1-SV2A-M1-mGluR5-5HT6-CB1-GABAa-HDAC	27.5	0.23552133	0.2555213	0.29356796	0.30820122	0.31349802	0.31267843	0.3046399	0.2895389877105296	0.29372313434318376	0.28535484107787545
ni1-SV2A-M1-mGluR5-5HT6-CB1-GABAa-HDAC	28.0	0.23499586	0.25416845	0.29427338	0.30856964	0.31339183	0.3121351	0.3048216	0.28939215880684016	0.29354022490018594	0.2852440927134944
ni1-SV2A-M1-mGluR5-5HT6-CB1-GABAa-HDAC	28.5	0.2345316	0.2542137	0.29405499	0.3092389	0.31303507	0.3124789	0.3049484	0.2892555097933367	0.29338284784073226	0.28512817174594113
ni1-SV2A-M1-mGluR5-5HT6-CB1-GABAa-HDAC	29.0	0.23375396	0.2541849	0.2947354	0.3093999	0.3132177	0.31279305	0.30512166	0.2891244500329194	0.293251788080315	0.28499711198552385
ni1-SV2A-M1-mGluR5-5HT6-CB1-GABAa-HDAC	29.5	0.23359522	0.25341225	0.293929	0.30871361	0.31390157	0.31214783	0.30436108	0.2889943888884885	0.2931424549818343	0.2848463227951427
ni1-SV2A-M1-mGluR5-5HT6-CB1-GABAa-HDAC	30.0	0.23305394	0.25362185	0.29371488	0.3076382	0.31330264	0.31255105	0.3029929	0.28886073572294396	0.29304488235559806	0.28467658909028987
ni1-SV2A-M1-mGluR5-5HT6-CB1-GABAa-HDAC	30.5	0.23310277	0.25366703	0.29337904	0.3075112	0.3133621	0.31236854	0.30291694	0.28871889989918614	0.29294469636369674	0.28449310343467554
ni1-SV2A-M1-mGluR5-5HT6-CB1-GABAa-HDAC	31.0	0.2318945	0.25306714	0.29377788	0.30799377	0.31206718	0.31284824	0.3024949	0.288564290780115	0.2928247629668557	0.2843038185933742
ni1-SV2A-M1-mGluR5-5HT6-CB1-GABAa-HDAC	31.5	0.23133329	0.25172827	0.29484463	0.307998	0.31201202	0.3127421	0.30252868	0.2883923177286308	0.29266716166216045	0.2841174737951011
ni1-SV2A-M1-mGluR5-5HT6-CB1-GABAa-HDAC	32.0	0.2303739	0.25032464	0.29421037	0.30958635	0.3125638	0.3120969	0.30216157	0.2882183896748322	0.29247886186157296	0.28395791748809146
ni1-SV2A-M1-mGluR5-5HT6-CB1-GABAa-HDAC	32.5	0.22880967	0.25064057	0.2939668	0.31013307	0.31281853	0.31151557	0.30186626	0.28805868311308896	0.29228447957759957	0.28383288664857836
ni1-SV2A-M1-mGluR5-5HT6-CB1-GABAa-HDAC	33.0	0.22974807	0.25131774	0.2946727	0.3099678	0.3148578	0.31180832	0.30183676	0.2879097587527076	0.29209390538536173	0.2837256121200534
ni1-SV2A-M1-mGluR5-5HT6-CB1-GABAa-HDAC	33.5	0.22995125	0.2514368	0.29525217	0.30964568	0.31517243	0.312394	0.30071086	0.28776817730299464	0.2919162433963404	0.28362011120964886
ni1-SV2A-M1-mGluR5-5HT6-CB1-GABAa-HDAC	34.0	0.23016256	0.25236472	0.29499587	0.30996352	0.31464952	0.31233883	0.30166382	0.28763049947325675	0.2917578375206523	0.2835031614258612
ni1-SV2A-M1-mGluR5-5HT6-CB1-GABAa-HDAC	34.5	0.22917931	0.25247973	0.29484463	0.3094211	0.31458575	0.3128355	0.30154994	0.2874932859728005	0.29162062402019606	0.2833659479254049
ni1-SV2A-M1-mGluR5-5HT6-CB1-GABAa-HDAC	35.0	0.22954087	0.25220457	0.2946724	0.30835366	0.31403753	0.31269115	0.30132642	0.2873530975109323	0.2915011636042781	0.2832050314175865
ni1-SV2A-M1-mGluR5-5HT6-CB1-GABAa-HDAC	35.5	0.22821271	0.25255775	0.294076	0.3075239	0.31326866	0.3127888	0.30117884	0.28720649479695887	0.29139064142961296	0.28302234816430477
ni1-SV2A-M1-mGluR5-5HT6-CB1-GABAa-HDAC	36.0	0.22764027	0.25316164	0.29219994	0.30693573	0.31281853	0.31318796	0.3011999	0.2870500385401868	0.2912758350046974	0.2828242420756762
ni1-SV2A-M1-mGluR5-5HT6-CB1-GABAa-HDAC	36.5	0.22708015	0.25405338	0.2922083	0.3074689	0.31341732	0.31203324	0.30069402	0.28688028944992255	0.2911407616366633	0.2826198172631818
ni1-SV2A-M1-mGluR5-5HT6-CB1-GABAa-HDAC	37.0	0.22767681	0.25395882	0.29166728	0.30811232	0.31396532	0.311155	0.30076146	0.28669380823547275	0.2909686521690024	0.2824189643019431
ni1-SV2A-M1-mGluR5-5HT6-CB1-GABAa-HDAC	37.5	0.2272222	0.25412735	0.29051864	0.30851457	0.31303933	0.31162587	0.30163428	0.2865077985382587	0.29076827072499944	0.28224732635151795
ni1-SV2A-M1-mGluR5-5HT6-CB1-GABAa-HDAC	38.0	0.22613476	0.254448	0.2901457	0.30805728	0.31250012	0.3129459	0.30157945	0.2863385696457101	0.2905643661102207	0.2821127731811995
ni1-SV2A-M1-mGluR5-5HT6-CB1-GABAa-HDAC	38.5	0.2254047	0.2531493	0.29013732	0.30778635	0.31245768	0.3132474	0.30269325	0.28618134073614626	0.2903654873688004	0.2819971941034921
ni1-SV2A-M1-mGluR5-5HT6-CB1-GABAa-HDAC	39.0	0.22375073	0.25218403	0.2913444	0.30701187	0.31178287	0.3131115	0.30295914	0.2860313309878864	0.2901793970812322	0.28188326489454063
ni1-SV2A-M1-mGluR5-5HT6-CB1-GABAa-HDAC	39.5	0.22298902	0.2527344	0.29103836	0.3063858	0.3110659	0.31342155	0.302343	0.2858837595792496	0.2900110976266452	0.28175642153185404
ni1-SV2A-M1-mGluR5-5HT6-CB1-GABAa-HDAC	40.0	0.22443162	0.25211424	0.2893121	0.30642807	0.3111168	0.3128907	0.30216157	0.2857338456885553	0.2898611837359509	0.28160650764115974
ni1-SV2A-M1-mGluR5-5HT6-CB1-GABAa-HDAC	40.5	0.22418033	0.25307536	0.289865	0.30714303	0.3115368	0.31244493	0.30238098	0.28557680849412254	0.2897248745874683	0.28142874240077675
ni1-SV2A-M1-mGluR5-5HT6-CB1-GABAa-HDAC	41.0	0.22336173	0.2541438	0.2890022	0.30719805	0.31197807	0.31252134	0.30218267	0.28540786717427064	0.28959201380692473	0.28122372054161654
ni1-SV2A-M1-mGluR5-5HT6-CB1-GABAa-HDAC	41.5	0.22305788	0.25423422	0.28833658	0.30755776	0.3113886	0.31097686	0.30148247	0.28522224090731885	0.28944803737182945	0.28099644444280825
ni1-SV2A-M1-mGluR5-5HT6-CB1-GABAa-HDAC	42.0	0.22286749	0.2531986	0.2888138	0.3071134	0.31121013	0.31066728	0.30105656	0.2850151488715862	0.28927562105832694	0.28075467668484544
ni1-SV2A-M1-mGluR5-5HT6-CB1-GABAa-HDAC	42.5	0.22264875	0.2526851	0.28965974	0.30733347	0.3118932	0.31079027	0.30089214	0.2847818102453922	0.28905665417892185	0.2805069663118625
ni1-SV2A-M1-mGluR5-5HT6-CB1-GABAa-HDAC	43.0	0.22238955	0.2528371	0.28969324	0.30830708	0.31099382	0.3099042	0.30033574	0.2845310513472312	0.28879143046299155	0.2802706722314709
ni1-SV2A-M1-mGluR5-5HT6-CB1-GABAa-HDAC	43.5	0.22131656	0.25177753	0.2910216	0.30782443	0.31073087	0.3096838	0.3003526	0.28427463320210566	0.2885012342450705	0.2800480321591408
ni1-SV2A-M1-mGluR5-5HT6-CB1-GABAa-HDAC	44.0	0.22145826	0.2521553	0.29012474	0.30796838	0.31188047	0.30998048	0.3005254	0.28401217704809645	0.2882006417809361	0.2798237123152568
ni1-SV2A-M1-mGluR5-5HT6-CB1-GABAa-HDAC	44.5	0.22177404	0.25218403	0.29078686	0.30800647	0.31225392	0.3092135	0.3005254	0.28374330412328475	0.2879026572709779	0.2795839509755916
ni1-SV2A-M1-mGluR5-5HT6-CB1-GABAa-HDAC	45.0	0.21958062	0.25034103	0.29029235	0.30787948	0.31144345	0.30969653	0.2997332	0.28346763566575117	0.287616177688111	0.27931909364339136
ni1-SV2A-M1-mGluR5-5HT6-CB1-GABAa-HDAC	45.5	0.21854937	0.2508745	0.28987336	0.30702034	0.31059518	0.30830708	0.2996489	0.28318479291357695	0.2873441460612701	0.2790254397658838
ni1-SV2A-M1-mGluR5-5HT6-CB1-GABAa-HDAC	46.0	0.21816531	0.24996772	0.28889337	0.30613205	0.31071818	0.30788794	0.30013767	0.2828943971048429	0.2870828618376825	0.27870593237200325
ni1-SV2A-M1-mGluR5-5HT6-CB1-GABAa-HDAC	46.5	0.21881624	0.25067338	0.28647915	0.3049484	0.31082842	0.30764666	0.2994762	0.28259606947763	0.28682267052059485	0.27836946843466515
ni1-SV2A-M1-mGluR5-5HT6-CB1-GABAa-HDAC	47.0	0.21691246	0.25023028	0.28621572	0.30436108	0.30898046	0.30772707	0.30027252	0.2822894312700192	0.28654981038577954	0.2780290521542589
ni1-SV2A-M1-mGluR5-5HT6-CB1-GABAa-HDAC	47.5	0.21601568	0.24966009	0.28601927	0.3032251	0.30978552	0.30802763	0.3002641	0.28197410372009146	0.28624894765362113	0.2776992597865618
ni1-SV2A-M1-mGluR5-5HT6-CB1-GABAa-HDAC	48.0	0.2163994	0.25022617	0.28642896	0.303052	0.30981943	0.3082097	0.29956046	0.2816464911164272	0.28590696330316795	0.27738601892968645
ni1-SV2A-M1-mGluR5-5HT6-CB1-GABAa-HDAC	48.5	0.21536148	0.2499226	0.28551352	0.3031702	0.31001016	0.3081081	0.2983308	0.28130436904836853	0.28553016551287913	0.27707857258385793
ni1-SV2A-M1-mGluR5-5HT6-CB1-GABAa-HDAC	49.0	0.21499005	0.24893017	0.2847698	0.3020814	0.30961177	0.30772284	0.29777104	0.2809494157051389	0.2851335623377931	0.2767652690724848
ni1-SV2A-M1-mGluR5-5HT6-CB1-GABAa-HDAC	49.5	0.21494563	0.24811853	0.28454006	0.30309	0.31016275	0.30746466	0.29722407	0.28058330927596187	0.2847313753693077	0.27643524318261603
ni1-SV2A-M1-mGluR5-5HT6-CB1-GABAa-HDAC	50.0	0.21456216	0.24715973	0.28465703	0.30132642	0.3099847	0.30775672	0.297527	0.2802077279500608	0.2843350659974564	0.27608038990266526
ni1-SV2A-M1-mGluR5-5HT6-CB1-GABAa-HDAC	50.5	0.2155876	0.24713106	0.2844774	0.30027673	0.31033656	0.3082732	0.29713994	0.2798243499166594	0.28395168796405496	0.2756970118692638
ni1-SV2A-M1-mGluR5-5HT6-CB1-GABAa-HDAC	51.0	0.21454601	0.24569783	0.2839721	0.30024725	0.3094211	0.30741388	0.2968329	0.2794348533649809	0.2835829194583267	0.27528678727163514
ni1-SV2A-M1-mGluR5-5HT6-CB1-GABAa-HDAC	51.5	0.21412627	0.24453966	0.28191063	0.30068135	0.30892965	0.3066988	0.2968329	0.2790409164842489	0.283225063116903	0.2748567698515948
ni1-SV2A-M1-mGluR5-5HT6-CB1-GABAa-HDAC	52.0	0.21359363	0.24409376	0.28196067	0.298655	0.30843413	0.30639848	0.29659736	0.2786442174636869	0.2828700139281975	0.2744184209991763
ni1-SV2A-M1-mGluR5-5HT6-CB1-GABAa-HDAC	52.5	0.21373083	0.24335763	0.281577	0.2981793	0.3078202	0.3050498	0.29585317	0.27824643449251824	0.282506906679259	0.2739859623057775
ni1-SV2A-M1-mGluR5-5HT6-CB1-GABAa-HDAC	53.0	0.21161747	0.24308777	0.28127262	0.29690018	0.3077652	0.3043653	0.29571447	0.27784924575996656	0.2821240896934962	0.2735744018264369
ni1-SV2A-M1-mGluR5-5HT6-CB1-GABAa-HDAC	53.5	0.2122787	0.2423111	0.281773	0.29552114	0.3070161	0.30331373	0.29523116	0.2774472420655624	0.2817077142523032	0.2731867698788217
ni1-SV2A-M1-mGluR5-5HT6-CB1-GABAa-HDAC	54.0	0.21257712	0.24139175	0.2827825	0.29517654	0.3064323	0.3030731	0.29400042	0.27703459572913314	0.28126039219364374	0.27280879926462254
ni1-SV2A-M1-mGluR5-5HT6-CB1-GABAa-HDAC	54.5	0.20973557	0.24135499	0.28295776	0.29488245	0.30588254	0.3030942	0.29355955	0.2766123572203475	0.28079650385300164	0.27242821058769334
ni1-SV2A-M1-mGluR5-5HT6-CB1-GABAa-HDAC	55.0	0.20810069	0.24133864	0.28169376	0.29555055	0.3064323	0.3024105	0.29423976	0.27618157700887386	0.2803296431022197	0.272033510915528
ni1-SV2A-M1-mGluR5-5HT6-CB1-GABAa-HDAC	55.5	0.20712672	0.24275255	0.2811934	0.2953194	0.3065296	0.3011704	0.29413897	0.27574330556438087	0.27987064361177644	0.2716159675169853
ni1-SV2A-M1-mGluR5-5HT6-CB1-GABAa-HDAC	56.0	0.20679678	0.24137133	0.28060564	0.2957523	0.30649152	0.3010102	0.29160857	0.2752985933565373	0.27942593140393285	0.2711712553091417
ni1-SV2A-M1-mGluR5-5HT6-CB1-GABAa-HDAC	56.5	0.20674448	0.24109356	0.28071818	0.29540345	0.30427235	0.29985535	0.29221672	0.27484849085501156	0.27899655694835734	0.2707004247616658
ni1-SV2A-M1-mGluR5-5HT6-CB1-GABAa-HDAC	57.0	0.20729975	0.23981547	0.27995142	0.2951051	0.30366418	0.29941303	0.29317757	0.2743940485294723	0.2785781951621264	0.2702099018968182
ni1-SV2A-M1-mGluR5-5HT6-CB1-GABAa-HDAC	57.5	0.20659563	0.23873807	0.2788935	0.29424816	0.3032504	0.3004959	0.29423556	0.2739363168495882	0.2781621133140988	0.2697105203850776
ni1-SV2A-M1-mGluR5-5HT6-CB1-GABAa-HDAC	58.0	0.20599627	0.23790182	0.27822325	0.2932741	0.302727	0.2987308	0.29490763	0.27347634628502765	0.2777368184717684	0.2692158740982869
ni1-SV2A-M1-mGluR5-5HT6-CB1-GABAa-HDAC	58.5	0.20556194	0.23723714	0.27863538	0.2923006	0.3021489	0.29910976	0.29581535	0.2730151873054595	0.27729003123898915	0.2687403433719298
ni1-SV2A-M1-mGluR5-5HT6-CB1-GABAa-HDAC	59.0	0.20604856	0.23643409	0.27853128	0.29194406	0.30220798	0.2992656	0.29520595	0.27254582992829085	0.2768063021150316	0.2682853577415501
ni1-SV2A-M1-mGluR5-5HT6-CB1-GABAa-HDAC	59.5	0.20589572	0.23570874	0.2767504	0.2904432	0.3020983	0.29802355	0.29495806	0.2720621728439271	0.2762879693084377	0.2678363763794165
ni1-SV2A-M1-mGluR5-5HT6-CB1-GABAa-HDAC	60.0	0.20561019	0.23627107	0.27583146	0.28976446	0.3022122	0.29781735	0.29378626	0.2715666295315337	0.27575077616418786	0.26738248289887956
ni1-SV2A-M1-mGluR5-5HT6-CB1-GABAa-HDAC	60.5	0.20365255	0.23605101	0.27569845	0.28879705	0.30218267	0.29770792	0.2936519	0.27106161347027624	0.275209679563622	0.26691354737693046
ni1-SV2A-M1-mGluR5-5HT6-CB1-GABAa-HDAC	61.0	0.20196548	0.23547652	0.27585226	0.28930372	0.30135596	0.29715255	0.2940466	0.27054953813932014	0.2746768761867157	0.2664222000919246
ni1-SV2A-M1-mGluR5-5HT6-CB1-GABAa-HDAC	61.5	0.20160411	0.23468634	0.27636364	0.29065275	0.30215314	0.2966941	0.29341263	0.2700328170178311	0.2741601550652267	0.26590547897043554
ni1-SV2A-M1-mGluR5-5HT6-CB1-GABAa-HDAC	62.0	0.2015198	0.23569652	0.27287823	0.29196504	0.29975846	0.2951009	0.29285023	0.2695138635849745	0.27366192967832026	0.2653657974916287
ni1-SV2A-M1-mGluR5-5HT6-CB1-GABAa-HDAC	62.5	0.20138732	0.2367031	0.27107367	0.2913402	0.299114	0.2947774	0.29227963	0.26899509131991584	0.27317923795256993	0.26481094468726174
ni1-SV2A-M1-mGluR5-5HT6-CB1-GABAa-HDAC	63.0	0.20139535	0.23657267	0.269565	0.29074076	0.29864237	0.29476482	0.29306427	0.26847891370182075	0.27270471016633135	0.26425311723731015
ni1-SV2A-M1-mGluR5-5HT6-CB1-GABAa-HDAC	63.5	0.20109427	0.23643817	0.26874068	0.29005772	0.29825085	0.29275373	0.292481	0.2679677442098548	0.27222821639659556	0.26370727202311406
ni1-SV2A-M1-mGluR5-5HT6-CB1-GABAa-HDAC	64.0	0.20083337	0.23383538	0.267954	0.29154986	0.2973587	0.29236773	0.29190212	0.26746399632318335	0.271738840256713	0.2631891523896537
ni1-SV2A-M1-mGluR5-5HT6-CB1-GABAa-HDAC	64.5	0.20044407	0.23342428	0.26598042	0.29255232	0.29742602	0.29270756	0.29249358	0.26694492012136917	0.2712052992371295	0.26268454100560884
ni1-SV2A-M1-mGluR5-5HT6-CB1-GABAa-HDAC	65.0	0.19788903	0.23267145	0.2653726	0.29099643	0.29583216	0.29138213	0.29293418	0.26639207128124687	0.2706186723242117	0.262165470238282
ni1-SV2A-M1-mGluR5-5HT6-CB1-GABAa-HDAC	65.5	0.19768858	0.23303765	0.26480633	0.28880963	0.29581535	0.2908246	0.29297194	0.26581432167788943	0.27000278641072906	0.2616258569450498
ni1-SV2A-M1-mGluR5-5HT6-CB1-GABAa-HDAC	66.0	0.1966906	0.23324928	0.26489726	0.2890692	0.29651326	0.29066113	0.29235095	0.2652205431863703	0.26937989633406345	0.2610611900386771
ni1-SV2A-M1-mGluR5-5HT6-CB1-GABAa-HDAC	66.5	0.19659443	0.23156507	0.2654925	0.28947124	0.29577333	0.2892828	0.29195246	0.2646196076817625	0.2687681497041223	0.2604710656594027
ni1-SV2A-M1-mGluR5-5HT6-CB1-GABAa-HDAC	67.0	0.19541664	0.23030074	0.26500058	0.28841612	0.29456317	0.28935397	0.292309	0.2640203870391396	0.26817974018683277	0.25986103389144644
ni1-SV2A-M1-mGluR5-5HT6-CB1-GABAa-HDAC	67.5	0.1941553	0.22757939	0.2639345	0.2873658	0.2933245	0.28830728	0.29135278	0.26343175313357436	0.267620217866414	0.25924328840073474
ni1-SV2A-M1-mGluR5-5HT6-CB1-GABAa-HDAC	68.0	0.19305865	0.22788385	0.26342645	0.2850706	0.2926656	0.28665477	0.2910132	0.2628625778401404	0.26708917888310524	0.25863597679717554
ni1-SV2A-M1-mGluR5-5HT6-CB1-GABAa-HDAC	68.5	0.1925025	0.22723843	0.26304656	0.2839721	0.29227963	0.28487423	0.2910216	0.2623217330339106	0.2665821121496709	0.25806135391815027
ni1-SV2A-M1-mGluR5-5HT6-CB1-GABAa-HDAC	69.0	0.19243048	0.2252871	0.2626791	0.28305793	0.29201958	0.28488678	0.2900242	0.26181809058995853	0.2660929345234882	0.25754324665642886
ni1-SV2A-M1-mGluR5-5HT6-CB1-GABAa-HDAC	69.5	0.19279857	0.22428165	0.26114398	0.2826907	0.29105514	0.28428113	0.2904516	0.2613255004377332	0.26558921960500614	0.2570617812704603
ni1-SV2A-M1-mGluR5-5HT6-CB1-GABAa-HDAC	70.0	0.19391513	0.2250803	0.25973782	0.2816145	0.2897896	0.2843897	0.29013732	0.26081608620494157	0.26505160846936676	0.25658056394051637
ni1-SV2A-M1-mGluR5-5HT6-CB1-GABAa-HDAC	70.5	0.19231047	0.22429787	0.25955647	0.2809808	0.28882638	0.28441477	0.29000324	0.2602961303140435	0.2644942984033304	0.25609796222475656
ni1-SV2A-M1-mGluR5-5HT6-CB1-GABAa-HDAC	71.0	0.19187845	0.22469512	0.26005527	0.27950987	0.2879892	0.28403893	0.28925347	0.25977191518749854	0.26393083932233063	0.25561299105266644
ni1-SV2A-M1-mGluR5-5HT6-CB1-GABAa-HDAC	71.5	0.19025904	0.22328071	0.2606243	0.2797598	0.28734905	0.28358385	0.2887552	0.2592497232477665	0.26337321624771504	0.255126230247818
ni1-SV2A-M1-mGluR5-5HT6-CB1-GABAa-HDAC	72.0	0.19131854	0.2239574	0.2597502	0.28004727	0.28588548	0.28380927	0.28820264	0.25873583691730717	0.26283114626368104	0.2546405275709333
ni1-SV2A-M1-mGluR5-5HT6-CB1-GABAa-HDAC	72.5	0.18968348	0.22184287	0.260348	0.27773634	0.28601506	0.28266984	0.2878302	0.2582365386185802	0.2623116885579654	0.254161388679195
ni1-SV2A-M1-mGluR5-5HT6-CB1-GABAa-HDAC	73.0	0.18763408	0.22172141	0.25974196	0.27692506	0.28550518	0.281577	0.28768793	0.25775811077404526	0.26181926060480865	0.25369696094328187
ni1-SV2A-M1-mGluR5-5HT6-CB1-GABAa-HDAC	73.5	0.18720682	0.22092798	0.2591526	0.27872697	0.28528368	0.2815353	0.2866882	0.2573068358061623	0.261356096622557	0.25325757498976764
ni1-SV2A-M1-mGluR5-5HT6-CB1-GABAa-HDAC	74.0	0.18668382	0.2201308	0.25778905	0.27779874	0.28478235	0.28193146	0.28477398	0.25688899613739086	0.2609231180048246	0.2528548742699571
ni1-SV2A-M1-mGluR5-5HT6-CB1-GABAa-HDAC	74.5	0.18553437	0.21973029	0.25745964	0.27650917	0.28524607	0.28180218	0.2835129	0.2565108741901908	0.26052116100460654	0.2525005873757751
ni1-SV2A-M1-mGluR5-5HT6-CB1-GABAa-HDAC	75.0	0.18271865	0.22003774	0.2563359	0.27595618	0.28485337	0.28116006	0.28283677	0.25615632367762436	0.26013628572534664	0.2521763616299021
ni1-SV2A-M1-mGluR5-5HT6-CB1-GABAa-HDAC	75.5	0.182906	0.21880007	0.2554267	0.27393687	0.2857392	0.28100163	0.28208163	0.25580637567366804	0.2597551367449428	0.25185761460239325
ni1-SV2A-M1-mGluR5-5HT6-CB1-GABAa-HDAC	76.0	0.18201716	0.22004989	0.25495785	0.27246737	0.28601506	0.28050146	0.28228185	0.2554630786421527	0.2593802780516527	0.25154587923265265
ni1-SV2A-M1-mGluR5-5HT6-CB1-GABAa-HDAC	76.5	0.18260704	0.21873537	0.2560273	0.2730733	0.28522936	0.2813143	0.28105167	0.2551284810469094	0.2590142419505522	0.25124272014326654
ni1-SV2A-M1-mGluR5-5HT6-CB1-GABAa-HDAC	77.0	0.18242368	0.21874346	0.2556406	0.2732767	0.28452754	0.28112668	0.27881023	0.254804631351769	0.2586595044316221	0.2509497582719159
ni1-SV2A-M1-mGluR5-5HT6-CB1-GABAa-HDAC	77.5	0.18131585	0.21865855	0.25571874	0.27190727	0.2837717	0.27917668	0.27865618	0.2544935780205626	0.2583184983197547	0.25066865772137054
ni1-SV2A-M1-mGluR5-5HT6-CB1-GABAa-HDAC	78.0	0.18127601	0.21870707	0.25489205	0.271787	0.28314975	0.27881858	0.27764896	0.2541973695171209	0.25799366651276473	0.2504010725214771
ni1-SV2A-M1-mGluR5-5HT6-CB1-GABAa-HDAC	78.5	0.18155889	0.2185049	0.25341636	0.2711027	0.2835588	0.27905175	0.27722874	0.25391805430527514	0.2576875573908928	0.2501485512196575
ni1-SV2A-M1-mGluR5-5HT6-CB1-GABAa-HDAC	79.0	0.18263493	0.21786618	0.25432467	0.27174136	0.28162703	0.2800056	0.27688348	0.253657680848856	0.2574029638290509	0.24991239786866104
ni1-SV2A-M1-mGluR5-5HT6-CB1-GABAa-HDAC	79.5	0.18501168	0.21788235	0.25383142	0.27168745	0.28038895	0.2798806	0.2754158	0.25341829761169465	0.2571431058212419	0.24969348940214744
ni1-SV2A-M1-mGluR5-5HT6-CB1-GABAa-HDAC	80.0	0.18614097	0.2177045	0.25529507	0.27256697	0.28013477	0.2800181	0.27510414	0.2531956575938267	0.25690816741700057	0.24948314777065278
ni1-SV2A-M1-mGluR5-5HT6-CB1-GABAa-HDAC	80.5	0.18578976	0.21537763	0.25368348	0.2732103	0.28171045	0.2814394	0.27469698	0.25298451475381745	0.2566977685304589	0.24927126097717597
ni1-SV2A-M1-mGluR5-5HT6-CB1-GABAa-HDAC	81.0	0.18671177	0.21494563	0.2510879	0.2716667	0.28063065	0.28077653	0.27409467	0.2527854189932928	0.2565147787154239	0.24905605927116176
ni1-SV2A-M1-mGluR5-5HT6-CB1-GABAa-HDAC	81.5	0.18871252	0.21432403	0.25005797	0.2715174	0.28195232	0.28153947	0.27296123	0.2525989202138785	0.2563620652313997	0.24883577519635727
ni1-SV2A-M1-mGluR5-5HT6-CB1-GABAa-HDAC	82.0	0.18894824	0.21326685	0.24892606	0.2698633	0.28160617	0.28339183	0.27174136	0.2524255683171999	0.256242407773725	0.24860872886067487
ni1-SV2A-M1-mGluR5-5HT6-CB1-GABAa-HDAC	82.5	0.18961555	0.2149739	0.24808984	0.26855433	0.27959734	0.28463614	0.27167085	0.252265913204883	0.2561584124204204	0.2483734139893456
ni1-SV2A-M1-mGluR5-5HT6-CB1-GABAa-HDAC	83.0	0.18901217	0.21617724	0.24873747	0.2688939	0.28094327	0.28288266	0.2716584	0.2521205047785534	0.25611243583042437	0.24812857372668246
ni1-SV2A-M1-mGluR5-5HT6-CB1-GABAa-HDAC	83.5	0.1904869	0.216153	0.25033283	0.26882765	0.28350452	0.28091827	0.27075028	0.2519898929398368	0.2561065303716375	0.24787325550803616
ni1-SV2A-M1-mGluR5-5HT6-CB1-GABAa-HDAC	84.0	0.18914402	0.21852107	0.25039437	0.2694324	0.2835546	0.2787103	0.2715547	0.25187462759035883	0.25614241763642454	0.2476068375442931
ni1-SV2A-M1-mGluR5-5HT6-CB1-GABAa-HDAC	84.5	0.18720283	0.2191155	0.25063646	0.27007464	0.28204408	0.28013477	0.27236778	0.25177525863174516	0.2562214925377796	0.2473290247257107
ni1-SV2A-M1-mGluR5-5HT6-CB1-GABAa-HDAC	85.0	0.18805343	0.21926108	0.25013182	0.2708083	0.28196067	0.2807057	0.26997104	0.25169233596562157	0.25634485456785777	0.24703981736338537
ni1-SV2A-M1-mGluR5-5HT6-CB1-GABAa-HDAC	85.5	0.18556629	0.22046259	0.25106737	0.2714593	0.28184804	0.28167707	0.2703316	0.25162759235192345	0.25651460668980824	0.24674057801403868
ni1-SV2A-M1-mGluR5-5HT6-CB1-GABAa-HDAC	86.0	0.18649222	0.21855746	0.25071034	0.27076685	0.2832499	0.28035143	0.26865786	0.25158181343046226	0.25673185328101034	0.2464317735799142
ni1-SV2A-M1-mGluR5-5HT6-CB1-GABAa-HDAC	86.5	0.1865481	0.21689226	0.25296032	0.27162936	0.28348783	0.28037226	0.27087465	0.2515541284226773	0.2569956885001118	0.24611256834524287
ni1-SV2A-M1-mGluR5-5HT6-CB1-GABAa-HDAC	87.0	0.18673173	0.21811275	0.25363827	0.27104464	0.2836715	0.28136432	0.2717538	0.2515436665500082	0.2573048282325167	0.2457825048674997
ni1-SV2A-M1-mGluR5-5HT6-CB1-GABAa-HDAC	87.5	0.18734258	0.2166539	0.2530548	0.27060932	0.2838761	0.2820399	0.27353823	0.2515495570338944	0.2576576755788261	0.24544143848896277
ni1-SV2A-M1-mGluR5-5HT6-CB1-GABAa-HDAC	88.0	0.18779382	0.21458234	0.25380677	0.2710239	0.28502464	0.2822276	0.27382058	0.2515709290957755	0.25805239192023477	0.24508946627131623
ni1-SV2A-M1-mGluR5-5HT6-CB1-GABAa-HDAC	88.5	0.1867517	0.21378328	0.25255367	0.2717538	0.28593147	0.283396	0.2744477	0.25160691195709073	0.25848696479882904	0.24472685911535239
ni1-SV2A-M1-mGluR5-5HT6-CB1-GABAa-HDAC	89.0	0.18638045	0.21415453	0.25186786	0.27165425	0.28533384	0.2855344	0.2749504	0.2516566348392797	0.25895926751131015	0.24435400216724923
ni1-SV2A-M1-mGluR5-5HT6-CB1-GABAa-HDAC	89.5	0.18582568	0.21458234	0.25245097	0.27296537	0.2849787	0.28502047	0.27528283	0.2517192269637819	0.25946710831275543	0.24397134561480835
ni1-SV2A-M1-mGluR5-5HT6-CB1-GABAa-HDAC	90.0	0.1856062	0.21471958	0.2536506	0.2725462	0.2850706	0.2842728	0.27512076	0.25179381755203684	0.2600082691763935	0.24357936592768012
ni2-5HT2a-5HT4-5HT1a-5HTT	5.0	0.5094925	0.56788677	0.61929744	0.6434823	0.66411835	0.660899	0.6601858	0.6003655167102915	0.6142759010986327	0.5864551323219502
ni2-5HT2a-5HT4-5HT1a-5HTT	5.5	0.5054735	0.56535435	0.6151619	0.63633037	0.657865	0.65804994	0.6559481	0.5986244983766925	0.6117447908427063	0.5855042059106788
ni2-5HT2a-5HT4-5HT1a-5HTT	6.0	0.5091414	0.5626877	0.6096312	0.630008	0.65147275	0.6573565	0.6498562	0.5969092560030852	0.6092755626246495	0.5845429493815208
ni2-5HT2a-5HT4-5HT1a-5HTT	6.5	0.50332206	0.557034	0.6056644	0.61950773	0.6402305	0.64948976	0.64407384	0.5952241288522702	0.6068748371426332	0.5835734205619071
ni2-5HT2a-5HT4-5HT1a-5HTT	7.0	0.49996322	0.55408496	0.60013056	0.6136207	0.6351524	0.649072	0.6360879	0.5935734561870482	0.6045491905890428	0.5825977217850535
ni2-5HT2a-5HT4-5HT1a-5HTT	7.5	0.4998701	0.5471555	0.59473187	0.6108476	0.6291404	0.6458772	0.6377697	0.5919615772702204	0.6023050890145248	0.5816180655259159
ni2-5HT2a-5HT4-5HT1a-5HTT	8.0	0.49847376	0.5432384	0.5920038	0.6074162	0.6250711	0.6384987	0.6350961	0.590392831364588	0.6001488050061459	0.5806368577230301
ni2-5HT2a-5HT4-5HT1a-5HTT	8.5	0.4950762	0.5404978	0.5906884	0.6047053	0.6219132	0.6350792	0.6324642	0.5888715577329515	0.5980863167711475	0.5796567986947555
ni2-5HT2a-5HT4-5HT1a-5HTT	9.0	0.48967656	0.5379476	0.58949804	0.6015625	0.61813605	0.6296888	0.62967765	0.5874020956381122	0.5961231931881886	0.5786809980880357
ni2-5HT2a-5HT4-5HT1a-5HTT	9.5	0.4838152	0.53691614	0.5858718	0.5987279	0.6124445	0.62497085	0.62672114	0.5859887843428712	0.5942644734649233	0.577713095220819
ni2-5HT2a-5HT4-5HT1a-5HTT	10.0	0.48090088	0.53504884	0.58479947	0.5994858	0.60909474	0.62305725	0.6241582	0.584635963110029	0.5925145562396199	0.576757369980438
ni2-5HT2a-5HT4-5HT1a-5HTT	10.5	0.47873935	0.53196627	0.58111674	0.5960044	0.6052719	0.62037164	0.6224018	0.5833385596231225	0.5908678294443759	0.5758092898018692
ni2-5HT2a-5HT4-5HT1a-5HTT	11.0	0.4769997	0.52838403	0.5809733	0.5954003	0.6030401	0.6176774	0.6216302	0.5820870089032149	0.5893141011966897	0.57485991660974
ni2-5HT2a-5HT4-5HT1a-5HTT	11.5	0.47512844	0.52666795	0.5782528	0.5931167	0.60004383	0.61567986	0.61848426	0.5808789112193975	0.587850041086909	0.573907781351886
ni2-5HT2a-5HT4-5HT1a-5HTT	12.0	0.47478333	0.5233496	0.5729295	0.5920952	0.5973922	0.6117692	0.61595	0.5797118668407616	0.586471818438581	0.5729519152429422
ni2-5HT2a-5HT4-5HT1a-5HTT	12.5	0.47430417	0.52432746	0.5736249	0.5919125	0.59644157	0.6114784	0.61513984	0.5785834760363985	0.5851750493751339	0.5719919026976631
ni2-5HT2a-5HT4-5HT1a-5HTT	13.0	0.47132835	0.522578	0.57125616	0.5897606	0.5947588	0.6108805	0.6137692	0.5774913390753994	0.5839547898834146	0.5710278882673842
ni2-5HT2a-5HT4-5HT1a-5HTT	13.5	0.47043043	0.5216619	0.5682536	0.5894069	0.59521157	0.6087938	0.61354923	0.5764330562268555	0.582805580662641	0.57006053179107
ni2-5HT2a-5HT4-5HT1a-5HTT	14.0	0.46881312	0.5206915	0.56624305	0.58731955	0.5930091	0.6081211	0.61112726	0.575406227759858	0.5817215400447852	0.5690909154749307
ni2-5HT2a-5HT4-5HT1a-5HTT	14.5	0.46702194	0.5199469	0.5655529	0.58615476	0.5929177	0.60743254	0.61017346	0.5744084539434983	0.5806964923575765	0.56812041552942
ni2-5HT2a-5HT4-5HT1a-5HTT	15.0	0.46916118	0.51940244	0.5647797	0.5869561	0.58983034	0.60516834	0.60852575	0.5734373350468674	0.5797241136472449	0.56715055644649
ni2-5HT2a-5HT4-5HT1a-5HTT	15.5	0.468184	0.51551986	0.56414795	0.58734626	0.5916332	0.6053155	0.6065699	0.572490471339057	0.5787980760748397	0.5661828666032742
ni2-5HT2a-5HT4-5HT1a-5HTT	16.0	0.4693329	0.51540047	0.56389225	0.5868973	0.591166	0.60554445	0.6077229	0.5715924251589934	0.5779348165472263	0.5652500337707606
ni2-5HT2a-5HT4-5HT1a-5HTT	16.5	0.46889415	0.51427686	0.5658927	0.58769387	0.5917836	0.6065426	0.60618246	0.5707635091910823	0.5771471438809442	0.5643798745012204
ni2-5HT2a-5HT4-5HT1a-5HTT	17.0	0.47101784	0.51467943	0.56758296	0.5896695	0.5941985	0.6044602	0.6071267	0.569994949222633	0.5764241188050248	0.5635657796402413
ni2-5HT2a-5HT4-5HT1a-5HTT	17.5	0.46972886	0.51341754	0.5702368	0.58931583	0.5948558	0.60404104	0.60641706	0.5692779710409546	0.5757555430385691	0.56280039904334
ni2-5HT2a-5HT4-5HT1a-5HTT	18.0	0.46980995	0.5122663	0.57028407	0.58819675	0.5954164	0.6021326	0.6056753	0.5686038004333563	0.5751316736235553	0.5620759272431574
ni2-5HT2a-5HT4-5HT1a-5HTT	18.5	0.47083154	0.51299065	0.5724135	0.5882235	0.59608537	0.6025781	0.6056698	0.5679636631871477	0.5745429960951931	0.5613843302791024
ni2-5HT2a-5HT4-5HT1a-5HTT	19.0	0.47197357	0.5157387	0.5708094	0.58839476	0.59630126	0.60359484	0.6060352	0.5673487850896377	0.573980057405569	0.5607175127737064
ni2-5HT2a-5HT4-5HT1a-5HTT	19.5	0.47013447	0.51547503	0.57024205	0.5891819	0.59683037	0.60451466	0.60733426	0.5667503919281356	0.5734333570214424	0.5600674268348288
ni2-5HT2a-5HT4-5HT1a-5HTT	20.0	0.47019175	0.5153109	0.56983244	0.5894873	0.5970302	0.6040628	0.6081266	0.5661597094899508	0.5728932934787423	0.5594261255011592
ni2-5HT2a-5HT4-5HT1a-5HTT	20.5	0.47217438	0.5159229	0.56951755	0.5881486	0.5980733	0.60444385	0.6088813	0.5655679635623923	0.5723501632318463	0.5587857638929382
ni2-5HT2a-5HT4-5HT1a-5HTT	21.0	0.47146216	0.5170333	0.569591	0.5888927	0.59801924	0.6045473	0.60877734	0.5649663799327695	0.5717942086817218	0.5581385511838173
ni2-5HT2a-5HT4-5HT1a-5HTT	21.5	0.47278658	0.51696855	0.5696173	0.5884429	0.5974354	0.6056044	0.60762376	0.5644659798661129	0.5713277800124856	0.5576041797197402
ni2-5HT2a-5HT4-5HT1a-5HTT	22.0	0.4746779	0.51762635	0.5674939	0.58767784	0.5982302	0.6062861	0.60954905	0.5641554719405573	0.5710380925523985	0.5572728513287161
ni2-5HT2a-5HT4-5HT1a-5HTT	22.5	0.47561756	0.5174369	0.5675044	0.58793455	0.5978192	0.6064389	0.609237	0.5639926129130678	0.5708941228434347	0.5570911029827009
ni2-5HT2a-5HT4-5HT1a-5HTT	23.0	0.47627002	0.5183893	0.568867	0.5876244	0.597376	0.6079626	0.6087391	0.5639351595406108	0.5708638774696012	0.5570064416116204
ni2-5HT2a-5HT4-5HT1a-5HTT	23.5	0.47591496	0.5188483	0.5685524	0.5881058	0.5984195	0.60780954	0.6087828	0.5639408685801511	0.5709115884409167	0.5569701487193855
ni2-5HT2a-5HT4-5HT1a-5HTT	24.0	0.47617406	0.5211316	0.5692499	0.5898196	0.59995717	0.6085586	0.6094669	0.563967496788655	0.5709959460392107	0.5569390475380993
ni2-5HT2a-5HT4-5HT1a-5HTT	24.5	0.47562715	0.5209115	0.5692027	0.5908279	0.6023825	0.6085039	0.6086461	0.5639728009230877	0.571069506551153	0.5568760952950224
ni2-5HT2a-5HT4-5HT1a-5HTT	25.0	0.4767308	0.5193226	0.5678344	0.5901627	0.6023608	0.60895795	0.6090619	0.5639145377404149	0.5710792648142159	0.5567498106666139
ni2-5HT2a-5HT4-5HT1a-5HTT	25.5	0.47593895	0.5193475	0.5703366	0.58934265	0.60180134	0.60861874	0.60778224	0.5637504639976022	0.5709681811187661	0.5565327468764383
ni2-5HT2a-5HT4-5HT1a-5HTT	26.0	0.47542092	0.51764625	0.56947553	0.58830917	0.600792	0.609341	0.6066845	0.5634383364516153	0.5706773738256071	0.5561992990776236
ni2-5HT2a-5HT4-5HT1a-5HTT	26.5	0.4743473	0.5184442	0.5683008	0.5871912	0.5996754	0.6088047	0.60599154	0.5630504090879577	0.5702651092899376	0.5558357088859778
ni2-5HT2a-5HT4-5HT1a-5HTT	27.0	0.47420838	0.51730233	0.56622213	0.5882824	0.59917176	0.6076839	0.60533726	0.562681970913372	0.5698379511122132	0.5555259907145308
ni2-5HT2a-5HT4-5HT1a-5HTT	27.5	0.47403115	0.51715285	0.56368357	0.58713245	0.5992963	0.60678273	0.6046617	0.5623253312166834	0.5694107814279701	0.5552398810053967
ni2-5HT2a-5HT4-5HT1a-5HTT	28.0	0.47381565	0.51567405	0.56414795	0.58598393	0.59924215	0.6066026	0.603448	0.5619727992867162	0.5689971505721501	0.5549484480012823
ni2-5HT2a-5HT4-5HT1a-5HTT	28.5	0.47294447	0.5149628	0.5627242	0.58496475	0.59883076	0.6071158	0.6039594	0.5616166844122953	0.5686059347439502	0.5546274340806404
ni2-5HT2a-5HT4-5HT1a-5HTT	29.0	0.47228914	0.513075	0.5612452	0.5842451	0.5991934	0.6061006	0.6029314	0.5612492958822455	0.5682385462139004	0.5542600455505906
ni2-5HT2a-5HT4-5HT1a-5HTT	29.5	0.47161508	0.51301545	0.55975807	0.5835153	0.59955084	0.60525006	0.6025727	0.5608629429853915	0.5678872942708254	0.5538385916999576
ni2-5HT2a-5HT4-5HT1a-5HTT	30.0	0.4716103	0.51138383	0.55946195	0.5822009	0.598241	0.6058061	0.6021489	0.5604499350105581	0.5675353852218447	0.5533644847992715
ni2-5HT2a-5HT4-5HT1a-5HTT	30.5	0.4724326	0.51048726	0.55906725	0.58129734	0.5978949	0.6047761	0.6002769	0.5600025812465699	0.5671585614454111	0.5528466010477286
ni2-5HT2a-5HT4-5HT1a-5HTT	31.0	0.47083154	0.5103387	0.5579153	0.5796996	0.59690595	0.6023988	0.59927464	0.5595131909822516	0.5667278911842315	0.5522984907802717
ni2-5HT2a-5HT4-5HT1a-5HTT	31.5	0.4691946	0.5082516	0.556718	0.5787878	0.59661436	0.60167646	0.59917176	0.5589740735064281	0.5662131108804199	0.5517350361324364
ni2-5HT2a-5HT4-5HT1a-5HTT	32.0	0.4682507	0.50634617	0.5557188	0.5768716	0.5956214	0.60104156	0.5980409	0.5583562444143956	0.5655709446163755	0.5511415442124157
ni2-5HT2a-5HT4-5HT1a-5HTT	32.5	0.4665413	0.5061242	0.5558999	0.5762901	0.5947911	0.5996917	0.59649557	0.5576474776199684	0.5648034578188096	0.5504914974211271
ni2-5HT2a-5HT4-5HT1a-5HTT	33.0	0.46528107	0.50563616	0.55459714	0.57450014	0.5932673	0.59983253	0.5958048	0.5568652198897488	0.5639506701010355	0.5497797696784621
ni2-5HT2a-5HT4-5HT1a-5HTT	33.5	0.46461588	0.50466067	0.5522475	0.5743314	0.5922403	0.6004287	0.5949528	0.5560269179903388	0.5630512692757726	0.5490025667049049
ni2-5HT2a-5HT4-5HT1a-5HTT	34.0	0.4645399	0.5033319	0.5517629	0.57273465	0.5910104	0.600651	0.5956214	0.5551500186883402	0.5621392690199951	0.5481607683566854
ni2-5HT2a-5HT4-5HT1a-5HTT	34.5	0.46243763	0.5026485	0.5501767	0.57273465	0.59015733	0.6010741	0.594872	0.5542519687503555	0.5612412190820104	0.5472627184187007
ni2-5HT2a-5HT4-5HT1a-5HTT	35.0	0.46146137	0.50154316	0.5492046	0.5718557	0.58976597	0.60123146	0.59441936	0.5533502149429865	0.5603745662284204	0.5463258636575526
ni2-5HT2a-5HT4-5HT1a-5HTT	35.5	0.45991334	0.5010277	0.5487215	0.57110375	0.58965343	0.60067815	0.5941662	0.5524622040328355	0.5595476542441221	0.5453767538215489
ni2-5HT2a-5HT4-5HT1a-5HTT	36.0	0.4591661	0.5016266	0.54704773	0.5703261	0.5872394	0.6007757	0.5942901	0.5516053827865044	0.5587613629853456	0.5444494025876632
ni2-5HT2a-5HT4-5HT1a-5HTT	36.5	0.4580745	0.50008583	0.54570466	0.5703471	0.5880041	0.5987333	0.59350944	0.5507971979705953	0.5580118981725752	0.5435824977686154
ni2-5HT2a-5HT4-5HT1a-5HTT	37.0	0.4589014	0.4996887	0.5440871	0.57066226	0.5868278	0.5979003	0.5929661	0.5500550963517103	0.5572941337257021	0.5428160589777186
ni2-5HT2a-5HT4-5HT1a-5HTT	37.5	0.45729542	0.4975977	0.54264575	0.57016325	0.58671564	0.5971923	0.5932243	0.5493046374059062	0.5565193376078861	0.5420899372039263
ni2-5HT2a-5HT4-5HT1a-5HTT	38.0	0.4561631	0.49513966	0.5423394	0.56905586	0.5865019	0.5981274	0.59261656	0.5484729189011818	0.555628899100023	0.5413169387023405
ni2-5HT2a-5HT4-5HT1a-5HTT	38.5	0.45458442	0.49433455	0.5412677	0.5685471	0.5841651	0.59797597	0.59246063	0.5475796950420527	0.5546651452533394	0.540494244830766
ni2-5HT2a-5HT4-5HT1a-5HTT	39.0	0.4536288	0.4936519	0.5400443	0.56747824	0.58291376	0.5981977	0.59091914	0.5466447200330341	0.553669071318468	0.5396203687476002
ni2-5HT2a-5HT4-5HT1a-5HTT	39.5	0.4522885	0.4920396	0.53984565	0.5662326	0.58236575	0.59650636	0.5897767	0.5456877480786415	0.5526769984102964	0.5386984977469866
ni2-5HT2a-5HT4-5HT1a-5HTT	40.0	0.45204884	0.4918887	0.5392296	0.5655843	0.58266896	0.5956969	0.5896749	0.5447285333833904	0.5517177837150453	0.5377392830517356
ni2-5HT2a-5HT4-5HT1a-5HTT	40.5	0.45035365	0.49136323	0.53975904	0.56613326	0.58277005	0.5939939	0.58950335	0.5437868301517963	0.5508111814372302	0.5367624788663624
ni2-5HT2a-5HT4-5HT1a-5HTT	41.0	0.44850627	0.49056575	0.5391379	0.5659502	0.58291906	0.5913647	0.589841	0.5428823925883741	0.5499678427996607	0.5357969423770875
ni2-5HT2a-5HT4-5HT1a-5HTT	41.5	0.4476726	0.49026927	0.53860873	0.56418973	0.5802865	0.58953553	0.58994824	0.5420349748976397	0.549190955096481	0.5348789946987985
ni2-5HT2a-5HT4-5HT1a-5HTT	42.0	0.44596025	0.48826408	0.53710914	0.56484234	0.57934964	0.58961594	0.5894873	0.5412643312841083	0.5484790314860882	0.5340496310821284
ni2-5HT2a-5HT4-5HT1a-5HTT	42.5	0.4448294	0.48650467	0.5364185	0.56427324	0.58070254	0.5884269	0.59027535	0.5405902159522955	0.5478292533262873	0.5333511785783037
ni2-5HT2a-5HT4-5HT1a-5HTT	43.0	0.4422353	0.48629642	0.53585523	0.5619011	0.5795723	0.5861067	0.5893319	0.539937099339111	0.54715164193433	0.5327225567438921
ni2-5HT2a-5HT4-5HT1a-5HTT	43.5	0.4408286	0.48381037	0.5356523	0.561443	0.5805273	0.5851674	0.58991075	0.5392296278496433	0.546386970524774	0.5320722851745127
ni2-5HT2a-5HT4-5HT1a-5HTT	44.0	0.44004676	0.48289278	0.53411144	0.5595814	0.57897854	0.58522075	0.5894712	0.5384878196406756	0.5455805821396419	0.5313950571417093
ni2-5HT2a-5HT4-5HT1a-5HTT	44.5	0.4378947	0.48290244	0.5337671	0.558268	0.57868713	0.5851301	0.5891283	0.5377316928689914	0.5447751576962372	0.5306882280417455
ni2-5HT2a-5HT4-5HT1a-5HTT	45.0	0.43592727	0.4809828	0.53241616	0.55724645	0.5770461	0.58515143	0.58774203	0.5369812656913735	0.5440064229168542	0.5299561084658928
ni2-5HT2a-5HT4-5HT1a-5HTT	45.5	0.43495402	0.47923002	0.5320219	0.5550773	0.57651734	0.58500206	0.5875067	0.5362565562646057	0.5433000210918515	0.5292130914373598
ni2-5HT2a-5HT4-5HT1a-5HTT	46.0	0.43401855	0.47841716	0.53158724	0.5538473	0.5764698	0.58449024	0.5872394	0.5355775827454708	0.5426703452444371	0.5284848202465046
ni2-5HT2a-5HT4-5HT1a-5HTT	46.5	0.43311158	0.47747037	0.5304562	0.5526137	0.57746935	0.5839627	0.5864859	0.5349643632907523	0.5421217059658829	0.5278070206156216
ni2-5HT2a-5HT4-5HT1a-5HTT	47.0	0.43199727	0.4764764	0.5305066	0.55249506	0.5764803	0.58359516	0.58612806	0.5344369160572333	0.5416514586524522	0.5272223734620144
ni2-5HT2a-5HT4-5HT1a-5HTT	47.5	0.43089783	0.47615004	0.5289231	0.55248475	0.5765068	0.58291906	0.58645916	0.5340152592016973	0.5412542965756891	0.5267762218277056
ni2-5HT2a-5HT4-5HT1a-5HTT	48.0	0.42975783	0.47510928	0.52894324	0.55191755	0.5764645	0.58342475	0.58594656	0.5336492130433211	0.540863913245301	0.5264345128413412
ni2-5HT2a-5HT4-5HT1a-5HTT	48.5	0.42812586	0.47538257	0.527805	0.55256724	0.57536566	0.5832384	0.58576506	0.5332810248213304	0.5404370050201717	0.5261250446224892
ni2-5HT2a-5HT4-5HT1a-5HTT	49.0	0.42815349	0.47295403	0.52666295	0.5521908	0.57533926	0.5840586	0.5845862	0.5329193530725813	0.540004803283868	0.5258339028612946
ni2-5HT2a-5HT4-5HT1a-5HTT	49.5	0.42648682	0.47236565	0.52702504	0.5531968	0.57489586	0.5827541	0.58439964	0.5325728563339297	0.5395972076193636	0.5255485050484958
ni2-5HT2a-5HT4-5HT1a-5HTT	50.0	0.42682272	0.47200227	0.527015	0.5513661	0.5764169	0.58301485	0.58336616	0.5322501931422319	0.5392394434738867	0.525260942810577
ni2-5HT2a-5HT4-5HT1a-5HTT	50.5	0.428218	0.4718684	0.52512544	0.5523197	0.5763271	0.58377624	0.5839893	0.5319600220343439	0.5389492723659988	0.524970771702689
ni2-5HT2a-5HT4-5HT1a-5HTT	51.0	0.42535087	0.47118026	0.5256025	0.55074805	0.5756191	0.58431435	0.5838029	0.5317110015471217	0.5387353528325556	0.5246866502616878
ni2-5HT2a-5HT4-5HT1a-5HTT	51.5	0.42585665	0.4701488	0.52487946	0.551866	0.57501197	0.58394134	0.5829669	0.5315117902174216	0.5385972404287082	0.524426340006135
ni2-5HT2a-5HT4-5HT1a-5HTT	52.0	0.4247029	0.4694283	0.52414185	0.5521908	0.5752548	0.5857544	0.58238703	0.5313710465820994	0.5385270267809407	0.5242150663832582
ni2-5HT2a-5HT4-5HT1a-5HTT	52.5	0.42457426	0.46941876	0.52410674	0.55197424	0.5760734	0.5857544	0.58138764	0.5312974291780115	0.5385121293799914	0.5240827289760316
ni2-5HT2a-5HT4-5HT1a-5HTT	53.0	0.424092	0.46844608	0.52374065	0.55112916	0.57667065	0.5852581	0.5815364	0.5312995965420138	0.5385386339160055	0.524060559168022
ni2-5HT2a-5HT4-5HT1a-5HTT	53.5	0.42412874	0.46922797	0.5233045	0.5509746	0.57758576	0.58474076	0.5832863	0.531381129439765	0.5385958296417449	0.5241664292377851
ni2-5HT2a-5HT4-5HT1a-5HTT	54.0	0.4235686	0.4686987	0.5254719	0.5506297	0.5774905	0.5854075	0.5840639	0.5315347175645487	0.53869069776339	0.5243787373657075
ni2-5HT2a-5HT4-5HT1a-5HTT	54.5	0.42255455	0.46755043	0.5261854	0.5506451	0.5764275	0.5854502	0.58435166	0.5317526828446579	0.5388381330559446	0.5246672326333712
ni2-5HT2a-5HT4-5HT1a-5HTT	55.0	0.42204556	0.4673266	0.52598435	0.5510828	0.5776387	0.5852368	0.5854769	0.5320273472083855	0.5390516984938194	0.5250029959229516
ni2-5HT2a-5HT4-5HT1a-5HTT	55.5	0.42232984	0.46751708	0.52664286	0.55117035	0.57852817	0.58544487	0.5861708	0.5323510325840244	0.5393402829156793	0.5253617822523695
ni2-5HT2a-5HT4-5HT1a-5HTT	56.0	0.42206392	0.46825546	0.5277395	0.55111885	0.579567	0.5853648	0.5867851	0.5327160608998677	0.5397053112315225	0.5257268105682128
ni2-5HT2a-5HT4-5HT1a-5HTT	56.5	0.4228206	0.46942353	0.5279409	0.5518454	0.5789574	0.5868973	0.58815396	0.5331147540842085	0.5401391053696424	0.5260904027987746
ni2-5HT2a-5HT4-5HT1a-5HTT	57.0	0.42277473	0.468427	0.52900374	0.55417794	0.5802089	0.58769387	0.5885768	0.5335394340653395	0.5406248842766261	0.526453983854053
ni2-5HT2a-5HT4-5HT1a-5HTT	57.5	0.42206392	0.46941876	0.5298608	0.5540591	0.5823073	0.5883145	0.5893373	0.533982422771554	0.5411384029703953	0.5268264425727128
ni2-5HT2a-5HT4-5HT1a-5HTT	58.0	0.42232525	0.46897522	0.5307944	0.5557705	0.5814142	0.5869614	0.5901252	0.5344360421311448	0.5416507423331247	0.5272213419291649
ni2-5HT2a-5HT4-5HT1a-5HTT	58.5	0.4209503	0.46901336	0.531941	0.55612767	0.5813664	0.58774734	0.5918856	0.5348926140724051	0.5421316514463969	0.5276535766984133
ni2-5HT2a-5HT4-5HT1a-5HTT	59.0	0.42059305	0.4701822	0.5320016	0.5565056	0.582153	0.58910155	0.5932189	0.5354202393734377	0.5426349395754176	0.5282055391714578
ni2-5HT2a-5HT4-5HT1a-5HTT	59.5	0.42005283	0.46874636	0.5309307	0.5566662	0.5819563	0.5887106	0.594317	0.5360763159287325	0.5432322961275737	0.5289203357298913
ni2-5HT2a-5HT4-5HT1a-5HTT	60.0	0.42108774	0.46956664	0.5312943	0.5557809	0.5829031	0.5897392	0.59609073	0.5368371113411619	0.5439225615524486	0.5297516611298752
ni2-5HT2a-5HT4-5HT1a-5HTT	60.5	0.42299035	0.47008198	0.533185	0.55798787	0.5838135	0.5906777	0.59680873	0.5376788932135981	0.544703244499032	0.5306545419281642
ni2-5HT2a-5HT4-5HT1a-5HTT	61.0	0.42458805	0.47075513	0.53380764	0.56075615	0.58608	0.59169227	0.5981274	0.5385779291489139	0.5455671794805688	0.531588678817259
ni2-5HT2a-5HT4-5HT1a-5HTT	61.5	0.4263442	0.472844	0.5348512	0.56448203	0.5874158	0.5929392	0.59900934	0.5395104867499817	0.5464997370816366	0.5325212364183268
ni2-5HT2a-5HT4-5HT1a-5HTT	62.0	0.42805213	0.47449583	0.5373123	0.56654125	0.5870897	0.593192	0.6007378	0.5404528336196739	0.5474771849051078	0.53342848233424
ni2-5HT2a-5HT4-5HT1a-5HTT	62.5	0.428559	0.47590056	0.53749526	0.5680597	0.5891283	0.594511	0.6000547	0.541381237360863	0.5484666875721496	0.5342957871495764
ni2-5HT2a-5HT4-5HT1a-5HTT	63.0	0.4289001	0.47762892	0.5394026	0.5688513	0.5895141	0.59397775	0.60160047	0.5422719655764215	0.5494279457752628	0.5351159853775803
ni2-5HT2a-5HT4-5HT1a-5HTT	63.5	0.43070853	0.48004347	0.538212	0.57071483	0.5893855	0.59548116	0.6019317	0.5431012858692219	0.5503159860712018	0.535886585667242
ni2-5HT2a-5HT4-5HT1a-5HTT	64.0	0.43203884	0.48073706	0.53829336	0.5705572	0.5884055	0.59794354	0.60219234	0.5438454658421368	0.5510845032161286	0.536606428468145
ni2-5HT2a-5HT4-5HT1a-5HTT	64.5	0.43079624	0.48225576	0.53911245	0.573646	0.58881235	0.59777594	0.6038669	0.5446250083898737	0.5518395509850926	0.5374104657946548
ni2-5HT2a-5HT4-5HT1a-5HTT	65.0	0.43099478	0.48281074	0.5392805	0.572603	0.5896427	0.5993992	0.60483056	0.5455509580238328	0.5527083006989635	0.5383936153487021
ni2-5HT2a-5HT4-5HT1a-5HTT	65.5	0.43273693	0.4823426	0.5407068	0.5710617	0.59083325	0.60127485	0.6048959	0.5465853947719244	0.5536781572708906	0.5394926322729581
ni2-5HT2a-5HT4-5HT1a-5HTT	66.0	0.43354645	0.48577845	0.5422883	0.5708725	0.59369785	0.6026705	0.6059752	0.547690398662059	0.5547338634893049	0.5406469338348132
ni2-5HT2a-5HT4-5HT1a-5HTT	66.5	0.4334678	0.4839843	0.5429318	0.5712457	0.5954488	0.602426	0.6060788	0.548828049722147	0.5558532069476277	0.5418028924966664
ni2-5HT2a-5HT4-5HT1a-5HTT	67.0	0.4321128	0.4852994	0.5439132	0.57203984	0.59672236	0.603051	0.6072032	0.5499604279800994	0.5570038928073452	0.5429169631528535
ni2-5HT2a-5HT4-5HT1a-5HTT	67.5	0.43491694	0.48723134	0.5461197	0.57480615	0.59682494	0.6037036	0.6070339	0.5510496134638261	0.5581423759627924	0.5439568509648598
ni2-5HT2a-5HT4-5HT1a-5HTT	68.0	0.43525055	0.48807007	0.547371	0.5750806	0.59871167	0.6046127	0.608564	0.5520576862012382	0.5592150288763689	0.5449003435261075
ni2-5HT2a-5HT4-5HT1a-5HTT	68.5	0.4367482	0.48870075	0.54688364	0.5755927	0.6000005	0.6058007	0.6088047	0.5529467262202457	0.5601612688154646	0.5457321836250267
ni2-5HT2a-5HT4-5HT1a-5HTT	69.0	0.43597364	0.48885605	0.54885507	0.57589906	0.59877664	0.6065917	0.61093533	0.5536788135487594	0.5609178509227511	0.5464397761747676
ni2-5HT2a-5HT4-5HT1a-5HTT	69.5	0.43621013	0.48898223	0.55033624	0.5782581	0.60094935	0.60699564	0.6115881	0.5543474401740951	0.56156763882556	0.5471272415226301
ni2-5HT2a-5HT4-5HT1a-5HTT	70.0	0.4396793	0.49252155	0.55243313	0.5786659	0.60307276	0.607673	0.6115113	0.555059029819604	0.5622314797259172	0.5478865799132907
ni2-5HT2a-5HT4-5HT1a-5HTT	70.5	0.44024682	0.4931158	0.5545655	0.5794663	0.6039322	0.60737246	0.6116869	0.5557950601172501	0.5629042543178334	0.5486858659166668
ni2-5HT2a-5HT4-5HT1a-5HTT	71.0	0.44165283	0.49467602	0.55626744	0.5820148	0.6034153	0.6075473	0.6121425	0.5565370086989967	0.563579747034192	0.5494942703638014
ni2-5HT2a-5HT4-5HT1a-5HTT	71.5	0.44267812	0.49887532	0.55747974	0.5828765	0.6049286	0.60949975	0.6132743	0.5572663531968077	0.5642490923101334	0.550283614083482
ni2-5HT2a-5HT4-5HT1a-5HTT	72.0	0.44396096	0.50092465	0.5582472	0.5851781	0.60584974	0.6107379	0.6123731	0.5579645712426468	0.5648995840471914	0.5510295584381021
ni2-5HT2a-5HT4-5HT1a-5HTT	72.5	0.44583404	0.50171995	0.5612504	0.58645916	0.60867345	0.61178565	0.61348873	0.5586131404684775	0.5655140152546764	0.5517122656822787
ni2-5HT2a-5HT4-5HT1a-5HTT	73.0	0.44787392	0.501936	0.5621146	0.5864752	0.6090838	0.6120931	0.61469376	0.5591935385062639	0.566070705453971	0.5523163715585567
ni2-5HT2a-5HT4-5HT1a-5HTT	73.5	0.44915769	0.49996322	0.5642106	0.5870523	0.6078697	0.61128086	0.61500216	0.5596872429879692	0.5665442770324188	0.5528302089435196
ni2-5HT2a-5HT4-5HT1a-5HTT	74.0	0.45074788	0.49923295	0.5651871	0.58645386	0.60866797	0.6131424	0.61556965	0.5600757315455575	0.5669071292348475	0.5532443338562674
ni2-5HT2a-5HT4-5HT1a-5HTT	74.5	0.4503067	0.499625	0.563574	0.5873302	0.60790795	0.61373067	0.6139177	0.5603404818109923	0.5671315171286283	0.5535494464933562
ni2-5HT2a-5HT4-5HT1a-5HTT	75.0	0.45196897	0.5003997	0.56355315	0.5870309	0.6091768	0.6133128	0.6165291	0.5605287866174088	0.5672684698569656	0.553789103377852
ni2-5HT2a-5HT4-5HT1a-5HTT	75.5	0.45612538	0.49962988	0.5624428	0.58503944	0.60954905	0.6136757	0.61654013	0.5606963199952888	0.5673831673797546	0.554009472610823
ni2-5HT2a-5HT4-5HT1a-5HTT	76.0	0.4557482	0.5028746	0.5618959	0.5839733	0.6099105	0.612137	0.6176995	0.5608371313726163	0.5674705321160525	0.55420373062918
ni2-5HT2a-5HT4-5HT1a-5HTT	76.5	0.45863673	0.50193113	0.5619584	0.5870095	0.60994333	0.61257637	0.61617607	0.5609452701773752	0.5675254328324925	0.5543651075222579
ni2-5HT2a-5HT4-5HT1a-5HTT	77.0	0.4589912	0.5021571	0.56145334	0.5868866	0.6109189	0.6123402	0.6140883	0.5610147858375494	0.5675426429315066	0.5544869287435922
ni2-5HT2a-5HT4-5HT1a-5HTT	77.5	0.45913303	0.50461143	0.5619063	0.58660877	0.6085148	0.61210406	0.6159886	0.5610397277811231	0.5675168627195977	0.5545625928426485
ni2-5HT2a-5HT4-5HT1a-5HTT	78.0	0.4579281	0.5032729	0.56102145	0.587603	0.6072032	0.6117637	0.61533266	0.5610141454360797	0.567442809560795	0.5545854813113645
ni2-5HT2a-5HT4-5HT1a-5HTT	78.5	0.45808396	0.50280577	0.5607042	0.5885821	0.6068428	0.61315334	0.61493605	0.5609320882304035	0.5673153794434778	0.5545487970173293
ni2-5HT2a-5HT4-5HT1a-5HTT	79.0	0.45781004	0.50135165	0.56315684	0.5889623	0.6065317	0.6140883	0.61418736	0.5607876055920783	0.567129882384256	0.5544453287999006
ni2-5HT2a-5HT4-5HT1a-5HTT	79.5	0.45847136	0.50280577	0.56241155	0.5908225	0.6041227	0.61408275	0.6129335	0.5605747469490882	0.5668823516848709	0.5542671422133054
ni2-5HT2a-5HT4-5HT1a-5HTT	80.0	0.4611109	0.5056411	0.5648371	0.58860356	0.6045963	0.6135602	0.61299944	0.5603056990052525	0.5665924776056299	0.5540189204048751
ni2-5HT2a-5HT4-5HT1a-5HTT	80.5	0.46186885	0.5049168	0.56411666	0.5909674	0.6030945	0.61460567	0.61422586	0.559995611278621	0.5662836496926992	0.5537075728645428
ni2-5HT2a-5HT4-5HT1a-5HTT	81.0	0.46316326	0.5034303	0.5616512	0.5879667	0.6016982	0.612961	0.612939	0.5596429774185234	0.5659582897034506	0.5533276651335962
ni2-5HT2a-5HT4-5HT1a-5HTT	81.5	0.4640175	0.50347453	0.55901015	0.5837975	0.6004558	0.6122413	0.61253244	0.5592462910742889	0.5656188155100744	0.5528737666385034
ni2-5HT2a-5HT4-5HT1a-5HTT	82.0	0.46639854	0.5053109	0.55657816	0.5830468	0.5992855	0.61437446	0.6137197	0.558804045895247	0.5652674967032623	0.5523405950872318
ni2-5HT2a-5HT4-5HT1a-5HTT	82.5	0.46629387	0.50656813	0.5571687	0.58292437	0.59792733	0.61389023	0.6136262	0.5583147355307272	0.5649063088694627	0.5517231621919917
ni2-5HT2a-5HT4-5HT1a-5HTT	83.0	0.46617973	0.50576925	0.5535323	0.57913226	0.59864134	0.6119339	0.6138242	0.5577768536300588	0.5645368052278782	0.5510169020322394
ni2-5HT2a-5HT4-5HT1a-5HTT	83.5	0.46723616	0.5082912	0.5517835	0.57893085	0.5969114	0.61001456	0.61143446	0.5571888938425712	0.5641600237100827	0.5502177639750597
ni2-5HT2a-5HT4-5HT1a-5HTT	84.0	0.46688867	0.5093293	0.5524125	0.5786659	0.59527624	0.60552806	0.60970235	0.5565493498175939	0.5637764421110687	0.549322257524119
ni2-5HT2a-5HT4-5HT1a-5HTT	84.5	0.4663938	0.50897324	0.55247957	0.5776334	0.594107	0.60331744	0.60507023	0.5558567152044562	0.5633859850257096	0.5483274453832029
ni2-5HT2a-5HT4-5HT1a-5HTT	85.0	0.46548548	0.5102051	0.5506039	0.57192934	0.5901091	0.6005154	0.6010578	0.5551094836524878	0.5629880767820787	0.5472308905228969
ni2-5HT2a-5HT4-5HT1a-5HTT	85.5	0.463168	0.50765395	0.5477354	0.57138765	0.5866996	0.5984682	0.59828424	0.554302736712839	0.5625784258348911	0.5460270475907869
ni2-5HT2a-5HT4-5HT1a-5HTT	86.0	0.46317276	0.5071306	0.5458583	0.5657097	0.5881432	0.59575623	0.5960746	0.5534341860932295	0.5621552836433059	0.544713088543153
ni2-5HT2a-5HT4-5HT1a-5HTT	86.5	0.4626747	0.50398624	0.5487729	0.56681335	0.5875067	0.5966846	0.59543264	0.5525062706778419	0.5617210297160379	0.5432915116396458
ni2-5HT2a-5HT4-5HT1a-5HTT	87.0	0.46217692	0.50462127	0.5458891	0.56660926	0.58466613	0.59249824	0.59336954	0.5515214293508589	0.5612774029924167	0.5417654557093011
ni2-5HT2a-5HT4-5HT1a-5HTT	87.5	0.46232384	0.5006597	0.5448955	0.56456035	0.58422375	0.5914184	0.58963734	0.5504821009964631	0.5608256127407676	0.5401385892521586
ni2-5HT2a-5HT4-5HT1a-5HTT	88.0	0.46156085	0.49737757	0.54240066	0.5621302	0.5783481	0.58944976	0.5871859	0.5493907244988374	0.560366458900832	0.5384149900968428
ni2-5HT2a-5HT4-5HT1a-5HTT	88.5	0.45927015	0.49646816	0.5396827	0.5626877	0.57750106	0.5899214	0.5872607	0.5482497387421643	0.5599004470325274	0.5365990304518012
ni2-5HT2a-5HT4-5HT1a-5HTT	89.0	0.46166036	0.49572557	0.5370634	0.5599815	0.5774905	0.58864105	0.58535415	0.5470615826106265	0.5594278892321909	0.5346952759890622
ni2-5HT2a-5HT4-5HT1a-5HTT	89.5	0.4598613	0.49453455	0.53670794	0.5580034	0.57442105	0.5871218	0.58493274	0.5458286949884068	0.5589489874544206	0.532708402522393
ni2-5HT2a-5HT4-5HT1a-5HTT	90.0	0.45910466	0.49313045	0.5338481	0.5545707	0.57139814	0.5853435	0.5846608	0.5445535147596876	0.5584638991480287	0.5306431303713465
ni3-FDOPA-DAT-D1-NMDA	5.0	0.416168	0.4549989	0.4886231	0.52066153	0.54758143	0.57269776	0.58528477	0.48812908050995407	0.5054484156056049	0.47080974541430326
ni3-FDOPA-DAT-D1-NMDA	5.5	0.41361508	0.44554892	0.48493662	0.51361614	0.53976417	0.5658091	0.57979506	0.48618734999593227	0.5025229691584255	0.469851730833439
ni3-FDOPA-DAT-D1-NMDA	6.0	0.40919602	0.44002816	0.4806407	0.50864697	0.5334735	0.5598204	0.5755716	0.4842710856733667	0.49966794332267417	0.4688742280240592
ni3-FDOPA-DAT-D1-NMDA	6.5	0.4003533	0.43291268	0.47389704	0.5014204	0.52196217	0.5515001	0.56782913	0.4823856751280851	0.49689156621989394	0.4678797840362763
ni3-FDOPA-DAT-D1-NMDA	7.0	0.3946048	0.4291352	0.46954277	0.49408093	0.51017046	0.54949254	0.56142735	0.4805365059459153	0.494202010559025	0.46687100133280557
ni3-FDOPA-DAT-D1-NMDA	7.5	0.38990483	0.42124808	0.46331033	0.49105194	0.50598615	0.5426413	0.55474126	0.47872896571268514	0.4916073119153647	0.46585061951000556
ni3-FDOPA-DAT-D1-NMDA	8.0	0.38466865	0.41706732	0.45893922	0.48647076	0.5029287	0.53634745	0.5501458	0.47696844201422234	0.48911526498944463	0.46482161903900004
ni3-FDOPA-DAT-D1-NMDA	8.5	0.37986976	0.41183108	0.45720574	0.48026016	0.49859127	0.5323302	0.54963654	0.47526032243635474	0.4867332979597309	0.46378734691297857
ni3-FDOPA-DAT-D1-NMDA	9.0	0.3757602	0.40855622	0.4539206	0.47715816	0.49615544	0.5312993	0.5440922	0.47360999456491015	0.48446832936392753	0.4627516597658928
ni3-FDOPA-DAT-D1-NMDA	9.5	0.36955458	0.4049232	0.449514	0.47205964	0.49534956	0.5277848	0.5421198	0.4720228459857165	0.4823266182648191	0.46171907370661386
ni3-FDOPA-DAT-D1-NMDA	10.0	0.36455253	0.4002902	0.44394696	0.47205007	0.49300864	0.5268641	0.5405896	0.47050426428460146	0.4803136261745606	0.46069490239464234
ni3-FDOPA-DAT-D1-NMDA	10.5	0.36453497	0.39539498	0.4409124	0.46961433	0.48841447	0.5232744	0.53801876	0.46904782360030406	0.4784222552061735	0.45967339199443463
ni3-FDOPA-DAT-D1-NMDA	11.0	0.36275747	0.39013296	0.437904	0.46461588	0.48545906	0.5221023	0.5352669	0.46764156044409333	0.47663976133513375	0.4586433595530529
ni3-FDOPA-DAT-D1-NMDA	11.5	0.35721526	0.38528362	0.4341667	0.4611393	0.48327422	0.5204016	0.53208756	0.4662825559605921	0.4749620669503763	0.4576030449708079
ni3-FDOPA-DAT-D1-NMDA	12.0	0.35681772	0.38461518	0.42938885	0.46129557	0.48360747	0.51940244	0.52981544	0.464967891294423	0.4733844715760679	0.4565513110127781
ni3-FDOPA-DAT-D1-NMDA	12.5	0.35548165	0.38435236	0.4301454	0.4609925	0.48310038	0.51742697	0.53021395	0.4636946475902088	0.4719015859661748	0.45548770921424275
ni3-FDOPA-DAT-D1-NMDA	13.0	0.35477483	0.38236272	0.42643622	0.4587218	0.4834191	0.51732725	0.5298003	0.4624599059925725	0.4705073234681164	0.45441248851702853
ni3-FDOPA-DAT-D1-NMDA	13.5	0.35313994	0.3822115	0.42323816	0.45774865	0.4821593	0.51601744	0.5289735	0.46126074764613645	0.46919495586263227	0.45332653942964063
ni3-FDOPA-DAT-D1-NMDA	14.0	0.35102817	0.38144678	0.42410117	0.4578431	0.48151302	0.51507217	0.5278251	0.4600942536955237	0.46795722905571635	0.45223127833533106
ni3-FDOPA-DAT-D1-NMDA	14.5	0.3497582	0.38173127	0.4232198	0.45632818	0.4831535	0.5139688	0.5270502	0.45895750528535695	0.46678652289891925	0.45112848767179464
ni3-FDOPA-DAT-D1-NMDA	15.0	0.3511239	0.38051367	0.42229775	0.45532873	0.4821834	0.5142321	0.52526104	0.45784758356025895	0.4656750326236624	0.4500201344968555
ni3-FDOPA-DAT-D1-NMDA	15.5	0.34976256	0.3794791	0.42133057	0.45438665	0.4837234	0.51424205	0.52587384	0.45676156966485243	0.4646149486240634	0.4489081907056415
ni3-FDOPA-DAT-D1-NMDA	16.0	0.35017562	0.38040707	0.42048773	0.4555078	0.48267075	0.5151816	0.5279516	0.4557306311929831	0.4636273218015217	0.44783394058444453
ni3-FDOPA-DAT-D1-NMDA	16.5	0.3488282	0.38014504	0.42079917	0.45510256	0.47879708	0.5159627	0.52733195	0.4547804123313412	0.4627284535382114	0.446832371124471
ni3-FDOPA-DAT-D1-NMDA	17.0	0.34974518	0.37986088	0.4205839	0.45464092	0.4799905	0.5157487	0.52813727	0.45389970911381633	0.46190444422937016	0.4458949739982625
ni3-FDOPA-DAT-D1-NMDA	17.5	0.34900633	0.37923944	0.42068008	0.45403355	0.47994718	0.5150125	0.5281725	0.4530773175742978	0.4611423168511632	0.44501231829743243
ni3-FDOPA-DAT-D1-NMDA	18.0	0.34878474	0.37816593	0.41951737	0.45297965	0.4810792	0.5146446	0.52922547	0.45230203374667516	0.46042966128640944	0.4441744062069409
ni3-FDOPA-DAT-D1-NMDA	18.5	0.34887162	0.3778467	0.42220604	0.45297024	0.48063588	0.5157238	0.5287115	0.4515626536648381	0.45975435190689273	0.4433709554227835
ni3-FDOPA-DAT-D1-NMDA	19.0	0.34989735	0.37819698	0.42492345	0.45241073	0.48175412	0.5152661	0.52929103	0.45084797336267585	0.4591043395524114	0.44259160717294027
ni3-FDOPA-DAT-D1-NMDA	19.5	0.34831128	0.3757248	0.42570028	0.4514663	0.48082379	0.5166497	0.5302039	0.4501467888740781	0.4584675159404364	0.4418260618077198
ni3-FDOPA-DAT-D1-NMDA	20.0	0.34625405	0.37706667	0.42653742	0.45240602	0.48049137	0.516107	0.53046626	0.44944789623293424	0.4578316471229768	0.4410641453428917
ni3-FDOPA-DAT-D1-NMDA	20.5	0.34607625	0.37713757	0.4277067	0.45325714	0.4812768	0.5173422	0.5299617	0.4487400914731339	0.45718437205385865	0.4402958108924091
ni3-FDOPA-DAT-D1-NMDA	21.0	0.34737346	0.3783433	0.42923206	0.45459384	0.48135874	0.51828456	0.5288072	0.44801217062856646	0.4565132623868888	0.43951107887024415
ni3-FDOPA-DAT-D1-NMDA	21.5	0.34742555	0.37965223	0.4303577	0.45474926	0.4822847	0.51802516	0.52801645	0.44740241651768936	0.45594580487969755	0.4388590281556812
ni3-FDOPA-DAT-D1-NMDA	22.0	0.34785098	0.38019833	0.42906144	0.45539942	0.48199525	0.51742697	0.52912974	0.44702156481280336	0.45559087601117815	0.4384522536144286
ni3-FDOPA-DAT-D1-NMDA	22.5	0.34827217	0.37935928	0.43031153	0.4564791	0.48282522	0.5175067	0.5291448	0.4468170908285627	0.45540992045950857	0.4382242611976168
ni3-FDOPA-DAT-D1-NMDA	23.0	0.34967998	0.38094905	0.43139198	0.45613953	0.48214963	0.5174469	0.52851	0.44673646987962196	0.45536317524198455	0.43810976451725936
ni3-FDOPA-DAT-D1-NMDA	23.5	0.34983647	0.38219815	0.4331532	0.4567244	0.4830183	0.51895815	0.5290138	0.44672717728063543	0.4554061777853011	0.43804817677596974
ni3-FDOPA-DAT-D1-NMDA	24.0	0.35054094	0.38340837	0.43369454	0.45617726	0.48451596	0.5194224	0.52828836	0.4467366883462578	0.45548756570340504	0.43798581098911055
ni3-FDOPA-DAT-D1-NMDA	24.5	0.35016257	0.38454837	0.43248263	0.45742288	0.48568648	0.5188533	0.52738225	0.4467124783911432	0.4555483393865208	0.4378766173957656
ni3-FDOPA-DAT-D1-NMDA	25.0	0.35101077	0.38450825	0.432478	0.45770615	0.48790517	0.5189881	0.5279208	0.44660202272994626	0.45552257485818537	0.43768147060170715
ni3-FDOPA-DAT-D1-NMDA	25.5	0.34972778	0.38360867	0.4347224	0.45817372	0.48805553	0.518504	0.52646685	0.44635279667732136	0.4553393248678598	0.43736626848678295
ni3-FDOPA-DAT-D1-NMDA	26.0	0.34914103	0.38211367	0.4330977	0.45589906	0.48724106	0.51757646	0.5250652	0.44591227554792284	0.4549253488426612	0.43689920225318446
ni3-FDOPA-DAT-D1-NMDA	26.5	0.34716946	0.38010952	0.43118876	0.45564923	0.48621413	0.51652527	0.52405155	0.44536262895449263	0.45434540088403597	0.4363798570249493
ni3-FDOPA-DAT-D1-NMDA	27.0	0.34658805	0.37859613	0.4295641	0.4552392	0.48605436	0.5143166	0.52243274	0.4448169356300742	0.4537265973289593	0.43590727393118905
ni3-FDOPA-DAT-D1-NMDA	27.5	0.3466184	0.37930158	0.42901072	0.45404297	0.4854784	0.5138446	0.52157676	0.4442690345697748	0.4530908818377536	0.435447187301796
ni3-FDOPA-DAT-D1-NMDA	28.0	0.34626707	0.3781748	0.42873874	0.45315838	0.4857881	0.51351684	0.5206465	0.4437127647687014	0.4524585398922099	0.4349669896451929
ni3-FDOPA-DAT-D1-NMDA	28.5	0.3453392	0.37675655	0.42830554	0.4517528	0.48521715	0.51306015	0.52025163	0.443141965221961	0.45184403737050455	0.4344398930734174
ni3-FDOPA-DAT-D1-NMDA	29.0	0.34419966	0.37540612	0.42668927	0.45053667	0.4839553	0.5113194	0.5185489	0.4425504749246609	0.45125254707320445	0.4338484027761173
ni3-FDOPA-DAT-D1-NMDA	29.5	0.34282294	0.37430018	0.42564052	0.44965938	0.48321626	0.5105962	0.5180651	0.44193213287190797	0.45067790799541646	0.4331863577483995
ni3-FDOPA-DAT-D1-NMDA	30.0	0.3422562	0.37219688	0.42473966	0.44836572	0.482222	0.50969535	0.5173223	0.44128077805880944	0.45010262532678824	0.43245893079083064
ni3-FDOPA-DAT-D1-NMDA	30.5	0.34203127	0.3719629	0.4232978	0.4484313	0.4818554	0.5093788	0.51472914	0.4405902494804723	0.44949991117935745	0.4316805877815872
ni3-FDOPA-DAT-D1-NMDA	31.0	0.34065652	0.37092143	0.42222437	0.4479067	0.4818168	0.5074219	0.5139042	0.43985438613200367	0.448837158061547	0.43087161420246034
ni3-FDOPA-DAT-D1-NMDA	31.5	0.33939096	0.36953253	0.41930693	0.44692373	0.48127198	0.50470006	0.5135516	0.4390670270085106	0.44808010030324896	0.4300539537137722
ni3-FDOPA-DAT-D1-NMDA	32.0	0.3372984	0.3679073	0.41833746	0.44581532	0.48066962	0.50360245	0.5126234	0.43817524964973587	0.4471580215792792	0.42919247772019253
ni3-FDOPA-DAT-D1-NMDA	32.5	0.33460596	0.36692598	0.4177342	0.44569847	0.4792156	0.5025207	0.51216215	0.43714797184404913	0.44605763354293426	0.428238310145164
ni3-FDOPA-DAT-D1-NMDA	33.0	0.33231357	0.36494783	0.4161753	0.44521713	0.4764284	0.5013713	0.51054174	0.43601179295949777	0.44483364022747657	0.42718994569151897
ni3-FDOPA-DAT-D1-NMDA	33.5	0.33042797	0.36409587	0.4145445	0.44414768	0.47593415	0.5011553	0.509359	0.434793312364129	0.4435390874876375	0.4260475372406205
ni3-FDOPA-DAT-D1-NMDA	34.0	0.33042368	0.3630426	0.41396582	0.44185317	0.47324118	0.50055665	0.508998	0.43351912942599036	0.44222120157453393	0.4248170572774468
ni3-FDOPA-DAT-D1-NMDA	34.5	0.3291021	0.3614773	0.41303682	0.44162023	0.4728153	0.5005812	0.506721	0.43221584351312914	0.4409179156616727	0.42351377136458557
ni3-FDOPA-DAT-D1-NMDA	35.0	0.32728034	0.36037776	0.41104907	0.4402794	0.4719449	0.5000466	0.5060404	0.4309100539935926	0.4396558291171011	0.4221642788700841
ni3-FDOPA-DAT-D1-NMDA	35.5	0.3242758	0.35923094	0.4093685	0.4382059	0.4709032	0.49892431	0.50522715	0.42962836023542816	0.43845020750340696	0.42080651296744936
ni3-FDOPA-DAT-D1-NMDA	36.0	0.32366443	0.3599837	0.40724137	0.43730044	0.46831265	0.4977347	0.50540453	0.42839736160668324	0.43730702330556837	0.4194876999077981
ni3-FDOPA-DAT-D1-NMDA	36.5	0.32284826	0.35777465	0.40667504	0.43753254	0.46776474	0.4943638	0.50346965	0.42724365747540505	0.4362264294049484	0.4182608855458617
ni3-FDOPA-DAT-D1-NMDA	37.0	0.32266456	0.35671288	0.40455684	0.4375418	0.46627963	0.49247774	0.50345	0.4261938472096411	0.4352069205043795	0.4171807739149027
ni3-FDOPA-DAT-D1-NMDA	37.5	0.31992877	0.35400292	0.40312403	0.43648842	0.46544746	0.4913827	0.502619	0.42513066632694074	0.4341134382564841	0.4161478943973974
ni3-FDOPA-DAT-D1-NMDA	38.0	0.31818557	0.35186383	0.4013093	0.43557495	0.4648154	0.49093038	0.50221604	0.423940146738033	0.4328498084369181	0.41503048503914786
ni3-FDOPA-DAT-D1-NMDA	38.5	0.3162315	0.34941918	0.40031272	0.43456492	0.46350965	0.48976883	0.50199497	0.42265383240073423	0.43147567966871303	0.41383198513275543
ni3-FDOPA-DAT-D1-NMDA	39.0	0.31441998	0.34761652	0.39943403	0.43458807	0.46320122	0.48868132	0.500027	0.42130326727286116	0.43004904239636965	0.41255749214935267
ni3-FDOPA-DAT-D1-NMDA	39.5	0.3125171	0.34657937	0.39896113	0.43259358	0.46125296	0.48789063	0.4985423	0.41991999531223007	0.42862206746077364	0.4112179231636865
ni3-FDOPA-DAT-D1-NMDA	40.0	0.3127506	0.34574234	0.39609575	0.43136427	0.46051434	0.48773548	0.4984248	0.4185355604766576	0.42723763262520115	0.409833488328114
ni3-FDOPA-DAT-D1-NMDA	40.5	0.3091118	0.3449448	0.39656764	0.43095323	0.46075577	0.48473835	0.4973042	0.4171815067239603	0.4259272818474688	0.4084357316004518
ni3-FDOPA-DAT-D1-NMDA	41.0	0.30737156	0.34345055	0.39586213	0.4298132	0.46067053	0.48341426	0.49596488	0.4158893780119547	0.4247112252799335	0.4070675307439759
ni3-FDOPA-DAT-D1-NMDA	41.5	0.3064154	0.3421394	0.39391378	0.4285544	0.45840335	0.48300382	0.4945053	0.41469071829845716	0.4236003799973423	0.40578105659957203
ni3-FDOPA-DAT-D1-NMDA	42.0	0.30459768	0.34012944	0.39181152	0.42705747	0.45611596	0.48375723	0.4936324	0.4136170715412843	0.42259984347082763	0.40463429961174097
ni3-FDOPA-DAT-D1-NMDA	42.5	0.3045723	0.33815235	0.39074594	0.42527735	0.4561301	0.48320177	0.49283814	0.4126999816982526	0.421713054992991	0.40368690840351423
ni3-FDOPA-DAT-D1-NMDA	43.0	0.30235565	0.33784607	0.38945764	0.42412874	0.45529574	0.48214963	0.49210286	0.41182752210601686	0.42081009780487166	0.40284494640716206
ni3-FDOPA-DAT-D1-NMDA	43.5	0.3008036	0.33533353	0.38883632	0.42296284	0.45473984	0.48102134	0.4916697	0.41088526473944087	0.4197966228100982	0.4019739066687835
ni3-FDOPA-DAT-D1-NMDA	44.0	0.30039054	0.33466193	0.3881706	0.4213443	0.45379353	0.4798509	0.489662	0.4099010015136544	0.4187319530563321	0.40107004997097667
ni3-FDOPA-DAT-D1-NMDA	44.5	0.29852447	0.33339697	0.38732216	0.41857976	0.45273513	0.4787634	0.48972028	0.40890252434378777	0.41767209707247116	0.40013295161510437
ni3-FDOPA-DAT-D1-NMDA	45.0	0.29734185	0.33245108	0.3855377	0.41778445	0.45172933	0.47817197	0.48860854	0.40791762514497076	0.41666440371636015	0.3991708465735814
ni3-FDOPA-DAT-D1-NMDA	45.5	0.2962778	0.3310806	0.38519	0.41765195	0.45094034	0.4772062	0.48797306	0.4069740958323337	0.4157436685610171	0.3982045231036503
ni3-FDOPA-DAT-D1-NMDA	46.0	0.29555476	0.33041078	0.3850786	0.41528758	0.45015657	0.4770045	0.48839507	0.4060997283210062	0.4149306798636839	0.3972687767783285
ni3-FDOPA-DAT-D1-NMDA	46.5	0.2950295	0.32980993	0.3835686	0.41307324	0.44901237	0.476414	0.48711506	0.4053223145261188	0.4142336725967761	0.3964109564554614
ni3-FDOPA-DAT-D1-NMDA	47.0	0.29441196	0.32888338	0.3841831	0.4124361	0.44853905	0.47585258	0.48607856	0.404669646362801	0.4136522220616558	0.3956870706639462
ni3-FDOPA-DAT-D1-NMDA	47.5	0.29307684	0.32736173	0.38357753	0.41166282	0.44760236	0.47552162	0.48613182	0.4041695157461832	0.4131825890409216	0.3951564424514448
ni3-FDOPA-DAT-D1-NMDA	48.0	0.29280826	0.32635954	0.38212702	0.412609	0.4469752	0.47586697	0.48573005	0.40376172266069726	0.4127444945902406	0.39477895073115393
ni3-FDOPA-DAT-D1-NMDA	48.5	0.2910719	0.3258501	0.3815979	0.41249523	0.4459509	0.47520036	0.48388284	0.40337296383966625	0.4122826255385514	0.3944633021407811
ni3-FDOPA-DAT-D1-NMDA	49.0	0.2902253	0.3232627	0.38168237	0.4117674	0.4462595	0.4756943	0.4829121	0.40301137632155726	0.41183322358953606	0.39418952905357846
ni3-FDOPA-DAT-D1-NMDA	49.5	0.28965554	0.32287815	0.38090461	0.4120676	0.4444698	0.4756943	0.48291692	0.40268509714483686	0.41143087226834535	0.39393932202132836
ni3-FDOPA-DAT-D1-NMDA	50.0	0.28852075	0.32244673	0.3801939	0.41105363	0.44462392	0.47542572	0.48207244	0.40240226334797186	0.4111043354965154	0.3937001911994283
ni3-FDOPA-DAT-D1-NMDA	50.5	0.28905246	0.32226735	0.37824574	0.41173103	0.44373694	0.47589096	0.4838925	0.4021710119694293	0.41087308411797285	0.3934689398208857
ni3-FDOPA-DAT-D1-NMDA	51.0	0.2877716	0.32173362	0.3789244	0.41070825	0.44364828	0.47608286	0.4837717	0.4019994800476757	0.4107452551711842	0.3932537049241672
ni3-FDOPA-DAT-D1-NMDA	51.5	0.28852075	0.322088	0.37822357	0.41116726	0.4427061	0.47604927	0.48343357	0.4018958046211781	0.4107176518891569	0.3930739573531993
ni3-FDOPA-DAT-D1-NMDA	52.0	0.28825286	0.32089707	0.3773857	0.4120403	0.44322842	0.4770189	0.48281556	0.4018681227284032	0.41077778442728835	0.3929584610295181
ni3-FDOPA-DAT-D1-NMDA	52.5	0.28904828	0.32199833	0.37671226	0.41290027	0.44553956	0.47715816	0.48242465	0.40192457140781784	0.4109073433373612	0.3929417994782745
ni3-FDOPA-DAT-D1-NMDA	53.0	0.2886338	0.32138357	0.37595055	0.41237694	0.4467132	0.47712934	0.4835495	0.40207328769788886	0.41108636099262724	0.3930602144031505
ni3-FDOPA-DAT-D1-NMDA	53.5	0.2893875	0.32238266	0.37740788	0.41274098	0.44635305	0.4773791	0.48239568	0.40233244757154485	0.4113152195010882	0.3933496756420015
ni3-FDOPA-DAT-D1-NMDA	54.0	0.289865	0.3228696	0.37976322	0.41335553	0.4457686	0.47868165	0.48297486	0.40270574714025437	0.4116154088391395	0.39379608544136924
ni3-FDOPA-DAT-D1-NMDA	54.5	0.28988174	0.32268593	0.3810868	0.4137335	0.4462595	0.47854218	0.48303762	0.40317960365029454	0.41200145091827334	0.39435775638231574
ni3-FDOPA-DAT-D1-NMDA	55.0	0.28834915	0.32271156	0.3821181	0.414385	0.44698456	0.4800531	0.4833418	0.4037404343479418	0.4124862094714503	0.39499465922443333
ni3-FDOPA-DAT-D1-NMDA	55.5	0.28892684	0.32457086	0.38368437	0.415014	0.44775218	0.4812286	0.4845933	0.4043746564794732	0.41307672862801675	0.3956725843309296
ni3-FDOPA-DAT-D1-NMDA	56.0	0.28879288	0.3261155	0.38364875	0.4146858	0.447991	0.48102617	0.48550743	0.4050686872911656	0.41377075943970915	0.396366615142622
ni3-FDOPA-DAT-D1-NMDA	56.5	0.28997812	0.32719895	0.38408956	0.4151508	0.45048973	0.48234743	0.48732343	0.4058089440292956	0.4145547191528041	0.39706316890578713
ni3-FDOPA-DAT-D1-NMDA	57.0	0.28999487	0.32680488	0.38598806	0.4168755	0.45067278	0.48319694	0.48714414	0.4065818439401402	0.415403691208119	0.3977599966721614
ni3-FDOPA-DAT-D1-NMDA	57.5	0.28946286	0.32668495	0.38722396	0.41729566	0.45195487	0.48363644	0.48874927	0.40737380426997605	0.4162834659688612	0.3984641425710909
ni3-FDOPA-DAT-D1-NMDA	58.0	0.29032588	0.32845888	0.38820633	0.41905534	0.45190787	0.48359296	0.4894046	0.40817124226508017	0.4171540141946235	0.39918847033553684
ni3-FDOPA-DAT-D1-NMDA	58.5	0.29014987	0.3292308	0.39066985	0.42002994	0.45208642	0.48446277	0.49152377	0.40896057517172923	0.4179736484664676	0.39994750187699085
ni3-FDOPA-DAT-D1-NMDA	59.0	0.28997812	0.33005884	0.3928824	0.4201215	0.4536994	0.48589945	0.492994	0.4098350090206288	0.41881778095017214	0.4008522370910855
ni3-FDOPA-DAT-D1-NMDA	59.5	0.28976864	0.32898203	0.3948876	0.4196455	0.45440078	0.48675653	0.49433944	0.410876660448114	0.4197863221469991	0.40196699874922887
ni3-FDOPA-DAT-D1-NMDA	60.0	0.290108	0.33195686	0.39557913	0.4203458	0.45564923	0.48839507	0.4954277	0.41205531260890604	0.4208771598768849	0.4032334653409272
ni3-FDOPA-DAT-D1-NMDA	60.5	0.29269078	0.3335174	0.3975614	0.42266923	0.45654514	0.48909387	0.4962678	0.41334074865772613	0.4220865237812346	0.40459497353421764
ni3-FDOPA-DAT-D1-NMDA	61.0	0.29322794	0.33434343	0.39925835	0.4249878	0.4582115	0.49061435	0.4983954	0.41470275174929533	0.4234048238978389	0.40600067960075176
ni3-FDOPA-DAT-D1-NMDA	61.5	0.29452956	0.33697507	0.4013454	0.42812124	0.45972413	0.49118325	0.49926725	0.41611110503833515	0.4248131771868787	0.4074090328897916
ni3-FDOPA-DAT-D1-NMDA	62.0	0.29570186	0.33787194	0.40266788	0.42999774	0.46064687	0.49343255	0.50118965	0.4175355916795665	0.426281366803075	0.408789816556058
ni3-FDOPA-DAT-D1-NMDA	62.5	0.29614323	0.34139994	0.40368885	0.42910755	0.4637849	0.49494442	0.5015382	0.4189459948277108	0.4277678420956896	0.410124147559732
ni3-FDOPA-DAT-D1-NMDA	63.0	0.29728296	0.34326008	0.40585992	0.42854518	0.4653904	0.49604794	0.5028402	0.4203120976374891	0.42922175933637424	0.411402435938604
ni3-FDOPA-DAT-D1-NMDA	63.5	0.30185783	0.34648827	0.4051087	0.4299839	0.46653652	0.49915946	0.5050301	0.4216036832636226	0.4305864551931659	0.41262091133407924
ni3-FDOPA-DAT-D1-NMDA	64.0	0.30528647	0.34698287	0.4058373	0.43136427	0.46649846	0.5016806	0.5046558	0.4227905348608326	0.431803608155571	0.41377746156609424
ni3-FDOPA-DAT-D1-NMDA	64.5	0.3046061	0.3484937	0.40866056	0.43446302	0.4688322	0.50357294	0.5061834	0.42401729483372236	0.43299987053257716	0.41503471913486756
ni3-FDOPA-DAT-D1-NMDA	65.0	0.30511743	0.3490628	0.40977708	0.4359458	0.470292	0.50535524	0.5084938	0.4254192636847425	0.4343306217553998	0.4165079056140851
ni3-FDOPA-DAT-D1-NMDA	65.5	0.30738848	0.34928444	0.41139	0.43755576	0.4712519	0.5060305	0.50781196	0.42695221171538483	0.43578316325806254	0.4181212601727071
ni3-FDOPA-DAT-D1-NMDA	66.0	0.3083706	0.3518464	0.4121722	0.43971187	0.47452456	0.50709116	0.5105715	0.42857190922714183	0.43734148195582523	0.41980233649845844
ni3-FDOPA-DAT-D1-NMDA	66.5	0.30877292	0.35186383	0.41382003	0.44108	0.47547847	0.5071553	0.51204807	0.4302341265215053	0.43898090509289467	0.4214873479501159
ni3-FDOPA-DAT-D1-NMDA	67.0	0.3082224	0.3534842	0.41539702	0.44287863	0.47715336	0.5078762	0.5147142	0.4318946338999675	0.4406642066286509	0.4231250611712841
ni3-FDOPA-DAT-D1-NMDA	67.5	0.31064183	0.3552242	0.4168755	0.4445165	0.47840273	0.5081479	0.51609707	0.43350920166402046	0.4423401532066982	0.42467825012134275
ni3-FDOPA-DAT-D1-NMDA	68.0	0.3105825	0.3559094	0.41908735	0.44932175	0.47800374	0.5100319	0.5182995	0.4350336001151564	0.44394495818581375	0.42612224204449906
ni3-FDOPA-DAT-D1-NMDA	68.5	0.31165558	0.3571104	0.41969582	0.45109528	0.48028907	0.5120531	0.518499	0.4364235995548672	0.445406175253722	0.4274410238560124
ni3-FDOPA-DAT-D1-NMDA	69.0	0.31157073	0.35794076	0.42092282	0.4527022	0.48077077	0.51281196	0.51927763	0.43763497028464526	0.44664804357938365	0.4286218969899069
ni3-FDOPA-DAT-D1-NMDA	69.5	0.3124959	0.3593797	0.4224078	0.4546645	0.4821207	0.5145154	0.5200967	0.43877602106985886	0.447765638927342	0.4297864032123757
ni3-FDOPA-DAT-D1-NMDA	70.0	0.31591243	0.3625557	0.4260728	0.45608294	0.48329353	0.51478875	0.5202417	0.4399703892687282	0.44890055682673785	0.4310402217107186
ni3-FDOPA-DAT-D1-NMDA	70.5	0.31730828	0.36443835	0.42837927	0.45689428	0.48508656	0.5149479	0.5214367	0.441196838072023	0.4500482481540589	0.43234542798998704
ni3-FDOPA-DAT-D1-NMDA	71.0	0.32102937	0.3650401	0.4312765	0.45879743	0.4859769	0.51712793	0.5221624	0.44243413067051246	0.4512027988692478	0.4336654624717771
ni3-FDOPA-DAT-D1-NMDA	71.5	0.3221179	0.36888486	0.43153057	0.46121982	0.48877352	0.5183095	0.5233797	0.44366103025496634	0.4523549955123576	0.4349670649975751
ni3-FDOPA-DAT-D1-NMDA	72.0	0.3244169	0.37163624	0.4332411	0.4623191	0.489662	0.52046156	0.52420706	0.4448563000161542	0.45349084290881553	0.4362217571234929
ni3-FDOPA-DAT-D1-NMDA	72.5	0.3238739	0.3714244	0.43539885	0.46500546	0.49159187	0.52132165	0.52447796	0.4459987031448455	0.4545907419799102	0.43740666430978087
ni3-FDOPA-DAT-D1-NMDA	73.0	0.32582444	0.372824	0.43689668	0.46491992	0.49512503	0.52220744	0.5264267	0.44706700283180983	0.45562952386292543	0.43850448180069423
ni3-FDOPA-DAT-D1-NMDA	73.5	0.3261155	0.37003943	0.43914458	0.4679029	0.49615055	0.5222325	0.52753824	0.4480399622678168	0.45657741652232636	0.4395025080133072
ni3-FDOPA-DAT-D1-NMDA	74.0	0.32659933	0.371879	0.4397444	0.4678886	0.4970548	0.52332455	0.52833873	0.44889634464363576	0.45740187996526455	0.44039080932200697
ni3-FDOPA-DAT-D1-NMDA	74.5	0.32813737	0.37272242	0.4405214	0.4687273	0.50160205	0.5232143	0.52882737	0.44961491315003643	0.4580701946885621	0.4411596316115108
ni3-FDOPA-DAT-D1-NMDA	75.0	0.3292522	0.37312	0.44103342	0.46931857	0.5036074	0.5239061	0.52943724	0.4502498235702276	0.4586411684249576	0.44185847871549755
ni3-FDOPA-DAT-D1-NMDA	75.5	0.33104193	0.37332326	0.44094032	0.47001994	0.50396657	0.52423716	0.52972466	0.4508648453957042	0.4591904061675621	0.4425392846238463
ni3-FDOPA-DAT-D1-NMDA	76.0	0.33069843	0.37372985	0.4411638	0.47108948	0.50580865	0.5258537	0.5320724	0.4514531623796646	0.4597121786003523	0.4431941461589769
ni3-FDOPA-DAT-D1-NMDA	76.5	0.33283368	0.37348235	0.44397497	0.47253785	0.505715	0.52749795	0.5327044	0.45200795827530765	0.4602006896065411	0.4438152269440742
ni3-FDOPA-DAT-D1-NMDA	77.0	0.33445534	0.37324813	0.4436623	0.47405508	0.50707144	0.52841425	0.5318803	0.4525224168358316	0.4606500243346958	0.4443948093369674
ni3-FDOPA-DAT-D1-NMDA	77.5	0.33408096	0.37474245	0.4453246	0.47592935	0.5071405	0.52841425	0.5323909	0.4529897218144355	0.46105417692418865	0.4449252667046823
ni3-FDOPA-DAT-D1-NMDA	78.0	0.33455002	0.3724221	0.446484	0.47663	0.5071306	0.528646	0.531269	0.4534030569643175	0.46140716275212373	0.44539895117651124
ni3-FDOPA-DAT-D1-NMDA	78.5	0.33526033	0.37271357	0.44756493	0.47591016	0.50895345	0.5296339	0.5326134	0.4537556060386765	0.46170321959456173	0.44580799248279124
ni3-FDOPA-DAT-D1-NMDA	79.0	0.33547133	0.37342048	0.4503067	0.47820082	0.5105467	0.52909946	0.53296745	0.45404055279071076	0.4619371007196924	0.4461440048617291
ni3-FDOPA-DAT-D1-NMDA	79.5	0.3363932	0.37452573	0.45115632	0.47782114	0.51292115	0.5281222	0.5328663	0.45425108097361916	0.4621044599328301	0.4463977020144082
ni3-FDOPA-DAT-D1-NMDA	80.0	0.3351742	0.37519813	0.4513066	0.47832102	0.5128219	0.5274577	0.5327247	0.4544011078640085	0.46222855692741194	0.44657365880060507
ni3-FDOPA-DAT-D1-NMDA	80.5	0.33599252	0.3763712	0.45053667	0.48036614	0.5131296	0.52785534	0.5346941	0.454507958318258	0.4623369759318203	0.4466789407046957
ni3-FDOPA-DAT-D1-NMDA	81.0	0.33779863	0.3762295	0.44748065	0.476654	0.5101655	0.5274074	0.53398484	0.4545699274592246	0.4624329028194172	0.446706952099032
ni3-FDOPA-DAT-D1-NMDA	81.5	0.34019858	0.3765129	0.4482814	0.47275788	0.50729847	0.5270854	0.5342533	0.45458531040976496	0.46251951862626073	0.4466511021932692
ni3-FDOPA-DAT-D1-NMDA	82.0	0.34265852	0.37643763	0.44672722	0.47315982	0.5072096	0.5302291	0.53546464	0.4545524022927358	0.4625998197682798	0.4465049848171918
ni3-FDOPA-DAT-D1-NMDA	82.5	0.34117082	0.37829453	0.44376495	0.47410777	0.50357294	0.5292154	0.5358045	0.45446949823099436	0.46267643660696045	0.4462625598550283
ni3-FDOPA-DAT-D1-NMDA	83.0	0.34202263	0.38192245	0.44267812	0.47334167	0.50509906	0.5278201	0.53736824	0.454334893347397	0.4627514736290419	0.44591831306575214
ni3-FDOPA-DAT-D1-NMDA	83.5	0.3435631	0.38140234	0.44074014	0.47159594	0.5049414	0.5250853	0.5340355	0.45414688276480075	0.46282639375458495	0.44546737177501655
ni3-FDOPA-DAT-D1-NMDA	84.0	0.343667	0.3789599	0.44070292	0.4720118	0.50305164	0.5214617	0.53433436	0.4539037616060625	0.4629019624971029	0.4449055607150221
ni3-FDOPA-DAT-D1-NMDA	84.5	0.3421913	0.3808513	0.43933985	0.47188753	0.5017494	0.5195123	0.5315266	0.4536038249940389	0.46297825659990827	0.4442293933881695
ni3-FDOPA-DAT-D1-NMDA	85.0	0.34201396	0.38043818	0.43819195	0.46948075	0.49951717	0.51886827	0.53044105	0.45324536805158694	0.46305472994154606	0.4434360061616278
ni3-FDOPA-DAT-D1-NMDA	85.5	0.34158152	0.3816157	0.43666005	0.46780285	0.49774936	0.5173472	0.52961874	0.4528227570205825	0.4631265292996851	0.4425189847414799
ni3-FDOPA-DAT-D1-NMDA	86.0	0.34252873	0.3803227	0.43280166	0.4662035	0.49944854	0.51661986	0.526115	0.45233334958767657	0.46319168438669395	0.4414750147886592
ni3-FDOPA-DAT-D1-NMDA	86.5	0.34282294	0.378605	0.43370843	0.46455887	0.497001	0.516336	0.5235802	0.4517799280428885	0.4632529035662647	0.44030695251951235
ni3-FDOPA-DAT-D1-NMDA	87.0	0.34332067	0.37938592	0.4308332	0.46451613	0.4957451	0.51661485	0.5235802	0.45116527467623785	0.4633120976514601	0.4390184517010156
ni3-FDOPA-DAT-D1-NMDA	87.5	0.34343755	0.37593728	0.4276376	0.46006003	0.4940273	0.51580346	0.5209115	0.4504921717777438	0.46337051798042345	0.4376138255750642
ni3-FDOPA-DAT-D1-NMDA	88.0	0.34316486	0.3725104	0.42538765	0.45847136	0.49002632	0.51495785	0.5205265	0.4497634016374257	0.4634289062505354	0.43609789702431595
ni3-FDOPA-DAT-D1-NMDA	88.5	0.34012944	0.37056416	0.42220604	0.45635176	0.4900166	0.51330334	0.52046657	0.4489817465453029	0.46348763763711165	0.4344758554534941
ni3-FDOPA-DAT-D1-NMDA	89.0	0.3398271	0.37020257	0.4200345	0.45426893	0.48886088	0.5106309	0.5193226	0.44814998879139484	0.4635468464407023	0.43275313114208735
ni3-FDOPA-DAT-D1-NMDA	89.5	0.33865717	0.36836076	0.41833746	0.4527069	0.48681465	0.50898314	0.5208015	0.4472709106657209	0.46360652982821415	0.4309352915032276
ni3-FDOPA-DAT-D1-NMDA	90.0	0.3387823	0.36738354	0.41720888	0.45047566	0.4836944	0.50797004	0.5212816	0.44634729445830024	0.463666629553951	0.4290279593626495
ni4-GI-5HT1b-MU-A4B2	5.0	0.19393915	0.17040014	0.13525823	0.111855924	0.08840403	0.050779626	0.037067857	0.11664361830986546	0.12654772030931138	0.10673951631041953
ni4-GI-5HT1b-MU-A4B2	5.5	0.19177446	0.16740894	0.13325597	0.108366646	0.08660886	0.050195877	0.038539115	0.11430446572719374	0.12364602748553541	0.10496290396885208
ni4-GI-5HT1b-MU-A4B2	6.0	0.18518324	0.16498326	0.13066249	0.103975594	0.083924904	0.052589085	0.03639986	0.11200063918063187	0.12080536798733899	0.10319591037392475
ni4-GI-5HT1b-MU-A4B2	6.5	0.18470052	0.16057277	0.1309292	0.10161794	0.083796754	0.053029902	0.034102656	0.10973056341046826	0.11802579092195661	0.1014353358989799
ni4-GI-5HT1b-MU-A4B2	7.0	0.17822978	0.15698642	0.12840784	0.10296225	0.08515214	0.053722102	0.03297928	0.10749266315699146	0.11530731370879728	0.09967801260518565
ni4-GI-5HT1b-MU-A4B2	7.5	0.17482506	0.15307248	0.1264405	0.10221407	0.08368803	0.051110223	0.032546937	0.10528536316049	0.11264987534707767	0.09792085097390234
ni4-GI-5HT1b-MU-A4B2	8.0	0.17236948	0.15175441	0.12443105	0.09737699	0.08196028	0.049731992	0.03098752	0.10310708816125236	0.1100532770912203	0.09616089923128442
ni4-GI-5HT1b-MU-A4B2	8.5	0.17007074	0.14826836	0.12294322	0.098334685	0.0804232	0.047181018	0.028961273	0.10095626289956705	0.10751711059915331	0.09439541519998079
ni4-GI-5HT1b-MU-A4B2	9.0	0.16625531	0.14683399	0.12100985	0.100889444	0.082274735	0.04629605	0.028119968	0.09883131211572259	0.10504067608955128	0.0926219481418939
ni4-GI-5HT1b-MU-A4B2	9.5	0.16470988	0.14377412	0.11864719	0.09935488	0.08025244	0.0460526	0.027209243	0.09673066055000748	0.10262289665882451	0.09083842444119045
ni4-GI-5HT1b-MU-A4B2	10.0	0.16397707	0.14535688	0.11795507	0.09642335	0.080128245	0.044653837	0.025789218	0.09465273294271023	0.10026223932220336	0.0890432265632171
ni4-GI-5HT1b-MU-A4B2	10.5	0.16232592	0.14142886	0.117540635	0.09462166	0.08141295	0.044255875	0.025823945	0.09259922185622971	0.0979600123426194	0.08723843136984001
ni4-GI-5HT1b-MU-A4B2	11.0	0.15667424	0.14192455	0.11737644	0.09222554	0.0789641	0.041478273	0.02504066	0.09057348482041656	0.09571912689871717	0.08542784274211596
ni4-GI-5HT1b-MU-A4B2	11.5	0.15101667	0.14044164	0.116653256	0.08995487	0.07609731	0.039879225	0.023261981	0.08857644402673691	0.09353984254483136	0.08361304550864246
ni4-GI-5HT1b-MU-A4B2	12.0	0.1462273	0.13815752	0.11710279	0.08904919	0.07450734	0.037519645	0.022150865	0.08660902166665686	0.0914220626486325	0.08179598068468123
ni4-GI-5HT1b-MU-A4B2	12.5	0.14522298	0.13631868	0.115007974	0.08887429	0.074441426	0.037199143	0.02074276	0.08467213993164255	0.08936529670295222	0.07997898316033288
ni4-GI-5HT1b-MU-A4B2	13.0	0.1404495	0.13273007	0.111855924	0.08712947	0.07146806	0.03545391	0.02027598	0.08276672101316009	0.08736865538706834	0.07816478663925183
ni4-GI-5HT1b-MU-A4B2	13.5	0.13967879	0.12911741	0.112636894	0.08671375	0.068286754	0.035280168	0.02035699	0.08089368710267562	0.08543088249886317	0.07635649170648807
ni4-GI-5HT1b-MU-A4B2	14.0	0.13711224	0.12699299	0.109954834	0.08399092	0.06460343	0.035654675	0.019531466	0.07905396039165526	0.08355042111352406	0.07455749966978645
ni4-GI-5HT1b-MU-A4B2	14.5	0.13685295	0.12563738	0.108421266	0.08074533	0.060952816	0.035693284	0.017826496	0.07724846307156512	0.08172550497715486	0.07277142116597538
ni4-GI-5HT1b-MU-A4B2	15.0	0.13497156	0.12253612	0.103714444	0.078281224	0.06106506	0.03453118	0.017703062	0.07547811733387132	0.07995426226040968	0.07100197240733296
ni4-GI-5HT1b-MU-A4B2	15.5	0.13033696	0.12149115	0.10369885	0.07648128	0.059191976	0.03275539	0.015327085	0.07374384537004003	0.07823481836771934	0.06925287237236072
ni4-GI-5HT1b-MU-A4B2	16.0	0.12781204	0.11842429	0.10221407	0.07553108	0.05870442	0.030176992	0.0117808	0.07203679378368838	0.07655253464862914	0.06752105291874762
ni4-GI-5HT1b-MU-A4B2	16.5	0.12495976	0.1157387	0.10147769	0.07401104	0.05695565	0.02810839	0.011447195	0.07034958471371089	0.07489469053757183	0.06580447888984994
ni4-GI-5HT1b-MU-A4B2	17.0	0.12356178	0.11152406	0.098981045	0.07122389	0.054271262	0.02524516	0.01008585	0.06868535365448959	0.07326288002170561	0.06410782728727357
ni4-GI-5HT1b-MU-A4B2	17.5	0.12223473	0.110446624	0.09437656	0.07019692	0.051966563	0.024006616	0.0077604633	0.06704723610040651	0.071659224668235	0.062435247532578016
ni4-GI-5HT1b-MU-A4B2	18.0	0.12115071	0.1104232	0.09137004	0.06892213	0.050443288	0.022366911	0.0061832606	0.0654383675458437	0.07008617023125095	0.060790564860436457
ni4-GI-5HT1b-MU-A4B2	18.5	0.118917026	0.10777756	0.08903753	0.06732992	0.048634224	0.020704182	0.0049068676	0.06386188348518321	0.06854632515051969	0.05917744181984673
ni4-GI-5HT1b-MU-A4B2	19.0	0.11644219	0.10597563	0.08631749	0.06720985	0.046431303	0.018759973	0.0044248505	0.06232091941280707	0.06704234159421933	0.0575994972313948
ni4-GI-5HT1b-MU-A4B2	19.5	0.11437895	0.103870355	0.08442587	0.06608274	0.04291528	0.017240195	0.0017834266	0.06081861082309733	0.06557683792128755	0.05606038372490711
ni4-GI-5HT1b-MU-A4B2	20.0	0.110844776	0.10116213	0.083101705	0.0661021	0.04313162	0.016206484	0.0016446083	0.05935809321043604	0.06415236062857603	0.054563825792296045
ni4-GI-5HT1b-MU-A4B2	20.5	0.10725875	0.099269204	0.080167055	0.06505261	0.042077005	0.01506867	0.0014672294	0.05794250206920523	0.062771383531545	0.05311362060686547
ni4-GI-5HT1b-MU-A4B2	21.0	0.10450964	0.09859556	0.07696613	0.06375934	0.04157098	0.012912713	-0.0003451168	0.05657497289378695	0.06143634195998257	0.051713603827591326
ni4-GI-5HT1b-MU-A4B2	21.5	0.102864824	0.09700719	0.075054094	0.061959185	0.040145718	0.012091245	-0.0022422988	0.05521587367940811	0.06010143015665743	0.050330317202158796
ni4-GI-5HT1b-MU-A4B2	22.0	0.10094398	0.09528701	0.07512389	0.06062384	0.038515944	0.01025939	-0.0035186633	0.05383348713569482	0.05873386764712743	0.048933106624262215
ni4-GI-5HT1b-MU-A4B2	22.5	0.09903556	0.093485706	0.073503144	0.059133932	0.038067985	0.007502093	-0.004390145	0.05244282082862785	0.057356650410348944	0.04752899124690675
ni4-GI-5HT1b-MU-A4B2	23.0	0.09784413	0.09177833	0.07181689	0.0594822	0.03594425	0.0066113	-0.0059480327	0.051058882324188024	0.0559920838215978	0.046125680826778245
ni4-GI-5HT1b-MU-A4B2	23.5	0.094800636	0.09091901	0.06997992	0.05839488	0.033195455	0.005273202	-0.0060637183	0.0496966791883561	0.05465978578434992	0.04473357259236228
ni4-GI-5HT1b-MU-A4B2	24.0	0.092388876	0.08889372	0.068616055	0.058216896	0.030265762	0.0042474684	-0.0064917575	0.04837121898711292	0.05337542852813579	0.04336700944609005
ni4-GI-5HT1b-MU-A4B2	24.5	0.09165778	0.08700903	0.06590071	0.056588143	0.02837853	0.0027667254	-0.007313136	0.04709750928643923	0.05215031691836276	0.042044701654515695
ni4-GI-5HT1b-MU-A4B2	25.0	0.09038249	0.08532305	0.06556379	0.05523817	0.026750037	0.0020533514	-0.007772032	0.045890557652315866	0.050991796105265524	0.04078931919936621
ni4-GI-5HT1b-MU-A4B2	25.5	0.0900987	0.082600854	0.064154275	0.055071853	0.02564645	0.000642033	-0.0097464835	0.044765371650723605	0.04990433866813175	0.03962640463331546
ni4-GI-5HT1b-MU-A4B2	26.0	0.08735872	0.08199911	0.06307794	0.05337793	0.024535207	-0.00086182816	-0.011512756	0.043736958847643254	0.04889110574454042	0.03858281195074609
ni4-GI-5HT1b-MU-A4B2	26.5	0.085505605	0.07998466	0.062826306	0.052287485	0.024712693	-0.0021574653	-0.012507762	0.042784862782144384	0.047921681772978376	0.03764804379131039
ni4-GI-5HT1b-MU-A4B2	27.0	0.08428606	0.07838986	0.062175956	0.051842835	0.023609217	-0.0026279066	-0.013290671	0.041878919628942336	0.046973930364572355	0.03678390889331232
ni4-GI-5HT1b-MU-A4B2	27.5	0.08415791	0.07824243	0.060178775	0.050354373	0.022926327	-0.0030790684	-0.014270294	0.041019575907486505	0.04606436975684948	0.03597478205812353
ni4-GI-5HT1b-MU-A4B2	28.0	0.08190206	0.07637656	0.059540242	0.049565773	0.022887746	-0.0045790956	-0.014285722	0.04020727813722628	0.04520856995409264	0.035205986320359914
ni4-GI-5HT1b-MU-A4B2	28.5	0.080535755	0.07551945	0.058863066	0.048096977	0.021946395	-0.004478836	-0.014775544	0.039442472837611056	0.044418773006741435	0.03446617266848068
ni4-GI-5HT1b-MU-A4B2	29.0	0.08022527	0.076159365	0.05870055	0.047926918	0.021097671	-0.0050186957	-0.015296229	0.03872560652809025	0.04370190669722063	0.03374930635895987
ni4-GI-5HT1b-MU-A4B2	29.5	0.0795345	0.07498429	0.057222586	0.04531069	0.020827629	-0.0061871167	-0.015901776	0.038057125728113234	0.0430584175449796	0.03305583391124687
ni4-GI-5HT1b-MU-A4B2	30.0	0.07870801	0.075216964	0.056777697	0.04432156	0.020403283	-0.00610228	-0.016854478	0.03743747695712942	0.042482270806492375	0.03239268310776647
ni4-GI-5HT1b-MU-A4B2	30.5	0.07858773	0.07528289	0.05635604	0.04325138	0.019527609	-0.006395352	-0.016781192	0.0368671067345882	0.041962117470218226	0.03177209599895817
ni4-GI-5HT1b-MU-A4B2	31.0	0.077194996	0.07516655	0.056831855	0.0430814	0.018609535	-0.008022691	-0.017591203	0.03634646157993898	0.04148328057077298	0.031209642589104986
ni4-GI-5HT1b-MU-A4B2	31.5	0.07881277	0.073883094	0.058630902	0.04159802	0.018316375	-0.007579218	-0.01806179	0.03587598801263115	0.04103013490952832	0.030721841115733988
ni4-GI-5HT1b-MU-A4B2	32.0	0.07856445	0.07334807	0.058549646	0.041779567	0.018829407	-0.008115243	-0.018786974	0.03549588881987639	0.04063270781071038	0.030359069829042407
ni4-GI-5HT1b-MU-A4B2	32.5	0.078063965	0.07370862	0.058940455	0.04108815	0.018578675	-0.009584514	-0.019597044	0.03523439476510735	0.04032940550073737	0.030139384029477325
ni4-GI-5HT1b-MU-A4B2	33.0	0.077835076	0.073437236	0.059052728	0.04051264	0.018489955	-0.009615365	-0.020561447	0.03507399433210482	0.0401187881814678	0.030029200482741842
ni4-GI-5HT1b-MU-A4B2	33.5	0.07871189	0.0737474	0.058565125	0.04040063	0.018243086	-0.009885315	-0.02137929	0.0349971760046496	0.03999846782151596	0.029995884187783234
ni4-GI-5HT1b-MU-A4B2	34.0	0.079813905	0.07532167	0.058627035	0.040837083	0.018111935	-0.010186118	-0.020449573	0.0349864282665225	0.03996272843565288	0.03001012809739212
ni4-GI-5HT1b-MU-A4B2	34.5	0.07904946	0.07664419	0.057582382	0.040493328	0.017996216	-0.009974013	-0.01996737	0.035024239601504345	0.040000539770634724	0.03004793943237397
ni4-GI-5HT1b-MU-A4B2	35.0	0.08043096	0.07655886	0.058851458	0.041474413	0.018111935	-0.009387838	-0.019878646	0.035093098493375906	0.04009439031024227	0.03009180667650954
ni4-GI-5HT1b-MU-A4B2	35.5	0.07942973	0.07705535	0.059691165	0.041289005	0.017973073	-0.00976191	-0.019643335	0.035175493425918004	0.040220287275280965	0.030130699576555044
ni4-GI-5HT1b-MU-A4B2	36.0	0.07978286	0.07780404	0.0589598	0.042196754	0.018347234	-0.009781192	-0.020036807	0.03525391288291145	0.04034892361854148	0.03015890214728142
ni4-GI-5HT1b-MU-A4B2	36.5	0.07873129	0.07823855	0.060287137	0.041883864	0.017942214	-0.010999836	-0.020067668	0.03531084534813705	0.04044766433897105	0.030174026357303048
ni4-GI-5HT1b-MU-A4B2	37.0	0.07827347	0.078890376	0.060136203	0.041285142	0.018104222	-0.009866033	-0.020036807	0.035328779305375604	0.04048292620227277	0.03017463240847844
ni4-GI-5HT1b-MU-A4B2	37.5	0.077063106	0.07941809	0.060267787	0.040686447	0.018239228	-0.009592228	-0.019901792	0.03539811356632978	0.04053493255716377	0.030261294575495784
ni4-GI-5HT1b-MU-A4B2	38.0	0.07734628	0.08067159	0.06122375	0.04089116	0.018324088	-0.009295285	-0.020121675	0.03560342198336829	0.04069843271899831	0.03050841124773827
ni4-GI-5HT1b-MU-A4B2	38.5	0.077617824	0.08045813	0.061912734	0.041277416	0.019597044	-0.008971349	-0.020383993	0.035918455601271056	0.04096324945063404	0.030873661751908078
ni4-GI-5HT1b-MU-A4B2	39.0	0.077264816	0.08079968	0.06248951	0.0411654	0.019527609	-0.008809382	-0.02077362	0.036316965464817955	0.04131825728168432	0.03131567364795159
ni4-GI-5HT1b-MU-A4B2	39.5	0.07710189	0.08227862	0.062876634	0.042606235	0.019342449	-0.008697548	-0.021251982	0.036772702618788886	0.041749002787919265	0.031796402449658506
ni4-GI-5HT1b-MU-A4B2	40.0	0.07704759	0.08130814	0.064018756	0.0435025	0.020383993	-0.008705261	-0.020584593	0.037259418107963745	0.042235718277094124	0.032283117938833365
ni4-GI-5HT1b-MU-A4B2	40.5	0.07848685	0.08186324	0.06503325	0.04358749	0.020461148	-0.006673	-0.019103285	0.03775086297712243	0.04275215479398879	0.032749571160256064
ni4-GI-5HT1b-MU-A4B2	41.0	0.07870025	0.08168855	0.064944185	0.044522468	0.020935645	-0.006453195	-0.019033851	0.038220788271044824	0.043265582120407785	0.03317599442168186
ni4-GI-5HT1b-MU-A4B2	41.5	0.07916975	0.08183606	0.06573031	0.04486248	0.022349572	-0.006507182	-0.018968273	0.03864294503451084	0.04373795577014086	0.03354793429888081
ni4-GI-5HT1b-MU-A4B2	42.0	0.07884381	0.08396762	0.06600141	0.044955213	0.02289932	-0.0069545046	-0.019608617	0.038991084312300354	0.044127903303134354	0.033854265321466355
ni4-GI-5HT1b-MU-A4B2	42.5	0.07995749	0.084223926	0.06703167	0.04502476	0.024099214	-0.006592019	-0.017899783	0.039238957149193274	0.04439310404609044	0.03408481025229611
ni4-GI-5HT1b-MU-A4B2	43.0	0.08026408	0.08650785	0.06853858	0.04524114	0.02391016	-0.0068426738	-0.017992359	0.03948597105840612	0.04462267783426512	0.03434926428254712
ni4-GI-5HT1b-MU-A4B2	43.5	0.08107137	0.08640295	0.07015042	0.04524114	0.024851596	-0.00632594	-0.017768636	0.039831672435486194	0.04492765324525407	0.03473569162571832
ni4-GI-5HT1b-MU-A4B2	44.0	0.080916114	0.08888206	0.070735574	0.0463231	0.024936482	-0.0057282303	-0.018092649	0.040250020648709535	0.04530002079870418	0.03520002049871489
ni4-GI-5HT1b-MU-A4B2	44.5	0.08274062	0.08889372	0.07091772	0.047045756	0.025661884	-0.006094568	-0.017583488	0.04071497506635222	0.04572987559900895	0.035700074533695496
ni4-GI-5HT1b-MU-A4B2	45.0	0.083016284	0.08897534	0.071173504	0.047351062	0.025631014	-0.007313136	-0.017240195	0.041200495056690274	0.04620236069755789	0.03619862941582266
ni4-GI-5HT1b-MU-A4B2	45.5	0.08280274	0.09018811	0.070677444	0.048332743	0.026140355	-0.007332417	-0.01689305	0.04168053998799979	0.04669544052065653	0.03666563945534305
ni4-GI-5HT1b-MU-A4B2	46.0	0.08423557	0.09058465	0.069886915	0.049434345	0.027000863	-0.0069236546	-0.017463913	0.04212906922855678	0.047179069378551444	0.03707906907856212
ni4-GI-5HT1b-MU-A4B2	46.5	0.085742556	0.08973718	0.070115544	0.05051674	0.026487641	-0.0068118237	-0.017332768	0.04252004214663734	0.04761602295640522	0.037424061336869464
ni4-GI-5HT1b-MU-A4B2	47.0	0.08505116	0.09014535	0.07049531	0.051305417	0.02668058	-0.0063297963	-0.017282624	0.0428274181105175	0.047964124886376504	0.03769071133465849
ni4-GI-5HT1b-MU-A4B2	47.5	0.08566875	0.090755716	0.07130528	0.051966563	0.02819715	-0.0056472505	-0.01789207	0.04302515648847332	0.048179303385370485	0.03787100959157615
ni4-GI-5HT1b-MU-A4B2	48.0	0.08648454	0.09056132	0.07227039	0.05165338	0.028293628	-0.005053401	-0.01770692	0.04317275900328953	0.048309577994123526	0.03803594001245554
ni4-GI-5HT1b-MU-A4B2	48.5	0.08600282	0.09069351	0.07211922	0.051347945	0.028158559	-0.005219216	-0.01617177	0.043341067581473366	0.04843607831710339	0.03824605684584334
ni4-GI-5HT1b-MU-A4B2	49.0	0.08607663	0.09121062	0.072185114	0.051920164	0.029401237	-0.0054004556	-0.015828494	0.04352105189688465	0.04856584574624763	0.038476258047521666
ni4-GI-5HT1b-MU-A4B2	49.5	0.08651173	0.09122617	0.073076695	0.05202069	0.03098752	-0.004841313	-0.015847778	0.043703681623383187	0.04870497344024956	0.038702389806516815
ni4-GI-5HT1b-MU-A4B2	50.0	0.08643792	0.091397256	0.0734101	0.05177324	0.03117279	-0.004768046	-0.015847778	0.04387992643482877	0.04885622660395915	0.03890362626569839
ni4-GI-5HT1b-MU-A4B2	50.5	0.086418495	0.09130005	0.074383266	0.051224228	0.032813292	-0.004505829	-0.015882492	0.04404075600508125	0.04901705617421163	0.03906445583595087
ni4-GI-5HT1b-MU-A4B2	51.0	0.08540073	0.09269223	0.07461204	0.05133248	0.033048764	-0.0032487365	-0.015107239	0.044177140008000396	0.04917843182486676	0.03917584819113403
ni4-GI-5HT1b-MU-A4B2	51.5	0.084596746	0.092595	0.075267375	0.051587652	0.03297156	-0.0037924468	-0.015084097	0.04428004811744605	0.04932484196680901	0.03923525426808309
ni4-GI-5HT1b-MU-A4B2	52.0	0.0840414	0.091626674	0.075891756	0.05076803	0.032682046	-0.0033181463	-0.015890205	0.04434045000727801	0.049435460742908034	0.03924543927164798
ni4-GI-5HT1b-MU-A4B2	52.5	0.084596746	0.091416694	0.07468571	0.049952336	0.03264344	-0.0028284227	-0.014740832	0.04434931535135608	0.04948613434219008	0.039212496360522084
ni4-GI-5HT1b-MU-A4B2	53.0	0.083505526	0.091817215	0.07516655	0.051154636	0.033075787	-0.0036112098	-0.014906679	0.0442976138235401	0.04945176072043726	0.03914346692664293
ni4-GI-5HT1b-MU-A4B2	53.5	0.08369579	0.09135837	0.07559701	0.05112757	0.03264344	-0.0027744377	-0.014224012	0.044178795844769844	0.049315614835603844	0.039041976853935845
ni4-GI-5HT1b-MU-A4B2	54.0	0.08257756	0.09084903	0.07560864	0.052070957	0.03234621	-0.0035302318	-0.013691774	0.04399847146794275	0.04909348220357278	0.038903460732312725
ni4-GI-5HT1b-MU-A4B2	54.5	0.080019586	0.09062742	0.07560477	0.05258135	0.03280557	-0.003730749	-0.013927038	0.04376584981485509	0.04881064366421807	0.03872105596549211
ni4-GI-5HT1b-MU-A4B2	55.0	0.08043096	0.09090345	0.074142866	0.051862165	0.032712925	-0.0042359	-0.013807477	0.0434901400073031	0.04849143182416947	0.03848884819043673
ni4-GI-5HT1b-MU-A4B2	55.5	0.078739055	0.09030474	0.07355355	0.05146393	0.032836452	-0.004436419	-0.014860396	0.043180551167083046	0.048156851336213426	0.03820425099795267
ni4-GI-5HT1b-MU-A4B2	56.0	0.07852954	0.09104732	0.07362333	0.052248817	0.03273995	-0.0048220325	-0.016869906	0.04284629241599119	0.047822592585121566	0.03786999224686081
ni4-GI-5HT1b-MU-A4B2	56.5	0.078157075	0.08998985	0.07264252	0.051630184	0.03190231	-0.005057257	-0.016526623	0.04249657287582377	0.047497864692690135	0.03749528105895741
ni4-GI-5HT1b-MU-A4B2	57.0	0.0772299	0.0900987	0.07310771	0.051081177	0.03234621	-0.005381175	-0.016962478	0.04214060166837705	0.04718539551774001	0.03709580781901409
ni4-GI-5HT1b-MU-A4B2	57.5	0.073898606	0.08909194	0.072758816	0.051135305	0.031246126	-0.0039004178	-0.017109051	0.041787587915447295	0.04688259865107733	0.03669257717981726
ni4-GI-5HT1b-MU-A4B2	58.0	0.07292938	0.08896757	0.07154945	0.050764162	0.031095594	-0.0052115037	-0.017213196	0.04144674073883074	0.04658355972966474	0.03630992174799674
ni4-GI-5HT1b-MU-A4B2	58.5	0.073266655	0.08814754	0.07267741	0.05007217	0.030933484	-0.005998163	-0.017649062	0.04112726926032366	0.046281416157220825	0.035973122363426493
ni4-GI-5HT1b-MU-A4B2	59.0	0.0723518	0.087580204	0.07144093	0.04984796	0.029555613	-0.0069390796	-0.01813508	0.04074715835790406	0.04588397734873806	0.03561033936707006
ni4-GI-5HT1b-MU-A4B2	59.5	0.073045686	0.08645734	0.070464306	0.050710037	0.029821916	-0.00734013	-0.01883712	0.0402374126800877	0.04533242341571772	0.03514240194445768
ni4-GI-5HT1b-MU-A4B2	60.0	0.071999066	0.08570371	0.06986367	0.05035051	0.029455269	-0.008338909	-0.01848224	0.03962677100447751	0.04467156485384049	0.034581977155114525
ni4-GI-5HT1b-MU-A4B2	60.5	0.0707627	0.08430159	0.06874003	0.049476866	0.028679546	-0.0088055255	-0.018902697	0.03894397210867633	0.043945263925542696	0.03394268029180997
ni4-GI-5HT1b-MU-A4B2	61.0	0.069596305	0.08218933	0.06822865	0.050018054	0.028556053	-0.008766962	-0.018829407	0.0382177547702871	0.043194054939417484	0.03324145460115671
ni4-GI-5HT1b-MU-A4B2	61.5	0.06904611	0.08168467	0.06722146	0.050280925	0.02856377	-0.009137173	-0.019562326	0.03747685776691268	0.04245315793604306	0.0325005575977823
ni4-GI-5HT1b-MU-A4B2	62.0	0.06916622	0.0823485	0.0641504	0.050628852	0.026892815	-0.00975034	-0.019419597	0.03675001987615599	0.041751311693022354	0.031748728059289626
ni4-GI-5HT1b-MU-A4B2	62.5	0.068306126	0.080473654	0.063081816	0.049890485	0.026572533	-0.00961151	-0.019886361	0.03606597987561989	0.04111077372498285	0.031021186026256926
ni4-GI-5HT1b-MU-A4B2	63.0	0.06803882	0.079472415	0.06206757	0.0503853	0.0262484	-0.010995979	-0.020268265	0.03545347654290731	0.04054848727853733	0.030358465807277277
ni4-GI-5HT1b-MU-A4B2	63.5	0.06592395	0.07921631	0.060558047	0.04990595	0.02687352	-0.011235084	-0.02048815	0.0349412486556211	0.0400780676464551	0.0298044296647871
ni4-GI-5HT1b-MU-A4B2	64.0	0.06710139	0.07715233	0.059273235	0.050965197	0.02664971	-0.011208089	-0.02035699	0.03455803499136419	0.03971218188826135	0.02940388809446702
ni4-GI-5HT1b-MU-A4B2	64.5	0.06718273	0.07672564	0.057648152	0.050369836	0.026101768	-0.011238941	-0.020534443	0.034159295040319476	0.039296001816178476	0.029022588264460476
ni4-GI-5HT1b-MU-A4B2	65.0	0.06621442	0.07553496	0.05687441	0.049712665	0.024677968	-0.011728724	-0.021197973	0.03361150600863385	0.03870748681840173	0.028515525198865972
ni4-GI-5HT1b-MU-A4B2	65.5	0.06521526	0.074840814	0.056599747	0.049322248	0.024654817	-0.01166702	-0.02057302	0.032959933247856114	0.03800993339785076	0.027909933097861463
ni4-GI-5HT1b-MU-A4B2	66.0	0.06425494	0.07429021	0.056630693	0.04902848	0.023971891	-0.011196519	-0.021367716	0.032249842109535104	0.03726474264219183	0.027234941576878377
ni4-GI-5HT1b-MU-A4B2	66.5	0.0631244	0.07232466	0.054688953	0.048502807	0.023416309	-0.012457625	-0.02125584	0.03152649794521961	0.03652836358608723	0.026524632304351994
ni4-GI-5HT1b-MU-A4B2	67.0	0.062187567	0.07053793	0.053451404	0.047938515	0.021684058	-0.012118242	-0.020530585	0.030835166106458464	0.035850066639115205	0.02582026557380172
ni4-GI-5HT1b-MU-A4B2	67.5	0.058793418	0.06842235	0.05288296	0.047725946	0.019917222	-0.011863705	-0.021711065	0.030221111944800476	0.035271112094795144	0.02517111179480581
ni4-GI-5HT1b-MU-A4B2	68.0	0.057818383	0.0664468	0.051433	0.0461067	0.020248976	-0.012912713	-0.021857664	0.029729600811794477	0.03482558162156235	0.0246336200020266
ni4-GI-5HT1b-MU-A4B2	68.5	0.05859608	0.06449114	0.052105755	0.04540729	0.021113101	-0.01409288	-0.022305183	0.029405898058989268	0.03454260483484828	0.02426919128313026
ni4-GI-5HT1b-MU-A4B2	69.0	0.0572458	0.062783726	0.0518699	0.04507113	0.02095879	-0.014729261	-0.023566777	0.029295269037933676	0.03444941593483085	0.024141122141036506
ni4-GI-5HT1b-MU-A4B2	69.5	0.057702314	0.063588984	0.05244215	0.04446065	0.019500606	-0.014636696	-0.024180239	0.029300294663149044	0.03444102851377541	0.024159560812522678
ni4-GI-5HT1b-MU-A4B2	70.0	0.058363926	0.06290373	0.051398207	0.04297709	0.018736828	-0.013286814	-0.023532053	0.029303576782758804	0.034410313841555025	0.024196839723962582
ni4-GI-5HT1b-MU-A4B2	70.5	0.05723806	0.061692096	0.051003855	0.042092457	0.019369451	-0.013815191	-0.022741139	0.029320412148714888	0.034382111561957494	0.024258712735472282
ni4-GI-5HT1b-MU-A4B2	71.0	0.057880286	0.062365636	0.05157219	0.041567117	0.018505385	-0.014200872	-0.023296705	0.02936609751296922	0.03438048078807435	0.024351714237864096
ni4-GI-5HT1b-MU-A4B2	71.5	0.05695565	0.061966926	0.05194723	0.04135853	0.018000074	-0.013988746	-0.023890868	0.02945592962747372	0.03442759385207	0.024484265402877445
ni4-GI-5HT1b-MU-A4B2	72.0	0.056812514	0.061401796	0.052005228	0.042733714	0.017170766	-0.013425657	-0.023535911	0.029605205244180338	0.034542888651494484	0.024667521836866192
ni4-GI-5HT1b-MU-A4B2	72.5	0.0556443	0.06252822	0.051429138	0.040728934	0.018162081	-0.014432282	-0.023686381	0.029829221115040987	0.034742598478300746	0.024915843751781228
ni4-GI-5HT1b-MU-A4B2	73.0	0.054982893	0.062164344	0.050895605	0.041273553	0.019087855	-0.014204728	-0.023589926	0.030143273992007596	0.03503977153052255	0.025246776453492645
ni4-GI-5HT1b-MU-A4B2	73.5	0.05489007	0.06264049	0.050907206	0.04218517	0.019438885	-0.013545216	-0.023524337	0.03056266062703211	0.0354448236711261	0.025680497582938114
ni4-GI-5HT1b-MU-A4B2	74.0	0.055756472	0.06256306	0.0514794	0.042246975	0.02011396	-0.012908856	-0.024589224	0.03110267777206642	0.03596658790025925	0.02623876764387359
ni4-GI-5HT1b-MU-A4B2	74.5	0.057195503	0.06316699	0.051939495	0.042683493	0.021460304	-0.01177886	-0.023686381	0.0317786221790625	0.03661379456467095	0.02694344979345405
ni4-GI-5HT1b-MU-A4B2	75.0	0.057462446	0.06508747	0.053567417	0.042722125	0.021132391	-0.010618042	-0.023458747	0.03255049007948911	0.03734910012397299	0.02775188003500523
ni4-GI-5HT1b-MU-A4B2	75.5	0.058894023	0.06535467	0.05380718	0.041567117	0.022193303	-0.008813239	-0.022636972	0.0333715414152495	0.038132532679156235	0.028610550151342767
ni4-GI-5HT1b-MU-A4B2	76.0	0.05839101	0.06678377	0.056406327	0.04198816	0.023844568	-0.007228298	-0.02246336	0.03424696850394724	0.03896990611171432	0.029524030896180165
ni4-GI-5HT1b-MU-A4B2	76.5	0.057675235	0.06789549	0.05723419	0.04366476	0.025310755	-0.005512284	-0.02137543	0.035181963663185954	0.039866996102968726	0.030496931223403183
ni4-GI-5HT1b-MU-A4B2	77.0	0.058568995	0.06956531	0.05764428	0.044325422	0.026055465	-0.005508428	-0.022015838	0.03618171921056922	0.040829510435558394	0.03153392798558005
ni4-GI-5HT1b-MU-A4B2	77.5	0.060147814	0.070317045	0.058456786	0.043479316	0.026888955	-0.0052847704	-0.021410152	0.03725142746370065	0.04186310484830217	0.03263975007909913
ni4-GI-5HT1b-MU-A4B2	78.0	0.06388711	0.071995184	0.060043324	0.044754293	0.028351516	-0.0032448804	-0.022729564	0.03839628074018381	0.04297344722486574	0.033819114255501874
ni4-GI-5HT1b-MU-A4B2	78.5	0.06554055	0.07296815	0.060666412	0.045295235	0.030879447	-0.0025392168	-0.020337703	0.03962147135762234	0.04416633262827431	0.03507661008697037
ni4-GI-5HT1b-MU-A4B2	79.0	0.0655057	0.074297965	0.06180822	0.04657042	0.030539796	-2.5064348e-05	-0.019427313	0.04093219163361979	0.04544785090692451	0.036416532360315064
ni4-GI-5HT1b-MU-A4B2	79.5	0.068492085	0.075228594	0.06255532	0.04877337	0.03223041	0.0016600325	-0.018462954	0.042333633885779785	0.0468246068834591	0.03784266088810047
ni4-GI-5HT1b-MU-A4B2	80.0	0.07408859	0.077699296	0.064266555	0.050945867	0.034952	0.0030289392	-0.017406056	0.04381494535784231	0.048291090284380674	0.03933880043130395
ni4-GI-5HT1b-MU-A4B2	80.5	0.074980415	0.07791654	0.06566448	0.05190083	0.03717984	0.005442873	-0.01756806	0.045362773797138496	0.049839815702728225	0.04088573189154877
ni4-GI-5HT1b-MU-A4B2	81.0	0.07872741	0.08005063	0.067012295	0.054538116	0.04049719	0.0064724763	-0.017101336	0.046978562276658684	0.051475022998527485	0.04248210155478988
ni4-GI-5HT1b-MU-A4B2	81.5	0.081339195	0.08193311	0.070472054	0.060554177	0.043838613	0.008099818	-0.014949105	0.0486637538693932	0.05320094926558074	0.04412655847320566
ni4-GI-5HT1b-MU-A4B2	82.0	0.08366085	0.082395084	0.07311934	0.06341089	0.04423656	0.00941869	-0.012800869	0.050419791648332345	0.055021726022240605	0.045817857274424084
ni4-GI-5HT1b-MU-A4B2	82.5	0.086030014	0.082888156	0.07497653	0.06538952	0.046825476	0.01224551	-0.010394366	0.05224811868646646	0.05694127545777614	0.04755496191515678
ni4-GI-5HT1b-MU-A4B2	83.0	0.08761517	0.0853114	0.07923571	0.06682638	0.048495077	0.014301149	-0.009441827	0.05415017805678589	0.058963219038761526	0.04933713707481025
ni4-GI-5HT1b-MU-A4B2	83.5	0.0922022	0.08969442	0.0821738	0.06903061	0.049530983	0.01804636	-0.005782217	0.05612741283228092	0.061090811350375376	0.05116401431418646
ni4-GI-5HT1b-MU-A4B2	84.0	0.09608865	0.09316286	0.08433266	0.07178201	0.05094973	0.019203579	-0.0032564488	0.0581812660859419	0.06332690816424251	0.05303562400764129
ni4-GI-5HT1b-MU-A4B2	84.5	0.09749377	0.09541931	0.08626698	0.07594605	0.051386606	0.022714132	-0.00029884416	0.06031318089075914	0.06567397137714884	0.054952390404369444
ni4-GI-5HT1b-MU-A4B2	85.0	0.10143873	0.096625745	0.08970608	0.07909602	0.054077893	0.02489018	0.0020726318	0.06252460031972298	0.06813410669921613	0.05691509394022984
ni4-GI-5HT1b-MU-A4B2	85.5	0.10411202	0.099650845	0.092486106	0.08100539	0.055624958	0.026688296	0.0045212535	0.064819480249749	0.07071171635856603	0.05892724414093197
ni4-GI-5HT1b-MU-A4B2	86.0	0.10571827	0.10179327	0.09681257	0.084938526	0.05864638	0.028694984	0.0057667918	0.06719939742815617	0.07340876140198486	0.06099003345432748
ni4-GI-5HT1b-MU-A4B2	86.5	0.10940847	0.10815207	0.09910565	0.086480655	0.060910244	0.030551374	0.00807668	0.06966222623353982	0.07622307393312608	0.06310137853395356
ni4-GI-5HT1b-MU-A4B2	87.0	0.11303915	0.11148111	0.10160626	0.08757243	0.06434013	0.033052627	0.0109844105	0.07220584104449536	0.07915202997446327	0.06525965211452744
ni4-GI-5HT1b-MU-A4B2	87.5	0.11466024	0.11535965	0.10397949	0.091327265	0.06650103	0.03478985	0.014220156	0.07482811623961812	0.08219262842620578	0.06746360405303045
ni4-GI-5HT1b-MU-A4B2	88.0	0.11691515	0.11722006	0.107578605	0.093088955	0.06919334	0.036635395	0.016167913	0.07752692619750348	0.08534157674930928	0.06971227564569768
ni4-GI-5HT1b-MU-A4B2	88.5	0.118662834	0.12044644	0.11250021	0.09430263	0.0718789	0.038496636	0.018416665	0.08030014529674682	0.08859537280823516	0.07200491778525848
ni4-GI-5HT1b-MU-A4B2	89.0	0.12084551	0.12081421	0.11670798	0.09589407	0.07276269	0.041513037	0.02122112	0.08314564791594349	0.09195037672265062	0.07434091910923636
ni4-GI-5HT1b-MU-A4B2	89.5	0.123311214	0.122254305	0.118600264	0.0984476	0.07567457	0.04328229	0.022513516	0.08606130843368887	0.09540287019203053	0.0767197466753472
ni4-GI-5HT1b-MU-A4B2	90.0	0.12400422	0.12313896	0.12210949	0.10057003	0.07822691	0.04635015	0.026267692	0.08904500122857831	0.09894910322802418	0.07914089922913244
ni5-VAChT-NET	5.0	0.11420706	0.1064163	0.104521334	0.10132575	0.09943276	0.09042914	0.08901809	0.10622021975319572	0.11007722228846924	0.1023632172179222
ni5-VAChT-NET	5.5	0.11494937	0.10702082	0.10851881	0.10706762	0.099541806	0.093260095	0.08988878	0.10836313984279047	0.11200106960031456	0.10472521008526639
ni5-VAChT-NET	6.0	0.11705197	0.11071986	0.113789074	0.10963871	0.1041549	0.09536094	0.09064297	0.1104449753741742	0.11387384366851983	0.10701610707982859
ni5-VAChT-NET	6.5	0.117700934	0.112308875	0.11888574	0.11316413	0.105870344	0.09788307	0.09358684	0.11246372813905278	0.11569417886989856	0.109233277408207
ni5-VAChT-NET	7.0	0.11820532	0.11462117	0.12101767	0.11622722	0.108413465	0.10281026	0.09713954	0.11441739992913207	0.11746069724092044	0.11137410261734369
ni5-VAChT-NET	7.5	0.12138158	0.11596537	0.1254572	0.1214168	0.114691496	0.10652755	0.10095177	0.11630399253611798	0.11917199027849891	0.11343599479373705
ni5-VAChT-NET	8.0	0.12018824	0.12052469	0.12698515	0.12308415	0.116270214	0.108842656	0.10191405	0.11812150775171634	0.12082659583692326	0.11541641966650942
ni5-VAChT-NET	8.5	0.120282136	0.12203513	0.12986243	0.12721634	0.11767356	0.11180517	0.106880404	0.11986794736763305	0.12242297014630227	0.11731292458896384
ni5-VAChT-NET	9.0	0.12156159	0.12344041	0.13178834	0.12940364	0.122540034	0.11530885	0.1107628	0.121541313175574	0.12395945594014096	0.11912317041100703
ni5-VAChT-NET	9.5	0.12399248	0.124141276	0.13429622	0.13250247	0.12441147	0.11760319	0.11432035	0.12313960696724505	0.1254342490873897	0.12084496484710039
ni5-VAChT-NET	10.0	0.12459945	0.12756513	0.13556062	0.13588268	0.12651886	0.12034864	0.11911257	0.12466083053435206	0.12684536784309025	0.12247629322561387
ni5-VAChT-NET	10.5	0.12813345	0.12832944	0.13681759	0.13883355	0.13058011	0.12270444	0.12206644	0.1261071036330322	0.12819478230377207	0.12401942496229235
ni5-VAChT-NET	11.0	0.12706351	0.13067818	0.13843264	0.13877459	0.13089782	0.12598994	0.123694904	0.12748264697264128	0.12948653935407334	0.12547875459120922
ni5-VAChT-NET	11.5	0.12948206	0.12971342	0.1395805	0.14011918	0.13597694	0.12780029	0.12541802	0.12878861377471307	0.130721534161532	0.12685569338789413
ni5-VAChT-NET	12.0	0.12907429	0.13179618	0.14015064	0.14225897	0.1373755	0.12974478	0.12562172	0.1300261572607813	0.13190052318218376	0.12815179133937882
ni5-VAChT-NET	12.5	0.12958401	0.13576877	0.14181438	0.14244783	0.13923846	0.13195705	0.12763567	0.13119643065237982	0.13302410948347326	0.12936875182128638
ni5-VAChT-NET	13.0	0.1298036	0.13687652	0.14164129	0.1427705	0.14157441	0.1320983	0.12896843	0.13230058717104237	0.13409274082094616	0.13050843352113858
ni5-VAChT-NET	13.5	0.13325597	0.13763878	0.14119677	0.14409298	0.1423888	0.1339115	0.13043892	0.1333397800383028	0.13510672207374486	0.13157283800286074
ni5-VAChT-NET	14.0	0.13339728	0.1369551	0.14184585	0.14631003	0.14173177	0.13395076	0.1311371	0.13431516247569478	0.13606624100911213	0.13256408394227742
ni5-VAChT-NET	14.5	0.13365634	0.13803175	0.1420229	0.14633366	0.14362061	0.13405675	0.13243967	0.13522788770475222	0.1369714038742496	0.13348437153525483
ni5-VAChT-NET	15.0	0.13462995	0.13850339	0.14243996	0.14643608	0.14484102	0.13470848	0.1330872	0.13607910894700878	0.13782227580159853	0.13433594209241903
ni5-VAChT-NET	15.5	0.13415882	0.13880211	0.14405361	0.14752746	0.14595945	0.13483413	0.13292237	0.13686997942399837	0.13861892084633662	0.13512103800166012
ni5-VAChT-NET	16.0	0.13505402	0.13873136	0.1439237	0.14850092	0.14599097	0.13493623	0.13312462	0.1375881787614778	0.13934676565463472	0.1358295918683209
ni5-VAChT-NET	16.5	0.13326775	0.13939965	0.1445536	0.15033431	0.14671184	0.13609084	0.13405675	0.13822357189998996	0.13999359453169335	0.13645354926828657
ni5-VAChT-NET	17.0	0.13375056	0.14027254	0.14488433	0.15188462	0.14751562	0.13449647	0.13431193	0.13878059003324755	0.14056323835458162	0.13699794171191348
ni5-VAChT-NET	17.5	0.13422556	0.1407602	0.1447229	0.15126126	0.14762992	0.13696295	0.13528964	0.1392636643549632	0.14105973345842782	0.1374675952514986
ni5-VAChT-NET	18.0	0.13433942	0.14220782	0.14530174	0.15140721	0.14590432	0.13733228	0.1353132	0.13967722605884958	0.14148724242803376	0.1378672096896654
ni5-VAChT-NET	18.5	0.13422556	0.14144066	0.14558923	0.153483	0.14640456	0.13743444	0.13504617	0.14002570633861947	0.1418499912036738	0.13820142147356512
ni5-VAChT-NET	19.0	0.1329577	0.14380167	0.14632578	0.15347116	0.14566407	0.13737944	0.13498335	0.14031353638798547	0.14215222275499	0.13847485002098092
ni5-VAChT-NET	19.5	0.13364065	0.143967	0.14646366	0.15201087	0.14550258	0.1383894	0.13337766	0.14054514740066026	0.14239816688512777	0.13869212791619276
ni5-VAChT-NET	20.0	0.1320473	0.14391583	0.14850092	0.15174651	0.14565618	0.13806319	0.13437867	0.14072497057035652	0.14259202541163135	0.13885791572908168
ni5-VAChT-NET	20.5	0.12941933	0.14277837	0.14903703	0.15066166	0.14549471	0.1365858	0.13373092	0.14085743709078696	0.14273797184737788	0.13897690233419605
ni5-VAChT-NET	21.0	0.12870969	0.14240454	0.1495614	0.15078394	0.14537656	0.13540353	0.13265158	0.1409469781556643	0.14284016471758235	0.13905379159374623
ni5-VAChT-NET	21.5	0.12881947	0.14229831	0.15028304	0.1495141	0.14486465	0.13494015	0.13200806	0.14094030332610838	0.14284290930896545	0.1390376973432513
ni5-VAChT-NET	22.0	0.12936835	0.14294758	0.1513717	0.14979404	0.14448273	0.13327953	0.13182758	0.1407945582666156	0.14270293724508917	0.13888617928814204
ni5-VAChT-NET	22.5	0.12971342	0.14275083	0.15067744	0.15165576	0.14474258	0.13250639	0.1312391	0.14052982832596314	0.1424434448411869	0.13861621181073938
ni5-VAChT-NET	23.0	0.12972125	0.14232585	0.15238576	0.15199114	0.14442366	0.13181187	0.13065857	0.14016619885292833	0.1420873594673474	0.13824503823850925
ni5-VAChT-NET	23.5	0.12895276	0.14187732	0.15135199	0.15154923	0.14339626	0.13127048	0.130435	0.1397237551962884	0.14165656189846615	0.13779094849411067
ni5-VAChT-NET	24.0	0.12824713	0.14157835	0.15215687	0.15151374	0.14322701	0.1311018	0.12949383	0.13922258270482066	0.14117139632647407	0.13727376908316724
ni5-VAChT-NET	24.5	0.12681665	0.1417357	0.15171495	0.15285145	0.14321914	0.13037618	0.12871361	0.13868276672730231	0.14065050613948413	0.1367150273151205
ni5-VAChT-NET	25.0	0.12820792	0.14115351	0.15359749	0.15203455	0.14187339	0.13008596	0.12756905	0.1381243926125107	0.14011099267450142	0.13613779255051997
ni5-VAChT-NET	25.5	0.12859209	0.14080346	0.15197141	0.15219633	0.14083885	0.12927425	0.12681665	0.13756754570922297	0.13956883858927804	0.1355662528291679
ni5-VAChT-NET	26.0	0.1267226	0.13956083	0.15071689	0.15094961	0.13934067	0.12990949	0.12513992	0.1370323113662165	0.1390395158204534	0.13502510691197958
ni5-VAChT-NET	26.5	0.124861844	0.13914804	0.14930907	0.1508076	0.13836974	0.1289606	0.12441931	0.1364557722210366	0.13845622858467224	0.13445531585740098
ni5-VAChT-NET	27.0	0.12376538	0.13835402	0.14808312	0.14931695	0.13809463	0.12821576	0.1242705	0.13577240022375933	0.1377565749955529	0.13378822545196575
ni5-VAChT-NET	27.5	0.12383194	0.13796495	0.14597915	0.14810677	0.13682544	0.12861168	0.12347956	0.13499836469195806	0.13696298325788295	0.13303374612603316
ni5-VAChT-NET	28.0	0.12219168	0.13664865	0.14552622	0.14775601	0.13626368	0.1277415	0.12292365	0.13414983494320606	0.13609751230137296	0.13220215758503917
ni5-VAChT-NET	28.5	0.12011392	0.13504225	0.14525054	0.14735013	0.1349323	0.12770623	0.122669205	0.1332429802950766	0.135180925034508	0.13130503555564524
ni5-VAChT-NET	29.0	0.12000438	0.13400964	0.14458115	0.1461958	0.13307936	0.12703216	0.12161246	0.13229397006514307	0.13423191480457444	0.1303560253257117
ni5-VAChT-NET	29.5	0.11843602	0.13249461	0.14334509	0.14386466	0.13211007	0.12684408	0.12119375	0.13131897357097871	0.1332666509291456	0.12937129621281182
ni5-VAChT-NET	30.0	0.11705978	0.13177264	0.14251865	0.14202683	0.13087429	0.12585676	0.11965233	0.13033416013015692	0.1322987786960818	0.12836954156423203
ni5-VAChT-NET	30.5	0.116360106	0.13066249	0.14067367	0.14095291	0.12977615	0.1252261	0.11864719	0.12935569906025088	0.13133987383204446	0.1273715242884573
ni5-VAChT-NET	31.0	0.11527368	0.12921152	0.13912839	0.13977708	0.1284588	0.12503025	0.11764228	0.128399759678834	0.13040021604246962	0.12639930331519836
ni5-VAChT-NET	31.5	0.1141133	0.12688325	0.13693938	0.13917948	0.12825496	0.12334645	0.117505446	0.12748251130347957	0.12948971575771648	0.12547530684924266
ni5-VAChT-NET	32.0	0.11305477	0.12449371	0.13572557	0.13732442	0.12798059	0.12337777	0.11629366	0.12655545376330476	0.1285559101269404	0.12455499739966915
ni5-VAChT-NET	32.5	0.11119221	0.12326032	0.13487339	0.13505402	0.12694596	0.12291582	0.11472666	0.12556546142211508	0.12754963619390866	0.12358128665032152
ni5-VAChT-NET	33.0	0.10959969	0.12338951	0.13381153	0.133727	0.12539452	0.12163594	0.114480525	0.12452176539951613	0.126486383965441	0.12255714683359124
ni5-VAChT-NET	33.5	0.10763322	0.12318202	0.13186681	0.1323298	0.12459945	0.12064206	0.11407814	0.12343359681511352	0.12538127417328043	0.12148591945694663
ni5-VAChT-NET	34.0	0.10735236	0.12253612	0.13108611	0.13033302	0.12359702	0.1204973	0.11346487	0.12231018678851291	0.12424813152794428	0.12037224204908153
ni5-VAChT-NET	34.5	0.1064631	0.12094724	0.1298938	0.12977223	0.123420835	0.11975403	0.11204335	0.12116076643931992	0.12309871117875129	0.11922282169988854
ni5-VAChT-NET	35.0	0.10596393	0.12040732	0.12734175	0.12816481	0.122880585	0.118479036	0.110876	0.11999456688714019	0.12194224424530709	0.1180468895289733
ni5-VAChT-NET	35.5	0.10469676	0.119844	0.12596644	0.12727512	0.12241086	0.11824833	0.11075889	0.11882081925157938	0.12078543781750425	0.1168562006856545
ni5-VAChT-NET	36.0	0.10384697	0.11970709	0.12449763	0.1262681	0.12118202	0.117403805	0.11018901	0.11764875465224309	0.11963292942403665	0.11566457988044952
ni5-VAChT-NET	36.5	0.10132185	0.11886619	0.12429399	0.12606439	0.11954281	0.117180966	0.108608544	0.11648760420873695	0.11848806057237257	0.11448714784510133
ni5-VAChT-NET	37.0	0.10054666	0.11809974	0.12378104	0.12495584	0.11759537	0.11459773	0.1075513	0.11534659904066663	0.11735380349490354	0.11333939458642972
ni5-VAChT-NET	37.5	0.09868122	0.117630556	0.12255178	0.124059044	0.11589893	0.112859495	0.107894585	0.11419824718938648	0.1161987035530221	0.11219779082575086
ni5-VAChT-NET	38.0	0.09747041	0.11606307	0.12080248	0.12337385	0.11545343	0.11357815	0.10725875	0.11301251602233849	0.11499669079413205	0.11102834125054492
ni5-VAChT-NET	38.5	0.095458224	0.11207849	0.11894832	0.1230176	0.114855595	0.11188326	0.10611602	0.1117948256482597	0.11375944421418459	0.1098302070823348
ni5-VAChT-NET	39.0	0.094135344	0.1109775	0.11883881	0.121639855	0.11325786	0.11080965	0.10506323	0.11055059617588713	0.11249827353405402	0.10860291881772023
ni5-VAChT-NET	39.5	0.0932212	0.109271884	0.1179668	0.12052078	0.11136789	0.109673835	0.10480981	0.1092852477139578	0.11122319245338917	0.10734730297452642
ni5-VAChT-NET	40.0	0.0918561	0.1079531	0.114972815	0.11888183	0.110446624	0.10883095	0.10482541	0.10800420037120878	0.10994214511064015	0.1060662556317774
ni5-VAChT-NET	40.5	0.089799374	0.107297756	0.1149103	0.11661416	0.108987026	0.107563004	0.10435761	0.1067128742563771	0.108660551614544	0.1047651968982102
ni5-VAChT-NET	41.0	0.08775117	0.1062837	0.11355861	0.1145235	0.10833153	0.10597173	0.10311814	0.10541668947819977	0.10738130804412464	0.10345207091227489
ni5-VAChT-NET	41.5	0.086472884	0.10590544	0.11214878	0.11260956	0.10723935	0.10447455	0.10177768	0.10412106614541385	0.10610524091720741	0.10213689137362028
ni5-VAChT-NET	42.0	0.08510165	0.10369495	0.1124885	0.11051298	0.10561689	0.10338705	0.10012989	0.10283142436675632	0.10483188073039196	0.10083096800312069
ni5-VAChT-NET	42.5	0.084526844	0.10152444	0.11206287	0.10860465	0.10500475	0.10375342	0.09945613	0.1015531842509643	0.1035603887052012	0.09954597979672739
ni5-VAChT-NET	43.0	0.0831483	0.09973263	0.111449875	0.108148165	0.10367937	0.10239331	0.09867343	0.10026975848959388	0.10227017115280689	0.09826934582638087
ni5-VAChT-NET	43.5	0.081428476	0.09823346	0.11028659	0.1067673	0.1011894	0.10118551	0.097851925	0.09896331751514349	0.10094787006761918	0.0969787649626678
ni5-VAChT-NET	44.0	0.08005839	0.097980395	0.10789069	0.10458761	0.09999357	0.09923026	0.095559396	0.09763741804776342	0.09960406412862474	0.0956707719669021
ni5-VAChT-NET	44.5	0.07776137	0.09674251	0.10683361	0.102775194	0.09749377	0.0975327	0.0957384	0.09629561680760412	0.09824859387404423	0.09434263974116401
ni5-VAChT-NET	45.0	0.07650068	0.094598316	0.10467727	0.10212445	0.09531035	0.096407786	0.09393305	0.09494147051481584	0.09688937134004999	0.0929935696895817
ni5-VAChT-NET	45.5	0.07546903	0.09365297	0.10352736	0.10032074	0.09478896	0.09415869	0.093680196	0.09357853588954901	0.09553151295598912	0.0916255588231089
ni5-VAChT-NET	46.0	0.07401104	0.09272335	0.10215562	0.09787917	0.09335734	0.09280891	0.09195332	0.09221036965195396	0.09417701573281528	0.09024372357109264
ni5-VAChT-NET	46.5	0.073099956	0.09110175	0.09813223	0.096143134	0.09178611	0.091999985	0.091070645	0.09084052852218104	0.09282508107465673	0.08885597596970535
ni5-VAChT-NET	47.0	0.070638694	0.08963611	0.09782856	0.09467224	0.090211436	0.09059631	0.09061964	0.08947256922038062	0.09147298188359362	0.08747215655716761
ni5-VAChT-NET	47.5	0.069015115	0.087576315	0.0973692	0.092785574	0.08926296	0.090398036	0.08894425	0.08811004846670303	0.09011725292093994	0.08610284401246612
ni5-VAChT-NET	48.0	0.06884851	0.086251445	0.095403746	0.09224498	0.088812105	0.0892202	0.0870168	0.08674599217939036	0.08874644854302598	0.08474553581575474
ni5-VAChT-NET	48.5	0.06607887	0.08489969	0.09363352	0.091817215	0.08656224	0.088330194	0.08450354	0.08537145065917191	0.08735562543096548	0.08338727588737835
ni5-VAChT-NET	49.0	0.06390647	0.081921466	0.093092844	0.09009481	0.08534247	0.086659364	0.08296581	0.08398701719992896	0.08595163576585385	0.08202239863400407
ni5-VAChT-NET	49.5	0.063310236	0.08002347	0.09262612	0.088361286	0.083738506	0.08539297	0.08168855	0.08259328509554273	0.08454096245370962	0.08064560773737584
ni5-VAChT-NET	50.0	0.06135535	0.07906886	0.09137004	0.08514438	0.08217768	0.08482201	0.079472415	0.08119084763989441	0.08312879237932579	0.07925290290046304
ni5-VAChT-NET	50.5	0.05945898	0.07852954	0.089779936	0.08331914	0.080652185	0.08388219	0.07794758	0.0797802981268653	0.08171824286629667	0.07784235338743392
ni5-VAChT-NET	51.0	0.057516612	0.076818734	0.08951172	0.08251932	0.07964316	0.08163421	0.077590674	0.0783622298503366	0.08030990720850349	0.0764145524921697
ni5-VAChT-NET	51.5	0.05579902	0.07443367	0.08684585	0.08231356	0.07875845	0.080477536	0.076593764	0.07693723610418955	0.07890185467011443	0.07497261753826467
ni5-VAChT-NET	52.0	0.054634806	0.07315035	0.0855328	0.08069488	0.077893265	0.07848685	0.07437551	0.07550591018230542	0.07749008495409898	0.07352173541051185
ni5-VAChT-NET	52.5	0.052388016	0.0719603	0.08429771	0.079701364	0.07591502	0.077004924	0.07252623	0.07406884537856541	0.07606930174220104	0.07206838901492978
ni5-VAChT-NET	53.0	0.049098056	0.07053406	0.08352105	0.078176476	0.07461591	0.07635329	0.07146806	0.07262663498685075	0.07463383944108766	0.07061943053261384
ni5-VAChT-NET	53.5	0.0478187	0.06771729	0.08321042	0.07637656	0.07342173	0.074177764	0.06946069	0.07118732757709213	0.07318778394072775	0.06918687121345651
ni5-VAChT-NET	54.0	0.046524048	0.06640033	0.0821738	0.07445694	0.07267354	0.073402345	0.06671018	0.069756021051272	0.07174019582306557	0.06777184627947844
ni5-VAChT-NET	54.5	0.044174742	0.065559916	0.082088396	0.07383269	0.07212698	0.072421566	0.06638871	0.06832888270134932	0.07029350126727421	0.06636426413542443
ni5-VAChT-NET	55.0	0.04244785	0.064649895	0.07939093	0.07339459	0.07135179	0.070572816	0.06507585	0.06690207981928295	0.06884975717744984	0.06495440246111606
ni5-VAChT-NET	55.5	0.040323384	0.063023746	0.07825019	0.07282859	0.070913844	0.0696583	0.064018756	0.06547177969703187	0.06740972443646324	0.0635338349576005
ni5-VAChT-NET	56.0	0.03830355	0.06161855	0.07632614	0.072518475	0.07030542	0.06896475	0.06272178	0.06403414962655501	0.06597209436598639	0.06209620488712365
ni5-VAChT-NET	56.5	0.037704997	0.060244564	0.07520145	0.070913844	0.06834487	0.06712463	0.06044194	0.06258535689981128	0.06453303425797817	0.06063767954164438
ni5-VAChT-NET	57.0	0.036175914	0.05828654	0.073619455	0.07054956	0.0666637	0.0663035	0.060062673	0.0611215688087596	0.06308618737468448	0.05915695024283472
ni5-VAChT-NET	57.5	0.03195249	0.056557193	0.07254561	0.067632064	0.06494806	0.064580195	0.05922293	0.059638952645358935	0.06162312741715251	0.05765477787356536
ni5-VAChT-NET	58.0	0.028749013	0.05495969	0.07090222	0.06510296	0.062412087	0.062230147	0.05914167	0.05813367570156817	0.060134132065203794	0.05613321933793254
ni5-VAChT-NET	58.5	0.027440779	0.05417071	0.06891438	0.06431689	0.0613089	0.06255532	0.05783386	0.05660190526934626	0.05860910972358317	0.05459470081510935
ni5-VAChT-NET	59.0	0.025414934	0.05248855	0.066621095	0.063205704	0.05943963	0.062245633	0.056232255	0.05505136492949298	0.05705182129312861	0.053050908565857355
ni5-VAChT-NET	59.5	0.024477331	0.050176546	0.06456858	0.062222406	0.058387138	0.060171034	0.054135904	0.05349207912026741	0.05547625389206098	0.05150790434847385
ni5-VAChT-NET	60.0	0.023636224	0.04884681	0.063790314	0.06098765	0.057125866	0.05870055	0.053579018	0.051923666419817494	0.053888284985742385	0.0499590478538926
ni5-VAChT-NET	60.5	0.019720485	0.04613375	0.06123923	0.05980339	0.057160687	0.058549646	0.052194685	0.05034574540629114	0.05229342276445803	0.04839806804812424
ni5-VAChT-NET	61.0	0.018432096	0.045411155	0.059633117	0.05811243	0.05514147	0.05704076	0.05124742	0.04875793465783625	0.05069587939726762	0.04681998991840487
ni5-VAChT-NET	61.5	0.01556236	0.044105195	0.058066	0.056580406	0.054236453	0.056526247	0.051054116	0.04715985275260075	0.049097797492032115	0.04522190801316938
ni5-VAChT-NET	62.0	0.014432282	0.042026788	0.053981207	0.056541722	0.052852023	0.05387679	0.049766783	0.04555111826873256	0.04749879562689945	0.043603440910565665
ni5-VAChT-NET	62.5	0.012388206	0.040192064	0.052330017	0.055481844	0.051112108	0.054097228	0.047930785	0.043931349784379584	0.04589596835030447	0.0419667312184547
ni5-VAChT-NET	63.0	0.0102632465	0.038183838	0.05122036	0.05406629	0.04992141	0.052415084	0.048255444	0.04230016587768977	0.04428434064948334	0.0403159911058962
ni5-VAChT-NET	63.5	0.004729485	0.035299473	0.049140573	0.05244215	0.048576247	0.04961989	0.045963723	0.040657185126811	0.042657641490446624	0.03865672876317537
ni5-VAChT-NET	64.0	0.0016060476	0.032496758	0.04742063	0.052248817	0.04688344	0.04776846	0.044966802	0.03900202610989121	0.04100923056412812	0.0369948216556543
ni5-VAChT-NET	64.5	0.00031041232	0.0313735	0.043726575	0.050284788	0.046462215	0.046697948	0.04552321	0.037313741458583786	0.03931415412179679	0.03531332879537078
ni5-VAChT-NET	65.0	-0.002238443	0.028540615	0.041779567	0.047606137	0.045256596	0.045662317	0.043371145	0.03557839213543058	0.03756294468790626	0.03359383958295489
ni5-VAChT-NET	65.5	-0.0036729076	0.026232963	0.040107097	0.046678625	0.04533001	0.044306103	0.04296164	0.03380610921491216	0.03577275529577347	0.031839463134050845
ni5-VAChT-NET	66.0	-0.007162742	0.022849165	0.038067985	0.045878712	0.04624195	0.043838613	0.042471025	0.03200702377150913	0.03396000083794924	0.030054046705069018
ni5-VAChT-NET	66.5	-0.008948211	0.02014482	0.037311126	0.04567391	0.04422883	0.041204028	0.04196112	0.030191266879702063	0.03213916770493622	0.028243366054467912
ni5-VAChT-NET	67.0	-0.011381634	0.016993335	0.03550796	0.043873385	0.042486478	0.040786874	0.041366257	0.02836896961397156	0.030321946680411677	0.02641599254753144
ni5-VAChT-NET	67.5	-0.015091811	0.013344665	0.033728186	0.04192249	0.04087957	0.03948915	0.039825153	0.026550263048798192	0.028516909129659512	0.024583616967936872
ni5-VAChT-NET	68.0	-0.018038647	0.0101012755	0.030076643	0.038272657	0.03920336	0.037272513	0.039659083	0.024745278258662566	0.02672983081113825	0.022760725706186882
ni5-VAChT-NET	68.5	-0.021194115	0.006322084	0.028166277	0.036924988	0.03792897	0.03579367	0.039747912	0.022964146318045248	0.024964558981258253	0.020963733654832242
ni5-VAChT-NET	69.0	-0.023281273	0.0038580007	0.026730744	0.03536511	0.037114196	0.034878645	0.036724202	0.021216998301426843	0.023224202755663753	0.019209793847189932
ni5-VAChT-NET	69.5	-0.02429213	0.0015289264	0.025445804	0.03261642	0.034689467	0.03220725	0.034998327	0.019468975310991125	0.021470956257485976	0.017466994364496273
ni5-VAChT-NET	70.0	-0.025191141	-0.0024775194	0.023775121	0.030157695	0.032612562	0.029821916	0.03323406	0.017684834688071516	0.019673576098837905	0.015696093277305128
ni5-VAChT-NET	70.5	-0.02667672	-0.0050071273	0.022189446	0.028278193	0.029899105	0.028980568	0.031666853	0.015874131865873095	0.017845334047631868	0.013902929684114322
ni5-VAChT-NET	71.0	-0.029536316	-0.006522607	0.020106245	0.025345482	0.027969463	0.026094051	0.029875949	0.01404642227760091	0.015999197905920935	0.012093646649280886
ni5-VAChT-NET	71.5	-0.031717032	-0.008952067	0.016692478	0.0229379	0.025418794	0.023582209	0.02913494	0.012211261356460026	0.014147400697499656	0.010275122015420395
ni5-VAChT-NET	72.0	-0.03175563	-0.011088536	0.01526923	0.021232693	0.023069076	0.022181729	0.028721998	0.01037820453565551	0.012301110562012479	0.00845529850929854
ni5-VAChT-NET	72.5	-0.033921212	-0.014652124	0.013425657	0.019134145	0.021545175	0.019813066	0.02770319	0.008556807248392414	0.010470247653984827	0.0066433668428
ni5-VAChT-NET	73.0	-0.035967417	-0.017402198	0.012708308	0.018081076	0.020507438	0.019330876	0.026495358	0.0067566249278758084	0.008663491741350598	0.004849758114401018
ni5-VAChT-NET	73.5	-0.03871676	-0.022258889	0.010274816	0.017309625	0.018956702	0.018100364	0.026194377	0.00498721300731075	0.00688849746901588	0.00308592854560562
ni5-VAChT-NET	74.0	-0.041536216	-0.023516621	0.008743824	0.015959632	0.016565192	0.017417626	0.024276696	0.0032581269199023037	0.005152303059933156	0.0013639507798714513
ni5-VAChT-NET	74.5	-0.043877248	-0.02621753	0.007563793	0.014497849	0.015172807	0.01673105	0.02246336	0.0015789220988555262	0.0034619067602432666	-0.0003040625625322141
ni5-VAChT-NET	75.0	-0.047138505	-0.0261828	0.0060752872	0.013375519	0.014733118	0.01481797	0.020237403	-7.480335165603873e-05	0.001793942659683379	-0.0019435493629954565
ni5-VAChT-NET	75.5	-0.05031185	-0.027849833	0.004640794	0.010621899	0.011547466	0.014143019	0.018246941	-0.0017317374030961768	0.0001223585438489053	-0.003585833350041259
ni5-VAChT-NET	76.0	-0.05368343	-0.028907243	0.0020610634	0.008381329	0.009017626	0.012793155	0.017406056	-0.003388753735715814	-0.0015494772088671012	-0.005228030262564527
ni5-VAChT-NET	76.5	-0.058213025	-0.030771375	0.0011394643	0.0068272487	0.007313136	0.011709441	0.016337624	-0.005042726029765882	-0.0032182110965501528	-0.00686724096298161
ni5-VAChT-NET	77.0	-0.05959829	-0.03383242	0.000287276	0.0060251565	0.006518751	0.0101012755	0.013498935	-0.0066905279654973	-0.004880516059399387	-0.008500539871595212
ni5-VAChT-NET	77.5	-0.060798004	-0.036743507	-0.0035610804	0.0059904507	0.005022552	0.008200082	0.012816296	-0.008329033223161001	-0.006533085305291543	-0.01012498114103046
ni5-VAChT-NET	78.0	-0.0603568	-0.03898709	-0.006430058	0.0027782938	0.0033528511	0.0069660735	0.010799298	-0.00995511548300791	-0.008172607312476663	-0.011737623653539158
ni5-VAChT-NET	78.5	-0.060291007	-0.03994102	-0.008338909	0.0004955029	-0.0002949881	0.004328447	0.009738771	-0.011565648425288958	-0.00979572103112927	-0.013335575819448647
ni5-VAChT-NET	79.0	-0.060782522	-0.042223796	-0.010579477	0.00025642756	-0.0012628582	0.0027204524	0.0071704546	-0.013157505730255065	-0.011398950611725177	-0.014916060848784952
ni5-VAChT-NET	79.5	-0.061119247	-0.043235928	-0.012905	0.0006651693	-0.0047487654	0.0009813659	0.0053927433	-0.014727561078157163	-0.012978619655818912	-0.016476502500495413
ni5-VAChT-NET	80.0	-0.06396842	-0.044646107	-0.013961749	-0.0016754569	-0.006056006	-0.001629184	0.003144622	-0.01628214220549905	-0.014538975350909304	-0.0180253090600888
ni5-VAChT-NET	80.5	-0.06506423	-0.046284456	-0.017290339	-0.0016831689	-0.008192369	-0.0019261012	0.001918389	-0.017829157042302743	-0.016085640872805354	-0.019572673211800132
ni5-VAChT-NET	81.0	-0.06472347	-0.04588644	-0.02177279	-0.006977642	-0.010189974	-0.0026279066	0.00026413967	-0.01936784955909649	-0.017616771025679122	-0.02111892809251386
ni5-VAChT-NET	81.5	-0.06652814	-0.04667476	-0.022459503	-0.009588371	-0.009742628	-0.002404254	-0.0011278961	-0.020897463726408542	-0.019130521690966486	-0.0226644057618506
ni5-VAChT-NET	82.0	-0.06954981	-0.04960443	-0.024948057	-0.012214657	-0.010876427	-0.0046369378	-0.0026818917	-0.022417243514767152	-0.020625089864863354	-0.02420939716467095
ni5-VAChT-NET	82.5	-0.07106887	-0.051757775	-0.02661498	-0.013691774	-0.013703343	-0.0050842506	-0.0038194396	-0.02392643289470057	-0.02209875406360713	-0.02575411172579401
ni5-VAChT-NET	83.0	-0.070375174	-0.050887875	-0.028475009	-0.013414087	-0.0138923265	-0.0055701267	-0.005099675	-0.025424275836737037	-0.023549909915334576	-0.027298641758139498
ni5-VAChT-NET	83.5	-0.070836335	-0.05240735	-0.031134192	-0.013876899	-0.013726485	-0.007698763	-0.008400611	-0.02691001631140481	-0.024977095924585878	-0.028842936698223742
ni5-VAChT-NET	84.0	-0.0730263	-0.053010568	-0.032307614	-0.0135220755	-0.015037814	-0.009341561	-0.00803426	-0.028382898289232145	-0.0263790059078001	-0.03038679067066419
ni5-VAChT-NET	84.5	-0.074708976	-0.05477017	-0.03363168	-0.014929821	-0.015411938	-0.010274816	-0.010934276	-0.029842165740747276	-0.027754487070007418	-0.031929844411487135
ni5-VAChT-NET	85.0	-0.076170996	-0.058553517	-0.03560062	-0.016229626	-0.014023458	-0.011940837	-0.012534758	-0.031287062636478465	-0.02910252532774028	-0.033471599945216646
ni5-VAChT-NET	85.5	-0.08021751	-0.061192784	-0.03543074	-0.018524671	-0.014729261	-0.0136454925	-0.014235583	-0.032714922911103506	-0.030420280790958855	-0.035009565031248156
ni5-VAChT-NET	86.0	-0.08060561	-0.06283405	-0.03659292	-0.019890219	-0.014555702	-0.014675265	-0.015670355	-0.034124439572762524	-0.03170629680819556	-0.03654258233732949
ni5-VAChT-NET	86.5	-0.08151775	-0.06466926	-0.038647246	-0.022768145	-0.01651505	-0.014104451	-0.015508362	-0.035516895202177275	-0.03296187242350806	-0.03807191798084649
ni5-VAChT-NET	87.0	-0.08291922	-0.06388324	-0.039029572	-0.023447173	-0.016750336	-0.01481797	-0.014278009	-0.03689357238006949	-0.03418848429486258	-0.0395986604652764
ni5-VAChT-NET	87.5	-0.08383947	-0.06405748	-0.039740186	-0.025310755	-0.017838066	-0.014116022	-0.015770638	-0.038255753687160915	-0.03538775594477998	-0.04112375142954185
ni5-VAChT-NET	88.0	-0.084969595	-0.067573965	-0.039759498	-0.028089095	-0.019639477	-0.013456511	-0.0161062	-0.03960472170417329	-0.03656142439238492	-0.042648019015961665
ni5-VAChT-NET	88.5	-0.08567263	-0.068643175	-0.04073666	-0.028289769	-0.019624047	-0.01560093	-0.015087954	-0.04094175901182835	-0.037711308280982576	-0.04417220974267413
ni5-VAChT-NET	89.0	-0.08643403	-0.07027442	-0.040110957	-0.029617364	-0.02058845	-0.015967347	-0.015330941	-0.04226814819084787	-0.038839279896502245	-0.045697016485193497
ni5-VAChT-NET	89.5	-0.08620871	-0.068960875	-0.04052809	-0.030180851	-0.021981116	-0.016885335	-0.016407052	-0.04358517182195357	-0.03994724206442949	-0.04722310157947764
ni5-VAChT-NET	90.0	-0.08815143	-0.069429696	-0.04220448	-0.03048962	-0.022636972	-0.01790364	-0.015786067	-0.04489411248586719	-0.04103710995059368	-0.04875111502114069
ni6-CBF-CMRglu	5.0	-0.2362833	-0.26778427	-0.2957565	-0.31253833	-0.32069653	-0.32277137	-0.32129395	-0.3039704640351209	-0.2988177919892588	-0.309123136080983
ni6-CBF-CMRglu	5.5	-0.24261357	-0.27460143	-0.2983266	-0.31440726	-0.32323706	-0.32407483	-0.32216913	-0.30479082435458277	-0.29993081744637495	-0.3096508312627906
ni6-CBF-CMRglu	6.0	-0.24491201	-0.27678782	-0.30137703	-0.31749564	-0.3269762	-0.3278288	-0.32629102	-0.3056156995863897	-0.3010349834350158	-0.3101964157377636
ni6-CBF-CMRglu	6.5	-0.251445	-0.27942657	-0.30278188	-0.32004392	-0.33246398	-0.32961258	-0.32829598	-0.30644509190875935	-0.3021294470461657	-0.310760736771353
ni6-CBF-CMRglu	7.0	-0.25499487	-0.28339183	-0.3035924	-0.3215159	-0.33279067	-0.33042797	-0.32846317	-0.3072790034999092	-0.3032133818566019	-0.31134462514321654
ni6-CBF-CMRglu	7.5	-0.25652933	-0.28834078	-0.30567962	-0.32372427	-0.33355612	-0.3341071	-0.33021334	-0.30811743653805684	-0.30428600224170527	-0.3119488708344084
ni6-CBF-CMRglu	8.0	-0.26222092	-0.28870076	-0.3081843	-0.32704902	-0.33502784	-0.33588052	-0.33315614	-0.3089603932014198	-0.3053465942394619	-0.31257419216337773
ni6-CBF-CMRglu	8.5	-0.26501712	-0.291856	-0.3093787	-0.32624823	-0.33700523	-0.33455864	-0.33364213	-0.3098078756682157	-0.3063945529317669	-0.31322119840466456
ni6-CBF-CMRglu	9.0	-0.26844665	-0.29054376	-0.308684	-0.32404062	-0.3356479	-0.33398628	-0.3346318	-0.3106598861166622	-0.3074294250236403	-0.31389034720968406
ni6-CBF-CMRglu	9.5	-0.26869097	-0.2910761	-0.31037474	-0.32168666	-0.33672506	-0.33516562	-0.3362381	-0.3115164267249767	-0.3084509534203581	-0.3145819000295953
ni6-CBF-CMRglu	10.0	-0.27104878	-0.2921496	-0.31203747	-0.3229636	-0.33566085	-0.33597958	-0.33325505	-0.3123774996713769	-0.3094591183063307	-0.3152958810364231
ni6-CBF-CMRglu	10.5	-0.26913	-0.29241386	-0.3117659	-0.32401496	-0.33397338	-0.33610022	-0.33031636	-0.31324353473039135	-0.3104545493903283	-0.3160325200704544
ni6-CBF-CMRglu	11.0	-0.2719612	-0.29227543	-0.31268692	-0.32553342	-0.33524743	-0.3370009	-0.3314886	-0.31411485745469414	-0.3114378044420783	-0.31679191046731
ni6-CBF-CMRglu	11.5	-0.275287	-0.29375267	-0.31141376	-0.32559332	-0.33405513	-0.33663455	-0.33228776	-0.31499131368972083	-0.3124090740481976	-0.31757355333124404
ni6-CBF-CMRglu	12.0	-0.27762398	-0.29520595	-0.3122327	-0.32627392	-0.3340035	-0.33803585	-0.33365503	-0.31587274928090703	-0.31336873410368027	-0.3183767644581338
ni6-CBF-CMRglu	12.5	-0.27915168	-0.29311043	-0.31349802	-0.32775164	-0.33494172	-0.33879095	-0.33438218	-0.3167590100736883	-0.3143173654194098	-0.31920065472796677
ni6-CBF-CMRglu	13.0	-0.28103498	-0.29439098	-0.31662297	-0.32861322	-0.33327225	-0.33886433	-0.33498046	-0.31764994191350027	-0.3152557562915574	-0.32004412753544315
ni6-CBF-CMRglu	13.5	-0.27992228	-0.29694223	-0.31779373	-0.32944098	-0.33341417	-0.33901972	-0.33552733	-0.3185453906457784	-0.31618488588867294	-0.3209058954028839
ni6-CBF-CMRglu	14.0	-0.2809266	-0.2987729	-0.31871814	-0.32885766	-0.33631995	-0.33916217	-0.3358848	-0.3194452021159584	-0.31710588983220095	-0.32178451439971584
ni6-CBF-CMRglu	14.5	-0.28307462	-0.29886132	-0.31876075	-0.33141127	-0.3364449	-0.33961117	-0.3354326	-0.32034922216947587	-0.31802001264837276	-0.32267843169057897
ni6-CBF-CMRglu	15.0	-0.2833334	-0.30051696	-0.3200695	-0.33284658	-0.3351742	-0.33908877	-0.33659145	-0.3212572966517663	-0.3189285537897186	-0.32358603951381393
ni6-CBF-CMRglu	15.5	-0.28670076	-0.29975846	-0.32029128	-0.33335826	-0.3348255	-0.33937803	-0.3382645	-0.3221692714082653	-0.31983281414791415	-0.32450572866861643
ni6-CBF-CMRglu	16.0	-0.2884538	-0.3016174	-0.32121712	-0.33297557	-0.33558762	-0.3404837	-0.34028316	-0.32308491459128763	-0.32073557169049366	-0.3254342574920816
ni6-CBF-CMRglu	16.5	-0.28904408	-0.30268058	-0.32106775	-0.33305725	-0.33750105	-0.34015968	-0.3406911	-0.3240042135852375	-0.32163959337783216	-0.32636883379264287
ni6-CBF-CMRglu	17.0	-0.29005352	-0.30460188	-0.32156712	-0.33368516	-0.33747518	-0.34304366	-0.34030655	-0.3249273430836848	-0.32254585588243523	-0.3273088302849344
ni6-CBF-CMRglu	17.5	-0.29114735	-0.30509207	-0.32251078	-0.3350881	-0.3385018	-0.3422216	-0.34055716	-0.32585447778019927	-0.3234550613999343	-0.32825389416046424
ni6-CBF-CMRglu	18.0	-0.2911264	-0.3048047	-0.32527667	-0.3352216	-0.34236002	-0.34298307	-0.34180638	-0.32678579236835065	-0.32436774346567165	-0.32920384127102964
ni6-CBF-CMRglu	18.5	-0.29296774	-0.30734617	-0.3253708	-0.33516562	-0.34345487	-0.34347218	-0.34227782	-0.3277214615417089	-0.32528435097673275	-0.33015857210668503
ni6-CBF-CMRglu	19.0	-0.29497907	-0.3059756	-0.32701045	-0.33639753	-0.3447065	-0.3441347	-0.34236866	-0.3286616599938438	-0.32620531008021836	-0.3311180099074692
ni6-CBF-CMRglu	19.5	-0.29449597	-0.30724883	-0.3277388	-0.3369923	-0.3468397	-0.34542155	-0.34391814	-0.32960656241832503	-0.3271310645127017	-0.3320820603239484
ni6-CBF-CMRglu	20.0	-0.29518914	-0.30892542	-0.3270747	-0.33706558	-0.3466835	-0.34710872	-0.34494916	-0.3305563435087226	-0.3280620953974633	-0.3330505916199819
ni6-CBF-CMRglu	20.5	-0.29796463	-0.3100144	-0.32694194	-0.33857518	-0.34738213	-0.34883687	-0.3453999	-0.331511177958606	-0.32899892167073946	-0.3340234342464726
ni6-CBF-CMRglu	21.0	-0.29963627	-0.31040016	-0.32838172	-0.33969322	-0.34789005	-0.35115	-0.34795952	-0.3324712404615454	-0.3299420822911826	-0.3350003986319082
ni6-CBF-CMRglu	21.5	-0.29886553	-0.3125341	-0.32959113	-0.34214804	-0.34875432	-0.35106298	-0.35020608	-0.3334366437833842	-0.3308949019586119	-0.33597838560815657
ni6-CBF-CMRglu	22.0	-0.29949304	-0.31270814	-0.3302305	-0.3423903	-0.34913668	-0.3526912	-0.3502278	-0.3344074155302632	-0.3318579614074403	-0.33695686965308613
ni6-CBF-CMRglu	22.5	-0.3000871	-0.31268266	-0.3317034	-0.34192747	-0.34951043	-0.3532358	-0.3520728	-0.3353836026561978	-0.33282715156903403	-0.3379400537433616
ni6-CBF-CMRglu	23.0	-0.30055913	-0.3132007	-0.33102474	-0.34226483	-0.34974083	-0.3542384	-0.35300487	-0.3363652521152038	-0.33379872266571603	-0.33893178156469156
ni6-CBF-CMRglu	23.5	-0.30275655	-0.31290346	-0.33255854	-0.3427537	-0.35172015	-0.35552529	-0.35385033	-0.3373524108612964	-0.3347703230941024	-0.33993449862849046
ni6-CBF-CMRglu	24.0	-0.30352485	-0.31441575	-0.33327225	-0.34460253	-0.35234278	-0.35571733	-0.35593122	-0.3383451258484913	-0.33574165401277034	-0.34094859768421226
ni6-CBF-CMRglu	24.5	-0.3050498	-0.31515968	-0.33566514	-0.3444552	-0.3524691	-0.35791016	-0.3576479	-0.3393434440308039	-0.33671468872925436	-0.34197219933235345
ni6-CBF-CMRglu	25.0	-0.3049188	-0.3165634	-0.33518714	-0.3456123	-0.3544695	-0.35770035	-0.3582293	-0.34034741236224997	-0.3376934606180877	-0.34300136410641224
ni6-CBF-CMRglu	25.5	-0.30592906	-0.31904203	-0.33662593	-0.34649694	-0.35658184	-0.35909095	-0.3593622	-0.34135707779684465	-0.33868349752710514	-0.34403065806658417
ni6-CBF-CMRglu	26.0	-0.30823088	-0.3197923	-0.33717337	-0.34683535	-0.3577353	-0.3594366	-0.36192435	-0.3423724872886038	-0.33969100959003057	-0.34505396498717705
ni6-CBF-CMRglu	26.5	-0.31092173	-0.32100803	-0.33831197	-0.34828955	-0.3594891	-0.3609778	-0.3628145	-0.3434124794976166	-0.3407400167523617	-0.3460849422428715
ni6-CBF-CMRglu	27.0	-0.3129544	-0.3215287	-0.33961982	-0.34962347	-0.36031207	-0.3621874	-0.36442077	-0.34449031168525074	-0.34183959995062635	-0.3471410234198751
ni6-CBF-CMRglu	27.5	-0.3130733	-0.32269445	-0.3421221	-0.3508759	-0.36110047	-0.36295927	-0.36567724	-0.34559765870743886	-0.3429730726272264	-0.3482222447876513
ni6-CBF-CMRglu	28.0	-0.31478128	-0.32335246	-0.34346354	-0.35060185	-0.36151236	-0.36466232	-0.36688638	-0.34672619542011374	-0.34412424154893917	-0.3493281492912883
ni6-CBF-CMRglu	28.5	-0.31602728	-0.32471627	-0.34460685	-0.35256055	-0.36315668	-0.36393344	-0.36802173	-0.3478675966792081	-0.3452786448716912	-0.350456548486725
ni6-CBF-CMRglu	29.0	-0.31672937	-0.3263167	-0.34557763	-0.35394627	-0.36555415	-0.3657959	-0.36936948	-0.3490135373406548	-0.34642458553313793	-0.3516024891481717
ni6-CBF-CMRglu	29.5	-0.31835598	-0.32701045	-0.3480073	-0.35707545	-0.36685118	-0.36646855	-0.36940032	-0.3501556922603865	-0.34755373838921194	-0.3527576461315611
ni6-CBF-CMRglu	30.0	-0.32002258	-0.3280688	-0.34887597	-0.35932723	-0.36882758	-0.36732632	-0.36989397	-0.3512857362943361	-0.3486611502141237	-0.35391032237454856
ni6-CBF-CMRglu	30.5	-0.32128543	-0.329737	-0.35167226	-0.36038652	-0.36961627	-0.36729994	-0.37059063	-0.3523953442984363	-0.3497446325638119	-0.35504605603306066
ni6-CBF-CMRglu	31.0	-0.32160553	-0.33005455	-0.35350165	-0.361863	-0.37014523	-0.36903462	-0.37179515	-0.3534761911286197	-0.3508037283833648	-0.3561486538738746
ni6-CBF-CMRglu	31.5	-0.32289097	-0.3313168	-0.35502785	-0.36286715	-0.37108025	-0.36995125	-0.3721704	-0.35451995164081934	-0.3518384739422461	-0.3572014293393926
ni6-CBF-CMRglu	32.0	-0.32328406	-0.33290675	-0.3556737	-0.3654443	-0.37138027	-0.3702643	-0.37430903	-0.3555493672301579	-0.352876904484903	-0.3582218299754128
ni6-CBF-CMRglu	32.5	-0.32435703	-0.33424017	-0.3564814	-0.3681362	-0.37297422	-0.37115526	-0.3761852	-0.3565902876069937	-0.3539395758723693	-0.3592409993416181
ni6-CBF-CMRglu	33.0	-0.3257003	-0.33518714	-0.35743412	-0.37015846	-0.37544593	-0.37234262	-0.3758133	-0.3576390501001124	-0.35501446401989994	-0.3602636361803248
ni6-CBF-CMRglu	33.5	-0.3283474	-0.3357556	-0.35927907	-0.37091702	-0.37632248	-0.37368125	-0.37603468	-0.3586919920382994	-0.3560900381671248	-0.36129394590947395
ni6-CBF-CMRglu	34.0	-0.32913214	-0.3364277	-0.35993993	-0.372718	-0.37649965	-0.373889	-0.37720847	-0.35974545075034026	-0.35715649894282336	-0.36233440255785715
ni6-CBF-CMRglu	34.5	-0.33038503	-0.33854496	-0.36191997	-0.3738934	-0.37670338	-0.37403488	-0.37849855	-0.3607957635650208	-0.3582068117575039	-0.3633847153725377
ni6-CBF-CMRglu	35.0	-0.33116648	-0.33958527	-0.36335412	-0.3749548	-0.37671226	-0.37563184	-0.37931934	-0.36183926781112635	-0.3592373139399518	-0.3644412216823009
ni6-CBF-CMRglu	35.5	-0.33178073	-0.33926144	-0.3639071	-0.37604797	-0.37670338	-0.3767211	-0.3793726	-0.3628723008174427	-0.3602477147372303	-0.36549688689765514
ni6-CBF-CMRglu	36.0	-0.33231786	-0.34023744	-0.36551023	-0.37669453	-0.378432	-0.3780196	-0.3797055	-0.3638911999127554	-0.36124048817813104	-0.3665419116473798
ni6-CBF-CMRglu	36.5	-0.33342707	-0.34192747	-0.3652861	-0.37669897	-0.37914628	-0.378849	-0.38110456	-0.36489230242584986	-0.36221983968059496	-0.36756476517110476
ni6-CBF-CMRglu	37.0	-0.3341928	-0.3422908	-0.36547506	-0.37799302	-0.37993193	-0.37971437	-0.38227376	-0.36587194568551196	-0.3631904679869387	-0.3685534233840852
ni6-CBF-CMRglu	37.5	-0.3350838	-0.34281862	-0.36741874	-0.37859613	-0.38050923	-0.38204253	-0.3822471	-0.3668364962089729	-0.364164033463718	-0.3695089589542278
ni6-CBF-CMRglu	38.0	-0.3355704	-0.3428922	-0.36955896	-0.37960783	-0.3810157	-0.3820692	-0.38322142	-0.36779451248963746	-0.36514380075501307	-0.37044522422426185
ni6-CBF-CMRglu	38.5	-0.3353723	-0.34606758	-0.3712082	-0.37951905	-0.38164237	-0.38266522	-0.38571605	-0.36874561982055126	-0.36612103374033883	-0.3713702059007637
ni6-CBF-CMRglu	39.0	-0.33648372	-0.34536955	-0.3721748	-0.38057142	-0.38363093	-0.3834128	-0.38725072	-0.36968944349475974	-0.3670874896235852	-0.3722913973659343
ni6-CBF-CMRglu	39.5	-0.33654836	-0.346549	-0.37279752	-0.38084242	-0.38572496	-0.38513654	-0.38657686	-0.3706256088053085	-0.3680366569977916	-0.3732145606128254
ni6-CBF-CMRglu	40.0	-0.33802292	-0.34756878	-0.3731863	-0.38255844	-0.38642517	-0.38540843	-0.38619322	-0.3715537410452431	-0.3689647892377262	-0.37414269285276
ni6-CBF-CMRglu	40.5	-0.3379237	-0.34772506	-0.37316418	-0.38382238	-0.38812593	-0.3864475	-0.3867107	-0.372473465507609	-0.36987151163643445	-0.3750754193787836
ni6-CBF-CMRglu	41.0	-0.33891612	-0.34874564	-0.3751185	-0.3844949	-0.38842523	-0.38896593	-0.38748732	-0.3733844074854517	-0.3707598214052393	-0.37600899356566414
ni6-CBF-CMRglu	41.5	-0.34036273	-0.34942353	-0.37575576	-0.38610402	-0.3878338	-0.38908213	-0.38840735	-0.3742861922718169	-0.37163548053719253	-0.3769369040064413
ni6-CBF-CMRglu	42.0	-0.34151235	-0.35068884	-0.37578234	-0.38750964	-0.38993615	-0.3895873	-0.38890782	-0.3751784451597501	-0.3725059824144952	-0.377850907905005
ni6-CBF-CMRglu	42.5	-0.34066516	-0.35146335	-0.37585315	-0.38903296	-0.3902627	-0.38987353	-0.38935035	-0.37606079144229676	-0.3733793137437235	-0.37874226914087
ni6-CBF-CMRglu	43.0	-0.3423081	-0.3522252	-0.3761365	-0.38984668	-0.39094734	-0.39076385	-0.39007482	-0.3769376861447394	-0.37426528178003876	-0.37961009050944
ni6-CBF-CMRglu	43.5	-0.34246382	-0.3529308	-0.37631363	-0.39067435	-0.39268968	-0.39181152	-0.39064303	-0.377812581968702	-0.37516136554683865	-0.3804637983905653
ni6-CBF-CMRglu	44.0	-0.3432341	-0.35417297	-0.37723505	-0.3922505	-0.3933397	-0.39300343	-0.39148012	-0.37868360072174245	-0.3760563060305193	-0.3813108954129656
ni6-CBF-CMRglu	44.5	-0.34376228	-0.3554511	-0.37817037	-0.39327693	-0.39491454	-0.39391378	-0.39111745	-0.37954886421141887	-0.3769398303193159	-0.38215789810352185
ni6-CBF-CMRglu	45.0	-0.34519616	-0.3570973	-0.38048258	-0.3938106	-0.3969228	-0.39490557	-0.39214748	-0.3804064942452889	-0.3778042418385287	-0.3830087466520491
ni6-CBF-CMRglu	45.5	-0.34497082	-0.35769162	-0.3809935	-0.39539048	-0.39653617	-0.39720607	-0.39223707	-0.3812546126309107	-0.3786455787388077	-0.3838636465230137
ni6-CBF-CMRglu	46.0	-0.3451875	-0.35739443	-0.38149568	-0.3965182	-0.39738598	-0.39911422	-0.39300793	-0.3820913411758421	-0.3794640464846189	-0.3847186358670653
ni6-CBF-CMRglu	46.5	-0.34658805	-0.3593622	-0.38455728	-0.39708915	-0.39869097	-0.39988908	-0.39317828	-0.382914801687641	-0.3802635852657777	-0.38556601810950436
ni6-CBF-CMRglu	47.0	-0.34865007	-0.3593622	-0.38456616	-0.39778182	-0.4005156	-0.4012642	-0.3930662	-0.38372311597386544	-0.3810507116091648	-0.38639552033856606
ni6-CBF-CMRglu	47.5	-0.34914538	-0.3610216	-0.38439688	-0.3980833	-0.4016071	-0.4014627	-0.393546	-0.3845144058420733	-0.38183292814350006	-0.38719588354064655
ni6-CBF-CMRglu	48.0	-0.3498104	-0.36167452	-0.38541734	-0.39862344	-0.40194103	-0.40199518	-0.39394966	-0.3853013659538316	-0.3826289032085767	-0.3879738286990865
ni6-CBF-CMRglu	48.5	-0.35202926	-0.36217862	-0.3870856	-0.39887556	-0.40328217	-0.40273562	-0.39617214	-0.38609520670002634	-0.38344449496540195	-0.38874591843465073
ni6-CBF-CMRglu	49.0	-0.35380238	-0.36406514	-0.38732216	-0.3999792	-0.40305176	-0.40419963	-0.39741746	-0.38689182348219464	-0.3842672374019822	-0.3895164095624071
ni6-CBF-CMRglu	49.5	-0.35468322	-0.36489952	-0.3867241	-0.40176502	-0.4042358	-0.40538016	-0.39841184	-0.387687111701873	-0.3850851578306984	-0.39028906557304754
ni6-CBF-CMRglu	50.0	-0.3558832	-0.3657827	-0.38811252	-0.40362558	-0.40555668	-0.4052761	-0.39971784	-0.3884769667605982	-0.3858880149530813	-0.39106591856811507
ni6-CBF-CMRglu	50.5	-0.35774407	-0.3665917	-0.38860396	-0.40501368	-0.40710542	-0.40586898	-0.39980346	-0.3892572840599071	-0.3866683322523902	-0.391846235867424
ni6-CBF-CMRglu	51.0	-0.35859665	-0.36670604	-0.3887067	-0.40605912	-0.40768555	-0.4069695	-0.39963675	-0.39002395900133635	-0.3874220051301618	-0.3926259128725109
ni6-CBF-CMRglu	51.5	-0.35884595	-0.36823747	-0.39009717	-0.4060003	-0.40769008	-0.4075949	-0.40019554	-0.39077288698642265	-0.3881483009062102	-0.3933974730666351
ni6-CBF-CMRglu	52.0	-0.3599837	-0.36935186	-0.39153832	-0.4068789	-0.40798932	-0.40829316	-0.401756	-0.39149996341670296	-0.38884925168207857	-0.39415067515132735
ni6-CBF-CMRglu	52.5	-0.3608858	-0.37018052	-0.39244318	-0.40779436	-0.40825233	-0.4080936	-0.4026814	-0.39220108369371376	-0.38952862094845886	-0.39487354643896866
ni6-CBF-CMRglu	53.0	-0.36329708	-0.3701144	-0.39159653	-0.40863788	-0.40909162	-0.40736827	-0.4043036	-0.392872143218992	-0.39019066552041876	-0.39555362091756524
ni6-CBF-CMRglu	53.5	-0.36345065	-0.3695766	-0.39133683	-0.40888742	-0.40935034	-0.40781248	-0.4057694	-0.3935174359279345	-0.3908449731826796	-0.3961898986731894
ni6-CBF-CMRglu	54.0	-0.36379737	-0.3708729	-0.39216092	-0.40977708	-0.40975437	-0.40847456	-0.40772182	-0.394144782298883	-0.3914940705642586	-0.3967954940335074
ni6-CBF-CMRglu	54.5	-0.36481604	-0.3712876	-0.39065197	-0.40955913	-0.40977708	-0.4089691	-0.4079621	-0.3947553675477916	-0.3921307814675792	-0.39737995362800405
ni6-CBF-CMRglu	55.0	-0.36442518	-0.37139794	-0.3920086	-0.4106401	-0.41118544	-0.41088545	-0.4080528	-0.39535037689061414	-0.3927484230194396	-0.3979523307617887
ni6-CBF-CMRglu	55.5	-0.36582667	-0.37390667	-0.39234462	-0.41114	-0.4107946	-0.41008133	-0.4091597	-0.3959309955433046	-0.3933420437357877	-0.39851994735082147
ni6-CBF-CMRglu	56.0	-0.36629707	-0.37364587	-0.39289138	-0.41187656	-0.41131273	-0.41074458	-0.40890557	-0.3964984087218171	-0.3939094569143002	-0.39908736052933397
ni6-CBF-CMRglu	56.5	-0.36550143	-0.3735619	-0.3933083	-0.41314608	-0.4124088	-0.4117083	-0.4104311	-0.3970538016421054	-0.39445184777093084	-0.39965575551328
ni6-CBF-CMRglu	57.0	-0.36610362	-0.37330115	-0.3936626	-0.4124361	-0.41295034	-0.41175377	-0.410422	-0.3975983595201236	-0.3949737734399112	-0.40022294560033606
ni6-CBF-CMRglu	57.5	-0.36832112	-0.37421617	-0.39384648	-0.4144807	-0.41368794	-0.41230413	-0.4113491	-0.39813326757182577	-0.3954825558372014	-0.40078397930645016
ni6-CBF-CMRglu	58.0	-0.37033483	-0.37539282	-0.39402595	-0.41504592	-0.4146721	-0.41368794	-0.41130364	-0.39865971101316566	-0.39598724826791076	-0.40133217375842056
ni6-CBF-CMRglu	58.5	-0.37122583	-0.37606567	-0.3951435	-0.41537422	-0.41574824	-0.4124634	-0.4110127	-0.39917887506009747	-0.39649739736152423	-0.4018603527586707
ni6-CBF-CMRglu	59.0	-0.37312883	-0.3762295	-0.3962935	-0.4147359	-0.4161041	-0.4126454	-0.412609	-0.3996747859328272	-0.3970023231875723	-0.4023472486780821
ni6-CBF-CMRglu	59.5	-0.37177306	-0.37695146	-0.39721957	-0.41435307	-0.4163551	-0.4152055	-0.41358775	-0.40013460311764965	-0.39748389138302526	-0.40278531485227403
ni6-CBF-CMRglu	60.0	-0.37177306	-0.37821916	-0.3975569	-0.41546544	-0.41783017	-0.4155658	-0.41277283	-0.40056421172965195	-0.3979396256494395	-0.4031887978098644
ni6-CBF-CMRglu	60.5	-0.37422943	-0.37904865	-0.3992088	-0.4143622	-0.41665182	-0.415543	-0.41389292	-0.4009694968839212	-0.3983675430127466	-0.40357145075509576
ni6-CBF-CMRglu	61.0	-0.37550348	-0.3789244	-0.40008736	-0.41459918	-0.41650572	-0.41552928	-0.4133874	-0.40135634369554435	-0.39876739188802746	-0.40394529550306124
ni6-CBF-CMRglu	61.5	-0.3752778	-0.37813932	-0.4004164	-0.41595355	-0.41584405	-0.41410246	-0.41285932	-0.4017306372796086	-0.3991416854720917	-0.4043195890871255
ni6-CBF-CMRglu	62.0	-0.37558758	-0.37902644	-0.40129578	-0.41602656	-0.41682073	-0.4147359	-0.41288662	-0.40209826275120103	-0.39949630888002646	-0.4047002166223756
ni6-CBF-CMRglu	62.5	-0.37594613	-0.38079354	-0.40232924	-0.41536966	-0.4165103	-0.41350123	-0.41402048	-0.4024651052254086	-0.3998405191451962	-0.40508969130562106
ni6-CBF-CMRglu	63.0	-0.37632692	-0.38209587	-0.4014672	-0.41583493	-0.41645098	-0.41439408	-0.4125635	-0.4028370498173185	-0.4001863380826941	-0.4054877615519429
ni6-CBF-CMRglu	63.5	-0.3783655	-0.38277644	-0.40285304	-0.41453993	-0.4169486	-0.41591248	-0.41262266	-0.40321998164201767	-0.40054751889676277	-0.40589244438727257
ni6-CBF-CMRglu	64.0	-0.37974545	-0.38318583	-0.4034584	-0.4137426	-0.41763827	-0.41611782	-0.41231778	-0.4036197858145934	-0.40093830811602016	-0.40630126351316664
ni6-CBF-CMRglu	64.5	-0.37820143	-0.38313687	-0.40562907	-0.41362876	-0.41710383	-0.41630492	-0.4106537	-0.4040071703163956	-0.401334765951695	-0.4066795746810962
ni6-CBF-CMRglu	65.0	-0.37866712	-0.38437462	-0.4054888	-0.41413438	-0.4173185	-0.4161315	-0.41105816	-0.4043549869119538	-0.4017037704900905	-0.40700620333381715
ni6-CBF-CMRglu	65.5	-0.37819698	-0.38465974	-0.4060003	-0.4147131	-0.41632774	-0.41628665	-0.41097182	-0.40467233639112365	-0.4020450416999005	-0.4072996310823468
ni6-CBF-CMRglu	66.0	-0.37855622	-0.38602373	-0.40706012	-0.41456726	-0.41541073	-0.41706732	-0.4096227	-0.4049683195437617	-0.40235928565165874	-0.4075773534358647
ni6-CBF-CMRglu	66.5	-0.3800962	-0.3882197	-0.40738186	-0.41477695	-0.41547912	-0.41728196	-0.41021305	-0.4052520371597236	-0.40264978475296337	-0.4078542895664838
ni6-CBF-CMRglu	67.0	-0.38169572	-0.38868436	-0.40775356	-0.41467667	-0.4152283	-0.4170125	-0.40908256	-0.40553259002886544	-0.40292355613676245	-0.4081416239209684
ni6-CBF-CMRglu	67.5	-0.38254508	-0.38877374	-0.40863335	-0.41364697	-0.41649204	-0.41648293	-0.41057193	-0.4058190789410432	-0.40319178424982	-0.4084463736322664
ni6-CBF-CMRglu	68.0	-0.38264295	-0.38957837	-0.41080368	-0.41387472	-0.41699424	-0.4164327	-0.40967265	-0.406120604686113	-0.40346938826424966	-0.40877182110797633
ni6-CBF-CMRglu	68.5	-0.38232714	-0.39054456	-0.41195387	-0.41219497	-0.4181866	-0.41607675	-0.4099451	-0.40644626805393075	-0.40377386368923013	-0.40911867241863137
ni6-CBF-CMRglu	69.0	-0.38327482	-0.39169505	-0.41092637	-0.41315976	-0.41816834	-0.41609955	-0.41087636	-0.4068051698343525	-0.40412369213577926	-0.40948664753292574
ni6-CBF-CMRglu	69.5	-0.38302562	-0.39281517	-0.40964994	-0.41514167	-0.4182689	-0.41743726	-0.4119084	-0.40717469001858936	-0.4045001905426327	-0.409849189494546
ni6-CBF-CMRglu	70.0	-0.38198027	-0.3948921	-0.40893734	-0.41592616	-0.41945332	-0.41884497	-0.41270003	-0.40752921535252945	-0.40487240292370963	-0.41018602778134927
ni6-CBF-CMRglu	70.5	-0.38094905	-0.3952019	-0.40788049	-0.4165742	-0.42070755	-0.41937098	-0.41379726	-0.4078733567580446	-0.4052399754507205	-0.4105067380653687
ni6-CBF-CMRglu	71.0	-0.3806647	-0.39396763	-0.4100995	-0.4171267	-0.4214726	-0.42008486	-0.41492736	-0.40821172515700616	-0.4056029603714337	-0.41082048994257864
ni6-CBF-CMRglu	71.5	-0.3811668	-0.39412463	-0.4131051	-0.41878095	-0.42332992	-0.42118853	-0.41588968	-0.40854893147128585	-0.40596239154339303	-0.41113547139917866
ni6-CBF-CMRglu	72.0	-0.38070023	-0.39435798	-0.41165373	-0.4182826	-0.42369714	-0.421633	-0.4147131	-0.4088895866227555	-0.4063207254311393	-0.4114584478143717
ni6-CBF-CMRglu	72.5	-0.38119343	-0.3944522	-0.41154912	-0.41761997	-0.4236191	-0.4226876	-0.41577107	-0.40923830153328633	-0.40668208571565273	-0.41179451735091993
ni6-CBF-CMRglu	73.0	-0.38094017	-0.3964373	-0.41337374	-0.41807693	-0.42295825	-0.42111522	-0.4176017	-0.40959968712475026	-0.40705225314327975	-0.41214712110622076
ni6-CBF-CMRglu	73.5	-0.3804515	-0.39637437	-0.41392025	-0.4184289	-0.42446402	-0.42136264	-0.41751033	-0.4099783543190188	-0.4074383779494245	-0.4125183306886131
ni6-CBF-CMRglu	74.0	-0.38046038	-0.39687333	-0.41376537	-0.4189913	-0.42431703	-0.42226106	-0.41876265	-0.41037891403796345	-0.4078484338639379	-0.412909394211989
ni6-CBF-CMRglu	74.5	-0.3782901	-0.39672947	-0.41426194	-0.41846088	-0.42412415	-0.4226784	-0.41967753	-0.41080597720345613	-0.40829044802275477	-0.4133215063841575
ni6-CBF-CMRglu	75.0	-0.37860945	-0.3960553	-0.41374716	-0.4192063	-0.4250659	-0.42429867	-0.42167425	-0.41124829647190864	-0.408751789081679	-0.4137448038621383
ni6-CBF-CMRglu	75.5	-0.37875584	-0.39615867	-0.41280925	-0.421271	-0.42692858	-0.42383027	-0.42276555	-0.41169234318723	-0.4092154072068152	-0.41416927916764484
ni6-CBF-CMRglu	76.0	-0.37811273	-0.39654967	-0.4118811	-0.4208587	-0.4265052	-0.4236558	-0.42265087	-0.41213930630253715	-0.409682167978714	-0.4145964446263603
ni6-CBF-CMRglu	76.5	-0.37963447	-0.3971836	-0.4129094	-0.4219814	-0.42662486	-0.423128	-0.42229316	-0.41259037477094707	-0.41015295685180847	-0.41502779269008566
ni6-CBF-CMRglu	77.0	-0.37976322	-0.39710265	-0.4130869	-0.42324275	-0.42571408	-0.42495102	-0.42430785	-0.41304673754557675	-0.41062869460525314	-0.41546478048590035
ni6-CBF-CMRglu	77.5	-0.37808612	-0.3981418	-0.412832	-0.42368335	-0.42662024	-0.4254888	-0.4238211	-0.4135095835795431	-0.41111032909433076	-0.4159088380647554
ni6-CBF-CMRglu	78.0	-0.37648636	-0.39973587	-0.41371527	-0.42431244	-0.427633	-0.4252957	-0.42562672	-0.41398010182596295	-0.41159880185589026	-0.41636140179603565
ni6-CBF-CMRglu	78.5	-0.3756628	-0.39848387	-0.41336462	-0.42436755	-0.42764682	-0.42630738	-0.42518082	-0.4144594812379536	-0.4120949882609104	-0.41682397421499684
ni6-CBF-CMRglu	79.0	-0.37548134	-0.39928988	-0.4141754	-0.42587504	-0.42938423	-0.42686877	-0.42649603	-0.41494891076863155	-0.4125996103164051	-0.41729821122085803
ni6-CBF-CMRglu	79.5	-0.375353	-0.39833984	-0.41640076	-0.42450994	-0.42950875	-0.42685956	-0.4274442	-0.4154495793711142	-0.41311312211076306	-0.41778603663146535
ni6-CBF-CMRglu	80.0	-0.3756274	-0.39771885	-0.41706732	-0.4254796	-0.4305608	-0.42782643	-0.42711732	-0.41595891878398533	-0.4136301759219377	-0.418287661646033
ni6-CBF-CMRglu	80.5	-0.37651736	-0.39683735	-0.4177205	-0.42610958	-0.43154442	-0.4277159	-0.42752248	-0.4164738074772223	-0.4141445979561192	-0.4188030169983254
ni6-CBF-CMRglu	81.0	-0.37476015	-0.39371192	-0.41912395	-0.42961022	-0.43090245	-0.428665	-0.42935655	-0.41699460450103204	-0.4146552922172746	-0.4193339167847895
ni6-CBF-CMRglu	81.5	-0.37560084	-0.39354149	-0.41835117	-0.4296748	-0.4306808	-0.4301731	-0.429744	-0.4175216689056214	-0.41516116414851595	-0.4198821736627269
ni6-CBF-CMRglu	82.0	-0.37469822	-0.39459133	-0.42042363	-0.43164608	-0.4311472	-0.43170613	-0.43019617	-0.41805535974119734	-0.41566117411925446	-0.4204495453631402
ni6-CBF-CMRglu	82.5	-0.37428692	-0.39474395	-0.4203687	-0.4319834	-0.4351069	-0.43191406	-0.43111947	-0.4185960360579668	-0.4161543914036883	-0.4210376807122453
ni6-CBF-CMRglu	83.0	-0.37372985	-0.39260453	-0.42368335	-0.43464366	-0.4353432	-0.43294042	-0.43152595	-0.4191440569061366	-0.41664004172890984	-0.42164807208336336
ni6-CBF-CMRglu	83.5	-0.37376964	-0.3921833	-0.42410576	-0.43448618	-0.43695235	-0.43461123	-0.43404633	-0.4196997813359137	-0.41711754169439047	-0.4222820209774369
ni6-CBF-CMRglu	84.0	-0.37171128	-0.39403042	-0.42413333	-0.43577427	-0.43877274	-0.43726793	-0.43400005	-0.420263568397505	-0.41758651538488917	-0.42294062141012084
ni6-CBF-CMRglu	84.5	-0.37350002	-0.39316034	-0.42429405	-0.4368642	-0.43946072	-0.44025612	-0.4384893	-0.4208357771411174	-0.41804679180105436	-0.4236247624811805
ni6-CBF-CMRglu	85.0	-0.37298304	-0.39506269	-0.42516702	-0.43583456	-0.43991652	-0.4422306	-0.44094032	-0.4214167666169578	-0.41849838525191163	-0.424335147982004
ni6-CBF-CMRglu	85.5	-0.37206885	-0.3959475	-0.42555317	-0.43855897	-0.4417041	-0.44406366	-0.44474065	-0.42200763323806945	-0.41894215993345085	-0.42507310654268804
ni6-CBF-CMRglu	86.0	-0.37141117	-0.3963564	-0.42572328	-0.44023287	-0.44341967	-0.4469752	-0.4457312	-0.42260886805314335	-0.41937840696012146	-0.42583932914616524
ni6-CBF-CMRglu	86.5	-0.37131408	-0.39565998	-0.42665246	-0.44341502	-0.44603506	-0.4457125	-0.4461987	-0.42321992206585785	-0.419806599329409	-0.4266332448023067
ni6-CBF-CMRglu	87.0	-0.37141117	-0.39531863	-0.42728764	-0.44411033	-0.4473449	-0.44775218	-0.4444885	-0.4238402462798916	-0.4202264473179337	-0.4274540452418495
ni6-CBF-CMRglu	87.5	-0.37144205	-0.3949235	-0.4283378	-0.44568446	-0.44746193	-0.44806594	-0.44610053	-0.4244692916989229	-0.4206378574025713	-0.42830072599527447
ni6-CBF-CMRglu	88.0	-0.37201145	-0.39672497	-0.42609578	-0.44687226	-0.4494249	-0.44707346	-0.44682547	-0.4251065093266304	-0.4210408876833231	-0.4291721309699377
ni6-CBF-CMRglu	88.5	-0.37222338	-0.39467213	-0.42517623	-0.44653544	-0.4500862	-0.45033956	-0.4461052	-0.4257513501666924	-0.42143570530409874	-0.4300669950292861
ni6-CBF-CMRglu	89.0	-0.37313327	-0.3958217	-0.4227151	-0.4465448	-0.4514475	-0.44914362	-0.44600233	-0.4264032652227875	-0.42182254907141353	-0.43098398137416144
ni6-CBF-CMRglu	89.5	-0.37172893	-0.39439836	-0.42276555	-0.44700795	-0.4532242	-0.4509028	-0.4470407	-0.42706170549859424	-0.4222016985903864	-0.43192171240680205
ni6-CBF-CMRglu	90.0	-0.37226754	-0.39469907	-0.4238165	-0.44795355	-0.4545703	-0.45218983	-0.4479161	-0.427726121997791	-0.42257344995192886	-0.4328787940436531
ni7-COX1	5.0	-0.57450014	-0.6188714	-0.67233163	-0.69709086	-0.7169669	-0.7315609	-0.72547096	-0.68728564497061	-0.6725088711768097	-0.7020624187644102
ni7-COX1	5.5	-0.5839041	-0.6206376	-0.67171466	-0.7009804	-0.71721506	-0.7287493	-0.72464406	-0.685989125188543	-0.6720516531197425	-0.6999265972573436
ni7-COX1	6.0	-0.5874693	-0.6222851	-0.67209065	-0.70441794	-0.7193769	-0.7288814	-0.72680706	-0.6847139089193447	-0.6715773836796262	-0.6978504341590632
ni7-COX1	6.5	-0.5921919	-0.62443084	-0.6733138	-0.7075633	-0.7182704	-0.7260666	-0.7271084	-0.683458367004001	-0.6710820101659727	-0.6958347238420293
ni7-COX1	7.0	-0.5954488	-0.628637	-0.67202014	-0.70706683	-0.715158	-0.72409326	-0.7288185	-0.6822208702834981	-0.6705615271660614	-0.6938802134009348
ni7-COX1	7.5	-0.5982572	-0.63006955	-0.67165005	-0.70511454	-0.71543646	-0.72271264	-0.72725916	-0.6809997895988222	-0.6700120462689394	-0.6919875329287051
ni7-COX1	8.0	-0.5987496	-0.63313264	-0.6713682	-0.7026547	-0.7173888	-0.723124	-0.7274476	-0.6797934957909595	-0.6694298845768506	-0.6901571070050684
ni7-COX1	8.5	-0.5984736	-0.6326046	-0.66983706	-0.7031729	-0.71649575	-0.7223995	-0.72584707	-0.6786003597008958	-0.6688116719069106	-0.6883890474948811
ni7-COX1	9.0	-0.6000818	-0.6339479	-0.66931564	-0.701169	-0.713946	-0.72064066	-0.72441244	-0.6774187521696177	-0.6681544728992939	-0.6866830314399415
ni7-COX1	9.5	-0.60060763	-0.63291913	-0.66759527	-0.7010352	-0.71478677	-0.7201486	-0.72411203	-0.6762470440381111	-0.6674559148550189	-0.6850381732212033
ni7-COX1	10.0	-0.59910136	-0.6332563	-0.66713357	-0.6968548	-0.7135815	-0.7191841	-0.7200054	-0.6750836061473622	-0.6667143055414833	-0.6834529067532411
ni7-COX1	10.5	-0.59681416	-0.63166153	-0.6676479	-0.6948178	-0.7115705	-0.7191157	-0.71801573	-0.6739303834100062	-0.6659321632404474	-0.6819286035795651
ni7-COX1	11.0	-0.59610695	-0.6307979	-0.6659776	-0.691528	-0.70804167	-0.71967554	-0.7153746	-0.6727909776810687	-0.6651137557563387	-0.6804681996057986
ni7-COX1	11.5	-0.59301984	-0.6305233	-0.6653535	-0.69150996	-0.7044424	-0.71756876	-0.7152694	-0.6716662452151219	-0.6642609279885355	-0.6790715624417082
ni7-COX1	12.0	-0.5942201	-0.6280836	-0.66346073	-0.689234	-0.70447296	-0.7167561	-0.71334064	-0.6705570422667378	-0.663376056261654	-0.6777380282718217
ni7-COX1	12.5	-0.5943332	-0.6232851	-0.66081196	-0.6885447	-0.70535296	-0.71484244	-0.71360004	-0.6694642250904883	-0.6624621045557478	-0.6764663456252288
ni7-COX1	13.0	-0.5932835	-0.62369096	-0.66029596	-0.68858063	-0.70447904	-0.7129641	-0.71240884	-0.6683886499409456	-0.6615226318747989	-0.6752546680070923
ni7-COX1	13.5	-0.5921489	-0.62180775	-0.6586861	-0.6861214	-0.70147324	-0.71070224	-0.70934933	-0.6673311730726815	-0.6605617446044079	-0.6741006015409552
ni7-COX1	14.0	-0.5920576	-0.62082607	-0.65978605	-0.68380046	-0.7025755	-0.7093801	-0.7094477	-0.6662926507402683	-0.659583997803992	-0.6730013036765446
ni7-COX1	14.5	-0.59211665	-0.6207152	-0.657732	-0.68248475	-0.70056087	-0.7085817	-0.7084159	-0.6652739391982779	-0.6585942588488667	-0.6719536195476892
ni7-COX1	15.0	-0.58872133	-0.62051016	-0.6565308	-0.6815275	-0.7012177	-0.7082257	-0.70829934	-0.6642758947012822	-0.6575975526313577	-0.6709542367712068
ni7-COX1	15.5	-0.5868385	-0.61938596	-0.65597117	-0.6799424	-0.69820553	-0.7062768	-0.70937395	-0.6632993735038535	-0.6565989081709556	-0.6699998388367514
ni7-COX1	16.0	-0.5855729	-0.619552	-0.65617305	-0.67980605	-0.69756925	-0.70722616	-0.70979893	-0.662334346940852	-0.655596928316086	-0.6690717655656181
ni7-COX1	16.5	-0.58461815	-0.61902076	-0.6552967	-0.6773664	-0.6958387	-0.7064237	-0.709589	-0.6613726593575971	-0.6545914286481562	-0.6681538900670381
ni7-COX1	17.0	-0.5815577	-0.616474	-0.6539089	-0.6761787	-0.6944677	-0.7082748	-0.70595855	-0.6604179765243487	-0.6535883748434198	-0.6672475782052777
ni7-COX1	17.5	-0.5788461	-0.6171583	-0.65297157	-0.6747509	-0.6950593	-0.70621556	-0.70313025	-0.6594739642113666	-0.6525929454364987	-0.6663549829862345
ni7-COX1	18.0	-0.5764539	-0.6144956	-0.65231085	-0.6765567	-0.6965281	-0.70464396	-0.70129067	-0.6585442881889109	-0.6516098352799725	-0.6654787410978492
ni7-COX1	18.5	-0.57637465	-0.61315334	-0.6521328	-0.6748099	-0.69530094	-0.70383793	-0.70091355	-0.6576326142272413	-0.6506434965017975	-0.664621731952685
ni7-COX1	19.0	-0.57696676	-0.6098612	-0.6532705	-0.6740969	-0.69474536	-0.7013272	-0.70065206	-0.6567426080966178	-0.6496983159877862	-0.6637869002054494
ni7-COX1	19.5	-0.575202	-0.60859686	-0.65373635	-0.674362	-0.69036824	-0.7001051	-0.7002691	-0.6558779355673001	-0.6487787310666375	-0.6629771400679627
ni7-COX1	20.0	-0.571882	-0.6097626	-0.6511343	-0.6741617	-0.689438	-0.69916385	-0.6985511	-0.6550422624095488	-0.6478892862842216	-0.6621952385348759
ni7-COX1	20.5	-0.57089347	-0.60876095	-0.64895755	-0.6731314	-0.688347	-0.6995463	-0.6969577	-0.6542392543936231	-0.647034634625969	-0.6614438741612771
ni7-COX1	21.0	-0.56943357	-0.6067118	-0.6480198	-0.67392015	-0.6885327	-0.69804186	-0.6961652	-0.6534725772897831	-0.646219486497365	-0.6607256680822012
ni7-COX1	21.5	-0.56647325	-0.60553354	-0.6475456	-0.6734786	-0.6874788	-0.69663095	-0.6955426	-0.6527019055590609	-0.6454127275068572	-0.6599910836112647
ni7-COX1	22.0	-0.5628023	-0.6028988	-0.64340276	-0.6730314	-0.68667126	-0.6961712	-0.6929785	-0.6518945388241161	-0.6445832435320201	-0.659205834116212
ni7-COX1	22.5	-0.5626877	-0.6013617	-0.6434823	-0.6716618	-0.6873232	-0.69621354	-0.6928038	-0.6510655805976492	-0.6437342194914693	-0.6583969417038291
ni7-COX1	23.0	-0.56073016	-0.5994696	-0.64054775	-0.67076945	-0.68722147	-0.69655836	-0.6929303	-0.6502301343923618	-0.6428698706743045	-0.6575903981104191
ni7-COX1	23.5	-0.5594723	-0.59833294	-0.6405421	-0.6707108	-0.6876224	-0.6966491	-0.69179267	-0.6494033037209547	-0.6419984220378276	-0.6568081854040817
ni7-COX1	24.0	-0.55667657	-0.59795976	-0.6380805	-0.6697257	-0.68787384	-0.6959475	-0.69090885	-0.648600192096129	-0.6411339854265481	-0.6560663987657098
ni7-COX1	24.5	-0.5568112	-0.5972301	-0.6383009	-0.6671219	-0.6858765	-0.69636476	-0.69035023	-0.6478359030305857	-0.6402971887276939	-0.6553746173334775
ni7-COX1	25.0	-0.5573346	-0.5953302	-0.6371655	-0.6683029	-0.6853033	-0.6965765	-0.6885267	-0.6471255400370259	-0.6395145676650037	-0.6547365124090482
ni7-COX1	25.5	-0.55556875	-0.594511	-0.6376454	-0.6678993	-0.6843369	-0.6959233	-0.688329	-0.6464842066281508	-0.6388169437956104	-0.6541514694606911
ni7-COX1	26.0	-0.5538731	-0.5939724	-0.634899	-0.66631603	-0.68468875	-0.6936233	-0.6876224	-0.6459270063166614	-0.6382370953282924	-0.6536169173050305
ni7-COX1	26.5	-0.5519536	-0.59078497	-0.636274	-0.66607094	-0.6833716	-0.69320744	-0.68770623	-0.6454245509928139	-0.6377604929841729	-0.6530886090014549
ni7-COX1	27.0	-0.5526962	-0.59055424	-0.63574404	-0.6661993	-0.68310964	-0.6933038	-0.68616325	-0.6449401708957465	-0.6373384901859153	-0.6525418516055778
ni7-COX1	27.5	-0.5527994	-0.5889516	-0.6357271	-0.6658084	-0.6825621	-0.6930568	-0.68565553	-0.6444780470614835	-0.6369512892037229	-0.6520048049192441
ni7-COX1	28.0	-0.5521134	-0.5869774	-0.63373977	-0.6648464	-0.6825502	-0.69306284	-0.6856854	-0.6440423605260491	-0.6365805070577839	-0.6515042139943144
ni7-COX1	28.5	-0.5503157	-0.58660877	-0.6336217	-0.66409504	-0.6819733	-0.69176257	-0.6857093	-0.6436372923254675	-0.6362127260262308	-0.6510618586247042
ni7-COX1	29.0	-0.54975486	-0.58658206	-0.63275063	-0.66251296	-0.68221706	-0.6909629	-0.6853749	-0.6432670234957631	-0.6358424571965264	-0.6506915897949999
ni7-COX1	29.5	-0.549616	-0.5846395	-0.63315517	-0.6628443	-0.6803043	-0.6917505	-0.6853093	-0.64293573507296	-0.6354738816046948	-0.6503975885412252
ni7-COX1	30.0	-0.5503774	-0.58444226	-0.632234	-0.6623677	-0.68228847	-0.6917205	-0.68582875	-0.6426476080930824	-0.6351208502353219	-0.6501743659508429
ni7-COX1	30.5	-0.5498834	-0.58490074	-0.6338073	-0.6618217	-0.68155724	-0.6919611	-0.6853272	-0.6424068235921546	-0.6348051428823234	-0.6500085043019859
ni7-COX1	31.0	-0.549256	-0.5845968	-0.63523126	-0.66152567	-0.6827287	-0.6921717	-0.68518394	-0.6422175626062009	-0.6345535045975599	-0.6498816206148419
ni7-COX1	31.5	-0.54895276	-0.5848101	-0.6361104	-0.66176367	-0.6829846	-0.6926171	-0.6852794	-0.6420840061712454	-0.6343940951828764	-0.6497739171596144
ni7-COX1	32.0	-0.549184	-0.5853061	-0.6350848	-0.66220504	-0.68446213	-0.69278574	-0.68613935	-0.6420234331243869	-0.6343593751157459	-0.6496874911330279
ni7-COX1	32.5	-0.5486855	-0.5851621	-0.6361725	-0.66234446	-0.6854525	-0.69296646	-0.6861453	-0.6420434692154252	-0.634441788505594	-0.6496451499252565
ni7-COX1	33.0	-0.5479818	-0.5837123	-0.6368502	-0.66255945	-0.6844144	-0.69324964	-0.68706596	-0.6421338158494362	-0.6346070579916756	-0.6496605737071968
ni7-COX1	33.5	-0.5483208	-0.58316386	-0.63634163	-0.6625478	-0.6852794	-0.69212955	-0.6875805	-0.6422841744314955	-0.6348223209632303	-0.6497460278997608
ni7-COX1	34.0	-0.5490915	-0.58359516	-0.6365278	-0.6635771	-0.6860378	-0.6919611	-0.6885267	-0.6424842463666788	-0.6350596800674421	-0.6499088126659155
ni7-COX1	34.5	-0.5500789	-0.5838721	-0.63631344	-0.66387385	-0.6851481	-0.6911733	-0.6886885	-0.6427237330600621	-0.6352991667608254	-0.6501482993592989
ni7-COX1	35.0	-0.54989374	-0.58388275	-0.63774145	-0.66514945	-0.68507653	-0.69229203	-0.68843085	-0.6429923359167208	-0.6355304824484556	-0.650454189384986
ni7-COX1	35.5	-0.5487883	-0.5836484	-0.6380748	-0.66583174	-0.68424153	-0.692575	-0.6875506	-0.6432797563417307	-0.6357529984839702	-0.6508065141994913
ni7-COX1	36.0	-0.5480691	-0.58361644	-0.63983965	-0.6668999	-0.68579286	-0.6923763	-0.68734115	-0.6435756957401679	-0.6359740150303367	-0.6511773764499992
ni7-COX1	36.5	-0.54750955	-0.5835259	-0.64078575	-0.66643864	-0.68594223	-0.69394284	-0.6886226	-0.6438698555171078	-0.6362057975084668	-0.6515339135257489
ni7-COX1	37.0	-0.54703236	-0.58417046	-0.64158535	-0.6667598	-0.6863246	-0.69376194	-0.68918604	-0.6441519370776263	-0.6364620260892573	-0.6518418480659953
ni7-COX1	37.5	-0.54569954	-0.58185	-0.64313555	-0.6661293	-0.6861453	-0.6953432	-0.68980396	-0.6444886551085087	-0.6368245970998677	-0.6521527131171497
ni7-COX1	38.0	-0.54537684	-0.5825998	-0.6446259	-0.6672154	-0.68703604	-0.6949265	-0.6903322	-0.6449393450501029	-0.6373376643402716	-0.6525410257599341
ni7-COX1	38.5	-0.5446448	-0.5841172	-0.6452466	-0.66555756	-0.6888683	-0.69475746	-0.69063246	-0.6454826394378276	-0.637955881580067	-0.6530093972955882
ni7-COX1	39.0	-0.54577124	-0.58359516	-0.6446942	-0.6672271	-0.6895579	-0.6953311	-0.69074064	-0.6460971708071022	-0.6386353173388369	-0.6535590242753674
ni7-COX1	39.5	-0.54549974	-0.5831479	-0.6455885	-0.6681215	-0.68891627	-0.69451	-0.6919009	-0.6467615716933454	-0.6393370053941086	-0.6541861379925821
ni7-COX1	40.0	-0.54623246	-0.5832384	-0.64658076	-0.6698488	-0.68994796	-0.69529486	-0.6923101	-0.6474544746319764	-0.6400299083327396	-0.6548790409312131
ni7-COX1	40.5	-0.5472581	-0.5835738	-0.6480655	-0.67105114	-0.6926111	-0.6969396	-0.69355696	-0.648154512158414	-0.6406926586901488	-0.6556163656266792
ni7-COX1	41.0	-0.5462017	-0.5844689	-0.6485686	-0.6701947	-0.6923342	-0.6978116	-0.6949084	-0.6488403168080774	-0.6413135589503168	-0.656367074665838
ni7-COX1	41.5	-0.5456739	-0.58507675	-0.6495069	-0.6705876	-0.69467384	-0.6997163	-0.6969032	-0.6494905211163859	-0.6418888404065547	-0.6570922018262172
ni7-COX1	42.0	-0.54575074	-0.587234	-0.64913493	-0.6718556	-0.6961954	-0.70018405	-0.6973512	-0.650083757618758	-0.642419699610117	-0.657747815627399
ni7-COX1	42.5	-0.5458276	-0.5869347	-0.64801407	-0.6729549	-0.69681853	-0.7023501	-0.6985087	-0.6505986588506132	-0.6429087478622442	-0.6582885698389822
ni7-COX1	43.0	-0.5452334	-0.5882235	-0.6480598	-0.6741322	-0.6971272	-0.70492506	-0.69882405	-0.6511256484945753	-0.6434617579090184	-0.6587895390801323
ni7-COX1	43.5	-0.54494673	-0.589632	-0.64826554	-0.6751932	-0.6988362	-0.70645434	-0.69891506	-0.6517523024489471	-0.6441491744028406	-0.6593554304950536
ni7-COX1	44.0	-0.5448034	-0.5891658	-0.64898616	-0.6753819	-0.69876343	-0.7071526	-0.7002327	-0.6524529815726641	-0.6449184559913137	-0.6599875071540144
ni7-COX1	44.5	-0.5473813	-0.589123	-0.6501426	-0.6761374	-0.6992731	-0.70737326	-0.7008953	-0.6532020467246633	-0.6457198892535849	-0.6606842041957417
ni7-COX1	45.0	-0.5488962	-0.58973384	-0.65019417	-0.6755235	-0.6999289	-0.7073426	-0.70207596	-0.6539738587638801	-0.6465111491586865	-0.6614365683690738
ni7-COX1	45.5	-0.548665	-0.59208983	-0.6504291	-0.67739594	-0.7013029	-0.7083239	-0.7032827	-0.6547427785492514	-0.6472606210781731	-0.6622249360203298
ni7-COX1	46.0	-0.55030024	-0.5924714	-0.6515416	-0.68058324	-0.7026791	-0.7094169	-0.7055364	-0.6554831669397131	-0.6479486413583627	-0.6630176925210635
ni7-COX1	46.5	-0.55141246	-0.5924929	-0.65431756	-0.6818247	-0.7017898	-0.71019775	-0.70674825	-0.6561693847942013	-0.6485662567480948	-0.6637725128403078
ni7-COX1	47.0	-0.5526395	-0.592837	-0.655095	-0.6826216	-0.70482725	-0.7117985	-0.7058484	-0.6567757929716521	-0.6491119023860952	-0.6644396835572091
ni7-COX1	47.5	-0.5522475	-0.5942416	-0.6547436	-0.6830322	-0.70525515	-0.7111763	-0.70624006	-0.6572767523310021	-0.6495868413426331	-0.6649666633193712
ni7-COX1	48.0	-0.5534549	-0.5933857	-0.6542427	-0.6847424	-0.7046806	-0.7121375	-0.7072139	-0.6577318301415087	-0.6500677721328677	-0.6653958881501497
ni7-COX1	48.5	-0.55290776	-0.594414	-0.657085	-0.68498105	-0.7059402	-0.7130567	-0.7090238	-0.6582116030614893	-0.650609922351658	-0.6658132837713205
ni7-COX1	49.0	-0.5529181	-0.5944355	-0.65759337	-0.68604976	-0.70775336	-0.71502805	-0.7082441	-0.6587069460334702	-0.6511801881757097	-0.6662337038912308
ni7-COX1	49.5	-0.5529903	-0.5951307	-0.65742004	-0.6861991	-0.7073119	-0.7153003	-0.7086799	-0.6592087339999774	-0.651746880531712	-0.6666705874682427
ni7-COX1	50.0	-0.5523197	-0.5956969	-0.65763956	-0.68759847	-0.70722	-0.71544266	-0.7091896	-0.659707841903537	-0.6522832756043003	-0.6671324082027738
ni7-COX1	50.5	-0.5524228	-0.5960638	-0.6575818	-0.689312	-0.70863694	-0.71474344	-0.7105607	-0.660195144686675	-0.6527705783874382	-0.6676197109859117
ni7-COX1	51.0	-0.5535065	-0.59719765	-0.65748936	-0.6885447	-0.7103023	-0.7160124	-0.7100378	-0.6606615172919176	-0.6531996638236524	-0.6681233707601828
ni7-COX1	51.5	-0.5525518	-0.59743	-0.65911436	-0.6888683	-0.71011776	-0.7169731	-0.7112748	-0.6610978346617906	-0.65357107680403	-0.6686245925195512
ni7-COX1	52.0	-0.55213404	-0.5950984	-0.6590738	-0.68981594	-0.7104192	-0.716998	-0.71152735	-0.6614949717388207	-0.6538932910289894	-0.6690966524486519
ni7-COX1	52.5	-0.5529181	-0.5955944	-0.65855885	-0.6905784	-0.7104561	-0.717395	-0.712304	-0.6618438034655333	-0.6541797454568923	-0.6695078614741743
ni7-COX1	53.0	-0.5525518	-0.5965118	-0.657969	-0.69238836	-0.71155816	-0.7163346	-0.7121067	-0.6621352047844549	-0.6544452937960858	-0.6698251157728239
ni7-COX1	53.5	-0.5538938	-0.598241	-0.6579285	-0.69232816	-0.7112071	-0.71838224	-0.71263087	-0.6623492807540218	-0.6546852227453808	-0.6700133387626628
ni7-COX1	54.0	-0.55409527	-0.598241	-0.658744	-0.69420826	-0.710653	-0.7193209	-0.7131739	-0.6624822869940327	-0.6548806062842014	-0.6700839677038639
ni7-COX1	54.5	-0.5553773	-0.59774894	-0.65994245	-0.6941841	-0.7112563	-0.7179785	-0.71326655	-0.6625493242890567	-0.6550225664312961	-0.6700760821468172
ni7-COX1	55.0	-0.55460167	-0.5982518	-0.6600931	-0.6940273	-0.7127481	-0.718463	-0.7112933	-0.6625654934236627	-0.6551036399553973	-0.670027346891928
ni7-COX1	55.5	-0.5532742	-0.59859264	-0.6602032	-0.69401526	-0.71290857	-0.71953243	-0.712082	-0.6625458951824198	-0.6551213288831831	-0.6699704614816565
ni7-COX1	56.0	-0.55416244	-0.5999192	-0.6608004	-0.69425654	-0.7113487	-0.71925247	-0.71079457	-0.6625056303498973	-0.6550810640506606	-0.669930196649134
ni7-COX1	56.5	-0.5542709	-0.59864676	-0.65964127	-0.6937017	-0.7129209	-0.71937066	-0.70983493	-0.6624597997106639	-0.6549979462423987	-0.6699216531789292
ni7-COX1	57.0	-0.55464303	-0.5994858	-0.6594096	-0.6926352	-0.71229166	-0.7189664	-0.7088764	-0.6624235040492887	-0.6548967461915282	-0.6699502619070493
ni7-COX1	57.5	-0.5549584	-0.5986846	-0.65987295	-0.69361126	-0.7111147	-0.72050357	-0.7067789	-0.6624118441503414	-0.6548101634405101	-0.6700135248601726
ni7-COX1	58.0	-0.5538783	-0.5993992	-0.6608236	-0.69390064	-0.7128345	-0.72084004	-0.7051084	-0.6624399207983902	-0.6547758627897492	-0.6701039788070312
ni7-COX1	58.5	-0.5526653	-0.6008842	-0.6619611	-0.6939368	-0.71209437	-0.71948886	-0.70264864	-0.6625228347780046	-0.6548329237896355	-0.6702127457663736
ni7-COX1	59.0	-0.55215985	-0.60048294	-0.66203076	-0.69579035	-0.7126494	-0.7188297	-0.70156455	-0.6625630398370588	-0.6548989818284178	-0.6702270978456998
ni7-COX1	59.5	-0.5517835	-0.59869003	-0.66375744	-0.69530094	-0.7132419	-0.71917784	-0.7002509	-0.6624735319388788	-0.6548718512290476	-0.6700752126487101
ni7-COX1	60.0	-0.5511395	-0.59975123	-0.66368765	-0.69728464	-0.7135444	-0.7184133	-0.7002934	-0.6622852251912122	-0.6547584673334517	-0.6698119830489728
ni7-COX1	60.5	-0.54882425	-0.596528	-0.66322225	-0.6956997	-0.7132604	-0.71748805	-0.6994916	-0.6620290337018059	-0.6545671802335407	-0.6694908871700711
ni7-COX1	61.0	-0.5491275	-0.59689516	-0.66328037	-0.695011	-0.71041304	-0.7156346	-0.69966775	-0.6617358715784069	-0.6543113052791701	-0.6691604378776436
ni7-COX1	61.5	-0.5479305	-0.59797597	-0.66350144	-0.69511974	-0.708508	-0.7155046	-0.6978237	-0.6614366529287621	-0.6540120866295254	-0.6688612192279988
ni7-COX1	62.0	-0.5486393	-0.59626883	-0.6652952	-0.6939791	-0.70992714	-0.7166259	-0.6996495	-0.6611622918606189	-0.6537004383923537	-0.6686241453288841
ni7-COX1	62.5	-0.5483516	-0.5980625	-0.66513777	-0.69134164	-0.70866764	-0.7153931	-0.7003664	-0.6609437024817243	-0.6534169446239637	-0.6684704603394849
ni7-COX1	63.0	-0.5500995	-0.5969546	-0.66565675	-0.6905664	-0.70887023	-0.7161177	-0.6995402	-0.6608117988998252	-0.653210118189994	-0.6684134796096565
ni7-COX1	63.5	-0.5495542	-0.5969114	-0.6648639	-0.6917205	-0.7101301	-0.7147991	-0.6999471	-0.6607974952226688	-0.6531334372140278	-0.6684615532313098
ni7-COX1	64.0	-0.5509334	-0.5951954	-0.6643862	-0.6914979	-0.7103269	-0.71392125	-0.6979752	-0.6609317055580024	-0.6532417945696334	-0.6686216165463714
ni7-COX1	64.5	-0.55225784	-0.5938485	-0.666246	-0.68956995	-0.7091589	-0.7161673	-0.69595355	-0.6610855228111582	-0.6534216322256012	-0.6687494133967151
ni7-COX1	65.0	-0.5506399	-0.59355253	-0.6679929	-0.68976796	-0.7097365	-0.7161425	-0.69578433	-0.661133496568884	-0.6535303685227775	-0.6687366246149905
ni7-COX1	65.5	-0.55121154	-0.5932135	-0.66921604	-0.68817925	-0.7096136	-0.7156718	-0.6957118	-0.6611117259610491	-0.6535772003796987	-0.6686462515423994
ni7-COX1	66.0	-0.5494103	-0.591848	-0.6701888	-0.6913476	-0.70722	-0.71573985	-0.69581455	-0.6610563101175241	-0.6535741526464457	-0.6685384675886025
ni7-COX1	66.5	-0.549544	-0.59168154	-0.6698195	-0.69060844	-0.7075142	-0.7148857	-0.69675803	-0.6610033481681783	-0.6535406385629846	-0.668466057773372
ni7-COX1	67.0	-0.5492457	-0.5921919	-0.6676128	-0.6905544	-0.70757556	-0.7163098	-0.6958629	-0.6609889392428818	-0.6535067817718034	-0.6684710967139602
ni7-COX1	67.5	-0.5499966	-0.59139687	-0.66780573	-0.68994796	-0.707361	-0.71502185	-0.6944556	-0.6610491824715042	-0.6535146568901539	-0.6685837080528546
ni7-COX1	68.0	-0.5502642	-0.5913378	-0.6687301	-0.6914258	-0.7087904	-0.7162602	-0.6949929	-0.6612201769839158	-0.6536170489378093	-0.6688233050300223
ni7-COX1	68.5	-0.54953367	-0.59288543	-0.6702592	-0.6918167	-0.7092818	-0.71706617	-0.69473326	-0.6615380219099859	-0.653874131324429	-0.6692019124955428
ni7-COX1	69.0	-0.54971886	-0.5917299	-0.67051136	-0.6938464	-0.71057916	-0.7184009	-0.695875	-0.6620388163795847	-0.6543489053912157	-0.6697287273679537
ni7-COX1	69.5	-0.549292	-0.5915365	-0.67143863	-0.6946548	-0.7112995	-0.7183512	-0.69631034	-0.6626567506103528	-0.6549868516887658	-0.6703266495319398
ni7-COX1	70.0	-0.54804343	-0.5931382	-0.6714797	-0.6955788	-0.7111455	-0.7196444	-0.6991578	-0.6633064243572742	-0.6556872481466021	-0.6709256005679463
ni7-COX1	70.5	-0.5489579	-0.5932243	-0.6714856	-0.69510764	-0.7139089	-0.72117037	-0.7009257	-0.6639945510562342	-0.656442570347041	-0.6715465317654273
ni7-COX1	71.0	-0.55071205	-0.5929983	-0.6724668	-0.6951439	-0.7141128	-0.7224744	-0.70074326	-0.6647278441431174	-0.6572464584126605	-0.6722092298735742
ni7-COX1	71.5	-0.5500841	-0.59424704	-0.6749101	-0.6953311	-0.7150775	-0.72120154	-0.6998803	-0.6655130170538085	-0.6580953675152942	-0.6729306665923228
ni7-COX1	72.0	-0.55038255	-0.5935687	-0.67694664	-0.69603217	-0.71691734	-0.72204363	-0.69966775	-0.6663567832241931	-0.6589898325628042	-0.673723733885582
ni7-COX1	72.5	-0.55030537	-0.5955297	-0.6775083	-0.6980782	-0.71781707	-0.72339904	-0.7007372	-0.6672658560901559	-0.6599351696872362	-0.6745965424930755
ni7-COX1	73.0	-0.5501458	-0.59683573	-0.6774255	-0.6982964	-0.717606	-0.7250073	-0.7018263	-0.6682469490875815	-0.6609414471336857	-0.6755524510414773
ni7-COX1	73.5	-0.5511034	-0.5959289	-0.6782775	-0.6989636	-0.71924007	-0.7252955	-0.70399666	-0.6693067756523553	-0.662022660552262	-0.6765908907524486
ni7-COX1	74.0	-0.5524383	-0.59713286	-0.67924285	-0.70008075	-0.7193956	-0.72670656	-0.7045157	-0.6704520492203617	-0.6631951672010025	-0.677708931239721
ni7-COX1	74.5	-0.5542658	-0.5993559	-0.6817058	-0.7001962	-0.7224619	-0.72585964	-0.7088641	-0.6716894832274862	-0.6644754774952994	-0.678903488959673
ni7-COX1	75.0	-0.5540798	-0.6000222	-0.6828239	-0.7000686	-0.7240432	-0.72743505	-0.70994556	-0.6730013411414354	-0.6658418858817902	-0.6801607964010806
ni7-COX1	75.5	-0.55558425	-0.6016331	-0.6838422	-0.70328885	-0.72589725	-0.72892547	-0.71092385	-0.6743669295306448	-0.6672636009355895	-0.6814702581257002
ni7-COX1	76.0	-0.55460685	-0.6011175	-0.6886346	-0.70501673	-0.7247004	-0.7317251	-0.7119957	-0.675788526482092	-0.668741973379538	-0.682835079584646
ni7-COX1	76.5	-0.5556308	-0.6015245	-0.69136566	-0.70573217	-0.7251326	-0.73314756	-0.71424264	-0.6772684100827551	-0.6702784109305695	-0.6842584092349406
ni7-COX1	77.0	-0.555367	-0.60413903	-0.69061446	-0.7080171	-0.72779953	-0.7343951	-0.7163408	-0.6788088584196117	-0.6718744226094476	-0.6857432942297758
ni7-COX1	77.5	-0.55595165	-0.6062261	-0.6929002	-0.71103466	-0.7291395	-0.73662907	-0.7177053	-0.68041214957964	-0.6735315950855473	-0.6872927040737328
ni7-COX1	78.0	-0.5567698	-0.6069083	-0.69419014	-0.71502185	-0.73181355	-0.7365782	-0.7188359	-0.6820805616498175	-0.6752514969083101	-0.6889096263913248
ni7-COX1	78.5	-0.5572672	-0.60644984	-0.696516	-0.7156408	-0.73431903	-0.73813033	-0.7213574	-0.683816372717122	-0.6770355068774543	-0.6905972385567898
ni7-COX1	79.0	-0.5568993	-0.61006385	-0.69902426	-0.7189727	-0.7375575	-0.7393092	-0.72356784	-0.6856218608685315	-0.6788845639772805	-0.6923591577597825
ni7-COX1	79.5	-0.5568216	-0.6128346	-0.7010899	-0.7200054	-0.7420495	-0.74052167	-0.72542083	-0.6874993041910239	-0.680798838858126	-0.6941997695239218
ni7-COX1	80.0	-0.5605273	-0.6147213	-0.70329493	-0.7257405	-0.7443757	-0.7442474	-0.7298954	-0.6894438579489529	-0.6827655158790283	-0.6961222000188775
ni7-COX1	80.5	-0.5630421	-0.61831844	-0.7055976	-0.725728	-0.7488422	-0.7462069	-0.73162407	-0.6914496086510207	-0.6847699283016094	-0.6981292890004319
ni7-COX1	81.0	-0.56582475	-0.61814153	-0.7059891	-0.73081607	-0.7523999	-0.7498884	-0.732338	-0.6935172312507271	-0.6868085783144507	-0.7002258841870034
ni7-COX1	81.5	-0.57156116	-0.6204769	-0.7062768	-0.73363495	-0.7522962	-0.7507872	-0.73421764	-0.6956474007015713	-0.6888779722332976	-0.7024168291698449
ni7-COX1	82.0	-0.5716453	-0.6236131	-0.70783925	-0.7367625	-0.75464636	-0.75309396	-0.7355938	-0.6978407919570535	-0.6909747738909068	-0.7047068100232002
ni7-COX1	82.5	-0.5716821	-0.6247704	-0.7070178	-0.7422543	-0.7578975	-0.75484145	-0.7389458	-0.7000980799706732	-0.6930959594359326	-0.7071002005054138
ni7-COX1	83.0	-0.5739095	-0.6267658	-0.71054226	-0.7479133	-0.7606118	-0.7579628	-0.7434329	-0.7024199396959302	-0.6952389536908463	-0.7096009257010141
ni7-COX1	83.5	-0.57634294	-0.6281898	-0.7111455	-0.7501211	-0.7645	-0.75906056	-0.74618757	-0.704807046086324	-0.6974017288597377	-0.7122123633129104
ni7-COX1	84.0	-0.5781469	-0.62806123	-0.71182317	-0.7521601	-0.76756126	-0.7649018	-0.749307	-0.7072600740953547	-0.6995828521706248	-0.7149372960200847
ni7-COX1	84.5	-0.58188725	-0.6314876	-0.7143786	-0.7550821	-0.76845425	-0.7692025	-0.7529058	-0.7097796986765218	-0.7017814785069629	-0.7177779188460807
ni7-COX1	85.0	-0.58349395	-0.6324642	-0.7158761	-0.7572449	-0.7726948	-0.77440697	-0.75921094	-0.712366594783325	-0.703997294177446	-0.7207358953892039
ni7-COX1	85.5	-0.5880523	-0.6363924	-0.7184754	-0.7613852	-0.779016	-0.7786538	-0.7641577	-0.7150222524510244	-0.7062311232679321	-0.7238133816341166
ni7-COX1	86.0	-0.58958375	-0.6405194	-0.7213574	-0.76798445	-0.77929115	-0.78325474	-0.7656136	-0.7177471154966691	-0.7084828362263453	-0.727011394766993
ni7-COX1	86.5	-0.59269184	-0.6423459	-0.72301155	-0.7690898	-0.78159684	-0.78558594	-0.76717794	-0.7205402895464437	-0.7107516017524584	-0.7303289773404289
ni7-COX1	87.0	-0.5970572	-0.64241976	-0.7235554	-0.77301437	-0.7861411	-0.7888073	-0.76584446	-0.7234008802265313	-0.7130372690124225	-0.73376449144064
ni7-COX1	87.5	-0.60094386	-0.6434311	-0.72601014	-0.7736937	-0.78857625	-0.79040605	-0.76912296	-0.7263279931631162	-0.7153402498332334	-0.7373157364929991
ni7-COX1	88.0	-0.60510296	-0.6449846	-0.72644925	-0.77599597	-0.79258174	-0.79230857	-0.77243537	-0.7293207339823823	-0.7176613908649456	-0.740980077099819
ni7-COX1	88.5	-0.6060352	-0.6488946	-0.73086023	-0.77673817	-0.7941748	-0.7942775	-0.77502084	-0.7323782083105133	-0.720001851472485	-0.7447545651485415
ni7-COX1	89.0	-0.6075309	-0.6505609	-0.7331982	-0.7775346	-0.79649174	-0.7976254	-0.77637696	-0.7354995217736929	-0.7223629965339744	-0.7486360470134115
ni7-COX1	89.5	-0.6094122	-0.6511171	-0.7374175	-0.77916366	-0.79920846	-0.7995462	-0.7809508	-0.7386837799981055	-0.724746307929305	-0.7526212520669061
ni7-COX1	90.0	-0.6123237	-0.6527934	-0.7387737	-0.78268147	-0.80241925	-0.80338174	-0.78609365	-0.7419300886099345	-0.7271533148161343	-0.7567068624037346
ni8-H3	5.0	0.27236778	0.3269976	0.40119654	0.4514334	0.49604306	0.5293112	0.53969795	0.42678057245884404	0.45169866329250585	0.40186248162518223
ni8-H3	5.5	0.27462634	0.3268734	0.40069145	0.4466898	0.4916697	0.5267736	0.539143	0.42518423242312264	0.4486870077818217	0.4016814570644236
ni8-H3	6.0	0.27392024	0.32232288	0.4021577	0.4471811	0.4886328	0.5237908	0.53409624	0.4236186963142639	0.4457708341035921	0.40146655852493573
ni8-H3	6.5	0.2741902	0.31951943	0.40143564	0.4444745	0.48432744	0.5188184	0.5281725	0.42208571386476146	0.4429559787942544	0.4012154489352685
ni8-H3	7.0	0.2723014	0.3193489	0.39772785	0.442804	0.4804673	0.5149131	0.5269144	0.42058703480710874	0.4402481986656914	0.40092587094852605
ni8-H3	7.5	0.27211884	0.31902072	0.3959969	0.44402164	0.4787682	0.51304334	0.5249497	0.4191244088737994	0.4376530532295691	0.40059576451802975
ni8-H3	8.0	0.27218524	0.32015905	0.3940439	0.44089842	0.4754401	0.5108587	0.52114654	0.4176995857973271	0.4351757554404104	0.4002234161542438
ni8-H3	8.5	0.2708788	0.32004818	0.39169505	0.43830344	0.4733321	0.50663716	0.5202866	0.41631431531018515	0.43282099092128623	0.39980763969908406
ni8-H3	9.0	0.26871583	0.31890565	0.39075938	0.43671572	0.47213614	0.50425696	0.5187086	0.4149703471448674	0.4305927120526386	0.3993479822370962
ni8-H3	9.5	0.26793742	0.318045	0.3897483	0.43365753	0.46901813	0.5042471	0.51776093	0.4136694310338674	0.42849392239927325	0.3988449396684615
ni8-H3	10.0	0.26816925	0.31822816	0.38620213	0.43127188	0.4662035	0.50057137	0.515689	0.41241331670967857	0.426526478054749	0.3983001553646081
ni8-H3	10.5	0.26442614	0.3139993	0.38472655	0.42949954	0.46365675	0.49917904	0.5120183	0.4112001662791355	0.4246875742528783	0.39771275830539277
ni8-H3	11.0	0.26127598	0.31134164	0.38323924	0.42701143	0.46198258	0.49828282	0.5099329	0.41002628234062627	0.42297239060079767	0.3970801740804549
ni8-H3	11.5	0.25978318	0.308756	0.3794658	0.42552558	0.46071315	0.4943004	0.50904745	0.408890625363975	0.42137822041544554	0.3964030303125045
ni8-H3	12.0	0.2588147	0.30687225	0.3773857	0.4251854	0.46050486	0.492843	0.5086322	0.4077921558190053	0.4199014608707622	0.3956828507672484
ni8-H3	12.5	0.25741845	0.30341086	0.3762162	0.4252038	0.46223378	0.4922197	0.50875574	0.4067298341755411	0.41853751817664003	0.39492215017444215
ni8-H3	13.0	0.25652522	0.3033433	0.37429574	0.4234768	0.4584052	0.49110058	0.5080145	0.4057026209034065	0.41728079515343053	0.3941244466533824
ni8-H3	13.5	0.2563112	0.30212784	0.37318185	0.42266923	0.45580006	0.4889725	0.50821704	0.4047094764724252	0.4161247715712235	0.3932941813736269
ni8-H3	14.0	0.25419724	0.30118304	0.37203354	0.42050147	0.4557435	0.48728466	0.5061686	0.4037493613524212	0.4150621706009313	0.39243655210391104
ni8-H3	14.5	0.25380266	0.29855394	0.3709876	0.41769767	0.45374176	0.48775488	0.5039764	0.40282123601321834	0.41408518875480327	0.3915572832716334
ni8-H3	15.0	0.25212654	0.29823822	0.37034366	0.4182872	0.45355824	0.48604468	0.5041585	0.40192406092464056	0.4131857569239707	0.3906623649253104
ni8-H3	15.5	0.2507021	0.2959877	0.37120378	0.41900504	0.4529091	0.48530906	0.50431603	0.40105679655651166	0.4123557990399227	0.3897577940731006
ni8-H3	16.0	0.25197873	0.29534042	0.37085086	0.41878095	0.45298904	0.4851446	0.50352186	0.4002292405468668	0.4115905574093312	0.38886792368440243
ni8-H3	16.5	0.25280833	0.29342943	0.36960745	0.4178393	0.45121738	0.4836461	0.5031844	0.3994495786360058	0.4108847758678102	0.38801438140420136
ni8-H3	17.0	0.25391772	0.29241386	0.36817142	0.41763368	0.4522885	0.48269007	0.50213253	0.3987143534471502	0.4102311187044297	0.38719758818987077
ni8-H3	17.5	0.2511741	0.29246423	0.36613	0.41840604	0.4526928	0.48183128	0.5001103	0.3980201076035214	0.40962357756610757	0.38641663764093526
ni8-H3	18.0	0.25052568	0.2910258	0.36664447	0.4176611	0.4549989	0.48031795	0.49955636	0.3973633837283405	0.4090569597333528	0.3856698077233282
ni8-H3	18.5	0.25154352	0.2907114	0.36726913	0.4180221	0.45494238	0.480082	0.50031143	0.3967407244448292	0.4085264817934889	0.38495496709616955
ni8-H3	19.0	0.25135058	0.29087487	0.36782804	0.42043737	0.45460325	0.47980756	0.50025743	0.3961486723762087	0.4080274703517423	0.3842698744006751
ni8-H3	19.5	0.25004154	0.2908246	0.36791608	0.4196089	0.45433015	0.4812816	0.49941915	0.3955837701457004	0.4075551669514409	0.3836123733399599
ni8-H3	20.0	0.24918027	0.29201117	0.36720753	0.41948077	0.45497066	0.48186022	0.49980146	0.39504256037652563	0.40710463233547367	0.3829804884175776
ni8-H3	20.5	0.2502426	0.29038033	0.3651675	0.42035496	0.45501307	0.48191327	0.49848846	0.3945215856919057	0.4066707443849704	0.382372426998841
ni8-H3	21.0	0.24948373	0.28942516	0.36475456	0.4213214	0.45541355	0.48193738	0.49947307	0.3940173887150622	0.40624828415355757	0.38178649327656683
ni8-H3	21.5	0.24831116	0.28871334	0.3644076	0.42124352	0.45505545	0.4821689	0.49815065	0.393574946083334	0.405866695509975	0.38128319665669297
ni8-H3	22.0	0.24813493	0.28798085	0.36257327	0.4199979	0.45479637	0.48212552	0.49792063	0.39323015293690633	0.4055591986908995	0.38090110718291315
ni8-H3	22.5	0.2479628	0.28730303	0.36234963	0.42053813	0.45501307	0.48096353	0.4979304	0.3929659296532694	0.40532881241288865	0.3806030468936501
ni8-H3	23.0	0.2470942	0.28699768	0.36169204	0.4219814	0.45374647	0.4811322	0.49864516	0.3927651966099138	0.4051768178775553	0.3803535753422724
ni8-H3	23.5	0.24693444	0.2870437	0.36257765	0.42300412	0.4545232	0.48114666	0.49888512	0.39261087418433	0.4050977347783585	0.3801240135903015
ni8-H3	24.0	0.24686071	0.28755823	0.363183	0.42504293	0.45470217	0.48076597	0.50002205	0.3924858827540083	0.40507615574401395	0.37989560976400266
ni8-H3	24.5	0.24663955	0.2865962	0.36563328	0.423385	0.45338416	0.48162875	0.49971813	0.39237314269643925	0.4050856853928224	0.3796606000000561
ni8-H3	25.0	0.24758992	0.2860987	0.36454815	0.42303166	0.453196	0.4809828	0.50008094	0.3922555743891132	0.40508996595150615	0.3794211828267202
ni8-H3	25.5	0.24691807	0.2870897	0.36393782	0.42227942	0.45311132	0.4808527	0.5000466	0.3921160982095206	0.4050454124409504	0.3791867839780908
ni8-H3	26.0	0.24673785	0.28605688	0.36282328	0.42050606	0.4530455	0.48039985	0.50053215	0.39193763453515185	0.404905140378095	0.3789701286922087
ni8-H3	26.5	0.24717613	0.2858813	0.36248118	0.42031834	0.4522086	0.48063105	0.49928194	0.3917630850258631	0.40468699495902427	0.37883917509270193
ni8-H3	27.0	0.24643889	0.28522936	0.36128888	0.419975	0.45251414	0.4812961	0.5001545	0.3916406620016446	0.40445938502327883	0.3788219389800104
ni8-H3	27.5	0.24633652	0.28396377	0.3599312	0.4196043	0.45148978	0.4811515	0.49954656	0.39156125183018853	0.40425363235924183	0.3788688713011352
ni8-H3	28.0	0.2463488	0.28215253	0.35992682	0.4189776	0.45204884	0.48065034	0.50064003	0.3915157408791865	0.40409867306075103	0.37893280869762197
ni8-H3	28.5	0.24656993	0.28173128	0.36017197	0.41983768	0.45193136	0.479615	0.50154805	0.3914950155163304	0.4040150703013977	0.37897496073126313
ni8-H3	29.0	0.24727035	0.28226933	0.36046973	0.41891813	0.45284796	0.4803854	0.50215214	0.3914899621093123	0.4040100168943796	0.378969907324245
ni8-H3	29.5	0.24738505	0.28171045	0.36011505	0.4170536	0.45264578	0.47987977	0.5013762	0.39149146702582394	0.40407439920738847	0.3789085348442594
ni8-H3	30.0	0.2473277	0.28268236	0.35970357	0.41671574	0.45286208	0.47944656	0.5015186	0.3914904166335572	0.40418279716261046	0.37879803610450397
ni8-H3	30.5	0.247086	0.28266567	0.3605004	0.41595355	0.45249066	0.47894138	0.50113076	0.3914776973002041	0.4042964203218383	0.37865897427856987
ni8-H3	31.0	0.2467747	0.28254467	0.36099094	0.41553843	0.45203945	0.47872972	0.50037515	0.3914441953934564	0.40436810532661754	0.3785202854602952
ni8-H3	31.5	0.24595574	0.28208163	0.36264783	0.4151371	0.45190787	0.47848928	0.50105715	0.39138079728100594	0.4043483031239491	0.3784132914380628
ni8-H3	32.0	0.24596801	0.2818147	0.36256889	0.41645554	0.45232612	0.47856143	0.5028156	0.3913069458747562	0.40423085580791734	0.378383035941595
ni8-H3	32.5	0.24531716	0.2814394	0.3640344	0.4156479	0.45201126	0.47916266	0.50247645	0.3912467997385247	0.40406552276015895	0.3784280767168905
ni8-H3	33.0	0.24480972	0.28174797	0.36403918	0.41583493	0.45259407	0.4795717	0.5018181	0.391198318717875	0.40389069924692833	0.3785059381888217
ni8-H3	33.5	0.24512072	0.28098497	0.36343747	0.41627753	0.4518515	0.480448	0.5011406	0.3911594626583703	0.40374239483993485	0.3785765304768058
ni8-H3	34.0	0.24532124	0.28072235	0.36336288	0.41639164	0.45136765	0.4802072	0.5024519	0.3911281914055739	0.4036482461906412	0.37860813662050663
ni8-H3	34.5	0.24410604	0.28152695	0.36384565	0.41667464	0.45192197	0.48062626	0.50266325	0.3911024648050494	0.4036225195901167	0.3785824100199821
ni8-H3	35.0	0.24444558	0.28086823	0.3642715	0.41638705	0.45191726	0.4814407	0.5028156	0.3910802427023599	0.40366317488392445	0.3784973105207954
ni8-H3	35.5	0.24361116	0.2805223	0.36367446	0.41642815	0.45149446	0.4819181	0.5019704	0.3910594849430689	0.40375186547212216	0.37836710441401566
ni8-H3	36.0	0.2430755	0.28043061	0.36360425	0.41647378	0.45094034	0.48207727	0.5023831	0.3910381513727399	0.4038568743943741	0.37821942835110567
ni8-H3	36.5	0.24211086	0.27938908	0.36266977	0.41641903	0.45170584	0.4830521	0.5017838	0.391014201836936	0.4039381117700972	0.37809029190377486
ni8-H3	37.0	0.2414898	0.27937242	0.3620515	0.41710383	0.4514522	0.48197114	0.5019557	0.39098559618122064	0.4039531020241638	0.3780180903382775
ni8-H3	37.5	0.24040338	0.27797353	0.3617227	0.4165377	0.45124555	0.48269972	0.50263864	0.39096675390489233	0.4038906638380535	0.37804284397173116
ni8-H3	38.0	0.23926854	0.27714968	0.3625952	0.41655138	0.4510765	0.48348188	0.5026141	0.39097027875070917	0.4037890017723434	0.37815155572907494
ni8-H3	38.5	0.23814654	0.27625552	0.3626829	0.41577107	0.4515978	0.48374754	0.50351393	0.3909914069294244	0.4036837874584777	0.3782990264003711
ni8-H3	39.0	0.23794669	0.27460143	0.36317423	0.41676596	0.45087463	0.48466584	0.5028943	0.3910253746517913	0.40360830683335586	0.3784424424702268
ni8-H3	39.5	0.23881967	0.27458894	0.36338484	0.41604936	0.45047095	0.48432744	0.5021669	0.3910674181285629	0.4035874729136302	0.3785473633434956
ni8-H3	40.0	0.2398318	0.27438125	0.3619638	0.41677964	0.45096382	0.4843951	0.502275	0.3911127735704924	0.4036328283555597	0.3785927187854251
ni8-H3	40.5	0.23856671	0.27504182	0.36327073	0.41767025	0.45231673	0.48521233	0.5025895	0.39115667718833297	0.4037396093698975	0.37857374500676844
ni8-H3	41.0	0.23766121	0.27577743	0.3645569	0.41827804	0.45225093	0.4853623	0.50311065	0.3911943651928378	0.40388674572189104	0.37850198466378454
ni8-H3	41.5	0.23804049	0.27614743	0.36365253	0.41889983	0.45100892	0.48581716	0.5036812	0.39122107379475995	0.4040397968163942	0.37840235077312573
ni8-H3	42.0	0.23740023	0.2768003	0.36408707	0.42012605	0.45177162	0.48590913	0.50306636	0.39123203920485267	0.40415594913801384	0.3783081292716915
ni8-H3	42.5	0.23606731	0.27574003	0.36397734	0.42161468	0.45252356	0.48620927	0.50320405	0.3912224976338692	0.40419000347681233	0.37825499179092603
ni8-H3	43.0	0.23522803	0.27681276	0.36449543	0.42128015	0.451828	0.4870569	0.502909	0.39120995514843016	0.40413358275584993	0.3782863275410104
ni8-H3	43.5	0.23469448	0.27580652	0.36456132	0.4204969	0.45348766	0.4876773	0.5036369	0.3912121663635244	0.40403333003000297	0.37839100269704584
ni8-H3	44.0	0.233986	0.2779777	0.36500055	0.41950366	0.4526881	0.4889531	0.5036517	0.3912247403124568	0.4039302195628333	0.3785192610620803
ni8-H3	44.5	0.2334731	0.2784855	0.36562008	0.4199338	0.45197836	0.48917156	0.50398135	0.3912432860285327	0.4038604568736543	0.3786261151834111
ni8-H3	45.0	0.23200837	0.27733272	0.36634544	0.41865292	0.45179042	0.49048796	0.5033614	0.39126341254505687	0.40384778843131935	0.3786790366587944
ni8-H3	45.5	0.23102835	0.2775241	0.36634102	0.4185386	0.4518985	0.49050742	0.5033319	0.39128072889533466	0.40389789974045626	0.37866355805021307
ni8-H3	46.0	0.23058525	0.2773369	0.3659805	0.4184243	0.45256585	0.4916308	0.5037353	0.3912908441126709	0.4039963233630474	0.3785853648622944
ni8-H3	46.5	0.23050803	0.27758238	0.36614758	0.41763368	0.45276332	0.49143618	0.5036074	0.39128936723037094	0.4041105308968495	0.3784682035638924
ni8-H3	47.0	0.2302032	0.27588552	0.36600688	0.41706732	0.45250475	0.4923463	0.50327784	0.39127190728173944	0.4041955348891592	0.37834827967431967
ni8-H3	47.5	0.23008941	0.27670464	0.36565524	0.4166153	0.4528903	0.49200064	0.50364673	0.39123407330008186	0.404201579143025	0.3782665674571387
ni8-H3	48.0	0.23046331	0.27732858	0.36598492	0.4161087	0.45259407	0.49272123	0.5038042	0.3911800649348579	0.4041039748680191	0.37825615500169674
ni8-H3	48.5	0.22986591	0.2787353	0.3668424	0.41646922	0.4526505	0.49293068	0.50447357	0.3911177311344108	0.403936454156045	0.37829900811277656
ni8-H3	49.0	0.22992687	0.2781192	0.3658003	0.4173185	0.45296082	0.4934813	0.50471485	0.39104815488037054	0.40374053540942384	0.37835577435131723
ni8-H3	49.5	0.230317	0.277495	0.36592337	0.4178393	0.45467392	0.49277967	0.5043505	0.3909724191543672	0.40355535133593173	0.37838948697280267
ni8-H3	50.0	0.23040235	0.27762398	0.36675882	0.41638705	0.45601222	0.49217588	0.5028943	0.39089160693803066	0.40341166172309795	0.37837155215296336
ni8-H3	50.5	0.23060152	0.2776739	0.36686438	0.41659248	0.4572435	0.49194226	0.50202936	0.3908068012129912	0.4033268559980585	0.3782867464279239
ni8-H3	51.0	0.229159	0.27808174	0.36644217	0.41649204	0.4565357	0.49337408	0.5011749	0.3907190849608787	0.40330201714244324	0.37813615277931417
ni8-H3	51.5	0.22995532	0.27756572	0.36525536	0.41684356	0.45635647	0.4931548	0.5009148	0.39062954116332316	0.4033219216923764	0.3779371606342699
ni8-H3	52.0	0.23009753	0.27607673	0.36555415	0.4165651	0.4560452	0.4936714	0.5005125	0.3905392528019545	0.40335797582358873	0.3777205297803203
ni8-H3	52.5	0.22970745	0.2768918	0.36464477	0.41662443	0.45590377	0.49300376	0.49971813	0.390449302858403	0.4033732127915642	0.37752539292524184
ni8-H3	53.0	0.22814776	0.27606428	0.3641222	0.41672942	0.45624328	0.49190816	0.49973774	0.3903607743142985	0.40332828015724165	0.37739326847135535
ni8-H3	53.5	0.22869596	0.27578157	0.36448666	0.4151508	0.4558802	0.49134862	0.5013124	0.3902500012596902	0.4031739111928514	0.37732609132652906
ni8-H3	54.0	0.22908993	0.27600607	0.36543992	0.41482252	0.45545125	0.49165514	0.5018181	0.3900987889979703	0.4029175120196045	0.37728006597633607
ni8-H3	54.5	0.22791228	0.27573586	0.3662531	0.41480884	0.45510727	0.4909936	0.5015579	0.3899164273307831	0.4026088078598364	0.3772240468017298
ni8-H3	55.0	0.22657292	0.2747676	0.36473697	0.4154472	0.45646495	0.4904345	0.50201464	0.3897122060597725	0.40229513824133706	0.377129273878208
ni8-H3	55.5	0.22570075	0.27578574	0.364614	0.41598094	0.45678103	0.4891861	0.50189674	0.389495414986583	0.4020154697716503	0.37697536020151573
ni8-H3	56.0	0.22382367	0.27605596	0.3653125	0.41549736	0.45580477	0.48864737	0.49977693	0.389275343912859	0.4017953986979263	0.3767552891277917
ni8-H3	56.5	0.22375883	0.27600607	0.3652861	0.41588053	0.45701694	0.48826894	0.4989635	0.3890612826402444	0.40164421482180895	0.3764783504586799
ni8-H3	57.0	0.22422896	0.2746928	0.36443835	0.4150368	0.45725766	0.48913756	0.49830732	0.3888625209703836	0.40155490149943684	0.37617014044133035
ni8-H3	57.5	0.22214657	0.27410713	0.36424077	0.41510975	0.45637062	0.48965228	0.49728462	0.38868834870492097	0.4015070717265552	0.37586962568328675
ni8-H3	58.0	0.2212356	0.2740573	0.3642715	0.41607675	0.45741814	0.48822042	0.49780807	0.3885480556455006	0.40147196557866177	0.37562414571233943
ni8-H3	58.5	0.22084704	0.27249226	0.36424077	0.4159353	0.45795172	0.4885309	0.49863535	0.38845093159376676	0.4014184374367099	0.3754834257508236
ni8-H3	59.0	0.22094013	0.27281597	0.36316544	0.41632316	0.4593458	0.48824468	0.49798426	0.38833764575096874	0.4012615556841299	0.37541373581780757
ni8-H3	59.5	0.21881624	0.27169988	0.36227068	0.41423917	0.45944983	0.48832715	0.49750963	0.3881553065826578	0.400974029604292	0.37533658356102356
ni8-H3	60.0	0.21869898	0.27180773	0.36138526	0.41521463	0.4607652	0.48780337	0.49787658	0.3879228627869314	0.4006152433159847	0.3752304822578781
ni8-H3	60.5	0.21628629	0.27170816	0.36174902	0.41481796	0.46032974	0.48817676	0.4984493	0.3876592630618869	0.40024219524345145	0.3750763308803224
ni8-H3	61.0	0.21606818	0.27164596	0.36206025	0.41609955	0.45971942	0.48804098	0.4984395	0.3873834561056217	0.399903510890689	0.3748634013205544
ni8-H3	61.5	0.21671449	0.2730484	0.36032084	0.41768852	0.4598708	0.48761427	0.49737757	0.3871143906162332	0.3996344454013005	0.3745943358311659
ni8-H3	62.0	0.21660137	0.27344275	0.35932285	0.4195677	0.45950183	0.48890457	0.4968641	0.3868710152918188	0.3994539474733833	0.37428808311025424
ni8-H3	62.5	0.21652462	0.27508754	0.3588547	0.41777533	0.45795172	0.4889871	0.496957	0.3866722788304757	0.399364659359529	0.3739798983014225
ni8-H3	63.0	0.21724379	0.2753327	0.35874537	0.4178987	0.45800838	0.48870075	0.4971037	0.38653712993030154	0.39935585295193576	0.3737184069086673
ni8-H3	63.5	0.21747819	0.2752413	0.3584873	0.41768852	0.4576117	0.48912302	0.49838075	0.38648451728939354	0.3994084272225547	0.37356060735623237
ni8-H3	64.0	0.21783789	0.2737417	0.357967	0.41806322	0.4579706	0.49027413	0.49763682	0.38653338960584926	0.3995008954487924	0.3735658837629061
ni8-H3	64.5	0.21795106	0.27333066	0.35736385	0.4173459	0.45878795	0.49181572	0.49760258	0.38658326886997674	0.3995068964773965	0.37365964126255696
ni8-H3	65.0	0.21795106	0.27175796	0.35835177	0.41704446	0.4574937	0.49037132	0.4978717	0.38654267937787007	0.39936384304434863	0.3737215157113915
ni8-H3	65.5	0.21791872	0.27142614	0.3582293	0.4146949	0.45838156	0.49001175	0.4980283	0.38644407328630503	0.39914955253668155	0.3737385940359285
ni8-H3	66.0	0.21667813	0.27270392	0.3602289	0.4160722	0.45776755	0.4912465	0.4987431	0.3863199027520581	0.39893707359717967	0.3737027319069365
ni8-H3	66.5	0.21693267	0.27183262	0.36063176	0.41572544	0.45721516	0.49037617	0.49942896	0.38620261993190486	0.39878699581816734	0.37361824404564237
ni8-H3	67.0	0.21645999	0.2712188	0.35945848	0.41493648	0.45608294	0.49061435	0.49948284	0.38612467698262154	0.39874184782774313	0.37350750613749994
ni8-H3	67.5	0.21731248	0.2717621	0.35858354	0.41449437	0.45646024	0.48851636	0.4978864	0.386118526060984	0.39882400531136053	0.3734130468106075
ni8-H3	68.0	0.21745798	0.27163765	0.3582774	0.41403413	0.4575881	0.48824468	0.49877736	0.3862166193237686	0.39903778299024717	0.37339545565729004
ni8-H3	68.5	0.21783789	0.2723595	0.3584086	0.41231325	0.45852333	0.48882693	0.49907127	0.38645140892775104	0.3993750365351708	0.37352778132033126
ni8-H3	69.0	0.21741351	0.2734386	0.35844797	0.4125453	0.45821622	0.48947746	0.49837583	0.3868553470297075	0.3998228528726506	0.3738878411867643
ni8-H3	69.5	0.2167468	0.2740033	0.36007565	0.41253164	0.4567244	0.4876676	0.49919376	0.38735644621366616	0.4002902056851209	0.3744226867422114
ni8-H3	70.0	0.21683569	0.27585226	0.36019388	0.41353765	0.4567763	0.48868617	0.50035554	0.38786906737256555	0.40071729307761483	0.37502084166751626
ni8-H3	70.5	0.21605606	0.27460143	0.3608201	0.4121085	0.4583863	0.48909387	0.5004095	0.3884051851265472	0.4011400989793052	0.3756702712737892
ni8-H3	71.0	0.21671854	0.27551556	0.3633234	0.41242698	0.45862255	0.48973972	0.499924	0.3889767740957526	0.4015926435537665	0.3763609046377387
ni8-H3	71.5	0.21683569	0.27632207	0.36471942	0.4122814	0.45856112	0.48956487	0.5016168	0.38959580890032314	0.40210419994374	0.37708741785690625
ni8-H3	72.0	0.21821786	0.27792776	0.3658926	0.4124634	0.45969102	0.49110544	0.5016217	0.39027426416040034	0.4026971616283588	0.3778513666924419
ni8-H3	72.5	0.21842404	0.27784038	0.36447787	0.411872	0.46131453	0.49295017	0.5026141	0.3910241144961256	0.4033858595028525	0.37866236948939874
ni8-H3	73.0	0.21857768	0.27716216	0.36506644	0.412336	0.46101144	0.49412972	0.50469023	0.3918573345276405	0.4041766109686892	0.3795380580865918
ni8-H3	73.5	0.22016317	0.2781733	0.36556736	0.41335553	0.4631348	0.49451014	0.5052025	0.39278589887508636	0.4050691106396953	0.3805026871104774
ni8-H3	74.0	0.22223161	0.27805677	0.36519384	0.41333276	0.46290237	0.49675655	0.5058826	0.39382178215860475	0.40605907074750025	0.38158449356970925
ni8-H3	74.5	0.22300117	0.2787228	0.36616957	0.41217676	0.46430242	0.49570602	0.50812316	0.39497695899833707	0.4071419452543091	0.38281197274236506
ni8-H3	75.0	0.22294445	0.27978897	0.36558053	0.4112718	0.46584207	0.49624828	0.5104625	0.39622051023385546	0.4082935079645392	0.3841475125031717
ni8-H3	75.5	0.22534792	0.2820024	0.36529052	0.41227683	0.46803153	0.496913	0.51055163	0.3975160453900603	0.40949439666097165	0.38553769411914895
ni8-H3	76.0	0.22457351	0.28451082	0.36666206	0.41347846	0.46716475	0.49834156	0.5118547	0.39886733211508524	0.41074994280696236	0.3869847214232081
ni8-H3	76.5	0.22873251	0.28444818	0.36878353	0.41482252	0.46653652	0.5006646	0.51248455	0.400278138057064	0.41206538175666346	0.3884908943574646
ni8-H3	77.0	0.23095518	0.2862868	0.37135822	0.41708556	0.46727902	0.50294346	0.5141725	0.4017522308641305	0.4134457780354597	0.3900586836928013
ni8-H3	77.5	0.23236632	0.28946286	0.37385362	0.41819575	0.46785048	0.50314015	0.5161817	0.4032933781844184	0.4148960652297935	0.3916906911390433
ni8-H3	78.0	0.2333673	0.2921412	0.37476015	0.42108774	0.46855092	0.50465083	0.5178008	0.4049053476660613	0.41642120748176975	0.3933894878503528
ni8-H3	78.5	0.23401858	0.29313982	0.37690717	0.42320603	0.4683889	0.5059911	0.5195822	0.4065919069571932	0.41802648890867483	0.3951573250057116
ni8-H3	79.0	0.2353543	0.295311	0.37865824	0.4271035	0.4690992	0.5081084	0.5213266	0.4083568237059477	0.4197179352890442	0.39699571212285123
ni8-H3	79.5	0.23636481	0.2966983	0.3799186	0.42831016	0.4703111	0.510517	0.52121156	0.4102038655604586	0.42150286804386966	0.3989048630770476
ni8-H3	80.0	0.23958689	0.30001968	0.3834796	0.43123955	0.47421315	0.5133133	0.5219872	0.4121248484062661	0.4233865444055962	0.40086315240693604
ni8-H3	80.5	0.24201687	0.30057597	0.3841831	0.43333825	0.47907126	0.51642567	0.52461845	0.41410987813969874	0.42537383088128367	0.4028459253981138
ni8-H3	81.0	0.24444966	0.3017777	0.3863761	0.4370266	0.4794514	0.51696855	0.525919	0.4161601574250727	0.4274729666735828	0.40484734817656254
ni8-H3	81.5	0.25037387	0.30362198	0.3876436	0.43892145	0.48272866	0.5184442	0.528646	0.41827688892670406	0.42969218402550236	0.40686159382790577
ni8-H3	82.0	0.2528987	0.306242	0.38976172	0.44031662	0.48681465	0.5223376	0.53005755	0.42046127530890914	0.4320394495589332	0.4088831010588851
ni8-H3	82.5	0.25503188	0.30849764	0.39141294	0.44404966	0.48979312	0.52585876	0.53381777	0.42271451923600417	0.4345222032371031	0.41090683523490523
ni8-H3	83.0	0.25801554	0.31081995	0.39410222	0.44721854	0.49292094	0.5266328	0.53837985	0.42503782337230517	0.43714712842406206	0.4129285183205483
ni8-H3	83.5	0.262159	0.3150491	0.39663956	0.44970626	0.4964877	0.52913475	0.54115546	0.42743239038212844	0.43991998543359895	0.4149447953306579
ni8-H3	84.0	0.26501712	0.3195919	0.39838484	0.455423	0.50035065	0.5323858	0.5451259	0.42989942292979016	0.44284553118996156	0.41695331466961877
ni8-H3	84.5	0.2685709	0.32359177	0.4017244	0.45956805	0.50134677	0.5377341	0.5494822	0.43244012367960644	0.4459275316533492	0.4189527157058637
ni8-H3	85.0	0.27272466	0.32808167	0.40556118	0.46284544	0.5035336	0.54289097	0.5523197	0.4350556952958936	0.4491688566409641	0.4209425339508231
ni8-H3	85.5	0.2740656	0.33155733	0.40720963	0.46527633	0.5076342	0.54608893	0.5568423	0.4377492363018664	0.4525737276672723	0.42292474493646054
ni8-H3	86.0	0.277495	0.33257574	0.40753597	0.46949986	0.51219684	0.5478073	0.55875576	0.4405219130707803	0.45614427797855156	0.42489954816300907
ni8-H3	86.5	0.28198153	0.3339648	0.41142637	0.47463956	0.5148783	0.5497291	0.56097984	0.4433720300420118	0.4598787056531129	0.4268653544309107
ni8-H3	87.0	0.28709388	0.33775118	0.41630948	0.47675002	0.51781577	0.55101067	0.56180733	0.44629789165493805	0.4637740612980213	0.4288217220118548
ni8-H3	87.5	0.2905815	0.3359753	0.41942587	0.47980276	0.51940244	0.5537027	0.56465954	0.4492978023489358	0.46782644670470547	0.4307691579931661
ni8-H3	88.0	0.2917218	0.3384069	0.42209598	0.4834867	0.5222525	0.5543588	0.5673473	0.45237006656338163	0.4720312304219643	0.43270890270479895
ni8-H3	88.5	0.29271597	0.3415037	0.4242711	0.48568165	0.5245984	0.5574227	0.5682379	0.45551298873765256	0.4763832536671455	0.4346427238081596
ni8-H3	89.0	0.2952984	0.34422997	0.42612338	0.4875464	0.5280819	0.56062615	0.5703996	0.4587248733111254	0.4808770111004536	0.43657273552179715
ni8-H3	89.5	0.2946598	0.34634948	0.4290799	0.48934633	0.5288525	0.56277627	0.57127196	0.4620040247231769	0.48550680008187597	0.4385012493644779
ni8-H3	90.0	0.29657635	0.34716946	0.43079162	0.49218562	0.53090036	0.56547976	0.5769192	0.465348747413184	0.4902668382468457	0.4404306565795223
ni9-D2	5.0	-0.12905861	-0.16583915	-0.18306547	-0.20034374	-0.2143765	-0.23402265	-0.24477698	-0.20907576126327387	-0.20424820523701928	-0.21390331728952847
ni9-D2	5.5	-0.13933674	-0.17490059	-0.19023106	-0.20838651	-0.21725996	-0.23708221	-0.24690168	-0.2130615474808015	-0.20850819042090502	-0.21761490454069798
ni9-D2	6.0	-0.14844574	-0.18255521	-0.19860674	-0.21463884	-0.22508435	-0.24286701	-0.25313288	-0.21698310664956802	-0.21269141805299113	-0.2212747952461449
ni9-D2	6.5	-0.15712473	-0.18981537	-0.20315434	-0.219435	-0.23492663	-0.24754074	-0.25931743	-0.22083806684143226	-0.21679472444002335	-0.22488140924284117
ni9-D2	7.0	-0.16552213	-0.19637406	-0.20805238	-0.22419654	-0.23818734	-0.25184733	-0.26443443	-0.22462405612825304	-0.22081496133434295	-0.22843315092216313
ni9-D2	7.5	-0.17254822	-0.20359229	-0.21648018	-0.22934993	-0.24536218	-0.25787783	-0.27009124	-0.22833870258188926	-0.22474901871264238	-0.23192838645113614
ni9-D2	8.0	-0.18193348	-0.20773037	-0.22097656	-0.23724529	-0.25237295	-0.2625635	-0.27352995	-0.23197963427419974	-0.2285938536925533	-0.23536541485584617
ni9-D2	8.5	-0.18805343	-0.2141868	-0.22663784	-0.24192289	-0.25910312	-0.26579848	-0.27713722	-0.23554447927704333	-0.2323465255553179	-0.23874243299876877
ni9-D2	9.0	-0.1952204	-0.21712257	-0.23143089	-0.243877	-0.26076862	-0.26822722	-0.2804598	-0.23903086566227896	-0.2360042356384018	-0.24205749568615612
ni9-D2	9.5	-0.19912812	-0.22030073	-0.2361651	-0.24693444	-0.2657778	-0.27148834	-0.28410575	-0.24243642150176542	-0.23956436909995998	-0.24530847390357086
ni9-D2	10.0	-0.20321862	-0.22507218	-0.24052589	-0.25157225	-0.2684715	-0.27651334	-0.28677604	-0.24575877486736156	-0.2430245334057782	-0.2484930163289449
ni9-D2	10.5	-0.20701405	-0.22919962	-0.24509206	-0.25643057	-0.26967683	-0.2772537	-0.28762937	-0.24900090220502594	-0.24638789232088837	-0.2516139120891635
ni9-D2	11.0	-0.2134847	-0.2322321	-0.24879897	-0.25885177	-0.27191558	-0.28162286	-0.2900619	-0.2521681787235649	-0.24966003861904668	-0.2546763188280831
ni9-D2	11.5	-0.22426544	-0.23684578	-0.25198692	-0.26212597	-0.27500442	-0.28391784	-0.29210344	-0.25526183063910923	-0.2528425215055734	-0.25768113977264506
ni9-D2	12.0	-0.22967088	-0.2415715	-0.2551799	-0.2642609	-0.2760809	-0.28747454	-0.29458418	-0.25828308416778967	-0.2559370638018396	-0.2606291045337397
ni9-D2	12.5	-0.23263484	-0.2445724	-0.2580032	-0.2664064	-0.27796936	-0.28976864	-0.29659316	-0.26123316552573667	-0.2589455803156125	-0.26352075073586084
ni9-D2	13.0	-0.238273	-0.24897116	-0.26295158	-0.26908442	-0.2795765	-0.29100063	-0.29846555	-0.2641133009290813	-0.2618701802483339	-0.2663564216098287
ni9-D2	13.5	-0.24144077	-0.25357664	-0.2647402	-0.2707047	-0.2814644	-0.2951135	-0.2996068	-0.266924716593954	-0.26471315163042825	-0.26913628155747976
ni9-D2	14.0	-0.24529669	-0.2549702	-0.26867026	-0.2732435	-0.28485754	-0.2962694	-0.30095538	-0.26966863873648556	-0.26747692907357123	-0.2718603483993999
ni9-D2	14.5	-0.2496806	-0.25715086	-0.27037305	-0.2765674	-0.28771722	-0.29699272	-0.30365574	-0.2723462935728067	-0.27016404922270476	-0.27452853792290866
ni9-D2	15.0	-0.25158048	-0.26146576	-0.27264166	-0.27886853	-0.2898524	-0.2992024	-0.3045174	-0.27495890731904804	-0.27277710018340784	-0.27714071445468824
ni9-D2	15.5	-0.25584218	-0.26408735	-0.2731895	-0.28113085	-0.2916505	-0.30051696	-0.30639848	-0.2775077061913404	-0.2753186714095998	-0.279696740973081
ni9-D2	16.0	-0.25805673	-0.26797467	-0.27460143	-0.282407	-0.29215378	-0.3025371	-0.3089109	-0.2799785412279104	-0.2777774338456592	-0.28217964861016154
ni9-D2	16.5	-0.25954	-0.27061346	-0.27534932	-0.28408486	-0.29550433	-0.30371064	-0.31032383	-0.28235986910677496	-0.2801444483638169	-0.284575289849733
ni9-D2	17.0	-0.26078513	-0.27441865	-0.2770124	-0.28701022	-0.29789308	-0.30670726	-0.31097686	-0.28465682450375046	-0.28242560101669134	-0.2868880479908096
ni9-D2	17.5	-0.26378992	-0.27457234	-0.28059316	-0.2886882	-0.2981372	-0.30699918	-0.31232184	-0.2868745420946532	-0.2846265206985808	-0.28912256349072557
ni9-D2	18.0	-0.26540983	-0.27619317	-0.284064	-0.29095033	-0.30069822	-0.30881527	-0.31359145	-0.2890181565552992	-0.28675267828538287	-0.2912836348252156
ni9-D2	18.5	-0.26676628	-0.27866867	-0.28530875	-0.29292578	-0.30246538	-0.31026027	-0.31482804	-0.291092802561505	-0.2888094653551234	-0.29337613976788657
ni9-D2	19.0	-0.26934126	-0.2796015	-0.28653768	-0.2927915	-0.30426392	-0.31130347	-0.3146665	-0.29310361478908664	-0.2908022521712901	-0.2954049774068832
ni9-D2	19.5	-0.26995862	-0.28287432	-0.2884873	-0.29325733	-0.30723614	-0.31189743	-0.31617194	-0.2950557279138604	-0.29273642547700734	-0.2973750303507135
ni9-D2	20.0	-0.27251303	-0.28432706	-0.28992364	-0.2931608	-0.30721074	-0.31299686	-0.3180663	-0.2969542766116428	-0.29461740704313344	-0.2992911461801522
ni9-D2	20.5	-0.27549064	-0.28634116	-0.29243067	-0.29428178	-0.30776942	-0.31334084	-0.31909317	-0.2988043955582497	-0.2964506540676137	-0.3011581370488858
ni9-D2	21.0	-0.27738267	-0.2868471	-0.294706	-0.29484463	-0.30767205	-0.31518942	-0.3204619	-0.30061121942949764	-0.2982416425074634	-0.3029807963515319
ni9-D2	21.5	-0.27851465	-0.28947124	-0.29573548	-0.29902977	-0.308324	-0.31479403	-0.32314306	-0.3023123125580731	-0.2999309459672735	-0.30469367914887274
ni9-D2	22.0	-0.2812059	-0.29041386	-0.2980446	-0.30004495	-0.30902284	-0.3152532	-0.32308325	-0.3038576518842378	-0.3014690596150719	-0.3062462441534037
ni9-D2	22.5	-0.28333756	-0.29097548	-0.2987771	-0.30033153	-0.31174892	-0.31733808	-0.32338235	-0.3052709909951696	-0.3028758432462315	-0.30766613874410764
ni9-D2	23.0	-0.28484082	-0.29179728	-0.2998048	-0.30064765	-0.31236854	-0.31844118	-0.32446393	-0.3065760834780472	-0.30417149327704956	-0.30898067367904486
ni9-D2	23.5	-0.28696424	-0.2932993	-0.301318	-0.3011409	-0.3138421	-0.31982216	-0.3251697	-0.3077966829200487	-0.30537751607809027	-0.3102158497620071
ni9-D2	24.0	-0.28747874	-0.2940844	-0.30230924	-0.30190846	-0.31577632	-0.3199714	-0.32548207	-0.3089565429083526	-0.3065173412596057	-0.3113957445570995
ni9-D2	24.5	-0.28960946	-0.29521015	-0.30382466	-0.30359662	-0.31736788	-0.3221307	-0.3269291	-0.31007941703013703	-0.30761652721596083	-0.3125423068443132
ni9-D2	25.0	-0.29027557	-0.29740918	-0.30483428	-0.30549783	-0.31865847	-0.32229725	-0.32701045	-0.3111890588725805	-0.30870256242532296	-0.3136755553198381
ni9-D2	25.5	-0.29205313	-0.2998385	-0.30679187	-0.30677494	-0.3197582	-0.32333535	-0.32908493	-0.3123092220228612	-0.3098043355429966	-0.31481410850272584
ni9-D2	26.0	-0.29469338	-0.30165538	-0.3076128	-0.30922195	-0.32033393	-0.32458797	-0.3304022	-0.3134636600681576	-0.3109513744602641	-0.31597594567605114
ni9-D2	26.5	-0.29595828	-0.3033222	-0.30785406	-0.31130347	-0.32219476	-0.32565323	-0.33188814	-0.31460481365161563	-0.3121009741842548	-0.31710865311897646
ni9-D2	27.0	-0.2976322	-0.30426392	-0.3087348	-0.31182954	-0.32372	-0.32590574	-0.333797	-0.31567417562366823	-0.3131907147524051	-0.31815763649493134
ni9-D2	27.5	-0.2972409	-0.30584452	-0.31154525	-0.31267843	-0.32475904	-0.32690766	-0.33446825	-0.3166790778824235	-0.31422009422594793	-0.31913806153889906
ni9-D2	28.0	-0.29805723	-0.30787525	-0.3128058	-0.31275484	-0.32482746	-0.3285146	-0.33491158	-0.3176268523259898	-0.31518907286340736	-0.32006463178857225
ni9-D2	28.5	-0.2992614	-0.30982366	-0.31338757	-0.31389734	-0.32592717	-0.32820168	-0.3354412	-0.31852483085247546	-0.31609923306771104	-0.3209504286372399
ni9-D2	29.0	-0.30084997	-0.3107012	-0.3134513	-0.3154063	-0.32710043	-0.32949674	-0.3360916	-0.31938034535998877	-0.31695474757522435	-0.3218059431447532
ni9-D2	29.5	-0.30220798	-0.31237704	-0.31580183	-0.31804076	-0.32764453	-0.33095604	-0.33660007	-0.320200727746638	-0.31776294828405555	-0.32263850720922044
ni9-D2	30.0	-0.30302668	-0.31312427	-0.3166996	-0.31979656	-0.32911068	-0.3311364	-0.33669057	-0.32099330991053143	-0.31853432625405587	-0.323452293567007
ni9-D2	30.5	-0.3044329	-0.31388885	-0.3174658	-0.32061547	-0.32971984	-0.33174634	-0.33792803	-0.3217654237497774	-0.3192819628785143	-0.3242488846210405
ni9-D2	31.0	-0.3050371	-0.31389308	-0.31831762	-0.32149884	-0.33036357	-0.33326796	-0.33903697	-0.32252440116248404	-0.3200205616951232	-0.32502824062984487
ni9-D2	31.5	-0.30643654	-0.31572527	-0.31780222	-0.32317296	-0.33162177	-0.33321634	-0.339758	-0.3232775740467599	-0.32076528843886637	-0.3257898596546534
ni9-D2	32.0	-0.3065296	-0.31661022	-0.31774688	-0.32414323	-0.3314929	-0.3342617	-0.34072998	-0.32400287036719894	-0.3214990308998381	-0.32650670983455976
ni9-D2	32.5	-0.30750275	-0.31727424	-0.31718057	-0.32528093	-0.33206	-0.336139	-0.34195343	-0.3246763519162951	-0.322192891045032	-0.32715981278755824
ni9-D2	33.0	-0.30877715	-0.31839004	-0.31738526	-0.32639378	-0.33330667	-0.33552733	-0.3425417	-0.3253025513340066	-0.32284356767753103	-0.32776153499048216
ni9-D2	33.5	-0.3088195	-0.3191912	-0.3185349	-0.32601276	-0.3335088	-0.33616486	-0.34332067	-0.32588600126029116	-0.3234482217977087	-0.3283237807228736
ni9-D2	34.0	-0.30933633	-0.31964734	-0.31867552	-0.32689482	-0.33313465	-0.33640614	-0.343325	-0.32643123433510685	-0.3240056365503424	-0.32885683211987127
ni9-D2	34.5	-0.31073937	-0.31974968	-0.3199458	-0.32793593	-0.33314756	-0.33577713	-0.34367135	-0.32694278319841197	-0.32451718541364755	-0.3293683809831764
ni9-D2	35.0	-0.31047648	-0.31957486	-0.32057709	-0.32799163	-0.33353892	-0.33592358	-0.3443166	-0.3274251804901641	-0.32498740102758167	-0.32986295995274656
ni9-D2	35.5	-0.31150284	-0.31974968	-0.32111043	-0.3288405	-0.33372816	-0.33713457	-0.34509215	-0.3278829588503216	-0.325423975193846	-0.33034194250679716
ni9-D2	36.0	-0.31177863	-0.32047898	-0.3223912	-0.3283517	-0.33468345	-0.3378245	-0.34487548	-0.32832065091884227	-0.32583719004757916	-0.3308041117901054
ni9-D2	36.5	-0.3130818	-0.32136223	-0.3230106	-0.32826596	-0.33446392	-0.3398271	-0.34513116	-0.3287427893356841	-0.3262389498683233	-0.33124662880304495
ni9-D2	37.0	-0.3142245	-0.32124272	-0.32371572	-0.32814166	-0.3343133	-0.34022015	-0.34551692	-0.32915390674080525	-0.32664162113291173	-0.33166619234869876
ni9-D2	37.5	-0.31501937	-0.322088	-0.32560617	-0.32889196	-0.3344424	-0.3411276	-0.34501415	-0.3295261563968262	-0.3270223169294654	-0.332029995864187
ni9-D2	38.0	-0.31546158	-0.3216226	-0.32557192	-0.329604	-0.3341627	-0.3410887	-0.3453912	-0.3298343621732257	-0.3273509013019626	-0.3323178230444888
ni9-D2	38.5	-0.31371891	-0.32269445	-0.32627818	-0.3295997	-0.33449838	-0.34151667	-0.3458811	-0.3300870626202493	-0.3276280789637737	-0.33254604627672485
ni9-D2	39.0	-0.31411827	-0.32272008	-0.32664642	-0.32885766	-0.3358159	-0.34125295	-0.34719986	-0.33029279628814234	-0.3278550168255599	-0.3327305757507248
ni9-D2	39.5	-0.31409702	-0.32253215	-0.32640663	-0.3293809	-0.33650094	-0.34216103	-0.3467182	-0.3304601017271502	-0.32803450394238576	-0.3328856995119146
ni9-D2	40.0	-0.31379962	-0.32294652	-0.3267792	-0.32961687	-0.33563069	-0.34214804	-0.34660107	-0.3305975174875185	-0.32817191970275406	-0.3330231152722829
ni9-D2	40.5	-0.3128228	-0.32248944	-0.32647514	-0.3294624	-0.33561778	-0.34268448	-0.34659672	-0.3307135821194924	-0.32827580265691	-0.33315136158207487
ni9-D2	41.0	-0.3130818	-0.32136652	-0.32688624	-0.328356	-0.3357513	-0.3443426	-0.3472476	-0.33081683417331753	-0.32835785051684196	-0.3332758178297931
ni9-D2	41.5	-0.31393558	-0.32116166	-0.32608983	-0.3280045	-0.3341157	-0.34384453	-0.34667048	-0.3309158121992391	-0.328432351327976	-0.3333992730705022
ni9-D2	42.0	-0.31392282	-0.3209952	-0.32552913	-0.32768738	-0.33436495	-0.343693	-0.3464579	-0.33101905474750276	-0.32851521528014194	-0.3335228942148636
ni9-D2	42.5	-0.3135065	-0.32083306	-0.32512265	-0.32783735	-0.33383143	-0.34383154	-0.34557763	-0.3311351003683538	-0.3286228147604603	-0.3336473859762473
ni9-D2	43.0	-0.314505	-0.3199501	-0.32448104	-0.32803878	-0.33446825	-0.3437796	-0.34637985	-0.33123397805223465	-0.32873019328181446	-0.3337377628226548
ni9-D2	43.5	-0.31416503	-0.32088	-0.3235875	-0.32834312	-0.33385292	-0.3438532	-0.34607625	-0.3312848781561589	-0.3288009444416991	-0.33376881187061874
ni9-D2	44.0	-0.31403753	-0.32145613	-0.3231345	-0.32966834	-0.33404222	-0.3433856	-0.3453175	-0.3312950812802285	-0.32883355991685226	-0.33375660264360474
ni9-D2	44.5	-0.31449226	-0.32125127	-0.3225236	-0.3281888	-0.3345285	-0.3428662	-0.3453262	-0.3312718680245458	-0.32882745526619084	-0.3337162807829007
ni9-D2	45.0	-0.31498533	-0.32254496	-0.3231174	-0.3281974	-0.33403793	-0.34321678	-0.34660107	-0.33122251898921273	-0.32878445982762117	-0.3336605781508043
ni9-D2	45.5	-0.3145985	-0.3230875	-0.3234593	-0.32905492	-0.33389595	-0.3445895	-0.34634513	-0.33115431477433144	-0.3287099020159765	-0.3335987275326864
ni9-D2	46.0	-0.31377837	-0.32325417	-0.32374993	-0.32854465	-0.3339949	-0.34520483	-0.34651864	-0.3310745359800041	-0.32861301461662784	-0.3335360573433803
ni9-D2	46.5	-0.31324318	-0.32406628	-0.3253109	-0.32804736	-0.3341154	-0.34549958	-0.3464189	-0.3309904632063328	-0.328506529491873	-0.3334743969207926
ni9-D2	47.0	-0.31350225	-0.32428434	-0.32537508	-0.32820168	-0.33555317	-0.34527418	-0.3459028	-0.33090937705341955	-0.32840559228299937	-0.33341316182383973
ni9-D2	47.5	-0.31389734	-0.32271582	-0.3251697	-0.32794878	-0.3356479	-0.34523952	-0.3450575	-0.33083855812136664	-0.3283262725134731	-0.33335084372926016
ni9-D2	48.0	-0.31408003	-0.322088	-0.3240278	-0.3278331	-0.33525604	-0.34461984	-0.3443296	-0.3307717716947716	-0.3282679322274108	-0.33327561116213245
ni9-D2	48.5	-0.31501937	-0.32178912	-0.3235704	-0.32750311	-0.33529907	-0.34397012	-0.34436858	-0.33069666428075695	-0.32821320340949384	-0.33318012515202006
ni9-D2	49.0	-0.31492582	-0.3220752	-0.32341227	-0.32853177	-0.33469206	-0.34365836	-0.34461117	-0.3306113383132119	-0.3281523546567363	-0.33307032196968744
ni9-D2	49.5	-0.31463677	-0.32182753	-0.32304907	-0.3293423	-0.33407235	-0.34355876	-0.34533054	-0.3305138962260257	-0.3280761167634433	-0.3329516756886082
ni9-D2	50.0	-0.31471327	-0.32218194	-0.3232157	-0.32983997	-0.3335303	-0.34340724	-0.3462584	-0.3304024404530876	-0.32797684266832317	-0.332828038237852
ni9-D2	50.5	-0.3153978	-0.32238266	-0.32257915	-0.3300245	-0.33286378	-0.34282294	-0.34582907	-0.33027507342828694	-0.3278494756435225	-0.33270067121305136
ni9-D2	51.0	-0.31533825	-0.3223741	-0.3229166	-0.3298228	-0.3327133	-0.34195343	-0.34616733	-0.3301298975855127	-0.32769211812293025	-0.33256767704809514
ni9-D2	51.5	-0.31323043	-0.32284397	-0.322797	-0.32950962	-0.33215025	-0.342001	-0.34638417	-0.32996501535865447	-0.3275060317021789	-0.33242399901513003
ni9-D2	52.0	-0.31416076	-0.3230747	-0.32287815	-0.32957825	-0.33178073	-0.34074295	-0.34586376	-0.3297785291816013	-0.32729506831033817	-0.3322619900528644
ni9-D2	52.5	-0.31331962	-0.32239547	-0.3229679	-0.33041507	-0.33093026	-0.3394946	-0.3460589	-0.3295685414882424	-0.32706470202088156	-0.3320723809556032
ni9-D2	53.0	-0.31403753	-0.32169518	-0.32251933	-0.33074993	-0.3303936	-0.33949026	-0.34633645	-0.32933315471246716	-0.32682086910457364	-0.3318454403203607
ni9-D2	53.5	-0.3133366	-0.318944	-0.3219172	-0.33042368	-0.3300245	-0.33879095	-0.34587678	-0.32908990800924165	-0.3265860685418808	-0.3315937474766025
ni9-D2	54.0	-0.31274635	-0.3190676	-0.3216781	-0.32949674	-0.33044085	-0.33787626	-0.34604588	-0.32885356122772935	-0.32637010035646624	-0.33133702209899246
ni9-D2	54.5	-0.31364667	-0.31903777	-0.3185477	-0.3291879	-0.33006313	-0.33739325	-0.34609792	-0.32861804784311555	-0.32615906418664	-0.3310770314995911
ni9-D2	55.0	-0.31296715	-0.318846	-0.3200098	-0.32911927	-0.3300331	-0.3379539	-0.34514415	-0.32837730133058535	-0.3259395218680029	-0.3308150807931678
ni9-D2	55.5	-0.31338757	-0.31879058	-0.3200951	-0.32921362	-0.32981423	-0.3371906	-0.34529585	-0.32812525516532387	-0.32569965738055945	-0.3305508529500883
ni9-D2	56.0	-0.3122412	-0.3189909	-0.31942564	-0.3293466	-0.3301275	-0.33692333	-0.34602854	-0.32785584282251645	-0.32543024503775203	-0.3302814406072809
ni9-D2	56.5	-0.31100655	-0.31769577	-0.31902498	-0.32986143	-0.32920504	-0.33802724	-0.34545624	-0.32756299777734826	-0.3251252183147658	-0.3300007772399307
ni9-D2	57.0	-0.31087506	-0.31703582	-0.3191443	-0.32932085	-0.3286604	-0.33757004	-0.34534353	-0.3272406535050044	-0.32478166984852885	-0.32969963716148
ni9-D2	57.5	-0.31156224	-0.31746158	-0.31982216	-0.32941523	-0.32984427	-0.3362338	-0.34597218	-0.3268827434806702	-0.3243992826094071	-0.3293662043519333
ni9-D2	58.0	-0.312203	-0.31729552	-0.3200098	-0.3287247	-0.3289477	-0.33704835	-0.34558627	-0.3264832011795306	-0.3239793617121698	-0.32898704064689144
ni9-D2	58.5	-0.31214356	-0.31764466	-0.31873518	-0.3281588	-0.32899058	-0.33601835	-0.343654	-0.32603596007677105	-0.32352367446887753	-0.32854824568466456
ni9-D2	59.0	-0.31216055	-0.31749138	-0.31884173	-0.32656506	-0.32696334	-0.33616486	-0.34371898	-0.3255649083372113	-0.3230610688698505	-0.3280687478045721
ni9-D2	59.5	-0.30987027	-0.31774688	-0.31871814	-0.32659504	-0.32556763	-0.3360916	-0.34309992	-0.325094027098381	-0.32261056622711787	-0.3275774879696441
ni9-D2	60.0	-0.31001016	-0.31745732	-0.31831336	-0.3267535	-0.32532802	-0.33641046	-0.34346354	-0.3246173892945304	-0.3221584056380548	-0.32707637295100594
ni9-D2	60.5	-0.30991268	-0.31691238	-0.31819835	-0.32568747	-0.3247847	-0.33615622	-0.34405673	-0.3241290678599093	-0.32169128839732686	-0.32656684732249175
ni9-D2	61.0	-0.31012884	-0.31618044	-0.31844118	-0.32356614	-0.32398078	-0.3362855	-0.34362805	-0.32362313572876783	-0.3211975379440034	-0.32604873351353225
ni9-D2	61.5	-0.3068342	-0.31519368	-0.31602728	-0.3230277	-0.32277137	-0.3348298	-0.34367135	-0.3230936658353561	-0.32066806805059167	-0.3255192636201205
ni9-D2	62.0	-0.30691034	-0.31382087	-0.31685707	-0.32174215	-0.32316014	-0.33446825	-0.34336397	-0.322534731113924	-0.32009695165134155	-0.32497251057650645
ni9-D2	62.5	-0.30542174	-0.3139823	-0.31682727	-0.32117444	-0.32280982	-0.33232215	-0.34247681	-0.3219404044987217	-0.3194814208422461	-0.32439938815519725
ni9-D2	63.0	-0.3041541	-0.31388885	-0.31609535	-0.32050458	-0.32156712	-0.332666	-0.34105846	-0.32130475892399923	-0.3188212980527361	-0.32378821979526234
ni9-D2	63.5	-0.30240208	-0.31257653	-0.3168741	-0.31879485	-0.32013774	-0.331218	-0.33990484	-0.32062186732400644	-0.3181180278566456	-0.32312570679136726
ni9-D2	64.0	-0.30213627	-0.31273785	-0.3166017	-0.3170699	-0.3202785	-0.33001593	-0.34004307	-0.3198858026329936	-0.3173735170251001	-0.3223980882408871
ni9-D2	64.5	-0.30076566	-0.31170648	-0.31659743	-0.3166698	-0.31862864	-0.3301318	-0.3386442	-0.3191160093982638	-0.3166122246278436	-0.32161979416868397
ni9-D2	65.0	-0.30048326	-0.31208417	-0.31551686	-0.3151299	-0.31809613	-0.33005884	-0.3370009	-0.3183328495392252	-0.3158489158247654	-0.320816783253685
ni9-D2	65.5	-0.29857922	-0.31000167	-0.31461552	-0.3161379	-0.31749988	-0.32881048	-0.33715612	-0.31753177204828525	-0.315070250684909	-0.3199932934116615
ni9-D2	66.0	-0.2964544	-0.30811656	-0.31376565	-0.31464952	-0.3162783	-0.3280945	-0.3355101	-0.3167082259178517	-0.31426381315949675	-0.31915263867620663
ni9-D2	66.5	-0.2961012	-0.30872634	-0.31338757	-0.3145475	-0.31516817	-0.327396	-0.33588052	-0.31585766014033173	-0.31341960097874016	-0.3182957193019233
ni9-D2	67.0	-0.29547068	-0.30738002	-0.31287372	-0.31376988	-0.314182	-0.32586294	-0.33452418	-0.31497552370813314	-0.3125311109497782	-0.3174199364664881
ni9-D2	67.5	-0.29307684	-0.305464	-0.31190592	-0.31081146	-0.31483656	-0.32526383	-0.3355015	-0.31405726561366315	-0.3115957442502869	-0.3165187869770394
ni9-D2	68.0	-0.29145762	-0.30421746	-0.31092596	-0.31065032	-0.31331962	-0.3257688	-0.334507	-0.31309833484932953	-0.3106144011348697	-0.31558226856378935
ni9-D2	68.5	-0.2884454	-0.30229238	-0.31063336	-0.30914146	-0.3129162	-0.3250756	-0.33406374	-0.31209418040753967	-0.3095903956371195	-0.31459796517795985
ni9-D2	69.0	-0.287621	-0.3013897	-0.30823088	-0.30912876	-0.31278455	-0.32351485	-0.3322362	-0.3110402512807011	-0.3085279656728076	-0.31355253688859464
ni9-D2	69.5	-0.2863537	-0.30097225	-0.30617434	-0.3087348	-0.312394	-0.3228867	-0.3320815	-0.30993364705117354	-0.3074278993638667	-0.31243939473848037
ni9-D2	70.0	-0.28317896	-0.29938775	-0.30578953	-0.30648306	-0.311401	-0.32260048	-0.33163464	-0.30877751729336006	-0.30628834066088306	-0.31126669392583706
ni9-D2	70.5	-0.28188142	-0.29888237	-0.30363464	-0.30570075	-0.31052312	-0.3223015	-0.3322319	-0.3075763859877337	-0.3051091620529584	-0.31004360992250896
ni9-D2	71.0	-0.280639	-0.29643756	-0.30204344	-0.30365998	-0.3090652	-0.3207648	-0.3316862	-0.30633477711476725	-0.3038906164832392	-0.30877893774629533
ni9-D2	71.5	-0.27932245	-0.29447916	-0.30123365	-0.30275235	-0.31007373	-0.32023156	-0.3309174	-0.3050572146549335	-0.3026338765684208	-0.30748055274144626
ni9-D2	72.0	-0.27842307	-0.29093358	-0.29985535	-0.2999944	-0.30999744	-0.31902498	-0.32963404	-0.30374822258870554	-0.30134144777054933	-0.30615499740686175
ni9-D2	72.5	-0.27672958	-0.28916553	-0.2986129	-0.29858342	-0.30912027	-0.31841987	-0.3299258	-0.30241232489655595	-0.3000173975724437	-0.3048072522206682
ni9-D2	73.0	-0.27516648	-0.28885987	-0.2982677	-0.2971862	-0.3083113	-0.31715077	-0.33005455	-0.3010540455589579	-0.29866734596711997	-0.3034407451507958
ni9-D2	73.5	-0.27219766	-0.28394708	-0.29788047	-0.29571027	-0.3075112	-0.3159422	-0.3295568	-0.29967790855638404	-0.2972981960265664	-0.3020576210862017
ni9-D2	74.0	-0.270257	-0.28309548	-0.29591623	-0.2953236	-0.3055866	-0.3152447	-0.3278845	-0.29828843786930725	-0.2959176223575292	-0.3006592533810853
ni9-D2	74.5	-0.2667787	-0.28136018	-0.2936603	-0.2953152	-0.30447936	-0.31539354	-0.3260727	-0.2968901574782005	-0.2945333496030969	-0.29924696535330414
ni9-D2	75.0	-0.2659308	-0.2797848	-0.292137	-0.29605916	-0.3029507	-0.31510013	-0.32568318	-0.29547227190107767	-0.29313328560638985	-0.2978112581957655
ni9-D2	75.5	-0.2646369	-0.2780318	-0.28920323	-0.2958868	-0.30073196	-0.3139398	-0.3243827	-0.29402179761617114	-0.2917011478421377	-0.2963424473902046
ni9-D2	76.0	-0.26246032	-0.27474684	-0.2867635	-0.29308525	-0.297952	-0.3135957	-0.3231516	-0.29253997654428127	-0.2902378752622795	-0.294842077826283
ni9-D2	76.5	-0.25878173	-0.27426082	-0.28563473	-0.2907743	-0.2972998	-0.3119823	-0.3221905	-0.2910280506062087	-0.28874442543866324	-0.2933116757737541
ni9-D2	77.0	-0.25715086	-0.27067566	-0.28456512	-0.28961784	-0.29560938	-0.3110829	-0.32244673	-0.2894872617227538	-0.28722178903898854	-0.29175273440651905
ni9-D2	77.5	-0.25457546	-0.26598868	-0.28183556	-0.28905666	-0.2947984	-0.31098533	-0.32047042	-0.2879188518147172	-0.2856709820986722	-0.29016672153076223
ni9-D2	78.0	-0.25254133	-0.26395515	-0.28020975	-0.28782183	-0.29410538	-0.308684	-0.32053444	-0.2863240628028993	-0.2840930147333688	-0.2885551108724298
ni9-D2	78.5	-0.25121513	-0.26063666	-0.27843556	-0.28550518	-0.29139054	-0.30816737	-0.31850934	-0.2847041366081007	-0.2824888350677031	-0.28691943814849824
ni9-D2	79.0	-0.24838904	-0.25803614	-0.2753701	-0.28297028	-0.29173857	-0.30623776	-0.3165804	-0.2830603151511218	-0.28085924753907837	-0.2852613827631652
ni9-D2	79.5	-0.24455194	-0.25523338	-0.27500442	-0.281577	-0.28876776	-0.30350795	-0.3158784	-0.28139384035276316	-0.27920480557102256	-0.28358287513450375
ni9-D2	80.0	-0.2402768	-0.25135878	-0.27201512	-0.27977645	-0.28542575	-0.30265528	-0.3132559	-0.279702369480854	-0.27752056234521383	-0.2818841766164941
ni9-D2	80.5	-0.23859936	-0.25089088	-0.26961055	-0.27873114	-0.28166872	-0.30072352	-0.31238127	-0.2779828632719461	-0.27580061892184415	-0.28016510762204805
ni9-D2	81.0	-0.23468634	-0.24812263	-0.26735798	-0.27650917	-0.27978897	-0.30190846	-0.31266144	-0.27623551884992426	-0.27404380918700993	-0.2784272285128386
ni9-D2	81.5	-0.23115033	-0.24656174	-0.26371145	-0.2743937	-0.27696252	-0.30192956	-0.31182954	-0.27446053333867276	-0.272248968375147	-0.2766720983021985
ni9-D2	82.0	-0.22824927	-0.2432554	-0.26220852	-0.2755031	-0.27460143	-0.29748914	-0.3102645	-0.27265810386207623	-0.27041498318132884	-0.2749012245428236
ni9-D2	82.5	-0.2246708	-0.24104863	-0.26069438	-0.27379566	-0.27427742	-0.29463878	-0.30930245	-0.2708284275440192	-0.268540842333895	-0.2731160127541434
ni9-D2	83.0	-0.2229485	-0.23922773	-0.26042223	-0.27369186	-0.27192387	-0.29452115	-0.3068934	-0.2689717015083863	-0.26662568114243623	-0.27131772187433634
ni9-D2	83.5	-0.21915594	-0.23377025	-0.25740197	-0.270543	-0.2697473	-0.29340842	-0.30522308	-0.26708812287906186	-0.26466881374552603	-0.2695074320125977
ni9-D2	84.0	-0.21471958	-0.23154475	-0.25553775	-0.26922113	-0.27048495	-0.29339585	-0.30254132	-0.2651778887799306	-0.2626697486754124	-0.2676860288844488
ni9-D2	84.5	-0.21435228	-0.22830205	-0.25368348	-0.2679126	-0.27050984	-0.29203215	-0.30298024	-0.26324119633487686	-0.26062818645073926	-0.26585420621901446
ni9-D2	85.0	-0.2105615	-0.2260009	-0.24988568	-0.26638573	-0.2707627	-0.29221672	-0.30227128	-0.2612782426677854	-0.258544001206202	-0.26401248412936873
ni9-D2	85.5	-0.20677264	-0.22241789	-0.24993901	-0.2646121	-0.27025285	-0.29125637	-0.30247802	-0.2592902623701884	-0.25641820996838294	-0.2621623147719938
ni9-D2	86.0	-0.20438397	-0.22091585	-0.24845052	-0.26258415	-0.27002907	-0.2906276	-0.3013433	-0.2572780339589723	-0.25425140393509515	-0.26030466398284946
ni9-D2	86.5	-0.20161615	-0.21801169	-0.2448138	-0.25849336	-0.2691507	-0.288684	-0.30021352	-0.25524107044605227	-0.25204311672432683	-0.2584390241677777
ni9-D2	87.0	-0.19849847	-0.21637112	-0.24323086	-0.25787553	-0.26812372	-0.2876168	-0.29788888	-0.2531788848433438	-0.24979310426169735	-0.25656466542499023
ni9-D2	87.5	-0.19574109	-0.21471958	-0.2423152	-0.25687915	-0.266394	-0.28630772	-0.29560938	-0.2510909901627621	-0.24750130629351522	-0.25468067403200895
ni9-D2	88.0	-0.19225846	-0.21418278	-0.2381955	-0.25534442	-0.26592666	-0.28624082	-0.2964039	-0.24897689941622259	-0.2451678046223125	-0.25278599421013265
ni9-D2	88.5	-0.19220246	-0.2104809	-0.23513028	-0.25528684	-0.26564133	-0.2853004	-0.2959961	-0.2468361256156405	-0.2427927832142316	-0.2508794680170494
ni9-D2	89.0	-0.19054687	-0.20626174	-0.2331394	-0.25415203	-0.26607966	-0.28173128	-0.29434475	-0.24466818177293126	-0.24037649317635437	-0.24895987036950815
ni9-D2	89.5	-0.19015111	-0.20492263	-0.23203278	-0.25303015	-0.26584396	-0.2816854	-0.292674	-0.24247258090001017	-0.23791922384011369	-0.24702593795990666
ni9-D2	90.0	-0.18903615	-0.20407853	-0.23031293	-0.25106326	-0.26665458	-0.28132263	-0.29015407	-0.24024883600879257	-0.235421279982538	-0.24507639203504714
ni10-TSPO	5.0	0.22877719	0.29324055	0.37112877	0.4187398	0.4648249	0.5084394	0.5215017	0.3862436405539874	0.41206012528520436	0.36042715582277046
ni10-TSPO	5.5	0.22918743	0.2923216	0.36495662	0.40817523	0.45988023	0.50055665	0.518519	0.38342991493601436	0.40778005657565414	0.3590797732963746
ni10-TSPO	6.0	0.22522222	0.28614467	0.3612626	0.40264076	0.4505789	0.4955693	0.51183987	0.3806766568672337	0.40362746521044107	0.3577258485240263
ni10-TSPO	6.5	0.22305788	0.28090158	0.35475737	0.3979573	0.4410893	0.48889002	0.504444	0.3779874234510133	0.39961014244202236	0.3563647044600043
ni10-TSPO	7.0	0.21993661	0.2772329	0.34984952	0.39362222	0.4351208	0.4829121	0.49776405	0.3753657717907217	0.39573579692392186	0.3549957466575216
ni10-TSPO	7.5	0.2138317	0.2740407	0.3442863	0.38925648	0.42897847	0.4761434	0.49263358	0.3728152589897269	0.39201193289600716	0.3536185850834466
ni10-TSPO	8.0	0.21344839	0.27086222	0.3398962	0.3826741	0.42339876	0.4709462	0.489866	0.370339442151397	0.388445695546273	0.35223318875652104
ni10-TSPO	8.5	0.2105091	0.26933298	0.33599684	0.3772572	0.42115188	0.4650102	0.48465616	0.3679418783791003	0.3850436837189165	0.3508400730392841
ni10-TSPO	9.0	0.20751303	0.26654705	0.33407664	0.37567165	0.41699424	0.46177882	0.4803854	0.36562612477620493	0.3818117365792624	0.3494405129731475
ni10-TSPO	9.5	0.20561019	0.2648518	0.32984427	0.371495	0.4134557	0.4582682	0.47839314	0.3633957384460791	0.3787547102685129	0.3480367666236453
ni10-TSPO	10.0	0.20429957	0.26300526	0.32552913	0.37019816	0.41078094	0.4535865	0.47336084	0.3612542764920909	0.3758762720858308	0.346632280898351
ni10-TSPO	10.5	0.20039992	0.26126772	0.32251933	0.3662311	0.40483272	0.45069155	0.4690992	0.3591976492974925	0.37317133068192043	0.34522396791306453
ni10-TSPO	11.0	0.20120667	0.25828326	0.32150736	0.36202955	0.4013499	0.44567978	0.46615595	0.3572180855760535	0.3706309512911064	0.3438052198610006
ni10-TSPO	11.5	0.19639409	0.25537732	0.31914005	0.35871038	0.3955881	0.44282266	0.46429765	0.3553136199269185	0.3682514412523147	0.34237579860152234
ni10-TSPO	12.0	0.19521639	0.25243866	0.31606132	0.3574119	0.39493698	0.43905625	0.4629403	0.3534822869492321	0.36602817945204025	0.340936394446424
ni10-TSPO	12.5	0.19510025	0.24908186	0.31557214	0.35580027	0.39279723	0.43701732	0.46254668	0.3517221212421388	0.3639555180846291	0.3394887243996485
ni10-TSPO	13.0	0.19518435	0.24723758	0.31335783	0.35468322	0.3900793	0.43601537	0.46223852	0.35003115740478313	0.3620267697787986	0.33803554503076766
ni10-TSPO	13.5	0.19429544	0.24604172	0.31115076	0.3541381	0.38643855	0.43535712	0.46073207	0.34840743003630975	0.3602342908334599	0.3365805692391596
ni10-TSPO	14.0	0.19357891	0.2461932	0.3096838	0.35280883	0.3849939	0.43565375	0.45885414	0.3468489737358631	0.35856965367000926	0.33512829380171694
ni10-TSPO	14.5	0.19184646	0.24465832	0.30772284	0.34951478	0.38405395	0.43441674	0.4578006	0.3453538231025878	0.3570238850630908	0.33368376114208476
ni10-TSPO	15.0	0.19175047	0.2434067	0.30532452	0.3484155	0.38315022	0.4336668	0.45569634	0.34392001273562833	0.35558773658955845	0.3322522888816982
ni10-TSPO	15.5	0.19059883	0.24041155	0.30511743	0.3477728	0.3835152	0.43330586	0.4554984	0.3425455772341294	0.35425195261570175	0.330839201852557
ni10-TSPO	16.0	0.1882851	0.23970935	0.30430615	0.34798557	0.38254064	0.4319187	0.4542553	0.34125152448265506	0.3530224609185275	0.3294805880467826
ni10-TSPO	16.5	0.18961555	0.23840353	0.30363885	0.34812018	0.3805892	0.43002543	0.45454675	0.34005513415994787	0.3519026146392519	0.32820765368064386
ni10-TSPO	17.0	0.19035098	0.23626292	0.30268058	0.34633645	0.38058475	0.42989624	0.45420304	0.3389488485564195	0.35088083790513447	0.3270168592077045
ni10-TSPO	17.5	0.18905611	0.23541135	0.30050853	0.34574234	0.3792927	0.42837006	0.45368528	0.33792510996248176	0.349946930057686	0.3259032898672775
ni10-TSPO	18.0	0.18919596	0.23396158	0.29995227	0.34458086	0.38127345	0.42731068	0.45396766	0.33697636066854636	0.3490915354787652	0.3248611858583275
ni10-TSPO	18.5	0.18972746	0.23336323	0.3018241	0.34477583	0.37924832	0.42657885	0.45424542	0.336095042965025	0.3483057226141443	0.32388436331590575
ni10-TSPO	19.0	0.18906412	0.23219141	0.3008542	0.34560362	0.37869373	0.4256635	0.45485288	0.33527359914232946	0.3475806738940715	0.32296652439058743
ni10-TSPO	19.5	0.18590948	0.23111373	0.3005254	0.34508348	0.3790442	0.42528194	0.45602164	0.3345044714908715	0.3469074836200845	0.32210145936165846
ni10-TSPO	20.0	0.18487604	0.23043486	0.3000871	0.34569466	0.3796833	0.4251946	0.45595092	0.3337801023010628	0.34627705877472453	0.3212831458274011
ni10-TSPO	20.5	0.18726672	0.23032106	0.29982165	0.34726495	0.38223374	0.42690098	0.4568046	0.33309293386331523	0.3456801168858977	0.32050575084073274
ni10-TSPO	21.0	0.18683952	0.2311178	0.2999649	0.3477815	0.38238496	0.42692858	0.456899	0.3324354084680404	0.34510727516299883	0.319763541773082
ni10-TSPO	21.5	0.1864563	0.23072752	0.29963627	0.34803334	0.38289657	0.42705286	0.45507902	0.3318994364902768	0.3446343511958666	0.319164521784687
ni10-TSPO	22.0	0.18632856	0.22908181	0.29866764	0.34697855	0.38247392	0.4287572	0.4558519	0.33155877017897095	0.34433232588928475	0.31878521446865715
ni10-TSPO	22.5	0.18661596	0.22773771	0.29902133	0.34650564	0.38166904	0.42798764	0.45531932	0.33137861463539603	0.3441872273067318	0.31857000196406027
ni10-TSPO	23.0	0.18589352	0.22919962	0.30015874	0.3468657	0.38140678	0.42774814	0.4545797	0.33132417496082595	0.3441832833525833	0.3184650665690686
ni10-TSPO	23.5	0.18670778	0.22880562	0.3013644	0.34612828	0.38098904	0.42888165	0.45525333	0.33136065625653416	0.34429771664444664	0.3184235958686217
ni10-TSPO	24.0	0.18773791	0.22963025	0.30143607	0.3463061	0.38134012	0.42972556	0.45514968	0.33145326362379424	0.34449746482596827	0.3184090624216202
ni10-TSPO	24.5	0.18872851	0.23004064	0.30137283	0.34643623	0.38318583	0.43060696	0.45416537	0.33156720216387964	0.3447380813699528	0.31839632295780645
ni10-TSPO	25.0	0.18876846	0.22964244	0.3013138	0.34546924	0.38307902	0.42986855	0.45591322	0.33166767697806415	0.34496479817473996	0.31837055578138834
ni10-TSPO	25.5	0.18807739	0.22977652	0.30080783	0.3452525	0.38346624	0.4306208	0.45704526	0.3317198931676212	0.345115359364008	0.31832442697123436
ni10-TSPO	26.0	0.18718287	0.22981308	0.30113667	0.3448668	0.3835686	0.4288632	0.4587785	0.33168905583382435	0.3451240905975656	0.3182540210700831
ni10-TSPO	26.5	0.18632057	0.22993499	0.3001461	0.34438592	0.38484687	0.42848065	0.4578667	0.33165269351626486	0.34504256056845295	0.3182628264640768
ni10-TSPO	27.0	0.18593343	0.23043893	0.29996914	0.34560362	0.38412964	0.42845762	0.4578478	0.3317020904011023	0.34498297814530543	0.3184212026568992
ni10-TSPO	27.5	0.18545856	0.23036577	0.29948464	0.34588546	0.38458845	0.42774352	0.4582682	0.3318230850594631	0.344973075173812	0.31867309494511425
ni10-TSPO	28.0	0.18521516	0.22931743	0.30047902	0.3457337	0.3847132	0.42824104	0.45714438	0.33200151606247347	0.34503811179156774	0.3189649203333792
ni10-TSPO	28.5	0.18630062	0.22943524	0.3012885	0.34569466	0.38448152	0.4287249	0.45833433	0.33222322198125964	0.3451946733396457	0.3192517706228736
ni10-TSPO	29.0	0.18631259	0.23030074	0.30137703	0.34579873	0.3859836	0.42896003	0.45861784	0.3324740413869481	0.34544549274533415	0.319502590028562
ni10-TSPO	29.5	0.18462871	0.23028855	0.30098912	0.34539554	0.38638502	0.42837927	0.45748425	0.332739812850665	0.3457764085797593	0.31970321712157074
ni10-TSPO	30.0	0.1851194	0.22991468	0.30095538	0.34543455	0.38711682	0.4282134	0.45800838	0.3330063749435367	0.3461563650578855	0.3198563848291879
ni10-TSPO	30.5	0.18546653	0.2302154	0.30075723	0.3459418	0.3881304	0.4275409	0.45755976	0.3332595662366895	0.3465404539808926	0.3199786784924864
ni10-TSPO	31.0	0.18540269	0.23035765	0.30056754	0.3462584	0.38717484	0.42761457	0.45772976	0.3334852253012497	0.3468750923534378	0.3200953582490616
ni10-TSPO	31.5	0.18477233	0.22977246	0.30110717	0.3462107	0.38622445	0.42823184	0.45825875	0.33366919070834355	0.34710422547208475	0.32023415594460236
ni10-TSPO	32.0	0.18408626	0.22991468	0.3016385	0.34704795	0.38686243	0.42796	0.4591472	0.3338338112814634	0.3472236783336515	0.3204439442292753
ni10-TSPO	32.5	0.18415007	0.2307072	0.30235988	0.34795952	0.38702756	0.42749023	0.46054274	0.3340110010312653	0.3472918887754684	0.3207301132870622
ni10-TSPO	33.0	0.18490796	0.23029667	0.30254796	0.3480377	0.3872552	0.42882633	0.46086463	0.3342009463096218	0.3473509364239707	0.32105095619527296
ni10-TSPO	33.5	0.18584563	0.22995937	0.3020814	0.3483243	0.3865144	0.42928278	0.45966265	0.3344038334684052	0.34744042919749946	0.3213672377393109
ni10-TSPO	34.0	0.18630062	0.2302601	0.30224174	0.34833297	0.3862289	0.42877102	0.45992756	0.33461984885948776	0.3475913002178738	0.3216483975011017
ni10-TSPO	34.5	0.18526703	0.23096737	0.30294228	0.3491584	0.38731322	0.42923665	0.46088833	0.334849178834742	0.3478206301931281	0.32187772747635596
ni10-TSPO	35.0	0.18650419	0.23005284	0.30339396	0.34942785	0.38758108	0.4296056	0.46146137	0.33509200974604003	0.3481286054751343	0.32205541401694576
ni10-TSPO	35.5	0.18491992	0.22989842	0.30371907	0.35027128	0.38822418	0.42890468	0.46165562	0.33534852794525444	0.34849851805960325	0.32219853783090563
ni10-TSPO	36.0	0.1853229	0.23036577	0.30377397	0.3505192	0.38749626	0.4290891	0.46225274	0.33561891978425756	0.34889980752846067	0.32233803204005446
ni10-TSPO	36.5	0.18528698	0.23011786	0.30290428	0.35106733	0.38781774	0.4302008	0.46219587	0.33590337161492156	0.34929323866710965	0.3225135045627335
ni10-TSPO	37.0	0.18540269	0.2301585	0.30268902	0.35194653	0.3881795	0.43040848	0.46285492	0.33620206978911893	0.3496371045528602	0.3227670350253777
ni10-TSPO	37.5	0.18509148	0.22983746	0.30271858	0.3514677	0.38895252	0.4309994	0.46271265	0.33651180049001583	0.3499016675422039	0.32312193343782775
ni10-TSPO	38.0	0.18460079	0.22968307	0.3026004	0.35179415	0.3884967	0.43227458	0.46190202	0.3368300743116723	0.3501109620558754	0.32354918656746917
ni10-TSPO	38.5	0.18473642	0.23044705	0.3027903	0.35249957	0.3878401	0.43390283	0.46322495	0.33715816422230105	0.3503081543366499	0.3240081741079522
ni10-TSPO	39.0	0.18420193	0.22995532	0.30338553	0.35406396	0.38811252	0.43407872	0.46254668	0.33749734319011515	0.3505339389192094	0.3244607474610209
ni10-TSPO	39.5	0.18452102	0.23100802	0.30394712	0.3541948	0.3895739	0.43474555	0.46202996	0.33784888418332737	0.35082033554171344	0.3248774328249413
ni10-TSPO	40.0	0.1864523	0.23105681	0.3049188	0.35418606	0.39108163	0.435093	0.4616414	0.33821406017015065	0.3511855115285367	0.3252426088117646
ni10-TSPO	40.5	0.18469653	0.2315976	0.30587834	0.3555951	0.39240733	0.43621013	0.46220535	0.33859414411879796	0.3516307398478922	0.3255575483897037
ni10-TSPO	41.0	0.18533885	0.23224023	0.30566692	0.3567216	0.39376128	0.4370266	0.46237126	0.33899040899748206	0.35214039911183087	0.32584041888313325
ni10-TSPO	41.5	0.18546653	0.23256974	0.30619124	0.35807192	0.39317197	0.43867514	0.4620916	0.33940412777441603	0.35268501551861914	0.3261232400302129
ni10-TSPO	42.0	0.18517128	0.23295628	0.30589524	0.35848296	0.39419642	0.4399677	0.4627174	0.33983657341781254	0.3532264404700006	0.32644670636562445
ni10-TSPO	42.5	0.18509945	0.23317195	0.30727	0.35965982	0.39557013	0.44127557	0.463652	0.3402890188958847	0.35372405365962595	0.32685398413214345
ni10-TSPO	43.0	0.18497977	0.2344135	0.3075874	0.35903844	0.39573634	0.44190443	0.46299723	0.34075883051947026	0.3541484050669781	0.3273692559719624
ni10-TSPO	43.5	0.18658403	0.23414886	0.3082817	0.3596773	0.39627102	0.4431118	0.46393207	0.3412427236305662	0.35452614001433397	0.3279593072467984
ni10-TSPO	44.0	0.18720283	0.23539504	0.3096372	0.36089894	0.39697674	0.44421768	0.4649152	0.34174099474412406	0.3549045558395443	0.32857743364870384
ni10-TSPO	44.5	0.18856072	0.23497957	0.31083265	0.36001873	0.39765137	0.44452584	0.46525732	0.34225394037509577	0.35532600920447044	0.3291818715457211
ni10-TSPO	45.0	0.18768999	0.23487368	0.31091323	0.3600494	0.3985604	0.4452405	0.46601325	0.34278185703843284	0.3558199485233834	0.3297437655534823
ni10-TSPO	45.5	0.18706308	0.23604694	0.31124407	0.36015445	0.39793032	0.44606778	0.46647465	0.34332504124908697	0.35639711007846164	0.3302529724197123
ni10-TSPO	46.0	0.1868994	0.23617326	0.31155375	0.3596029	0.39938447	0.44747597	0.46593717	0.3438837895220096	0.35704735061742987	0.3307202284265893
ni10-TSPO	46.5	0.18725075	0.23734315	0.3116768	0.36014134	0.4013499	0.4474385	0.46603703	0.34445839837215264	0.35774181475592043	0.33117498198838485
ni10-TSPO	47.0	0.18763408	0.23714745	0.31135437	0.36089456	0.4014988	0.44853437	0.46613216	0.3450491643144676	0.3584387388619754	0.33165958976695975
ni10-TSPO	47.5	0.18816127	0.23865648	0.3116174	0.36266097	0.40211254	0.44868898	0.4677695	0.34565638386390624	0.3590914186276475	0.332221349100165
ni10-TSPO	48.0	0.18801749	0.2399502	0.31163013	0.36149043	0.40275818	0.4490077	0.46786478	0.3462754926609987	0.3596653597131868	0.33288562560881063
ni10-TSPO	48.5	0.18890429	0.24126512	0.31217754	0.36210847	0.40207192	0.44919518	0.4696191	0.346902935753175	0.3601838234973781	0.3336220480089719
ni10-TSPO	49.0	0.18983936	0.24155925	0.31199503	0.36385882	0.40350807	0.44986105	0.4703875	0.3475405237657365	0.3606905138800854	0.33439053365138766
ni10-TSPO	49.5	0.19078675	0.24076682	0.31169802	0.36520702	0.4060003	0.4505226	0.47130924	0.3481900673239843	0.36122666305307854	0.33515347159489
ni10-TSPO	50.0	0.1906748	0.24073823	0.3127591	0.3658003	0.4072323	0.45121267	0.4727483	0.34885337705321967	0.36182482841160574	0.3358819256948336
ni10-TSPO	50.5	0.19243449	0.2414326	0.31326866	0.36649495	0.40921417	0.45282915	0.47479773	0.3495322635787439	0.36250371493712996	0.33656081222035783
ni10-TSPO	51.0	0.19215846	0.24211495	0.3137104	0.36628386	0.40922323	0.45411828	0.47589576	0.3502285375258581	0.36326513325495235	0.3371919417967638
ni10-TSPO	51.5	0.19221045	0.24307959	0.31344703	0.36691278	0.40975893	0.45419362	0.47620764	0.35094400951986365	0.36409399963421246	0.33779401940551484
ni10-TSPO	52.0	0.1928946	0.24342304	0.3136297	0.36836514	0.41049924	0.4558378	0.47712934	0.35168049018606184	0.36496137793026495	0.33839960244185874
ni10-TSPO	52.5	0.19271854	0.24436784	0.31495982	0.3693915	0.4115264	0.45738983	0.4786624	0.35243979014975363	0.3658296572019417	0.33904992309756554
ni10-TSPO	53.0	0.19194645	0.2442533	0.316223	0.3705377	0.41303682	0.45690843	0.47902796	0.3532237200362406	0.36665875479998183	0.33978868527249934
ni10-TSPO	53.5	0.19315068	0.2447156	0.31727424	0.37108907	0.41443968	0.45845243	0.4801735	0.3540220023978865	0.3674118694500746	0.3406321353456984
ni10-TSPO	54.0	0.19466779	0.24538264	0.31984347	0.37176865	0.4147724	0.45919448	0.48188433	0.3548251897080911	0.36810607745229423	0.341544301963888
ni10-TSPO	54.5	0.19385108	0.24670099	0.32090133	0.37206003	0.41521463	0.46010733	0.48239085	0.355636337473709	0.36878632758805785	0.3424863473593601
ni10-TSPO	55.0	0.19504018	0.24636927	0.32200685	0.37221897	0.41722715	0.46184516	0.4837379	0.3564585012015946	0.3694950969306889	0.34342190547250034
ni10-TSPO	55.5	0.19498011	0.24798329	0.3228696	0.37300512	0.41845176	0.46287864	0.48410028	0.35729473639860254	0.3702661877569886	0.3443232850402165
ni10-TSPO	56.0	0.19389512	0.24936481	0.3231174	0.37279308	0.41860262	0.4641362	0.48539615	0.3581480985715876	0.37111954992997365	0.3451766472132015
ni10-TSPO	56.5	0.19473185	0.25107557	0.32407483	0.37401277	0.41959974	0.46511	0.48580265	0.35902164322740404	0.3720582389564983	0.3459850474983098
ni10-TSPO	57.0	0.19656238	0.24952474	0.32490873	0.3756451	0.42119768	0.46686962	0.48601562	0.3599184258729067	0.3730684159872555	0.34676843575855787
ni10-TSPO	57.5	0.19532453	0.24995951	0.32548633	0.37604797	0.42224273	0.46785048	0.48688734	0.36084150201495	0.3741223897591532	0.34756061427074686
ni10-TSPO	58.0	0.19578114	0.25075546	0.32738745	0.3785074	0.4244181	0.46859384	0.4882738	0.3617939271603886	0.3751837942125767	0.3484040601082005
ni10-TSPO	58.5	0.19628993	0.24964368	0.32936805	0.3788534	0.4267491	0.46928042	0.4898757	0.3627787568160771	0.3762137915798183	0.3493437220523358
ni10-TSPO	59.0	0.19555683	0.2506898	0.33050093	0.37889335	0.42786327	0.46948552	0.48998746	0.36378340772382206	0.37717327477601015	0.350393540671634
ni10-TSPO	59.5	0.19540462	0.24952886	0.3312996	0.37944362	0.42829633	0.4714335	0.49230245	0.36479543601180026	0.37807632375600336	0.35151454826759715
ni10-TSPO	60.0	0.1956129	0.24904087	0.33173776	0.38028273	0.4297717	0.4733034	0.49415895	0.36581810626642125	0.3789680963807701	0.3526681161520724
ni10-TSPO	60.5	0.19730377	0.24977493	0.33300996	0.3821359	0.4297532	0.47433773	0.4960284	0.36685468307409447	0.37989127880318874	0.3538180873450002
ni10-TSPO	61.0	0.1988193	0.25013182	0.33385292	0.38485578	0.43249187	0.47685084	0.49612612	0.36790843102122944	0.3808798823796155	0.3549369796628434
ni10-TSPO	61.5	0.200107	0.2504354	0.33359483	0.38652778	0.4334493	0.4765052	0.49622384	0.3689826146942359	0.38195406605262194	0.3560111633358498
ni10-TSPO	62.0	0.20136724	0.25179395	0.33676383	0.3886084	0.43440747	0.48002422	0.49663922	0.3700804986795231	0.38311709440861735	0.3570439029504288
ni10-TSPO	62.5	0.20216626	0.25335062	0.33815664	0.3886531	0.4367853	0.4814166	0.49881166	0.37120534756350076	0.3843553376778496	0.35805535744915196
ni10-TSPO	63.0	0.2024273	0.25577635	0.33827746	0.39092496	0.4377972	0.48254046	0.49977204	0.37236042593257845	0.38564131367678156	0.35907953818837535
ni10-TSPO	63.5	0.20408253	0.25794554	0.33832058	0.39182046	0.4387402	0.48620445	0.5017297	0.37354899837316563	0.3869388654253537	0.36015913132097754
ni10-TSPO	64.0	0.20699796	0.25983676	0.33898517	0.3925597	0.43990254	0.4878858	0.502619	0.37477432947167183	0.3882093642354131	0.3613392947079306
ni10-TSPO	64.5	0.20783502	0.2597667	0.34012944	0.3946003	0.4425942	0.49008948	0.5041044	0.3760285448645282	0.389418119412036	0.36263897031702036
ni10-TSPO	65.0	0.20822951	0.2600594	0.3411795	0.39527822	0.443485	0.49189356	0.50643	0.3773023434260504	0.3905857598098182	0.3640189270422826
ni10-TSPO	65.5	0.20895827	0.26156065	0.34351113	0.39578575	0.44339168	0.49295992	0.5065829	0.37859684959947437	0.39176041069489465	0.3654332885040541
ni10-TSPO	66.0	0.20947778	0.26464102	0.3451875	0.39848387	0.444157	0.4940907	0.5090326	0.3799131878280367	0.39298525665741135	0.366841118998662
ni10-TSPO	66.5	0.21017872	0.26445508	0.34745157	0.39915025	0.44487146	0.49448577	0.5095717	0.3812524825549734	0.39429057403992396	0.36821439107002285
ni10-TSPO	67.0	0.20936501	0.26575297	0.34922358	0.40107927	0.44629693	0.49442723	0.51161677	0.3826158582235208	0.39568792705289546	0.3695437893941461
ni10-TSPO	67.5	0.20973557	0.26867026	0.3509455	0.40279883	0.4469752	0.4943443	0.51245975	0.384004439276915	0.3971680003723353	0.37084087818149475
ni10-TSPO	68.0	0.21034794	0.27002907	0.352321	0.40424937	0.4487827	0.4961994	0.5149081	0.3854193501583924	0.3987027665421602	0.3721359337746246
ni10-TSPO	68.5	0.21249646	0.27158788	0.35280448	0.40506345	0.4495984	0.49774447	0.51518655	0.3868617153111891	0.40025128985869696	0.3734721407636813
ni10-TSPO	69.0	0.21308129	0.273148	0.3538983	0.40616328	0.44885302	0.49805766	0.5170034	0.38833265917854143	0.4017676939422827	0.3748976244148002
ni10-TSPO	69.5	0.21273844	0.27438125	0.35600108	0.4093685	0.44987512	0.50093937	0.51903796	0.3898446277857807	0.40324469949035024	0.3764445560812112
ni10-TSPO	70.0	0.21476802	0.27686682	0.35838673	0.412013	0.45301726	0.50351393	0.5196072	0.3914048561986257	0.4047163103124997	0.3780934020847517
ni10-TSPO	70.5	0.21446529	0.2775241	0.360623	0.41163552	0.45420304	0.5041782	0.52049655	0.39300665242089394	0.406200709350366	0.3798125954914219
ni10-TSPO	71.0	0.21706197	0.27660483	0.36306015	0.4142665	0.45648855	0.5061242	0.5223827	0.3946433244564026	0.4077140449786128	0.3815726039341924
ni10-TSPO	71.5	0.2176843	0.28206077	0.36460084	0.41696686	0.4578903	0.5080738	0.52445287	0.396308180308969	0.4092675474025438	0.38334881321539427
ni10-TSPO	72.0	0.22052734	0.28287432	0.3668028	0.41932064	0.46087885	0.51020014	0.5263362	0.39799452798241064	0.4108653191252765	0.38512373683954476
ni10-TSPO	72.5	0.22147445	0.28368405	0.36764318	0.41973245	0.46319172	0.5120531	0.5274175	0.39969567548054485	0.41250310937858015	0.38688824158250956
ni10-TSPO	73.0	0.22260825	0.28562635	0.369916	0.42091367	0.4658896	0.51472914	0.5302493	0.4014049308071889	0.41416836498290566	0.3886414966314722
ni10-TSPO	73.5	0.22574537	0.28530875	0.3714553	0.42262796	0.46739805	0.5155994	0.5299365	0.40311560196616025	0.4158416711938616	0.3903895327384589
ni10-TSPO	74.0	0.22741297	0.28618228	0.37325257	0.4240323	0.47021085	0.5170383	0.53379244	0.4048209969612761	0.4174994873045224	0.3921425066180298
ni10-TSPO	74.5	0.22906962	0.28874263	0.37364587	0.42394045	0.47233218	0.51848906	0.53532773	0.40651442379635394	0.4191180050269234	0.39391084256578446
ni10-TSPO	75.0	0.2312479	0.28919485	0.37474686	0.4250751	0.47447667	0.5199119	0.5370634	0.4082122154493097	0.4207204916111882	0.3957039392874312
ni10-TSPO	75.5	0.23429136	0.2909629	0.37645534	0.4260682	0.47583818	0.52050155	0.5393619	0.40993385738587385	0.4223440747157218	0.3975236400560259
ni10-TSPO	76.0	0.23636888	0.29213282	0.3798298	0.42854518	0.48016384	0.52169186	0.5397132	0.4116773863415855	0.4239884112728948	0.3993663614102762
ni10-TSPO	76.5	0.24012573	0.2918602	0.38120678	0.43143356	0.48221716	0.52395624	0.5414105	0.413440839051984	0.4256530586407639	0.40122861946320404
ni10-TSPO	77.0	0.24117525	0.29490343	0.38286543	0.4318124	0.4842066	0.5257432	0.5437087	0.4152222522526082	0.42733739718957775	0.4031071073156387
ni10-TSPO	77.5	0.24299374	0.29954362	0.3873043	0.4334632	0.48513976	0.52714574	0.545638	0.4170196626789975	0.4290406716297862	0.40499865372820876
ni10-TSPO	78.0	0.24366023	0.30167225	0.3894621	0.43651626	0.48748338	0.5298608	0.546617	0.41883110706669097	0.4307621583291517	0.4069000558042302
ni10-TSPO	78.5	0.24446194	0.30349952	0.391301	0.4393073	0.49092066	0.53145087	0.54927146	0.42065462215122784	0.43250146516696514	0.40880777913549055
ni10-TSPO	79.0	0.24523121	0.3049357	0.39340696	0.44331706	0.4919471	0.5335039	0.5536614	0.42248824466814705	0.4342589684235336	0.4107175209127605
ni10-TSPO	79.5	0.2466068	0.3051005	0.3948876	0.44639045	0.4941102	0.53614444	0.55603963	0.42433001135298803	0.4360363867345604	0.41262363597141566
ni10-TSPO	80.0	0.2493033	0.307744	0.39709815	0.45036772	0.49913496	0.53700244	0.5584963	0.42618370770487896	0.437851431558809	0.4145159838509489
ni10-TSPO	80.5	0.25148195	0.30776942	0.39964578	0.45152265	0.50211287	0.54082406	0.5601478	0.42805418488432095	0.439724246844824	0.41638412292381793
ni10-TSPO	81.0	0.25316983	0.3093194	0.40124616	0.45310193	0.50308114	0.53921425	0.5618282	0.4299410781189123	0.44166175805305846	0.41822039818476614
ni10-TSPO	81.5	0.2566816	0.3105528	0.4016928	0.45389235	0.50519264	0.54064053	0.5642941	0.4318440226362513	0.4436708834334015	0.42001716183910115
ni10-TSPO	82.0	0.25801554	0.31422025	0.40227956	0.45603108	0.50771815	0.54668874	0.5671379	0.43376265366393607	0.44575826603795154	0.4217670412899206
ni10-TSPO	82.5	0.26138738	0.3158231	0.40257305	0.45838156	0.51156723	0.54909664	0.56857336	0.435696606429565	0.4479300032720553	0.4234632095870747
ni10-TSPO	83.0	0.2642113	0.318569	0.402108	0.45843354	0.51470923	0.55100554	0.5708987	0.43764551616073644	0.45019140866354457	0.4250996236579283
ni10-TSPO	83.5	0.26841354	0.32246807	0.40504083	0.45957753	0.5174718	0.5529697	0.57268196	0.4396090180850485	0.45254683941044466	0.4266711967596523
ni10-TSPO	84.0	0.27123952	0.3247462	0.40751782	0.4619494	0.51699346	0.55412626	0.57536036	0.44158674743009957	0.45499961314515247	0.42817388171504667
ni10-TSPO	84.5	0.27296123	0.32818452	0.40826595	0.4649009	0.51800525	0.5566714	0.57584625	0.44357833942348773	0.4575520208079156	0.42960465803905984
ni10-TSPO	85.0	0.27412376	0.32987002	0.4117947	0.4688465	0.5157189	0.55866235	0.57651734	0.4455834292928114	0.4602054248865513	0.43096143369907153
ni10-TSPO	85.5	0.2763761	0.33302715	0.41273186	0.4702204	0.5168091	0.55928534	0.57808864	0.44760013881703253	0.4629591106394663	0.43224116699459875
ni10-TSPO	86.0	0.27970564	0.33521298	0.41397947	0.47097483	0.5183344	0.5591036	0.5798428	0.4496273573401354	0.4658129691431929	0.4334417455370779
ni10-TSPO	86.5	0.2822735	0.33625534	0.41626385	0.47398806	0.5209815	0.5602258	0.5795299	0.4516658714372518	0.468767676777068	0.4345640660974356
ni10-TSPO	87.0	0.28521684	0.33892906	0.4185386	0.47492713	0.52207726	0.5607406	0.58138233	0.45371646768351376	0.47182272107838963	0.4356102142886379
ni10-TSPO	87.5	0.28615302	0.33870894	0.42044654	0.47777787	0.5233095	0.56153667	0.58196163	0.45577993265405303	0.4749766065603333	0.43658325874777276
ni10-TSPO	88.0	0.2860109	0.3393435	0.4215276	0.48060215	0.5226932	0.56289095	0.5817809	0.4578570529240015	0.47822707805720155	0.4374870277908014
ni10-TSPO	88.5	0.28564724	0.34183234	0.4227931	0.4814407	0.5229838	0.563574	0.58246684	0.45994861506849094	0.4815713340594999	0.43832589607748196
ni10-TSPO	89.0	0.2882989	0.3441347	0.4231739	0.48352534	0.52577835	0.5623542	0.5860213	0.4620554056626534	0.4850062140058608	0.439104597319446
ni10-TSPO	89.5	0.2872654	0.34459817	0.4250751	0.48458847	0.52461344	0.5634749	0.5886517	0.4641782112816207	0.48852835292126046	0.4398280696419809
ni10-TSPO	90.0	0.2883617	0.34344622	0.42524058	0.48688734	0.52540165	0.5646648	0.5921597	0.46631781850052456	0.4921343032317414	0.4405013337693077
ce1-Ex7-In4-Ex5-Ex4-In1	5.0	0.6873241	0.7551319	0.803518	0.8324394	0.85510284	0.8653067	0.8580114	0.8090299862664989	0.8274246909113107	0.7906352816216872
ce1-Ex7-In4-Ex5-Ex4-In1	5.5	0.6952596	0.75182414	0.80170804	0.8321261	0.8507969	0.8605236	0.8576831	0.8068481745762522	0.8241980836821536	0.7894982654703508
ce1-Ex7-In4-Ex5-Ex4-In1	6.0	0.6939317	0.74973434	0.800513	0.83309543	0.85163975	0.8618242	0.85823536	0.8047035044203918	0.8210563636585241	0.7883506451822596
ce1-Ex7-In4-Ex5-Ex4-In1	6.5	0.69306976	0.74539137	0.7994198	0.8304247	0.85109615	0.8560326	0.85450095	0.8025965662866459	0.8180031382347015	0.7871899943385903
ce1-Ex7-In4-Ex5-Ex4-In1	7.0	0.6897118	0.7417978	0.79757154	0.82976395	0.8436389	0.8549616	0.8546978	0.8005279506627431	0.8150419559517562	0.7860139453737299
ce1-Ex7-In4-Ex5-Ex4-In1	7.5	0.68791366	0.7372881	0.7953609	0.82866997	0.8407254	0.85257006	0.85063434	0.7984982480364118	0.8121762197023917	0.7848202763704318
ce1-Ex7-In4-Ex5-Ex4-In1	8.0	0.6896818	0.7369288	0.79187965	0.8243601	0.8432988	0.8500878	0.84909934	0.796508048895381	0.8094090765484655	0.7836070212422964
ce1-Ex7-In4-Ex5-Ex4-In1	8.5	0.6864988	0.7366428	0.7900191	0.8217457	0.8411956	0.8460831	0.8481453	0.7945579437273786	0.8067432842721584	0.7823726031825989
ce1-Ex7-In4-Ex5-Ex4-In1	9.0	0.6854534	0.73248124	0.78721976	0.8200858	0.8381865	0.8445797	0.8445687	0.7926485230201338	0.8041810593709411	0.7811159866693265
ce1-Ex7-In4-Ex5-Ex4-In1	9.5	0.6827712	0.7291059	0.7840254	0.81813985	0.8384989	0.8430465	0.8439097	0.7907803772613745	0.8017239179201084	0.7798368366026406
ce1-Ex7-In4-Ex5-Ex4-In1	10.0	0.6798425	0.7287911	0.78005105	0.8150334	0.83940756	0.8425678	0.8401936	0.7889540969388298	0.7993725289238534	0.7785356649538062
ce1-Ex7-In4-Ex5-Ex4-In1	10.5	0.67815405	0.72472954	0.77925867	0.8136799	0.83764935	0.8409149	0.8370727	0.7871691135253814	0.7971256101027967	0.7772126169479662
ce1-Ex7-In4-Ex5-Ex4-In1	11.0	0.67680866	0.7213958	0.77709055	0.80927444	0.83317477	0.84159315	0.835566	0.785424216812175	0.7949811222482812	0.7758673113760688
ce1-Ex7-In4-Ex5-Ex4-In1	11.5	0.67118996	0.7165896	0.7749251	0.80638546	0.82669055	0.838775	0.83377725	0.7837190347643339	0.7929374626217965	0.7745006069068713
ce1-Ex7-In4-Ex5-Ex4-In1	12.0	0.67157453	0.713811	0.7708183	0.8057388	0.82590103	0.83722496	0.8316725	0.7820531953469817	0.7909923669459585	0.7731140237480049
ce1-Ex7-In4-Ex5-Ex4-In1	12.5	0.6701046	0.7098389	0.7677574	0.805645	0.8273164	0.8354864	0.8326376	0.7804263265252416	0.7891428394069616	0.7717098136435215
ce1-Ex7-In4-Ex5-Ex4-In1	13.0	0.66936624	0.7099066	0.7646295	0.80435693	0.825851	0.8339974	0.8324899	0.7788380562642376	0.787385143481997	0.7702909690464783
ce1-Ex7-In4-Ex5-Ex4-In1	13.5	0.6683184	0.7082236	0.7634713	0.8017011	0.82150424	0.83257633	0.8294374	0.777288012529093	0.7857148612462547	0.7688611638119313
ce1-Ex7-In4-Ex5-Ex4-In1	14.0	0.6674383	0.70733434	0.76457685	0.80039567	0.82177407	0.8309603	0.8281039	0.775775823284931	0.7841270162482508	0.7674246303216112
ce1-Ex7-In4-Ex5-Ex4-In1	14.5	0.66827744	0.70664203	0.7623608	0.79823875	0.82250947	0.8315141	0.8272591	0.7743011164968754	0.7826162432534834	0.7659859897402673
ce1-Ex7-In4-Ex5-Ex4-In1	15.0	0.6667285	0.7046846	0.75924796	0.7961154	0.8223815	0.8328178	0.8265726	0.7728635201300494	0.7811769809441296	0.7645500593159693
ce1-Ex7-In4-Ex5-Ex4-In1	15.5	0.66408426	0.7035002	0.75969285	0.7953918	0.8198485	0.8295343	0.8263725	0.7714626621495768	0.7798036628647106	0.763121661434443
ce1-Ex7-In4-Ex5-Ex4-In1	16.0	0.6644249	0.7041105	0.7592774	0.79514843	0.8179632	0.82767063	0.8273856	0.7701017970339178	0.7784887986487778	0.7617147954190577
ce1-Ex7-In4-Ex5-Ex4-In1	16.5	0.6621333	0.70201296	0.7568807	0.7924565	0.8108683	0.8254441	0.8265583	0.7687836720640178	0.7772252126715371	0.7603421314564984
ce1-Ex7-In4-Ex5-Ex4-In1	17.0	0.66037214	0.70064384	0.75616056	0.7889103	0.8088032	0.8262082	0.82370114	0.7675071544087276	0.7760089090891104	0.7590053997283449
ce1-Ex7-In4-Ex5-Ex4-In1	17.5	0.6580681	0.7002974	0.75366294	0.78848904	0.80873346	0.82281876	0.8201531	0.7662711112368985	0.7748368719222387	0.7577053505515583
ce1-Ex7-In4-Ex5-Ex4-In1	18.0	0.6559432	0.6983641	0.75105035	0.78701293	0.81197137	0.820972	0.8197706	0.7650744097173809	0.7737066872979442	0.7564421321368177
ce1-Ex7-In4-Ex5-Ex4-In1	18.5	0.65629506	0.6967014	0.74980867	0.7862641	0.8095259	0.82003266	0.8201637	0.7639159170190264	0.772616243496332	0.7552155905417208
ce1-Ex7-In4-Ex5-Ex4-In1	19.0	0.6559951	0.6937237	0.7507591	0.7866469	0.8114354	0.8173205	0.8201283	0.7627945003106854	0.7715635100134732	0.7540254906078976
ce1-Ex7-In4-Ex5-Ex4-In1	19.5	0.6532253	0.69075054	0.7495728	0.78584087	0.8097285	0.8156776	0.8192077	0.7617090267612091	0.7705463935521656	0.7528716599702526
ce1-Ex7-In4-Ex5-Ex4-In1	20.0	0.65052164	0.69117117	0.7481658	0.7864436	0.80857295	0.81486803	0.81789607	0.7606583635394483	0.7695626673470891	0.7517540597318074
ce1-Ex7-In4-Ex5-Ex4-In1	20.5	0.6492731	0.6899459	0.74569666	0.78704685	0.80797666	0.8160827	0.816481	0.759641377814254	0.7686099696431261	0.7506727859853819
ce1-Ex7-In4-Ex5-Ex4-In1	21.0	0.64750636	0.68938786	0.74462384	0.78795934	0.80782336	0.8165938	0.81553674	0.7586569367544773	0.7676858672064351	0.7496280063025196
ce1-Ex7-In4-Ex5-Ex4-In1	21.5	0.64493984	0.68919593	0.7442259	0.78780323	0.8070048	0.8153959	0.81339896	0.7577203749876582	0.7667942282688114	0.748646521706505
ce1-Ex7-In4-Ex5-Ex4-In1	22.0	0.64284086	0.68891114	0.74174666	0.78690785	0.8054921	0.8133568	0.8110643	0.7568439023263266	0.765945288010767	0.7477425166418862
ce1-Ex7-In4-Ex5-Ex4-In1	22.5	0.64333814	0.6862418	0.74293727	0.78643686	0.80759335	0.8138204	0.8106024	0.7560216987168168	0.7651480631096467	0.7468953343239869
ce1-Ex7-In4-Ex5-Ex4-In1	23.0	0.64298576	0.6850953	0.741331	0.786735	0.806629	0.81393635	0.80994517	0.7552479441054641	0.7644102875974105	0.7460856006135178
ce1-Ex7-In4-Ex5-Ex4-In1	23.5	0.6416741	0.68531615	0.74333453	0.7875962	0.8071511	0.8140277	0.80940014	0.7545168184386033	0.7637347041145718	0.7452989327626348
ce1-Ex7-In4-Ex5-Ex4-In1	24.0	0.6402879	0.6848268	0.7413502	0.7880646	0.8062046	0.81357104	0.8089219	0.7538225016625694	0.7631167270747283	0.7445282762504104
ce1-Ex7-In4-Ex5-Ex4-In1	24.5	0.64092827	0.6842334	0.7414589	0.78635216	0.80347294	0.8132059	0.8080847	0.7531591737236971	0.7625436594672288	0.7437746879801654
ce1-Ex7-In4-Ex5-Ex4-In1	25.0	0.6407469	0.6833755	0.7406217	0.78659606	0.8045825	0.8134025	0.80784774	0.7525210145683215	0.7619954499759956	0.7430465791606475
ce1-Ex7-In4-Ex5-Ex4-In1	25.5	0.6388105	0.6827742	0.7437513	0.7865419	0.8053601	0.81257784	0.80703616	0.7519022041427773	0.7614467121122974	0.7423576961732572
ce1-Ex7-In4-Ex5-Ex4-In1	26.0	0.6381095	0.6814779	0.7412287	0.78425163	0.8043119	0.8096516	0.8066185	0.7512969223933996	0.7608696236710824	0.7417242211157169
ce1-Ex7-In4-Ex5-Ex4-In1	26.5	0.63709	0.67836416	0.7410178	0.78334016	0.8034972	0.8080917	0.80497116	0.7507217705593607	0.7602622890390308	0.7411812520796907
ce1-Ex7-In4-Ex5-Ex4-In1	27.0	0.6375418	0.676153	0.7397886	0.78381264	0.802455	0.8078895	0.8044645	0.7501945812748995	0.7596574500588945	0.7407317124909044
ce1-Ex7-In4-Ex5-Ex4-In1	27.5	0.637474	0.67572206	0.73993534	0.7820592	0.8019604	0.80706054	0.8035353	0.7497113815789502	0.7590809834730126	0.7403417796848879
ce1-Ex7-In4-Ex5-Ex4-In1	28.0	0.6365032	0.67476654	0.73883206	0.7808947	0.80218863	0.8069352	0.8030296	0.749268198510447	0.7585570048877357	0.7399793921331583
ce1-Ex7-In4-Ex5-Ex4-In1	28.5	0.63528275	0.67482847	0.7379404	0.7793728	0.8014419	0.8060586	0.802455	0.7488610591083243	0.7581034489625686	0.73961866925408
ce1-Ex7-In4-Ex5-Ex4-In1	29.0	0.6354264	0.67574567	0.7372277	0.7781487	0.8010343	0.8058848	0.8016735	0.7484859904115168	0.7577283802657611	0.7392436005572725
ce1-Ex7-In4-Ex5-Ex4-In1	29.5	0.63451415	0.6735766	0.737374	0.7792218	0.7993371	0.8061907	0.801995	0.7481390194589582	0.7574278258362469	0.7388502130816695
ce1-Ex7-In4-Ex5-Ex4-In1	30.0	0.63467175	0.67380035	0.736522	0.7793426	0.80127263	0.8058848	0.8021126	0.7478161732895832	0.7571857751836455	0.7384465713955208
ce1-Ex7-In4-Ex5-Ex4-In1	30.5	0.6343678	0.6750407	0.7372913	0.7790473	0.8000783	0.8060377	0.8010205	0.7475134789423262	0.7569763477263213	0.7380506101583312
ce1-Ex7-In4-Ex5-Ex4-In1	31.0	0.6334763	0.6744925	0.7387492	0.7785006	0.79989207	0.80421126	0.80049574	0.7472269634561212	0.7567674819357912	0.7376864449764511
ce1-Ex7-In4-Ex5-Ex4-In1	31.5	0.63327676	0.67367667	0.73945045	0.7774755	0.79999894	0.8031785	0.8003025	0.7469526538699027	0.7565253551475855	0.73737995259222
ce1-Ex7-In4-Ex5-Ex4-In1	32.0	0.6319064	0.6737532	0.73873645	0.7787689	0.8008168	0.80226475	0.80063725	0.7467057075145812	0.7562462259942513	0.7371651890349111
ce1-Ex7-In4-Ex5-Ex4-In1	32.5	0.6309416	0.67314404	0.7398747	0.7793661	0.8004095	0.8020088	0.80119663	0.7465013956468175	0.7559642644308125	0.7370385268628225
ce1-Ex7-In4-Ex5-Ex4-In1	33.0	0.6301712	0.67129266	0.74022037	0.7795305	0.7994405	0.80217135	0.80063725	0.7463359161941711	0.7557055180882334	0.7369663143001087
ce1-Ex7-In4-Ex5-Ex4-In1	33.5	0.63070345	0.6709669	0.7397886	0.77921504	0.80021626	0.80236506	0.80078226	0.7462054670842017	0.7554942734614903	0.736916660706913
ce1-Ex7-In4-Ex5-Ex4-In1	34.0	0.6316202	0.6714571	0.7402226	0.77933925	0.79889274	0.8016735	0.8026246	0.7461062462444686	0.7553486360987129	0.7368638563902243
ce1-Ex7-In4-Ex5-Ex4-In1	34.5	0.6310762	0.6717507	0.7401109	0.7797219	0.7985209	0.8014039	0.8020019	0.7460344516025318	0.7552768414567761	0.7367920617482875
ce1-Ex7-In4-Ex5-Ex4-In1	35.0	0.6313117	0.6704184	0.7414237	0.780888	0.7988032	0.8021368	0.8021264	0.7459862810859506	0.7552750874632392	0.7366974747086619
ce1-Ex7-In4-Ex5-Ex4-In1	35.5	0.63010955	0.67035383	0.7416347	0.78005105	0.7970767	0.802455	0.80162853	0.7459579326222847	0.755327534516347	0.7365883307282224
ce1-Ex7-In4-Ex5-Ex4-In1	36.0	0.62986875	0.67050046	0.7413278	0.78093505	0.7976472	0.8020641	0.8017184	0.7459456041390937	0.7554084729230888	0.7364827353550987
ce1-Ex7-In4-Ex5-Ex4-In1	36.5	0.6294769	0.6692491	0.7424986	0.780619	0.7969599	0.80158705	0.8013348	0.7459454935639372	0.7554860120436073	0.7364049750842672
ce1-Ex7-In4-Ex5-Ex4-In1	37.0	0.6290405	0.6696826	0.7421625	0.7804711	0.7965444	0.80221975	0.8025173	0.745953798824375	0.7555265001020577	0.7363810975466922
ce1-Ex7-In4-Ex5-Ex4-In1	37.5	0.62701213	0.6672834	0.742585	0.7793292	0.79631096	0.8026246	0.8020399	0.7459940073678273	0.7555345258474974	0.7364534888881572
ce1-Ex7-In4-Ex5-Ex4-In1	38.0	0.6264179	0.6678007	0.74339867	0.78002757	0.7957415	0.80198115	0.80289805	0.7460872145864973	0.7555500833704923	0.7366243458025022
ce1-Ex7-In4-Ex5-Ex4-In1	38.5	0.62516654	0.66804636	0.7449899	0.77900034	0.7975612	0.8007374	0.8022336	0.746226030325118	0.7555956322191804	0.7368564284310557
ce1-Ex7-In4-Ex5-Ex4-In1	39.0	0.6237918	0.6664687	0.7448807	0.7800611	0.7993233	0.80055094	0.80247575	0.7464030644284224	0.7556918708057111	0.7371142580511337
ce1-Ex7-In4-Ex5-Ex4-In1	39.5	0.6229274	0.66694456	0.7454974	0.78010815	0.7979429	0.7999921	0.80233043	0.7466109267411433	0.7558533165953876	0.737368536886899
ce1-Ex7-In4-Ex5-Ex4-In1	40.0	0.6238947	0.66697377	0.7449931	0.7807501	0.7983351	0.8008237	0.8030434	0.7468422271080138	0.7560846169622581	0.7375998372537695
ce1-Ex7-In4-Ex5-Ex4-In1	40.5	0.62320524	0.66694164	0.7470027	0.7816518	0.80065453	0.801549	0.8037675	0.747089575373767	0.7563783817510557	0.7378007689964783
ce1-Ex7-In4-Ex5-Ex4-In1	41.0	0.6220083	0.6678475	0.74878836	0.78145653	0.8010481	0.8034487	0.80534273	0.7473455813831358	0.7567151832771981	0.7379759794890735
ce1-Ex7-In4-Ex5-Ex4-In1	41.5	0.62207216	0.6671111	0.7487109	0.7820491	0.80259115	0.8042078	0.80585	0.747602854980853	0.757065723764848	0.738139986196858
ce1-Ex7-In4-Ex5-Ex4-In1	42.0	0.62049705	0.66866654	0.7469641	0.7824231	0.80303305	0.8041038	0.8051066	0.7478540060116518	0.7573945244913218	0.7383134875319817
ce1-Ex7-In4-Ex5-Ex4-In1	42.5	0.6210458	0.66774523	0.74742776	0.78266233	0.8043431	0.8048462	0.80690736	0.7480916443202652	0.7576643455979479	0.7385189430425825
ce1-Ex7-In4-Ex5-Ex4-In1	43.0	0.6198794	0.67091995	0.74820125	0.7838802	0.80481845	0.80635417	0.8070048	0.7483469835061753	0.7578872935710571	0.7388066734412936
ce1-Ex7-In4-Ex5-Ex4-In1	43.5	0.6199625	0.6706442	0.7483528	0.78401524	0.80648285	0.8082625	0.8068795	0.7486502984778427	0.7581149689625118	0.7391856279931736
ce1-Ex7-In4-Ex5-Ex4-In1	44.0	0.6190409	0.67170084	0.74946946	0.7840659	0.80631244	0.8089777	0.80544	0.7489927910434673	0.75837206250297	0.7396135195839646
ce1-Ex7-In4-Ex5-Ex4-In1	44.5	0.6212621	0.67121345	0.75069124	0.78387344	0.8059717	0.8076178	0.8061142	0.7493656630112501	0.758679744603553	0.7400515814189471
ce1-Ex7-In4-Ex5-Ex4-In1	45.0	0.62177527	0.67189175	0.7506815	0.7829253	0.8070745	0.80719286	0.8072033	0.7497601161893909	0.7590499883193366	0.7404702440594452
ce1-Ex7-In4-Ex5-Ex4-In1	45.5	0.62127596	0.6728234	0.7504745	0.7852014	0.80740875	0.80764914	0.80748886	0.7501673523860904	0.7594814339783934	0.7408532707937875
ce1-Ex7-In4-Ex5-Ex4-In1	46.0	0.62188625	0.67361194	0.7508821	0.78741986	0.80876833	0.80803245	0.8086288	0.7505785734095486	0.7599578448690513	0.7411993019500459
ce1-Ex7-In4-Ex5-Ex4-In1	46.5	0.6238057	0.67374146	0.7534487	0.7876573	0.8072207	0.8083044	0.8090999	0.7509849810679664	0.7604496515526356	0.7415203105832973
ce1-Ex7-In4-Ex5-Ex4-In1	47.0	0.62364167	0.67360014	0.7540072	0.7879967	0.809257	0.80964464	0.8073147	0.7513777771695436	0.7609180872344253	0.7418374671046618
ce1-Ex7-In4-Ex5-Ex4-In1	47.5	0.62319416	0.6741773	0.7542931	0.7876166	0.8091383	0.80919063	0.8066951	0.7517481635224809	0.7613208648001636	0.7421754622447981
ce1-Ex7-In4-Ex5-Ex4-In1	48.0	0.62387526	0.67314994	0.7536597	0.7888254	0.8080987	0.81054646	0.80722415	0.7521105574579713	0.7616510759376414	0.7425700389783012
ce1-Ex7-In4-Ex5-Ex4-In1	48.5	0.6236806	0.67344415	0.75466365	0.7886487	0.8095154	0.81126386	0.8081789	0.7524849271401021	0.7619477959240971	0.743022058356107
ce1-Ex7-In4-Ex5-Ex4-In1	49.0	0.6238057	0.6736855	0.75494325	0.78965497	0.8112428	0.81223774	0.8077153	0.7528708006264142	0.7622404025204765	0.7435011987323519
ce1-Ex7-In4-Ex5-Ex4-In1	49.5	0.6246515	0.6737532	0.7546116	0.7900157	0.81060946	0.81384146	0.80939317	0.7532677059744481	0.7625565123517368	0.7439788995971595
ce1-Ex7-In4-Ex5-Ex4-In1	50.0	0.62346375	0.6740123	0.75530434	0.7910544	0.8105115	0.81332874	0.8107074	0.7536751712417451	0.7629175610959894	0.7444327813875008
ce1-Ex7-In4-Ex5-Ex4-In1	50.5	0.62414783	0.6737768	0.7551156	0.7935636	0.8119328	0.8126901	0.81224126	0.754092724485846	0.7633351143400903	0.7448503346316017
ce1-Ex7-In4-Ex5-Ex4-In1	51.0	0.62412	0.6751763	0.7552783	0.79217315	0.8131217	0.81448466	0.81149846	0.7545198937642917	0.7638087001415804	0.745231087387003
ce1-Ex7-In4-Ex5-Ex4-In1	51.5	0.62344706	0.67639214	0.75613445	0.792337	0.8125042	0.8150826	0.81216764	0.7549562071346231	0.7643258090286854	0.7455866052405608
ce1-Ex7-In4-Ex5-Ex4-In1	52.0	0.62372786	0.674245	0.756014	0.7934508	0.8136869	0.815977	0.811565	0.7554011926543811	0.7648640614383762	0.745938323870386
ce1-Ex7-In4-Ex5-Ex4-In1	52.5	0.6251053	0.67573094	0.7541209	0.7947853	0.81636816	0.8165057	0.8132515	0.7558543783811067	0.7653948968607768	0.7463138599014366
ce1-Ex7-In4-Ex5-Ex4-In1	53.0	0.6239587	0.6765723	0.7531858	0.79640365	0.8180374	0.8153008	0.8140523	0.7563152923723406	0.7658879936500234	0.7467425910946579
ce1-Ex7-In4-Ex5-Ex4-In1	53.5	0.62533927	0.67607033	0.7545239	0.7969599	0.8169042	0.8175429	0.81298476	0.7567592812990878	0.7662997997787578	0.7472187628194177
ce1-Ex7-In4-Ex5-Ex4-In1	54.0	0.6258798	0.67705095	0.7564244	0.7995611	0.8159946	0.8188504	0.81548744	0.7571692549681629	0.766632123752158	0.7477063861841678
ce1-Ex7-In4-Ex5-Ex4-In1	54.5	0.62616694	0.67724603	0.7569459	0.8000783	0.8171441	0.8171053	0.8156987	0.757556086140821	0.7669256880348834	0.7481864842467587
ce1-Ex7-In4-Ex5-Ex4-In1	55.0	0.6243537	0.67832273	0.7583296	0.79985756	0.81870544	0.8185781	0.8138766	0.7579306475783179	0.7672194539556065	0.7486418412010292
ce1-Ex7-In4-Ex5-Ex4-In1	55.5	0.6237696	0.6794038	0.75986624	0.8001749	0.8198591	0.81997246	0.8146007	0.7583038120419083	0.7675462018961526	0.749061422187664
ce1-Ex7-In4-Ex5-Ex4-In1	56.0	0.6231136	0.68117195	0.76111746	0.8000507	0.8188893	0.81949794	0.8131567	0.7586864522928483	0.7679288421470926	0.749444062438604
ce1-Ex7-In4-Ex5-Ex4-In1	56.5	0.62262464	0.68086904	0.76109123	0.7993819	0.8204827	0.82047564	0.8145198	0.7590894410923927	0.7683782474696814	0.749800634715104
ce1-Ex7-In4-Ex5-Ex4-In1	57.0	0.62249136	0.6813353	0.76208174	0.79907185	0.82096136	0.8201921	0.812378	0.7595236512017972	0.7688932530958595	0.7501540493077349
ce1-Ex7-In4-Ex5-Ex4-In1	57.5	0.62143403	0.6811393	0.7629356	0.8009963	0.82096136	0.8225059	0.8123499	0.7599999553823171	0.7694628241663122	0.7505370865983221
ce1-Ex7-In4-Ex5-Ex4-In1	58.0	0.62089616	0.68275636	0.7636719	0.80356306	0.8231175	0.82148653	0.81122184	0.7605292263952076	0.7700697448748777	0.7509887079155375
ce1-Ex7-In4-Ex5-Ex4-In1	58.5	0.62077695	0.68283373	0.76683223	0.803466	0.82321	0.8204083	0.81023526	0.7611223370017243	0.770695038279407	0.7515496357240415
ce1-Ex7-In4-Ex5-Ex4-In1	59.0	0.62102085	0.6828635	0.7677706	0.80434656	0.8230037	0.8205784	0.81137586	0.7617177838180487	0.7712583022977187	0.7521772653383786
ce1-Ex7-In4-Ex5-Ex4-In1	59.5	0.6203558	0.6805871	0.77022105	0.8039304	0.8237367	0.8219978	0.8125884	0.7622592110910139	0.771722079875009	0.7527963423070189
ce1-Ex7-In4-Ex5-Ex4-In1	60.0	0.62015635	0.682441	0.7704732	0.8058222	0.82478064	0.8215078	0.81241304	0.7627652130278523	0.7721348149219146	0.7533956111337899
ce1-Ex7-In4-Ex5-Ex4-In1	60.5	0.6210597	0.6817988	0.77185124	0.8049018	0.82391125	0.8216853	0.81222373	0.7632543838357962	0.7725431902130849	0.7539655774585076
ce1-Ex7-In4-Ex5-Ex4-In1	61.0	0.62180024	0.68131745	0.7732018	0.80589175	0.823363	0.8221967	0.81321293	0.7637453177220781	0.7729877075763224	0.7545029278678338
ce1-Ex7-In4-Ex5-Ex4-In1	61.5	0.62185013	0.6838133	0.7731086	0.8087823	0.8235552	0.82207954	0.8126515	0.7642566088939302	0.7734989987481745	0.7550142190396859
ce1-Ex7-In4-Ex5-Ex4-In1	62.0	0.623322	0.68482083	0.77495515	0.80876833	0.8248163	0.8252657	0.8159876	0.764806851558585	0.7740956579358736	0.7555180451812963
ce1-Ex7-In4-Ex5-Ex4-In1	62.5	0.6231719	0.688255	0.7746482	0.8069143	0.825016	0.8249732	0.81678426	0.7654146399232746	0.774784241817337	0.7560450380292123
ce1-Ex7-In4-Ex5-Ex4-In1	63.0	0.624184	0.68858755	0.776338	0.80589175	0.82656187	0.82682997	0.8159488	0.7660985681952319	0.775561436979227	0.7566356994112369
ce1-Ex7-In4-Ex5-Ex4-In1	63.5	0.62606376	0.6893549	0.7748284	0.80709535	0.8288528	0.82948047	0.8182918	0.7668772305816887	0.7764177490613587	0.7573367121020186
ce1-Ex7-In4-Ex5-Ex4-In1	64.0	0.63042605	0.687749	0.7745982	0.8076526	0.8297927	0.83103573	0.8169783	0.7677692212898777	0.7773419225675604	0.758196520012195
ce1-Ex7-In4-Ex5-Ex4-In1	64.5	0.6311519	0.6884737	0.77695	0.80864275	0.8296204	0.8336473	0.8150897	0.7686867800137941	0.7782270900786759	0.7591464699489123
ce1-Ex7-In4-Ex5-Ex4-In1	65.0	0.6313117	0.6889741	0.77853084	0.81029123	0.8304786	0.83439827	0.8165092	0.769547566418223	0.7790122369028921	0.7600828959335538
ce1-Ex7-In4-Ex5-Ex4-In1	65.5	0.6328216	0.6887523	0.7799301	0.8106514	0.83102494	0.8346982	0.8163118	0.7703783046665814	0.7797575761260841	0.7609990332070787
ce1-Ex7-In4-Ex5-Ex4-In1	66.0	0.6314183	0.6903571	0.7819885	0.8145796	0.8297927	0.83693486	0.8169042	0.7712057189222868	0.7805198005145898	0.7618916373299839
ce1-Ex7-In4-Ex5-Ex4-In1	66.5	0.6316988	0.69062436	0.782632	0.813975	0.8308704	0.8361379	0.81860995	0.7720565333487559	0.7813464054787016	0.7627666612188102
ce1-Ex7-In4-Ex5-Ex4-In1	67.0	0.63144916	0.6913696	0.781709	0.8152551	0.8312947	0.8384408	0.81959355	0.7729574721094061	0.7822715537017091	0.7636433905171032
ce1-Ex7-In4-Ex5-Ex4-In1	67.5	0.6332402	0.69253075	0.78149354	0.8160686	0.83256555	0.83772916	0.81957227	0.7739352593676545	0.7833145308271572	0.7645559879081518
ce1-Ex7-In4-Ex5-Ex4-In1	68.0	0.6333077	0.6921696	0.7825713	0.82031256	0.83397216	0.8391967	0.8209791	0.7750166192869183	0.7844812897715875	0.7655519488022492
ce1-Ex7-In4-Ex5-Ex4-In1	68.5	0.6343397	0.69537127	0.7847754	0.8201708	0.8355443	0.841491	0.8209011	0.7762282760306145	0.7857685860954963	0.7666879659657327
ce1-Ex7-In4-Ex5-Ex4-In1	69.0	0.634244	0.6970797	0.78459966	0.82218254	0.83840805	0.8429551	0.82166755	0.7775969537621603	0.787169655039843	0.7680242524844776
ce1-Ex7-In4-Ex5-Ex4-In1	69.5	0.63512224	0.69890994	0.7869655	0.8239219	0.8394367	0.84327686	0.8227512	0.7790786934172101	0.7886264828932422	0.7695309039411781
ce1-Ex7-In4-Ex5-Ex4-In1	70.0	0.63596183	0.702418	0.78890693	0.8254834	0.8405797	0.84583724	0.82562613	0.7806134772646504	0.7900981251308099	0.7711288293984908
ce1-Ex7-In4-Ex5-Ex4-In1	70.5	0.63624376	0.70322573	0.7898659	0.8253549	0.8430831	0.84680295	0.8292293	0.7822039414677461	0.7916049417515298	0.7728029411839623
ce1-Ex7-In4-Ex5-Ex4-In1	71.0	0.6402199	0.70432115	0.7931021	0.8257832	0.8447556	0.8497004	0.8289783	0.7838527221897625	0.7931658430892244	0.7745396012903006
ce1-Ex7-In4-Ex5-Ex4-In1	71.5	0.64071286	0.706835	0.79625607	0.8279821	0.8474536	0.8497668	0.8285409	0.7855624555939646	0.7947962351945526	0.7763286759933767
ce1-Ex7-In4-Ex5-Ex4-In1	72.0	0.64305115	0.70725775	0.7980942	0.8300799	0.8499107	0.8520689	0.8307589	0.7873357778436176	0.7965064455035643	0.778165110183671
ce1-Ex7-In4-Ex5-Ex4-In1	72.5	0.64314204	0.7083432	0.7985966	0.8321657	0.85225403	0.8532394	0.8322053	0.7891753251019864	0.7983008495978694	0.7800498006061034
ce1-Ex7-In4-Ex5-Ex4-In1	73.0	0.643904	0.7096299	0.7992854	0.83338755	0.8557424	0.8549616	0.83448136	0.791083733532336	0.8001779074433144	0.7819895596213575
ce1-Ex7-In4-Ex5-Ex4-In1	73.5	0.6444559	0.70897555	0.8011586	0.83711976	0.8586237	0.855921	0.8365544	0.793063639297932	0.8021311900187291	0.7839960885771349
ce1-Ex7-In4-Ex5-Ex4-In1	74.0	0.64609104	0.7098328	0.800979	0.83746433	0.86075956	0.8575526	0.8377437	0.7951176785620387	0.8041513284812359	0.7860840286428415
ce1-Ex7-In4-Ex5-Ex4-In1	74.5	0.6479691	0.71170086	0.80265224	0.8379832	0.8671147	0.85684437	0.8422866	0.797248487487922	0.806228763331708	0.788268211644136
ce1-Ex7-In4-Ex5-Ex4-In1	75.0	0.6489212	0.71239436	0.80411416	0.83759856	0.87000054	0.85943466	0.8448325	0.7994486727156107	0.8083610420024826	0.7905363034287388
ce1-Ex7-In4-Ex5-Ex4-In1	75.5	0.65161127	0.71374923	0.8036323	0.8404194	0.87395805	0.8622933	0.8466045	0.8017096136738209	0.8105521142984099	0.7928671130492319
ce1-Ex7-In4-Ex5-Ex4-In1	76.0	0.65113515	0.7159576	0.8073391	0.8422282	0.8735079	0.8678975	0.84914356	0.8040321057088462	0.8128039299848492	0.7952602814328432
ce1-Ex7-In4-Ex5-Ex4-In1	76.5	0.6542435	0.7168718	0.8115019	0.84401214	0.87366813	0.8701713	0.85249835	0.806416944166982	0.8151183678786912	0.7977155204552727
ce1-Ex7-In4-Ex5-Ex4-In1	77.0	0.65624315	0.7199908	0.81312513	0.8476522	0.8773854	0.87372917	0.8553556	0.8088649243945216	0.8174971806898633	0.8002326680991799
ce1-Ex7-In4-Ex5-Ex4-In1	77.5	0.6560124	0.7240442	0.81871605	0.8504755	0.88029015	0.8765385	0.85671026	0.8113768417377601	0.8199420244682741	0.8028116590072462
ce1-Ex7-In4-Ex5-Ex4-In1	78.0	0.6582734	0.7241975	0.8214652	0.85540766	0.8847163	0.87814116	0.85640484	0.8139534915429916	0.8224545778202296	0.8054524052657536
ce1-Ex7-In4-Ex5-Ex4-In1	78.5	0.65906596	0.7238721	0.8255761	0.8549356	0.88969296	0.88104135	0.8612579	0.8165956691565106	0.8250367555598982	0.808154582753123
ce1-Ex7-In4-Ex5-Ex4-In1	79.0	0.6586031	0.72801113	0.831007	0.8591991	0.8939432	0.88369805	0.86455685	0.8193041699246111	0.8276910200008414	0.8109173198483808
ce1-Ex7-In4-Ex5-Ex4-In1	79.5	0.65917593	0.7319219	0.83419603	0.8607483	0.90173143	0.8853636	0.8668994	0.8220797891935879	0.8304207899087217	0.8137387884784542
ce1-Ex7-In4-Ex5-Ex4-In1	80.0	0.6638543	0.7352553	0.8371742	0.8683214	0.9030148	0.88984907	0.8710449	0.8249202478801382	0.8332337086942183	0.816606787066058
ce1-Ex7-In4-Ex5-Ex4-In1	80.5	0.6667752	0.74001193	0.83920395	0.8699512	0.90884525	0.8930213	0.8751229	0.8278231028882229	0.836138229644831	0.8195079761316149
ce1-Ex7-In4-Ex5-Ex4-In1	81.0	0.66970605	0.74073666	0.8406525	0.8757653	0.9111148	0.8975956	0.8774544	0.830788903545033	0.8391400965083528	0.8224377105817132
ce1-Ex7-In4-Ex5-Ex4-In1	81.5	0.67594635	0.7442901	0.8448215	0.8809257	0.9114569	0.89826673	0.8801477	0.8338181991777578	0.8422450478949195	0.8253913504605961
ce1-Ex7-In4-Ex5-Ex4-In1	82.0	0.67859507	0.74597955	0.84943116	0.88593	0.91472113	0.9038743	0.884387	0.836911539113588	0.8454586263313473	0.8283644518958286
ce1-Ex7-In4-Ex5-Ex4-In1	82.5	0.67945415	0.74838185	0.8490735	0.8920223	0.9178221	0.9093427	0.89011055	0.8400694726797139	0.8487859855614339	0.8313529597979938
ce1-Ex7-In4-Ex5-Ex4-In1	83.0	0.68295276	0.75338376	0.8551177	0.8986895	0.92183554	0.9129116	0.89835364	0.8432925492033254	0.8522317208023023	0.8343533776043486
ce1-Ex7-In4-Ex5-Ex4-In1	83.5	0.68713564	0.7573797	0.85537046	0.9002999	0.9253342	0.9173226	0.9027802	0.8465813180116128	0.8557997458690755	0.8373628901541502
ce1-Ex7-In4-Ex5-Ex4-In1	84.0	0.6903541	0.75718397	0.8574556	0.90576017	0.92940015	0.9207209	0.90803164	0.8499363284317665	0.8594932338678727	0.8403794229956603
ce1-Ex7-In4-Ex5-Ex4-In1	84.5	0.6948549	0.76147157	0.859573	0.9115978	0.9308064	0.92627543	0.9137633	0.8533581297909766	0.8633146263683918	0.8434016332135613
ce1-Ex7-In4-Ex5-Ex4-In1	85.0	0.69649875	0.7651335	0.86251485	0.9137067	0.9335943	0.9338313	0.9208555	0.8568472714164332	0.8672657034014568	0.8464288394314097
ce1-Ex7-In4-Ex5-Ex4-In1	85.5	0.70060736	0.7711237	0.86601955	0.9182407	0.93947697	0.93860537	0.9279721	0.8604042583401328	0.8713477989988667	0.8494607176813989
ce1-Ex7-In4-Ex5-Ex4-In1	86.0	0.7044189	0.775082	0.8658045	0.92417693	0.9421491	0.94372535	0.928694	0.8640288931751252	0.8755614295259325	0.8524963568243179
ce1-Ex7-In4-Ex5-Ex4-In1	86.5	0.7085918	0.78005105	0.8694088	0.9254041	0.9429578	0.9457706	0.92902017	0.8677206716201813	0.879906012164961	0.8555353310754016
ce1-Ex7-In4-Ex5-Ex4-In1	87.0	0.71373993	0.7829658	0.8737902	0.928661	0.9483785	0.9505786	0.92827314	0.8714790893740723	0.8843801170271567	0.8585780617209878
ce1-Ex7-In4-Ex5-Ex4-In1	87.5	0.7161465	0.7816147	0.8755511	0.9309637	0.94909686	0.9545243	0.93147326	0.8753036421355691	0.888981613801549	0.8616256704695892
ce1-Ex7-In4-Ex5-Ex4-In1	88.0	0.7182621	0.78266233	0.87701356	0.93550926	0.95275587	0.9566628	0.9352425	0.879193825603443	0.893707830892456	0.8646798203144299
ce1-Ex7-In4-Ex5-Ex4-In1	88.5	0.71872807	0.78370124	0.8808641	0.93470514	0.9555025	0.96040213	0.93703675	0.8831491354764643	0.89855570742452	0.8677425635284087
ce1-Ex7-In4-Ex5-Ex4-In1	89.0	0.71946186	0.78458273	0.88225645	0.93551344	0.95800173	0.9622818	0.9376554	0.8871690674534046	0.9035219266915369	0.8708162082152724
ce1-Ex7-In4-Ex5-Ex4-In1	89.5	0.7207319	0.7829894	0.8853248	0.93763447	0.9622601	0.96510255	0.94326556	0.8912531172330348	0.9086030263389362	0.8739032081271334
ce1-Ex7-In4-Ex5-Ex4-In1	90.0	0.7240911	0.7834549	0.8885546	0.94179136	0.96455836	0.96952045	0.9500928	0.8954007805141256	0.9137954851589373	0.877006075869314
ce2-Oligo-Endo	5.0	-0.2639678	-0.26966676	-0.24798559	-0.23315997	-0.22147466	-0.19246268	-0.18166865	-0.23356867722479216	-0.22500627438315593	-0.2421310800664284
ce2-Oligo-Endo	5.5	-0.26749068	-0.2700542	-0.2507147	-0.23756154	-0.22196457	-0.19286877	-0.18133794	-0.23292731500940017	-0.22485124562426864	-0.2410033843945317
ce2-Oligo-Endo	6.0	-0.2672548	-0.26672518	-0.2512277	-0.23865671	-0.2242373	-0.19343102	-0.18103914	-0.23230218790949192	-0.2246902272331375	-0.23991414858584634
ce2-Oligo-Endo	6.5	-0.26855046	-0.2631996	-0.25280243	-0.23793878	-0.22336398	-0.19281475	-0.18018872	-0.23169263846632418	-0.22452115743549872	-0.23886411949714964
ce2-Oligo-Endo	7.0	-0.26900807	-0.26163724	-0.25287843	-0.23858735	-0.2237003	-0.19378322	-0.17860608	-0.23109800922115353	-0.22434200185219472	-0.23785401659011235
ce2-Oligo-Endo	7.5	-0.26827097	-0.26144332	-0.25058746	-0.23884235	-0.22063884	-0.19519675	-0.18124431	-0.23051764271523678	-0.22415079390075257	-0.236884491529721
ce2-Oligo-Endo	8.0	-0.2669548	-0.261334	-0.25052592	-0.2375126	-0.22064896	-0.1942716	-0.18192568	-0.22995088148983064	-0.22394568608333876	-0.23595607689632253
ce2-Oligo-Endo	8.5	-0.26778454	-0.26058742	-0.24941836	-0.23463364	-0.21970218	-0.193407	-0.18432376	-0.22939706808619176	-0.22372501210477894	-0.23506912406760458
ce2-Oligo-Endo	9.0	-0.26917168	-0.25915903	-0.24870902	-0.23486984	-0.21828479	-0.19328694	-0.18280454	-0.22885554504557692	-0.22348735762815747	-0.23422373246299638
ce2-Oligo-Endo	9.5	-0.26526126	-0.25615305	-0.24537471	-0.23440968	-0.21793713	-0.19433767	-0.18084793	-0.2283256549092429	-0.2232316343504331	-0.23341967546805267
ce2-Oligo-Endo	10.0	-0.26615438	-0.25428176	-0.2470453	-0.2333248	-0.21859205	-0.19476406	-0.18079613	-0.22780674021844627	-0.22295714826486626	-0.23265633217202628
ce2-Oligo-Endo	10.5	-0.26650596	-0.252289	-0.24791797	-0.22997586	-0.2204446	-0.19645238	-0.1787673	-0.22729944239459213	-0.22266487303165064	-0.23193401175753361
ce2-Oligo-Endo	11.0	-0.2652592	-0.25273052	-0.24834216	-0.22855404	-0.21929365	-0.19664072	-0.17918926	-0.2268051072066572	-0.22235654030420113	-0.23125367410911327
ce2-Oligo-Endo	11.5	-0.26229754	-0.25324816	-0.24845693	-0.22741929	-0.21741778	-0.19600767	-0.1787653	-0.22632413371725596	-0.22203312201544972	-0.2306151454190622
ce2-Oligo-Endo	12.0	-0.26083076	-0.25326872	-0.2477725	-0.22890535	-0.21658745	-0.19588548	-0.17759524	-0.22585692098900276	-0.22169589803272813	-0.2300179439452774
ce2-Oligo-Endo	12.5	-0.25894475	-0.25062644	-0.24809624	-0.22975238	-0.21570694	-0.19709556	-0.17896831	-0.22540386808451185	-0.2213464887403619	-0.2294612474286618
ce2-Oligo-Endo	13.0	-0.25944752	-0.25082344	-0.24822739	-0.22901095	-0.21636124	-0.19610582	-0.17907381	-0.22496537406639777	-0.2209868593093426	-0.22894388882345296
ce2-Oligo-Endo	13.5	-0.25852862	-0.24920718	-0.247076	-0.22979707	-0.21568473	-0.19600967	-0.17939033	-0.2245418379972748	-0.22061929209098785	-0.22846438390356177
ce2-Oligo-Endo	14.0	-0.2581929	-0.24803886	-0.24713746	-0.22818452	-0.2154788	-0.1960277	-0.17858617	-0.22413365893975737	-0.22024632942069658	-0.22802098845881816
ce2-Oligo-Endo	14.5	-0.25705436	-0.24743241	-0.24680977	-0.2291186	-0.216026	-0.19608378	-0.17846677	-0.2237412359564599	-0.21987069460534187	-0.22761177730757792
ce2-Oligo-Endo	15.0	-0.25727254	-0.24772333	-0.24556912	-0.22886677	-0.21540006	-0.19641632	-0.1797009	-0.22336496810999656	-0.21949520222504185	-0.22723473399495128
ce2-Oligo-Endo	15.5	-0.25657895	-0.24805935	-0.24587205	-0.22634797	-0.21373305	-0.19581738	-0.17955357	-0.22300525446298197	-0.21912266925140073	-0.22688783967456322
ce2-Oligo-Endo	16.0	-0.2550424	-0.24866188	-0.24539927	-0.22600113	-0.2137391	-0.19670683	-0.18069075	-0.22265849088535566	-0.2187544930856334	-0.22656248868507792
ce2-Oligo-Endo	16.5	-0.2549766	-0.24808395	-0.24490817	-0.22591391	-0.21312991	-0.1970655	-0.18091963	-0.22232165953218047	-0.21839227481623735	-0.2262510442481236
ce2-Oligo-Endo	17.0	-0.25491288	-0.24844052	-0.24470972	-0.2249913	-0.21245836	-0.1971176	-0.17972678	-0.2219960388937555	-0.21803862561423676	-0.22595345217327423
ce2-Oligo-Endo	17.5	-0.2542016	-0.24765776	-0.24475062	-0.22606602	-0.21440698	-0.19672686	-0.17991991	-0.2216829074603798	-0.2176957005413701	-0.2256701143793895
ce2-Oligo-Endo	18.0	-0.25269768	-0.24823764	-0.24574515	-0.22577195	-0.21609868	-0.1954689	-0.17912358	-0.22138354372235247	-0.2173653743897747	-0.22540171305493023
ce2-Oligo-Endo	18.5	-0.25193793	-0.24750207	-0.24461152	-0.22556713	-0.21576953	-0.19595158	-0.17831354	-0.22109922616997268	-0.2170493813047845	-0.22514907103516088
ce2-Oligo-Endo	19.0	-0.25330156	-0.24585977	-0.24339671	-0.22554077	-0.21628247	-0.19563313	-0.17744206	-0.22083123329353943	-0.216749417627167	-0.22491304895991185
ce2-Oligo-Endo	19.5	-0.2531167	-0.2445747	-0.24204163	-0.22588553	-0.21721977	-0.19474004	-0.17730281	-0.22058084358335175	-0.21646720892682522	-0.2246944782398783
ce2-Oligo-Endo	20.0	-0.2536673	-0.24423105	-0.24100803	-0.22603966	-0.21583213	-0.19409546	-0.17625067	-0.22034933552970892	-0.21620454290066063	-0.22449412815875722
ce2-Oligo-Endo	20.5	-0.2513221	-0.24325769	-0.2390219	-0.22523662	-0.21599166	-0.19368917	-0.17540963	-0.22013798762290981	-0.21596327008088775	-0.22431270516493187
ce2-Oligo-Endo	21.0	-0.25186402	-0.24231748	-0.23951162	-0.22473589	-0.2166945	-0.19476007	-0.17597824	-0.2199480783532537	-0.2157452742717767	-0.2241508824347307
ce2-Oligo-Endo	21.5	-0.25154787	-0.24268535	-0.23884235	-0.22302975	-0.21562618	-0.19437169	-0.17493655	-0.2197655682452273	-0.2155418533979737	-0.22398928309248092
ce2-Oligo-Endo	22.0	-0.25135905	-0.24356233	-0.23748814	-0.22256392	-0.21489741	-0.19497229	-0.17414954	-0.21957901931826423	-0.215342488634459	-0.22381555000206946
ce2-Oligo-Endo	22.5	-0.2513734	-0.24358277	-0.23798567	-0.22253354	-0.21292016	-0.19560508	-0.17418928	-0.21939361230508345	-0.215145454483587	-0.2236417701265799
ce2-Oligo-Endo	23.0	-0.25241223	-0.24373817	-0.2363467	-0.22217311	-0.21267614	-0.19584343	-0.17283438	-0.2192145279384042	-0.21494962249597754	-0.22347943338083087
ce2-Oligo-Endo	23.5	-0.2524163	-0.24439263	-0.23626111	-0.22152932	-0.21271244	-0.1954709	-0.17295752	-0.2190469469509455	-0.21475618762483412	-0.2233377062770569
ce2-Oligo-Endo	24.0	-0.2519913	-0.24306348	-0.23677875	-0.22168721	-0.2116721	-0.19490622	-0.17360315	-0.21889605007542645	-0.21456975598065697	-0.22322234417019593
ce2-Oligo-Endo	24.5	-0.25119486	-0.24285702	-0.23545842	-0.22124797	-0.21048917	-0.19381325	-0.1729754	-0.2187670180445661	-0.21439870939545852	-0.2231353266936737
ce2-Oligo-Endo	25.0	-0.25099376	-0.24217036	-0.23502257	-0.22068134	-0.20957467	-0.19398537	-0.1724471	-0.21866503159108364	-0.2142548529976237	-0.22307521018454357
ce2-Oligo-Endo	25.5	-0.2509363	-0.24389973	-0.23570694	-0.22013912	-0.211005	-0.19251068	-0.17146423	-0.21859527144769803	-0.21415247534206502	-0.22303806755333103
ce2-Oligo-Endo	26.0	-0.25207752	-0.24235018	-0.23422848	-0.21995503	-0.21155721	-0.19138272	-0.17088458	-0.2185629183471285	-0.21410699876565892	-0.22301883792859806
ce2-Oligo-Endo	26.5	-0.25139803	-0.24031992	-0.23481485	-0.2201209	-0.21206722	-0.19120477	-0.17099178	-0.21856297735056185	-0.21412203828041207	-0.22300391642071163
ce2-Oligo-Endo	27.0	-0.2525806	-0.23993206	-0.23633651	-0.22116095	-0.21073498	-0.19125675	-0.17120616	-0.21858643010819495	-0.21418163556918815	-0.22299122464720175
ce2-Oligo-Endo	27.5	-0.25272438	-0.24116528	-0.23618165	-0.22060242	-0.21066043	-0.19013332	-0.17132129	-0.21863242223626203	-0.21427104175031075	-0.2229938027222133
ce2-Oligo-Endo	28.0	-0.25296262	-0.24095698	-0.23570083	-0.2207643	-0.20995936	-0.18950585	-0.17215121	-0.21870009935099718	-0.21437632771910323	-0.22302387098289114
ce2-Oligo-Endo	28.5	-0.25373715	-0.24057512	-0.23508163	-0.220479	-0.21071684	-0.18871072	-0.17131732	-0.21878860706863443	-0.21448644149003068	-0.22309077264723817
ce2-Oligo-Endo	29.0	-0.25435165	-0.24118571	-0.23560305	-0.21980129	-0.21139798	-0.18831524	-0.17100368	-0.21889709100540802	-0.21459492542680428	-0.22319925658401177
ce2-Oligo-Endo	29.5	-0.2547628	-0.24067108	-0.23513865	-0.22091	-0.21117225	-0.18843508	-0.17115256	-0.21902469677755199	-0.21470092514565803	-0.22334846840944594
ce2-Oligo-Endo	30.0	-0.25531796	-0.2408222	-0.23491465	-0.22230674	-0.21194021	-0.18881059	-0.17107315	-0.21917057000130044	-0.21480918951534916	-0.22353195048725172
ce2-Oligo-Endo	30.5	-0.2563341	-0.24202529	-0.2366422	-0.22197874	-0.21171443	-0.188483	-0.17124388	-0.21933385629288765	-0.21492906175388085	-0.22373865083189445
ce2-Oligo-Endo	31.0	-0.25673535	-0.24153498	-0.23742086	-0.22250317	-0.21065842	-0.18930604	-0.17135108	-0.21951370126854752	-0.21507276219839774	-0.2239546403386973
ce2-Oligo-Endo	31.5	-0.257639	-0.24286112	-0.2383589	-0.22309862	-0.21118838	-0.18939395	-0.17189506	-0.21970925054451435	-0.21525333096304478	-0.22416517012598391
ce2-Oligo-Endo	32.0	-0.25757724	-0.24392426	-0.23782049	-0.2242454	-0.21182328	-0.18966968	-0.17293766	-0.2199484880149611	-0.21550754894481133	-0.2243894270851109
ce2-Oligo-Endo	32.5	-0.25841329	-0.24470358	-0.23845477	-0.22472373	-0.2112549	-0.18911424	-0.1737164	-0.2202524752126964	-0.2158476806736896	-0.2246572697517032
ce2-Oligo-Endo	33.0	-0.25936303	-0.24579223	-0.24035487	-0.22544344	-0.21287377	-0.18932402	-0.17474574	-0.2206099742119077	-0.21624859372595642	-0.22497135469785898
ce2-Oligo-Endo	33.5	-0.26060805	-0.24511892	-0.24156766	-0.22620192	-0.21399735	-0.18874067	-0.17457084	-0.22100974708678245	-0.2166859754548885	-0.2253335187186764
ce2-Oligo-Endo	34.0	-0.26106378	-0.24596417	-0.24206614	-0.22777852	-0.21448568	-0.18878463	-0.17490275	-0.22144055591150805	-0.2171383903329043	-0.2257427214901118
ce2-Oligo-Endo	34.5	-0.2611298	-0.24612385	-0.24194561	-0.22725895	-0.21417895	-0.1890563	-0.17474772	-0.221891162760272	-0.21758899718166824	-0.22619332833887573
ce2-Oligo-Endo	35.0	-0.26101017	-0.24559982	-0.24399993	-0.2273787	-0.21462695	-0.18947586	-0.17488287	-0.22235032970726162	-0.21802655807536767	-0.22667410133915558
ce2-Oligo-Endo	35.5	-0.26174247	-0.24596417	-0.24390996	-0.22695053	-0.21389243	-0.19026323	-0.17449333	-0.22280681882666448	-0.2184454383407132	-0.22716819931261575
ce2-Oligo-Endo	36.0	-0.26229134	-0.24685687	-0.24404083	-0.22745176	-0.21415474	-0.1911088	-0.1746245	-0.22324939219266796	-0.21884459765366115	-0.22765418673167476
ce2-Oligo-Endo	36.5	-0.26214275	-0.2482151	-0.24443763	-0.22772372	-0.21454218	-0.1910728	-0.17528638	-0.22366681187945942	-0.21922587280930964	-0.2281077509496092
ce2-Oligo-Endo	37.0	-0.26273304	-0.24825197	-0.2450739	-0.22903126	-0.21632892	-0.19132674	-0.17594247	-0.2240478399612264	-0.21959192037975683	-0.22850375954269597
ce2-Oligo-Endo	37.5	-0.26434377	-0.2482151	-0.24519667	-0.22957157	-0.21637739	-0.19224066	-0.17605779	-0.22444157196080536	-0.22000063289065558	-0.22888251103095514
ce2-Oligo-Endo	38.0	-0.26410207	-0.25030437	-0.24614637	-0.23005916	-0.21534756	-0.19290079	-0.1764555	-0.22489594044354755	-0.22049114590454075	-0.22930073498255435
ce2-Oligo-Endo	38.5	-0.26402977	-0.2518599	-0.2474529	-0.23071353	-0.21653494	-0.19374521	-0.17724313	-0.22539796304741247	-0.2210365825614612	-0.22975934353336375
ce2-Oligo-Endo	39.0	-0.2629477	-0.2510348	-0.24875617	-0.23046964	-0.21765824	-0.19366115	-0.17765294	-0.2259346574103595	-0.22161088577846555	-0.23025842904225347
ce2-Oligo-Endo	39.5	-0.26324296	-0.25269973	-0.24894886	-0.23131116	-0.21787852	-0.19385728	-0.17810658	-0.2264930411703481	-0.22219087559174436	-0.23079520674895185
ce2-Oligo-Endo	40.0	-0.2636353	-0.25419956	-0.24927895	-0.23198827	-0.21769664	-0.19395936	-0.17825383	-0.22706013196533784	-0.2227579663867341	-0.23136229754394158
ce2-Oligo-Endo	40.5	-0.263974	-0.2548882	-0.24942042	-0.23343265	-0.21894383	-0.19387129	-0.1778141	-0.22762294743328804	-0.22329917580139408	-0.231946719065182
ce2-Oligo-Endo	41.0	-0.26521578	-0.25689176	-0.25056902	-0.23486577	-0.21976489	-0.19564314	-0.17878121	-0.22816850521215823	-0.22380712472620695	-0.2325298856981095
ce2-Oligo-Endo	41.5	-0.26539975	-0.2570482	-0.2510122	-0.23535863	-0.2204691	-0.19638227	-0.17911561	-0.22868382293990794	-0.22427902840090114	-0.23308861747891474
ce2-Oligo-Endo	42.0	-0.26642114	-0.25694117	-0.25086448	-0.23590252	-0.22083715	-0.19569321	-0.18030621	-0.2291559182544965	-0.2247149791843467	-0.23359685732464627
ce2-Oligo-Endo	42.5	-0.2661854	-0.25805083	-0.25029	-0.23704168	-0.22048911	-0.19574128	-0.18004735	-0.22957180879388345	-0.22511588921241388	-0.23402772837535302
ce2-Oligo-Endo	43.0	-0.26712653	-0.25928676	-0.24913748	-0.23809987	-0.22016743	-0.19670282	-0.18016283	-0.22996434684409225	-0.22552350478726288	-0.23440518890092163
ce2-Oligo-Endo	43.5	-0.26700237	-0.26019365	-0.24968494	-0.23845884	-0.22105975	-0.19705147	-0.18011902	-0.23037154724738926	-0.22596591404925365	-0.23477718044552487
ce2-Oligo-Endo	44.0	-0.26829165	-0.26143095	-0.24974237	-0.23979938	-0.2227462	-0.19653252	-0.18079613	-0.23078817147609818	-0.22642228998204686	-0.2351540529701495
ce2-Oligo-Endo	44.5	-0.26872233	-0.26139793	-0.2507311	-0.2413205	-0.223909	-0.19580737	-0.18054518	-0.231208981002543	-0.2268734442144783	-0.2355445177906077
ce2-Oligo-Endo	45.0	-0.26801637	-0.2610411	-0.2517634	-0.24162078	-0.22538666	-0.19600767	-0.18173839	-0.23162873729904734	-0.22730446957853684	-0.23595300501955785
ce2-Oligo-Endo	45.5	-0.26745343	-0.26154646	-0.25226846	-0.24263015	-0.22470549	-0.19648243	-0.18182208	-0.2320422018379352	-0.22770666504987047	-0.23637773862599992
ce2-Oligo-Endo	46.0	-0.269035	-0.26115867	-0.2525272	-0.24387927	-0.22582874	-0.19614989	-0.18240593	-0.23244413609153025	-0.22807825459747894	-0.23681001758558157
ce2-Oligo-Endo	46.5	-0.27105528	-0.26202515	-0.2542571	-0.24349077	-0.22560972	-0.19637826	-0.18255939	-0.2328293015321564	-0.22842366833402078	-0.237234934730292
ce2-Oligo-Endo	47.0	-0.27052253	-0.26222324	-0.2536406	-0.24379748	-0.22681458	-0.19702342	-0.18262714	-0.2331924596321373	-0.22875161757530793	-0.23763330168896668
ce2-Oligo-Endo	47.5	-0.2708231	-0.263404	-0.2545572	-0.24348259	-0.22633174	-0.19687113	-0.18239197	-0.233528371863797	-0.22907245228232742	-0.23798429144526656
ce2-Oligo-Endo	48.0	-0.2711486	-0.26363736	-0.25487998	-0.24358481	-0.22605184	-0.19727592	-0.18340455	-0.23383596074336818	-0.2293950216732184	-0.23827689981351796
ce2-Oligo-Endo	48.5	-0.2717831	-0.26356715	-0.2556429	-0.24295515	-0.22776026	-0.19779502	-0.18404257	-0.23412015414666446	-0.22971535960765765	-0.23852494868567126
ce2-Oligo-Endo	49.0	-0.27172711	-0.26430246	-0.25530562	-0.24228479	-0.22664821	-0.1976988	-0.18382125	-0.23438472158538065	-0.23002334109942937	-0.23874610207133193
ce2-Oligo-Endo	49.5	-0.2709599	-0.2651972	-0.25501773	-0.24300829	-0.22719808	-0.1989759	-0.18421407	-0.23463343257121153	-0.23030966093931754	-0.2389572042031055
ce2-Oligo-Endo	50.0	-0.27177897	-0.2649492	-0.25581363	-0.24433535	-0.22688153	-0.19911228	-0.18513954	-0.23487005661585184	-0.2305678910372481	-0.23917222219445558
ce2-Oligo-Endo	50.5	-0.2730196	-0.2651393	-0.25818467	-0.24462378	-0.22686936	-0.1995094	-0.18544278	-0.23509836323099653	-0.2307961976523928	-0.23940052880960028
ce2-Oligo-Endo	51.0	-0.27370876	-0.265315	-0.2582135	-0.2456203	-0.22681458	-0.19872123	-0.1849241	-0.23532212192834026	-0.2309983502964463	-0.23964589356023422
ce2-Oligo-Endo	51.5	-0.27371705	-0.26470742	-0.25853688	-0.24541563	-0.22607617	-0.19852072	-0.18518941	-0.2355451022195779	-0.2311837217336266	-0.23990648270552917
ce2-Oligo-Endo	52.0	-0.27395582	-0.26416612	-0.25862545	-0.24538289	-0.22629726	-0.1985488	-0.18538491	-0.2357710736164043	-0.23136627907739749	-0.2401758681554111
ce2-Oligo-Endo	52.5	-0.2749839	-0.26421982	-0.25777283	-0.24534605	-0.22765268	-0.19853276	-0.18568219	-0.23600380563051412	-0.23156286656036434	-0.2404447447006639
ce2-Oligo-Endo	53.0	-0.2746931	-0.2651848	-0.25806934	-0.24517825	-0.22829619	-0.19761062	-0.18575004	-0.23624706777360233	-0.23179114819213276	-0.2407029873550719
ce2-Oligo-Endo	53.5	-0.27604792	-0.26615644	-0.25893858	-0.244139	-0.2277704	-0.19928676	-0.18567422	-0.23647668776213313	-0.23203574869198335	-0.2409176268322829
ce2-Oligo-Endo	54.0	-0.2767049	-0.26660314	-0.2589221	-0.24486315	-0.22793686	-0.19948733	-0.18459699	-0.2366710095974192	-0.2322662150584124	-0.24107580413642601
ce2-Oligo-Endo	54.5	-0.2750608	-0.26793978	-0.25813112	-0.2446381	-0.2274903	-0.19915038	-0.1846688	-0.236837577218428	-0.23247619673247671	-0.24119895770437927
ce2-Oligo-Endo	55.0	-0.27450615	-0.26836205	-0.258885	-0.24461766	-0.2280952	-0.19942915	-0.18450524	-0.23698393456412667	-0.23266016293223268	-0.24130770619602065
ce2-Oligo-Endo	55.5	-0.27531636	-0.26937467	-0.25825882	-0.24505956	-0.22793686	-0.19889168	-0.1854747	-0.23711762557348257	-0.23281545999487882	-0.2414197911520863
ce2-Oligo-Endo	56.0	-0.2762849	-0.26944095	-0.25851008	-0.2454361	-0.22736448	-0.19778499	-0.1834185	-0.23724619418546308	-0.23294402860685934	-0.24154835976406683
ce2-Oligo-Endo	56.5	-0.27609366	-0.26909712	-0.25845242	-0.2454934	-0.22632161	-0.19768877	-0.18398076	-0.23737718433903546	-0.2330534127071415	-0.24170095597092942
ce2-Oligo-Endo	57.0	-0.2772415	-0.26887968	-0.25875726	-0.24548112	-0.22645345	-0.1974643	-0.18380928	-0.2375181399731671	-0.23315675948721581	-0.24187952045911837
ce2-Oligo-Endo	57.5	-0.2786752	-0.2699651	-0.2584442	-0.24680772	-0.22631551	-0.19911228	-0.18435965	-0.23767660502682522	-0.23327181048781842	-0.24208139956583202
ce2-Oligo-Endo	58.0	-0.27810907	-0.27084383	-0.25886852	-0.24751641	-0.22674356	-0.19814782	-0.18446335	-0.2378601234389772	-0.23341918436882741	-0.24230106250912697
ce2-Oligo-Endo	58.5	-0.27789474	-0.27030495	-0.25915492	-0.2466357	-0.22641897	-0.19801952	-0.1851575	-0.23807623914859033	-0.23362031956712076	-0.2425321587300599
ce2-Oligo-Endo	59.0	-0.27888548	-0.27091017	-0.26016477	-0.24629173	-0.22747001	-0.19773488	-0.18599947	-0.23829495787378846	-0.23385401880363868	-0.24273589694393824
ce2-Oligo-Endo	59.5	-0.27863565	-0.271499	-0.2597484	-0.24553433	-0.22676791	-0.19737412	-0.18659818	-0.23848626332858744	-0.23408146878958064	-0.24289105786759424
ce2-Oligo-Endo	60.0	-0.27824852	-0.27145338	-0.25969893	-0.2446647	-0.22769937	-0.19772285	-0.1859396	-0.23865766644579242	-0.23429628595984114	-0.2430190469317437
ce2-Oligo-Endo	60.5	-0.2789396	-0.2738894	-0.25995657	-0.24400403	-0.22701342	-0.19747432	-0.18591964	-0.2388166781582086	-0.23449290652631463	-0.24314044979010255
ce2-Oligo-Endo	61.0	-0.27938312	-0.27490705	-0.26083076	-0.24296741	-0.2262222	-0.19752242	-0.18627086	-0.2389708093986411	-0.23466864382003735	-0.24327297497724484
ce2-Oligo-Endo	61.5	-0.2809748	-0.27475125	-0.2607854	-0.24408379	-0.22606805	-0.19684307	-0.18582386	-0.2391275710998953	-0.23482540552129155	-0.24342973667849904
ce2-Oligo-Endo	62.0	-0.2820548	-0.2749299	-0.2622996	-0.24387927	-0.22489198	-0.19831622	-0.18680377	-0.23929447419477626	-0.2349707025628823	-0.24361824582667022
ce2-Oligo-Endo	62.5	-0.2831229	-0.27732262	-0.26168883	-0.24357255	-0.2240853	-0.19784713	-0.18798572	-0.23947902961608922	-0.23511764913013794	-0.2438404101020405
ce2-Oligo-Endo	63.0	-0.28391603	-0.27822772	-0.2605462	-0.24436195	-0.22526704	-0.19810772	-0.1883392	-0.23968874829663941	-0.2352839537576326	-0.24409354283564622
ce2-Oligo-Endo	63.5	-0.28570604	-0.27846915	-0.26099575	-0.24384655	-0.22751872	-0.198629	-0.18868674	-0.23993114116923195	-0.23549020209908217	-0.24437208023938173
[truncated: 1,592 more rows]
