# Supplementary material for: Regional patterns of human cortex development correlate with underlying neurobiology
Source: bioRxiv. 2024 Aug 10:2023.05.05.539537. Originally published 2023 May 5. Preprint. [Version 4] doi: 10.1101/2023.05.05.539537 (PMC10187287; doi:10.1101/2023.05.05.539537)
Supplement: Supplement 5 [file media-5.zip › source_data/source_supp_FigS6BC_predictedCTchange.csv]

	lh_G&S_frontomargin_thickness	lh_G&S_occipital_inf_thickness	lh_G&S_paracentral_thickness	lh_G&S_subcentral_thickness	lh_G&S_transv_frontopol_thickness	lh_G&S_cingul-Ant_thickness	lh_G&S_cingul-Mid-Ant_thickness	lh_G&S_cingul-Mid-Post_thickness	lh_G_cingul-Post-dorsal_thickness	lh_G_cingul-Post-ventral_thickness	lh_G_cuneus_thickness	lh_G_front_inf-Opercular_thickness	lh_G_front_inf-Orbital_thickness	lh_G_front_inf-Triangul_thickness	lh_G_front_middle_thickness	lh_G_front_sup_thickness	lh_G_Ins_lg&S_cent_ins_thickness	lh_G_insular_short_thickness	lh_G_occipital_middle_thickness	lh_G_occipital_sup_thickness	lh_G_oc-temp_lat-fusifor_thickness	lh_G_oc-temp_med-Lingual_thickness	lh_G_oc-temp_med-Parahip_thickness	lh_G_orbital_thickness	lh_G_pariet_inf-Angular_thickness	lh_G_pariet_inf-Supramar_thickness	lh_G_parietal_sup_thickness	lh_G_postcentral_thickness	lh_G_precentral_thickness	lh_G_precuneus_thickness	lh_G_rectus_thickness	lh_G_subcallosal_thickness	lh_G_temp_sup-G_T_transv_thickness	lh_G_temp_sup-Lateral_thickness	lh_G_temp_sup-Plan_polar_thickness	lh_G_temp_sup-Plan_tempo_thickness	lh_G_temporal_inf_thickness	lh_G_temporal_middle_thickness	lh_Lat_Fis-ant-Horizont_thickness	lh_Lat_Fis-ant-Vertical_thickness	lh_Lat_Fis-post_thickness	lh_Pole_occipital_thickness	lh_Pole_temporal_thickness	lh_S_calcarine_thickness	lh_S_central_thickness	lh_S_cingul-Marginalis_thickness	lh_S_circular_insula_ant_thickness	lh_S_circular_insula_inf_thickness	lh_S_circular_insula_sup_thickness
Δ(5,30)	-13.87743353843689	-7.725647836923599	-8.6757130920887	-7.802237570285797	-16.13096296787262	-12.108229100704193	-11.693470180034637	-12.098298221826553	-11.552973836660385	-12.036828696727753	-14.19062465429306	-6.839820742607117	-9.85957756638527	-11.901405453681946	-7.92497992515564	-9.499912708997726	-7.3500655591487885	-5.100720003247261	-7.984784245491028	-9.999623149633408	-7.216585427522659	-12.59094774723053	-1.8375424668192863	-10.559596121311188	-9.518157690763474	-7.089535146951675	-11.060869693756104	-7.268126308917999	1.1616222560405731	-14.238962531089783	-10.096786171197891	-6.729920953512192	-9.80793610215187	-2.141104079782963	1.7496958374977112	-9.551183879375458	-4.035118967294693	-3.8614671677351	-13.037829101085663	-9.416883438825607	-11.595585942268372	-1.7041683197021484	0.9949909523129463	-13.658271729946136	-5.724012479186058	-15.782573819160461	-10.52212044596672	-9.00963842868805	-11.150823533535004
Δ(5,10)	-4.636577516794205	-1.8868768587708473	-1.1615630239248276	-1.2322507798671722	-5.0371285527944565	-3.5264547914266586	-2.009028010070324	-2.3385662585496902	-2.413494698703289	-3.149046376347542	-6.026317551732063	0.0247227493673563	-0.906637217849493	-2.317553386092186	-0.02275399601785466	-0.5972594488412142	-1.806890033185482	-0.6021468434482813	-2.0266836509108543	-3.2395347952842712	-1.4738880097866058	-5.352122709155083	0.45530814677476883	-2.1894030272960663	-1.466299593448639	-0.2148583997040987	-1.787632703781128	-1.3284766115248203	3.3054720610380173	-3.4569311887025833	-2.2544225677847862	-2.7531668543815613	-2.674305997788906	1.6525600105524063	2.71518062800169	-2.176039107143879	0.22560269571840763	0.9033995680510998	-3.144693374633789	-1.548654492944479	-3.3522777259349823	-0.7574241142719984	1.2111778371036053	-4.666770249605179	-1.47270942106843	-3.8946542888879776	-1.7476269975304604	-1.5647586435079575	-2.4637168273329735
Δ(6,11)	-4.486878961324692	-1.9313417375087738	-1.4060626737773418	-1.3493658043444157	-4.9253299832344055	-3.428848460316658	-2.195659838616848	-2.4688487872481346	-2.509145438671112	-3.139249235391617	-5.619975924491882	-0.2918263431638479	-1.2046195566654205	-2.4436989799141884	-0.4109327681362629	-0.9558634832501411	-1.7855092883110046	-0.7050494663417339	-2.0414257422089577	-3.12210563570261	-1.5838610008358955	-4.988072067499161	0.24090944789350033	-2.2876031696796417	-1.6594382002949715	-0.5153937265276909	-2.019723691046238	-1.4472019858658314	2.670619636774063	-3.5299409180879593	-2.34744381159544	-2.488549053668976	-2.571028470993042	1.208548154681921	2.2301457822322845	-2.2186387330293655	-0.030531806987710297	0.536360451951623	-3.1833846122026443	-1.6926784068346024	-3.2456498593091965	-0.7016059476882219	0.9976907633244991	-4.454920068383217	-1.4564328826963902	-3.9456013590097427	-1.9107548519968987	-1.6772504895925522	-2.5224411860108376
Δ(7,12)	-4.332691058516502	-1.9661730155348778	-1.62552110850811	-1.4556490816175938	-4.806648567318916	-3.3303402364254	-2.363799512386322	-2.585515007376671	-2.592962235212326	-3.1229015439748764	-5.2148036658763885	-0.5817423108965158	-1.47638451308012	-2.5562433525919914	-0.7643203716725111	-1.2821400538086891	-1.7630331218242645	-0.7994802668690681	-2.0493298768997192	-3.0038220807909966	-1.6792269423604012	-4.626908898353577	0.046816369285807014	-2.37360205501318	-1.8335621803998947	-0.7895350456237793	-2.2283805534243584	-1.5521417371928692	2.0976517349481583	-3.589438647031784	-2.4266520515084267	-2.239985391497612	-2.4724584072828293	0.8047657087445259	1.7890477553009987	-2.2532928735017776	-0.26348764076828957	0.20135454833507538	-3.2125618308782578	-1.8228398635983467	-3.1399551779031754	-0.6476644426584244	0.8023818023502827	-4.2435575276613235	-1.4382189139723778	-3.9849597960710526	-2.0582325756549835	-1.7787657678127289	-2.5723371654748917
Δ(8,13)	-4.1742242872715	-1.9911166280508041	-1.8200477585196495	-1.5510314144194126	-4.6809520572423935	-3.231104090809822	-2.51321904361248	-2.6882104575634003	-2.664596401154995	-3.0997278168797493	-4.814030230045319	-0.8459402248263359	-1.7224069684743881	-2.654881589114666	-1.0843677446246147	-1.5770014375448227	-1.7394501715898514	-0.8854854851961136	-2.0501798018813133	-2.8848890215158463	-1.7597725614905357	-4.27117682993412	-0.12749908491969109	-2.4470750242471695	-1.9885970279574394	-1.038054469972849	-2.413472719490528	-1.6431674361228943	1.58104058355093	-3.634769096970558	-2.4917274713516235	-2.008288726210594	-2.3788955062627792	0.43875263072550297	1.389002799987793	-2.27979589253664	-0.47387792728841305	-0.10304353199899197	-3.2318484038114548	-1.9390163943171501	-3.035459481179714	-0.5956373177468777	0.6245849654078484	-4.033644124865532	-1.418057642877102	-4.0120575577020645	-2.189929597079754	-1.8691813573241234	-2.6131227612495422
Δ(9,14)	-4.011710360646248	-2.005915902554989	-1.9896091893315315	-1.6354246065020561	-4.5481521636247635	-3.1312793493270874	-2.643606811761856	-2.776520699262619	-2.723683975636959	-3.0695026740431786	-4.420970752835274	-1.0850762948393822	-1.9429238513112068	-2.7392279356718063	-1.3720330782234669	-1.8410196527838707	-1.7147421836853027	-0.9630554355680943	-2.0437803119421005	-2.765516936779022	-1.8252722918987274	-3.923436999320984	-0.282388087362051	-2.507667988538742	-2.124350145459175	-1.2614482082426548	-2.574690990149975	-1.7200857400894165	1.116381213068962	-3.6651812493801117	-2.54223570227623	-1.7941869795322418	-2.290641702711582	0.10856915032491088	1.0276605375111103	-2.2979069501161575	-0.662167277187109	-0.3779301419854164	-3.2408419996500015	-2.0410599187016487	-2.932407148182392	-0.5455843638628721	0.4637856036424637	-3.8261689245700836	-1.3958956114947796	-4.026171565055847	-2.305607683956623	-1.9483326002955437	-2.644435316324234
Δ(10,15)	-3.8454093039035797	-2.0103029906749725	-2.133975550532341	-1.708659715950489	-4.40816655755043	-3.03104966878891	-2.7545398101210594	-2.8499722480773926	-2.7698030695319176	-3.031950816512108	-4.038892686367035	-1.2996133416891098	-2.137962728738785	-2.80884075909853	-1.627936027944088	-2.074429765343666	-1.688891462981701	-1.0321705602109432	-2.029923163354397	-2.64592245221138	-1.87541414052248	-3.5862084478139877	-0.41814064607024193	-2.554981969296932	-2.2405095398426056	-1.4600330032408237	-2.711528353393078	-1.7826609313488007	0.7001883815973997	-3.6799192428588867	-2.5777529925107956	-1.5983156859874725	-2.207968570291996	-0.18728859722614288	0.7031372748315334	-2.307375892996788	-0.8286697790026665	-0.624124938622117	-3.239116817712784	-2.1287208423018456	-2.8310708701610565	-0.4975574556738138	0.3195452271029353	-3.6220990121364594	-1.3717240653932095	-4.0265388786792755	-2.404976263642311	-2.016020566225052	-2.6659438386559486
Δ(11,16)	-3.675626963376999	-2.0039739087224007	-2.2527866065502167	-1.770584098994732	-4.260944202542305	-2.93057169765234	-2.845495194196701	-2.9080184176564217	-2.8024978935718536	-2.986818179488182	-3.6710329353809357	-1.489773951470852	-2.307360991835594	-2.863224223256111	-1.852327212691307	-2.2771621122956276	-1.6619011759757996	-1.0927902534604073	-2.008388005197048	-2.526315860450268	-1.9098808988928795	-3.261933848261833	-0.5349269136786461	-2.5885751470923424	-2.3366717621684074	-1.633889228105545	-2.823311649262905	-1.8305974081158638	0.32972132321447134	-3.678159788250923	-2.5977691635489464	-1.4212541282176971	-2.1311409771442413	-0.449947826564312	0.4139270167797804	-2.3079436272382736	-0.9735530242323875	-0.8422038517892361	-3.226223960518837	-2.201712504029274	-2.7317075058817863	-0.45159454457461834	0.19150057341903448	-3.4224599599838257	-1.3454902917146683	-4.0123749524354935	-2.4876654148101807	-2.0719997584819794	-2.677246183156967
Δ(12,17)	-3.502655029296875	-1.9866261631250381	-2.345486171543598	-1.8209753558039665	-4.106436669826508	-2.8300298377871513	-2.915847487747669	-2.9500653967261314	-2.82126534730196	-2.9338501393795013	-3.320474922657013	-1.655593141913414	-2.450777217745781	-2.901838719844818	-2.045207843184471	-2.448904514312744	-1.6337402164936066	-1.1448598466813564	-1.978970319032669	-2.4069223552942276	-1.9282910972833633	-2.9529623687267303	-0.632827915251255	-2.6079582050442696	-2.412322722375393	-1.7829280346632004	-2.909255027770996	-1.8635733053088188	0.0029161010388634168	-3.659055009484291	-2.6017915457487106	-1.2635218910872936	-2.060426026582718	-0.6802096962928772	0.15883586602285504	-2.2993603721261024	-1.0968713089823723	-1.0325645096600056	-3.20172943174839	-2.259712852537632	-2.63457540422678	-0.40772557258605957	0.079398974776268	-3.2282017171382904	-1.3171755708754063	-3.9828315377235413	-2.5532223284244537	-2.1160103380680084	-2.6779750362038612
Δ(13,18)	-3.3268380910158157	-1.9579792395234108	-2.411460503935814	-1.8595999106764793	-3.944678232073784	-2.729589119553566	-2.964911609888077	-2.975441701710224	-2.8256164863705635	-2.872800827026367	-2.9901834204792976	-1.7969753593206406	-2.567714639008045	-2.9240796342492104	-2.2062482312321663	-2.589108981192112	-1.6043918207287788	-1.1882868595421314	-1.9414642825722694	-2.2879699245095253	-1.9302496686577797	-2.6615289971232414	-0.7118507754057646	-2.612633816897869	-2.4668676778674126	-1.9068950787186623	-2.968411147594452	-1.8812330439686775	-0.2817919943481684	-3.621688112616539	-2.5892648845911026	-1.125546544790268	-1.9960679113864899	-0.878586620092392	-0.06300756940618157	-2.2813288494944572	-1.1985753662884235	-1.1953704059123993	-3.165172040462494	-2.302333153784275	-2.5399163365364075	-0.3660087240859866	-0.016965551185421646	-3.0402883887290955	-1.2867394834756851	-3.937063366174698	-2.601158805191517	-2.1477483212947845	-2.667693607509136
Δ(14,19)	-3.148530423641205	-1.9177226349711418	-2.4499572813510895	-1.886189728975296	-3.775668889284134	-2.6294494047760963	-2.991917170584202	-2.9834752902388573	-2.8149763122200966	-2.803410030901432	-2.682887762784958	-1.913643255829811	-2.6575153693556786	-2.929319813847542	-2.3349113762378693	-2.6969896629452705	-1.5738610178232193	-1.222993154078722	-1.8956469371914864	-2.169669046998024	-1.9153375178575516	-2.389657497406006	-0.7719730958342552	-2.602054551243782	-2.499627135694027	-2.0053869113326073	-2.9997339472174644	-1.8831821158528328	-0.5254624877125025	-3.5651855170726776	-2.559642307460308	-1.007687021046877	-1.9382866099476814	-1.0453492403030396	-0.2522521186619997	-2.2535888478159904	-1.2785366736352444	-1.3306417502462864	-3.1160645186901093	-2.3291464895009995	-2.448006346821785	-0.32645820174366236	-0.09773687925189734	-2.8596607968211174	-1.254164706915617	-3.8742035627365112	-2.6309259235858917	-2.1668996661901474	-2.645994909107685
Δ(15,20)	-2.9681041836738586	-1.8655547872185707	-2.4601688608527184	-1.900477334856987	-3.5994883626699448	-2.5297654792666435	-2.9960304498672485	-2.9734065756201744	-2.7887973934412003	-2.725454233586788	-2.4011198431253433	-2.005194127559662	-2.719423361122608	-2.9168974608182907	-2.4304501712322235	-2.7715886011719704	-1.542132068425417	-1.2488587759435177	-1.8413417041301727	-2.0522423088550568	-1.883130893111229	-2.1392619237303734	-0.8130825124680996	-2.575688250362873	-2.5098852813243866	-2.077885717153549	-3.0020423233509064	-1.869019865989685	-0.7288025226444006	-3.488597646355629	-2.512340433895588	-0.9102936834096909	-1.8873220309615135	-1.1805635876953602	-0.4093379247933626	-2.215869165956974	-1.336524449288845	-1.4382696710526943	-3.053971566259861	-2.3397278040647507	-2.3590506985783577	-0.2891103969886899	-0.16301656141877174	-2.6872316375374794	-1.2194124981760979	-3.7933815270662308	-2.6419248431921005	-2.173110470175743	-2.6124317198991776
Δ(16,21)	-2.7859557420015335	-1.8011853098869324	-2.441171184182167	-1.9021332263946533	-3.4162234514951706	-2.4307264015078545	-2.9763856902718544	-2.9444916173815727	-2.746504545211792	-2.638707123696804	-2.147164009511471	-2.071131579577923	-2.752557024359703	-2.886129729449749	-2.4919478222727776	-2.811812423169613	-1.5091752633452415	-1.265761163085699	-1.7783397808670998	-1.935923844575882	-1.833207905292511	-1.9120275974273682	-0.8350357413291931	-2.53295935690403	-2.496838755905628	-2.1237533539533615	-2.974150888621807	-1.8383344635367393	-0.8921431377530098	-3.39103527367115	-2.446811832487583	-0.8336075581610203	-1.8433911725878716	-1.2840814888477325	-0.5345142912119627	-2.1678894758224487	-1.3722612522542477	-1.5180088579654694	-2.9784195125102997	-2.3335862904787064	-2.273315005004406	-0.25398796424269676	-0.212833471596241	-2.523835189640522	-1.1824791319668293	-3.6937162280082703	-2.6335205882787704	-2.1660216152668	-2.5665994733572006
Δ(17,22)	-2.60249599814415	-1.7243487760424614	-2.392057329416275	-1.890866458415985	-3.226030245423317	-2.3325318470597267	-2.932077832520008	-2.8959259390830994	-2.687530405819416	-2.54295002669096	-1.923036389052868	-2.110845036804676	-2.7559498324990273	-2.8363093733787537	-2.518300339579582	-2.816395089030266	-1.4750118367373943	-1.2735837139189243	-1.7064645886421204	-1.8209168687462807	-1.765122078359127	-1.7094874754548073	-0.8376658894121647	-2.47331690043211	-2.459687925875187	-2.142264135181904	-2.9147638007998466	-1.7906978726387024	-1.015579141676426	-3.2715901732444763	-2.3625021800398827	-0.7778485771268606	-1.8066789954900742	-1.35564673691988	-0.6278821732848883	-2.1093619987368584	-1.3854152522981167	-1.5695054084062576	-2.8889765962958336	-2.3102231323719025	-2.1910274401307106	-0.22112384904175997	-0.24721994996070862	-2.3703129962086678	-1.143328007310629	-3.5743650048971176	-2.605077624320984	-2.1452629938721657	-2.5080328807234764
Δ(18,23)	-2.418120391666889	-1.6347886994481087	-2.3118898272514343	-1.8663445487618446	-3.029048815369606	-2.2353416308760643	-2.8621895238757133	-2.826950326561928	-2.611289359629154	-2.4380000308156013	-1.7305145040154457	-2.123643271625042	-2.7285730466246605	-2.766743488609791	-2.508324757218361	-2.7840159833431244	-1.4396133832633495	-1.2721910141408443	-1.6255555674433708	-1.7074353992938995	-1.678488589823246	-1.5329549089074135	-0.8207888342440128	-2.396208979189396	-2.3976050317287445	-2.132634073495865	-2.822611667215824	-1.725732907652855	-1.0989374481141567	-3.129443898797035	-2.2588642314076424	-0.7432144600898027	-1.7773928120732307	-1.394855696707964	-0.6894220132380724	-2.040070854127407	-1.3756257481873035	-1.5923406928777695	-2.78518944978714	-2.269136905670166	-2.1124042570590973	-0.19053126452490687	-0.26615969836711884	-2.2274553775787354	-1.101935002952814	-3.4345120191574097	-2.555905282497406	-2.1104736253619194	-2.4363337084650993
Δ(19,24)	-2.2332822903990746	-1.5322900377213955	-2.199755236506462	-1.828247681260109	-2.825523540377617	-2.1393414586782455	-2.7658192440867424	-2.7367670089006424	-2.5172602385282516	-2.3236939683556557	-1.5711285173892975	-2.108812890946865	-2.6693880558013916	-2.6767542585730553	-2.4607807397842407	-2.7133049443364143	-1.4029811136424541	-1.261436939239502	-1.5354889445006847	-1.5957022085785866	-1.5729445964097977	-1.3835749588906765	-0.7842113263905048	-2.3011287674307823	-2.309795841574669	-2.0940573886036873	-2.6964539662003517	-1.6430158168077469	-1.1419201269745827	-2.9637930914759636	-2.135428413748741	-0.729843694716692	-1.7557168379426003	-1.4012332074344158	-0.7190475706011057	-1.9597388803958893	-1.3425040990114212	-1.5860382467508316	-2.666694298386574	-2.209838479757309	-2.0376689732074738	-0.16224003629758954	-0.2696423325687647	-2.095945179462433	-1.0583119466900826	-3.2734092324972153	-2.4853594601154327	-2.0612483844161034	-2.3510999977588654
Δ(20,25)	-2.04873513430357	-1.417832262814045	-2.057528868317604	-1.7773287370800972	-2.6164570823311806	-2.044709213078022	-2.644263580441475	-2.6263613253831863	-2.406366541981697	-2.200729213654995	-1.443888433277607	-2.0676810294389725	-2.5798095390200615	-2.567376010119915	-2.377353608608246	-2.6059534400701523	-1.3652194291353226	-1.2418754398822784	-1.4369974844157696	-1.4860037714242935	-1.4498507604002953	-1.2605257332324982	-0.7292906288057566	-2.18903124332428	-2.1976038813591003	-2.027958817780018	-2.5379128754138947	-1.5437998808920383	-1.1470189318060875	-2.775968424975872	-1.993480697274208	-0.7363136857748032	-1.7411310225725174	-1.3766792602837086	-0.7188980001956224	-1.869170181453228	-1.2874853797256947	-1.5522679314017296	-2.5343701243400574	-2.133309841156006	-1.9668368622660637	-0.13619945384562016	-0.2587535185739398	-1.975766196846962	-1.0126911103725433	-3.0921291559934616	-2.3944878950715065	-1.9984526559710503	-2.253084257245064
Δ(21,26)	-1.8658574670553207	-1.294766366481781	-1.8925823271274567	-1.7164664342999458	-2.4044420570135117	-1.9515888765454292	-2.5031577795743942	-2.5000903755426407	-2.282462641596794	-2.0715003833174706	-1.343154814094305	-2.005709335207939	-2.4662408977746964	-2.443019114434719	-2.2656550630927086	-2.4697935208678246	-1.3266696594655514	-1.2153971940279007	-1.3326630927622318	-1.3788293115794659	-1.3139395974576473	-1.1593084782361984	-0.6604280788451433	-2.063906379044056	-2.0666420459747314	-1.940247230231762	-2.354254573583603	-1.4324278570711613	-1.1224530637264252	-2.5713706389069557	-1.8378332257270813	-0.7582432124763727	-1.7316926270723343	-1.327881682664156	-0.6955674383789301	-1.7711540684103966	-1.215505413711071	-1.4969654381275177	-2.3917151615023613	-2.0434919744729996	-1.8994884565472603	-0.11224769987165928	-0.23686140775680542	-1.8654270097613335	-0.9657930582761765	-2.895372174680233	-2.287713624536991	-1.9252195954322815	-2.1453088149428368
Δ(22,27)	-1.686156541109085	-1.1667690239846706	-1.7131978645920753	-1.6488386318087578	-2.1923406049609184	-1.860141009092331	-2.348914183676243	-2.362978458404541	-2.14990247040987	-1.9386854022741318	-1.2624849565327168	-1.9289977848529816	-2.3359185084700584	-2.308732084929943	-2.1343080326914787	-2.3137621581554413	-1.28767816349864	-1.1840731836855412	-1.2252824380993843	-1.2746796011924744	-1.1704781092703342	-1.0747956112027168	-0.5824186839163303	-1.9301878288388252	-1.92326121032238	-1.837577298283577	-2.15381421148777	-1.313733123242855	-1.0771621949970722	-2.356225624680519	-1.6738511621952057	-0.790873821824789	-1.7253020778298378	-1.262168027460575	-0.6562106776982546	-1.6687959432601929	-1.1320087127387524	-1.4266437850892544	-2.242599055171013	-1.9447864964604378	-1.8351620063185692	-0.09022150770761073	-0.20758388563990593	-1.7631646245718002	-0.9184387512505054	-2.6885509490966797	-2.170035243034363	-1.8451036885380745	-2.031201310455799
Δ(23,28)	-1.5111660584807396	-1.0376499965786934	-1.52797419577837	-1.577732339501381	-1.9831417128443718	-1.770499162375927	-2.1882370114326477	-2.2202523425221443	-2.013222500681877	-1.8050547689199448	-1.1951864697039127	-1.8438773229718208	-2.1963825449347496	-2.1697523072361946	-1.9923264160752296	-2.1471846848726273	-1.2486397288739681	-1.1500180698931217	-1.1177542619407177	-1.1740553192794323	-1.0248830541968346	-1.0016676038503647	-0.50014303997159	-1.7925411462783813	-1.7740899696946144	-1.7268246039748192	-1.9453436136245728	-1.1926716193556786	-1.0202506557106972	-2.1370401605963707	-1.507114339619875	-0.8293855004012585	-1.7197482287883759	-1.1870239861309528	-0.60805375687778	-1.5652839094400406	-1.0425681248307228	-1.3480089604854584	-2.091122977435589	-1.8417712301015854	-1.7733827233314514	-0.06993188289925456	-0.17453538021072745	-1.667107455432415	-0.8714686147868633	-2.4774033576250076	-2.0466815680265427	-1.7617324367165565	-1.9143018871545792
Δ(24,29)	-1.342373713850975	-0.911269336938858	-1.3457964174449444	-1.5065263025462627	-1.77985318005085	-1.6828123480081558	-2.0280756056308746	-2.0773926749825478	-1.8771318718791008	-1.6734572127461433	-1.134369894862175	-1.7568353563547134	-2.0554715767502785	-2.0315445959568024	-1.8490538001060486	-1.9798167049884796	-1.2099098414182663	-1.1153780855238438	-1.0130105540156364	-1.0774561204016209	-0.8826710283756256	-0.9345119819045067	-0.41851215064525604	-1.6557671129703522	-1.625952497124672	-1.6150983050465584	-1.737973466515541	-1.0743895545601845	-0.9609173983335495	-1.9206590950489044	-1.3433457352221012	-0.8690097369253635	-1.712823286652565	-1.110094878822565	-0.5583431571722031	-1.463917549699545	-0.9528608992695808	-1.2678524479269981	-1.941496878862381	-1.7391348257660866	-1.7136164009571075	-0.05120696732774377	-0.14135699020698667	-1.5753373503684998	-0.8256731554865837	-2.267952263355255	-1.9230138510465622	-1.6788970679044724	-1.7983119934797287
Δ(25,30)	-1.1809795163571835	-0.7904103025794029	-1.173043716698885	-1.437585987150669	-1.5848150476813316	-1.5972189605236053	-1.8734877929091454	-1.938377507030964	-1.7450358718633652	-1.545972004532814	-1.0752754285931587	-1.6724972054362297	-1.9188249483704567	-1.8980493769049644	-1.7112091183662415	-1.8186656758189201	-1.1717747896909714	-1.0816391557455063	-0.913188885897398	-0.9852716699242592	-0.747786508873105	-0.8695513010025024	-0.34094101283699274	-1.5233431942760944	-1.4838031493127346	-1.5074444934725761	-1.5383699908852577	-0.9624634869396687	-0.9055929258465767	-1.7121493816375732	-1.1867121793329716	-0.9064463898539543	-1.702955923974514	-1.0367057286202908	-0.5120971240103245	-1.3670516200363636	-0.8668539114296436	-1.1909575201570988	-1.7968064174056053	-1.6402296721935272	-1.655539683997631	-0.03392263606656343	-0.11056441580876708	-1.4865148812532425	-0.7816530764102936	-2.064700238406658	-1.802905648946762	-1.599222607910633	-1.6859015449881554
Δ(26,31)	-1.0275406762957573	-0.6755691487342119	-1.0108635760843754	-1.371264923363924	-1.3988524675369263	-1.5138805843889713	-1.7254073172807693	-1.8039915710687637	-1.6175905242562294	-1.4230773784220219	-1.0174483992159367	-1.591462455689907	-1.7873406410217285	-1.7700288444757462	-1.5798566862940788	-1.664949581027031	-1.1342734098434448	-1.0489837266504765	-0.8186571300029755	-0.8976930752396584	-0.6209005136042833	-0.8064604364335537	-0.2678636694326997	-1.3959160074591637	-1.3485291972756386	-1.4046394266188145	-1.3478850945830345	-0.8575068786740303	-0.8550029247999191	-1.5127327293157578	-1.0379944927990437	-0.9413529187440872	-1.68993528932333	-0.9675272740423679	-0.4698817152529955	-1.2750886380672455	-0.7850636728107929	-1.1179006658494473	-1.6576753929257393	-1.5456021763384342	-1.5991948544979095	-0.018088051001541317	-0.08241842151619494	-1.4006750658154488	-0.7395278196781874	-1.8688324838876724	-1.687014289200306	-1.523167360574007	-1.5775924548506737
Δ(27,32)	-0.8824555203318596	-0.5669819191098213	-0.8597202599048615	-1.3076634146273136	-1.2225478887557983	-1.432914286851883	-1.5842508524656296	-1.6745951026678085	-1.495101023465395	-1.3050537556409836	-0.9609737433493137	-1.5139284543693066	-1.6613535583019257	-1.647823117673397	-1.455402560532093	-1.5191562473773956	-1.0974446311593056	-1.017442997545004	-0.7296181283891201	-0.814882293343544	-0.5022968631237745	-0.7453267462551594	-0.1993645215407014	-1.273816917091608	-1.2205172330141068	-1.3069123029708862	-1.1671659536659718	-0.7597819902002811	-0.8092707023024559	-1.3231540098786354	-0.8975785225629807	-0.9737108834087849	-1.673673838376999	-0.9026714600622654	-0.4317362327128649	-1.1882498860359192	-0.7076358888298273	-1.0488313622772694	-1.5245113521814346	-1.4554587192833424	-1.5446883626282215	-0.0036874527722829953	-0.05693535786122084	-1.3179832138121128	-0.6993460468947887	-1.6810862347483635	-1.5756074339151382	-1.4508513733744621	-1.473649125546217
Δ(28,33)	-0.7461186964064837	-0.46484204940497875	-0.7200633641332388	-1.246904581785202	-1.0564424097537994	-1.354493387043476	-1.4504189603030682	-1.5505562536418438	-1.3778790831565857	-1.1921272613108158	-0.9058977477252483	-1.4400315470993519	-1.5412116423249245	-1.5317777171730995	-1.3382039032876492	-1.381746120750904	-1.0613047517836094	-0.9870275855064392	-0.6462086457759142	-0.7369938772171736	-0.3921885974705219	-0.6862241309136152	-0.13550580479204655	-1.1573417112231255	-1.100093498826027	-1.2144925072789192	-0.9968176484107971	-0.6694721058011055	-0.768441567197442	-1.1440892703831196	-0.7658184040337801	-1.0035272687673569	-1.654137670993805	-0.8422521874308586	-0.39770305156707764	-1.106704119592905	-0.6346612703055143	-0.9838167577981949	-1.397627592086792	-1.3699796982109547	-1.4920784160494804	0.009271041926695034	-0.034122742363251746	-1.2386128306388855	-0.6611201912164688	-1.5021556988358498	-1.4689283445477486	-1.382440235465765	-1.3743390329182148
Δ(29,34)	-0.6188707891851664	-0.36933852825313807	-0.5922487005591393	-1.189056970179081	-0.9010442532598972	-1.2787294574081898	-1.3242941349744797	-1.432224828749895	-1.2661942280828953	-1.0845581069588661	-0.8522780612111092	-1.369919627904892	-1.4271938242018223	-1.4222008176147938	-1.2286021374166012	-1.2531178072094917	-1.0258771479129791	-0.9577742777764797	-0.5686025135219097	-0.6641415413469076	-0.29080158565193415	-0.6292015314102173	-0.07633529021404684	-1.0467401705682278	-0.9876012802124023	-1.127600483596325	-0.8373918011784554	-0.5867568776011467	-0.7326131220906973	-0.9761426597833633	-0.6430174689739943	-1.0307797230780125	-1.6312479972839355	-0.7863476872444153	-0.36780068185180426	-1.0306206531822681	-0.5662479437887669	-0.9229883551597595	-1.2773437425494194	-1.289338618516922	-1.4414595440030098	0.020773676806129515	-0.01398660970153287	-1.1627031490206718	-0.624919356778264	-1.3326889835298061	-1.3672197237610817	-1.3180534355342388	-1.2798861600458622
Δ(30,35)	-0.5010084249079227	-0.2806178294122219	-0.47658816911280155	-1.134238112717867	-0.7567636203020811	-1.2057563289999962	-1.2061972171068192	-1.3198943808674812	-1.1603045277297497	-0.9825421497225761	-0.8001773618161678	-1.303736586123705	-1.3195829465985298	-1.3193786144256592	-1.1268967762589455	-1.1336728930473328	-0.9911922737956047	-0.929705798625946	-0.49691731110215187	-0.5964642856270075	-0.19829177763313055	-0.5743169225752354	-0.02191753010265529	-0.9422925300896168	-0.8833230473101139	-1.0464219376444817	-0.6893650162965059	-0.5118127446621656	-0.7018298842012882	-0.8198444731533527	-0.529446778818965	-1.055444125086069	-1.6049353405833244	-0.7350611500442028	-0.3420719178393483	-0.960133783519268	-0.502473022788763	-0.8664104156196117	-1.1639338918030262	-1.2137207202613354	-1.3929154723882675	0.03083149204030633	0.0034612017770996317	-1.0904131457209587	-0.5907645914703608	-1.1732644401490688	-1.2706911191344261	-1.2578305788338184	-1.1905067600309849
Δ(31,36)	-0.39277435280382633	-0.19882272463291883	-0.3733414923772216	-1.0825279168784618	-0.623994879424572	-1.1356959119439125	-1.0964568704366684	-1.2138647958636284	-1.0604491457343102	-0.8862822316586971	-0.7496566046029329	-1.2416214682161808	-1.218640897423029	-1.2235757894814014	-1.0333804413676262	-1.0237344540655613	-0.9572727605700493	-0.902844499796629	-0.43127057142555714	-0.5340608768165112	-0.11480447137728333	-0.5216490477323532	0.027719693025574088	-0.8441983722150326	-0.7875144481658936	-0.9711339138448238	-0.5531485192477703	-0.4447705578058958	-0.6761817261576653	-0.675687612965703	-0.4253359977155924	-1.0775315575301647	-1.5751399099826813	-0.688460236415267	-0.3205362241715193	-0.8954053744673729	-0.44343150220811367	-0.8141731843352318	-1.0576877743005753	-1.143266074359417	-1.346538495272398	0.039443717105314136	0.018210074631497264	-1.0218734852969646	-0.5586990155279636	-1.0244094766676426	-1.1795676313340664	-1.2018818408250809	-1.1064181104302406
Δ(32,37)	-0.2943979110568762	-0.12405409943312407	-0.28273751959204674	-1.0340121574699879	-0.5030527710914612	-1.0686667636036873	-0.9953297674655914	-1.1144056916236877	-0.9668473154306412	-0.7959523238241673	-0.7007509935647249	-1.1836924590170383	-1.124608051031828	-1.1350532062351704	-0.9482858702540398	-0.9236197918653488	-0.9241333231329918	-0.8772118948400021	-0.37175219040364027	-0.4770338535308838	-0.04044199886266142	-0.47122854739427567	0.07253882940858603	-0.7526875007897615	-0.7003873120993376	-0.9019128978252411	-0.42909816838800907	-0.3857378847897053	-0.6556976586580276	-0.544071476906538	-0.3308833111077547	-1.0970056056976318	-1.5418211929500103	-0.6466154009103775	-0.30321748927235603	-0.8365445770323277	-0.3891879227012396	-0.7663464173674583	-0.9588289074599743	-1.078116800636053	-1.3023616746068	0.0466099038021639	0.03027914499398321	-0.9572157636284828	-0.5287408828735352	-0.8865891024470329	-1.094031985849142	-1.1503211222589016	-1.0278021916747093
Δ(33,38)	-0.20605612080544233	-0.05640055169351399	-0.20492663607001305	-0.9887388907372952	-0.3942288924008608	-1.0047666728496552	-0.9030810557305813	-1.021774485707283	-0.8796822279691696	-0.7117238827049732	-0.6535125430673361	-1.1300547048449516	-1.0376873426139355	-1.0540233924984932	-0.8718482218682766	-0.833592563867569	-0.8918032050132751	-0.8528292179107666	-0.31846226193010807	-0.42544580064713955	0.024684969685040414	-0.4231066443026066	0.11253065895289183	-0.6679174490272999	-0.6221631076186895	-0.8388835936784744	-0.31753587536513805	-0.33483218867331743	-0.6404364947229624	-0.42534912936389446	-0.2462475560605526	-1.1138467118144035	-1.5048940666019917	-0.6095925811678171	-0.2901236992329359	-0.7836709730327129	-0.33980088774114847	-0.7230187766253948	-0.8675757795572281	-1.0184084996581078	-1.2605030089616776	0.05231162067502737	0.03963831695728004	-0.8965490385890007	-0.5009304732084274	-0.7602372206747532	-1.01424902677536	-1.1032495647668839	-0.954823661595583
Δ(34,39)	-0.1278847106732428	0.004060762512381189	-0.14005325501784682	-0.9468227624893188	-0.2977188676595688	-0.9440986439585686	-0.8199314586818218	-0.9361885488033295	-0.799150113016367	-0.6337310653179884	-0.6079919636249542	-1.0808339342474937	-0.9581019170582294	-0.9806684218347073	-0.8042525500059128	-0.7538956589996815	-0.8603036403656006	-0.8297168649733067	-0.2714649075642228	-0.37938584573566914	0.08053942583501339	-0.37733230274170637	0.14766762033104897	-0.5900674965232611	-0.5530210211873055	-0.7821968756616116	-0.2186599187552929	-0.2921171486377716	-0.6304547656327486	-0.319800665602088	-0.17158589325845242	-1.1280432343482971	-1.464320719242096	-0.577460927888751	-0.28128856793046	-0.7368881721049547	-0.2953234128654003	-0.6842277012765408	-0.7841219194233418	-0.9642792865633965	-1.221002172678709	0.05657944711856544	0.046301292604766786	-0.8399897255003452	-0.47528352588415146	-0.6456824485212564	-0.9403827600181103	-1.0607723146677017	-0.8876482024788857
Δ(35,40)	-0.060009892331436276	0.05727306706830859	-0.08822860545478761	-0.90829748660326	-0.21374495700001717	-0.8867617696523666	-0.7460664492100477	-0.8578529581427574	-0.7254029624164104	-0.562124140560627	-0.5642198957502842	-1.0361099615693092	-0.8860040456056595	-0.9152025915682316	-0.7456966210156679	-0.6847282871603966	-0.829648319631815	-0.8079016581177711	-0.23080739192664623	-0.3389040706679225	0.1270647277124226	-0.33395227510482073	0.17794192535802722	-0.5192796234041452	-0.49307174049317837	-0.731969578191638	-0.13269848423078656	-0.25765772443264723	-0.6257987581193447	-0.22766322363168	-0.10697267716750503	-1.1395920999348164	-1.4200561679899693	-0.5502631887793541	-0.2767168218269944	-0.6962929852306843	-0.2558033214882016	-0.650045508518815	-0.7086465135216713	-0.9158030152320862	-1.1839359067380428	0.05938930553384125	0.05027526058256626	-0.7876375690102577	-0.4518496338278055	-0.543265463784337	-0.8725967258214951	-1.0229825042188168	-0.8264333941042423
Δ(36,41)	-0.00251979727181606	0.10320881847292185	-0.04950353759340942	-0.8732464164495468	-0.1424190355464816	-0.8328430354595184	-0.6816556677222252	-0.7869421504437923	-0.6585821975022554	-0.4969892557710409	-0.522250309586525	-0.996000412851572	-0.8215593174099922	-0.857775378972292	-0.6963119376450777	-0.6262716837227345	-0.7998649962246418	-0.7873895578086376	-0.19655870273709297	-0.3040669485926628	0.16424974892288446	-0.29297666624188423	0.20335735753178596	-0.4556755069643259	-0.4424744751304388	-0.688302656635642	-0.0597806996665895	-0.23152155335992575	-0.6265050731599331	-0.14911455800756812	-0.052502163453027606	-1.1484425514936447	-1.3720388524234295	-0.5280383862555027	-0.27641900815069675	-0.6619489751756191	-0.22127549163997173	-0.6205173674970865	-0.641294289380312	-0.8731151930987835	-1.1493599973618984	0.060759950429201126	0.05155357648618519	-0.7395816035568714	-0.43061859905719757	-0.4532237537205219	-0.8110036142170429	-0.9899519383907318	-0.7712742313742638
Δ(37,42)	0.04454362206161022	0.14182975282892585	-0.023932117619551718	-0.8417064324021339	-0.0838753825519234	-0.7824169471859932	-0.6268626544624567	-0.7236192934215069	-0.5988185293972492	-0.43844799511134624	-0.4821044858545065	-0.9605683386325836	-0.7649220526218414	-0.8085254579782486	-0.6562632508575916	-0.5786827299743891	-0.770966149866581	-0.768206175416708	-0.16874412540346384	-0.2748918021097779	0.19206037977710366	-0.25445944629609585	0.2239057095721364	-0.3993576858192682	-0.4013135563582182	-0.6512986961752176	-2.0297068203944946e-05	-0.21374747157096863	-0.632609287276864	-0.08429469307884574	-0.008235221321228892	-1.1545892804861069	-1.3202284462749958	-0.5108531564474106	-0.2804186660796404	-0.6339505780488253	-0.1917622867040336	-0.5957008805125952	-0.5821972154080868	-0.8362973108887672	-1.1173482984304428	0.06067369831725955	0.05012995097786188	-0.6959003396332264	-0.4116143099963665	-0.3757887985557318	-0.7557157427072525	-0.9617662988603115	-0.7223224267363548
Δ(38,43)	0.08113246876746416	0.17313462449237704	-0.01154475030489266	-0.8137649856507778	-0.03816175158135593	-0.7355544716119766	-0.5818015430122614	-0.6680363789200783	-0.5462247878313065	-0.38656762335449457	-0.4438336007297039	-0.929915439337492	-0.7162023801356554	-0.7675906643271446	-0.6256422027945518	-0.5420788656920195	-0.74297902174294	-0.7503699976950884	-0.1474026357755065	-0.25144664105027914	0.21052968222647905	-0.21842955611646175	0.2396048279479146	-0.3504185704514384	-0.3696892876178026	-0.621045334264636	0.04652186471503228	-0.20435783080756664	-0.6441716570407152	-0.03329022729303688	0.025780402938835323	-1.158017199486494	-1.2645876035094261	-0.4987181629985571	-0.2887183800339699	-0.6123601458966732	-0.1673065940849483	-0.5756189115345478	-0.531464908272028	-0.8054351434111595	-1.0879343375563622	0.05914951325394213	0.04601982655003667	-0.6566744763404131	-0.39488342590630054	-0.3111032536253333	-0.7068546954542398	-0.9385167621076107	-0.6796771194785833
Δ(39,44)	0.10722088627517223	0.1971093937754631	-0.012341488036327064	-0.7894368842244148	-0.005363653690437786	-0.6923406850546598	-0.5465743131935596	-0.620298134163022	-0.5008799489587545	-0.34143421798944473	-0.40745590813457966	-0.9041065350174904	-0.6755092646926641	-0.7350998930633068	-0.6045675836503506	-0.5165652837604284	-0.7159150671213865	-0.7338990923017263	-0.13254048535600305	-0.23376245517283678	0.21966423373669386	-0.1849023625254631	0.2504518488422036	-0.3089416306465864	-0.34765666350722313	-0.5976074375212193	0.07979399524629116	-0.20339232869446278	-0.6612278986722231	0.0038148464227560908	0.04954499308951199	-1.1586823500692844	-1.2051006779074669	-0.4916876554489136	-0.30133442487567663	-0.5972359329462051	-0.14791522407904267	-0.5603232886642218	-0.48919618129730225	-0.780600355938077	-1.0611890815198421	0.056175910867750645	0.039217190351337194	-0.6219745147973299	-0.38043621461838484	-0.25932989083230495	-0.6645177956670523	-0.9202573448419571	-0.6434125825762749
Δ(40,45)	0.1228230306878686	0.21377492230385542	-0.026335794245824218	-0.7688052486628294	0.014523173740599304	-0.6528223399072886	-0.5212998017668724	-0.5805278196930885	-0.46287933364510536	-0.3030897583812475	-0.37300712428987026	-0.8832202292978764	-0.6429600529372692	-0.7111295592039824	-0.5931331776082516	-0.5022704135626554	-0.6897853687405586	-0.7187973707914352	-0.12420763960108161	-0.22184483241289854	0.21948416251689196	-0.15389133477583528	0.2564613940194249	-0.27496726252138615	-0.33529873471707106	-0.5810711067169905	0.09978045709431171	-0.21088775247335434	-0.683814287185669	0.026992414495907724	0.0630402413662523	-1.1565781198441982	-1.1417091824114323	-0.48979148268699646	-0.31828349456191063	-0.588623620569706	-0.13362468453124166	-0.5498399026691914	-0.4554801154881716	-0.7618897594511509	-1.037163008004427	0.051759707275778055	0.02972313086502254	-0.5918611772358418	-0.36827034782618284	-0.22055860608816147	-0.6287785712629557	-0.9070483967661858	-0.6136249285191298
Δ(41,46)	0.12794065987691283	0.2231274265795946	-0.05353785236366093	-0.7518899627029896	0.02145874605048448	-0.6170604843646288	-0.5060429684817791	-0.5488310009241104	-0.4322944674640894	-0.2716057002544403	-0.34050275571644306	-0.8673155680298805	-0.6186222191900015	-0.6958034355193377	-0.5914270412176847	-0.4992480855435133	-0.6646080408245325	-0.7050955202430487	-0.1223850529640913	-0.21571877878159285	0.20999624393880367	-0.1254544360563159	0.2576494822278619	-0.24857213720679283	-0.3326480044052005	-0.5714925471693277	0.10648811003193259	-0.22684670984745026	-0.7119855377823114	0.036219073808752	0.06625481182709336	-1.1516690254211426	-1.0744145140051842	-0.49306578002870083	-0.339576113037765	-0.5866120103746653	-0.12442816514521837	-0.5442324094474316	-0.4303765017539263	-0.749337999150157	-1.0159051045775414	0.04590156604535878	0.017538519750814885	-0.5663919262588024	-0.35840633790940046	-0.19488396355882287	-0.5997128784656525	-0.8989651687443256	-0.590404961258173
Δ(42,47)	0.12257089838385582	0.2251957543194294	-0.09393790969625115	-0.7387442979961634	0.015458287089131773	-0.585104338824749	-0.5008891690522432	-0.5252874456346035	-0.409182021394372	-0.24701112415641546	-0.30998208094388247	-0.8564666844904423	-0.602582423016429	-0.6891862954944372	-0.5995336920022964	-0.5075968336313963	-0.6404162384569645	-0.6927899084985256	-0.12711803428828716	-0.21542946342378855	0.19125909311696887	-0.09956699796020985	0.25402549654245377	-0.22978330962359905	-0.3397774416953325	-0.5689249839633703	0.09991233237087727	-0.25130428839474916	-0.7458065636456013	0.03151023411192	0.05920071853324771	-1.143947895616293	-1.0031946934759617	-0.5015310365706682	-0.3652308601886034	-0.5912150256335735	-0.12034139363095164	-0.5434920080006123	-0.4139591008424759	-0.7430261466652155	-0.997463334351778	0.038602069253101945	0.00267101659119362	-0.5456275306642056	-0.3508878406137228	-0.18235502066090703	-0.5773912649601698	-0.896081980317831	-0.5737932864576578
Δ(43,48)	0.10675437515601516	0.21999175660312176	-0.14757022727280855	-0.7294028531759977	-0.0034952128771692514	-0.5570181179791689	-0.5058915819972754	-0.5099426489323378	-0.3936014138162136	-0.2293479861691594	-0.2814515959471464	-0.8507371880114079	-0.5949136801064014	-0.691384170204401	-0.6175266113132238	-0.5273785907775164	-0.6171889137476683	-0.68191047757864	-0.13839396415278316	-0.22096531465649605	0.16327272169291973	-0.0762374431360513	0.24560708552598953	-0.21864878945052624	-0.35670401994138956	-0.5734369158744812	0.08009443990886211	-0.28429694939404726	-0.7853202521800995	0.012859299022238702	0.041892731678672135	-1.1333602480590343	-0.9280511178076267	-0.5152457393705845	-0.39526778273284435	-0.6025005597621202	-0.12138683814555407	-0.5476720165461302	-0.4062854219228029	-0.7430135272443295	-0.9818846359848976	0.02986167382914573	-0.014886552526149899	-0.5296011455357075	-0.3456750884652138	-0.18302147509530187	-0.5618798546493053	-0.8984372951090336	-0.563872791826725
Δ(44,49)	0.08049254538491368	0.20754802972078323	-0.21445604506880045	-0.7239254657179117	-0.03538893070071936	-0.5328280851244926	-0.5211370531469584	-0.5029119551181793	-0.38559113163501024	-0.21862674038857222	-0.2549417084082961	-0.850172434002161	-0.5956767592579126	-0.7024647202342749	-0.6455064285546541	-0.5586969200521708	-0.5949736572802067	-0.6724665872752666	-0.15623790677636862	-0.23234733380377293	0.12606047093868256	-0.055519043235108256	0.23240428417921066	-0.21517779678106308	-0.38349812384694815	-0.5850783083587885	0.0470267201308161	-0.3258529584854841	-0.8305811323225498	-0.019728265760932118	0.01433705328963697	-1.119927316904068	-0.8489621803164482	-0.5342076066881418	-0.42970883660018444	-0.6205089390277863	-0.12755331117659807	-0.5568097345530987	-0.40739825926721096	-0.7493681274354458	-0.9692249819636345	0.019680663535837084	-0.035134851350449026	-0.5183562636375427	-0.3428226336836815	-0.19691556226462126	-0.5532323382794857	-0.9060951881110668	-0.560695817694068
Δ(45,50)	0.04379579913802445	0.1878682989627123	-0.2946475753560662	-0.7223181426525116	-0.08023963309824467	-0.5125758703798056	-0.5466841626912355	-0.5042322911322117	-0.38520279340445995	-0.21489989012479782	-0.23046277929097414	-0.8548513986170292	-0.6049470975995064	-0.7225127425044775	-0.6835396401584148	-0.6016072817146778	-0.5737714935094118	-0.6644670385867357	-0.1806566258892417	-0.24960751179605722	0.07963384850881994	-0.037394321407191455	0.21444209851324558	-0.21940278820693493	-0.4202046897262335	-0.6039077416062355	0.000740330960979918	-0.3760048421099782	-0.8816814050078392	-0.06626728572882712	-0.023489219893235713	-1.103576272726059	-0.7659684866666794	-0.5584689788520336	-0.46856445260345936	-0.645308755338192	-0.13885374646633863	-0.5709265358746052	-0.41733765974640846	-0.7621277589350939	-0.9595099836587906	0.008065199654083699	-0.05807534325867891	-0.511946901679039	-0.3423194633796811	-0.2240769797936082	-0.5514910910278559	-0.9191282093524933	-0.5643128883093596
Δ(46,51)	-0.003318757444503717	0.16099433414638042	-0.38822125643491745	-0.7246395107358694	-0.13804095797240734	-0.4963098559528589	-0.582592748105526	-0.5139661952853203	-0.39246929809451103	-0.2181629417464137	-0.2080366713926196	-0.8648096583783627	-0.6227818317711353	-0.7516140583902597	-0.7317419163882732	-0.6562286056578159	-0.5535985343158245	-0.6579342763870955	-0.2116772811859846	-0.2727675251662731	0.024007489264477044	-0.021867726172786206	0.19172169268131256	-0.23135466035455465	-0.46687214635312557	-0.6299846339970827	-0.058779423125088215	-0.4348236136138439	-0.9386848658323288	-0.1267493236809969	-0.0715572270564735	-1.084319781512022	-0.6790786981582642	-0.5880838725715876	-0.5118893459439278	-0.6769429426640272	-0.15530120581388474	-0.5900443997234106	-0.43616341426968575	-0.7813799194991589	-0.9527943097054958	-0.005003154001315124	-0.08371044532395899	-0.510400952771306	-0.3442018525674939	-0.26453491300344467	-0.5567222833633423	-0.9375926107168198	-0.5747916642576456
Δ(47,52)	-0.06086958455853164	0.12691754382103682	-0.4952915944159031	-0.7309301290661097	-0.2088415203616023	-0.4840501118451357	-0.6289352662861347	-0.5321660544723272	-0.4074388649314642	-0.22844632621854544	-0.18766510765999556	-0.8801263757050037	-0.6492472719401121	-0.7898657582700253	-0.7902170531451702	-0.7226540241390467	-0.5344550590962172	-0.6528767757117748	-0.24930101353675127	-0.30183931812644005	-0.040835782419890165	-0.00895420671440661	0.1642583287321031	-0.25105499662458897	-0.5235903896391392	-0.6633615121245384	-0.13155596097931266	-0.5023766774684191	-1.001669280230999	-0.20123193971812725	-0.12989906826987863	-1.06211444362998	-0.5883171688765287	-0.6230699829757214	-0.5596857983618975	-0.7154753897339106	-0.17690935637801886	-0.6142179481685162	-0.46390416100621223	-0.8071738295257092	-0.9491120465099812	-0.019506608077790588	-0.11205796618014574	-0.5137576255947351	-0.3484466578811407	-0.31836526468396187	-0.5689738318324089	-0.9615542367100716	-0.5921812262386084
Δ(48,53)	-0.12882264563813806	0.0856944068800658	-0.6158939562737942	-0.7412039674818516	-0.292598782107234	-0.47581507824361324	-0.6857619155198336	-0.558874849230051	-0.43010152876377106	-0.24573435075581074	-0.16937426989898086	-0.900820828974247	-0.6843683775514364	-0.8372963406145573	-0.859031081199646	-0.80095324665308	-0.5163638852536678	-0.6492889020591974	-0.2935511292889714	-0.33682570792734623	-0.11488011805340648	0.0013438036148727406	0.1320654759183526	-0.27848235331475735	-0.5903756245970726	-0.7040938828140497	-0.21756412461400032	-0.5786854773759842	-1.0707100853323936	-0.28970029670745134	-0.1984716160222888	-1.0370035655796528	-0.49379183910787106	-0.6634475663304329	-0.611994368955493	-0.7609459571540356	-0.20364397205412388	-0.6434557493776083	-0.5005585961043835	-0.8395402692258358	-0.9485072456300259	-0.03545813960954547	-0.14310834230855107	-0.5220368970185518	-0.35511378664523363	-0.38552219048142433	-0.5882419180124998	-0.9910545311868191	-0.6164941471070051
Δ(49,54)	-0.20558005198836327	0.03808545880019665	-0.74790776707232	-0.7551791612058878	-0.3872846718877554	-0.4711137618869543	-0.7516129873692989	-0.5930341314524412	-0.45978911221027374	-0.2693993737921119	-0.15312586911022663	-0.926288403570652	-0.7270886562764645	-0.8927035145461559	-0.9367307648062706	-0.8894193917512894	-0.4993322305381298	-0.6469846703112125	-0.3436001017689705	-0.37704319693148136	-0.19679006654769182	0.009071023669093847	0.09539164020679891	-0.3127143485471606	-0.6658710539340973	-0.7512747775763273	-0.3149897325783968	-0.6624456029385328	-1.1450747027993202	-0.3902487689629197	-0.27539790607988834	-1.0100370272994041	-0.3971346188336611	-0.708713149651885	-0.6683364510536194	-0.8126107044517994	-0.2349070506170392	-0.6772092543542385	-0.5449011921882629	-0.8776423521339893	-0.9509231895208359	-0.05288936081342399	-0.17660268349573016	-0.534807937219739	-0.3642815165221691	-0.4641619510948658	-0.6137282121926546	-1.0255660861730576	-0.6469798739999533
Δ(50,55)	-0.2880215412005782	-0.014427291171159595	-0.8869491517543793	-0.7723207585513592	-0.4888476338237524	-0.46901493333280087	-0.8235943503677845	-0.6325543858110905	-0.49508213996887207	-0.29811011627316475	-0.13884891523048282	-0.9552442468702793	-0.7752127014100552	-0.9536739438772202	-1.0203606449067593	-0.9846099652349949	-0.48337457701563835	-0.6455756723880768	-0.39782552048563957	-0.4211093299090862	-0.2839867491275072	0.014261266915127635	0.054704147623851895	-0.3519356017932296	-0.7473325822502375	-0.8031006902456284	-0.4202513489872217	-0.7510105613619089	-1.22319795191288	-0.49913818947970867	-0.35695775877684355	-0.9834161028265953	-0.30147212091833353	-0.7577285636216402	-0.7277953904122114	-0.868919026106596	-0.26942985132336617	-0.714417826384306	-0.5944148171693087	-0.9197982959449291	-0.9562416933476925	-0.07189317839220166	-0.2120397984981537	-0.551143242046237	-0.37621313240379095	-0.5505225621163845	-0.6437759846448898	-1.0639435611665249	-0.6820096634328365
Δ(51,56)	-0.3730066353455186	-0.07033937727101147	-1.0285613127052784	-0.7920198142528534	-0.5931811407208443	-0.468502938747406	-0.8987146429717541	-0.675293942913413	-0.5345426965504885	-0.33056242391467094	-0.12647791299968958	-0.9863868355751038	-0.8265387266874313	-1.01765813305974	-1.1068755760788918	-1.0829588398337364	-0.4684973508119583	-0.6446505431085825	-0.4545590840280056	-0.4676084965467453	-0.37381837610155344	0.01700680295471102	0.010459221812197939	-0.3942342475056648	-0.8319702930748463	-0.8577278815209866	-0.529721612110734	-0.8416571654379368	-1.3034829869866371	-0.6125394720584154	-0.4394101444631815	-0.9593331255018711	-0.21004520822316408	-0.8093769662082195	-0.7893848232924938	-0.9282794781029224	-0.30596063006669283	-0.7539541926234961	-0.6465465761721134	-0.9642492979764938	-0.9643136523663998	-0.0925325439311564	-0.24889805354177952	-0.5701310001313686	-0.3911253996193409	-0.6407718174159527	-0.6766800303012133	-1.1050358414649963	-0.7199404761195183
Δ(52,57)	-0.45733158476650715	-0.12815247755497694	-1.168277021497488	-0.8136824704706669	-0.6961656734347343	-0.4686024971306324	-0.9740031324326992	-0.7190961390733719	-0.5767150782048702	-0.3654248081147671	-0.11593389790505171	-1.018364168703556	-0.8788236416876316	-1.08211450278759	-1.1931738816201687	-1.1808906681835651	-0.4547220654785633	-0.6438096519559622	-0.5121521651744843	-0.5151358898729086	-0.4636738449335098	0.017330779519397765	-0.03685987030621618	-0.4377331119030714	-0.9169189259409904	-0.9132714942097664	-0.6397437304258347	-0.9316477924585342	-1.3843252323567867	-0.726643018424511	-0.5189430434256792	-0.9400373324751854	-0.12610660633072257	-0.8625234477221966	-0.8521659299731255	-0.9891423396766186	-0.343214999884367	-0.7947118952870369	-0.6987279746681452	-1.0092377662658691	-0.9749988093972206	-0.1149014220573008	-0.28665659483522177	-0.5908378399908543	-0.4092719405889511	-0.7310580927878618	-0.710747018456459	-1.1476499028503895	-0.7591335568577051
Δ(53,58)	-0.537905003875494	-0.1864121062681079	-1.3016564771533012	-0.8367482572793961	-0.7937448099255562	-0.4683258477598429	-1.046468410640955	-0.7618070114403963	-0.6202083546668291	-0.4014020785689354	-0.10714365635067225	-1.0498677380383015	-0.929858535528183	-1.144543569535017	-1.2762297876179218	-1.274873223155737	-0.4420623183250427	-0.6426441948860884	-0.5689650308340788	-0.5623073782771826	-0.5509453359991312	0.015314521442633122	-0.08681162144057453	-0.4806062672287226	-0.9994323365390301	-0.9678839705884457	-0.7467767223715782	-1.0183023288846016	-1.4641186222434044	-0.8377088233828545	-0.5918609444051981	-0.9277178905904293	-0.052827008767053485	-0.9160532616078854	-0.915170181542635	-1.0498967953026295	-0.3799573751166463	-0.8355963975191116	-0.7484256755560637	-1.0530165396630764	-0.9881764650344849	-0.13907004613429308	-0.32480936497449875	-0.6123335100710392	-0.4308719653636217	-0.817644502967596	-0.7443121168762445	-1.1906384490430355	-0.7979444228112698
Δ(54,59)	-0.6131593603640795	-0.24438316468149424	-1.4264710247516632	-0.8609230630099773	-0.8838602341711521	-0.4671716131269932	-1.1146259494125843	-0.8023473434150219	-0.6642875261604786	-0.43782819993793964	-0.10007155360653996	-1.0802216827869415	-0.9784974157810211	-1.2036528438329697	-1.3544654473662376	-1.3630911707878113	-0.43052355758845806	-0.6409513764083385	-0.6241795141249895	-0.608424236997962	-0.6343643181025982	0.010981546074617654	-0.1391792669892311	-0.5218995735049248	-1.0780662298202515	-1.0206278413534164	-0.8490108884871006	-1.10022509470582	-1.5420479699969292	-0.9438605047762394	-0.6562576163560152	-0.9235747158527374	0.008128986519295722	-0.9693886153399944	-0.9779476560652256	-1.1097751557826996	-0.41554789058864117	-0.8760507218539715	-0.7943319156765938	-1.0946865193545818	-1.0037855245172977	-0.16509117558598518	-0.36310076247900724	-0.6341541651636362	-0.4560749512165785	-0.8985736407339573	-0.7764801383018494	-1.2333989143371582	-0.8355498313903809
Δ(55,60)	-0.6830562837421894	-0.30208590906113386	-1.5426293015480042	-0.886180903762579	-0.9664561599493027	-0.46510989777743816	-1.1783632449805737	-0.8406778797507286	-0.708957901224494	-0.47470289282500744	-0.09473245008848608	-1.1093785986304283	-1.0247131809592247	-1.2593542225658894	-1.427784189581871	-1.4454334042966366	-0.4201032221317291	-0.6387075409293175	-0.6777804344892502	-0.6534620653837919	-0.713906018063426	0.00434379544458352	-0.19397775176912546	-0.5615750327706337	-1.1527792550623417	-1.0714628733694553	-0.9464625269174576	-1.1773941107094288	-1.6181118786334991	-1.0450702160596848	-0.7120588794350624	-0.9276706725358963	0.056634488282725215	-1.0225524194538593	-1.0404919274151325	-1.1687545105814934	-0.4499752540141344	-0.9160499088466167	-0.8363982662558556	-1.134201418608427	-1.0218455456197262	-0.19296972313895822	-0.40154699236154556	-0.656291376799345	-0.48490683548152447	-0.9737950749695301	-0.807223841547966	-1.275930181145668	-0.8719046600162983
Δ(56,61)	-0.7475886028259993	-0.3595304675400257	-1.650126464664936	-0.9125680662691593	-1.0415269061923027	-0.46212817542254925	-1.2376897037029266	-0.8767569437623024	-0.7542336359620094	-0.5120353773236275	-0.09110273094847798	-1.1373331770300865	-1.0684843175113201	-1.3116275891661644	-1.4961536042392254	-1.5218693763017654	-0.41082953102886677	-0.6359168794006109	-0.7297883275896311	-0.6974400021135807	-0.7896214723587036	-0.004610052201314829	-0.2512244042009115	-0.5996543914079666	-1.2235685251653194	-1.120381522923708	-1.0391679592430592	-1.249778363853693	-1.6923047602176666	-1.1414122767746449	-0.7592052221298218	-0.9400869719684124	0.09262916864827275	-1.0755362920463085	-1.1028312146663666	-1.2268572114408016	-0.4832272883504629	-0.9556161239743233	-0.874583050608635	-1.171543076634407	-1.0423973202705383	-0.2227175747975707	-0.44014272280037403	-0.6787493359297514	-0.5174011923372746	-1.043301448225975	-0.836558174341917	-1.3182311318814754	-0.9070091880857944
Δ(57,62)	-0.8067909628152847	-0.41676550172269344	-1.7489047721028328	-0.9401046670973301	-1.1090246960520744	-0.45824102126061916	-1.2925625778734684	-0.9105978533625603	-0.8001461625099182	-0.5498260725289583	-0.08921580738388002	-1.1640796437859535	-1.1097955517470837	-1.3604575768113136	-1.559523306787014	-1.5923578292131424	-0.40269168093800545	-0.632576597854495	-0.7802126463502645	-0.7403650786727667	-0.8615221828222275	-0.015868351329118013	-0.3109697485342622	-0.6361405365169048	-1.2904425151646137	-1.1673918925225735	-1.1271635070443153	-1.317360531538725	-1.7646443098783493	-1.2328935787081718	-0.7976716384291649	-0.9608552791178226	0.11612614616751671	-1.1283939704298973	-1.1649932712316513	-1.2840953655540943	-0.5153401754796505	-0.994755607098341	-0.9088831022381783	-1.2067010626196861	-1.0654926300048828	-0.2543415641412139	-0.47891875728964806	-0.701532419770956	-0.553587544709444	-1.107075810432434	-0.8644538931548595	-1.3603177852928638	-0.9408625774085522
Δ(58,63)	-0.8606103248894215	-0.47381999902427197	-1.838894560933113	-0.9687844663858414	-1.1689169332385063	-0.4534181207418442	-1.3429416343569756	-0.9421933442354202	-0.8467277511954308	-0.588121498003602	-0.08905399590730667	-1.1896026320755482	-1.1486202478408813	-1.405797339975834	-1.6178257763385773	-1.656820997595787	-0.39570964872837067	-0.6286839488893747	-0.8290611207485199	-0.7822432555258274	-0.9296217001974583	-0.029454511241056025	-0.3732363926246762	-0.6710176821798086	-1.353349257260561	-1.2124735862016678	-1.2104456312954426	-1.3801044784486294	-1.8351275473833084	-1.3195397332310677	-0.8273770101368427	-0.9900768287479877	0.1271021319553256	-1.181124523282051	-1.2270128354430199	-1.3404889963567257	-0.5462836474180222	-1.0334577411413193	-0.9392597712576389	-1.2396429665386677	-1.0911542922258377	-0.28787388000637293	-0.517877284437418	-0.7246576715260744	-0.5935095716267824	-1.1650708504021168	-0.8909066207706928	-1.4021974056959152	-0.9734726510941982
Δ(59,64)	-0.9090567007660866	-0.5307227838784456	-1.9199656322598457	-0.9986378252506256	-1.2211401015520096	-0.4476651083678007	-1.3887815177440643	-0.9714961051940918	-0.8939857594668865	-0.6269044708460569	-0.09062495082616806	-1.2138944119215012	-1.1849644593894482	-1.4475954696536064	-1.670994982123375	-1.7151622101664543	-0.3898721653968096	-0.6242292933166027	-0.8763492107391357	-0.8230796083807945	-0.9939529001712799	-0.04533444298431277	-0.43807285837829113	-0.7043035700917244	-1.4122849330306053	-1.2556216679513454	-1.2890630401670933	-1.43797742202878	-1.9037570804357529	-1.4013567939400673	-0.848268810659647	-1.0277672670781612	0.12558166636154056	-1.2337503023445606	-1.2888964265584946	-1.3960388489067554	-0.5760759580880404	-1.0717440396547318	-0.9656716138124466	-1.2703444808721542	-1.1194264516234398	-0.3233174327760935	-0.5570565350353718	-0.748117221519351	-0.637201638892293	-1.2172522023320198	-0.9159110486507416	-1.4438768848776817	-1.0047991760075092
Δ(60,65)	-0.9520730935037136	-0.5875025875866413	-1.991966925561428	-1.0297049768269062	-1.2656012549996376	-0.4409697838127613	-1.4300212264060974	-0.998495239764452	-0.9419539012014866	-0.666204048320651	-0.09392989450134337	-1.2369204312562943	-1.2187795713543892	-1.4858152717351913	-1.718929223716259	-1.7672834917902946	-0.3852144815027714	-0.6192096974700689	-0.9220623411238194	-0.8629007264971733	-1.0544845834374428	-0.06355565856210887	-0.5055306479334831	-0.7359799463301897	-1.467204000800848	-1.296820305287838	-1.3629640452563763	-1.4909065328538418	-1.97051502764225	-1.4783130027353764	-0.860240776091814	-1.0740043595433235	0.11155634419992566	-1.2863016687333584	-1.3506924733519554	-1.4507628045976162	-0.6047180853784084	-1.1096194386482239	-0.9880844503641129	-1.298779621720314	-1.1503548361361027	-0.36069462075829506	-0.5964375101029873	-0.7719411980360746	-0.6847187876701355	-1.263523381203413	-0.9394699707627296	-1.4853629283607006	-1.0348668321967125
Δ(61,66)	-0.9896368719637394	-0.644207326695323	-2.0547397434711456	-1.061990950256586	-1.3022064231336117	-0.4333467688411474	-1.4666138216853142	-1.023187767714262	-0.9906663559377193	-0.706049706786871	-0.09897641139104962	-1.2586893513798714	-1.2500408105552197	-1.5203976072371006	-1.7615286633372307	-1.8130771815776825	-0.38170937914401293	-0.6136296316981316	-0.9662318043410778	-0.9016762487590313	-1.1112219654023647	-0.08409678703173995	-0.5756570491939783	-0.7660446688532829	-1.5180550515651703	-1.3360429555177689	-1.4321194030344486	-1.5388227067887783	-2.0353980362415314	-1.5503771603107452	-0.8632084354758263	-1.1288617737591267	0.0850883952807635	-1.3388006947934628	-1.4124142937362194	-1.5046782791614532	-0.6322185974568129	-1.1470966041088104	-1.006472297012806	-1.3249307870864868	-1.1839971877634525	-0.4000352695584297	-0.6360660307109356	-0.7961220107972622	-0.7361134048551321	-1.303834468126297	-0.9615413844585419	-1.5266620554029942	-1.0636616498231888
Δ(62,67)	-1.0216690599918365	-0.7008558604866266	-2.108076401054859	-1.0955195873975754	-1.330861821770668	-0.42476607486605644	-1.498460303992033	-1.0455215349793434	-1.0401497595012188	-0.7464437279850245	-0.1057594083249569	-1.2791556306183338	-1.278730295598507	-1.551279705017805	-1.7986960709095001	-1.8524013459682465	-0.379384052939713	-0.6074653007090092	-1.0088399983942509	-0.9394423104822636	-1.1641399934887886	-0.10696039535105228	-0.6484950892627239	-0.7944947108626366	-1.564771868288517	-1.3732786290347576	-1.4965121634304523	-1.5816612169146538	-2.098390646278858	-1.6175094991922379	-0.8570834062993526	-1.1924097314476967	0.046152345021255314	-1.391254086047411	-1.4740961603820324	-1.5577733516693115	-0.6585523951798677	-1.1841555126011372	-1.0207746177911758	-1.3487378135323524	-1.2203925289213657	-0.44135842472314835	-0.6759305484592915	-0.8206712082028389	-0.7914413698017597	-1.3380962423980236	-0.9821263141930103	-1.5677988529205322	-1.091159414499998
Δ(63,68)	-1.0481259785592556	-0.7574766408652067	-2.151752822101116	-1.1303338222205639	-1.3514281250536442	-0.41524264961481094	-1.5255038626492023	-1.0654713958501816	-1.0904232040047646	-0.7874075323343277	-0.11428026482462883	-1.298326626420021	-1.304818969219923	-1.578385941684246	-1.8302896991372108	-1.8851136788725853	-0.378234451636672	-0.6007351912558079	-1.0498769581317902	-0.9761778637766838	-1.2132171541452408	-0.13213829370215535	-0.7241298910230398	-0.8213258348405361	-1.6073012724518776	-1.4084969647228718	-1.5560870058834553	-1.6193179413676262	-2.1594660356640816	-1.6796328127384186	-0.8417556062340736	-1.2647172436118126	-0.005232274270383641	-1.4436998404562473	-1.535758376121521	-1.6100727021694183	-0.6837347988039255	-1.220832671970129	-1.030939444899559	-1.3701898977160454	-1.2595923617482185	-0.4846785683184862	-0.7160702720284462	-0.8456005714833736	-0.8507806807756424	-1.3662018813192844	-1.001216284930706	-1.608770340681076	-1.1173444800078869
Δ(64,69)	-1.0689189657568932	-0.8141175843775272	-2.1854976192116737	-1.166441198438406	-1.363787055015564	-0.4047646187245846	-1.5476458705961704	-1.0830109007656574	-1.141540240496397	-0.8289719931781292	-0.12455967953428626	-1.3161643408238888	-1.3282411731779575	-1.6016649082303047	-1.8561804667115211	-1.911063864827156	-0.3782720537856221	-0.5934226792305708	-1.089360285550356	-1.0118951089680195	-1.2584020383656025	-0.15969272935763001	-0.8026123046875	-0.846515130251646	-1.6455573961138725	-1.4416650868952274	-1.6107605770230293	-1.651693508028984	-2.218584716320038	-1.7366811633110046	-0.8171234279870987	-1.3458827510476112	-0.06906223716214299	-1.4961523935198784	-1.597427949309349	-1.6615718603134155	-0.7077558431774378	-1.2571154162287712	-1.0369234718382359	-1.389254443347454	-1.3016605749726295	-0.5300422199070454	-0.7564885076135397	-0.8709349669516087	-0.9142015129327774	-1.388038508594036	-1.018792949616909	-1.6495738178491592	-1.1422094888985157
Δ(65,70)	-1.083995308727026	-0.8707879111170769	-2.209087461233139	-1.2038683518767357	-1.367795467376709	-0.39332020096480846	-1.5648115426301956	-1.0981122963130474	-1.193521823734045	-0.8711501955986023	-0.13658032985404134	-1.3326654210686684	-1.3489817269146442	-1.6210254281759262	-1.876242272555828	-1.9300855696201324	-0.37949266843497753	-0.5855322349816561	-1.1272675357758999	-1.0465826839208603	-1.2996723875403404	-0.18958282889798284	-0.8840203285217285	-0.8700652979314327	-1.6794683411717415	-1.472757663577795	-1.6604626551270485	-1.6786828637123108	-2.2757312282919884	-1.7885608598589897	-0.7830855436623096	-1.436026394367218	-0.14536340022459626	-1.5486263670027256	-1.6591181978583336	-1.7122840508818626	-0.730613199993968	-1.2930152006447315	-1.0386714711785316	-1.4058868400752544	-1.346674095839262	-0.5774733610451221	-0.7972031831741333	-0.8966547437012196	-0.9817970916628838	-1.4035098254680634	-1.0348288342356682	-1.690233126282692	-1.1657467111945152
Δ(66,71)	-1.0932587087154388	-0.9275258518755436	-2.222202904522419	-1.2426523491740227	-1.3633054681122303	-0.38091589231044054	-1.5768850222229958	-1.110727246850729	-1.2463984079658985	-0.9139557369053364	-0.15035707037895918	-1.3477817177772522	-1.3670061714947224	-1.6363909468054771	-1.8903058022260666	-1.942005380988121	-0.38191548082977533	-0.5770473275333643	-1.1635846458375454	-1.0802507400512695	-1.336967758834362	-0.22183835972100496	-0.9684445336461067	-0.8919600397348404	-1.7089197412133217	-1.5017385594546795	-1.705116406083107	-1.7001867294311523	-2.3308688774704933	-1.8351806327700615	-0.7395617198199034	-1.5352222137153149	-0.23418401833623648	-1.6011441126465797	-1.7208706587553024	-1.7621934413909912	-0.7523038424551487	-1.3285188004374504	-1.0361266322433949	-1.4200310222804546	-1.3946608640253544	-0.6270038895308971	-0.8382326923310757	-0.9227978996932507	-1.0536477901041508	-1.412482000887394	-1.0493219830095768	-1.7307540401816368	-1.187918521463871
Δ(67,72)	-1.0966192930936813	-0.9843702428042889	-2.2245649248361588	-1.2828314676880836	-1.3501656241714954	-0.36754030734300613	-1.583784818649292	-1.1208255775272846	-1.3002097606658936	-0.957421213388443	-0.16588600119575858	-1.3615172356367111	-1.3822432607412338	-1.6476735472679138	-1.8982157111167908	-1.946626603603363	-0.38553636986762285	-0.5679797381162643	-1.1982960626482964	-1.1128638871014118	-1.370240654796362	-0.25649042800068855	-1.0559801012277603	-0.9121736511588097	-1.733839139342308	-1.5285787172615528	-1.7446069046854973	-1.71604473143816	-2.3839399218559265	-1.8764222040772438	-0.6864665541797876	-1.6436286270618439	-0.3356077941134572	-1.653728261590004	-1.7827056348323822	-1.8113212659955025	-0.772815803065896	-1.3636534102261066	-1.0292205959558487	-1.4316599816083908	-1.4457346871495247	-0.6786859128624201	-0.8796027861535549	-0.9493581019341946	-1.1298701167106628	-1.4148280955851078	-1.0622520931065083	-1.7711333930492401	-1.208724919706583
Δ(68,73)	-1.0940158739686012	-1.0413401760160923	-2.215842716395855	-1.3244174420833588	-1.3282417319715023	-0.3531821770593524	-1.585398055613041	-1.1283761821687222	-1.3550055213272572	-1.0015708394348621	-0.18319552764296532	-1.3738312758505344	-1.3946639373898506	-1.6547918319702148	-1.899820938706398	-1.9437644630670547	-0.3903667675331235	-0.5583129357546568	-1.2314137071371078	-1.1444534175097942	-1.3994312845170498	-0.29354835860431194	-1.1467124335467815	-0.9306881576776505	-1.7541129142045975	-1.5532197430729866	-1.7788231372833252	-1.7261594533920288	-2.434909902513027	-1.9121600314974785	-0.6237111520022154	-1.7613818868994713	-0.4497084300965071	-1.7063936218619347	-1.8446438014507294	-1.859639585018158	-0.7921531796455383	-1.398405060172081	-1.0179275646805763	-1.4407149516046047	-1.4999504201114178	-0.732555566355586	-0.9213179349899292	-0.9763611480593681	-1.2105808593332767	-1.410406455397606	-1.0735895484685898	-1.8113672733306885	-1.228136196732521
Δ(69,74)	-1.0853340849280357	-1.0984844528138638	-2.1957289427518845	-1.3674788177013397	-1.297379657626152	-0.33785770647227764	-1.581619307398796	-1.1333371512591839	-1.410810835659504	-1.0464107617735863	-0.20225713960826397	-1.384699996560812	-1.4042203314602375	-1.6576526686549187	-1.8949385732412338	-1.9332211464643478	-0.3964104689657688	-0.5480519030243158	-1.2628807686269283	-1.1749935336411	-1.424458995461464	-0.33302316442131996	-1.2407478876411915	-0.9475113824009895	-1.769641786813736	-1.5756292268633842	-1.8076587468385696	-1.7303839325904846	-2.4837322533130646	-1.9422516226768494	-0.5512617994099855	-1.8886366859078407	-0.5766693037003279	-1.7591709271073341	-1.9067199900746346	-1.9071580842137337	-0.8102947846055031	-1.4327841810882092	-1.0021785274147987	-1.4471668750047684	-1.5574083663523197	-0.7886571809649467	-0.9633974172174931	-1.0038012638688087	-1.2959040701389313	-1.399106439203024	-1.0833214968442917	-1.8514884635806084	-1.2461410835385323
Δ(70,75)	-1.0704892687499523	-1.155832689255476	-2.1639015525579453	-1.4120392501354218	-1.2574261985719204	-0.3215652657672763	-1.572340540587902	-1.1356561444699764	-1.4676780439913273	-1.0919850319623947	-0.22310668136924505	-1.3941079378128052	-1.4108630828559399	-1.6561515629291534	-1.8834104761481285	-1.9148129969835281	-0.4036791156977415	-0.5371944513171911	-1.2927064672112465	-1.204457227140665	-1.4452737756073475	-0.3749390132725239	-1.3382147066295147	-0.9625972248613834	-1.7802851274609566	-1.5957731753587723	-1.8309691920876503	-1.7285684123635292	-2.5303304195404053	-1.9665580242872238	-0.46906652860343456	-2.0255595445632935	-0.7166516035795212	-1.8120752647519112	-1.9689550623297691	-1.953866146504879	-0.8272351697087288	-1.4667757786810398	-0.9819152764976025	-1.450954470783472	-1.618160679936409	-0.8470498025417328	-1.0058753192424774	-1.031711045652628	-1.385971438139677	-1.3807822950184345	-1.0914170183241367	-1.8914932385087013	-1.2626892887055874
Δ(71,76)	-1.0493965819478035	-1.2134146876633167	-2.1200230345129967	-1.458133291453123	-1.20825981721282	-0.30427619349211454	-1.5574627555906773	-1.1352993547916412	-1.5256433747708797	-1.138301007449627	-0.24574871640652418	-1.4020211063325405	-1.4145328663289547	-1.6502102836966515	-1.8650665879249573	-1.888318732380867	-0.41216881945729256	-0.5257315002381802	-1.320850383490324	-1.232874020934105	-1.461797021329403	-0.4193451255559921	-1.4392321929335594	-0.975933950394392	-1.7859460785984993	-1.613578386604786	-1.8486371263861656	-1.7205707728862762	-2.5746503844857216	-1.9849339500069618	-0.37710415199398994	-2.1723901852965355	-0.8699041791260242	-1.8651217222213745	-2.0313698798418045	-1.9997619092464447	-0.8429686538875103	-1.500406302511692	-0.9570804424583912	-1.4520362950861454	-1.6823574900627136	-0.9077892638742924	-1.0487496852874756	-1.0600854642689228	-1.4809717424213886	-1.3552874326705933	-1.0978714562952518	-1.9313773140311241	-1.2777968309819698
Δ(72,77)	-1.0219606570899487	-1.271241158246994	-2.0637786015868187	-1.5057969838380814	-1.1497441679239273	-0.28601663652807474	-1.5368567779660225	-1.132222730666399	-1.5847619622945786	-1.1854137293994427	-0.27018850669264793	-1.4084137976169586	-1.4151869341731071	-1.639731228351593	-1.839715987443924	-1.8535511568188667	-0.421883724629879	-0.5136682186275721	-1.3473001308739185	-1.2602037750184536	-1.4739297330379486	-0.46624639071524143	-1.5439347364008427	-0.9875006042420864	-1.7864963039755821	-1.6290081664919853	-1.860496960580349	-1.7062695696949959	-2.6166265830397606	-1.997198723256588	-0.27537711430341005	-2.3293348029255867	-1.0367006063461304	-1.918342150747776	-2.0939933136105537	-2.044822834432125	-0.8574804291129112	-1.5336603857576847	-0.9276393800973892	-1.4503596350550652	-1.7500707879662514	-0.970921665430069	-1.0920556262135506	-1.0889514349400997	-1.5810547396540642	-1.3224867172539234	-1.102643646299839	-1.9711455330252647	-1.2914115563035011
Δ(73,78)	-0.9880984202027321	-1.329391822218895	-1.9948769360780716	-1.5550958923995495	-1.0817489586770535	-0.2667766995728016	-1.5104320831596851	-1.126372069120407	-1.6450650990009308	-1.233323011547327	-0.2964320592582226	-1.413250993937254	-1.4127546921372414	-1.6245955601334572	-1.8071958795189857	-1.810324564576149	-0.43284385465085506	-0.500995758920908	-1.3720223680138588	-1.2864517979323864	-1.4816049486398697	-0.515696220099926	-1.6524722799658775	-0.9972753003239632	-1.781795173883438	-1.6420230269432068	-1.8664106726646423	-1.6854846850037575	-2.656188979744911	-2.003195695579052	-0.1639322261326015	-2.4966375902295113	-1.217410434037447	-1.9717518240213394	-2.1568538621068	-2.0890645682811737	-0.8707722648978233	-1.566530391573906	-0.8935262449085712	-1.4458920806646347	-1.8214192241430283	-1.0365269146859646	-1.1358066461980343	-1.1183171533048153	-1.686410792171955	-1.282268576323986	-1.105710119009018	-2.0108118653297424	-1.3035095296800137
Δ(74,79)	-0.9477282874286175	-1.3878485187888145	-1.9130125641822815	-1.606069877743721	-1.0041816160082817	-0.24654685985296965	-1.4780697412788868	-1.117731910198927	-1.706627942621708	-1.282076071947813	-0.3245053580030799	-1.4165055938065052	-1.4072101563215256	-1.6047226265072823	-1.7673339694738388	-1.7584268003702164	-0.4450459498912096	-0.4877124913036823	-1.395002007484436	-1.3115765526890755	-1.484744343906641	-0.5677154753357172	-1.7650112509727478	-1.0052356868982315	-1.7717190086841583	-1.6525547951459885	-1.8662149086594582	-1.6581041738390923	-2.693246304988861	-2.0027542486786842	-0.04281546571291983	-2.6746150106191635	-1.4124570414423943	-2.0253751426935196	-2.2199811413884163	-2.1324522793293	-0.8828201331198215	-1.5990255400538445	-0.8546991273760796	-1.4385482296347618	-1.8965166062116623	-1.1046758852899075	-1.1800238862633705	-1.1481977067887783	-1.7972664907574654	-1.2345019727945328	-1.1070648208260536	-2.050371654331684	-1.314075943082571
Δ(75,80)	-0.9007821790874004	-1.4466824941337109	-1.817900687456131	-1.6587603837251663	-0.9169694967567921	-0.22533610463142395	-1.439671404659748	-1.1062276549637318	-1.7694851383566856	-1.3316838070750237	-0.3544162027537823	-1.4181507751345634	-1.398463174700737	-1.5800224617123604	-1.7199596390128136	-1.6976863145828247	-0.4584947135299444	-0.4738168325275183	-1.4161935076117516	-1.3356045819818974	-1.4832335524260998	-0.6223740521818399	-1.8817195668816566	-1.0113496333360672	-1.7561515793204308	-1.660533994436264	-1.8597634509205818	-1.6239529475569725	-2.7277305722236633	-1.9956888630986214	0.08786942344158888	-2.8635576367378235	-1.6223318874835968	-2.0792197436094284	-2.2833971306681633	-2.17497032135725	-0.8936164900660515	-1.631162129342556	-0.8111295290291309	-1.4282945543527603	-1.9755255430936813	-1.1754370294511318	-1.2247292324900627	-1.1786147952079773	-1.9138609990477562	-1.1790590360760689	-1.1066744104027748	-2.089829370379448	-1.3230756856501102
Δ(76,81)	-0.8471856825053692	-1.5059159137308598	-1.7093140631914139	-1.7132297158241272	-0.8200329728424549	-0.20314469002187252	-1.3951410539448261	-1.091833971440792	-1.8336987122893333	-1.3822143897414207	-0.38617970421910286	-1.4181587845087051	-1.3864867389202118	-1.5503855422139168	-1.6649147495627403	-1.6279453411698341	-0.47321110032498837	-0.45931460335850716	-1.4355693943798542	-1.3584813103079796	-1.4769907109439373	-0.6796979811042547	-2.0027991384267807	-1.015593484044075	-1.7349474132061005	-1.6659267246723175	-1.8468871712684631	-1.5829145908355713	-2.759542502462864	-1.9817911088466644	0.22798748686909676	-3.0638253316283226	-1.847640611231327	-2.133326604962349	-2.3471320047974586	-2.2166211158037186	-0.9031448513269424	-1.6629073768854141	-0.7627698592841625	-1.4150764793157578	-2.0585736259818077	-1.2489009648561478	-1.2699522078037262	-1.209571212530136	-2.036423236131668	-1.115873921662569	-1.1045053601264954	-2.129198797047138	-1.330463495105505
Δ(77,82)	-0.7870366796851158	-1.5652501955628395	-1.5871228650212288	-1.7691131681203842	-0.713633606210351	-0.1799459452740848	-1.344286184757948	-1.0744363069534302	-1.8989980220794678	-1.4333480037748814	-0.41969018056988716	-1.4162693172693253	-1.3710521161556244	-1.5157032757997513	-1.6020646318793297	-1.5491093508899212	-0.48879641108214855	-0.4439896438270807	-1.4529116451740265	-1.3800688087940216	-1.4657309278845787	-0.7394941989332438	-2.1278446540236473	-1.0177607648074627	-1.7078721895813942	-1.6683846712112427	-1.8273262307047844	-1.5347572974860668	-2.7881519868969917	-1.960807479918003	0.3772949567064643	-3.274400532245636	-2.0880693569779396	-2.1872540935873985	-2.4106506258249283	-2.257024310529232	-0.9112188592553139	-1.6939282417297363	-0.7096870802342892	-1.3986459001898766	-2.145330421626568	-1.3247755356132984	-1.3153672218322754	-1.2409062124788761	-2.1646594628691673	-1.044899132102728	-1.1003143154084682	-2.1681109443306923	-1.336064375936985
Δ(78,83)	-0.7216586731374264	-1.6214536502957344	-1.4521151781082153	-1.822311244904995	-0.600782223045826	-0.15544884372502565	-1.286182925105095	-1.0533017106354237	-1.9622491672635078	-1.4821206219494343	-0.4537394270300865	-1.410271879285574	-1.3506383635103703	-1.4757486060261726	-1.5313011594116688	-1.4618072658777237	-0.5013855639845133	-0.42588901706039906	-1.466295588761568	-1.3989648781716824	-1.4473887160420418	-0.7992791011929512	-2.251322381198406	-1.015935279428959	-1.673915982246399	-1.6651863232254982	-1.8000759184360504	-1.4786398969590664	-2.8091823682188988	-1.93148422986269	0.5347996950149536	-3.481833264231682	-2.3346416652202606	-2.236681245267391	-2.4684302508831024	-2.2928092628717422	-0.9159545414149761	-1.7208931967616081	-0.6527654360979795	-1.3769226148724556	-2.231399528682232	-1.3993985019624233	-1.357715204358101	-1.2708167545497417	-2.2929685190320015	-0.966875720769167	-1.0918054729700089	-2.203059382736683	-1.3383462093770504
Δ(79,84)	-0.6530750077217817	-1.6697194427251816	-1.3055790215730667	-1.8666613847017288	-0.48585101030766964	-0.12921624584123492	-1.2194737792015076	-1.0273224674165249	-2.0186999812722206	-1.5240730717778206	-0.48654498532414436	-1.3969024643301964	-1.322941668331623	-1.4301856979727745	-1.4525833539664745	-1.3670790009200573	-0.5053209606558084	-0.4021264147013426	-1.4729192480444908	-1.4131645672023296	-1.4189474284648895	-0.8553637191653252	-2.364838123321533	-1.0072782635688782	-1.63157619535923	-1.6523273661732674	-1.7637023702263832	-1.4133419841527939	-2.8161032125353813	-1.8920743837952614	0.6991333793848753	-3.6659471690654755	-2.5736771523952484	-2.27510929107666	-2.5122618302702904	-2.3189689964056015	-0.9146547876298428	-1.7388155683875084	-0.5933004431426525	-1.3468855991959572	-2.310051769018173	-1.4673123136162758	-1.3921608217060566	-1.2966337613761425	-2.41283867508173	-0.8829068392515182	-1.0755847208201885	-2.228778973221779	-1.3350063003599644
Δ(80,85)	-0.5833186209201813	-1.705077476799488	-1.148863323032856	-1.8959121778607368	-0.37332356441766024	-0.10082008084282279	-1.1428240686655045	-0.9954418987035751	-2.063497342169285	-1.55466478317976	-0.5163064692169428	-1.372813619673252	-1.2856894172728062	-1.3787180185317993	-1.3658499345183372	-1.2659551575779915	-0.49485890194773674	-0.3698058892041445	-1.4698962680995464	-1.4205344952642918	-1.3773472048342228	-0.9040153585374355	-2.459750510752201	-0.9889645501971245	-1.5793630853295326	-1.6256924718618393	-1.7167417332530022	-1.3376588001847267	-2.802138961851597	-1.8408065661787987	0.8688867092132568	-3.806065395474434	-2.7910925447940826	-2.295878529548645	-2.5336872786283493	-2.3303011432290077	-0.9045514278113842	-1.7426135018467903	-0.532622030004859	-1.3054382055997849	-2.3743778467178345	-1.522932481020689	-1.4137561433017254	-1.3156212866306305	-2.5154249742627144	-0.7941381074488163	-1.048227772116661	-2.239852212369442	-1.3237264938652515
Δ(81,86)	-0.5144614260643721	-1.7224863171577454	-0.9834334254264832	-1.9035696983337402	-0.2677066018804908	-0.06984150968492031	-1.0548542253673077	-0.9565465152263641	-2.0916620269417763	-1.5692396089434624	-0.5412103608250618	-1.3346200808882713	-1.236512791365385	-1.321020070463419	-1.2711006216704845	-1.1595671065151691	-0.46424674801528454	-0.3260228084400296	-1.4543049037456512	-1.4189628884196281	-1.3194513507187366	-0.9414519183337688	-2.5271285325288773	-0.9580997750163078	-1.515751425176859	-1.581072248518467	-1.657692901790142	-1.250357273966074	-2.7602868154644966	-1.7758561298251152	1.0426132939755917	-3.8809016346931458	-2.972346544265747	-2.2920839488506317	-2.523992769420147	-2.32143048197031	-0.8828382939100266	-1.7271220684051514	-0.4720820114016533	-1.2494520284235477	-2.417195774614811	-1.5605375170707703	-1.4174723997712135	-1.3249941170215607	-2.591596357524395	-0.7017465308308601	-1.0062633082270622	-2.2307025268673897	-1.30214374512434
Δ(82,87)	-0.4484643694013357	-1.7170866951346397	-0.8106924593448639	-1.8834605813026428	-0.17327009700238705	-0.03586214443203062	-0.9543212130665779	-0.9095954708755016	-2.098359726369381	-1.5633994713425636	-0.5595632363110781	-1.2791132554411888	-1.1732237413525581	-1.2568176724016666	-1.1683277785778046	-1.0489895939826965	-0.4081090446561575	-0.2680656034499407	-1.4233164489269257	-1.406434178352356	-1.242320705205202	-0.964093767106533	-2.558360993862152	-0.9119306690990925	-1.439291425049305	-1.5144690871238708	-1.585170067846775	-1.150297001004219	-2.6837190613150597	-1.6954818740487099	1.2189569883048534	-3.8698475807905197	-3.1032614409923553	-2.2570889443159103	-2.4748044088482857	-2.287226729094982	-0.8468914777040482	-1.687387190759182	-0.4129416309297085	-1.1759511195123196	-2.431560307741165	-1.5746686607599258	-1.3985204510390759	-1.322098821401596	-2.632405050098896	-0.6068814545869827	-0.9464090690016747	-2.1959612146019936	-1.2679974548518658
Δ(83,88)	-0.3860353957861662	-1.6867861151695251	-0.631267111748457	-1.8329167738556862	-0.09150756523013115	0.0012340457033133134	-0.8407128974795341	-0.8541721850633621	-2.08149254322052	-1.5353004448115826	-0.5707391072064638	-1.2049647979438305	-1.0949100367724895	-1.1859491467475891	-1.0575277730822563	-0.9346328675746918	-0.32448319252580404	-0.19496472086757421	-1.3757620006799698	-1.3820829801261425	-1.1447390541434288	-0.9705554693937302	-2.549629658460617	-0.8493849076330662	-1.349339820444584	-1.424180157482624	-1.498478464782238	-1.0370135307312012	-2.5692544877529144	-1.5988877043128014	1.3972149230539799	-3.7639595568180084	-3.1777191907167435	-2.187948301434517	-2.3824576288461685	-2.2253457456827164	-0.7957234047353268	-1.6213510185480118	-0.35564303398132324	-1.0837377049028873	-2.4143606424331665	-1.563071459531784	-1.3549759984016418	-1.3058441691100597	-2.633807435631752	-0.5099479109048843	-0.8673856966197491	-2.1332472562789917	-1.2203303165733814
Δ(84,89)	-0.32724898774176836	-1.631009578704834	-0.44539645314216614	-1.7512114718556404	-0.022576269111596048	0.041424273513257504	-0.713993888348341	-0.7902028970420361	-2.0404061302542686	-1.4845222234725952	-0.5746833980083466	-1.1119117960333824	-1.0014045983552933	-1.1083684861660004	-0.9386714547872543	-0.8165748789906502	-0.21324856206774712	-0.10670875199139118	-1.3113182038068771	-1.3456614688038826	-1.0264093987643719	-0.960647314786911	-2.4996766820549965	-0.7703072857111692	-1.245694700628519	-1.3097573071718216	-1.3973922468721867	-0.9103936143219471	-2.415677346289158	-1.4857621863484383	1.577061414718628	-3.560253605246544	-3.1935859471559525	-2.0837096497416496	-2.2458044812083244	-2.1349800750613213	-0.7291442714631557	-1.5285187400877476	-0.3002712968736887	-0.9726054035127163	-2.364520914852619	-1.5251738019287586	-1.2863893993198872	-1.2759669683873653	-2.594289369881153	-0.4110583569854498	-0.768996961414814	-2.0417824387550354	-1.15893529728055
Δ(85,90)	-0.27217515744268894	-1.5491878613829613	-0.25333198718726635	-1.6376027837395668	0.03344040596857667	0.08472935296595097	-0.5741144064813852	-0.7176213897764683	-1.9744519144296646	-1.4106233604252338	-0.5713386926800013	-0.9996906854212284	-0.8925391361117363	-1.0240080766379833	-0.8117969147861004	-0.6949210539460182	-0.07436283631250262	-0.0032966396247502416	-1.22968889772892	-1.2969756498932838	-0.8871357887983322	-0.9341234341263771	-2.407187409698963	-0.6745291873812675	-1.1282033286988735	-1.170837227255106	-1.281702984124422	-0.7704035844653845	-2.2218771278858185	-1.3558480888605118	1.7581373453140259	-3.2557938247919083	-3.1486064195632935	-1.9434386864304543	-2.0637445151805878	-2.015358954668045	-0.6470514461398125	-1.4084285125136375	-0.24683105293661356	-0.8423628285527229	-2.2809481248259544	-1.4604086056351662	-1.192360743880272	-1.232208963483572	-2.5123175233602524	-0.3102945629507303	-0.6510959938168526	-1.9208258017897606	-1.0836025699973106
[truncated: 99 more columns]
