# Supplementary material for: Regional patterns of human cortex development correlate with underlying neurobiology
Source: bioRxiv. 2024 Aug 10:2023.05.05.539537. Originally published 2023 May 5. Preprint. [Version 4] doi: 10.1101/2023.05.05.539537 (PMC10187287; doi:10.1101/2023.05.05.539537)
Supplement: Supplement 5 [file media-5.zip › source_data/source_Fig2.csv]

marker	timepoint	centile_0.01	centile_0.05	centile_0.25	centile_0.50	centile_0.75	centile_0.95	centile_0.99	loess	loess_ci_up	loess_ci_low	change_1	change_2	change_3	change_4	change_5
ni1-SV2A-M1-mGluR5-5HT6-CB1-GABAa-HDAC	5.0	0.28819847	0.30149934	0.31983495	0.3320514	0.34049666	0.32440835	0.31818983	0.3126571476287785	0.3208715992531352	0.3044426960044217	-0.0018891404342621931	-0.0037095694940159074	-0.005452471772498302	-0.007109031862946424	-0.008670434358597212
ni1-SV2A-M1-mGluR5-5HT6-CB1-GABAa-HDAC	5.5	0.2875624	0.29820454	0.31882468	0.33432624	0.33719492	0.3237371	0.31707415	0.3117045394527564	0.31945242080173	0.3039566581037829	-0.0018558866728531909	-0.0036386542678165656	-0.005339487378127283	-0.006949570597022003	-0.008462544456403487
ni1-SV2A-M1-mGluR5-5HT6-CB1-GABAa-HDAC	6.0	0.2838051	0.29424816	0.31936598	0.3318022	0.33481687	0.32244244	0.31514266	0.3107680071945163	0.3180706398665468	0.3034653745224859	-0.0018204290597537143	-0.0035633313382361087	-0.005219891428684231	-0.006781293924335019	-0.008249673346822806
ni1-SV2A-M1-mGluR5-5HT6-CB1-GABAa-HDAC	6.5	0.28039727	0.28944612	0.31882894	0.32764024	0.32845458	0.3205387	0.3122709	0.3098486527799032	0.3167287056216415	0.3029685999381649	-0.0017827675949633748	-0.0034836007052740925	-0.0050936839241688125	-0.006606657783550296	-0.008033510290458623
ni1-SV2A-M1-mGluR5-5HT6-CB1-GABAa-HDAC	7.0	0.27350917	0.28822356	0.3172572	0.3258972	0.3274003	0.3217379	0.3088661	0.3089475781347626	0.3154290409592219	0.3024661153103034	-0.0017429022784823944	-0.003399462368930517	-0.004960864864581305	-0.006429244287069091	-0.007815744547914893
ni1-SV2A-M1-mGluR5-5HT6-CB1-GABAa-HDAC	7.5	0.27240098	0.28599	0.31619745	0.32750311	0.32669353	0.3251679	0.31110835	0.3080658851849398	0.3141740037298715	0.3019577666400082	-0.0017008331103107177	-0.0033109163292054378	-0.004823890188586921	-0.006250742695495248	-0.0075980653797955156
ni1-SV2A-M1-mGluR5-5HT6-CB1-GABAa-HDAC	8.0	0.26961884	0.284916	0.31384635	0.32556337	0.32433993	0.32389954	0.3099593	0.3072046758562802	0.3129658375387888	0.3014435141737717	-0.0016565600904481226	-0.0032179625860989103	-0.004686342008586697	-0.006072842269432499	-0.0073821620467042215
ni1-SV2A-M1-mGluR5-5HT6-CB1-GABAa-HDAC	8.5	0.26752353	0.2819398	0.3119823	0.32479325	0.32377985	0.3212982	0.3114986	0.3063650520746291	0.3118066121520636	0.3009234919971947	-0.00161008321889472	-0.0031230570782762035	-0.004549909585184531	-0.005897232269484798	-0.007169723809244799
ni1-SV2A-M1-mGluR5-5HT6-CB1-GABAa-HDAC	9.0	0.26426914	0.28012225	0.31217754	0.32811594	0.32556763	0.3195237	0.31002712	0.3055481157658321	0.3106981556163802	0.300398075915284	-0.0015614024956507877	-0.0030297819181385743	-0.0044162821789843765	-0.005725601956256099	-0.006962439928021258
ni1-SV2A-M1-mGluR5-5HT6-CB1-GABAa-HDAC	9.5	0.26069027	0.27723706	0.31214783	0.32712612	0.3232798	0.31850508	0.30861622	0.3047549688557344	0.3096419831936192	0.2998679545178496	-0.0015129738593814834	-0.0029398263662898105	-0.004287149050590078	-0.005559640590350079	-0.006761999663637386
ni1-SV2A-M1-mGluR5-5HT6-CB1-GABAa-HDAC	10.0	0.25930506	0.27548233	0.31006527	0.32654366	0.32137078	0.317419	0.30891693	0.3039867132701813	0.3086392318724175	0.2993341946679451	-0.0014683794224877866	-0.0028548796833335888	-0.004164199460605311	-0.00540103743237047	-0.0065700922766968595
ni1-SV2A-M1-mGluR5-5HT6-CB1-GABAa-HDAC	10.5	0.25953585	0.27093685	0.30851457	0.3212897	0.3207051	0.31770855	0.30603477	0.3032419949963529	0.3076882289023874	0.2987957610903185	-0.001426852506908327	-0.0027741751912085943	-0.0040466667309685955	-0.005249025804255902	-0.006385951089138309
ni1-SV2A-M1-mGluR5-5HT6-CB1-GABAa-HDAC	11.0	0.25752962	0.27183262	0.30938718	0.3185349	0.3196729	0.31886303	0.30623353	0.3025183338476935	0.3067861238937592	0.2982505438016278	-0.0013865002608458021	-0.0026958200381175246	-0.0039326580098826835	-0.005101712854209073	-0.006200748565682701
ni1-SV2A-M1-mGluR5-5HT6-CB1-GABAa-HDAC	11.5	0.25513056	0.27167913	0.30605593	0.3161932	0.32089707	0.31654212	0.3044498	0.3018151424894446	0.3059317799212452	0.2976985050576439	-0.0013473226843002672	-0.0026198142240602684	-0.0038221732973475753	-0.004959098582229982	-0.006008677751710267
ni1-SV2A-M1-mGluR5-5HT6-CB1-GABAa-HDAC	12.0	0.25101402	0.2724093	0.3037233	0.31566572	0.32095253	0.31578907	0.3038669	0.3011318335868477	0.3051237646387186	0.2971399025349767	-0.0013093197772717224	-0.0025461577490368814	-0.0037152125933632707	-0.004814248304836899	-0.0058114302405142815
ni1-SV2A-M1-mGluR5-5HT6-CB1-GABAa-HDAC	12.5	0.24917617	0.2732767	0.30540484	0.31560192	0.32236558	0.31759784	0.3051005	0.3004678198051443	0.3043603190206817	0.2965753205896069	-0.0012724915397600012	-0.002474850613047308	-0.0036117758979297143	-0.00466135506741	-0.0056106976253882945
ni1-SV2A-M1-mGluR5-5HT6-CB1-GABAa-HDAC	13.0	0.24750386	0.27217692	0.30200127	0.3127039	0.3220453	0.31675065	0.30467793	0.299822513809576	0.3036393532661011	0.296005674353051	-0.001236837971765159	-0.0024058928160915483	-0.0035049285275651765	-0.004502110463242559	-0.00540817149962558
ni1-SV2A-M1-mGluR5-5HT6-CB1-GABAa-HDAC	13.5	0.24781117	0.271422	0.30133066	0.31364667	0.32142627	0.31655914	0.30633926	0.2991953282653843	0.3029584732829056	0.2954321832478631	-0.0012023590732873068	-0.002339284358169713	-0.003388863527649999	-0.004338206085628293	-0.0052055434565194125
ni1-SV2A-M1-mGluR5-5HT6-CB1-GABAa-HDAC	14.0	0.24513708	0.26998347	0.30061814	0.31337908	0.31857753	0.31729126	0.30562466	0.2985856758378108	0.3023150355599419	0.2948563161156797	-0.0011690548443263893	-0.0022680905558000175	-0.0032652724914774	-0.004171333527860421	-0.0050045050893633425
ni1-SV2A-M1-mGluR5-5HT6-CB1-GABAa-HDAC	14.5	0.24460104	0.26944068	0.29821718	0.31158346	0.3182026	0.31767023	0.30499908	0.297992969192097	0.3017062229687385	0.2942797154154556	-0.0011369252848824063	-0.002186504454362692	-0.0031358470123409865	-0.004003184383232106	-0.004806747991450588
ni1-SV2A-M1-mGluR5-5HT6-CB1-GABAa-HDAC	15.0	0.24473606	0.26796642	0.298032	0.31109986	0.31679747	0.31624	0.30628005	0.2974166209934844	0.3011291308166583	0.2937041111703105	-0.0010990357114736282	-0.0020962176471510108	-0.003002278683534032	-0.003835450245036953	-0.004613963756074535
ni1-SV2A-M1-mGluR5-5HT6-CB1-GABAa-HDAC	15.5	0.24440466	0.26619133	0.29886553	0.3088195	0.31707415	0.31632936	0.30659306	0.2968560439072146	0.3005808521167618	0.2931312356976673	-0.0010495791694802858	-0.00199892172745858	-0.0028662590983496994	-0.003669822706568182	-0.0044278439765284006
ni1-SV2A-M1-mGluR5-5HT6-CB1-GABAa-HDAC	16.0	0.24532534	0.2644179	0.2977416	0.30877715	0.31774262	0.31724444	0.30728725	0.2963175852820108	0.3000629359342216	0.2925722346298001	-0.0009971819356773826	-0.0019032429720604038	-0.002736414533563325	-0.003514928044600907	-0.0042570149295875215
ni1-SV2A-M1-mGluR5-5HT6-CB1-GABAa-HDAC	16.5	0.24309185	0.26318282	0.2974681	0.3098067	0.31763616	0.31726146	0.3068807	0.2958064647377343	0.2995761706555224	0.2920367588199463	-0.0009493425579782944	-0.0018166799288694135	-0.0026202435370878963	-0.0033782648070481147	-0.004077141844479215
ni1-SV2A-M1-mGluR5-5HT6-CB1-GABAa-HDAC	17.0	0.24473606	0.2621136	0.297527	0.31074786	0.31811315	0.3161847	0.3074435	0.2953204033463334	0.2991169988281668	0.2915238078645	-0.0009060610363830213	-0.0017392325978859424	-0.0025177461089235242	-0.003259832993910139	-0.003862414990067009
ni1-SV2A-M1-mGluR5-5HT6-CB1-GABAa-HDAC	17.5	0.24332082	0.2617257	0.29557577	0.31087506	0.31873518	0.31607407	0.30855268	0.294857122179756	0.2986823005739843	0.2910319437855278	-0.0008673373708911192	-0.0016709009791096019	-0.0024289222490698203	-0.0031277992865009208	-0.0036218697476750328
ni1-SV2A-M1-mGluR5-5HT6-CB1-GABAa-HDAC	18.0	0.24289154	0.26165554	0.2964586	0.31070969	0.31845397	0.31573802	0.30866703	0.2944143423099504	0.2982692248950621	0.2905594597248388	-0.0008331715615029212	-0.001611685072540503	-0.0023537719575271177	-0.002956353953683988	-0.0033645414986270827
ni1-SV2A-M1-mGluR5-5HT6-CB1-GABAa-HDAC	18.5	0.24232337	0.2601006	0.29613483	0.31095564	0.3177341	0.31623575	0.30766782	0.2939897848088649	0.2978750557248127	0.2901045138929171	-0.0008035636082184827	-0.0015615848781787012	-0.0022604619156098016	-0.0027545323767839136	-0.0030994656242473995
ni1-SV2A-M1-mGluR5-5HT6-CB1-GABAa-HDAC	19.0	0.24192697	0.2619114	0.29595408	0.3123176	0.31749138	0.31647402	0.30710918	0.2935811707484475	0.2974971132649467	0.2896652282319482	-0.0007785135110375818	-0.0015206003960241965	-0.0021231823921810666	-0.0025313699371241616	-0.0028356775058596684
ni1-SV2A-M1-mGluR5-5HT6-CB1-GABAa-HDAC	19.5	0.24166548	0.26110274	0.29578593	0.31230062	0.3183432	0.31684002	0.30649152	0.2931862212006464	0.297132689675827	0.2892397527254657	-0.0007580212699602185	-0.0014568983073913189	-0.0019509687685654309	-0.0022959020160289167	-0.0025822125247882965
ni1-SV2A-M1-mGluR5-5HT6-CB1-GABAa-HDAC	20.0	0.24001142	0.26067376	0.2964712	0.31235155	0.31895253	0.3167251	0.30665228	0.2928026572374099	0.2967790175154789	0.2888262969593409	-0.0007420868849866147	-0.0013446688811434848	-0.0017528564260865798	-0.0020571639948220866	-0.002348106062356803
ni1-SV2A-M1-mGluR5-5HT6-CB1-GABAa-HDAC	20.5	0.23752257	0.2597131	0.29501268	0.31205446	0.3189781	0.31607407	0.3069061	0.2924281999306862	0.2964332690600593	0.2884231308013131	-0.0006988770374311004	-0.0011929474986052124	-0.0015378807460686983	-0.001824191254828078	-0.0021423934998898164
ni1-SV2A-M1-mGluR5-5HT6-CB1-GABAa-HDAC	21.0	0.23806906	0.2602779	0.2947522	0.3129162	0.31947255	0.31595495	0.3080869	0.2920605703524233	0.2960925846657494	0.2880285560390971	-0.0006025819961568701	-0.001010769541099965	-0.0013150771098354719	-0.0016060191773701882	-0.0019741102187106896
ni1-SV2A-M1-mGluR5-5HT6-CB1-GABAa-HDAC	21.5	0.23764898	0.26046345	0.29549173	0.31201625	0.318944	0.31574228	0.3075112	0.2917293228932551	0.2957813982194859	0.2876772475670244	-0.000494070461174112	-0.0008390037086375979	-0.0011253142173969777	-0.001443516462458716	-0.0018477751563891198
ni1-SV2A-M1-mGluR5-5HT6-CB1-GABAa-HDAC	22.0	0.23822813	0.26066554	0.29577753	0.3110829	0.31824094	0.3155679	0.30782866	0.2914579883562664	0.2955223587206221	0.2873936179919107	-0.00040818754494309495	-0.0007124951136786017	-0.001003437181213318	-0.0013715282225538195	-0.0017574012147615337
ni1-SV2A-M1-mGluR5-5HT6-CB1-GABAa-HDAC	22.5	0.23774277	0.26043046	0.29589522	0.31221572	0.31688258	0.31502786	0.30834943	0.291235252432081	0.2953107774409752	0.2871597274231867	-0.00034493324746348586	-0.0006312437562228657	-0.000949446001284604	-0.0013537046952150078	-0.001696264721551377
ni1-SV2A-M1-mGluR5-5HT6-CB1-GABAa-HDAC	23.0	0.23878704	0.26007175	0.2963829	0.31281853	0.3165932	0.3149641	0.3075493	0.2910498008113233	0.2951413928664076	0.2869582087562391	-0.0003043075687355068	-0.0005952496362702231	-0.0009633406776107245	-0.0013492136698184387	-0.0016576420044832063
ni1-SV2A-M1-mGluR5-5HT6-CB1-GABAa-HDAC	23.5	0.23779172	0.26012534	0.29567245	0.31254682	0.31592518	0.31446674	0.307744	0.2908903191846175	0.2950067144965396	0.2867739238726954	-0.0002863105087593798	-0.0006045127538211181	-0.001008771447751522	-0.0013513314740878912	-0.0016348093912808004
ni1-SV2A-M1-mGluR5-5HT6-CB1-GABAa-HDAC	24.0	0.23816694	0.2605748	0.29624835	0.31306905	0.3155509	0.314488	0.30875176	0.2907454932425878	0.2948959792932339	0.2865950071919416	-0.0002909420675347163	-0.0006590331088752177	-0.001044906101082932	-0.0013533344357476995	-0.0016210432096683824
ni1-SV2A-M1-mGluR5-5HT6-CB1-GABAa-HDAC	24.5	0.23687431	0.26038924	0.29514292	0.31358296	0.315334	0.31390584	0.30790487	0.2906040086758581	0.2947948019312122	0.2864132154205041	-0.00031820224506173833	-0.0007224609389921421	-0.0010650209653285114	-0.0013484988825214206	-0.0016096197873696205
ni1-SV2A-M1-mGluR5-5HT6-CB1-GABAa-HDAC	25.0	0.23807721	0.260348	0.29526898	0.31216055	0.31458575	0.31385484	0.3079599	0.2904545511750531	0.2946855129016597	0.2862235894484465	-0.0003680910413405014	-0.0007539640335482156	-0.0010623923682129832	-0.0013301011421336661	-0.0015938154521091819
ni1-SV2A-M1-mGluR5-5HT6-CB1-GABAa-HDAC	25.5	0.23774685	0.26135436	0.2947228	0.31193563	0.31497258	0.3126572	0.30574304	0.2902858064307964	0.2945480601884845	0.2860235526731083	-0.0004042586939304038	-0.0007468187202667731	-0.0010302966374596823	-0.0012914175423078822	-0.0015669065316102904
ni1-SV2A-M1-mGluR5-5HT6-CB1-GABAa-HDAC	26.0	0.23673572	0.25910312	0.2947144	0.30946347	0.31532124	0.31350225	0.305557	0.2900864601337126	0.2943613040672423	0.2858116162001829	-0.0003858729922077142	-0.0006943013268724818	-0.0009620101007931647	-0.0012257244107686804	-0.0015221693535976133
ni1-SV2A-M1-mGluR5-5HT6-CB1-GABAa-HDAC	26.5	0.23537876	0.2575708	0.29426077	0.30906096	0.3148578	0.31389734	0.30534565	0.289881547736866	0.2941420199236068	0.2856210755501253	-0.0003425600263363693	-0.0006260379435292784	-0.0008871588483774784	-0.0011626478376798866	-0.0014892300082351984
ni1-SV2A-M1-mGluR5-5HT6-CB1-GABAa-HDAC	27.0	0.23502438	0.25554597	0.29467657	0.30915415	0.31411403	0.3134343	0.30568808	0.2897005871415049	0.2939263836060155	0.2854747906769942	-0.0003084283346647676	-0.0005761371085854505	-0.0008398514185609662	-0.001136296361389899	-0.0014821974666726634
ni1-SV2A-M1-mGluR5-5HT6-CB1-GABAa-HDAC	27.5	0.23552133	0.2555213	0.29356796	0.30820122	0.31349802	0.31267843	0.3046399	0.2895389877105296	0.2937231343431837	0.2853548410778754	-0.00028347791719290916	-0.0005445988220411091	-0.0008200878113435173	-0.001146669981898829	-0.0014803045974406959
ni1-SV2A-M1-mGluR5-5HT6-CB1-GABAa-HDAC	28.0	0.23499586	0.25416845	0.29427338	0.30856964	0.31339183	0.3121351	0.3048216	0.2893921588068401	0.2935402249001859	0.2852440927134944	-0.00026770877392068293	-0.0005314230838961986	-0.0008278680267251315	-0.0011737691320078958	-0.0014824000541325266
ni1-SV2A-M1-mGluR5-5HT6-CB1-GABAa-HDAC	28.5	0.2345316	0.2542137	0.29405499	0.3092389	0.31303507	0.3124789	0.3049484	0.2892555097933367	0.2933828478407322	0.2851281717459411	-0.00026112090484819994	-0.0005366098941506081	-0.0008631920647059199	-0.0011968266802477867	-0.0014873324903421081
ni1-SV2A-M1-mGluR5-5HT6-CB1-GABAa-HDAC	29.0	0.23375396	0.2541849	0.2947354	0.3093999	0.3132177	0.31279305	0.30512166	0.2891244500329194	0.293251788080315	0.2849971119855238	-0.0002637143099755157	-0.0005601592528044486	-0.0009060603580872129	-0.0012146912802118437	-0.0014939505596627267
ni1-SV2A-M1-mGluR5-5HT6-CB1-GABAa-HDAC	29.5	0.23359522	0.25341225	0.293929	0.30871361	0.31390157	0.31214783	0.30436108	0.2889943888884885	0.2931424549818343	0.2848463227951427	-0.00027548898930240817	-0.00060207115985772	-0.0009357057753995868	-0.0012262115854939082	-0.0015011029156880018
ni1-SV2A-M1-mGluR5-5HT6-CB1-GABAa-HDAC	30.0	0.23305394	0.25362185	0.29371488	0.3076382	0.31330264	0.31255105	0.3029929	0.2888607357229439	0.293044882355598	0.2846765890902898	-0.00029644494282893286	-0.0006423460481116972	-0.000950976970236328	-0.001230236249687211	-0.0015076382120116083
ni1-SV2A-M1-mGluR5-5HT6-CB1-GABAa-HDAC	30.5	0.23310277	0.25366703	0.29337904	0.3075112	0.3133621	0.31236854	0.30291694	0.2887188998991861	0.2929446963636967	0.2844931034346755	-0.0003265821705553118	-0.0006602167860971786	-0.0009507225961915	-0.0012256139263855936	-0.0015124051022272766
ni1-SV2A-M1-mGluR5-5HT6-CB1-GABAa-HDAC	31.0	0.2318945	0.25306714	0.29377788	0.30799377	0.31206718	0.31284824	0.3024949	0.288564290780115	0.2928247629668557	0.2843038185933742	-0.0003459011052827643	-0.0006545320274073951	-0.0009337913068582782	-0.0012111932691826754	-0.0015142522399281821
ni1-SV2A-M1-mGluR5-5HT6-CB1-GABAa-HDAC	31.5	0.23133329	0.25172827	0.29484463	0.307998	0.31201202	0.3127421	0.30252868	0.2883923177286308	0.2926671616621604	0.2841174737951011	-0.0003336346155418668	-0.0006241404256361882	-0.0008990317558302818	-0.0011858229316719648	-0.0015120282787082773
ni1-SV2A-M1-mGluR5-5HT6-CB1-GABAa-HDAC	32.0	0.2303739	0.25032464	0.29421037	0.30958635	0.3125638	0.3120969	0.30216157	0.2882183896748322	0.2924788618615729	0.2839579174880914	-0.00030863092212463084	-0.0005878902015755139	-0.0008652921638999111	-0.0011683511346454178	-0.001524581439359518
ni1-SV2A-M1-mGluR5-5HT6-CB1-GABAa-HDAC	32.5	0.22880967	0.25064057	0.2939668	0.31013307	0.31281853	0.31151557	0.30186626	0.2880586831130889	0.2922844795775995	0.2838328866485783	-0.0002905058100943214	-0.000565397140288415	-0.000852188316130098	-0.0011783936631664105	-0.0015508845748302136
ni1-SV2A-M1-mGluR5-5HT6-CB1-GABAa-HDAC	33.0	0.22974807	0.25131774	0.2946727	0.3099678	0.3148578	0.31180832	0.30183676	0.2879097587527076	0.2920939053853617	0.2837256121200534	-0.000279259279450883	-0.0005566612417752803	-0.000859720212520787	-0.0012159505172348872	-0.0015711891069974948
ni1-SV2A-M1-mGluR5-5HT6-CB1-GABAa-HDAC	33.5	0.22995125	0.2514368	0.29525217	0.30964568	0.31517243	0.312394	0.30071086	0.2877681773029946	0.2919162433963404	0.2836201112096488	-0.0002748913301940936	-0.0005616825060357766	-0.0008878878530720891	-0.0012603787647358922	-0.001586836566848382
ni1-SV2A-M1-mGluR5-5HT6-CB1-GABAa-HDAC	34.0	0.23016256	0.25236472	0.29499587	0.30996352	0.31464952	0.31233883	0.30166382	0.2876304994732567	0.2917578375206523	0.2835031614258612	-0.0002774019623243973	-0.000580460933069904	-0.0009366912377840042	-0.0012919298275466118	-0.0015991684853702837
ni1-SV2A-M1-mGluR5-5HT6-CB1-GABAa-HDAC	34.5	0.22917931	0.25247973	0.29484463	0.3094211	0.31458575	0.3128355	0.30154994	0.2874932859728005	0.291620624020196	0.2833659479254049	-0.000286791175841683	-0.0006129965228779954	-0.0009854874345417985	-0.0013119452366542883	-0.0016095263935508863
ni1-SV2A-M1-mGluR5-5HT6-CB1-GABAa-HDAC	35.0	0.22954087	0.25220457	0.2946724	0.30835366	0.31403753	0.31269115	0.30132642	0.2873530975109323	0.2915011636042781	0.2832050314175865	-0.0003030589707455067	-0.0006592892754596069	-0.0010145278652222145	-0.0013217665230458864	-0.001619251822376988
ni1-SV2A-M1-mGluR5-5HT6-CB1-GABAa-HDAC	35.5	0.22821271	0.25255775	0.294076	0.3075239	0.31326866	0.3127888	0.30117884	0.2872064947969588	0.2913906414296129	0.2830223481643047	-0.00032620534703631243	-0.0006986962587001155	-0.0010251540608126053	-0.0013227352177092033	-0.0016296863028363306
ni1-SV2A-M1-mGluR5-5HT6-CB1-GABAa-HDAC	36.0	0.22764027	0.25316164	0.29219994	0.30693573	0.31281853	0.31318796	0.3011999	0.2870500385401868	0.2912758350046974	0.2828242420756762	-0.0003562303047141002	-0.0007114688944767078	-0.0010187075523003797	-0.0013161928516314814	-0.0016421713659162118
ni1-SV2A-M1-mGluR5-5HT6-CB1-GABAa-HDAC	36.5	0.22708015	0.25405338	0.2922083	0.3074689	0.31341732	0.31203324	0.30069402	0.2868802894499225	0.2911407616366633	0.2826198172631818	-0.0003724909116638031	-0.0006989487137762929	-0.000996529870672891	-0.0013034809558000182	-0.0016580485426037073
ni1-SV2A-M1-mGluR5-5HT6-CB1-GABAa-HDAC	37.0	0.22767681	0.25395882	0.29166728	0.30811232	0.31396532	0.311155	0.30076146	0.2866938082354727	0.2909686521690024	0.2824189643019431	-0.0003552385897626076	-0.0006624772475862795	-0.0009599625469173811	-0.0012859410612021116	-0.0016786593638865033
ni1-SV2A-M1-mGluR5-5HT6-CB1-GABAa-HDAC	37.5	0.2272222	0.25412735	0.29051864	0.30851457	0.31303933	0.31162587	0.30163428	0.2865077985382587	0.2907682707249994	0.2822473263515179	-0.00032645780211248976	-0.0006240389590090878	-0.0009309900441362151	-0.0012855576309399042	-0.0017259882928665204
ni1-SV2A-M1-mGluR5-5HT6-CB1-GABAa-HDAC	38.0	0.22613476	0.254448	0.2901457	0.30805728	0.31250012	0.3129459	0.30157945	0.2863385696457101	0.2905643661102207	0.2821127731811995	-0.0003072386578236719	-0.0006047239571547736	-0.000930702471439504	-0.0013234207741238957	-0.0018075182984788607
ni1-SV2A-M1-mGluR5-5HT6-CB1-GABAa-HDAC	38.5	0.2254047	0.2531493	0.29013732	0.30778635	0.31245768	0.3132474	0.30269325	0.2861813407361462	0.2903654873688004	0.2819971941034921	-0.00029758115689659803	-0.0006045322420237254	-0.0009590998288274144	-0.0013995304907540307	-0.001906707534040597
ni1-SV2A-M1-mGluR5-5HT6-CB1-GABAa-HDAC	39.0	0.22375073	0.25218403	0.2913444	0.30701187	0.31178287	0.3131115	0.30295914	0.2860313309878864	0.2901793970812322	0.2818832648945406	-0.0002974852993311017	-0.0006234638136158321	-0.0010161821163002238	-0.0015002796406551888	-0.0020191539397900193
ni1-SV2A-M1-mGluR5-5HT6-CB1-GABAa-HDAC	39.5	0.22298902	0.2527344	0.29103836	0.3063858	0.3110659	0.31342155	0.302343	0.2858837595792496	0.2900110976266452	0.281756421531854	-0.0003069510851271273	-0.0006615186719308164	-0.0011019493338574327	-0.001609126377143999	-0.002140455455964918
ni1-SV2A-M1-mGluR5-5HT6-CB1-GABAa-HDAC	40.0	0.22443162	0.25211424	0.2893121	0.30642807	0.3111168	0.3128907	0.30216157	0.2857338456885553	0.2898611837359509	0.2816065076411597	-0.00032597851428473046	-0.0007186968169691221	-0.0012027943413240871	-0.0017216686404589177	-0.0022662100228041937
ni1-SV2A-M1-mGluR5-5HT6-CB1-GABAa-HDAC	40.5	0.22418033	0.25307536	0.289865	0.30714303	0.3115368	0.31244493	0.30238098	0.2855768084941225	0.2897248745874683	0.2814287424007767	-0.00035456758680368905	-0.0007949982487303053	-0.0013021752920168717	-0.0018335043708377907	-0.002392015580545581
ni1-SV2A-M1-mGluR5-5HT6-CB1-GABAa-HDAC	41.0	0.22336173	0.2541438	0.2890022	0.30719805	0.31197807	0.31252134	0.30218267	0.2854078671742706	0.2895920138069247	0.2812237205416165	-0.0003927183026843917	-0.0008768158270393567	-0.0013956901261741872	-0.0019402315085194632	-0.0025134700694277035
ni1-SV2A-M1-mGluR5-5HT6-CB1-GABAa-HDAC	41.5	0.22305788	0.25423422	0.28833658	0.30755776	0.3113886	0.31097686	0.30148247	0.2852222409073188	0.2894480373718294	0.2809964444428082	-0.0004404306619266163	-0.0009476077052131826	-0.0014789367840341017	-0.002037447993741892	-0.002626171429688795
ni1-SV2A-M1-mGluR5-5HT6-CB1-GABAa-HDAC	42.0	0.22286749	0.2531986	0.2888138	0.3071134	0.31121013	0.31066728	0.30105656	0.2850151488715862	0.2892756210583269	0.2807546766848454	-0.000484097524354965	-0.0010029718234897955	-0.0015475132058350716	-0.002120751766743312	-0.0027257176015669793
ni1-SV2A-M1-mGluR5-5HT6-CB1-GABAa-HDAC	42.5	0.22264875	0.2526851	0.28965974	0.30733347	0.3118932	0.31079027	0.30089214	0.2847818102453922	0.2890566541789218	0.2805069663118625	-0.0005071770432865663	-0.0010385061221074854	-0.0015970173318152758	-0.0021857407677621787	-0.0028077065253007683
ni1-SV2A-M1-mGluR5-5HT6-CB1-GABAa-HDAC	43.0	0.22238955	0.2528371	0.28969324	0.30830708	0.31099382	0.3099042	0.30033574	0.2845310513472312	0.2887914304629915	0.2802706722314709	-0.0005188742991348305	-0.0010634156814801066	-0.0016366542423883468	-0.0022416200772120143	-0.002884560230804023
ni1-SV2A-M1-mGluR5-5HT6-CB1-GABAa-HDAC	43.5	0.22131656	0.25177753	0.2910216	0.30782443	0.31073087	0.3096838	0.3003526	0.2842746332021056	0.2885012342450705	0.2800480321591408	-0.0005313290788209191	-0.0010898402885287095	-0.0016785637244756124	-0.002300529482014202	-0.0029702641537371344
ni1-SV2A-M1-mGluR5-5HT6-CB1-GABAa-HDAC	44.0	0.22145826	0.2521553	0.29012474	0.30796838	0.31188047	0.30998048	0.3005254	0.2840121770480964	0.2882006417809361	0.2798237123152568	-0.000544541382345276	-0.0011177799432535163	-0.0017227457780771838	-0.0023656859316691925	-0.003062761342957465
ni1-SV2A-M1-mGluR5-5HT6-CB1-GABAa-HDAC	44.5	0.22177404	0.25218403	0.29078686	0.30800647	0.31225392	0.3092135	0.3005254	0.2837433041232847	0.2879026572709779	0.2795839509755916	-0.0005585112097077904	-0.0011472346456546934	-0.0017692004031932829	-0.0024389350749162153	-0.003159994847322878
ni1-SV2A-M1-mGluR5-5HT6-CB1-GABAa-HDAC	45.0	0.21958062	0.25034103	0.29029235	0.30787948	0.31144345	0.30969653	0.2997332	0.2834676356657511	0.287616177688111	0.2793190936433913	-0.0005732385609082402	-0.0011782043957319077	-0.0018211445493239165	-0.002518219960612189	-0.003259907715690291
ni1-SV2A-M1-mGluR5-5HT6-CB1-GABAa-HDAC	45.5	0.21854937	0.2508745	0.28987336	0.30702034	0.31059518	0.30830708	0.2996489	0.2831847929135769	0.2873441460612701	0.2790254397658838	-0.0005887234359469029	-0.0012106891934854924	-0.0018804238652084249	-0.0026014836376150874	-0.003360442996917512
ni1-SV2A-M1-mGluR5-5HT6-CB1-GABAa-HDAC	46.0	0.21816531	0.24996772	0.28889337	0.30613205	0.31071818	0.30788794	0.30013767	0.2828943971048429	0.2870828618376825	0.2787059323720032	-0.0006049658348236675	-0.0012479059884156762	-0.001944981399703949	-0.002686669154782051	-0.003459543739861959
ni1-SV2A-M1-mGluR5-5HT6-CB1-GABAa-HDAC	46.5	0.21881624	0.25067338	0.28647915	0.3049484	0.31082842	0.30764666	0.2994762	0.28259606947763	0.2868226705205948	0.2783694684346651	-0.0006219657575385895	-0.001291700429261522	-0.0020127602016681845	-0.002771719560970609	-0.0035551529933811055
ni1-SV2A-M1-mGluR5-5HT6-CB1-GABAa-HDAC	47.0	0.21691246	0.25023028	0.28621572	0.30436108	0.30898046	0.30772707	0.30027252	0.2822894312700192	0.2865498103857795	0.2780290521542589	-0.0006429401535920087	-0.0013400155648802814	-0.0020817033199583834	-0.0028545779050382913	-0.0036452138063323147
ni1-SV2A-M1-mGluR5-5HT6-CB1-GABAa-HDAC	47.5	0.21601568	0.24966009	0.28601927	0.3032251	0.30978552	0.30802763	0.3002641	0.2819741037200914	0.2862489476536211	0.2776992597865618	-0.0006697346717229324	-0.001390794444129595	-0.0021497538034320196	-0.002933187235842516	-0.003727669227573227
ni1-SV2A-M1-mGluR5-5HT6-CB1-GABAa-HDAC	48.0	0.2163994	0.25022617	0.28642896	0.303052	0.30981943	0.3082097	0.29956046	0.2816464911164272	0.2859069633031679	0.2773860189296864	-0.0006970754112882727	-0.0014387631663663747	-0.0022116377514462826	-0.003002273652740306	-0.003797245356460699
ni1-SV2A-M1-mGluR5-5HT6-CB1-GABAa-HDAC	48.5	0.21536148	0.2499226	0.28551352	0.3031702	0.31001016	0.3081081	0.2983308	0.2813043690483685	0.2855301655128791	0.2770785725838579	-0.0007210597724066625	-0.0014800191317090872	-0.0022634525641195835	-0.0030579345558502946	-0.0038571269828060473
ni1-SV2A-M1-mGluR5-5HT6-CB1-GABAa-HDAC	49.0	0.21499005	0.24893017	0.2847698	0.3020814	0.30961177	0.30772284	0.29777104	0.2809494157051389	0.2851335623377931	0.2767652690724848	-0.000741687755078102	-0.00151456234015801	-0.0023051982414520333	-0.0031001699451724263	-0.0039148199760058455
ni1-SV2A-M1-mGluR5-5HT6-CB1-GABAa-HDAC	49.5	0.21494563	0.24811853	0.28454006	0.30309	0.31016275	0.30746466	0.29722407	0.2805833092759618	0.2847313753693077	0.276435243182616	-0.0007589593593024246	-0.001542392791712921	-0.002336874783443632	-0.0031360672103993847	-0.0039709520556143185
ni1-SV2A-M1-mGluR5-5HT6-CB1-GABAa-HDAC	50.0	0.21456216	0.24715973	0.28465703	0.30132642	0.3099847	0.30775672	0.297527	0.2802077279500608	0.2843350659974564	0.2760803899026652	-0.0007728745850799079	-0.0015635104863739313	-0.0023584821900943242	-0.0031731322209277435	-0.004026150941187023
ni1-SV2A-M1-mGluR5-5HT6-CB1-GABAa-HDAC	50.5	0.2155876	0.24713106	0.2844774	0.30027673	0.31033656	0.3082732	0.29713994	0.2798243499166594	0.2839516879640549	0.2756970118692638	-0.0007834334324104963	-0.0015779154241412074	-0.00237710785109696	-0.003211992696311894	-0.004081044352278573
ni1-SV2A-M1-mGluR5-5HT6-CB1-GABAa-HDAC	51.0	0.21454601	0.24569783	0.2839721	0.30024725	0.3094211	0.30741388	0.2968329	0.2794348533649809	0.2835829194583267	0.2752867872716351	-0.0007906359012940234	-0.0015856076050144163	-0.0024002576358478356	-0.0032532763561071154	-0.004136260008443637
ni1-SV2A-M1-mGluR5-5HT6-CB1-GABAa-HDAC	51.5	0.21412627	0.24453966	0.28191063	0.30068135	0.30892965	0.3066988	0.2968329	0.2790409164842489	0.283225063116903	0.2748567698515948	-0.0007944819917307111	-0.0015936744186864638	-0.0024285592639013975	-0.003297610919868077	-0.004192425629237384
ni1-SV2A-M1-mGluR5-5HT6-CB1-GABAa-HDAC	52.0	0.21359363	0.24409376	0.28196067	0.298655	0.30843413	0.30639848	0.29659736	0.2786442174636869	0.2828700139281975	0.2744184209991763	-0.0007949717037203929	-0.0016096217345538122	-0.002462640454813092	-0.003345624107149614	-0.004250168934214593
ni1-SV2A-M1-mGluR5-5HT6-CB1-GABAa-HDAC	52.5	0.21373083	0.24335763	0.281577	0.2981793	0.3078202	0.3050498	0.29585317	0.2782464344925182	0.282506906679259	0.2739859623057775	-0.0007991924269557527	-0.0016340772721706864	-0.002503128928137366	-0.003397943637506673	-0.004310117642929989
ni1-SV2A-M1-mGluR5-5HT6-CB1-GABAa-HDAC	53.0	0.21161747	0.24308777	0.28127262	0.29690018	0.3077652	0.3043653	0.29571447	0.2778492457599665	0.2821240896934962	0.2735744018264369	-0.0008146500308334192	-0.001667668751092699	-0.002550652403429221	-0.0034551972304942002	-0.004372899474938907
ni1-SV2A-M1-mGluR5-5HT6-CB1-GABAa-HDAC	53.5	0.2122787	0.2423111	0.281773	0.29552114	0.3070161	0.30331373	0.29523116	0.2774472420655624	0.2817077142523032	0.2731867698788217	-0.0008348848452149338	-0.0017039365011816132	-0.0025987512105509203	-0.0035109252159742366	-0.004432054760102944
ni1-SV2A-M1-mGluR5-5HT6-CB1-GABAa-HDAC	54.0	0.21257712	0.24139175	0.2827825	0.29517654	0.3064323	0.3030731	0.29400042	0.2770345957291331	0.2812603921936437	0.2728087992646225	-0.0008530187202592798	-0.0017360023725958018	-0.002640547199660781	-0.003558249444105488	-0.004488765800842287
ni1-SV2A-M1-mGluR5-5HT6-CB1-GABAa-HDAC	54.5	0.20973557	0.24135499	0.28295776	0.29488245	0.30588254	0.3030942	0.29355955	0.2766123572203475	0.2807965038530016	0.2724282105876933	-0.0008690516559666794	-0.0017638663653359865	-0.002676040370759303	-0.00359716991488801	-0.0045501843764204075
ni1-SV2A-M1-mGluR5-5HT6-CB1-GABAa-HDAC	55.0	0.20810069	0.24133864	0.28169376	0.29555055	0.3064323	0.3024105	0.29423976	0.2761815770088738	0.2803296431022197	0.272033510915528	-0.000882983652336522	-0.0017875284794015012	-0.002705230723846208	-0.0036357470805830072	-0.004614947477340092
ni1-SV2A-M1-mGluR5-5HT6-CB1-GABAa-HDAC	55.5	0.20712672	0.24275255	0.2811934	0.2953194	0.3065296	0.3011704	0.29413897	0.2757433055643808	0.2798706436117764	0.2716159675169853	-0.0008948147093693071	-0.0018069887147926234	-0.0027281182589213304	-0.003681132720453728	-0.004681692094104628
ni1-SV2A-M1-mGluR5-5HT6-CB1-GABAa-HDAC	56.0	0.20679678	0.24137133	0.28060564	0.2957523	0.30649152	0.3010102	0.29160857	0.2752985933565373	0.2794259314039328	0.2711712553091417	-0.0009045448270649792	-0.0018222470715096861	-0.0027527634282464852	-0.0037319638250035703	-0.004749055217217191
ni1-SV2A-M1-mGluR5-5HT6-CB1-GABAa-HDAC	56.5	0.20674448	0.24109356	0.28071818	0.29540345	0.30427235	0.29985535	0.29221672	0.2748484908550115	0.2789965569483573	0.2707004247616658	-0.0009121740054233163	-0.0018333035495520233	-0.002786318011084421	-0.003786877384735321	-0.004815673837180401
ni1-SV2A-M1-mGluR5-5HT6-CB1-GABAa-HDAC	57.0	0.20729975	0.23981547	0.27995142	0.2951051	0.30366418	0.29941303	0.29317757	0.2743940485294723	0.2785781951621264	0.2702099018968182	-0.0009177022444447069	-0.001848218601181506	-0.002827418997938591	-0.0038445103901522115	-0.004880184944497823
ni1-SV2A-M1-mGluR5-5HT6-CB1-GABAa-HDAC	57.5	0.20659563	0.23873807	0.2788935	0.29424816	0.3032504	0.3004959	0.29423556	0.2739363168495882	0.2781621133140988	0.2697105203850776	-0.0009211295441287071	-0.0018741440056611047	-0.0028747033793120047	-0.0039034998317570846	-0.004941225529672411
ni1-SV2A-M1-mGluR5-5HT6-CB1-GABAa-HDAC	58.0	0.20599627	0.23790182	0.27822325	0.2932741	0.302727	0.2987308	0.29490763	0.2734763462850276	0.2777368184717684	0.2692158740982869	-0.0009305163567367991	-0.0019097167534938841	-0.0029268081457075046	-0.003962482700053116	-0.0049974325832068955
ni1-SV2A-M1-mGluR5-5HT6-CB1-GABAa-HDAC	58.5	0.20556194	0.23723714	0.27863538	0.2923006	0.3021489	0.29910976	0.29581535	0.2730151873054595	0.2772900312389891	0.2687403433719298	-0.0009530144615323977	-0.0019535738351832976	-0.0029823702876283775	-0.0040200959855437035	-0.005047443095604676
ni1-SV2A-M1-mGluR5-5HT6-CB1-GABAa-HDAC	59.0	0.20604856	0.23643409	0.27853128	0.29194406	0.30220798	0.2992656	0.29520595	0.2725458299282908	0.2768063021150316	0.2682853577415501	-0.000979200396757085	-0.0019962917889707055	-0.003031966343316317	-0.004066916226470096	-0.0050818336051075
ni1-SV2A-M1-mGluR5-5HT6-CB1-GABAa-HDAC	59.5	0.20589572	0.23570874	0.2767504	0.2904432	0.3020983	0.29802355	0.29495806	0.2720621728439271	0.2762879693084377	0.2678363763794165	-0.0010005593736509	-0.00202935582609598	-0.003067081524011306	-0.004094428634072278	-0.0051172527225579745
ni1-SV2A-M1-mGluR5-5HT6-CB1-GABAa-HDAC	60.0	0.20561019	0.23627107	0.27583146	0.28976446	0.3022122	0.29781735	0.29378626	0.2715666295315337	0.2757507761641878	0.2673824828988795	-0.0010170913922136204	-0.002052765946559232	-0.0030877158297130114	-0.004102633208350415	-0.005174558250286898
ni1-SV2A-M1-mGluR5-5HT6-CB1-GABAa-HDAC	60.5	0.20365255	0.23605101	0.27569845	0.28879705	0.30218267	0.29770792	0.2936519	0.2710616134702762	0.275209679563622	0.2669135473769304	-0.0010287964524450799	-0.002066522150360406	-0.003093869260421378	-0.0041166933489070745	-0.00524729179238681
ni1-SV2A-M1-mGluR5-5HT6-CB1-GABAa-HDAC	61.0	0.20196548	0.23547652	0.27585226	0.28930372	0.30135596	0.29715255	0.2940466	0.2705495381393201	0.2746768761867157	0.2664222000919246	-0.0010356745543456114	-0.002070624437499391	-0.0030855418161367942	-0.004157466858073278	-0.005328994952949806
ni1-SV2A-M1-mGluR5-5HT6-CB1-GABAa-HDAC	61.5	0.20160411	0.23468634	0.27636364	0.29065275	0.30215314	0.2966941	0.29341263	0.2700328170178311	0.2741601550652267	0.2659054789704355	-0.001037725697915326	-0.002065072807976298	-0.0030878968964619946	-0.00421849533994173	-0.005413209336068592
ni1-SV2A-M1-mGluR5-5HT6-CB1-GABAa-HDAC	62.0	0.2015198	0.23569652	0.27287823	0.29196504	0.29975846	0.2951009	0.29285023	0.2695138635849745	0.2736619296783202	0.2653657974916287	-0.0010349498831537796	-0.002049867261791183	-0.0031217923037276663	-0.0042933203986041946	-0.0054934765458348744
ni1-SV2A-M1-mGluR5-5HT6-CB1-GABAa-HDAC	62.5	0.20138732	0.2367031	0.27107367	0.2913402	0.299114	0.2947774	0.29227963	0.2689950913199158	0.2731792379525699	0.2648109446872617	-0.0010273471100609721	-0.0020501711985466686	-0.0031807696420264042	-0.004375483638153266	-0.005563338186341471
ni1-SV2A-M1-mGluR5-5HT6-CB1-GABAa-HDAC	63.0	0.20139535	0.23657267	0.269565	0.29074076	0.29864237	0.29476482	0.29306427	0.2684789137018207	0.2727047101663313	0.2642531172373101	-0.0010149173786374033	-0.0020868424205738867	-0.003258370515450415	-0.004458526662681095	-0.0056163358616803105
ni1-SV2A-M1-mGluR5-5HT6-CB1-GABAa-HDAC	63.5	0.20109427	0.23643817	0.26874068	0.29005772	0.29825085	0.29275373	0.292481	0.2679677442098548	0.2722282163965955	0.263707272023114	-0.0010228240884856965	-0.002153422531965432	-0.0033481365280922937	-0.004535991076280499	-0.00564601117594421
ni1-SV2A-M1-mGluR5-5HT6-CB1-GABAa-HDAC	64.0	0.20083337	0.23383538	0.267954	0.29154986	0.2973587	0.29236773	0.29190212	0.2674639963231833	0.271738840256713	0.2631891523896537	-0.0010719250419364834	-0.0022434531368130117	-0.0034436092840436916	-0.004601418483042907	-0.005645905733224821
ni1-SV2A-M1-mGluR5-5HT6-CB1-GABAa-HDAC	64.5	0.20044407	0.23342428	0.26598042	0.29255232	0.29742602	0.29270756	0.29249358	0.2669449201213691	0.2712052992371295	0.2626845410056088	-0.0011305984434797356	-0.002325312439606597	-0.0035131669877948024	-0.0046231870874585135	-0.0056194196836358845
ni1-SV2A-M1-mGluR5-5HT6-CB1-GABAa-HDAC	65.0	0.19788903	0.23267145	0.2653726	0.29099643	0.29583216	0.29138213	0.29293418	0.2663920712812468	0.2706186723242117	0.262165470238282	-0.0011715280948765283	-0.002371684242107208	-0.003529493441106424	-0.004573980691288337	-0.005575985076305301
ni1-SV2A-M1-mGluR5-5HT6-CB1-GABAa-HDAC	65.5	0.19768858	0.23303765	0.26480633	0.28880963	0.29581535	0.2908246	0.29297194	0.2658143216778894	0.270002786410729	0.2616258569450498	-0.0011947139961268616	-0.002382568544315067	-0.003492588643978778	-0.004488821240156149	-0.0055181913638459035
ni1-SV2A-M1-mGluR5-5HT6-CB1-GABAa-HDAC	66.0	0.1966906	0.23324928	0.26489726	0.2890692	0.29651326	0.29066113	0.29235095	0.2652205431863703	0.2693798963340634	0.2610611900386771	-0.0012001561472306799	-0.0023579653462298955	-0.003402452596411809	-0.004404456981428773	-0.005448627998871802
ni1-SV2A-M1-mGluR5-5HT6-CB1-GABAa-HDAC	66.5	0.19659443	0.23156507	0.2654925	0.28947124	0.29577333	0.2892828	0.29195246	0.2646196076817625	0.2687681497041223	0.2604710656594027	-0.0011878545481882052	-0.0022978746478519163	-0.0032941072440292873	-0.004323477367719042	-0.005369884433995997
ni1-SV2A-M1-mGluR5-5HT6-CB1-GABAa-HDAC	67.0	0.19541664	0.23030074	0.26500058	0.28841612	0.29456317	0.28935397	0.292309	0.2640203870391396	0.2681797401868327	0.2598610338914464	-0.0011578091989992156	-0.002202296449181129	-0.0032043008341980928	-0.004248471851641122	-0.0052845501218324875
ni1-SV2A-M1-mGluR5-5HT6-CB1-GABAa-HDAC	67.5	0.1941553	0.22757939	0.2639345	0.2873658	0.2933245	0.28830728	0.29135278	0.2634317531335743	0.267620217866414	0.2592432884007347	-0.001110020099663711	-0.002106252695841082	-0.0031356228195308367	-0.004182029885807792	-0.0051952145149941065
ni1-SV2A-M1-mGluR5-5HT6-CB1-GABAa-HDAC	68.0	0.19305865	0.22788385	0.26342645	0.2850706	0.2926656	0.28665477	0.2910132	0.2628625778401404	0.2670891788831052	0.2586359767971755	-0.0010444872501819136	-0.002046491635198877	-0.0030906626526419068	-0.004126740922833272	-0.005104467066095186
ni1-SV2A-M1-mGluR5-5HT6-CB1-GABAa-HDAC	68.5	0.1925025	0.22723843	0.26304656	0.2839721	0.29227963	0.28487423	0.2910216	0.2623217330339106	0.2665821121496709	0.2580613539181502	-0.000996232596177371	-0.0020256027198671256	-0.003072009786144081	-0.004085194415330395	-0.005014897227748283
ni1-SV2A-M1-mGluR5-5HT6-CB1-GABAa-HDAC	69.0	0.19243048	0.2252871	0.2626791	0.28305793	0.29201958	0.28488678	0.2900242	0.2618180905899585	0.2660929345234882	0.2575432466564288	-0.0010020043850169635	-0.002046175402459993	-0.0030822536726513583	-0.004059979815913273	-0.004929094452567673
ni1-SV2A-M1-mGluR5-5HT6-CB1-GABAa-HDAC	69.5	0.19279857	0.22428165	0.26114398	0.2826907	0.29105514	0.28428113	0.2904516	0.2613255004377332	0.2655892196050061	0.2570617812704603	-0.0010293701236897546	-0.00207577718996671	-0.0030889618191530244	-0.004018664631570912	-0.0048146262475424195
ni1-SV2A-M1-mGluR5-5HT6-CB1-GABAa-HDAC	70.0	0.19391513	0.2250803	0.25973782	0.2816145	0.2897896	0.2843897	0.29013732	0.2608160862049415	0.2650516084693667	0.2565805639405163	-0.0010441710174430296	-0.0020802492876343948	-0.003057975430896309	-0.003927090067550709	-0.004659762527317202
ni1-SV2A-M1-mGluR5-5HT6-CB1-GABAa-HDAC	70.5	0.19231047	0.22429787	0.25955647	0.2809808	0.28882638	0.28441477	0.29000324	0.2602961303140435	0.2644942984033304	0.2560979622247565	-0.0010464070662769553	-0.00205959169546327	-0.0029892945078811572	-0.003785256123852665	-0.004489754640375487
ni1-SV2A-M1-mGluR5-5HT6-CB1-GABAa-HDAC	71.0	0.19187845	0.22469512	0.26005527	0.27950987	0.2879892	0.28403893	0.28925347	0.2597719151874985	0.2639308393223306	0.2556129910526664	-0.0010360782701913651	-0.0020138044134532795	-0.0028829190501076796	-0.003615591509874172	-0.004308836545345807
ni1-SV2A-M1-mGluR5-5HT6-CB1-GABAa-HDAC	71.5	0.19025904	0.22328071	0.2606243	0.2797598	0.28734905	0.28358385	0.2887552	0.2592497232477665	0.263373216247715	0.255126230247818	-0.0010131846291863145	-0.001942887441604202	-0.0027388490575757096	-0.003443347574098532	-0.004121242200857134
ni1-SV2A-M1-mGluR5-5HT6-CB1-GABAa-HDAC	72.0	0.19131854	0.2239574	0.2597502	0.28004727	0.28588548	0.28380927	0.28820264	0.2587358369173071	0.262831146263681	0.2546405275709333	-0.0009777261432619144	-0.0018468407799163145	-0.002579513239682807	-0.0032727582751544415	-0.0039312055655381095
ni1-SV2A-M1-mGluR5-5HT6-CB1-GABAa-HDAC	72.5	0.18968348	0.22184287	0.260348	0.27773634	0.28601506	0.28266984	0.2878302	0.2582365386185802	0.2623116885579654	0.254161388679195	-0.0009297028124178874	-0.0017256644283893952	-0.0024301629449122175	-0.003108057571670819	-0.0037429605980175973
ni1-SV2A-M1-mGluR5-5HT6-CB1-GABAa-HDAC	73.0	0.18763408	0.22172141	0.25974196	0.27692506	0.28550518	0.281577	0.28768793	0.2577581107740452	0.2618192606048086	0.2536969609432818	-0.0008691146366544	-0.0016017870964208925	-0.002295032131892527	-0.002953479422276195	-0.0035607412569242936
ni1-SV2A-M1-mGluR5-5HT6-CB1-GABAa-HDAC	73.5	0.18720682	0.22092798	0.2591526	0.27872697	0.28528368	0.2815353	0.2866882	0.2573068358061623	0.261356096622557	0.2532575749897676	-0.0007959616159715077	-0.00150046013249433	-0.0021783547592529318	-0.00281325778559971	-0.003388781500887228
ni1-SV2A-M1-mGluR5-5HT6-CB1-GABAa-HDAC	74.0	0.18668382	0.2201308	0.25778905	0.27779874	0.28478235	0.28193146	0.28477398	0.2568889961373908	0.2609231180048246	0.2528548742699571	-0.0007326724597664924	-0.001425917495238127	-0.002084364785621795	-0.0026916266202698935	-0.0032313152885348195
ni1-SV2A-M1-mGluR5-5HT6-CB1-GABAa-HDAC	74.5	0.18553437	0.21973029	0.25745964	0.27650917	0.28524607	0.28180218	0.2835129	0.2565108741901908	0.2605211610046065	0.2525005873757751	-0.0007044985165228224	-0.001382393143281424	-0.002017296169628202	-0.0025928198849157202	-0.003092576578496209
ni1-SV2A-M1-mGluR5-5HT6-CB1-GABAa-HDAC	75.0	0.18271865	0.22003774	0.2563359	0.27595618	0.28485337	0.28116006	0.28283677	0.2561563236776243	0.2601362857253466	0.2521763616299021	-0.0006932450354716346	-0.0013516923258553026	-0.001958954160503401	-0.002498642828768327	-0.002960666083797636
ni1-SV2A-M1-mGluR5-5HT6-CB1-GABAa-HDAC	75.5	0.182906	0.21880007	0.2554267	0.27393687	0.2857392	0.28100163	0.28208163	0.255806375673668	0.2597551367449428	0.2518576146023932	-0.0006778946267586017	-0.0013127976531053798	-0.0018883213683928979	-0.0023880780619733866	-0.002821860919850594
ni1-SV2A-M1-mGluR5-5HT6-CB1-GABAa-HDAC	76.0	0.18201716	0.22004989	0.25495785	0.27246737	0.28601506	0.28050146	0.28228185	0.2554630786421527	0.2593802780516527	0.2515458792326526	-0.000658447290383668	-0.0012657091250317665	-0.0018053977932966925	-0.0022674210483260016	-0.0026776596488598536
ni1-SV2A-M1-mGluR5-5HT6-CB1-GABAa-HDAC	76.5	0.18260704	0.21873537	0.2560273	0.2730733	0.28522936	0.2813143	0.28105167	0.2551284810469094	0.2590142419505522	0.2512427201432665	-0.0006349030263467781	-0.0012104267416342962	-0.0017101834352147849	-0.0021439662930919923	-0.0025295608330309083
ni1-SV2A-M1-mGluR5-5HT6-CB1-GABAa-HDAC	77.0	0.18242368	0.21874346	0.2556406	0.2732767	0.28452754	0.28112668	0.27881023	0.254804631351769	0.2586595044316221	0.2509497582719159	-0.0006072618346480985	-0.0011469505029130245	-0.0016089737579423335	-0.0020192123584761856	-0.0023790630345690844
ni1-SV2A-M1-mGluR5-5HT6-CB1-GABAa-HDAC	77.5	0.18131585	0.21865855	0.25571874	0.27190727	0.2837717	0.27917668	0.27865618	0.2544935780205626	0.2583184983197547	0.2506686577213705	-0.0005755237152875181	-0.0010752804088680068	-0.0015090632667452142	-0.0018946578066841302	-0.0022276648156795975
ni1-SV2A-M1-mGluR5-5HT6-CB1-GABAa-HDAC	78.0	0.18127601	0.21870707	0.25489205	0.271787	0.28314975	0.27881858	0.27764896	0.2541973695171209	0.2579936665127647	0.2504010725214771	-0.000539688668264926	-0.001001711923294235	-0.0014119505238280872	-0.001771801199920986	-0.0020768647385674965
ni1-SV2A-M1-mGluR5-5HT6-CB1-GABAa-HDAC	78.5	0.18155889	0.2185049	0.25341636	0.2711027	0.2835588	0.27905175	0.27722874	0.2539180543052751	0.2576875573908928	0.2501485512196575	-0.0004997566935804887	-0.0009335395514576961	-0.001319134091396612	-0.0016521411003920794	-0.0019281613654382745
ni1-SV2A-M1-mGluR5-5HT6-CB1-GABAa-HDAC	79.0	0.18263493	0.21786618	0.25432467	0.27174136	0.28162703	0.2800056	0.27688348	0.253657680848856	0.2574029638290509	0.249912397868661	-0.0004620232550293091	-0.0008722618555631612	-0.00123211253165606	-0.0015371760703025705	-0.0017830532584972025
ni1-SV2A-M1-mGluR5-5HT6-CB1-GABAa-HDAC	79.5	0.18501168	0.21788235	0.25383142	0.27168745	0.28038895	0.2798806	0.2754158	0.2534182976116946	0.2571431058212419	0.2496934894021474	-0.0004337828578772074	-0.0008193773978161234	-0.0011523844068115907	-0.0014284046718577859	-0.001643038979949496
ni1-SV2A-M1-mGluR5-5HT6-CB1-GABAa-HDAC	80.0	0.18614097	0.2177045	0.25529507	0.27256697	0.28013477	0.2800181	0.27510414	0.2531956575938267	0.2569081674170005	0.2494831477706527	-0.0004102386005338521	-0.0007700892766267509	-0.0010751528152732615	-0.0013210300034678935	-0.0015033216282051565
ni1-SV2A-M1-mGluR5-5HT6-CB1-GABAa-HDAC	80.5	0.18578976	0.21537763	0.25368348	0.2732103	0.28171045	0.2814394	0.27469698	0.2529845147538174	0.2566977685304589	0.2492712609771759	-0.000385594539938916	-0.0007186015489343833	-0.0009946218139805785	-0.0012092561220722886	-0.0013569224018940007
ni1-SV2A-M1-mGluR5-5HT6-CB1-GABAa-HDAC	81.0	0.18671177	0.21494563	0.2510879	0.2716667	0.28063065	0.28077653	0.27409467	0.2527854189932928	0.2565147787154239	0.2490560592711617	-0.0003598506760928988	-0.0006649142147394094	-0.0009107914029340414	-0.0010930830276713044	-0.001203605562830612
ni1-SV2A-M1-mGluR5-5HT6-CB1-GABAa-HDAC	81.5	0.18871252	0.21432403	0.25005797	0.2715174	0.28195232	0.28153947	0.27296123	0.2525989202138785	0.2563620652313997	0.2488357751963572	-0.0003330070089954673	-0.0006090272740416625	-0.0008236615821333726	-0.0009713278619550847	-0.0010447917912011495
ni1-SV2A-M1-mGluR5-5HT6-CB1-GABAa-HDAC	82.0	0.18894824	0.21326685	0.24892606	0.2698633	0.28160617	0.28339183	0.27174136	0.2524255683171999	0.256242407773725	0.2486087288606748	-0.0003050635386465106	-0.0005509407268411426	-0.0007332323515784056	-0.0008437548867377132	-0.0008819017671917173
ni1-SV2A-M1-mGluR5-5HT6-CB1-GABAa-HDAC	82.5	0.18961555	0.2149739	0.24808984	0.26855433	0.27959734	0.28463614	0.27167085	0.252265913204883	0.2561584124204204	0.2483734139893456	-0.00027602026504619515	-0.0004906545731379053	-0.0006383208529596174	-0.0007117847822056822	-0.0007163561709885857
ni1-SV2A-M1-mGluR5-5HT6-CB1-GABAa-HDAC	83.0	0.18901217	0.21617724	0.24873747	0.2688939	0.28094327	0.28288266	0.2716584	0.2521205047785534	0.2561124358304243	0.2481285737266824	-0.000245877188194632	-0.000428168812931895	-0.0005386913480912026	-0.0005768382285452067	-0.0005495756827779141
ni1-SV2A-M1-mGluR5-5HT6-CB1-GABAa-HDAC	83.5	0.1904869	0.216153	0.25033283	0.26882765	0.28350452	0.28091827	0.27075028	0.2519898929398368	0.2561065303716375	0.2478732555080361	-0.00021463430809171014	-0.00036230058791342223	-0.00043576451715948705	-0.0004403359059423906	-0.00038298098274613945
ni1-SV2A-M1-mGluR5-5HT6-CB1-GABAa-HDAC	84.0	0.18914402	0.21852107	0.25039437	0.2694324	0.2835546	0.2787103	0.2715547	0.2518746275903588	0.2561424176364245	0.2476068375442931	-0.00018229162473726301	-0.00029281415989657056	-0.0003309610403505747	-0.00030369849458328213	-0.000217992751079088
ni1-SV2A-M1-mGluR5-5HT6-CB1-GABAa-HDAC	84.5	0.18720283	0.2191155	0.25063646	0.27007464	0.28204408	0.28013477	0.27236778	0.2517752586317451	0.2562214925377796	0.2473290247257107	-0.0001476662798217121	-0.00022113020906777692	-0.00022570159785068045	-0.00016834667465442932	-5.6031667963196696e-05
ni1-SV2A-M1-mGluR5-5HT6-CB1-GABAa-HDAC	85.0	0.18805343	0.21926108	0.25013182	0.2708083	0.28196067	0.2807057	0.26997104	0.2516923359656215	0.2563448545678577	0.2470398173633853	-0.00011052253515930754	-0.0001486694156133117	-0.00012140686984601912	-3.5701126341824985e-05	0.00010148158641526406
ni1-SV2A-M1-mGluR5-5HT6-CB1-GABAa-HDAC	85.5	0.18556629	0.22046259	0.25106737	0.2714593	0.28184804	0.28167707	0.2703316	0.2516275923519234	0.2565146066898082	0.2467405780140386	-7.346392924606482e-05	-7.803531802896835e-05	-2.068039483271722e-05	9.16346118585154e-05
ni1-SV2A-M1-mGluR5-5HT6-CB1-GABAa-HDAC	86.0	0.18649222	0.21855746	0.25071034	0.27076685	0.2832499	0.28035143	0.26865786	0.2515818134304622	0.2567318532810103	0.2464317735799142	-3.814688045400416e-05	-1.0884334686711572e-05	7.482140881748256e-05	0.0002120041215745716
ni1-SV2A-M1-mGluR5-5HT6-CB1-GABAa-HDAC	86.5	0.1865481	0.21689226	0.25296032	0.27162936	0.28348783	0.28037226	0.27087465	0.2515541284226773	0.2569956885001118	0.2461125683452428	-4.571388782903529e-06	5.27835344133476e-05	0.00016509854110458022
ni1-SV2A-M1-mGluR5-5HT6-CB1-GABAa-HDAC	87.0	0.18673173	0.21811275	0.25363827	0.27104464	0.2836715	0.28136432	0.2717538	0.2515436665500082	0.2573048282325167	0.2457825048674997	2.726254576729259e-05	0.00011296828927148672	0.00025015100202857576
ni1-SV2A-M1-mGluR5-5HT6-CB1-GABAa-HDAC	87.5	0.18734258	0.2166539	0.2530548	0.27060932	0.2838761	0.2820399	0.27353823	0.2515495570338944	0.2576576755788261	0.2454414384889627	5.735492319625113e-05	0.00016966992988748375
ni1-SV2A-M1-mGluR5-5HT6-CB1-GABAa-HDAC	88.0	0.18779382	0.21458234	0.25380677	0.2710239	0.28502464	0.2822276	0.27382058	0.2515709290957755	0.2580523919202347	0.2450894662713162	8.570574350419413e-05	0.00022288845626128317
ni1-SV2A-M1-mGluR5-5HT6-CB1-GABAa-HDAC	88.5	0.1867517	0.21378328	0.25255367	0.2717538	0.28593147	0.283396	0.2744477	0.2516069119570907	0.258486964798829	0.2447268591153523	0.00011231500669123262
ni1-SV2A-M1-mGluR5-5HT6-CB1-GABAa-HDAC	89.0	0.18638045	0.21415453	0.25186786	0.27165425	0.28533384	0.2855344	0.2749504	0.2516566348392797	0.2589592675113101	0.2443540021672492	0.00013718271275708904
ni1-SV2A-M1-mGluR5-5HT6-CB1-GABAa-HDAC	89.5	0.18582568	0.21458234	0.25245097	0.27296537	0.2849787	0.28502047	0.27528283	0.2517192269637819	0.2594671083127554	0.2439713456148083
ni1-SV2A-M1-mGluR5-5HT6-CB1-GABAa-HDAC	90.0	0.1856062	0.21471958	0.2536506	0.2725462	0.2850706	0.2842728	0.27512076	0.2517938175520368	0.2600082691763935	0.2435793659276801
ni2-5HT2a-5HT4-5HT1a-5HTT	5.0	0.5094925	0.56788677	0.61929744	0.6434823	0.66411835	0.660899	0.6601858	0.6003655167102915	0.6142759010986327	0.5864551323219502	-0.0034562607072062823	-0.006792060523243326	-0.009972685345703503	-0.012963421072179293	-0.015729553600262514
ni2-5HT2a-5HT4-5HT1a-5HTT	5.5	0.5054735	0.56535435	0.6151619	0.63633037	0.657865	0.65804994	0.6559481	0.5986244983766925	0.6117447908427063	0.5855042059106788	-0.003400369524422353	-0.006662921106472153	-0.009752940643740993	-0.012635714033821355	-0.015285938753569983
ni2-5HT2a-5HT4-5HT1a-5HTT	6.0	0.5091414	0.5626877	0.6096312	0.630008	0.65147275	0.6573565	0.6498562	0.5969092560030852	0.6092755626246495	0.5845429493815208	-0.003335799816037044	-0.00651642463849722	-0.00950716036497301	-0.012273292893056231	-0.014822247099870345
ni2-5HT2a-5HT4-5HT1a-5HTT	6.5	0.50332206	0.557034	0.6056644	0.61950773	0.6402305	0.64948976	0.64407384	0.5952241288522702	0.6068748371426332	0.5835734205619071	-0.0032625515820497997	-0.00635257111931864	-0.009235344509399002	-0.01188556922914763	-0.014345217632872664
ni2-5HT2a-5HT4-5HT1a-5HTT	7.0	0.49996322	0.55408496	0.60013056	0.6136207	0.6351524	0.649072	0.6360879	0.5935734561870482	0.6045491905890428	0.5825977217850535	-0.0031806248224601763	-0.006171360548935967	-0.008937493077019187	-0.011486447283833301	-0.013861589346286562
ni2-5HT2a-5HT4-5HT1a-5HTT	7.5	0.4998701	0.5471555	0.59473187	0.6108476	0.6291404	0.6458772	0.6377697	0.5919615772702204	0.6023050890145248	0.5816180655259159	-0.00309001953726884	-0.005972792927349202	-0.00862301764709783	-0.011082666050822865	-0.013378101233821882
ni2-5HT2a-5HT4-5HT1a-5HTT	8.0	0.49847376	0.5432384	0.5920038	0.6074162	0.6250711	0.6384987	0.6350961	0.590392831364588	0.6001488050061459	0.5806368577230301	-0.0029907357264757906	-0.005756868254559011	-0.008305822461373125	-0.010680964523826386	-0.012901492289188576
ni2-5HT2a-5HT4-5HT1a-5HTT	8.5	0.4950762	0.5404978	0.5906884	0.6047053	0.6219132	0.6350792	0.6324642	0.5888715577329515	0.5980863167711475	0.5796567986947555	-0.002882773390080362	-0.00553299810982899	-0.007992646513554025	-0.010288081696553042	-0.012438501506096045
ni2-5HT2a-5HT4-5HT1a-5HTT	9.0	0.48967656	0.5379476	0.58949804	0.6015625	0.61813605	0.6296888	0.62967765	0.5874020956381122	0.5961231931881886	0.5786809980880357	-0.0027661325280832205	-0.005315086734897334	-0.007690228797350596	-0.009910756562712786	-0.01199586787825424
ni2-5HT2a-5HT4-5HT1a-5HTT	9.5	0.4838152	0.53691614	0.5858718	0.5987279	0.6124445	0.62497085	0.62672114	0.5859887843428712	0.5942644734649233	0.577713095220819	-0.0026502247197486284	-0.005109873123473663	-0.00740530830647268	-0.009555728116015683	-0.011580330399372896
ni2-5HT2a-5HT4-5HT1a-5HTT	10.0	0.48090088	0.53504884	0.58479947	0.5994858	0.60909474	0.62305725	0.6241582	0.584635963110029	0.5925145562396199	0.576757369980438	-0.0025489542068141136	-0.004924096269267375	-0.007144624034629565	-0.00922973535017102	-0.01119862806316152
ni2-5HT2a-5HT4-5HT1a-5HTT	10.5	0.47873935	0.53196627	0.58111674	0.5960044	0.6052719	0.62037164	0.6224018	0.5833385596231225	0.5908678294443759	0.5758092898018692	-0.0024596484037250343	-0.0047550835867240515	-0.006905503396267054	-0.008930105679624267	-0.010848088284065582
ni2-5HT2a-5HT4-5HT1a-5HTT	11.0	0.4769997	0.52838403	0.5809733	0.5954003	0.6030401	0.6176774	0.6216302	0.5820870089032149	0.5893141011966897	0.57485991660974	-0.0023751420624532615	-0.004595669827815452	-0.006680781143356906	-0.008649673856347406	-0.010494583744221408
ni2-5HT2a-5HT4-5HT1a-5HTT	11.5	0.47512844	0.52666795	0.5782528	0.5931167	0.60004383	0.61567986	0.61848426	0.5808789112193975	0.587850041086909	0.573907781351886	-0.002295435182999017	-0.00444585499254202	-0.006470457275899233	-0.008388439880340548	-0.010115402028315179
ni2-5HT2a-5HT4-5HT1a-5HTT	12.0	0.47478333	0.5233496	0.5729295	0.5920952	0.5973922	0.6117692	0.61595	0.5797118668407616	0.586471818438581	0.5729519152429422	-0.00222052776536219	-0.004305639080903645	-0.006274531793894145	-0.008119441681768147	-0.00971691761812854
ni2-5HT2a-5HT4-5HT1a-5HTT	12.5	0.47430417	0.52432746	0.5736249	0.5919125	0.59644157	0.6114784	0.61513984	0.5785834760363985	0.5851750493751339	0.5719919026976631	-0.0021504198095430027	-0.004175022092900216	-0.006093004697341531	-0.007819966845316162	-0.009305504995443914
ni2-5HT2a-5HT4-5HT1a-5HTT	13.0	0.47132835	0.522578	0.57125616	0.5897606	0.5947588	0.6108805	0.6137692	0.5774913390753994	0.5839547898834146	0.5710278882673842	-0.0020851113155414547	-0.0040540040285319545	-0.005898913916405957	-0.00749638985276635	-0.008887538642043058
ni2-5HT2a-5HT4-5HT1a-5HTT	13.5	0.47043043	0.5216619	0.5682536	0.5894069	0.59521157	0.6087938	0.61354923	0.5764330562268555	0.582805580662641	0.57006053179107	-0.002024602283357213	-0.003942584887798528	-0.005669547035773159	-0.007155085185900911	-0.008469393039707729
ni2-5HT2a-5HT4-5HT1a-5HTT	14.0	0.46881312	0.5206915	0.56624305	0.58731955	0.5930091	0.6081211	0.61112726	0.575406227759858	0.5817215400447852	0.5690909154749307	-0.0019688927129905	-0.003813802600864502	-0.005411278537224895	-0.006802427326501603	-0.008057442670220238
ni2-5HT2a-5HT4-5HT1a-5HTT	14.5	0.46702194	0.5199469	0.5655529	0.58615476	0.5929177	0.60743254	0.61017346	0.5744084539434983	0.5806964923575765	0.56812041552942	-0.001917982604441315	-0.003644944752415946	-0.005130482902543698	-0.006444790756350516	-0.007658062015362677
ni2-5HT2a-5HT4-5HT1a-5HTT	15.0	0.46916118	0.51940244	0.5647797	0.5869561	0.58983034	0.60516834	0.60852575	0.5734373350468674	0.5797241136472449	0.56715055644649	-0.0018449098878740022	-0.003442385824234395	-0.0048335346135111035	-0.006088549957229739	-0.007277625556916689
ni2-5HT2a-5HT4-5HT1a-5HTT	15.5	0.468184	0.51551986	0.56414795	0.58734626	0.5916332	0.6053155	0.6065699	0.572490471339057	0.5787980760748397	0.5661828666032742	-0.001726962147974631	-0.003212500298102383	-0.004526808151909201	-0.0057400794109213615	-0.006922507776664699
ni2-5HT2a-5HT4-5HT1a-5HTT	16.0	0.4693329	0.51540047	0.56389225	0.5868973	0.591166	0.60554445	0.6077229	0.5715924251589934	0.5779348165472263	0.5652500337707606	-0.001597475936360393	-0.0029886247256371012	-0.004243640069355736	-0.005432715669042687	-0.006626045226223898
ni2-5HT2a-5HT4-5HT1a-5HTT	16.5	0.46889415	0.51427686	0.5658927	0.58769387	0.5917836	0.6065426	0.60618246	0.5707635091910823	0.5771471438809442	0.5643798745012204	-0.001485538150127752	-0.0027998460039345696	-0.0040131172629467304	-0.005195545628690068	-0.006297529324969409
ni2-5HT2a-5HT4-5HT1a-5HTT	17.0	0.47101784	0.51467943	0.56758296	0.5896695	0.5941985	0.6044602	0.6071267	0.569994949222633	0.5764241188050248	0.5635657796402413	-0.0013911487892767083	-0.0026461641329953434	-0.003835239732682294	-0.005028569289863505	-0.005839477282075789
ni2-5HT2a-5HT4-5HT1a-5HTT	17.5	0.46972886	0.51341754	0.5702368	0.58931583	0.5948558	0.60404104	0.60641706	0.5692779710409546	0.5757555430385691	0.56280039904334	-0.0013143078538068176	-0.0025275791128189784	-0.003710007478562316	-0.004811991174841657	-0.0052853581278867745
ni2-5HT2a-5HT4-5HT1a-5HTT	18.0	0.46980995	0.5122663	0.57028407	0.58819675	0.5954164	0.6021326	0.6056753	0.5686038004333563	0.5751316736235553	0.5620759272431574	-0.001255015343718635	-0.0024440909434055857	-0.0036374205005867966	-0.004448328492799081	-0.004668640892745546
ni2-5HT2a-5HT4-5HT1a-5HTT	18.5	0.47083154	0.51299065	0.5724135	0.5882235	0.59608537	0.6025781	0.6056698	0.5679636631871477	0.5745429960951931	0.5613843302791024	-0.0012132712590121608	-0.0023956996247554985	-0.003497683321034839	-0.003971050274079957	-0.004022794606996616
ni2-5HT2a-5HT4-5HT1a-5HTT	19.0	0.47197357	0.5157387	0.5708094	0.58839476	0.59630126	0.60359484	0.6060352	0.5673487850896377	0.573980057405569	0.5607175127737064	-0.0011890755996869506	-0.0023824051568681615	-0.0031933131490804456	-0.0034136255490269107	-0.003381288300982721
ni2-5HT2a-5HT4-5HT1a-5HTT	19.5	0.47013447	0.51547503	0.57024205	0.5891819	0.59683037	0.60451466	0.60733426	0.5667503919281356	0.5734333570214424	0.5600674268348288	-0.0011824283657433377	-0.002284412062022678	-0.002757779015067796	-0.002809523347984455	-0.0027775910050479302
ni2-5HT2a-5HT4-5HT1a-5HTT	20.0	0.47019175	0.5153109	0.56983244	0.5894873	0.5970302	0.6040628	0.6081266	0.5661597094899508	0.5728932934787423	0.5594261255011592	-0.0011933295571812108	-0.002004237549393495	-0.00222454994933996	-0.0021922127012957704	-0.002245171749535868
ni2-5HT2a-5HT4-5HT1a-5HTT	20.5	0.47217438	0.5159229	0.56951755	0.5881486	0.5980733	0.60444385	0.6088813	0.5655679635623923	0.5723501632318463	0.5587857638929382	-0.0011019836962793406	-0.0015753506493244585	-0.0016270949822411174	-0.0015951626393045926	-0.0018174995647900483
ni2-5HT2a-5HT4-5HT1a-5HTT	21.0	0.47146216	0.5170333	0.569591	0.5888927	0.59801924	0.6045473	0.60877734	0.5649663799327695	0.5717942086817218	0.5581385511838173	-0.0008109079922122842	-0.0010312203921587493	-0.0009988831441145596	-0.0010518421923546573	-0.0015280434811542065
ni2-5HT2a-5HT4-5HT1a-5HTT	21.5	0.47278658	0.51696855	0.5696173	0.5884429	0.5974354	0.6056044	0.60762376	0.5644659798661129	0.5713277800124856	0.5576041797197402	-0.0004733669530451179	-0.0005251112859617768	-0.000493178943025252	-0.0007155158685107077	-0.0014155707781552396
ni2-5HT2a-5HT4-5HT1a-5HTT	22.0	0.4746779	0.51762635	0.5674939	0.58767784	0.5982302	0.6062861	0.60954905	0.5641554719405573	0.5710380925523985	0.5572728513287161	-0.00022031239994646512	-0.00018797515190227543	-0.0002409342001423731	-0.0007171354889419224	-0.0014735010271852422
ni2-5HT2a-5HT4-5HT1a-5HTT	22.5	0.47561756	0.5174369	0.5675044	0.58793455	0.5978192	0.6064389	0.609237	0.5639926129130678	0.5708941228434347	0.5570911029827009	-5.174433291665892e-05	-1.9811989980134115e-05	-0.0002421489154655898	-0.0009422038251101217	-0.001667281696384415
ni2-5HT2a-5HT4-5HT1a-5HTT	23.0	0.47627002	0.5183893	0.568867	0.5876244	0.597376	0.6079626	0.6087391	0.5639351595406108	0.5708638774696012	0.5570064416116204	3.233724804418969e-05	-2.062180019590798e-05	-0.0004968230889954572	-0.0012531886272387771	-0.001962360253894624
ni2-5HT2a-5HT4-5HT1a-5HTT	23.5	0.47591496	0.5188483	0.5685524	0.5881058	0.5984195	0.60780954	0.6087828	0.5639408685801511	0.5709115884409167	0.5569701487193855	3.1932342936524805e-05	-0.0001904045825489309	-0.0008904594921934628	-0.0016155373634677561	-0.0023241841678558472
ni2-5HT2a-5HT4-5HT1a-5HTT	24.0	0.47617406	0.5211316	0.5692499	0.5898196	0.59995717	0.6085586	0.6094669	0.563967496788655	0.5709959460392107	0.5569390475380993	-5.295904824009767e-05	-0.0005291603370396469	-0.0012855258752829668	-0.0019946975019388136	-0.002718200906409507
ni2-5HT2a-5HT4-5HT1a-5HTT	24.5	0.47562715	0.5209115	0.5692027	0.5908279	0.6023825	0.6085039	0.6086461	0.5639728009230877	0.571069506551153	0.5568760952950224	-0.0002223369254854557	-0.0009223918351299876	-0.001647469706404281	-0.002356116510792372	-0.0031098579376961366
ni2-5HT2a-5HT4-5HT1a-5HTT	25.0	0.4767308	0.5193226	0.5678344	0.5901627	0.6023608	0.60895795	0.6090619	0.5639145377404149	0.5710792648142159	0.5567498106666139	-0.00047620128879954926	-0.0012325668270428691	-0.001941738453698716	-0.0026652418581694093	-0.003464602729856825
ni2-5HT2a-5HT4-5HT1a-5HTT	25.5	0.47593895	0.5193475	0.5703366	0.58934265	0.60180134	0.60861874	0.60778224	0.5637504639976022	0.5709681811187661	0.5565327468764383	-0.0007000549096445319	-0.0014251327809188252	-0.0021337795853069164	-0.002887521012210681	-0.0037478827510323276
ni2-5HT2a-5HT4-5HT1a-5HTT	26.0	0.47542092	0.51764625	0.56947553	0.58830917	0.600792	0.609341	0.6066845	0.5634383364516153	0.5706773738256071	0.5561992990776236	-0.0007563655382433199	-0.0014655371648991666	-0.00218904056936986	-0.0029884014410572757	-0.003925145469363733
ni2-5HT2a-5HT4-5HT1a-5HTT	26.5	0.4743473	0.5184442	0.5683008	0.5871912	0.5996754	0.6088047	0.60599154	0.5630504090879577	0.5702651092899376	0.5558357088859778	-0.0007250778712742934	-0.0014337246756623845	-0.002187466102566149	-0.0030478278413877957	-0.004076335581529533
ni2-5HT2a-5HT4-5HT1a-5HTT	27.0	0.47420838	0.51730233	0.56622213	0.5882824	0.59917176	0.6076839	0.60533726	0.562681970913372	0.5698379511122132	0.5555259907145308	-0.0007091716266558468	-0.0014326750311265402	-0.002232035902813956	-0.0031687799311204135	-0.0043257264989764455
ni2-5HT2a-5HT4-5HT1a-5HTT	27.5	0.47403115	0.51715285	0.56368357	0.58713245	0.5992963	0.60678273	0.6046617	0.5623253312166834	0.5694107814279701	0.5552398810053967	-0.0007086468043880911	-0.0014623882312918557	-0.0023227499701135024	-0.00335125771025524	-0.00467785359671502
ni2-5HT2a-5HT4-5HT1a-5HTT	28.0	0.47381565	0.51567405	0.56414795	0.58598393	0.59924215	0.6066026	0.603448	0.5619727992867162	0.5689971505721501	0.5549484480012823	-0.0007235034044706934	-0.001522864276158109	-0.0024596083044645667	-0.0036165548723205987	-0.005107579396967377
ni2-5HT2a-5HT4-5HT1a-5HTT	28.5	0.47294447	0.5149628	0.5627242	0.58496475	0.59883076	0.6071158	0.6039594	0.5616166844122953	0.5686059347439502	0.5546274340806404	-0.0007537414269037646	-0.0016141031657254112	-0.0026426109058671488	-0.003969206792326929	-0.005589766421956521
ni2-5HT2a-5HT4-5HT1a-5HTT	29.0	0.47228914	0.513075	0.5612452	0.5842451	0.5991934	0.6061006	0.6029314	0.5612492958822455	0.5682385462139004	0.5542600455505906	-0.0007993608716874157	-0.0017361048999938733	-0.0028930514678499053	-0.004384075992496683	-0.006099277193905239
ni2-5HT2a-5HT4-5HT1a-5HTT	29.5	0.47161508	0.51301545	0.55975807	0.5835153	0.59955084	0.60525006	0.6025727	0.5608629429853915	0.5678872942708254	0.5538385916999576	-0.0008603617388216467	-0.0018888694789633842	-0.0032154653654231646	-0.004836024995052757	-0.006610974235035982
ni2-5HT2a-5HT4-5HT1a-5HTT	30.0	0.4716103	0.51138383	0.55946195	0.5822009	0.598241	0.6058061	0.6021489	0.5604499350105581	0.5675353852218447	0.5533644847992715	-0.0009367440283064576	-0.0020936905961624896	-0.0035847151208092676	-0.005299916322217824	-0.0070997200675715355
ni2-5HT2a-5HT4-5HT1a-5HTT	30.5	0.4724326	0.51048726	0.55906725	0.58129734	0.5978949	0.6047761	0.6002769	0.5600025812465699	0.5671585614454111	0.5528466010477286	-0.0010285077401417375	-0.002355103626601518	-0.00397566325623111	-0.005750612496214336	-0.0075403772137343505
ni2-5HT2a-5HT4-5HT1a-5HTT	31.0	0.47083154	0.5103387	0.5579153	0.5796996	0.59690595	0.6023988	0.59927464	0.5595131909822516	0.5667278911842315	0.5522984907802717	-0.001156946567856032	-0.00264797109250281	-0.004363172293911366	-0.006162976039265078	-0.007907808195747212
ni2-5HT2a-5HT4-5HT1a-5HTT	31.5	0.4691946	0.5082516	0.556718	0.5787878	0.59661436	0.60167646	0.59917176	0.5589740735064281	0.5662131108804199	0.5517350361324364	-0.0013265958864597804	-0.0029471555160893725	-0.004722104756072598	-0.006511869473592613	-0.008176875535832795
ni2-5HT2a-5HT4-5HT1a-5HTT	32.0	0.4682507	0.50634617	0.5557188	0.5768716	0.5956214	0.60104156	0.5980409	0.5583562444143956	0.5655709446163755	0.5511415442124157	-0.001491024524646778	-0.003206225726055334	-0.005006029471409046	-0.00675086162789118	-0.008301148062685226
ni2-5HT2a-5HT4-5HT1a-5HTT	32.5	0.4665413	0.5061242	0.5558999	0.5762901	0.5947911	0.5996917	0.59649557	0.5576474776199684	0.5648034578188096	0.5504914974211271	-0.001620559629629592	-0.0033955088696128177	-0.005185273587132833	-0.0068502796493730145	-0.008342840214062175
ni2-5HT2a-5HT4-5HT1a-5HTT	33.0	0.46528107	0.50563616	0.55459714	0.57450014	0.5932673	0.59983253	0.5958048	0.5568652198897488	0.5639506701010355	0.5497797696784621	-0.001715201201408556	-0.003515004946762268	-0.0052598371032444025	-0.006810123538038448	-0.008392300988567025
ni2-5HT2a-5HT4-5HT1a-5HTT	33.5	0.46461588	0.50466067	0.5522475	0.5743314	0.5922403	0.6004287	0.5949528	0.5560269179903388	0.5630512692757726	0.5490025667049049	-0.0017749492399832256	-0.0035647139575032405	-0.005229720019743422	-0.006722280584432583	-0.008447222948286037
ni2-5HT2a-5HT4-5HT1a-5HTT	34.0	0.4645399	0.5033319	0.5517629	0.57273465	0.5910104	0.600651	0.5956214	0.5551500186883402	0.5621392690199951	0.5481607683566854	-0.001799803745353712	-0.0035446359018358464	-0.005094922336629892	-0.006677099787158469	-0.008505298655306137
ni2-5HT2a-5HT4-5HT1a-5HTT	34.5	0.46243763	0.5026485	0.5501767	0.57273465	0.59015733	0.6010741	0.594872	0.5542519687503555	0.5612412190820104	0.5472627184187007	-0.0017897647175200149	-0.0034547707797601968	-0.004947331344449357	-0.006672273708302812	-0.008564220671714029
ni2-5HT2a-5HT4-5HT1a-5HTT	35.0	0.46146137	0.50154316	0.5492046	0.5718557	0.58976597	0.60123146	0.59441936	0.5533502149429865	0.5603745662284204	0.5463258636575526	-0.0017448321564821345	-0.0032951185912761805	-0.004877296041804757	-0.006705494909952425	-0.008621681559596084
ni2-5HT2a-5HT4-5HT1a-5HTT	35.5	0.45991334	0.5010277	0.5487215	0.57110375	0.58965343	0.60067815	0.5941662	0.5524622040328355	0.5595476542441221	0.5453767538215489	-0.0016650060622401819	-0.0031575666269293423	-0.004882508990782797	-0.006774455954194014	-0.008675373881039228
ni2-5HT2a-5HT4-5HT1a-5HTT	36.0	0.4591661	0.5016266	0.54704773	0.5703261	0.5872394	0.6007757	0.5942901	0.5516053827865044	0.5587613629853456	0.5444494025876632	-0.001550286434794046	-0.0031324638853226228	-0.004960662753470291	-0.006876849403113949	-0.008722990198130276
ni2-5HT2a-5HT4-5HT1a-5HTT	36.5	0.4580745	0.50008583	0.54570466	0.5703471	0.5880041	0.5987333	0.59350944	0.5507971979705953	0.5580118981725752	0.5435824977686154	-0.0014925605646891604	-0.003217502928542615	-0.005109449891953832	-0.007010367818799046	-0.0087622230729556
ni2-5HT2a-5HT4-5HT1a-5HTT	37.0	0.4589014	0.4996887	0.5440871	0.57066226	0.5868278	0.5979003	0.5929661	0.5500550963517103	0.5572941337257021	0.5428160589777186	-0.0015821774505285768	-0.003410376318676245	-0.005326562968319903	-0.00717270376333623	-0.008790765067602013
ni2-5HT2a-5HT4-5HT1a-5HTT	37.5	0.45729542	0.4975977	0.54264575	0.57016325	0.58671564	0.5971923	0.5932243	0.5493046374059062	0.5565193376078861	0.5420899372039263	-0.0017249423638534545	-0.003616889327264672	-0.0055178072541098855	-0.007269662508266439	-0.008714421453610677
ni2-5HT2a-5HT4-5HT1a-5HTT	38.0	0.4561631	0.49513966	0.5423394	0.56905586	0.5865019	0.5981274	0.59261656	0.5484729189011818	0.555628899100023	0.5413169387023405	-0.001828198868147668	-0.0037443855177913266	-0.005590526312807653	-0.007208587617073436	-0.008535819562070723
ni2-5HT2a-5HT4-5HT1a-5HTT	38.5	0.45458442	0.49433455	0.5412677	0.5685471	0.5841651	0.59797597	0.59246063	0.5475796950420527	0.5546651452533394	0.540494244830766	-0.0018919469634112174	-0.003792864890256431	-0.0055447201444129846	-0.006989479089757222	-0.008350067192409383
ni2-5HT2a-5HT4-5HT1a-5HTT	39.0	0.4536288	0.4936519	0.5400443	0.56747824	0.58291376	0.5981977	0.59091914	0.5466447200330341	0.553669071318468	0.5396203687476002	-0.0019161866496436586	-0.0037623274446599853	-0.0053803887489257685	-0.006707620693923055	-0.008156900392358502
ni2-5HT2a-5HT4-5HT1a-5HTT	39.5	0.4522885	0.4920396	0.53984565	0.5662326	0.58236575	0.59650636	0.5897767	0.5456877480786415	0.5526769984102964	0.5386984977469866	-0.0019009179268452137	-0.003652773181001767	-0.005097532126346005	-0.006458120228998165	-0.007956055209650148
ni2-5HT2a-5HT4-5HT1a-5HTT	40.0	0.45204884	0.4918887	0.5392296	0.5655843	0.58266896	0.5956969	0.5896749	0.5447285333833904	0.5517177837150453	0.5377392830517356	-0.0018461407950163267	-0.00346420209928211	-0.004791434044279397	-0.006240713742714843	-0.007747267692016946
ni2-5HT2a-5HT4-5HT1a-5HTT	40.5	0.45035365	0.49136323	0.53975904	0.56613326	0.58277005	0.5939939	0.58950335	0.5437868301517963	0.5508111814372302	0.5367624788663624	-0.0017518552541565535	-0.0031966141995007913	-0.004557202302152952	-0.006055137282804934	-0.0075302738871906305
ni2-5HT2a-5HT4-5HT1a-5HTT	41.0	0.44850627	0.49056575	0.5391379	0.5659502	0.58291906	0.5913647	0.589841	0.5428823925883741	0.5499678427996607	0.5357969423770875	-0.0016180613042657832	-0.00294529324926307	-0.004394572947698516	-0.005901126897000619	-0.00730480984290327
ni2-5HT2a-5HT4-5HT1a-5HTT	41.5	0.4476726	0.49026927	0.53860873	0.56418973	0.5802865	0.58953553	0.58994824	0.5420349748976397	0.549190955096481	0.5348789946987985	-0.0014447589453442378	-0.0028053470479963982	-0.004303282028648381	-0.005778418633034077	-0.007070611606887489
ni2-5HT2a-5HT4-5HT1a-5HTT	42.0	0.44596025	0.48826408	0.53710914	0.56484234	0.57934964	0.58961594	0.5894873	0.5412643312841083	0.5484790314860882	0.5340496310821284	-0.001327231944997287	-0.002776511643432733	-0.004283065592734836	-0.005686748538637487	-0.006827415226875022
ni2-5HT2a-5HT4-5HT1a-5HTT	42.5	0.4448294	0.48650467	0.5364185	0.56427324	0.58070254	0.5884269	0.59027535	0.5405902159522955	0.5478292533262873	0.5333511785783037	-0.0013605881026521605	-0.002858523083304143	-0.004333659687689839	-0.005625852661543251	-0.00657495675059816
ni2-5HT2a-5HT4-5HT1a-5HTT	43.0	0.4422353	0.48629642	0.53585523	0.5619011	0.5795723	0.5861067	0.5893319	0.539937099339111	0.54715164193433	0.5327225567438921	-0.0014492796984354461	-0.002955833647737549	-0.0043595165936402	-0.005500183281877735	-0.006287886295789913
ni2-5HT2a-5HT4-5HT1a-5HTT	43.5	0.4408286	0.48381037	0.5356523	0.561443	0.5805273	0.5851674	0.58991075	0.5392296278496433	0.546386970524774	0.5320722851745127	-0.0014979349806519826	-0.0029730715850376788	-0.004265264558891091	-0.005214368647945999	-0.005948603028312904
ni2-5HT2a-5HT4-5HT1a-5HTT	44.0	0.44004676	0.48289278	0.53411144	0.5595814	0.57897854	0.58522075	0.5894712	0.5384878196406756	0.5455805821396419	0.5313950571417093	-0.001506553949302103	-0.002910236895204754	-0.004050903583442289	-0.004838606597354467	-0.005568466568094288
ni2-5HT2a-5HT4-5HT1a-5HTT	44.5	0.4378947	0.48290244	0.5337671	0.558268	0.57868713	0.5851301	0.5891283	0.5377316928689914	0.5447751576962372	0.5306882280417455	-0.0014751366043856962	-0.0027673295782391083	-0.003716433667294017	-0.004450668047660922	-0.005158836535061662
ni2-5HT2a-5HT4-5HT1a-5HTT	45.0	0.43592727	0.4809828	0.53241616	0.55724645	0.5770461	0.58515143	0.58774203	0.5369812656913735	0.5440064229168542	0.5299561084658928	-0.0014036829459026512	-0.002544349634140186	-0.003332052648052364	-0.004061912618792185	-0.004731072549141624
ni2-5HT2a-5HT4-5HT1a-5HTT	45.5	0.43495402	0.47923002	0.5320219	0.5550773	0.57651734	0.58500206	0.5875067	0.5362565562646057	0.5433000210918515	0.5292130914373598	-0.0012921929738534121	-0.0022412970629083206	-0.0029755314432752256	-0.0036836999306759655	-0.004296534230261773
ni2-5HT2a-5HT4-5HT1a-5HTT	46.0	0.43401855	0.47841716	0.53158724	0.5538473	0.5764698	0.58449024	0.5872394	0.5355775827454708	0.5426703452444371	0.5284848202465046	-0.001140666688237535	-0.0019283697021497126	-0.002658229672889534	-0.0033273896032389727	-0.0038665811983491505
ni2-5HT2a-5HT4-5HT1a-5HTT	46.5	0.43311158	0.47747037	0.5304562	0.5526137	0.57746935	0.5839627	0.5864859	0.5349643632907523	0.5421217059658829	0.5278070206156216	-0.0009491040890549085	-0.0016833384694218134	-0.0023915069568225533	-0.0030043412564083605	-0.003452573073330689
ni2-5HT2a-5HT4-5HT1a-5HTT	47.0	0.43199727	0.4764764	0.5305066	0.55249506	0.5764803	0.58359516	0.58612806	0.5344369160572333	0.5416514586524522	0.5272223734620144	-0.0007877030139121777	-0.001517562984651999	-0.002186722915001438	-0.0027259145101116156	-0.0030658694751338755
ni2-5HT2a-5HT4-5HT1a-5HTT	47.5	0.43089783	0.47615004	0.5289231	0.55248475	0.5765068	0.58291906	0.58645916	0.5340152592016973	0.5412542965756891	0.5267762218277056	-0.0007342343803669049	-0.0014424028677676448	-0.002055237167353452	-0.0025034689842757807	-0.0027178300236858632
ni2-5HT2a-5HT4-5HT1a-5HTT	48.0	0.42975783	0.47510928	0.52894324	0.55191755	0.5764645	0.58342475	0.58594656	0.5336492130433211	0.540863913245301	0.5264345128413412	-0.0007298599707398212	-0.0013990199010892601	-0.0019382114961994379	-0.002278166461221698	-0.0023496165013073833
ni2-5HT2a-5HT4-5HT1a-5HTT	48.5	0.42812586	0.47538257	0.527805	0.55256724	0.57536566	0.5832384	0.58576506	0.5332810248213304	0.5404370050201717	0.5261250446224892	-0.0007081684874007399	-0.001321002786986547	-0.0017692346039088758	-0.0019835956433189583	-0.0018998953815654307
ni2-5HT2a-5HT4-5HT1a-5HTT	49.0	0.42815349	0.47295403	0.52666295	0.5521908	0.57533926	0.5840586	0.5845862	0.5329193530725813	0.540004803283868	0.5258339028612946	-0.0006691599303494389	-0.0012083515254596167	-0.0015483064904818766	-0.001619756530567562	-0.0013846355080325834
ni2-5HT2a-5HT4-5HT1a-5HTT	49.5	0.42648682	0.47236565	0.52702504	0.5531968	0.57489586	0.5827541	0.58439964	0.5325728563339297	0.5395972076193636	0.5255485050484958	-0.0006128342995858072	-0.0010610661165081359	-0.0012754271559182184	-0.0011917268941646908	-0.0008201734892717694
ni2-5HT2a-5HT4-5HT1a-5HTT	50.0	0.42682272	0.47200227	0.527015	0.5513661	0.5764169	0.58301485	0.58336616	0.5322501931422319	0.5392394434738867	0.525260942810577	-0.0005391915951101778	-0.0008791465601324377	-0.0009505966002181232	-0.0007154755776831445	-0.00022284593384636064
ni2-5HT2a-5HT4-5HT1a-5HTT	50.5	0.428218	0.4718684	0.52512544	0.5523197	0.5763271	0.58377624	0.5839893	0.5319600220343439	0.5389492723659988	0.524970771702689	-0.0004482318169223287	-0.0006625928563324113	-0.0005788925945788836	-0.0002073391896859622	0.00039101054968049276
ni2-5HT2a-5HT4-5HT1a-5HTT	51.0	0.42535087	0.47118026	0.5256025	0.55074805	0.5756191	0.58431435	0.5838029	0.5317110015471217	0.5387353528325556	0.5246866502616878	-0.00033995496502225997	-0.0004114050051079454	-0.00017628398257296674	0.00031634566126381714	0.001005059352745974
ni2-5HT2a-5HT4-5HT1a-5HTT	51.5	0.42585665	0.4701488	0.52487946	0.551866	0.57501197	0.58394134	0.5829669	0.5315117902174216	0.5385972404287082	0.524426340006135	-0.00021436103941008255	-0.00013066077765655493	0.0002408926272363665	0.0008392423666028215	0.0016029638667869328
ni2-5HT2a-5HT4-5HT1a-5HTT	52.0	0.4247029	0.4694283	0.52414185	0.5521908	0.5752548	0.5857544	0.58238703	0.5313710465820994	0.5385270267809407	0.5242150663832582	-7.145004008568545e-05	0.00016367098244929323	0.0006563006262860771	0.0013450143177682339	0.0021683874832401084
ni2-5HT2a-5HT4-5HT1a-5HTT	52.5	0.42457426	0.46941876	0.52410674	0.55197424	0.5760734	0.5857544	0.58138764	0.5312974291780115	0.5385121293799914	0.5240827289760316	8.370026175352763e-05	0.00045525366664644906	0.001053603406012904	0.0018173249061970154	0.002684993593542573
ni2-5HT2a-5HT4-5HT1a-5HTT	53.0	0.424092	0.46844608	0.52374065	0.55112916	0.57667065	0.5852581	0.5815364	0.5312995965420138	0.5385386339160055	0.524060559168022	0.00023512102253497869	0.0007277506663717626	0.0014164643578539193	0.002239837523325794	0.003136445589131065
ni2-5HT2a-5HT4-5HT1a-5HTT	53.5	0.42412874	0.46922797	0.5233045	0.5509746	0.57758576	0.58474076	0.5832863	0.531381129439765	0.5385958296417449	0.5241664292377851	0.00037155340489292144	0.0009699031442593764	0.0017336246444434877	0.002601293331789045	0.0035114846326400606
ni2-5HT2a-5HT4-5HT1a-5HTT	54.0	0.4235686	0.4686987	0.5254719	0.5506297	0.5774905	0.5854075	0.5840639	0.5315347175645487	0.53869069776339	0.5243787373657075	0.0004926296438367839	0.0011813433353189406	0.002004716500790815	0.0029013245665960863	0.0038855218088890142
ni2-5HT2a-5HT4-5HT1a-5HTT	54.5	0.42255455	0.46755043	0.5261854	0.5506451	0.5764275	0.5854502	0.58435166	0.5317526828446579	0.5388381330559446	0.5246672326333712	0.000598349739366455	0.0013620712395505663	0.0022297399268961238	0.003139931227747139	0.004323633084074574
ni2-5HT2a-5HT4-5HT1a-5HTT	55.0	0.42204556	0.4673266	0.52598435	0.5510828	0.5776387	0.5852368	0.5854769	0.5320273472083855	0.5390516984938194	0.5250029959229516	0.0006887136914821568	0.0015120868569540313	0.0024086949227593024	0.0033928921650522303	0.00480976413277634
ni2-5HT2a-5HT4-5HT1a-5HTT	55.5	0.42232984	0.46751708	0.52664286	0.55117035	0.57852817	0.58544487	0.5861708	0.5323510325840244	0.5393402829156793	0.5253617822523695	0.0007637215001841113	0.0016313901875296688	0.002541581488380684	0.003725283344708119	0.0053278606295736886
ni2-5HT2a-5HT4-5HT1a-5HTT	56.0	0.42206392	0.46825546	0.5277395	0.55111885	0.579567	0.5853648	0.5867851	0.5327160608998677	0.5397053112315225	0.5257268105682128	0.0008233731654718746	0.0017199812312771456	0.0027041784735700736	0.004121050441294183	0.00586186824904622
ni2-5HT2a-5HT4-5HT1a-5HTT	56.5	0.4228206	0.46942353	0.5279409	0.5518454	0.5789574	0.5868973	0.58815396	0.5331147540842085	0.5401391053696424	0.5260904027987746	0.0008676686873455575	0.0017778599881965729	0.0029615618445240077	0.004564139129389577	0.006395732665773202
ni2-5HT2a-5HT4-5HT1a-5HTT	57.0	0.42277473	0.468427	0.52900374	0.55417794	0.5802089	0.58769387	0.5885768	0.5335394340653395	0.5406248842766261	0.526453983854053	0.0008966080658052711	0.001880805308098199	0.0032976772758223083	0.005038495083574346	0.006913399554334343
ni2-5HT2a-5HT4-5HT1a-5HTT	57.5	0.42206392	0.46941876	0.5298608	0.5540591	0.5823073	0.5883145	0.5893373	0.533982422771554	0.5411384029703953	0.5268264425727128	0.0009101913008510154	0.0020938931571784503	0.0036964704420440198	0.005528063978427644	0.007398814589308911
ni2-5HT2a-5HT4-5HT1a-5HTT	58.0	0.42232525	0.46897522	0.5307944	0.5557705	0.5814142	0.5869614	0.5901252	0.5344360421311448	0.5416507423331247	0.5272213419291649	0.000984197242292928	0.002401069210017037	0.004141887017769075	0.006016791488529072	0.007835923445276727
ni2-5HT2a-5HT4-5HT1a-5HTT	58.5	0.4209503	0.46901336	0.531941	0.55612767	0.5813664	0.58774734	0.5918856	0.5348926140724051	0.5421316514463969	0.5276535766984133	0.0011837018563274349	0.0027862791411930043	0.004617872677576629	0.006488623288457895	0.008208671796816835
ni2-5HT2a-5HT4-5HT1a-5HTT	59.0	0.42059305	0.4701822	0.5320016	0.5565056	0.582153	0.58910155	0.5932189	0.5354202393734377	0.5426349395754176	0.5282055391714578	0.0014168719677241093	0.003157689775476147	0.005032594246236144	0.006851726202983799	0.008425226468699032
ni2-5HT2a-5HT4-5HT1a-5HTT	59.5	0.42005283	0.46874636	0.5309307	0.5566662	0.5819563	0.5887106	0.594317	0.5360763159287325	0.5432322961275737	0.5289203357298913	0.0016025772848655695	0.003434170821249194	0.0053049214321304605	0.007024969940489401	0.008548692461141205
ni2-5HT2a-5HT4-5HT1a-5HTT	60.0	0.42108774	0.46956664	0.5312943	0.5557809	0.5829031	0.5897392	0.59609073	0.5368371113411619	0.5439225615524486	0.5297516611298752	0.0017408178077520375	0.0036157222785120346	0.00543485423525969	0.007008354500974923	0.008713846682670945
ni2-5HT2a-5HT4-5HT1a-5HTT	60.5	0.42299035	0.47008198	0.533185	0.55798787	0.5838135	0.5906777	0.59680873	0.5376788932135981	0.544703244499032	0.5306545419281642	0.0018315935363836244	0.003702344147264891	0.005422392655623831	0.006946115176275636	0.008906501558326285
ni2-5HT2a-5HT4-5HT1a-5HTT	61.0	0.42458805	0.47075513	0.53380764	0.56075615	0.58608	0.59169227	0.5981274	0.5385779291489139	0.5455671794805688	0.531588678817259	0.0018749044707599971	0.003694036427507652	0.005267536693222885	0.006973028874918907	0.00911246951314515
ni2-5HT2a-5HT4-5HT1a-5HTT	61.5	0.4263442	0.472844	0.5348512	0.56448203	0.5874158	0.5929392	0.59900934	0.5395104867499817	0.5464997370816366	0.5325212364183268	0.0018707506108812666	0.0035907991192402067	0.005114521639892011	0.007074908021942661	0.00931756297216535
ni2-5HT2a-5HT4-5HT1a-5HTT	62.0	0.42805213	0.47449583	0.5373123	0.56654125	0.5870897	0.593192	0.6007378	0.5404528336196739	0.5474771849051078	0.53342848233424	0.001819131956747655	0.003392632222462888	0.00509812440415891	0.007237565042385152	0.009507594360425475
ni2-5HT2a-5HT4-5HT1a-5HTT	62.5	0.428559	0.47590056	0.53749526	0.5680597	0.5891283	0.594511	0.6000547	0.541381237360863	0.5484666875721496	0.5342957871495764	0.00172004850835894	0.0032437710290107447	0.005204157411061394	0.007446812361284083	0.009668376102963117
ni2-5HT2a-5HT4-5HT1a-5HTT	63.0	0.4289001	0.47762892	0.5394026	0.5688513	0.5895141	0.59397775	0.60160047	0.5422719655764215	0.5494279457752628	0.5351159853775803	0.001573500265715233	0.0032789924474112553	0.005418433085637497	0.00768846240367782	0.00978572062481664
ni2-5HT2a-5HT4-5HT1a-5HTT	63.5	0.43070853	0.48004347	0.538212	0.57071483	0.5893855	0.59548116	0.6019317	0.5431012858692219	0.5503159860712018	0.535886585667242	0.0015237225206518046	0.003484108902702454	0.005726763852925143	0.007948327594604176	0.009845440351023749
ni2-5HT2a-5HT4-5HT1a-5HTT	64.0	0.43203884	0.48073706	0.53829336	0.5705572	0.5884055	0.59794354	0.60219234	0.5438454658421368	0.5510845032161286	0.536606428468145	0.0017054921816960222	0.0038449328199222643	0.006114962137962587	0.008212220359101408	0.009833347706622586
ni2-5HT2a-5HT4-5HT1a-5HTT	64.5	0.43079624	0.48225576	0.53911245	0.573646	0.58881235	0.59777594	0.6038669	0.5446250083898737	0.5518395509850926	0.5374104657946548	0.0019603863820506495	0.004203041332273338	0.006424605073952372	0.008321717830371944	0.009722431784221386
ni2-5HT2a-5HT4-5HT1a-5HTT	65.0	0.43099478	0.48281074	0.5392805	0.572603	0.5896427	0.5993992	0.60483056	0.5455509580238328	0.5527083006989635	0.5383936153487021	0.002139440638226242	0.004409469956266565	0.006506728177405385	0.008127855524926564	0.009508071795771178
ni2-5HT2a-5HT4-5HT1a-5HTT	65.5	0.43273693	0.4823426	0.5407068	0.5710617	0.59083325	0.60127485	0.6048959	0.5465853947719244	0.5536781572708906	0.5394926322729581	0.002242654950222689	0.004464218691901722	0.006361331448321295	0.007762045402170736	0.009209665345325746
ni2-5HT2a-5HT4-5HT1a-5HTT	66.0	0.43354645	0.48577845	0.5422883	0.5708725	0.59369785	0.6026705	0.6059752	0.547690398662059	0.5547338634893049	0.5406469338348132	0.002270029318040323	0.004367287539179143	0.005988414886700322	0.007368631157544936	0.008846610036937652
ni2-5HT2a-5HT4-5HT1a-5HTT	66.5	0.4334678	0.4839843	0.5429318	0.5712457	0.5954488	0.602426	0.6060788	0.548828049722147	0.5558532069476277	0.5418028924966664	0.0022215637416790335	0.004118676498098606	0.0055193904519480474	0.006967010395103057	0.00843830347466068
ni2-5HT2a-5HT4-5HT1a-5HTT	67.0	0.4321128	0.4852994	0.5439132	0.57203984	0.59672236	0.603051	0.6072032	0.5499604279800994	0.5570038928073452	0.5429169631528535	0.00209725822113882	0.0037183855686599987	0.005098601839504613	0.006576580718897329	0.008004143262547392
ni2-5HT2a-5HT4-5HT1a-5HTT	67.5	0.43491694	0.48723134	0.5461197	0.57480615	0.59682494	0.6037036	0.6070339	0.5510496134638261	0.5581423759627924	0.5439568509648598	0.0018971127564195722	0.003297826710269014	0.004745446653424024	0.0062167397329816465	0.00756352700465146
ni2-5HT2a-5HT4-5HT1a-5HTT	68.0	0.43525055	0.48807007	0.547371	0.5750806	0.59871167	0.6046127	0.608564	0.5520576862012382	0.5592150288763689	0.5449003435261075	0.0016211273475211785	0.0030013436183657927	0.004479322497758509	0.005906885041408572	0.0071358523050256695
ni2-5HT2a-5HT4-5HT1a-5HTT	68.5	0.4367482	0.48870075	0.54688364	0.5755927	0.6000005	0.6058007	0.6088047	0.5529467262202457	0.5601612688154646	0.5457321836250267	0.0014007139538494418	0.0028483338970044514	0.004319626976562074	0.005666414248231888	0.006740516767723581
ni2-5HT2a-5HT4-5HT1a-5HTT	69.0	0.43597364	0.48885605	0.54885507	0.57589906	0.59877664	0.6065917	0.61093533	0.5536788135487594	0.5609178509227511	0.5464397761747676	0.0013802162708446142	0.0028581951502373304	0.004285757693887393	0.005514724957504491	0.0063969179967980905
ni2-5HT2a-5HT4-5HT1a-5HTT	69.5	0.43621013	0.48898223	0.55033624	0.5782581	0.60094935	0.60699564	0.6115881	0.5543474401740951	0.56156763882556	0.5471272415226301	0.0014476199431550096	0.0029189130227126325	0.004265700294382446	0.005339802813874139	0.005993041636897178
ni2-5HT2a-5HT4-5HT1a-5HTT	70.0	0.4396793	0.49252155	0.55243313	0.5786659	0.60307276	0.607673	0.6115113	0.555059029819604	0.5622314797259172	0.5478865799132907	0.0014779788793927162	0.002905541423042779	0.004134508686659877	0.005016701725953476	0.0054697567978048145
ni2-5HT2a-5HT4-5HT1a-5HTT	70.5	0.44024682	0.4931158	0.5545655	0.5794663	0.6039322	0.60737246	0.6116869	0.5557950601172501	0.5629042543178334	0.5486858659166668	0.001471293079557623	0.0028180803512274366	0.0038921828707191297	0.004545421693742169	0.0049012598780386885
ni2-5HT2a-5HT4-5HT1a-5HTT	71.0	0.44165283	0.49467602	0.55626744	0.5820148	0.6034153	0.6075473	0.6121425	0.5565370086989967	0.563579747034192	0.5494942703638014	0.0014275625436500627	0.0026565298072671606	0.00353872284656076	0.003991777918412098	0.004300122673619566
ni2-5HT2a-5HT4-5HT1a-5HTT	71.5	0.44267812	0.49887532	0.55747974	0.5828765	0.6049286	0.60949975	0.6132743	0.5572663531968077	0.5642490923101334	0.550283614083482	0.0013467872716698137	0.002420889791161507	0.003074128614184546	0.0034299667984810656	0.003678916980567437
ni2-5HT2a-5HT4-5HT1a-5HTT	72.0	0.44396096	0.50092465	0.5582472	0.5851781	0.60584974	0.6107379	0.6123731	0.5579645712426468	0.5648995840471914	0.5510295584381021	0.0012289672636170978	0.0021111603029106973	0.0025642153747620355	0.0028725601299695036	0.0030502145949026227
ni2-5HT2a-5HT4-5HT1a-5HTT	72.5	0.44583404	0.50171995	0.5612504	0.58645916	0.60867345	0.61178565	0.61348873	0.5586131404684775	0.5655140152546764	0.5517122656822787	0.0010741025194916931	0.0017273413425147321	0.002083179526811252	0.0023321297088976234	0.002426587312645556
ni2-5HT2a-5HT4-5HT1a-5HTT	73.0	0.44787392	0.501936	0.5621146	0.5864752	0.6090838	0.6120931	0.61469376	0.5591935385062639	0.566070705453971	0.5523163715585567	0.0008821930392935995	0.0013352481111449377	0.0016435928663524058	0.0018212473312855249	0.0018206069298158933
ni2-5HT2a-5HT4-5HT1a-5HTT	73.5	0.44915769	0.49996322	0.5642106	0.5870523	0.6078697	0.61128086	0.61500216	0.5596872429879692	0.5665442770324188	0.5528302089435196	0.000653238823023039	0.0010090770073195587	0.0012580271894059303	0.001352484793153863	0.0012448452424342893
ni2-5HT2a-5HT4-5HT1a-5HTT	74.0	0.45074788	0.49923295	0.5651871	0.58645386	0.60866797	0.6131424	0.61556965	0.5600757315455575	0.5669071292348475	0.5532443338562674	0.0004530550718513382	0.0007613998270588063	0.0009390542919919254	0.0009384138905222938	0.000711874046520844
ni2-5HT2a-5HT4-5HT1a-5HTT	74.5	0.4503067	0.499625	0.563574	0.5873302	0.60790795	0.61373067	0.6139177	0.5603404818109923	0.5671315171286283	0.5535494464933562	0.0003558381842965197	0.0006047883663828912	0.000699245970130824	0.0005916064194112503	0.00023426513809587934
ni2-5HT2a-5HT4-5HT1a-5HTT	75.0	0.45196897	0.5003997	0.56355315	0.5870309	0.6091768	0.6133128	0.6165291	0.5605287866174088	0.5672684698569656	0.553789103377852	0.00030834475520746807	0.00048599922014058716	0.00048535881867095565	0.00025881897466950576	-0.0002230876121562808
ni2-5HT2a-5HT4-5HT1a-5HTT	75.5	0.45612538	0.49962988	0.5624428	0.58503944	0.60954905	0.6136757	0.61654013	0.5606963199952888	0.5673831673797546	0.554009472610823	0.00024895018208637154	0.0003434077858343043	0.00023576823511473055	-0.00012157304620064036	-0.0007007087166678305
ni2-5HT2a-5HT4-5HT1a-5HTT	76.0	0.4557482	0.5028746	0.5618959	0.5839733	0.6099105	0.612137	0.6176995	0.5608371313726163	0.5674705321160525	0.55420373062918	0.0001776544649331191	0.00017701406346348758	-4.9525780537962305e-05	-0.0005314323673637489	-0.0011941539540928359
ni2-5HT2a-5HT4-5HT1a-5HTT	76.5	0.45863673	0.50193113	0.5619584	0.5870095	0.60994333	0.61257637	0.61617607	0.5609452701773752	0.5675254328324925	0.5543651075222579	9.445760374793277e-05	-1.318194697164099e-05	-0.0003705232282870119	-0.0009496588987542021	-0.001698979103086251
ni2-5HT2a-5HT4-5HT1a-5HTT	77.0	0.4589912	0.5021571	0.56145334	0.5868866	0.6109189	0.6123402	0.6140883	0.5610147858375494	0.5675426429315066	0.5544869287435922	-6.40401469631513e-07	-0.0002271802454710814	-0.000709086832296868	-0.001371808419025955	-0.0022107399423023644
ni2-5HT2a-5HT4-5HT1a-5HTT	77.5	0.45913303	0.50461143	0.5619063	0.58660877	0.6085148	0.61210406	0.6159886	0.5610397277811231	0.5675168627195977	0.5545625928426485	-0.00010763955071957376	-0.00046498083203494467	-0.0010441165025021348	-0.0017934367068341839	-0.002724992250395908
ni2-5HT2a-5HT4-5HT1a-5HTT	78.0	0.4579281	0.5032729	0.56102145	0.587603	0.6072032	0.6117637	0.61533266	0.5610141454360797	0.567442809560795	0.5545854813113645	-0.00022653984400144989	-0.0007084464308272365	-0.0013711680175563234	-0.002210099540832733	-0.0032372918060209477
ni2-5HT2a-5HT4-5HT1a-5HTT	78.5	0.45808396	0.50280577	0.5607042	0.5885821	0.6068428	0.61315334	0.61493605	0.5609320882304035	0.5673153794434778	0.5545487970173293	-0.0003573412813153709	-0.0009364769517825611	-0.0016857971561146101	-0.002617352699676334	-0.003743194387832327
ni2-5HT2a-5HT4-5HT1a-5HTT	79.0	0.45781004	0.50135165	0.56315684	0.5889623	0.6065317	0.6140883	0.61418736	0.5607876055920783	0.567129882384256	0.5544453287999006	-0.0004819065868257866	-0.0011446281735548736	-0.001983559696831283	-0.003010751962019498	-0.004238255774484445
ni2-5HT2a-5HT4-5HT1a-5HTT	79.5	0.45847136	0.50280577	0.56241155	0.5908225	0.6041227	0.61408275	0.6129335	0.5605747469490882	0.5668823516848709	0.5542671422133054	-0.0005791356704671902	-0.0013284558747992392	-0.002260011418360963	-0.003385853106516956	-0.004718031744631923
ni2-5HT2a-5HT4-5HT1a-5HTT	80.0	0.4611109	0.5056411	0.5648371	0.58860356	0.6045963	0.6135602	0.61299944	0.5603056990052525	0.5665924776056299	0.5540189204048751	-0.000662721586729087	-0.0015016531100054964	-0.0025288453751937112	-0.0037563491876586586	-0.00519621535276471
ni2-5HT2a-5HT4-5HT1a-5HTT	80.5	0.46186885	0.5049168	0.56411666	0.5909674	0.6030945	0.61460567	0.61422586	0.559995611278621	0.5662836496926992	0.5537075728645428	-0.000749320204332049	-0.001680875747893773	-0.002806717436049766	-0.004138896074164733	-0.005692874565781936
ni2-5HT2a-5HT4-5HT1a-5HTT	81.0	0.46316326	0.5034303	0.5616512	0.5879667	0.6016982	0.612961	0.612939	0.5596429774185234	0.5659582897034506	0.5533276651335962	-0.0008389315232764094	-0.0018661237884646242	-0.0030936276009295716	-0.004533493766035623	-0.00620879132529395
ni2-5HT2a-5HT4-5HT1a-5HTT	81.5	0.4640175	0.50347453	0.55901015	0.5837975	0.6004558	0.6122413	0.61253244	0.5592462910742889	0.5656188155100744	0.5528737666385034	-0.000931555543561724	-0.002057397231717717	-0.003389575869832684	-0.004943554361449887	-0.006740020396447055
ni2-5HT2a-5HT4-5HT1a-5HTT	82.0	0.46639854	0.5053109	0.55657816	0.5830468	0.5992855	0.61437446	0.6137197	0.558804045895247	0.5652674967032623	0.5523405950872318	-0.0010271922651882148	-0.002254696077653162	-0.003694562242759214	-0.00536985980201754	-0.00728261654438811
ni2-5HT2a-5HT4-5HT1a-5HTT	82.5	0.46629387	0.50656813	0.5571687	0.58292437	0.59792733	0.61389023	0.6136262	0.5583147355307272	0.5649063088694627	0.5517231621919917	-0.001125841688155993	-0.00245802032627096	-0.004011998817888163	-0.005808464852885331	-0.007832634534264082
ni2-5HT2a-5HT4-5HT1a-5HTT	83.0	0.46617973	0.50576925	0.5535323	0.57913226	0.59864134	0.6119339	0.6138242	0.5577768536300588	0.5645368052278782	0.5510169020322394	-0.0012275038124649473	-0.002667369977570999	-0.0043426675368293255	-0.006255424279199895	-0.008386129131221387
ni2-5HT2a-5HT4-5HT1a-5HTT	83.5	0.46723616	0.5082912	0.5517835	0.57893085	0.5969114	0.61001456	0.61143446	0.5571888938425712	0.5641600237100827	0.5502177639750597	-0.001332178638114967	-0.0028861571297321698	-0.004682623164729338	-0.0067067928461080895	-0.008939155100406881
ni2-5HT2a-5HT4-5HT1a-5HTT	84.0	0.46688867	0.5093293	0.5524125	0.5786659	0.59527624	0.60552806	0.60970235	0.5565493498175939	0.5637764421110687	0.549322257524119	-0.0014398661651060518	-0.003115163724364378	-0.0050279204667349475	-0.00715862531875644	-0.009487767206967312
ni2-5HT2a-5HT4-5HT1a-5HTT	84.5	0.4663938	0.50897324	0.55247957	0.5776334	0.594107	0.60331744	0.60507023	0.5558567152044562	0.5633859850257096	0.5483274453832029	-0.0015539784916172028	-0.003350444526614371	-0.0053746142079931225	-0.0076069764622919145	-0.010028020216049427
ni2-5HT2a-5HT4-5HT1a-5HTT	85.0	0.46548548	0.5102051	0.5506039	0.57192934	0.5901091	0.6005154	0.6010578	0.5551094836524878	0.5629880767820787	0.5472308905228969	-0.0016752975592583264	-0.0035880543016288957	-0.005718759153650388	-0.00804790104186126	-0.010555968892800194
ni2-5HT2a-5HT4-5HT1a-5HTT	85.5	0.463168	0.50765395	0.5477354	0.57138765	0.5866996	0.5984682	0.59828424	0.554302736712839	0.5625784258348911	0.5460270475907869	-0.0017964660349971684	-0.0038206357163759197	-0.006052997970674712	-0.008474041724432224
ni2-5HT2a-5HT4-5HT1a-5HTT	86.0	0.46317276	0.5071306	0.5458583	0.5657097	0.5881432	0.59575623	0.5960746	0.5534341860932295	0.5621552836433059	0.544713088543153	-0.0019127567423705694	-0.0040434615943920615	-0.006372603482602934	-0.008880671333541867
ni2-5HT2a-5HT4-5HT1a-5HTT	86.5	0.4626747	0.50398624	0.5487729	0.56681335	0.5875067	0.5966846	0.59543264	0.5525062706778419	0.5617210297160379	0.5432915116396458	-0.0020241696813787513	-0.004256531935677543	-0.006677575689435056
ni2-5HT2a-5HT4-5HT1a-5HTT	87.0	0.46217692	0.50462127	0.5458891	0.56660926	0.58466613	0.59249824	0.59336954	0.5515214293508589	0.5612774029924167	0.5417654557093011	-0.002130704852021492	-0.004459846740232365	-0.006967914591171298
ni2-5HT2a-5HT4-5HT1a-5HTT	87.5	0.46232384	0.5006597	0.5448955	0.56456035	0.58422375	0.5914184	0.58963734	0.5504821009964631	0.5608256127407676	0.5401385892521586	-0.002232362254298792	-0.0046534060080563044
ni2-5HT2a-5HT4-5HT1a-5HTT	88.0	0.46156085	0.49737757	0.54240066	0.5621302	0.5783481	0.58944976	0.5871859	0.5493907244988374	0.560366458900832	0.5384149900968428	-0.0023291418882108728	-0.004837209739149806
ni2-5HT2a-5HT4-5HT1a-5HTT	88.5	0.45927015	0.49646816	0.5396827	0.5626877	0.57750106	0.5899214	0.5872607	0.5482497387421643	0.5599004470325274	0.5365990304518012	-0.0024210437537575125
ni2-5HT2a-5HT4-5HT1a-5HTT	89.0	0.46166036	0.49572557	0.5370634	0.5599815	0.5774905	0.58864105	0.58535415	0.5470615826106265	0.5594278892321909	0.5346952759890622	-0.002508067850938933
ni2-5HT2a-5HT4-5HT1a-5HTT	89.5	0.4598613	0.49453455	0.53670794	0.5580034	0.57442105	0.5871218	0.58493274	0.5458286949884068	0.5589489874544206	0.532708402522393
ni2-5HT2a-5HT4-5HT1a-5HTT	90.0	0.45910466	0.49313045	0.5338481	0.5545707	0.57139814	0.5853435	0.5846608	0.5445535147596876	0.5584638991480287	0.5306431303713465
ni3-FDOPA-DAT-D1-NMDA	5.0	0.416168	0.4549989	0.4886231	0.52066153	0.54758143	0.57269776	0.58528477	0.488129080509954	0.5054484156056049	0.4708097454143032	-0.0038579948365873307	-0.007592574564038723	-0.011160638495731734	-0.01451908594504392	-0.017624816225352613
ni3-FDOPA-DAT-D1-NMDA	5.5	0.41361508	0.44554892	0.48493662	0.51361614	0.53976417	0.5658091	0.57979506	0.4861873499959322	0.5025229691584255	0.469851730833439	-0.0038016748678471046	-0.0074583842832471325	-0.010927027559577529	-0.01416450401021574	-0.017139526395628213
ni3-FDOPA-DAT-D1-NMDA	6.0	0.40919602	0.44002816	0.4806407	0.50864697	0.5334735	0.5598204	0.5755716	0.4842710856733667	0.4996679433226741	0.4688742280240592	-0.0037345797274513926	-0.007302643659144403	-0.010661091108456588	-0.013766821388765282	-0.016629525229273412
ni3-FDOPA-DAT-D1-NMDA	6.5	0.4003533	0.43291268	0.47389704	0.5014204	0.52196217	0.5515001	0.56782913	0.4823856751280851	0.4968915662198939	0.4678797840362763	-0.003656709415400028	-0.007125352691730424	-0.010362829142368635	-0.013337851527781108	-0.01610311916749302
ni3-FDOPA-DAT-D1-NMDA	7.0	0.3946048	0.4291352	0.46954277	0.49408093	0.51017046	0.54949254	0.56142735	0.4805365059459153	0.494202010559025	0.4668710013328055	-0.0035680639316930107	-0.006926511381005196	-0.01003224166131389	-0.01289494550182202	-0.015568614651492285
ni3-FDOPA-DAT-D1-NMDA	7.5	0.38990483	0.42124808	0.46331033	0.49105194	0.50598615	0.5426413	0.55474126	0.4787289657126851	0.4916073119153647	0.4658506195100055	-0.0034686432763303965	-0.006706119726968607	-0.00968114211238108	-0.01244640975209299	-0.015034318122476298
ni3-FDOPA-DAT-D1-NMDA	8.0	0.38466865	0.41706732	0.45893922	0.48647076	0.5029287	0.53634745	0.5501458	0.4769684420142223	0.4891152649894446	0.464821619039	-0.003358447449312185	-0.006464177729620879	-0.009326881570129009	-0.012000550719799274	-0.01450853602164981
ni3-FDOPA-DAT-D1-NMDA	8.5	0.37986976	0.41183108	0.45720574	0.48026016	0.49859127	0.5323302	0.54963654	0.4752603224363547	0.4867332979597309	0.4637873469129785	-0.0032374764506382103	-0.006212498836050684	-0.008977766475762594	-0.011565674846145901	-0.013999574790218294
ni3-FDOPA-DAT-D1-NMDA	9.0	0.3757602	0.40855622	0.4539206	0.47715816	0.49615544	0.5312993	0.5440922	0.4736099945649101	0.4844683293639275	0.4627516597658928	-0.003105730280308694	-0.0059684341208168235	-0.00864210327048709	-0.011150088572337624	-0.013515740869386395
ni3-FDOPA-DAT-D1-NMDA	9.5	0.36955458	0.4049232	0.449514	0.47205964	0.49534956	0.5277848	0.5421198	0.4720228459857165	0.4823266182648191	0.4617190737066138	-0.0029750223854124735	-0.005740290025124384	-0.008328198395507691	-0.010762098339580084	-0.013065340700359585
ni3-FDOPA-DAT-D1-NMDA	10.0	0.36455253	0.4002902	0.44394696	0.47205007	0.49300864	0.5268641	0.5405896	0.4705042642846014	0.4803136261745606	0.4606949023946423	-0.0028627038405081295	-0.005536372990178395	-0.00804435829202893	-0.0104100105890777	-0.012656680724342506
ni3-FDOPA-DAT-D1-NMDA	10.5	0.36453497	0.39539498	0.4409124	0.46961433	0.48841447	0.5232744	0.53801876	0.469047823600304	0.4784222552061735	0.4596733919944346	-0.0027652676397119103	-0.0053531760100952175	-0.0077870759541676104	-0.010090318314947111	-0.01228625393545163
ni3-FDOPA-DAT-D1-NMDA	11.0	0.36275747	0.39013296	0.437904	0.46461588	0.48545906	0.5221023	0.5352669	0.4676415604440933	0.4766397613351337	0.4586433595530529	-0.002673669149670266	-0.005181654451520801	-0.007547306748569571	-0.009793976883834377	-0.011910929251110147
ni3-FDOPA-DAT-D1-NMDA	11.5	0.35721526	0.38528362	0.4341667	0.4611393	0.48327422	0.5204016	0.53208756	0.4662825559605921	0.4749620669503763	0.4576030449708079	-0.0025879083703833072	-0.0050218083144557	-0.007325050675235201	-0.00952098629573972	-0.011502143629250894
ni3-FDOPA-DAT-D1-NMDA	12.0	0.35681772	0.38461518	0.42938885	0.46129557	0.48360747	0.51940244	0.52981544	0.464967891294423	0.4733844715760679	0.4565513110127781	-0.002507985301850535	-0.004873637598899305	-0.007120307734164111	-0.009237260101439881	-0.011068182180606734
ni3-FDOPA-DAT-D1-NMDA	12.5	0.35548165	0.38435236	0.4301454	0.4609925	0.48310038	0.51742697	0.53021395	0.4636946475902088	0.4719015859661748	0.4554877092142427	-0.002433899944072393	-0.0047371423048518935	-0.006933077925356412	-0.008914235258867587	-0.010617330015910975
ni3-FDOPA-DAT-D1-NMDA	13.0	0.35477483	0.38236272	0.42643622	0.4587218	0.4834191	0.51732725	0.5298003	0.4624599059925725	0.4705073234681164	0.4544124885170285	-0.0023656522970487703	-0.004612322432313576	-0.0067292747995893465	-0.008560196878756199	-0.01015787224589737
ni3-FDOPA-DAT-D1-NMDA	13.5	0.35313994	0.3822115	0.42323816	0.45774865	0.4821593	0.51601744	0.5289735	0.4612607476461364	0.4691949558626322	0.4533265394296406	-0.0023032423607795005	-0.004499177981284019	-0.006480335314795194	-0.008183430071838582	-0.009698093981298284
ni3-FDOPA-DAT-D1-NMDA	14.0	0.35102817	0.38144678	0.42410117	0.4578431	0.48151302	0.51507217	0.5278251	0.4600942536955237	0.4679572290557163	0.452231278335331	-0.0022466701352648055	-0.004363622502540576	-0.0061945445817074285	-0.0077922199488486	-0.009246280332847912
ni3-FDOPA-DAT-D1-NMDA	14.5	0.3497582	0.38173127	0.4232198	0.45632818	0.4831535	0.5139688	0.5270502	0.4589575052853569	0.4667865228989192	0.4511284876717946	-0.002195935620504519	-0.004177092954015693	-0.005880187711059082	-0.007394851620518783	-0.008810716411278785
ni3-FDOPA-DAT-D1-NMDA	15.0	0.3511239	0.38051367	0.42229775	0.45532873	0.4821834	0.5142321	0.52526104	0.4578475835602589	0.4656750326236624	0.4500201344968555	-0.0021169523672757706	-0.003947874446442623	-0.005545549813583794	-0.006999610197583106	-0.008399687327324712
ni3-FDOPA-DAT-D1-NMDA	15.5	0.34976256	0.3794791	0.42133057	0.45438665	0.4837234	0.51424205	0.52587384	0.4567615696648524	0.4646149486240634	0.4489081907056415	-0.0019811573335111743	-0.003684252090554563	-0.005198916000014264	-0.006614780790774266	-0.0080214781917185
ni3-FDOPA-DAT-D1-NMDA	16.0	0.35017562	0.38040707	0.42048773	0.4555078	0.48267075	0.5151816	0.5279516	0.4557306311929831	0.4636273218015217	0.4478339405844445	-0.0018309220791668523	-0.0034285974463080238	-0.004882657830307335	-0.006282734960048941	-0.007718460564416718
ni3-FDOPA-DAT-D1-NMDA	16.5	0.3488282	0.38014504	0.42079917	0.45510256	0.47879708	0.5159627	0.52733195	0.4547804123313412	0.4627284535382114	0.446832371124471	-0.0017030947570433885	-0.00321775866650309	-0.004633623457263092	-0.0060403208582073264	-0.007377995813651894
ni3-FDOPA-DAT-D1-NMDA	17.0	0.34974518	0.37986088	0.4205839	0.45464092	0.4799905	0.5157487	0.52813727	0.4538997091138163	0.4619044442293701	0.4458949739982625	-0.0015976753671411714	-0.003051735751140483	-0.004451812880882089	-0.005887538485249866	-0.006878144301012967
ni3-FDOPA-DAT-D1-NMDA	17.5	0.34900633	0.37923944	0.42068008	0.45403355	0.47994718	0.5150125	0.5281725	0.4530773175742978	0.4611423168511632	0.4450123182974324	-0.0015146639094597014	-0.0029305287002197034	-0.004337226101163938	-0.005674901056608506	-0.00626022674573512
ni3-FDOPA-DAT-D1-NMDA	18.0	0.34878474	0.37816593	0.41951737	0.45297965	0.4810792	0.5146446	0.52922547	0.4523020337466751	0.4604296612864094	0.4441744062069409	-0.0014540603839993116	-0.0028541375137409175	-0.004289863118108694	-0.005280468933871796	-0.005565563867053203
ni3-FDOPA-DAT-D1-NMDA	18.5	0.34887162	0.3778467	0.42220604	0.45297024	0.48063588	0.5157238	0.5287115	0.4515626536648381	0.4597543519068927	0.4433709554227835	-0.001415864790760002	-0.0028225621917042365	-0.004160237147148804	-0.004745562836275419	-0.00483547638420273
ni3-FDOPA-DAT-D1-NMDA	19.0	0.34989735	0.37819698	0.42492345	0.45241073	0.48175412	0.5152661	0.52929103	0.4508479733626758	0.4591043395524114	0.4425916071729402	-0.001400077129741606	-0.0028358027341093828	-0.0038264085498724842	-0.004111503483053891	-0.004111285016417998
ni3-FDOPA-DAT-D1-NMDA	19.5	0.34831128	0.3757248	0.42570028	0.4514663	0.48082379	0.5166497	0.5302039	0.4501467888740781	0.4584675159404364	0.4418260618077198	-0.0014066974009442346	-0.0027443723563888023	-0.003329698045515417	-0.0034196115934427285	-0.0034343104829349103
ni3-FDOPA-DAT-D1-NMDA	20.0	0.34625405	0.37706667	0.42653742	0.45240602	0.48049137	0.516107	0.53046626	0.4494478962329342	0.4578316471229768	0.4410641453428917	-0.0014357256043677769	-0.0024263314201308783	-0.002711426353312285	-0.0027112078866763922	-0.0028458735029879834
ni3-FDOPA-DAT-D1-NMDA	20.5	0.34607625	0.37713757	0.4277067	0.45325714	0.4812768	0.5173422	0.5299617	0.4487400914731339	0.4571843720538586	0.4402958108924091	-0.0013376749554445677	-0.0019230006445711822	-0.002012914192498494	-0.0020276130819906757	-0.0023872947958125668
ni3-FDOPA-DAT-D1-NMDA	21.0	0.34737346	0.3783433	0.42923206	0.45459384	0.48135874	0.51828456	0.5288072	0.4480121706285664	0.4565132623868888	0.4395110788702441	-0.0009906058157631015	-0.0012757007489445082	-0.0012754822823086154	-0.0014101478986202065	-0.002099895080643621
ni3-FDOPA-DAT-D1-NMDA	21.5	0.34742555	0.37965223	0.4303577	0.45474926	0.4822847	0.51802516	0.52801645	0.4474024165176893	0.4559458048796975	0.4388590281556812	-0.0005853256891266145	-0.0006752392370539262	-0.000689938126546108	-0.001049619840367999	-0.0020397875631967266
ni3-FDOPA-DAT-D1-NMDA	22.0	0.34785098	0.38019833	0.42906144	0.45539942	0.48199525	0.51742697	0.52912974	0.4470215648128033	0.4555908760111781	0.4384522536144286	-0.0002850949331814068	-0.0002848764665455139	-0.00041954208285710504	-0.0011092892648805197	-0.002204629182729123
ni3-FDOPA-DAT-D1-NMDA	22.5	0.34827217	0.37935928	0.43031153	0.4564791	0.48282522	0.5175067	0.5291448	0.4468170908285627	0.4554099204595085	0.4382242611976168	-8.991354792731165e-05	-0.00010461243741949344	-0.0004642941512413845	-0.001454461874070112	-0.0025480562587879008
ni3-FDOPA-DAT-D1-NMDA	23.0	0.34967998	0.38094905	0.43139198	0.45613953	0.48214963	0.5174469	0.52851	0.4467364698796219	0.4553631752419845	0.4381097645172593	2.1846663589286663e-07	-0.00013444714967569826	-0.0008241943316991129	-0.0019195342495477163	-0.0030237051109204827
ni3-FDOPA-DAT-D1-NMDA	23.5	0.34983647	0.38219815	0.4331532	0.4567244	0.4830183	0.51895815	0.5290138	0.4467271772806354	0.4554061777853011	0.4380481767759697	-1.4698889492181788e-05	-0.00037438060331407286	-0.0013645483261428004	-0.002458142710860589	-0.003585212058674403
ni3-FDOPA-DAT-D1-NMDA	24.0	0.35054094	0.38340837	0.43369454	0.45617726	0.48451596	0.5194224	0.52828836	0.4467366883462578	0.455487565703405	0.4379858109891105	-0.00013466561631159113	-0.0008244127983350058	-0.0019197527161836092	-0.0030239235775563755	-0.004186213421596918
ni3-FDOPA-DAT-D1-NMDA	24.5	0.35016257	0.38454837	0.43248263	0.45742288	0.48568648	0.5188533	0.52738225	0.4467124783911432	0.4555483393865208	0.4378766173957656	-0.00035968171382189107	-0.0013498494366506186	-0.0024434438213684073	-0.003570513169182221	-0.004780345519235285
ni3-FDOPA-DAT-D1-NMDA	25.0	0.35101077	0.38450825	0.432478	0.45770615	0.48790517	0.5189881	0.5279208	0.4466020227299462	0.4555225748581853	0.4376814706017071	-0.0006897471820234147	-0.001785087099872018	-0.0028892579612447844	-0.004051547805285327	-0.0053212446711368155
ni3-FDOPA-DAT-D1-NMDA	25.5	0.34972778	0.38360867	0.4347224	0.45817372	0.48805553	0.518504	0.52646685	0.4463527966773213	0.4553393248678598	0.4373662684867829	-0.0009901677228287276	-0.0020837621075465163	-0.00321083145536033	-0.004420663805413394	-0.005762547196848988
ni3-FDOPA-DAT-D1-NMDA	26.0	0.34914103	0.38211367	0.4330977	0.45589906	0.48724106	0.51757646	0.5250652	0.4459122755479228	0.4549253488426612	0.4368992022531844	-0.0010953399178486034	-0.0021995107792213697	-0.0033618006232619124	-0.004631497489113401	-0.006057889415919171
ni3-FDOPA-DAT-D1-NMDA	26.5	0.34716946	0.38010952	0.43118876	0.45564923	0.48621413	0.51652527	0.52405155	0.4453626289544926	0.4543454008840359	0.4363798570249493	-0.0010935943847177887	-0.0022206637325316025	-0.0034304960825846664	-0.004772379474020261	-0.006295601945981999
ni3-FDOPA-DAT-D1-NMDA	27.0	0.34658805	0.37859613	0.4295641	0.4552392	0.48605436	0.5143166	0.52243274	0.4448169356300742	0.4537265973289593	0.435907273931189	-0.0011041708613727663	-0.002266460705413309	-0.0035361575712647975	-0.0049625494980705676	-0.006641685980338374
ni3-FDOPA-DAT-D1-NMDA	27.5	0.3466184	0.37930158	0.42901072	0.45404297	0.4854784	0.5138446	0.52157676	0.4442690345697748	0.4530908818377536	0.435447187301796	-0.0011270693478138138	-0.0023369016978668777	-0.003678785089302472	-0.00520200756126421	-0.007121062725725713
ni3-FDOPA-DAT-D1-NMDA	28.0	0.34626707	0.3781748	0.42873874	0.45315838	0.4857881	0.51351684	0.5206465	0.4437127647687014	0.4524585398922099	0.4349669896451929	-0.0011622898440405427	-0.002431986709892031	-0.0038583786366978012	-0.005537515118965608	-0.007700971809203705
ni3-FDOPA-DAT-D1-NMDA	28.5	0.3453392	0.37675655	0.42830554	0.4517528	0.48521715	0.51306015	0.52025163	0.443141965221961	0.4518440373705045	0.4344398930734174	-0.0012098323500530639	-0.002551715741488658	-0.004074938213450396	-0.005993993377911899	-0.008348652857831984
ni3-FDOPA-DAT-D1-NMDA	29.0	0.34419966	0.37540612	0.42668927	0.45053667	0.4839553	0.5113194	0.5185489	0.4425504749246609	0.4512525470732044	0.4338484027761173	-0.0012696968658514884	-0.0026960887926572585	-0.004375225274925065	-0.006538681965163162	-0.009031345498670573
ni3-FDOPA-DAT-D1-NMDA	29.5	0.34282294	0.37430018	0.42564052	0.44965938	0.48321626	0.5105962	0.5180651	0.4419321328719079	0.4506779079954164	0.4331863577483995	-0.0013418833914355943	-0.0028651058633973325	-0.004784161027858835	-0.00713882050777892	-0.009716289358778829
ni3-FDOPA-DAT-D1-NMDA	30.0	0.3422562	0.37219688	0.42473966	0.44836572	0.482222	0.50969535	0.5173223	0.4412807780588094	0.4501026253267882	0.4324589307908306	-0.00142639192680577	-0.003105528409073577	-0.005268985099311674	-0.007761648632819085	-0.010370724065216774
ni3-FDOPA-DAT-D1-NMDA	30.5	0.34203127	0.3719629	0.4232978	0.4484313	0.4818554	0.5093788	0.51472914	0.4405902494804723	0.4494999111793574	0.4316805877815872	-0.0015232224719617382	-0.003442277636423241	-0.005796937116343326	-0.008374405967343235	-0.01096188924504421
ni3-FDOPA-DAT-D1-NMDA	31.0	0.34065652	0.37092143	0.42222437	0.4479067	0.4818168	0.5074219	0.5139042	0.4398543861320036	0.448837158061547	0.4308716142024603	-0.0016791364822678068	-0.0038425931725059037	-0.006335256706013315	-0.008944332138411004	-0.011457024525320436
ni3-FDOPA-DAT-D1-NMDA	31.5	0.33939096	0.36953253	0.41930693	0.44692373	0.48127198	0.50470006	0.5135516	0.4390670270085106	0.4480801003032489	0.4300539537137722	-0.0019190551644615028	-0.004273714644381588	-0.0068511834953814965	-0.009438666773082471	-0.011823369533105588
ni3-FDOPA-DAT-D1-NMDA	32.0	0.3372984	0.3679073	0.41833746	0.44581532	0.48066962	0.50360245	0.5126234	0.4381752496497358	0.4471580215792792	0.4291924777201925	-0.002163456690238097	-0.004656120223745508	-0.007265195656143197	-0.00977788804305263	-0.011981402440094713
ni3-FDOPA-DAT-D1-NMDA	32.5	0.33460596	0.36692598	0.4177342	0.44569847	0.4792156	0.5025207	0.51216215	0.4371479718440491	0.4460576335429342	0.428238310145164	-0.002354659479920085	-0.004932128330919994	-0.0075196116086209686	-0.009904314368644085	-0.01201730551710839
ni3-FDOPA-DAT-D1-NMDA	33.0	0.33231357	0.36494783	0.4161753	0.44521713	0.4764284	0.5013713	0.51054174	0.4360117929594977	0.4448336402274765	0.4271899456915189	-0.002492663533507411	-0.0051017389659051005	-0.007614431352814532	-0.009817945749856616	-0.012071646221464727
ni3-FDOPA-DAT-D1-NMDA	33.5	0.33042797	0.36409587	0.4145445	0.44414768	0.47593415	0.5011553	0.509359	0.434793312364129	0.4435390874876375	0.4260475372406205	-0.002577468850999909	-0.005164952128700884	-0.007549654888724	-0.009662646037188305	-0.012139479963394817
ni3-FDOPA-DAT-D1-NMDA	34.0	0.33042368	0.3630426	0.41396582	0.44185317	0.47324118	0.50055665	0.508998	0.4335191294259903	0.4422212015745339	0.4248170572774468	-0.0026090754323976895	-0.0051217678193071214	-0.007325282216349205	-0.009578982687957316	-0.012215862153129198
ni3-FDOPA-DAT-D1-NMDA	34.5	0.3291021	0.3614773	0.41303682	0.44162023	0.4728153	0.5005812	0.506721	0.4322158435131291	0.4409179156616727	0.4235137713645855	-0.002587483277700975	-0.004972186037724091	-0.007085177186188396	-0.009562011112394908	-0.012295848200899073
ni3-FDOPA-DAT-D1-NMDA	35.0	0.32728034	0.36037776	0.41104907	0.4402794	0.4719449	0.5000466	0.5060404	0.4309100539935926	0.4396558291171011	0.4221642788700841	-0.002512692386909432	-0.004716206783951515	-0.006969907255559626	-0.009606786720731508	-0.012374493516935037
ni3-FDOPA-DAT-D1-NMDA	35.5	0.3242758	0.35923094	0.4093685	0.4382059	0.4709032	0.49892431	0.50522715	0.4296283602354281	0.4384502075034069	0.4208065129674493	-0.0023847027600231163	-0.004497693908487421	-0.006974527834693933	-0.009708364923198098	-0.012446853511467793
ni3-FDOPA-DAT-D1-NMDA	36.0	0.32366443	0.3599837	0.40724137	0.43730044	0.46831265	0.4977347	0.50540453	0.4283973616066832	0.4373070233055683	0.4194876999077981	-0.0022035143970420834	-0.0044572148686501945	-0.007094094333822076	-0.009861801130025605	-0.012507983594728489
ni3-FDOPA-DAT-D1-NMDA	36.5	0.32284826	0.35777465	0.40667504	0.43753254	0.46776474	0.4943638	0.50346965	0.427243657475405	0.4362264294049484	0.4182608855458617	-0.002112991148464305	-0.004589825074670817	-0.007323662163174982	-0.010062150751444676	-0.012552939176947886
ni3-FDOPA-DAT-D1-NMDA	37.0	0.32266456	0.35671288	0.40455684	0.4375418	0.46627963	0.49247774	0.50345	0.4261938472096411	0.4352069205043795	0.4171807739149027	-0.002253700471608111	-0.004890579936779993	-0.007658286732983521	-0.010304469197686406	-0.012576775668356799
ni3-FDOPA-DAT-D1-NMDA	37.5	0.31992877	0.35400292	0.40312403	0.43648842	0.46544746	0.4913827	0.502619	0.4251306663269407	0.4341134382564841	0.4161478943973974	-0.002476833926206512	-0.005210671014710677	-0.007949159602980371	-0.010439948028483581	-0.012430684628688071
ni3-FDOPA-DAT-D1-NMDA	38.0	0.31818557	0.35186383	0.4013093	0.43557495	0.4648154	0.49093038	0.50221604	0.423940146738033	0.4328498084369181	0.4150304850391478	-0.002636879465171882	-0.00540458626137541	-0.008050768726078295	-0.010323075196748688	-0.012112624632016178
ni3-FDOPA-DAT-D1-NMDA	38.5	0.3162315	0.34941918	0.40031272	0.43456492	0.46350965	0.48976883	0.50199497	0.4226538324007342	0.431475679668713	0.4138319851327554	-0.002733837088504165	-0.005472325676773859	-0.007963114102277069	-0.00995385070248156	-0.011768567661293361
ni3-FDOPA-DAT-D1-NMDA	39.0	0.31441998	0.34761652	0.39943403	0.43458807	0.46320122	0.48868132	0.500027	0.4213032672728611	0.4300490423963696	0.4125574921493526	-0.0027677067962035284	-0.005413889260906413	-0.007686195731576806	-0.009475745166844296	-0.01140226575920672
ni3-FDOPA-DAT-D1-NMDA	39.5	0.3125171	0.34657937	0.39896113	0.43259358	0.46125296	0.48789063	0.4985423	0.41991999531223	0.4286220674607736	0.4112179231636865	-0.002738488588269694	-0.005229277013772904	-0.007220013613977394	-0.009034730572789196	-0.0110174709684423
ni3-FDOPA-DAT-D1-NMDA	40.0	0.3127506	0.34574234	0.39609575	0.43136427	0.46051434	0.48773548	0.4984248	0.4185355604766576	0.4272376326252011	0.409833488328114	-0.002646182464702884	-0.0049184889353732775	-0.006708038370640768	-0.008634558963003192	-0.010617935331686867
ni3-FDOPA-DAT-D1-NMDA	40.5	0.3091118	0.3449448	0.39656764	0.43095323	0.46075577	0.48473835	0.4973042	0.4171815067239603	0.4259272818474688	0.4084357316004518	-0.0024907884255032098	-0.0044815250257077	-0.006296241984519502	-0.008278982380172606	-0.010207410891626634
ni3-FDOPA-DAT-D1-NMDA	41.0	0.30737156	0.34345055	0.39586213	0.4298132	0.46067053	0.48341426	0.49596488	0.4158893780119547	0.4247112252799335	0.4070675307439759	-0.0022723064706703933	-0.004061855905937883	-0.005988376498300307	-0.007971752866983983	-0.009789649690948476
ni3-FDOPA-DAT-D1-NMDA	41.5	0.3064154	0.3421394	0.39391378	0.4285544	0.45840335	0.48300382	0.4945053	0.4146907182984571	0.4236003799973423	0.405781056599572	-0.00199073660020449	-0.003805453559016292	-0.005788193954669396	-0.007716622466123424	-0.00936840377233833
ni3-FDOPA-DAT-D1-NMDA	42.0	0.30459768	0.34012944	0.39181152	0.42705747	0.45611596	0.48375723	0.4936324	0.4136170715412843	0.4225998434708276	0.4046342996117409	-0.00178954943526749	-0.003716070027629914	-0.00569944639631359	-0.007517343220278083	-0.008947425178483293
ni3-FDOPA-DAT-D1-NMDA	42.5	0.3045723	0.33815235	0.39074594	0.42527735	0.4561301	0.48320177	0.49283814	0.4126999816982526	0.421713054992991	0.4036869084035142	-0.0018147169588118017	-0.003797457354464906	-0.005725885865918934	-0.007377667172133839	-0.00853046595206941
ni3-FDOPA-DAT-D1-NMDA	43.0	0.30235565	0.33784607	0.38945764	0.42412874	0.45529574	0.48214963	0.49210286	0.4118275221060168	0.4208100978048716	0.402844946407162	-0.001926520592362424	-0.0039098969610461	-0.005727793785010593	-0.0071578757432158024	-0.0080657994453196
ni3-FDOPA-DAT-D1-NMDA	43.5	0.3008036	0.33533353	0.38883632	0.42296284	0.45473984	0.48102134	0.4916697	0.4108852647394408	0.4197966228100982	0.4019739066687835	-0.0019827403956531042	-0.003911168907107132	-0.005562950213322038	-0.006715748993257609	-0.0075123008997746155
ni3-FDOPA-DAT-D1-NMDA	44.0	0.30039054	0.33466193	0.3881706	0.4213443	0.45379353	0.4798509	0.489662	0.4099010015136544	0.4187319530563321	0.4010700499709766	-0.001983376368683676	-0.003801273192648169	-0.005231355150853378	-0.006139278852957175	-0.006889625192097182
ni3-FDOPA-DAT-D1-NMDA	44.5	0.29852447	0.33339697	0.38732216	0.41857976	0.45273513	0.4787634	0.48972028	0.4089025243437877	0.4176720970724711	0.4001329516151043	-0.0019284285114540278	-0.0035802098176689334	-0.004733008597604504	-0.005529560504121511	-0.006217427198950909
ni3-FDOPA-DAT-D1-NMDA	45.0	0.29734185	0.33245108	0.3855377	0.41778445	0.45172933	0.47817197	0.48860854	0.4079176251449707	0.4166644037163601	0.3991708465735814	-0.0018178968239644933	-0.0032479787821697026	-0.004155902484273499	-0.004906248823413506	-0.005515361796998908
ni3-FDOPA-DAT-D1-NMDA	45.5	0.2962778	0.3310806	0.38519	0.41765195	0.45094034	0.4772062	0.48797306	0.4069740958323337	0.4157436685610171	0.3982045231036503	-0.0016517813062149056	-0.0028045800861504766	-0.0036011319926674834	-0.004288998687496881	-0.0048030838629044
ni3-FDOPA-DAT-D1-NMDA	46.0	0.29555476	0.33041078	0.3850786	0.41528758	0.45015657	0.4770045	0.48839507	0.4060997283210062	0.4149306798636839	0.3972687767783285	-0.0014300819582052093	-0.002338005660309006	-0.0030883519994490127	-0.0036974649730344145	-0.004100248273330498
ni3-FDOPA-DAT-D1-NMDA	46.5	0.2950295	0.32980993	0.3835686	0.41307324	0.44901237	0.476414	0.48711506	0.4053223145261188	0.4142336725967761	0.3964109564554614	-0.001152798779935571	-0.0019493506864525778	-0.0026372173812819755	-0.0031513025566894948	-0.0034265099049407
ni3-FDOPA-DAT-D1-NMDA	47.0	0.29441196	0.32888338	0.3841831	0.4124361	0.44853905	0.47585258	0.48607856	0.404669646362801	0.4136522220616558	0.3956870706639462	-0.0009079237021037967	-0.0016582700412438034	-0.002267383014829205	-0.0026701663151252886	-0.0028015236343977845
ni3-FDOPA-DAT-D1-NMDA	47.5	0.29307684	0.32736173	0.38357753	0.41166282	0.44760236	0.47552162	0.48613182	0.4041695157461832	0.4131825890409216	0.3951564424514448	-0.0007965519065170068	-0.0014844186013464045	-0.0019985037767539238	-0.002273711125005129	-0.0022449443383654177
ni3-FDOPA-DAT-D1-NMDA	48.0	0.29280826	0.32635954	0.38212702	0.412609	0.4469752	0.47586697	0.48573005	0.4037617226606972	0.4127444945902406	0.3947789507311539	-0.0007503463391400067	-0.0013594593127254084	-0.0017622426130214919	-0.0018935999322939878	-0.001688434962808405
ni3-FDOPA-DAT-D1-NMDA	48.5	0.2910719	0.3258501	0.3815979	0.41249523	0.4459509	0.47520036	0.48388284	0.4033729638396662	0.4122826255385514	0.3944633021407811	-0.0006878666948293977	-0.001201951870236917	-0.0014771592184881221	-0.001448392431848411	-0.0010405162681214053
ni3-FDOPA-DAT-D1-NMDA	49.0	0.2902253	0.3232627	0.38168237	0.4117674	0.4462595	0.4756943	0.4829121	0.4030113763215572	0.411833223589536	0.3941895290535784	-0.0006091129735854017	-0.0010118962738814852	-0.0011432535931539811	-0.0009380886236683983	-0.0003056291813028911
ni3-FDOPA-DAT-D1-NMDA	49.5	0.28965554	0.32287815	0.38090461	0.4120676	0.4444698	0.4756943	0.48291692	0.4026850971448368	0.4114308722683453	0.3939393220213283	-0.0005140851754075193	-0.0007892925236587245	-0.0007605257370190133	-0.00035264957329200763	0.0004945065054576814
ni3-FDOPA-DAT-D1-NMDA	50.0	0.28852075	0.32244673	0.3801939	0.41105363	0.44462392	0.47542572	0.48207244	0.4024022633479718	0.4111043354965154	0.3937001911994283	-0.00040278330029608345	-0.0005341406195685794	-0.00032897565008299656	0.00030348379228251066	0.001338170999970023
ni3-FDOPA-DAT-D1-NMDA	50.5	0.28905246	0.32226735	0.37824574	0.41173103	0.44373694	0.47589096	0.4838925	0.4021710119694293	0.4108730841179728	0.3934689398208857	-0.0002752073482512052	-0.00024644056161149397	0.00016143560211551167	0.0010085916808652007	0.0022036445100439006
ni3-FDOPA-DAT-D1-NMDA	51.0	0.2877716	0.32173362	0.3789244	0.41070825	0.44364828	0.47608286	0.4837717	0.4019994800476757	0.4107452551711842	0.3932537049241672	-0.00013135731927249594	7.380765021308688e-05	0.0007062670925785941	0.0017409543002661065	0.0030692072434898576
ni3-FDOPA-DAT-D1-NMDA	51.5	0.28852075	0.322088	0.37822357	0.41116726	0.4427061	0.47604927	0.48343357	0.4018958046211781	0.4107176518891569	0.3930739573531993	2.8766786639711217e-05	0.00043664295036671685	0.0012837990291164059	0.002478851858295106	0.00391313940811755
ni3-FDOPA-DAT-D1-NMDA	52.0	0.28825286	0.32089707	0.3773857	0.4120403	0.44322842	0.4770189	0.48281556	0.4018681227284032	0.4107777844272883	0.3929584610295181	0.00020516496948558283	0.00083762441185109	0.0018723116195386025	0.0032005645627623536	0.004713721211736965
ni3-FDOPA-DAT-D1-NMDA	52.5	0.28904828	0.32199833	0.37671226	0.41290027	0.44553956	0.47715816	0.48242465	0.4019245714078178	0.4109073433373612	0.3929417994782745	0.00040787616372700564	0.0012550322424766946	0.0024500850716553946	0.0038843726214778385	0.005449232862158204
ni3-FDOPA-DAT-D1-NMDA	53.0	0.2886338	0.32138357	0.37595055	0.41237694	0.4467132	0.47712934	0.4835495	0.4020732876978888	0.4110863609926272	0.3930602144031505	0.0006324594423655072	0.0016671466500530197	0.0029953995932767707	0.0045085562422513825	0.0060979545671913105
ni3-FDOPA-DAT-D1-NMDA	53.5	0.2893875	0.32238266	0.37740788	0.41274098	0.44635305	0.4773791	0.48239568	0.4023324475715448	0.4113152195010882	0.3933496756420015	0.000847156078749689	0.002042208907928389	0.003476496457750833	0.005041356698431199	0.006628127600184386
ni3-FDOPA-DAT-D1-NMDA	54.0	0.289865	0.3228696	0.37976322	0.41335553	0.4457686	0.47868165	0.48297486	0.4027057471402543	0.4116154088391395	0.3937960854413692	0.0010346872076875124	0.0023629401509112635	0.0038760967998858753	0.005465495124825803	0.007129261880374493
ni3-FDOPA-DAT-D1-NMDA	54.5	0.28988174	0.32268593	0.3810868	0.4137335	0.4462595	0.47854218	0.48303762	0.4031796036502945	0.4120014509182733	0.3943577563823157	0.0011950528291787	0.002629340379001144	0.00419420061968151	0.005780971521434697	0.007697056797819513
ni3-FDOPA-DAT-D1-NMDA	55.0	0.28834915	0.32271156	0.3821181	0.414385	0.44698456	0.4800531	0.4833418	0.4037404343479418	0.4124862094714503	0.3949946592244333	0.001328252943223751	0.002841409592198363	0.004430807917138291	0.006094574672686981	0.008314878260964165
ni3-FDOPA-DAT-D1-NMDA	55.5	0.28892684	0.32457086	0.38368437	0.415014	0.44775218	0.4812286	0.4845933	0.4043746564794732	0.4130767286280167	0.3956725843309296	0.0014342875498224439	0.0029991477905028097	0.004585918692255997	0.006502003968640813	0.008966092178252894
ni3-FDOPA-DAT-D1-NMDA	56.0	0.28879288	0.3261155	0.38364875	0.4146858	0.447991	0.48102617	0.48550743	0.4050686872911656	0.4137707594397091	0.396366615142622	0.0015131566489746118	0.0031025549739145397	0.00476632172946323	0.006986625317740414	0.009634064458129699
ni3-FDOPA-DAT-D1-NMDA	56.5	0.28997812	0.32719895	0.38408956	0.4151508	0.45048973	0.48234743	0.48732343	0.4058089440292956	0.4145547191528041	0.3970631689057871	0.0015648602406803658	0.003151631142433553	0.005067716418818369	0.00753180462843045	0.010302161009039468
ni3-FDOPA-DAT-D1-NMDA	57.0	0.28999487	0.32680488	0.38598806	0.4168755	0.45067278	0.48319694	0.48714414	0.4065818439401402	0.415403691208119	0.3977599966721614	0.001589398324939928	0.003253165080488618	0.005473468668765802	0.008120907809155087	0.010953747739426312
ni3-FDOPA-DAT-D1-NMDA	57.5	0.28946286	0.32668495	0.38722396	0.41729566	0.45195487	0.48363644	0.48874927	0.407373804269976	0.4162834659688612	0.3984641425710909	0.0015867709017531872	0.003502856178138003	0.005966944387750084	0.008737300768359102	0.011572190557734785
ni3-FDOPA-DAT-D1-NMDA	58.0	0.29032588	0.32845888	0.38820633	0.41905534	0.45190787	0.48359296	0.4894046	0.4081712422650801	0.4171540141946235	0.3991884703355368	0.0016637667555486901	0.003884070343825874	0.006531509484215159	0.009364349414486384	0.012140855372408998
ni3-FDOPA-DAT-D1-NMDA	58.5	0.29014987	0.3292308	0.39066985	0.42002994	0.45208642	0.48446277	0.49152377	0.4089605751717292	0.4179736484664676	0.3999475018769908	0.0019160852763848157	0.004380173485996897	0.007150529866605915	0.009985419655981598	0.012643108091893396
ni3-FDOPA-DAT-D1-NMDA	59.0	0.28997812	0.33005884	0.3928824	0.4201215	0.4536994	0.48589945	0.492994	0.4098350090206288	0.4188177809501721	0.4008522370910855	0.0022203035882771838	0.004867742728666469	0.0077005826589376936	0.010477088616860308	0.012955525840203819
ni3-FDOPA-DAT-D1-NMDA	59.5	0.28976864	0.32898203	0.3948876	0.4196455	0.45440078	0.48675653	0.49433944	0.410876660448114	0.4197863221469991	0.4019669987492288	0.002464088209612081	0.005234444590221099	0.008069334379596782	0.01072702281550858	0.013140634385608307
ni3-FDOPA-DAT-D1-NMDA	60.0	0.290108	0.33195686	0.39557913	0.4203458	0.45564923	0.48839507	0.4954277	0.412055312608906	0.4208771598768849	0.4032334653409272	0.002647439140389285	0.00548027907066051	0.008256785028583125	0.010735222251926635	0.013363951075836489
ni3-FDOPA-DAT-D1-NMDA	60.5	0.29269078	0.3335174	0.3975614	0.42266923	0.45654514	0.48909387	0.4962678	0.4133407486577261	0.4220865237812346	0.4045949735342176	0.002770356380609018	0.005605246169984701	0.0082629346058965	0.010676546175996227	0.013611463057658701
ni3-FDOPA-DAT-D1-NMDA	61.0	0.29322794	0.33434343	0.39925835	0.4249878	0.4582115	0.49061435	0.4983954	0.4147027517492953	0.4234048238978389	0.4060006796007517	0.002832839930271225	0.00560934588819384	0.00808778311153735	0.010716511935447204	0.013869157477846505
ni3-FDOPA-DAT-D1-NMDA	61.5	0.29452956	0.33697507	0.4013454	0.42812124	0.45972413	0.49118325	0.49926725	0.4161111050383351	0.4248131771868787	0.4074090328897916	0.002834889789375683	0.005492578225287481	0.007906189795387208	0.010841106677049683	0.014123021483170184
ni3-FDOPA-DAT-D1-NMDA	62.0	0.29570186	0.33787194	0.40266788	0.42999774	0.46064687	0.49343255	0.50118965	0.4175355916795665	0.426281366803075	0.408789816556058	0.002776505957922615	0.005254943181266125	0.007883672005175979	0.01103631754757528	0.01435904222040102
ni3-FDOPA-DAT-D1-NMDA	62.5	0.29614323	0.34139994	0.40368885	0.42910755	0.4637849	0.49494442	0.5015382	0.4189459948277108	0.4277678420956896	0.410124147559732	0.002657688435911798	0.005071300006011525	0.008006216887674	0.011288131693794501	0.014563206836309628
ni3-FDOPA-DAT-D1-NMDA	63.0	0.29728296	0.34326008	0.40585992	0.42854518	0.4653904	0.49604794	0.5028402	0.4203120976374891	0.4292217593363742	0.411402435938604	0.0024784372233435104	0.005107166047253364	0.008259811589652666	0.011582536262478405	0.014721502477667292
ni3-FDOPA-DAT-D1-NMDA	63.5	0.30185783	0.34648827	0.4051087	0.4299839	0.46653652	0.49915946	0.5050301	0.4216036832636226	0.4305864551931659	0.4126209113340792	0.0024136115700997274	0.005348528451762202	0.008630443257882703	0.01190551840039783	0.014819916291244628
ni3-FDOPA-DAT-D1-NMDA	64.0	0.30528647	0.34698287	0.4058373	0.43136427	0.46649846	0.5016806	0.5046558	0.4227905348608326	0.431803608155571	0.4137774615660942	0.002628728823909854	0.0057813743663091555	0.009104099039134894	0.012243065254323782	0.014844435423812585
ni3-FDOPA-DAT-D1-NMDA	64.5	0.3046061	0.3484937	0.40866056	0.43446302	0.4688322	0.50357294	0.5061834	0.4240172948337223	0.4329998705325771	0.4150347191348675	0.002934916881662475	0.0062168316877829755	0.009491906830298102	0.0124063047211449	0.014758726236136499
ni3-FDOPA-DAT-D1-NMDA	65.0	0.30511743	0.3490628	0.40977708	0.4359458	0.470292	0.50535524	0.5084938	0.4254192636847425	0.4343306217553998	0.4165079056140851	0.0031526455423993016	0.00647537021522504	0.009614336430413928	0.012215706599902731	0.014551125583985747
ni3-FDOPA-DAT-D1-NMDA	65.5	0.30738848	0.34928444	0.41139	0.43755576	0.4712519	0.5060305	0.50781196	0.4269522117153848	0.4357831632580625	0.4181212601727071	0.0032819148061205006	0.0065569899486356276	0.009471387839482426	0.011823809354474024	0.014244626356638201
ni3-FDOPA-DAT-D1-NMDA	66.0	0.3083706	0.3518464	0.4121722	0.43971187	0.47452456	0.50709116	0.5105715	0.4285719092271418	0.4373414819558252	0.4198023364984584	0.0033227246728257387	0.006461690888014626	0.00906306105750343	0.011398480041586445	0.013862221443370626
ni3-FDOPA-DAT-D1-NMDA	66.5	0.30877292	0.35186383	0.41382003	0.44108	0.47547847	0.5071553	0.51204807	0.4302341265215053	0.4389809050928946	0.4214873479501159	0.003275075142515127	0.006189473033361925	0.008541894548353524	0.0109627115505177	0.013426903733461004
ni3-FDOPA-DAT-D1-NMDA	67.0	0.3082224	0.3534842	0.41539702	0.44287863	0.47715336	0.5078762	0.5147142	0.4318946338999675	0.4406642066286509	0.4231250611712841	0.0031389662151888875	0.005740336384677691	0.008075755368760706	0.010539496770544887	0.01296166611618671
ni3-FDOPA-DAT-D1-NMDA	67.5	0.31064183	0.3552242	0.4168755	0.4445165	0.47840273	0.5081479	0.51609707	0.4335092016640204	0.4423401532066982	0.4246782501213427	0.0029143978908467982	0.005266819405838397	0.007687636408002574	0.010151828590945877	0.012489501480825116
ni3-FDOPA-DAT-D1-NMDA	68.0	0.3105825	0.3559094	0.41908735	0.44932175	0.47800374	0.5100319	0.5182995	0.4350336001151564	0.4439449581858137	0.426122242044499	0.0026013701694888036	0.004936789153571819	0.007400530555356	0.009822699900997822	0.012033402716653374
ni3-FDOPA-DAT-D1-NMDA	68.5	0.31165558	0.3571104	0.41969582	0.45109528	0.48028907	0.5120531	0.518499	0.4364235995548672	0.445406175253722	0.4274410238560124	0.0023524215149915984	0.004773238517155776	0.007237430700099079	0.009575103589978318	0.01161636271294958
ni3-FDOPA-DAT-D1-NMDA	69.0	0.31157073	0.35794076	0.42092282	0.4527022	0.48077077	0.51281196	0.51927763	0.4376349702846452	0.4466480435793836	0.4286218969899069	0.0023354189840830153	0.004799160385867196	0.007221329731509019	0.00943203254716457	0.011261374358990495
ni3-FDOPA-DAT-D1-NMDA	69.5	0.3124959	0.3593797	0.4224078	0.4546645	0.4821207	0.5145154	0.5200967	0.4387760210698588	0.447765638927342	0.4297864032123757	0.0024208170021641773	0.004885009185107481	0.007222682074986719	0.009263941197957981	0.010838892080177576
ni3-FDOPA-DAT-D1-NMDA	70.0	0.31591243	0.3625557	0.4260728	0.45608294	0.48329353	0.51478875	0.5202417	0.4399703892687282	0.4489005568267378	0.4310402217107186	0.0024637414017841808	0.004885910747426003	0.007096613563081555	0.00892595537490748	0.010279434301499357
ni3-FDOPA-DAT-D1-NMDA	70.5	0.31730828	0.36443835	0.42837927	0.45689428	0.48508656	0.5149479	0.5214367	0.441196838072023	0.4500482481540589	0.432345427989987	0.0024641921829433033	0.004801865072822542	0.006843124195793804	0.008418075078013398	0.009668007323681227
ni3-FDOPA-DAT-D1-NMDA	71.0	0.32102937	0.3650401	0.4312765	0.45879743	0.4859769	0.51712793	0.5221624	0.4424341306705124	0.4512027988692478	0.4336654624717771	0.0024221693456418225	0.0046328721612973744	0.006462213973123299	0.007815692899715176	0.009019031709152192
ni3-FDOPA-DAT-D1-NMDA	71.5	0.3221179	0.36888486	0.43153057	0.46121982	0.48877352	0.5183095	0.5233797	0.4436610302549663	0.4523549955123576	0.4349670649975751	0.0023376728898792387	0.0043789320128505005	0.005953882895070095	0.007203815140737924	0.008346928020341315
ni3-FDOPA-DAT-D1-NMDA	72.0	0.3244169	0.37163624	0.4332411	0.4623191	0.489662	0.52046156	0.52420706	0.4448563000161542	0.4534908429088155	0.4362217571234929	0.002210702815655552	0.004040044627481476	0.005393523554073354	0.00659686236351037	0.007666116819677382
ni3-FDOPA-DAT-D1-NMDA	72.5	0.3238739	0.3714244	0.43539885	0.46500546	0.49159187	0.52132165	0.52447796	0.4459987031448455	0.4545907419799102	0.4374066643097808	0.0020412591229712618	0.0036162100051908563	0.004866142250858685	0.006009255130462077	0.0069910186695899545
ni3-FDOPA-DAT-D1-NMDA	73.0	0.32582444	0.372824	0.43689668	0.46491992	0.49512503	0.52220744	0.5264267	0.4470670028318098	0.4556295238629254	0.4385044818006942	0.0018293418118259241	0.003182820738417802	0.004386159547854818	0.00545541400402183	0.006336054132507707
ni3-FDOPA-DAT-D1-NMDA	73.5	0.3261155	0.37003943	0.43914458	0.4679029	0.49615055	0.5222325	0.52753824	0.4480399622678168	0.4565774165223263	0.4395025080133072	0.0015749508822195946	0.002824883127887423	0.003967996007490815	0.004949759546618693	0.005715643770859702
ni3-FDOPA-DAT-D1-NMDA	74.0	0.32659933	0.371879	0.4397444	0.4678886	0.4970548	0.52332455	0.52833873	0.4488963446436357	0.4574018799652645	0.4403908093220069	0.0013534789265918779	0.0025568177360288935	0.003626072192195906	0.004506712320681783	0.005144208147075002
ni3-FDOPA-DAT-D1-NMDA	74.5	0.32813737	0.37272242	0.4405214	0.4687273	0.50160205	0.5232143	0.52882737	0.4496149131500364	0.4580701946885621	0.4411596316115108	0.0012499322456678286	0.0023930451252712204	0.003374808664399098	0.004140692888640107	0.004636167823582726
ni3-FDOPA-DAT-D1-NMDA	75.0	0.3292522	0.37312	0.44103342	0.46931857	0.5036074	0.5239061	0.52943724	0.4502498235702276	0.4586411684249576	0.4418584787154975	0.0012033388094370157	0.002272593265604028	0.003153233394089905	0.0037907292204831244	0.004151284293780921
ni3-FDOPA-DAT-D1-NMDA	75.5	0.33104193	0.37332326	0.44094032	0.47001994	0.50396657	0.52423716	0.52972466	0.4508648453957042	0.4591904061675621	0.4425392846238463	0.0011431128796033918	0.0021248764187312696	0.0028907606429722787	0.003386235577914898	0.003643112922553815
ni3-FDOPA-DAT-D1-NMDA	76.0	0.33069843	0.37372985	0.4411638	0.47108948	0.50580865	0.5258537	0.5320724	0.4514531623796646	0.4597121786003523	0.4431941461589769	0.0010692544561670125	0.0019498945846528892	0.002587390411046109	0.0029479454843439057	0.003116765079559991
ni3-FDOPA-DAT-D1-NMDA	76.5	0.33283368	0.37348235	0.44397497	0.47253785	0.505715	0.52749795	0.5327044	0.4520079582753076	0.4602006896065411	0.4438152269440742	0.0009817635391278778	0.001747647763368887	0.002243122698311506	0.0025000000429504232	0.0025773521344573114
ni3-FDOPA-DAT-D1-NMDA	77.0	0.33445534	0.37324813	0.4436623	0.47405508	0.50707144	0.52841425	0.5318803	0.4525224168358316	0.4606500243346958	0.4443948093369674	0.0008806401284858767	0.0015181359548790962	0.0018786910281768932	0.0020475106233929785	0.002029985456904193
ni3-FDOPA-DAT-D1-NMDA	77.5	0.33408096	0.37474245	0.4453246	0.47592935	0.5071405	0.52841425	0.5323909	0.4529897218144355	0.4610541769241886	0.4449252667046823	0.0007658842242410091	0.0012613591591836282	0.0015182365038225454	0.0015955885953294335	0.0014797764165588312
ni3-FDOPA-DAT-D1-NMDA	78.0	0.33455002	0.3724221	0.446484	0.47663	0.5071306	0.528646	0.531269	0.4534030569643175	0.4614071627521237	0.4453989511765112	0.0006374958263932196	0.0009980508996910165	0.0011668704949071018	0.0011493453284183164	0.0009318363830795318
ni3-FDOPA-DAT-D1-NMDA	78.5	0.33526033	0.37271357	0.44756493	0.47591016	0.50895345	0.5296339	0.5326134	0.4537556060386765	0.4617032195945617	0.4458079924827912	0.0004954749349426191	0.0007523522795815363	0.0008297043710884244	0.0007138921923178221	0.00039127672612421227
ni3-FDOPA-DAT-D1-NMDA	79.0	0.33547133	0.37342048	0.4503067	0.47820082	0.5105467	0.52909946	0.53296745	0.4540405527907107	0.4619371007196924	0.4461440048617291	0.0003605550732977969	0.0005293746685138823	0.0005118495020250968	0.0002943405566863122	-0.0001367911846482106
ni3-FDOPA-DAT-D1-NMDA	79.5	0.3363932	0.37452573	0.45115632	0.47782114	0.51292115	0.5281222	0.5328663	0.4542510809736191	0.4621044599328301	0.4463977020144082	0.0002568773446389172	0.00033422943614580536	0.000218417257375203	-0.0001041982088184068	-0.000647255979580208
ni3-FDOPA-DAT-D1-NMDA	80.0	0.3351742	0.37519813	0.4513066	0.47832102	0.5128219	0.5274577	0.5327247	0.4544011078640085	0.4622285569274119	0.446573658800605	0.00016881959521608536	0.00015129442872729992	-6.62145166114847e-05	-0.0004973462579460075	-0.001155739812421619
ni3-FDOPA-DAT-D1-NMDA	80.5	0.33599252	0.3763712	0.45053667	0.48036614	0.5131296	0.52785534	0.5346941	0.454507958318258	0.4623369759318203	0.4466789407046957	7.735209150688815e-05	-3.846008726371419e-05	-0.000361075553457324	-0.0009041333242191252	-0.0016852012976755204
ni3-FDOPA-DAT-D1-NMDA	81.0	0.33779863	0.3762295	0.44748065	0.476654	0.5101655	0.5274074	0.53398484	0.4545699274592246	0.4624329028194172	0.446706952099032	-1.7525166488785437e-05	-0.00023503411182757006	-0.0006661658531620929	-0.0013245594076377043	-0.0022365778715480733
ni3-FDOPA-DAT-D1-NMDA	81.5	0.34019858	0.3765129	0.4482814	0.47275788	0.50729847	0.5270854	0.5342533	0.4545853104097649	0.4625195186262607	0.4466511021932692	-0.00011581217877060235	-0.00043842764496421216	-0.0009814854157260133	-0.0017625533891824086	-0.0028053823668763855
ni3-FDOPA-DAT-D1-NMDA	82.0	0.34265852	0.37643763	0.44672722	0.47315982	0.5072096	0.5302291	0.53546464	0.4545524022927358	0.4625998197682798	0.4465049848171918	-0.00021750894533878462	-0.0006486406866733074	-0.0013070342411489189	-0.002219052705059288	-0.003387127616498009
ni3-FDOPA-DAT-D1-NMDA	82.5	0.34117082	0.37829453	0.44376495	0.47410777	0.50357294	0.5292154	0.5358045	0.4544694982309943	0.4626764366069604	0.4462625598550283	-0.0003226154661936098	-0.000865673236955411	-0.0016467412104118062	-0.002689570188105783	-0.003977326453250496
ni3-FDOPA-DAT-D1-NMDA	83.0	0.34202263	0.38192245	0.44267812	0.47334167	0.50509906	0.5278201	0.53736824	0.454334893347397	0.4627514736290419	0.4459183130657521	-0.0004311317413345228	-0.0010895252958101342	-0.0020015437597205032	-0.0031696186711592245	-0.004571491709971343
ni3-FDOPA-DAT-D1-NMDA	83.5	0.3435631	0.38140234	0.44074014	0.47159594	0.5049414	0.5250853	0.5340355	0.4541468827648007	0.4628263937545849	0.4454673717750165	-0.0005430577707618012	-0.0013241257442181964	-0.0023669547219121734	-0.003654710987056886	-0.005165136219497823
ni3-FDOPA-DAT-D1-NMDA	84.0	0.343667	0.3789599	0.44070292	0.4720118	0.50305164	0.5214617	0.53433436	0.4539037616060625	0.4629019624971029	0.4449055607150221	-0.0006583935544756114	-0.0015704120183859804	-0.0027384869298247017	-0.00414035996863682	-0.0057537728146677125
ni3-FDOPA-DAT-D1-NMDA	84.5	0.3421913	0.3808513	0.43933985	0.47188753	0.5017494	0.5195123	0.5315266	0.4536038249940389	0.4629782565999082	0.4442293933881695	-0.0007810679734563952	-0.0018238969511503722	-0.003111653216295085	-0.004622078448736022	-0.006332914328318007
ni3-FDOPA-DAT-D1-NMDA	85.0	0.34201396	0.38043818	0.43819195	0.46948075	0.49951717	0.51886827	0.53044105	0.4532453680515869	0.463054729941546	0.4434360061616278	-0.000912018463910369	-0.0020800933753490902	-0.0034819664141612083	-0.005095379260192101	-0.006898073593286702
ni3-FDOPA-DAT-D1-NMDA	85.5	0.34158152	0.3816157	0.43666005	0.46780285	0.49774936	0.5173472	0.52961874	0.4528227570205825	0.4631265292996851	0.4425189847414799	-0.001042828977693977	-0.0023305852428386897	-0.003841010475279627	-0.0055518463548616115
ni3-FDOPA-DAT-D1-NMDA	86.0	0.34252873	0.3803227	0.43280166	0.4662035	0.49944854	0.51661986	0.526115	0.4523333495876765	0.4631916843866939	0.4414750147886592	-0.0011680749114387212	-0.0025699479502508393	-0.004183360796281732	-0.005986055129376333
ni3-FDOPA-DAT-D1-NMDA	86.5	0.34282294	0.378605	0.43370843	0.46455887	0.497001	0.516336	0.5235802	0.4517799280428885	0.4632529035662647	0.4403069525195123	-0.0012877562651447128	-0.00279818149758565	-0.0045090173771676345
ni3-FDOPA-DAT-D1-NMDA	87.0	0.34332067	0.37938592	0.4308332	0.46451613	0.4957451	0.51661485	0.5235802	0.4511652746762378	0.4633120976514601	0.4390184517010156	-0.0014018730388121181	-0.003015285884843011	-0.004817980217937612
ni3-FDOPA-DAT-D1-NMDA	87.5	0.34343755	0.37593728	0.4276376	0.46006003	0.4940273	0.51580346	0.5209115	0.4504921717777438	0.4633705179804234	0.4376138255750642	-0.0015104252324409373	-0.0032212611120229218
ni3-FDOPA-DAT-D1-NMDA	88.0	0.34316486	0.3725104	0.42538765	0.45847136	0.49002632	0.51495785	0.5205265	0.4497634016374257	0.4634289062505354	0.4360978970243159	-0.0016134128460308927	-0.0034161071791254938
ni3-FDOPA-DAT-D1-NMDA	88.5	0.34012944	0.37056416	0.42220604	0.45635176	0.4900166	0.51330334	0.52046657	0.4489817465453029	0.4634876376371116	0.4344758554534941	-0.0017108358795819845
ni3-FDOPA-DAT-D1-NMDA	89.0	0.3398271	0.37020257	0.4200345	0.45426893	0.48886088	0.5106309	0.5193226	0.4481499887913948	0.4635468464407023	0.4327531311420873	-0.001802694333094601
ni3-FDOPA-DAT-D1-NMDA	89.5	0.33865717	0.36836076	0.41833746	0.4527069	0.48681465	0.50898314	0.5208015	0.4472709106657209	0.4636065298282141	0.4309352915032276
ni3-FDOPA-DAT-D1-NMDA	90.0	0.3387823	0.36738354	0.41720888	0.45047566	0.4836944	0.50797004	0.5212816	0.4463472944583002	0.463666629553951	0.4290279593626495
ni4-GI-5HT1b-MU-A4B2	5.0	0.19393915	0.17040014	0.13525823	0.111855924	0.08840403	0.050779626	0.037067857	0.1166436183098654	0.1265477203093113	0.1067395163104195	-0.0046429791292336015	-0.009150955152874007	-0.013536530148613099	-0.017812306194142896	-0.021990885367155197
ni4-GI-5HT1b-MU-A4B2	5.5	0.19177446	0.16740894	0.13325597	0.108366646	0.08660886	0.050195877	0.038539115	0.1143044657271937	0.1236460274855354	0.104962903968852	-0.004573902316725498	-0.009019102566703699	-0.013348202827626707	-0.017573805177186305	-0.02170524387096401
ni4-GI-5HT1b-MU-A4B2	6.0	0.18518324	0.16498326	0.13066249	0.103975594	0.083924904	0.052589085	0.03639986	0.1120006391806318	0.1208053679873389	0.1031959103739247	-0.004507976023640406	-0.008893551019379498	-0.013169327064909295	-0.017347906237921595	-0.021427154360215306
ni4-GI-5HT1b-MU-A4B2	6.5	0.18470052	0.16057277	0.1309292	0.10161794	0.083796754	0.053029902	0.034102656	0.1097305634104682	0.1180257909219566	0.1014353358989799	-0.004445200249978201	-0.008774300510901209	-0.012999902860460807	-0.01713134155423851	-0.02115411938373131
ni4-GI-5HT1b-MU-A4B2	7.0	0.17822978	0.15698642	0.12840784	0.10296225	0.08515214	0.053722102	0.03297928	0.1074926631569914	0.1153073137087972	0.0996780126051856	-0.004385574995739092	-0.008661351041268889	-0.01283993021428119	-0.0169191783365749	-0.0208836414903346
ni4-GI-5HT1b-MU-A4B2	7.5	0.17482506	0.15307248	0.1264405	0.10221407	0.08368803	0.051110223	0.032546937	0.10528536316049	0.1126498753470776	0.0979208509739023	-0.004329100260923008	-0.008554702610482606	-0.01268614130426031	-0.01670891913375311	-0.020613223228847496
ni4-GI-5HT1b-MU-A4B2	8.0	0.17236948	0.15175441	0.12443105	0.09737699	0.08196028	0.049731992	0.03098752	0.1031070881612523	0.1100532770912203	0.0961608992312844	-0.004275776045529797	-0.008454355218542098	-0.012533603340835808	-0.01649806649459551	-0.0203403671480923
ni4-GI-5HT1b-MU-A4B2	8.5	0.17007074	0.14826836	0.12294322	0.098334685	0.0804232	0.047181018	0.028961273	0.100956262899567	0.1075171105991533	0.0943954151999807	-0.0042256023495595985	-0.008357041043337302	-0.0123798188728301	-0.01628412296792449	-0.0200625757968914
ni4-GI-5HT1b-MU-A4B2	9.0	0.16625531	0.14683399	0.12100985	0.100889444	0.082274735	0.04629605	0.028119968	0.0988313121157225	0.1050406760895512	0.0926219481418939	-0.004178579173012301	-0.008257827295306011	-0.012222290449065712	-0.016064591102562503	-0.019777351724067305
ni4-GI-5HT1b-MU-A4B2	9.5	0.16470988	0.14377412	0.11864719	0.09935488	0.08025244	0.0460526	0.027209243	0.0967306605500074	0.1026228966588245	0.0908384244411904	-0.004131438693777703	-0.008154216523270502	-0.01205852061836489	-0.0158369734473318	-0.019482197478442292
ni4-GI-5HT1b-MU-A4B2	10.0	0.16397707	0.14535688	0.11795507	0.09642335	0.080128245	0.044653837	0.025789218	0.0946527329427102	0.1002622393222033	0.0890432265632171	-0.0040792481222937105	-0.008043711276053411	-0.011886011929550203	-0.015598772551055004	-0.019174615608838902
ni4-GI-5HT1b-MU-A4B2	10.5	0.16232592	0.14142886	0.117540635	0.09462166	0.08141295	0.044255875	0.025823945	0.0925992218562297	0.0979600123426194	0.08723843136984	-0.004022777829492799	-0.007927081924587187	-0.011705534753554098	-0.01535075878466459	-0.018855376486189693
ni4-GI-5HT1b-MU-A4B2	11.0	0.15667424	0.14192455	0.11737644	0.09222554	0.0789641	0.041478273	0.02504066	0.0905734848204165	0.0957191268987171	0.0854278427421159	-0.003964463153759701	-0.007806763807256492	-0.011519524428761294	-0.015095367486545191	-0.018536691036728198
ni4-GI-5HT1b-MU-A4B2	11.5	0.15101667	0.14044164	0.116653256	0.08995487	0.07609731	0.039879225	0.023261981	0.0885764440267369	0.0935398425448313	0.0836130455086424	-0.003904304095094388	-0.007682756924061299	-0.01132798095517179	-0.014832598656696894	-0.01822685931302609
ni4-GI-5HT1b-MU-A4B2	12.0	0.1462273	0.13815752	0.11710279	0.08904919	0.07450734	0.037519645	0.022150865	0.0866090216666568	0.0914220626486325	0.0817959806846812	-0.0038423006534967913	-0.007555061275001593	-0.01113090433278549	-0.014572227882968497	-0.0179236680121673
ni4-GI-5HT1b-MU-A4B2	12.5	0.14522298	0.13631868	0.115007974	0.08887429	0.074441426	0.037199143	0.02074276	0.0846721399316425	0.0893652967029522	0.0799789831603328	-0.0037784528289669106	-0.007423676860077402	-0.010928294561602506	-0.014322555217931701	-0.017624903831236008
ni4-GI-5HT1b-MU-A4B2	13.0	0.1404495	0.13273007	0.111855924	0.08712947	0.07146806	0.03545391	0.02027598	0.08276672101316	0.0873686553870683	0.0781647866392518	-0.0037127606215048015	-0.007288603679288699	-0.010729927229471706	-0.014081367358670507	-0.0173283534673163
ni4-GI-5HT1b-MU-A4B2	13.5	0.13967879	0.12911741	0.112636894	0.08671375	0.068286754	0.035280168	0.02035699	0.0808936871026756	0.0854308824988631	0.076356491706488	-0.0036452240311104916	-0.007149841732635595	-0.01054410238896479	-0.013846451002269097	-0.017031803617492403
ni4-GI-5HT1b-MU-A4B2	14.0	0.13711224	0.12699299	0.109954834	0.08399092	0.06460343	0.035654675	0.019531466	0.0790539603916552	0.083550421113524	0.0745574996697864	-0.003575843057783898	-0.007017166607966904	-0.010368606737165706	-0.0136155928458115	-0.0167330409788482
ni4-GI-5HT1b-MU-A4B2	14.5	0.13685295	0.12563738	0.108421266	0.08074533	0.060952816	0.035693284	0.017826496	0.0772484630715651	0.0817255049771548	0.0727714211659753	-0.0035046177015251034	-0.006898878357854299	-0.010201226971158606	-0.013386579586381911	-0.016429852248467804
ni4-GI-5HT1b-MU-A4B2	15.0	0.13497156	0.12253612	0.103714444	0.078281224	0.06106506	0.03453118	0.017703062	0.0754781173338713	0.0799542622604096	0.0710019724073329	-0.0034413235501830064	-0.006792763679381808	-0.010039749788027602	-0.013157197921064304	-0.0161200241234353
ni4-GI-5HT1b-MU-A4B2	15.5	0.13033696	0.12149115	0.10369885	0.07648128	0.059191976	0.03275539	0.015327085	0.07374384537004	0.0782348183677193	0.0692528723723607	-0.0033942606563291955	-0.006696609269633502	-0.009881961884856807	-0.0129252345469427	-0.015801343300834804
ni4-GI-5HT1b-MU-A4B2	16.0	0.12781204	0.11842429	0.10221407	0.07553108	0.05870442	0.030176992	0.0117808	0.0720367937836883	0.0765525346486291	0.0675210529187476	-0.0033514401291988016	-0.006598426237844596	-0.009715874370881297	-0.012678700573252294	-0.015461820889901397
ni4-GI-5HT1b-MU-A4B2	16.5	0.12495976	0.1157387	0.10147769	0.07401104	0.05695565	0.02810839	0.011447195	0.0703495847137108	0.0748946905375718	0.0658044788898499	-0.0033023486133043067	-0.006487701228527612	-0.009530973890613505	-0.012407082644505608	-0.015133711034302708
ni4-GI-5HT1b-MU-A4B2	17.0	0.12356178	0.11152406	0.098981045	0.07122389	0.054271262	0.02524516	0.01008585	0.0686853536544895	0.0732628800217056	0.0641078272872735	-0.003246986108645794	-0.006364434241682496	-0.009327260444053492	-0.012110380760702595	-0.014851866518794693
ni4-GI-5HT1b-MU-A4B2	17.5	0.12223473	0.110446624	0.09437656	0.07019692	0.051966563	0.024006616	0.0077604633	0.0670472361004065	0.071659224668235	0.062435247532578	-0.0031853526152233053	-0.006228625277309198	-0.009104734031201302	-0.0118313624209984	-0.0146044152717787
ni4-GI-5HT1b-MU-A4B2	18.0	0.12115071	0.1104232	0.09137004	0.06892213	0.050443288	0.022366911	0.0061832606	0.0654383675458437	0.0700861702312509	0.0607905648604364	-0.0031174481330367015	-0.006080274335407698	-0.008863394652056801	-0.011604880410148899	-0.014379485221655698
ni4-GI-5HT1b-MU-A4B2	18.5	0.118917026	0.10777756	0.08903753	0.06732992	0.048634224	0.020704182	0.0049068676	0.0638618834851832	0.0685463251505196	0.0591774418198467	-0.0030432726620858927	-0.0059193814159779964	-0.008646009805775096	-0.011419062656555394	-0.014165204296827091
ni4-GI-5HT1b-MU-A4B2	19.0	0.11644219	0.10597563	0.08631749	0.06720985	0.046431303	0.018759973	0.0044248505	0.062320919412807	0.0670423415942193	0.0575994972313948	-0.0029628262023709967	-0.0057459465190200995	-0.008487432277112197	-0.011262037088618997	-0.0139497004256941
ni4-GI-5HT1b-MU-A4B2	19.5	0.11437895	0.103870355	0.08442587	0.06608274	0.04291528	0.017240195	0.0017834266	0.0608186108230973	0.0655768379212875	0.0560603837249071	-0.0028761087538921037	-0.005602737143689203	-0.008375789994469501	-0.011121931634741199	-0.0137211015366581
ni4-GI-5HT1b-MU-A4B2	20.0	0.110844776	0.10116213	0.083101705	0.0661021	0.04313162	0.016206484	0.0016446083	0.059358093210436	0.064152360628576	0.054563825792296	-0.002783120316649103	-0.005524606074741201	-0.008299210886248	-0.010986874223323104	-0.013467535558120206
ni4-GI-5HT1b-MU-A4B2	20.5	0.10725875	0.099269204	0.080167055	0.06505261	0.042077005	0.01506867	0.0014672294	0.0579425020692052	0.062771383531545	0.0531136206068654	-0.002726628389797099	-0.005499681240577398	-0.008245822880849095	-0.010844992782765996	-0.013177130418481599
ni4-GI-5HT1b-MU-A4B2	21.0	0.10450964	0.09859556	0.07696613	0.06375934	0.04157098	0.012912713	-0.0003451168	0.0565749728937869	0.0614363419599825	0.0517136038275913	-0.002741485758092098	-0.005516090569598897	-0.008203753906674001	-0.010684415241471103	-0.012838014046143702
ni4-GI-5HT1b-MU-A4B2	21.5	0.102864824	0.09700719	0.075054094	0.061959185	0.040145718	0.012091245	-0.0022422988	0.0552158736794081	0.0601014301566574	0.0503303172021587	-0.0027730528507802985	-0.005519194491051996	-0.008118364392968896	-0.0104505020286845	-0.012431010897263797
ni4-GI-5HT1b-MU-A4B2	22.0	0.10094398	0.09528701	0.07512389	0.06062384	0.038515944	0.01025939	-0.0035186633	0.0538334871356948	0.0587338676471274	0.0489331066242622	-0.0027746048115067992	-0.005462268148581903	-0.007942929483379005	-0.010096528288051604	-0.0119545675067525
ni4-GI-5HT1b-MU-A4B2	22.5	0.09903556	0.093485706	0.073503144	0.059133932	0.038067985	0.007502093	-0.004390145	0.0524428208286278	0.0573566504103489	0.0475289912469067	-0.0027461416402716973	-0.005345311542188598	-0.007677449177904201	-0.009657958046483499	-0.011423244921141301
ni4-GI-5HT1b-MU-A4B2	23.0	0.09784413	0.09177833	0.07181689	0.0594822	0.03594425	0.0066113	-0.0059480327	0.051058882324188	0.0559920838215978	0.0461256808267782	-0.002687663337075104	-0.005168324671872206	-0.007321923476544805	-0.009179962695245701	-0.010851604186961801
ni4-GI-5HT1b-MU-A4B2	23.5	0.094800636	0.09091901	0.06997992	0.05839488	0.033195455	0.005273202	-0.0060637183	0.0496966791883561	0.0546597857843499	0.0447335725923622	-0.0025991699019169007	-0.004931307537632504	-0.0069118164062118015	-0.008677103280869604	-0.010254206350745101
ni4-GI-5HT1b-MU-A4B2	24.0	0.092388876	0.08889372	0.068616055	0.058216896	0.030265762	0.0042474684	-0.0064917575	0.0483712189871129	0.0533754285281357	0.04336700944609	-0.002480661334797102	-0.004634260139469701	-0.006492299358170597	-0.008163940849886697	-0.0096456124590227
ni4-GI-5HT1b-MU-A4B2	24.5	0.09165778	0.08700903	0.06590071	0.056588143	0.02837853	0.0027667254	-0.007313136	0.0470975092864392	0.0521503169183627	0.0420447016545156	-0.002332137635715603	-0.004312646504294901	-0.006077933378952703	-0.007655036448828201	-0.009040383558326003
ni4-GI-5HT1b-MU-A4B2	25.0	0.09038249	0.08532305	0.06556379	0.05523817	0.026750037	0.0020533514	-0.007772032	0.0458905576523158	0.0509917961052655	0.0407893191993662	-0.002153598804672599	-0.0040116380233734955	-0.005683279515089595	-0.007164951124225598	-0.008453080695186396
ni4-GI-5HT1b-MU-A4B2	25.5	0.0900987	0.082600854	0.064154275	0.055071853	0.02564645	0.000642033	-0.0097464835	0.0447653716507236	0.0499043386681317	0.0396264046333154	-0.0019805088685792976	-0.0037457957432371	-0.005322898813112598	-0.006708245922610399	-0.007898264916135399
ni4-GI-5HT1b-MU-A4B2	26.0	0.08735872	0.08199911	0.06307794	0.05337793	0.024535207	-0.00086182816	-0.011512756	0.0437369588476432	0.0488911057445404	0.038582811950746	-0.0018580392187008965	-0.0035296807104169964	-0.005011352319552999	-0.006299481890513797	-0.007390497267704299
ni4-GI-5HT1b-MU-A4B2	26.5	0.085505605	0.07998466	0.062826306	0.052287485	0.024712693	-0.0021574653	-0.012507762	0.0427848627821443	0.0479216817729783	0.0376480437913103	-0.0017652868746578024	-0.0033423899445333	-0.004727737054031102	-0.005917756047556101	-0.0069088747695131986
ni4-GI-5HT1b-MU-A4B2	27.0	0.08428606	0.07838986	0.062175956	0.051842835	0.023609217	-0.0026279066	-0.013290671	0.0418789196289423	0.0469739303645723	0.0367839088933123	-0.0016716414917160999	-0.0031533131008521023	-0.004441442671812901	-0.0055324580490034025	-0.006383030809066
ni4-GI-5HT1b-MU-A4B2	27.5	0.08415791	0.07824243	0.060178775	0.050354373	0.022926327	-0.0030790684	-0.014270294	0.0410195759074865	0.0460643697568494	0.0359747820581235	-0.0015771030698754976	-0.0029624501793732994	-0.004152469172898299	-0.005143587894855396	-0.005785181142379199
ni4-GI-5HT1b-MU-A4B2	28.0	0.08190206	0.07637656	0.059540242	0.049565773	0.022887746	-0.0045790956	-0.014285722	0.0402072781372262	0.0452085699540926	0.0352059863203599	-0.0014816716091360024	-0.002769801180096801	-0.0038608165572873027	-0.0047113893173499	-0.0051332838051214025
ni4-GI-5HT1b-MU-A4B2	28.5	0.080535755	0.07551945	0.058863066	0.048096977	0.021946395	-0.004478836	-0.014775544	0.039442472837611	0.0444187730067414	0.0344661726684806	-0.0013853471094978018	-0.002575366103022801	-0.0035664848249798986	-0.0042080780725037015	-0.004445296832961403
ni4-GI-5HT1b-MU-A4B2	29.0	0.08022527	0.076159365	0.05870055	0.047926918	0.021097671	-0.0050186957	-0.015296229	0.0387256065280902	0.0437019066972206	0.0337493063589598	-0.0012881295709607984	-0.0023791449481513002	-0.0032297177082138973	-0.0036516121959854	-0.0037391782615677008
ni4-GI-5HT1b-MU-A4B2	29.5	0.0795345	0.07498429	0.057222586	0.04531069	0.020827629	-0.0061871167	-0.015901776	0.0380571257281132	0.0430584175449796	0.0330558339112468	-0.0011900189935249994	-0.002181137715482097	-0.0028227309630058997	-0.003059949723463601	-0.0030328861266088955
ni4-GI-5HT1b-MU-A4B2	30.0	0.07870801	0.075216964	0.056777697	0.04432156	0.020403283	-0.00610228	-0.016854478	0.0374374769571294	0.0424822708064923	0.0323926831077664	-0.0010910153771905018	-0.0019415881372530988	-0.0023634826250246016	-0.0024510486906069023	-0.002344378463753502
ni4-GI-5HT1b-MU-A4B2	30.5	0.07858773	0.07528289	0.05635604	0.04325138	0.019527609	-0.006395352	-0.016781192	0.0368671067345882	0.0419621174702182	0.0317720959989581	-0.0009911187219570974	-0.0016327119694809003	-0.0018699307299386014	-0.001842867133083896	-0.001691613308670202
ni4-GI-5HT1b-MU-A4B2	31.0	0.077194996	0.07516655	0.056831855	0.0430814	0.018609535	-0.008022691	-0.017591203	0.0363464615799389	0.0414832805707729	0.0312096425891049	-0.000850572760062597	-0.0012724672478340998	-0.0013600333134164005	-0.0012533630865630002	-0.001092548697027497
ni4-GI-5HT1b-MU-A4B2	31.5	0.07881277	0.073883094	0.058630902	0.04159802	0.018316375	-0.007579218	-0.01806179	0.0358759880126311	0.0410301349095283	0.0307218411157339	-0.0006415932475238029	-0.000878812007981504	-0.0008517484111267987	-0.0007004945867131046	-0.0005651426644941032
ni4-GI-5HT1b-MU-A4B2	32.0	0.07856445	0.07334807	0.058549646	0.041779567	0.018829407	-0.008115243	-0.018786974	0.0354958888198763	0.0406327078107103	0.0303590698290424	-0.0004218944877715028	-0.0005094605533538035	-0.0004027903265004032	-0.00024197593696489994	-0.00016710951450070455
ni4-GI-5HT1b-MU-A4B2	32.5	0.078063965	0.07370862	0.058940455	0.04108815	0.018578675	-0.009584514	-0.019597044	0.0352343947651073	0.0403294055007373	0.0301393840294773	-0.00023721876045770113	-0.0002101551636029958	-5.890133918930174e-05	7.645058302969965e-05	0.00016371880122240112
ni4-GI-5HT1b-MU-A4B2	33.0	0.077835076	0.073437236	0.059052728	0.04051264	0.018489955	-0.009615365	-0.020561447	0.0350739943321048	0.0401187881814678	0.0300292004827418	-8.756606558230073e-05	1.9104161271099596e-05	0.00017991855080660285	0.00025478497327079824	0.0005294276512634033
ni4-GI-5HT1b-MU-A4B2	33.5	0.07871189	0.0737474	0.058565125	0.04040063	0.018243086	-0.009885315	-0.02137929	0.0349971760046496	0.0399984678215159	0.0299958841877832	2.706359685470533e-05	0.0001783174212683994	0.0003136693434874008	0.00040093756168010225	0.0009212795966214021
ni4-GI-5HT1b-MU-A4B2	34.0	0.079813905	0.07532167	0.058627035	0.040837083	0.018111935	-0.010186118	-0.020449573	0.0349864282665225	0.0399627284356528	0.0300101280973921	0.00010667022685340033	0.0002674846163889036	0.000342351038853099	0.000616993716845704	0.0013305371982954006
ni4-GI-5HT1b-MU-A4B2	34.5	0.07904946	0.07664419	0.057582382	0.040493328	0.017996216	-0.009974013	-0.01996737	0.0350242396015043	0.0400005397706347	0.0300479394323739	0.00015125382441369406	0.00028660574663269545	0.0003738739648253969	0.0008942159997666968	0.001748463017284499
ni4-GI-5HT1b-MU-A4B2	35.0	0.08043096	0.07655886	0.058851458	0.041474413	0.018111935	-0.009387838	-0.019878646	0.0350930984933759	0.0400943903102422	0.0300918066765095	0.00016081438953550325	0.00023568081199969865	0.0005103234899923037	0.0012238669714420003	0.002166319614587804
ni4-GI-5HT1b-MU-A4B2	35.5	0.07942973	0.07705535	0.059691165	0.041289005	0.017973073	-0.00976191	-0.019643335	0.035175493425918	0.0402202872752809	0.030130699576555	0.00013535192221900139	0.00022262014041170286	0.0007429621753530027	0.0015972091928708049	0.0025753695512044025
ni4-GI-5HT1b-MU-A4B2	36.0	0.07978286	0.07780404	0.0589598	0.042196754	0.018347234	-0.009781192	-0.020036807	0.0352539128829114	0.0403489236185414	0.0301589021472814	7.486642246419539e-05	0.00034950910045680045	0.001063052581906497	0.002005505225052301	0.002966875388133401
ni4-GI-5HT1b-MU-A4B2	36.5	0.07873129	0.07823855	0.060287137	0.041883864	0.017942214	-0.010999836	-0.020067668	0.035310845348137	0.040447664338971	0.030174026357303	8.726821819270147e-05	0.0006076102531340014	0.0014618572706518035	0.002440017628985401	0.003332099686373803
ni4-GI-5HT1b-MU-A4B2	37.0	0.07827347	0.078890376	0.060136203	0.041285142	0.018104222	-0.009866033	-0.020036807	0.0353287793053756	0.0404829262022727	0.0301746324084784	0.00027464267799260506	0.0009881861594423016	0.0019306388025881055	0.002892008965669206	0.0036623050069247015
ni4-GI-5HT1b-MU-A4B2	37.5	0.077063106	0.07941809	0.060267787	0.040686447	0.018239228	-0.009592228	-0.019901792	0.0353981135663297	0.0405349325571637	0.0302612945754957	0.0005203420349412999	0.001374589052459102	0.0023527494107926997	0.0032448314681811016	0.003840843582863497
ni4-GI-5HT1b-MU-A4B2	38.0	0.07734628	0.08067159	0.06122375	0.04089116	0.018324088	-0.009295285	-0.020121675	0.0356034219833682	0.0406984327189983	0.0305084112477382	0.0007135434814496966	0.0016559961245955004	0.0026173662876766007	0.0033876623289320965	0.0038825490750378985
ni4-GI-5HT1b-MU-A4B2	38.5	0.077617824	0.08045813	0.061912734	0.041277416	0.019597044	-0.008971349	-0.020383993	0.035918455601271	0.040963249450634	0.030873661751908	0.0008542470175178021	0.0018324073758513998	0.0027244894332398018	0.003320501547922197	0.003913216834215097
ni4-GI-5HT1b-MU-A4B2	39.0	0.077264816	0.08079968	0.06248951	0.0411654	0.019527609	-0.008809382	-0.02077362	0.0363169654648179	0.0413182572816843	0.0313156736479515	0.0009424526431458038	0.0019038228062269041	0.0026741188474824	0.003169005593588202	0.003933055183891601
ni4-GI-5HT1b-MU-A4B2	39.5	0.07710189	0.08227862	0.062876634	0.042606235	0.019342449	-0.008697548	-0.021251982	0.0367727026187888	0.0417490027879192	0.0317964024496585	0.0009781603583335977	0.0018702424157219996	0.002466254530404395	0.003058969816697295	0.0039422724475634
ni4-GI-5HT1b-MU-A4B2	40.0	0.07704759	0.08130814	0.064018756	0.0435025	0.020383993	-0.008705261	-0.020584593	0.0372594181079637	0.0422357182770941	0.0322831179388333	0.0009613701630811003	0.001731666204336596	0.002226552950442398	0.0029906025407457973	0.003941076948726495
ni4-GI-5HT1b-MU-A4B2	40.5	0.07848685	0.08186324	0.06503325	0.04358749	0.020461148	-0.006673	-0.019103285	0.0377508629771224	0.0427521547939887	0.032749571160256	0.000892082057388402	0.0014880941720707974	0.002080809458363697	0.002964112089229802	0.0039296770108772985
ni4-GI-5HT1b-MU-A4B2	41.0	0.07870025	0.08168855	0.064944185	0.044522468	0.020935645	-0.006453195	-0.019033851	0.0382207882710448	0.0432655821204077	0.0331759944216818	0.0007702960412554957	0.0012651827873612978	0.002029232377664697	0.0029797067856453946	0.003908280957511896
ni4-GI-5HT1b-MU-A4B2	41.5	0.07916975	0.08183606	0.06573031	0.04486248	0.022349572	-0.006507182	-0.018968273	0.0386429450345108	0.0437379557701408	0.0335479342988808	0.0005960121146823955	0.0011887274009752952	0.0020720300318414	0.0030375949534888966	0.0038770971121264985
ni4-GI-5HT1b-MU-A4B2	42.0	0.07884381	0.08396762	0.06600141	0.044955213	0.02289932	-0.0069545046	-0.019608617	0.0389910843123003	0.0441279033031343	0.0338542653214663	0.0004948867461058021	0.0012589363364092013	0.002209410744389899	0.0031379849162564005	0.003836333798217198
ni4-GI-5HT1b-MU-A4B2	42.5	0.07995749	0.084223926	0.06703167	0.04502476	0.024099214	-0.006592019	-0.017899783	0.0392389571491932	0.0443931040460904	0.0340848102522961	0.0005927152862928997	0.0014760179171590046	0.002441582838806501	0.003281084997444103	0.003786199339280101
ni4-GI-5HT1b-MU-A4B2	43.0	0.08026408	0.08650785	0.06853858	0.04524114	0.02391016	-0.0068426738	-0.017992359	0.0394859710584061	0.0446226778342651	0.0343492642825471	0.0007640495903033992	0.0017145239982840968	0.0026430981701505984	0.003341447052111396	0.0036867879448833976
ni4-GI-5HT1b-MU-A4B2	43.5	0.08107137	0.08640295	0.07015042	0.04524114	0.024851596	-0.00632594	-0.017768636	0.0398316724354861	0.044927653245254	0.0347356916257183	0.0008833026308661049	0.0018488675525136014	0.0026883697111512034	0.0031934840529872013	0.0035093951459872
ni4-GI-5HT1b-MU-A4B2	44.0	0.080916114	0.08888206	0.070735574	0.0463231	0.024936482	-0.0057282303	-0.018092649	0.0402500206487095	0.0453000207987041	0.0352000204987148	0.0009504744079806976	0.0018790485798471993	0.0025773974618079967	0.0029227383545799984	0.003271031248175099
ni4-GI-5HT1b-MU-A4B2	44.5	0.08274062	0.08889372	0.07091772	0.047045756	0.025661884	-0.006094568	-0.017583488	0.0407149750663522	0.0457298755990089	0.0357000745336954	0.0009655649216474965	0.0018050670802850985	0.0023101814221210965	0.002626092515121095	0.0029887065570309013
ni4-GI-5HT1b-MU-A4B2	45.0	0.083016284	0.08897534	0.071173504	0.047351062	0.025631014	-0.007313136	-0.017240195	0.0412004950566902	0.0462023606975578	0.0361986294158226	0.0009285741718665017	0.0016269230538272991	0.001972263946599301	0.0023205568401944016	0.0026794313781385026
ni4-GI-5HT1b-MU-A4B2	45.5	0.08280274	0.09018811	0.070677444	0.048332743	0.026140355	-0.007332417	-0.01689305	0.0416805399879997	0.0466954405206565	0.036665639455343	0.000839502158637602	0.0013446165004736	0.0016605275934735986	0.0020231416353834047	0.002360216017081501
ni4-GI-5HT1b-MU-A4B2	46.0	0.08423557	0.09058465	0.069886915	0.049434345	0.027000863	-0.0069236546	-0.017463913	0.0421290692285567	0.0471790693785514	0.0370790690785621	0.0006983488819607975	0.0010436897747327992	0.0013919826683279	0.001750857206272001	0.002048070779443599
ni4-GI-5HT1b-MU-A4B2	46.5	0.085742556	0.08973718	0.070115544	0.05051674	0.026487641	-0.0068118237	-0.017332768	0.0425200421466373	0.0476160229564052	0.0374240613368694	0.000505114341835998	0.0008210254348359966	0.0011836394767458028	0.0015207138584438992	0.0017600059708086993
ni4-GI-5HT1b-MU-A4B2	47.0	0.08505116	0.09014535	0.07049531	0.051305417	0.02668058	-0.0063297963	-0.017282624	0.0428274181105175	0.0479641248863765	0.0376907113346584	0.0003453408927720017	0.0006936337863671024	0.0010525083243112035	0.0013497218974828015	0.0015130318967605041
ni4-GI-5HT1b-MU-A4B2	47.5	0.08566875	0.090755716	0.07130528	0.051966563	0.02819715	-0.0056472505	-0.01789207	0.0430251564884733	0.0481793033853704	0.0378710095915761	0.00031591109299999864	0.0006785251349098048	0.0010155995166079013	0.0012548916289727013	0.0013241588628827017
ni4-GI-5HT1b-MU-A4B2	48.0	0.08648454	0.09056132	0.07227039	0.05165338	0.028293628	-0.005053401	-0.01770692	0.0431727590032895	0.0483095779941235	0.0380359400124555	0.00034829289359510074	0.0007071674315392018	0.0010043810047107998	0.0011676910039885025	0.0011248548202505981
ni4-GI-5HT1b-MU-A4B2	48.5	0.08600282	0.09069351	0.07211922	0.051347945	0.028158559	-0.005219216	-0.01617177	0.0433410675814733	0.0484360783171033	0.0382460568458433	0.0003626140419098062	0.0006996884236079026	0.0009389805359727027	0.001008247769882703	0.0008377282632965055
ni4-GI-5HT1b-MU-A4B2	49.0	0.08607663	0.09121062	0.072185114	0.051920164	0.029401237	-0.0054004556	-0.015828494	0.0435210518968846	0.0485658457462476	0.0384762580475216	0.00035887453794410107	0.0006560881111156991	0.0008193981103934017	0.0007765619266554974	0.00047741957105810334
ni4-GI-5HT1b-MU-A4B2	49.5	0.08651173	0.09122617	0.073076695	0.05202069	0.03098752	-0.004841313	-0.015847778	0.0437036816233831	0.0487049734402495	0.0387023898065168	0.00033707438169809645	0.0005763664940628965	0.0006456337279728969	0.00047511422138669934	6.216819147189523e-05
ni4-GI-5HT1b-MU-A4B2	50.0	0.08643792	0.091397256	0.0734101	0.05177324	0.03117279	-0.004768046	-0.015847778	0.0438799264348287	0.0488562266039591	0.0389036262656983	0.000297213573171598	0.00046052357244930064	0.0004176873887113963	0.00011854503311400227	-0.00038978642752560133
ni4-GI-5HT1b-MU-A4B2	50.5	0.086418495	0.09130005	0.074383266	0.051224228	0.032813292	-0.004505829	-0.015882492	0.0440407560050812	0.0490170561742116	0.0390644558359508	0.00023929211236480008	0.0003085593462748004	0.0001380398396886029	-0.0002749061902262012	-0.0008602048379982019
ni4-GI-5HT1b-MU-A4B2	51.0	0.08540073	0.09269223	0.07461204	0.05133248	0.033048764	-0.0032487365	-0.015107239	0.0441771400080003	0.0491784318248667	0.039175848191134	0.00016330999927770262	0.0001204738155397983	-0.00017866854005759575	-0.0006870000006971994	-0.0013308475920092017
ni4-GI-5HT1b-MU-A4B2	51.5	0.084596746	0.092595	0.075267375	0.051587652	0.03297156	-0.0037924468	-0.015084097	0.044280048117446	0.049324841966809	0.039235254268083	6.926723391000034e-05	-0.00010125227267619719	-0.0005141983025910013	-0.001099496950363002	-0.0017834752416222982
ni4-GI-5HT1b-MU-A4B2	52.0	0.0840414	0.091626674	0.075891756	0.05076803	0.032682046	-0.0033181463	-0.015890205	0.044340450007278	0.049435460742908	0.0392454392716479	-4.283618373790432e-05	-0.00034197853933529837	-0.000850309999974902	-0.0014941575912869043	-0.002199848338901002
ni4-GI-5HT1b-MU-A4B2	52.5	0.084596746	0.091416694	0.07468571	0.049952336	0.03264344	-0.0028284227	-0.014740832	0.044349315351356	0.04948613434219	0.039212496360522	-0.00017051950658619752	-0.0005834655365010016	-0.0011687641842730023	-0.0018527424755322985	-0.002561727435908802
ni4-GI-5HT1b-MU-A4B2	53.0	0.083505526	0.091817215	0.07516655	0.051154636	0.033075787	-0.0036112098	-0.014906679	0.0442976138235401	0.0494517607204372	0.0391434669266429	-0.00029914235559739405	-0.0008074738162369977	-0.001451321407549	-0.0021570121551630975	-0.002850873084709396
ni4-GI-5HT1b-MU-A4B2	53.5	0.08369579	0.09135837	0.07559701	0.05112757	0.03264344	-0.0027744377	-0.014224012	0.0441787958447698	0.0493156148356038	0.0390419768539358	-0.0004129460299148041	-0.0009982446776868048	-0.001682222968946101	-0.0023912079293226043	-0.0030515265844462056
ni4-GI-5HT1b-MU-A4B2	54.0	0.08257756	0.09084903	0.07560864	0.052070957	0.03234621	-0.0035302318	-0.013691774	0.0439984714679427	0.0490934822035727	0.0389034607323127	-0.0005083314606396036	-0.001152179051951606	-0.0018578697995657034	-0.002551730729112002	-0.003251313110038706
ni4-GI-5HT1b-MU-A4B2	54.5	0.080019586	0.09062742	0.07560477	0.05258135	0.03280557	-0.003730749	-0.013927038	0.043765849814855	0.048810643664218	0.0387210559654921	-0.0005852986477720007	-0.001269276939031297	-0.0019782618994078002	-0.0026385805545314014	-0.003528437134767297
ni4-GI-5HT1b-MU-A4B2	55.0	0.08043096	0.09090345	0.074142866	0.051862165	0.032712925	-0.0042359	-0.013807477	0.0434901400073031	0.0484914318241694	0.0384888481904367	-0.0006438475913120023	-0.0013495383389260998	-0.0020433992684723984	-0.0027429816493991024	-0.0038633690028255993
ni4-GI-5HT1b-MU-A4B2	55.5	0.078739055	0.09030474	0.07355355	0.05146393	0.032836452	-0.004436419	-0.014860396	0.043180551167083	0.0481568513362134	0.0382042509979526	-0.0006839782912592962	-0.0013929632516357995	-0.0020532819067594008	-0.002943138486995296	-0.0042365790584067
ni4-GI-5HT1b-MU-A4B2	56.0	0.07852954	0.09104732	0.07362333	0.052248817	0.03273995	-0.0048220325	-0.016869906	0.0428462924159911	0.0478225925851215	0.0378699922468608	-0.0007056907476140975	-0.001399551677160396	-0.0020991340580871	-0.003219521411513597	-0.004628537645703999
ni4-GI-5HT1b-MU-A4B2	56.5	0.078157075	0.08998985	0.07264252	0.051630184	0.03190231	-0.005057257	-0.016526623	0.0424965728758237	0.0474978646926901	0.0374952810589574	-0.0007089849603765033	-0.0013693036155001045	-0.002259160195736	-0.003552600767147404	-0.005019715108911103
ni4-GI-5HT1b-MU-A4B2	57.0	0.0772299	0.0900987	0.07310771	0.051081177	0.03234621	-0.005381175	-0.016962478	0.042140601668377	0.04718539551774	0.037095807819014	-0.0006938609295462986	-0.0013934433104730026	-0.0025138306638994995	-0.003922846898089902	-0.0053905817922211
ni4-GI-5HT1b-MU-A4B2	57.5	0.073898606	0.08909194	0.072758816	0.051135305	0.031246126	-0.0039004178	-0.017109051	0.0417875879154472	0.0468825986510773	0.0366925771798172	-0.0006603186551236012	-0.0015501752353594966	-0.002843615806770901	-0.0043107301485346	-0.005721608039827401
ni4-GI-5HT1b-MU-A4B2	58.0	0.07292938	0.08896757	0.07154945	0.050764162	0.031095594	-0.0052115037	-0.017213196	0.0414467407388307	0.0465835597296647	0.0363099217479967	-0.000699582380926704	-0.001819969734353201	-0.003228985968543603	-0.004696720862674801	-0.005993264195923401
ni4-GI-5HT1b-MU-A4B2	58.5	0.073266655	0.08814754	0.07267741	0.05007217	0.030933484	-0.005998163	-0.017649062	0.0411272692603236	0.0462814161572208	0.0359731223634264	-0.0008898565802358954	-0.0021832971516472996	-0.003650411493410999	-0.0050612893847038	-0.006186020604702497
ni4-GI-5HT1b-MU-A4B2	59.0	0.0723518	0.087580204	0.07144093	0.04984796	0.029555613	-0.0069390796	-0.01813508	0.040747158357904	0.045883977348738	0.03561033936707	-0.0011203873534264969	-0.002529403587616899	-0.003997138481748097	-0.005293681814996697	-0.006189123366539893
ni4-GI-5HT1b-MU-A4B2	59.5	0.073045686	0.08645734	0.070464306	0.050710037	0.029821916	-0.00734013	-0.01883712	0.0402374126800877	0.0453324234157177	0.0351424019444576	-0.0012934405714114042	-0.0027605549131751034	-0.004171432804467905	-0.005296164024466601	-0.006078117639768302
ni4-GI-5HT1b-MU-A4B2	60.0	0.071999066	0.08570371	0.06986367	0.05035051	0.029455269	-0.008338909	-0.01848224	0.0396267710044775	0.0446715648538404	0.0345819771551145	-0.0014090162341904022	-0.0028767511283216	-0.0041732944615702	-0.0050687360131133966	-0.0060152649958436985
ni4-GI-5HT1b-MU-A4B2	60.5	0.0707627	0.08430159	0.06874003	0.049476866	0.028679546	-0.0088055255	-0.018902697	0.0389439721086763	0.0439452639255426	0.0339426802918099	-0.0014671143417636992	-0.0028779922330565005	-0.004002723453055197	-0.004784677068356898	-0.005984038860820197
ni4-GI-5HT1b-MU-A4B2	61.0	0.069596305	0.08218933	0.06822865	0.050018054	0.028556053	-0.008766962	-0.018829407	0.0382177547702871	0.0431940549394174	0.0332414546011567	-0.001467734894131198	-0.0027642782273797975	-0.0036597197789229943	-0.004606248761653296	-0.0059679126607520006
ni4-GI-5HT1b-MU-A4B2	61.5	0.06904611	0.08168467	0.06722146	0.050280925	0.02856377	-0.009137173	-0.019562326	0.0374768577669126	0.042453157936043	0.0325005575977823	-0.0014108778912928013	-0.002535609111291498	-0.0033175627265931984	-0.004516924519056498	-0.005950359821693001
ni4-GI-5HT1b-MU-A4B2	62.0	0.06916622	0.0823485	0.0641504	0.050628852	0.026892815	-0.00975034	-0.019419597	0.0367500198761559	0.0417513116930223	0.0317487280592896	-0.0012965433332485995	-0.0021919848847917964	-0.0031385138675220983	-0.004500177766620803	-0.005914853769697501
ni4-GI-5HT1b-MU-A4B2	62.5	0.068306126	0.080473654	0.063081816	0.049890485	0.026572533	-0.00961151	-0.019886361	0.0360659798756198	0.0411107737249828	0.0310211860262569	-0.0011247312199986967	-0.001906684835300397	-0.0031060466277636964	-0.004539481930400199	-0.005844867930819397
ni4-GI-5HT1b-MU-A4B2	63.0	0.06803882	0.079472415	0.06206757	0.0503853	0.0262484	-0.010995979	-0.020268265	0.0354534765429073	0.0405484872785373	0.0303584658072772	-0.0008954415515431968	-0.0018419705342734988	-0.003203634433372203	-0.004618310436448902	-0.005723875731112899
ni4-GI-5HT1b-MU-A4B2	63.5	0.06592395	0.07921631	0.060558047	0.04990595	0.02687352	-0.011235084	-0.02048815	0.0349412486556211	0.0400780676464551	0.0298044296647871	-0.0007819536153017004	-0.0019813154077649997	-0.0034147507104015026	-0.004720136710820701	-0.0055353505966319015
ni4-GI-5HT1b-MU-A4B2	64.0	0.06710139	0.07715233	0.059273235	0.050965197	0.02664971	-0.011208089	-0.02035699	0.0345580349913641	0.0397121818882613	0.029403888094467	-0.000946528982730302	-0.0023081928818290062	-0.003722868884905705	-0.004828434179569702	-0.005262765953430504
ni4-GI-5HT1b-MU-A4B2	64.5	0.06718273	0.07672564	0.057648152	0.050369836	0.026101768	-0.011238941	-0.020534443	0.0341592950403194	0.0392960018161784	0.0290225882644604	-0.0011993617924632993	-0.0026327970950998023	-0.003938183095519	-0.004753396981330201	-0.004859000377170401
ni4-GI-5HT1b-MU-A4B2	65.0	0.06621442	0.07553496	0.05687441	0.049712665	0.024677968	-0.011728724	-0.021197973	0.0336115060086338	0.0387074868184017	0.0285155251988659	-0.0013616638990987043	-0.002776339902175403	-0.0038819051968394004	-0.004316236970700202	-0.004307929225875001
ni4-GI-5HT1b-MU-A4B2	65.5	0.06521526	0.074840814	0.056599747	0.049322248	0.024654817	-0.01166702	-0.02057302	0.0329599332478561	0.0380099333978507	0.0279099330978614	-0.001433435302636503	-0.002738821303055701	-0.003554035188866902	-0.003659638584707102	-0.003639521099141299
ni4-GI-5HT1b-MU-A4B2	66.0	0.06425494	0.07429021	0.056630693	0.04902848	0.023971891	-0.011196519	-0.021367716	0.0322498421095351	0.0372647426421918	0.0272349415768783	-0.0014146760030766987	-0.002520241297740696	-0.0029545730716014976	-0.002946265326776297	-0.002883744596565898
ni4-GI-5HT1b-MU-A4B2	66.5	0.0631244	0.07232466	0.054688953	0.048502807	0.023416309	-0.012457625	-0.02125584	0.0315264979452196	0.0365283635860872	0.0265246323043519	-0.001305386000419198	-0.002120599886230399	-0.002226203282070599	-0.002206085796504796	-0.0020705683177458974
ni4-GI-5HT1b-MU-A4B2	67.0	0.062187567	0.07053793	0.053451404	0.047938515	0.021684058	-0.012118242	-0.020530585	0.0308351661064584	0.0358500666391152	0.0258202655738017	-0.0011055652946639974	-0.0015398970685247988	-0.0015315893236995982	-0.0014690685934891992	-0.0012299608622780983
ni4-GI-5HT1b-MU-A4B2	67.5	0.058793418	0.06842235	0.05288296	0.047725946	0.019917222	-0.011863705	-0.021711065	0.0302211119448004	0.0352711120947951	0.0251711117948058	-0.0008152138858112008	-0.000920817281651401	-0.0009006997960855981	-0.0007651823173266993	-0.0003918908297594996
ni4-GI-5HT1b-MU-A4B2	68.0	0.057818383	0.0664468	0.051433	0.0461067	0.020248976	-0.012912713	-0.021857664	0.0297296008117944	0.0348255816215623	0.0246336200020266	-0.00043433177386080143	-0.00042602402903560085	-0.0003635032988252018	-0.00012439556761410092	0.00041367318021309774
ni4-GI-5HT1b-MU-A4B2	68.5	0.05859608	0.06449114	0.052105755	0.04540729	0.021113101	-0.01409288	-0.022305183	0.0294058980589892	0.0345426048348482	0.0242691912831302	-0.00010560339584020015	-8.548591027439725e-05	5.003156848450152e-05	0.00042332305605170123	0.0011567625680428996
ni4-GI-5HT1b-MU-A4B2	69.0	0.0572458	0.062783726	0.0518699	0.04507113	0.02095879	-0.014729261	-0.023566777	0.0292952690379336	0.0344494159348308	0.0241411221410365	8.30774482520058e-06	7.082847503559961e-05	0.0003099362062467005	0.0008480049540738992	0.0018074087341327996
ni4-GI-5HT1b-MU-A4B2	69.5	0.057702314	0.063588984	0.05244215	0.04446065	0.019500606	-0.014636696	-0.024180239	0.029300294663149	0.0344410285137754	0.0241595608125226	2.0117485565802895e-05	0.00015563496432470167	0.0005289264518919014	0.0012623659638830997	0.002478327515913502
ni4-GI-5HT1b-MU-A4B2	70.0	0.058363926	0.06290373	0.051398207	0.04297709	0.018736828	-0.013286814	-0.023532053	0.0293035767827588	0.034410313841555	0.0241968397239625	6.252073021039903e-05	0.00030162846142149993	0.0008396972092486986	0.001799100989307599	0.003246913296730297
ni4-GI-5HT1b-MU-A4B2	70.5	0.05723806	0.061692096	0.051003855	0.042092457	0.019369451	-0.013815191	-0.022741139	0.0293204121487148	0.0343821115619574	0.0242587127354722	0.00013551747875889877	0.0005088089663260985	0.0012422484783172968	0.002458210030347699	0.004051129266534698
ni4-GI-5HT1b-MU-A4B2	71.0	0.057880286	0.062365636	0.05157219	0.041567117	0.018505385	-0.014200872	-0.023296705	0.0293660975129692	0.0343804807880743	0.024351714237864	0.0002391077312111009	0.0007771764790382996	0.0017365802590972	0.003184392566519898	0.004880870990978
ni4-GI-5HT1b-MU-A4B2	71.5	0.05695565	0.061966926	0.05194723	0.04135853	0.018000074	-0.013988746	-0.023890868	0.0294559296274737	0.03442759385207	0.0244842654028774	0.0003732914875671997	0.001106730999558398	0.0023226925515888	0.003915611787775799	0.0057260340357121985
ni4-GI-5HT1b-MU-A4B2	72.0	0.056812514	0.061401796	0.052005228	0.042733714	0.017170766	-0.013425657	-0.023535911	0.0296052052441803	0.0345428886514944	0.0246675218368661	0.0005380687478271987	0.0014974725278860991	0.0029452848353087972	0.004641763259766899	0.006576513966388902
ni4-GI-5HT1b-MU-A4B2	72.5	0.0556443	0.06252822	0.051429138	0.040728934	0.018162081	-0.014432282	-0.023686381	0.0298292211150409	0.0347425984783007	0.0249158437517812	0.0007334395119911984	0.0019494010640216004	0.003542320300208599	0.005352742548144999	0.0074222063486597024
ni4-GI-5HT1b-MU-A4B2	73.0	0.054982893	0.062164344	0.050895605	0.041273553	0.019087855	-0.014204728	-0.023589926	0.0301432739920075	0.0350397715305225	0.0252467764534926	0.0009594037800589005	0.0024072160874815986	0.0041036945119397004	0.006038445218561703	0.008253006748176302
ni4-GI-5HT1b-MU-A4B2	73.5	0.05489007	0.06264049	0.050907206	0.04218517	0.019438885	-0.013545216	-0.023524337	0.0305626606270321	0.0354448236711261	0.0256804975829381	0.001215961552030402	0.0028088807882174008	0.0046193030361538	0.006688766836668504	0.0090588107305902
ni4-GI-5HT1b-MU-A4B2	74.0	0.055756472	0.06256306	0.0514794	0.042246975	0.02011396	-0.012908856	-0.024589224	0.0311026777720664	0.0359665879002592	0.0262387676438735	0.0014478123074226981	0.0031442907318808	0.005079041438502803	0.007293602968117402	0.009829513861553299
ni4-GI-5HT1b-MU-A4B2	74.5	0.057195503	0.06316699	0.051939495	0.042683493	0.021460304	-0.01177886	-0.023686381	0.0317786221790625	0.0366137945646709	0.026943449793454	0.0015929192361869987	0.0034033414841233983	0.005472805284638102	0.007842849178559798	0.010555011706717202
ni4-GI-5HT1b-MU-A4B2	75.0	0.057462446	0.06508747	0.053567417	0.042722125	0.021132391	-0.010618042	-0.023458747	0.0325504900794891	0.0373491001239729	0.0277518800350052	0.0016964784244581019	0.003631229131080105	0.005845790660694704	0.0083817015541306	0.011264455278353201
ni4-GI-5HT1b-MU-A4B2	75.5	0.058894023	0.06535467	0.05380718	0.041567117	0.022193303	-0.008813239	-0.022636972	0.0333715414152495	0.0381325326791562	0.0286105501513427	0.0018104222479363996	0.0038798860484511033	0.006249929942372799	0.008962092470530203	0.0119912323818889
ni4-GI-5HT1b-MU-A4B2	76.0	0.05839101	0.06678377	0.056406327	0.04198816	0.023844568	-0.007228298	-0.02246336	0.0342469685039472	0.0389699061117143	0.0295240308961801	0.001934750706622003	0.004149312236236602	0.006685223129672499	0.0095679768538951	0.012731593772711401
ni4-GI-5HT1b-MU-A4B2	76.5	0.057675235	0.06789549	0.05723419	0.04366476	0.025310755	-0.005512284	-0.02137543	0.0351819636631859	0.0398669961029687	0.0304969312234031	0.0020694638005147037	0.0044395076944363995	0.007151670222593803	0.0101808101339525	0.013481790206207302
ni4-GI-5HT1b-MU-A4B2	77.0	0.058568995	0.06956531	0.05764428	0.044325422	0.026055465	-0.005508428	-0.022015838	0.0361817192105692	0.0408295104355583	0.03153392798558	0.002214561529614599	0.004750472423050496	0.007633226147273096	0.010796843066089398	0.014238072437763101
ni4-GI-5HT1b-MU-A4B2	77.5	0.060147814	0.070317045	0.058456786	0.043479316	0.026888955	-0.0052847704	-0.021410152	0.0372514274637006	0.0418631048483021	0.0326397500790991	0.002370043893921696	0.0050822064220791	0.008111346333437797	0.011412326405692598	0.014996691222765798
ni4-GI-5HT1b-MU-A4B2	78.0	0.06388711	0.071995184	0.060043324	0.044754293	0.028351516	-0.0032448804	-0.022729564	0.0383962807401838	0.0429734472248657	0.0338191142555018	0.002535910893435897	0.005418664617658497	0.0085822815364748	0.012023510908148502	0.015753897316601997
ni4-GI-5HT1b-MU-A4B2	78.5	0.06554055	0.07296815	0.060666412	0.045295235	0.030879447	-0.0025392168	-0.020337703	0.0396214713576223	0.0441663326282743	0.0350766100869703	0.002712162528157404	0.005741302439516101	0.009042282511770902	0.012626647328844103	0.0165059414746586
ni4-GI-5HT1b-MU-A4B2	79.0	0.0655057	0.074297965	0.06180822	0.04657042	0.030539796	-2.5064348e-05	-0.019427313	0.0409321916336197	0.0454478509069245	0.036416532360315	0.0028827537242226003	0.006046370643038902	0.009487600014712605	0.0132179864231661	0.017249074452322204
ni4-GI-5HT1b-MU-A4B2	79.5	0.068492085	0.075228594	0.06255532	0.04877337	0.03223041	0.0016600325	-0.018462954	0.0423336338857797	0.0468246068834591	0.0378426608881004	0.003029139911358697	0.006330119983613498	0.009914484800686699	0.013793778946501196	0.017979547004979397
ni4-GI-5HT1b-MU-A4B2	80.0	0.07408859	0.077699296	0.064266555	0.050945867	0.034952	0.0030289392	-0.017406056	0.0438149453578423	0.0482910902843806	0.0393388004313039	0.003163616918816302	0.006604846290490005	0.0103352326989435	0.014366320728099603	0.018709654961880602
ni4-GI-5HT1b-MU-A4B2	80.5	0.074980415	0.07791654	0.06566448	0.05190083	0.03717984	0.005442873	-0.01756806	0.0453627737971384	0.0498398157027282	0.0408857318915487	0.0033009800722548013	0.006885344889328002	0.0107646390351425	0.0149504070936207	0.0194567064526106
ni4-GI-5HT1b-MU-A4B2	81.0	0.07872741	0.08005063	0.067012295	0.054538116	0.04049719	0.0064724763	-0.017101336	0.0469785622766586	0.0514750229985274	0.0424821015547898	0.0034412293716737027	0.007171615780127198	0.011202703809283301	0.0155460380430643	0.0202208351514975
ni4-GI-5HT1b-MU-A4B2	81.5	0.081339195	0.08193311	0.070472054	0.060554177	0.043838613	0.008099818	-0.014949105	0.0486637538693932	0.0532009492655807	0.0441265584732056	0.0035843648170732004	0.007463658962887698	0.011649427021365899	0.016155726380355798	0.020998472364146606
ni4-GI-5HT1b-MU-A4B2	82.0	0.08366085	0.082395084	0.07311934	0.06341089	0.04423656	0.00941869	-0.012800869	0.0504197916483323	0.0550217260222406	0.045817857274424	0.0037303864084534955	0.007761474437609599	0.012104808671390598	0.0167796057798238	0.021786049396163
ni4-GI-5HT1b-MU-A4B2	82.5	0.086030014	0.082888156	0.07497653	0.06538952	0.046825476	0.01224551	-0.010394366	0.0522481186864664	0.0569412754577761	0.0475549619151567	0.0038792941458144978	0.008065062204292699	0.012571361563282597	0.017414107547073406	0.022579997553151702
ni4-GI-5HT1b-MU-A4B2	83.0	0.08761517	0.0853114	0.07923571	0.06682638	0.048495077	0.014301149	-0.009441827	0.0541501780567858	0.0589632190387615	0.0493371370748102	0.004031088029156103	0.008374422262937102	0.013049219371370303	0.018055662987709505	0.0233767481407176
ni4-GI-5HT1b-MU-A4B2	83.5	0.0922022	0.08969442	0.0821738	0.06903061	0.049530983	0.01804636	-0.005782217	0.0561274128322809	0.0610908113503753	0.0511640143141864	0.004185768058478201	0.0086920674174681	0.013534813401258908	0.018700703407337205	0.0241727324644659
ni4-GI-5HT1b-MU-A4B2	84.0	0.09608865	0.09316286	0.08433266	0.07178201	0.05094973	0.019203579	-0.0032564488	0.0581812660859419	0.0633269081642425	0.0530356240076412	0.004343334233780999	0.0090181313422142	0.014024574958553401	0.019345660111561497	0.024964381830001492
ni4-GI-5HT1b-MU-A4B2	84.5	0.09749377	0.09541931	0.08626698	0.07594605	0.051386606	0.022714132	-0.00029884416	0.0603131808907591	0.0656739713771488	0.0549523904043694	0.004506299358989899	0.009349045342780707	0.014514935348859004	0.019986964405987698	0.025748127542929697
ni4-GI-5HT1b-MU-A4B2	85.0	0.10143873	0.096625745	0.08970608	0.07909602	0.054077893	0.02489018	0.0020726318	0.0625246003197229	0.0681341066992161	0.0569150939402298	0.004674797108433201	0.009681240724772402	0.015002325877780498	0.020621047596220493	0.026520400908855393
ni4-GI-5HT1b-MU-A4B2	85.5	0.10411202	0.099650845	0.092486106	0.08100539	0.055624958	0.026688296	0.0045212535	0.064819480249749	0.070711716358566	0.0589272441409319	0.004842745983790808	0.010008635989869105	0.015480665046997799	0.021241828183939798
ni4-GI-5HT1b-MU-A4B2	86.0	0.10571827	0.10179327	0.09681257	0.084938526	0.05864638	0.028694984	0.0057667918	0.0671993974281561	0.0734087614019848	0.0609900334543274	0.005006443616339201	0.010327528769347297	0.015946250487787292	0.021845603800422192
ni4-GI-5HT1b-MU-A4B2	86.5	0.10940847	0.10815207	0.09910565	0.086480655	0.060910244	0.030551374	0.00807668	0.0696622262335398	0.076223073933126	0.0631013785339535	0.005165890006078297	0.010637919063206991	0.01639908220014899
ni4-GI-5HT1b-MU-A4B2	87.0	0.11303915	0.11148111	0.10160626	0.08757243	0.06434013	0.033052627	0.0109844105	0.0722058410444953	0.0791520299744632	0.0652596521145274	0.0053210851530080955	0.01093980687144809	0.01683916018408299
ni4-GI-5HT1b-MU-A4B2	87.5	0.11466024	0.11535965	0.10397949	0.091327265	0.06650103	0.03478985	0.014220156	0.0748281162396181	0.0821926284262057	0.0674636040530304	0.005472029057128694	0.011233192194070693
ni4-GI-5HT1b-MU-A4B2	88.0	0.11691515	0.11722006	0.107578605	0.093088955	0.06919334	0.036635395	0.016167913	0.0775269261975034	0.0853415767493092	0.0697122756456976	0.005618721718439995	0.011518075031074895
ni4-GI-5HT1b-MU-A4B2	88.5	0.118662834	0.12044644	0.11250021	0.09430263	0.0718789	0.038496636	0.018416665	0.0803001452967468	0.0885953728082351	0.0720049177852584	0.005761163136941999
ni4-GI-5HT1b-MU-A4B2	89.0	0.12084551	0.12081421	0.11670798	0.09589407	0.07276269	0.041513037	0.02122112	0.0831456479159434	0.0919503767226506	0.0743409191092363	0.0058993533126349
ni4-GI-5HT1b-MU-A4B2	89.5	0.123311214	0.122254305	0.118600264	0.0984476	0.07567457	0.04328229	0.022513516	0.0860613084336888	0.0954028701920305	0.0767197466753472
ni4-GI-5HT1b-MU-A4B2	90.0	0.12400422	0.12313896	0.12210949	0.10057003	0.07822691	0.04635015	0.026267692	0.0890450012285783	0.0989491032280241	0.0791408992291324
ni5-VAChT-NET	5.0	0.11420706	0.1064163	0.104521334	0.10132575	0.09943276	0.09042914	0.08901809	0.1062202197531957	0.1100772222884692	0.1023632172179222	0.0042247556209785014	0.008197180175936292	0.011901287998520596	0.015321093422378293	0.01844061078115629
ni5-VAChT-NET	5.5	0.11494937	0.10702082	0.10851881	0.10706762	0.099541806	0.093260095	0.08988878	0.1083631398427904	0.1120010696003145	0.1047252100852663	0.004100588296262295	0.007940852693327491	0.011504807524842592	0.0147764671244546	0.017743963790241804
ni5-VAChT-NET	6.0	0.11705197	0.11071986	0.113789074	0.10963871	0.1041549	0.09536094	0.09064297	0.1104449753741742	0.1138738436685198	0.1070161070798285	0.00397242455495779	0.007676532377542095	0.011096337801399792	0.014215855160177787	0.01703767159846699
ni5-VAChT-NET	6.5	0.117700934	0.112308875	0.11888574	0.11316413	0.105870344	0.09788307	0.09358684	0.1124637281390527	0.1156941788698985	0.109233277408207	0.003840264397065196	0.007404219228580297	0.010675878828192306	0.01364337549397951	0.016324885635660313
ni5-VAChT-NET	7.0	0.11820532	0.11462117	0.12101767	0.11622722	0.108413465	0.10281026	0.09713954	0.114417399929132	0.1174606972409204	0.1113741026173436	0.0037041078225843044	0.007123913246442001	0.010243430605219997	0.013065247043509198	0.015608757331649292
ni5-VAChT-NET	7.5	0.12138158	0.11596537	0.1254572	0.1214168	0.114691496	0.10652755	0.10095177	0.1163039925361179	0.1191719902784989	0.113435994793737	0.003563954831515101	0.00683561443112711	0.009803111096914313	0.012484621238595117	0.014892438116261897
ni5-VAChT-NET	8.0	0.12018824	0.12052469	0.12698515	0.12308415	0.116270214	0.108842656	0.10191405	0.1181215077517163	0.1208265958369232	0.1154164196665094	0.003419805423857697	0.0065393227826356926	0.009361139220924894	0.011904649509064988	0.014179079419325988
ni5-VAChT-NET	8.5	0.120282136	0.12203513	0.12986243	0.12721634	0.11767356	0.11180517	0.106880404	0.119867947367633	0.1224229701463022	0.1173129245889638	0.003271659599612009	0.006239156265399212	0.008920666407080016	0.011328483284746796	0.0134718326706698
ni5-VAChT-NET	9.0	0.12156159	0.12344041	0.13178834	0.12940364	0.122540034	0.11530885	0.1107628	0.121541313175574	0.1239594559401409	0.119123170411007	0.0031195173587779956	0.005941333797067197	0.008484844085207291	0.010759273995468291	0.012773849300120696
ni5-VAChT-NET	9.5	0.12399248	0.124141276	0.13429622	0.13250247	0.12441147	0.11760319	0.11432035	0.123139606967245	0.1254342490873897	0.1208449648471003	0.002967496665787203	0.005649006807468007	0.008056823685134787	0.010200173071057791	0.012088280737507187
ni5-VAChT-NET	10.0	0.12459945	0.12756513	0.13556062	0.13588268	0.12651886	0.12034864	0.11911257	0.124660830534352	0.1268453678430902	0.1224762932256138	0.0028218164382892014	0.005365326726429295	0.007639756636690295	0.0096543319413427	0.011418278412656704
ni5-VAChT-NET	10.5	0.12813345	0.12832944	0.13681759	0.13883355	0.13058011	0.12270444	0.12206644	0.1261071036330322	0.128194782303772	0.1240194249622923	0.002681510141680804	0.005089327019347584	0.007232676405270588	0.009120784071719984	0.010762875790966103
ni5-VAChT-NET	11.0	0.12706351	0.13067818	0.13843264	0.13877459	0.13089782	0.12598994	0.123694904	0.1274826469726412	0.1294865393540733	0.1254787545912092	0.002543510288140094	0.004817940198401094	0.006832515503053499	0.008596461974367503	0.010105531788836608
ni5-VAChT-NET	11.5	0.12948206	0.12971342	0.1395805	0.14011918	0.13597694	0.12780029	0.12541802	0.128788613774713	0.130721534161532	0.1268556933878941	0.0024078168776667797	0.004551166263589784	0.00643927393003918	0.0080813656492853	0.009434958125276893
ni5-VAChT-NET	12.0	0.12907429	0.13179618	0.14015064	0.14225897	0.1373755	0.12974478	0.12562172	0.1300261572607813	0.1319005231821837	0.1281517913393788	0.002274429910261	0.004289005214913405	0.006052951686227409	0.007562021500696514	0.008754432772466209
ni5-VAChT-NET	12.5	0.12958401	0.13576877	0.14181438	0.14244783	0.13923846	0.13195705	0.12763567	0.1311964306523798	0.1330241094834732	0.1293687518212863	0.0021433493859230046	0.0040314570523724	0.0056735487716185196	0.007027141247610114	0.008067233702583415
ni5-VAChT-NET	13.0	0.1298036	0.13687652	0.14164129	0.1427705	0.14157441	0.1320983	0.12896843	0.1323005871710423	0.1340927408209461	0.1305084335211385	0.002014575304652405	0.003778521775966409	0.005287591590435514	0.006480002862205209	0.0073766388878072076
ni5-VAChT-NET	13.5	0.13325597	0.13763878	0.14119677	0.14409298	0.1423888	0.1339115	0.13043892	0.1333397800383028	0.1351067220737448	0.1315728380028607	0.0018881076664493956	0.003530199385695515	0.004883791861687109	0.0059238843166604105	0.006685926300316614
ni5-VAChT-NET	14.0	0.13339728	0.1369551	0.14184585	0.14631003	0.14173177	0.13395076	0.1311371	0.1343151624756947	0.1360662410091121	0.1325640839422774	0.001763946471314004	0.003273016285783109	0.0044654275575528035	0.0053620635831548025	0.0059983739122907165
ni5-VAChT-NET	14.5	0.13365634	0.13803175	0.1420229	0.14633366	0.14362061	0.13405675	0.13243967	0.1352278877047522	0.1369714038742496	0.1334843715352548	0.0016420917192461193	0.0029956841952377133	0.004035776650211015	0.004797818633867218	0.0053172596959080165
ni5-VAChT-NET	15.0	0.13462995	0.13850339	0.14243996	0.14643608	0.14484102	0.13470848	0.1330872	0.1360791089470087	0.1378222758015985	0.134335942092419	0.001509069814469105	0.0027014810862387995	0.0035981171118407984	0.004234427440976712	0.004645861623347791
ni5-VAChT-NET	15.5	0.13415882	0.13880211	0.14405361	0.14752746	0.14595945	0.13483413	0.13292237	0.1368699794239983	0.1386189208463366	0.1351210380016601	0.001353592475991594	0.0023936849309648955	0.0031557269146210987	0.003675167976661897	0.003987457666788596
ni5-VAChT-NET	16.0	0.13505402	0.13873136	0.1439237	0.14850092	0.14599097	0.13493623	0.13312462	0.1375881787614778	0.1393467656546347	0.1358295918683209	0.0011924112717696944	0.0020890472973716934	0.0027253576265076074	0.003136791808878686	0.0033587993941864847
ni5-VAChT-NET	16.5	0.13326775	0.13939965	0.1445536	0.15033431	0.14671184	0.13609084	0.13405675	0.1382235718999899	0.1399935945316933	0.1364535492682865	0.0010400924549733015	0.0018021344386295046	0.002321575500670303	0.0026338651907970023	0.0027167314261183906
ni5-VAChT-NET	17.0	0.13375056	0.14027254	0.14488433	0.15188462	0.14751562	0.13449647	0.13431193	0.1387805900332475	0.1405632383545816	0.1369979417119134	0.000896636025601999	0.001532946354737913	0.0019443805371089917	0.0021663881224167902	0.0020139682333681075
ni5-VAChT-NET	17.5	0.13422556	0.1407602	0.1447229	0.15126126	0.14762992	0.13696295	0.13528964	0.1392636643549632	0.1410597334584278	0.1374675952514986	0.0007620419836562031	0.0012814830456970017	0.0015937727358237008	0.001676638971145089	0.0012661639709999062
ni5-VAChT-NET	18.0	0.13433942	0.14220782	0.14530174	0.15140721	0.14590432	0.13733228	0.1353132	0.1396772260588495	0.1414872424280337	0.1378672096896654	0.000636310329135914	0.0010477445115069928	0.0012697520968147913	0.0011173322077661085	0.0004889727940788069
ni5-VAChT-NET	18.5	0.13422556	0.14144066	0.14558923	0.153483	0.14640456	0.13743444	0.13504617	0.1400257063386194	0.1418499912036738	0.1382014214735651	0.0005194410620407985	0.0008317307521674977	0.000914596987488886	0.0005041219873437031	-0.00030195114233100284
ni5-VAChT-NET	19.0	0.1329577	0.14380167	0.14632578	0.15347116	0.14566407	0.13737944	0.13498335	0.1403135363879854	0.14215222275499	0.1384748500209809	0.00041143418237107876	0.0006334417676788773	0.0004810218786301945	-0.00014733753505710712	-0.0010909536831648081
ni5-VAChT-NET	19.5	0.13364065	0.143967	0.14646366	0.15201087	0.14550258	0.1383894	0.13337766	0.1405451474006602	0.1423981668851277	0.1386921279161927	0.00031228969012669916	0.0003951559254480874	-1.531907469709548e-05	-0.0008213922043718014	-0.0018623806733579218
ni5-VAChT-NET	20.0	0.1320473	0.14391583	0.14850092	0.15174651	0.14565618	0.13806319	0.13437867	0.1407249705703565	0.1425920254116313	0.1388579157290816	0.00022200758530779852	6.958769625911576e-05	-0.0005587717174281859	-0.0015023878655358869	-0.0026005779578457955
ni5-VAChT-NET	20.5	0.12941933	0.14277837	0.14903703	0.15066166	0.14549471	0.1365858	0.13373092	0.1408574370907869	0.1427379718473778	0.138976902334196	8.286623532138826e-05	-0.00032760876482379464	-0.0011336818944985005	-0.002174670363484621	-0.0032898913815640196
ni5-VAChT-NET	21.0	0.12870969	0.14240454	0.1495614	0.15078394	0.14537656	0.13540353	0.13265158	0.1409469781556643	0.1428401647175823	0.1390537915937462	-0.00015241988904868276	-0.0007807793027359844	-0.0017243954508436854	-0.002822585543153594	-0.003914666789447796
ni5-VAChT-NET	21.5	0.12881947	0.14229831	0.15028304	0.1495141	0.14486465	0.13494015	0.13200806	0.1409403033261083	0.1428429093089654	0.1390376973432513	-0.0004104750001451829	-0.0012165481298198888	-0.002257536598806009	-0.003372757616885408	-0.004484531105071687
ni5-VAChT-NET	22.0	0.12936835	0.14294758	0.1513717	0.14979404	0.14448273	0.13327953	0.13182758	0.1407945582666156	0.1427029372450891	0.138886179288142	-0.0006283594136873016	-0.0015719755617950026	-0.0026701656541049112	-0.0037622469003991132	-0.005022158042856301
ni5-VAChT-NET	22.5	0.12971342	0.14275083	0.15067744	0.15165576	0.14474258	0.13250639	0.1312391	0.1405298283259631	0.1424434448411869	0.1386162118107393	-0.0008060731296747059	-0.0018470615986608263	-0.002962282616740225	-0.0040740561049265045	-0.005531463634005113
ni5-VAChT-NET	23.0	0.12972125	0.14232585	0.15238576	0.15199114	0.14442366	0.13181187	0.13065857	0.1401661988529283	0.1420873594673474	0.1382450382385092	-0.000943616148107701	-0.0020418062404176096	-0.0031338874867118116	-0.004393798629168999	-0.006016363909722294
ni5-VAChT-NET	23.5	0.12895276	0.14187732	0.15135199	0.15154923	0.14339626	0.13127048	0.130435	0.1397237551962884	0.1416565618984661	0.1377909484941106	-0.0010409884689861204	-0.002156209487065519	-0.0032679829752517986	-0.004725390504330407	-0.006480774901211794
ni5-VAChT-NET	24.0	0.12824713	0.14157835	0.15215687	0.15151374	0.14322701	0.1311018	0.12949383	0.1392225827048206	0.141171396326474	0.1372737690831672	-0.0010981900923099086	-0.0021902713386041106	-0.003450182481061298	-0.005072747761614593	-0.006928612639677589
ni5-VAChT-NET	24.5	0.12681665	0.1417357	0.15171495	0.15285145	0.14321914	0.13037618	0.12871361	0.1386827667273023	0.1406505061394841	0.1367150273151205	-0.0011152210180793987	-0.002226994506265678	-0.0036844020353442863	-0.005439786432225674	-0.0073637931563236
ni5-VAChT-NET	25.0	0.12820792	0.14115351	0.15359749	0.15203455	0.14187339	0.13008596	0.12756905	0.1381243926125107	0.1401109926745014	0.1361377925505199	-0.001092081246294202	-0.0023519923887513894	-0.003974557669304685	-0.005830422547367681	-0.007790232482353804
ni5-VAChT-NET	25.5	0.12859209	0.14080346	0.15197141	0.15219633	0.14083885	0.12927425	0.12681665	0.1375675457092229	0.139568838589278	0.1355662528291679	-0.0011117734881862795	-0.0025691810172648877	-0.004324565414146275	-0.006248572138244202	-0.008211846648972093
ni5-VAChT-NET	26.0	0.1267226	0.13956083	0.15071689	0.15094961	0.13934067	0.12990949	0.12513992	0.1370323113662165	0.1390395158204534	0.1350251069119795	-0.0012599111424571874	-0.0028824764230104827	-0.004738341301073479	-0.006698151236059602	-0.0086325516873825
ni5-VAChT-NET	26.5	0.124861844	0.13914804	0.14930907	0.1508076	0.13836974	0.1289606	0.12441931	0.1364557722210366	0.1384562285846722	0.1344553158574009	-0.0014574075290786082	-0.0032127919259599957	-0.005136798650057922	-0.007100073160785814	-0.008973260917557097
ni5-VAChT-NET	27.0	0.12376538	0.13835402	0.14808312	0.14931695	0.13809463	0.12821576	0.1242705	0.1357724002237593	0.1377565749955529	0.1337882254519657	-0.0016225652805532953	-0.0034784301586162913	-0.0054382400936024144	-0.007372640544925313	-0.009216946460454595
ni5-VAChT-NET	27.5	0.12383194	0.13796495	0.14597915	0.14810677	0.13682544	0.12861168	0.12347956	0.134998364691958	0.1369629832578829	0.1330337461260331	-0.0017553843968813876	-0.003679391120979314	-0.0056426656317072055	-0.007515853388478488	-0.009432903269843002
ni5-VAChT-NET	28.0	0.12219168	0.13664865	0.14552622	0.14775601	0.13626368	0.1277415	0.12292365	0.134149834943206	0.1360975123013729	0.1322021575850391	-0.001855864878062996	-0.003815674813049119	-0.005750075264372018	-0.0075943811799012995	-0.009628069543689916
ni5-VAChT-NET	28.5	0.12011392	0.13504225	0.14525054	0.14735013	0.1349323	0.12770623	0.122669205	0.1332429802950766	0.135180925034508	0.1313050355556452	-0.0019240067240979264	-0.003887281234825818	-0.005760468991597101	-0.007677518872961614	-0.009809383479963116
ni5-VAChT-NET	29.0	0.12000438	0.13400964	0.14458115	0.1461958	0.13307936	0.12703216	0.12161246	0.132293970065143	0.1342319148045744	0.1303560253257117	-0.001959809934986123	-0.0038942103863090216	-0.005738516301838303	-0.0077722046656269195	-0.009983783276630118
ni5-VAChT-NET	29.5	0.11843602	0.13249461	0.14334509	0.14386466	0.13211007	0.12684408	0.12119375	0.1313189735709787	0.1332666509291456	0.1293712962128118	-0.0019632745107278915	-0.0038364622674991744	-0.0057535121488636876	-0.00788537675586519	-0.010158207131658784
ni5-VAChT-NET	30.0	0.11705978	0.13177264	0.14251865	0.14202683	0.13087429	0.12585676	0.11965233	0.1303341601301569	0.1322987786960818	0.128369541564232	-0.0019344004513228985	-0.0037787063668521803	-0.005812394730640796	-0.008023973341643995	-0.010339593243016795
ni5-VAChT-NET	30.5	0.116360106	0.13066249	0.14067367	0.14095291	0.12977615	0.1252261	0.11864719	0.1293556990602508	0.1313398738320444	0.1273715242884573	-0.001873187756771283	-0.003790237638135796	-0.005922102245137298	-0.008194932620930892	-0.010534879808671502
ni5-VAChT-NET	31.0	0.11527368	0.12921152	0.13912839	0.13977708	0.1284588	0.12503025	0.11764228	0.128399759678834	0.1304002160424696	0.1263993033151983	-0.0018443059155292818	-0.003877994279317898	-0.006089572890321096	-0.008405192791693897	-0.010751005026590987
ni5-VAChT-NET	31.5	0.1141133	0.12688325	0.13693938	0.13917948	0.12825496	0.12334645	0.117505446	0.1274825113034795	0.1294897157577164	0.1254753068492426	-0.0019170498813645132	-0.004048914488366015	-0.006321744864159609	-0.008661692051900219	-0.010994907094742615
ni5-VAChT-NET	32.0	0.11305477	0.12449371	0.13572557	0.13732442	0.12798059	0.12337777	0.11629366	0.1265554537633047	0.1285559101269404	0.1245549973996691	-0.002033688363788616	-0.004245266974791814	-0.006560886876164615	-0.008906699111061706	-0.011208854722638106
ni5-VAChT-NET	32.5	0.11119221	0.12326032	0.13487339	0.13505402	0.12694596	0.12291582	0.11472666	0.125565461422115	0.1275496361939086	0.1235812866503215	-0.002131864607001502	-0.004404694982795096	-0.006744642170535706	-0.009077857213378102	-0.0113672142327286
ni5-VAChT-NET	33.0	0.10959969	0.12338951	0.13381153	0.133727	0.12539452	0.12163594	0.114480525	0.1245217653995161	0.126486383965441	0.1225571468335912	-0.002211578611003198	-0.004527198512375999	-0.0068730107472730895	-0.00917516635884949	-0.011509249377177691
ni5-VAChT-NET	33.5	0.10763322	0.12318202	0.13186681	0.1323298	0.12459945	0.12064206	0.11407814	0.1234335968151135	0.1253812741732804	0.1214859194569466	-0.002272830375793594	-0.004612777563534204	-0.0069459926063766	-0.009235349625727099	-0.0116387711668538
ni5-VAChT-NET	34.0	0.10735236	0.12253612	0.13108611	0.13033302	0.12359702	0.1204973	0.11346487	0.1223101867885129	0.1242481315279442	0.1203722420490815	-0.0023156199013728007	-0.004661432136269891	-0.006963587747846292	-0.009297670766174493	-0.011759590612625798
ni5-VAChT-NET	34.5	0.1064631	0.12094724	0.1298938	0.12977223	0.123420835	0.11975403	0.11204335	0.1211607664393199	0.1230987111787512	0.1192228216998885	-0.0023399471877406097	-0.004673162230583006	-0.006962519249933505	-0.009365940791060207	-0.011875518725362105
ni5-VAChT-NET	35.0	0.10596393	0.12040732	0.12734175	0.12816481	0.122880585	0.118479036	0.110876	0.1199945668871401	0.121942244245307	0.1180468895289733	-0.0023458122348970906	-0.004647967846473491	-0.006982050864801692	-0.009443970711252997	-0.011990366515931397
ni5-VAChT-NET	35.5	0.10469676	0.119844	0.12596644	0.12727512	0.12241086	0.11824833	0.11075889	0.1188208192515793	0.1207854378175042	0.1168562006856545	-0.002333215042842396	-0.004622572062192895	-0.007025993603319597	-0.009535571537621496	-0.012107944995202194
ni5-VAChT-NET	36.0	0.10384697	0.11970709	0.12449763	0.1262681	0.12118202	0.117403805	0.11018901	0.117648754652243	0.1196329294240366	0.1156645798804495	-0.002302155611576401	-0.0046362386299046016	-0.007098158476355906	-0.009644554281034307	-0.012232065174043308
ni5-VAChT-NET	36.5	0.10132185	0.11886619	0.12429399	0.12606439	0.11954281	0.117180966	0.108608544	0.1164876042087369	0.1184880605723725	0.1144871478451013	-0.002289357019350499	-0.004692778560477201	-0.0072023564947791	-0.009774729952359798	-0.012366538063323093
ni5-VAChT-NET	37.0	0.10054666	0.11809974	0.12378104	0.12495584	0.11759537	0.11459773	0.1075513	0.1153465990406666	0.1173538034949035	0.1133393945864297	-0.0023340830183282008	-0.0047960028647795055	-0.007342398669457906	-0.009929909562466907	-0.012515174673910306
ni5-VAChT-NET	37.5	0.09868122	0.117630556	0.12255178	0.124059044	0.11589893	0.112859495	0.107894585	0.1141982471893864	0.1161987035530221	0.1121977908257508	-0.002403421541126702	-0.0049129994754286005	-0.007485372933009299	-0.010077181043972594	-0.012645062938422102
ni5-VAChT-NET	38.0	0.09747041	0.11606307	0.12080248	0.12337385	0.11545343	0.11357815	0.10725875	0.1130125160223384	0.114996690794132	0.1110283412505449	-0.002461919846451305	-0.005008315651129705	-0.007595826544138706	-0.010181091655582106	-0.012742757532744606
ni5-VAChT-NET	38.5	0.095458224	0.11207849	0.11894832	0.1230176	0.114855595	0.11188326	0.10611602	0.1117948256482597	0.1137594442141845	0.1098302070823348	-0.0025095779343018987	-0.005081951391882597	-0.007673759502845892	-0.0102416413972954	-0.012831508133116301
ni5-VAChT-NET	39.0	0.094135344	0.1109775	0.11883881	0.121639855	0.11325786	0.11080965	0.10506323	0.1105505961758871	0.112498273534054	0.1086029188177202	-0.0025463958046784	-0.0051339066976874015	-0.007719171809130801	-0.010280837686293301	-0.012913178128123703
ni5-VAChT-NET	39.5	0.0932212	0.109271884	0.1179668	0.12052078	0.11136789	0.109673835	0.10480981	0.1092852477139578	0.1112231924533891	0.1073473029745264	-0.0025723734575806984	-0.0051641815685439935	-0.007732063462993502	-0.010321930198814402	-0.012989630906353702
ni5-VAChT-NET	40.0	0.0918561	0.1079531	0.114972815	0.11888183	0.110446624	0.10883095	0.10482541	0.1080042003712087	0.1099421451106401	0.1060662556317774	-0.0025875108930090013	-0.005172776004452401	-0.007734441881614901	-0.010366782323445303	-0.013062729856392896
ni5-VAChT-NET	40.5	0.089799374	0.107297756	0.1149103	0.11661416	0.108987026	0.107563004	0.10435761	0.1067128742563771	0.108660551614544	0.1047651968982102	-0.002591808110963295	-0.005159690005412804	-0.007749556741233704	-0.010417257448773004	-0.013134338366828105
ni5-VAChT-NET	41.0	0.08775117	0.1062837	0.11355861	0.1145235	0.10833153	0.10597173	0.10311814	0.1054166894781997	0.1073813080441246	0.1034520709122748	-0.0025852651114433994	-0.0051469309886058995	-0.007779271430436302	-0.010475218963383895	-0.013206319826245802
ni5-VAChT-NET	41.5	0.086472884	0.10590544	0.11214878	0.11260956	0.10723935	0.10447455	0.10177768	0.1041210661454138	0.1061052409172074	0.1021368913736202	-0.0025678818944495085	-0.005157748630270409	-0.007825449337809709	-0.01054253025586481	-0.013280537623232808
ni5-VAChT-NET	42.0	0.08510165	0.10369495	0.1124885	0.11051298	0.10561689	0.10338705	0.10012989	0.1028314243667563	0.1048318807303919	0.1008309680031206	-0.0025616658771625	-0.0051940063189929025	-0.007889953851940495	-0.010621054714802403	-0.013358855146375692
ni5-VAChT-NET	42.5	0.084526844	0.10152444	0.11206287	0.10860465	0.10500475	0.10375342	0.09945613	0.1015531842509643	0.1035603887052012	0.0995459797967273	-0.0025898667358209004	-0.0052575674433602	-0.007974648361415301	-0.010712655728783299	-0.01344313578426129
ni5-VAChT-NET	43.0	0.0831483	0.09973263	0.111449875	0.108148165	0.10367937	0.10239331	0.09867343	0.1002697584895938	0.1022701711528068	0.0982693458263808	-0.0026323404418304025	-0.005328287974777995	-0.008059388837639903	-0.010797189269213192	-0.013523766310203494
ni5-VAChT-NET	43.5	0.081428476	0.09823346	0.11028659	0.1067673	0.1011894	0.10118551	0.097851925	0.0989633175151434	0.1009478700676191	0.0969787649626678	-0.0026677007075393	-0.005384781625594401	-0.008122788992962399	-0.01085326904844039	-0.013591866855971496
ni5-VAChT-NET	44.0	0.08005839	0.097980395	0.10789069	0.10458761	0.09999357	0.09923026	0.095559396	0.0976374180477634	0.0996040641286247	0.0956707719669021	-0.002695947532947593	-0.0054270483958095	-0.00816484882738279	-0.010891425868373092	-0.01365040084783449
ni5-VAChT-NET	44.5	0.07776137	0.09674251	0.10683361	0.102775194	0.09749377	0.0975327	0.0957384	0.0962956168076041	0.0982485938740442	0.094342639741164	-0.002717080918055101	-0.005455088285423099	-0.00818556834090109	-0.010924166148432196	-0.013702331712061394
ni5-VAChT-NET	45.0	0.07650068	0.094598316	0.10467727	0.10212445	0.09531035	0.096407786	0.09393305	0.0949414705148158	0.0968893713400499	0.0929935696895817	-0.002731100862861907	-0.005468901294435197	-0.008195478335425499	-0.010954453314886897	-0.013750622874921403
ni5-VAChT-NET	45.5	0.07546903	0.09365297	0.10352736	0.10032074	0.09478896	0.09415869	0.093680196	0.093578535889549	0.0955315129559891	0.0916255588231089	-0.0027380073673679978	-0.005468487422845988	-0.008207085230377095	-0.010985250794006293	-0.013798237762683699
ni5-VAChT-NET	46.0	0.07401104	0.09272335	0.10215562	0.09787917	0.09335734	0.09280891	0.09195332	0.0922103696519539	0.0941770157328152	0.0902437235710926	-0.0027378004315732896	-0.005464377472563592	-0.00822335245202499	-0.011019522012059496	-0.013848139801617296
ni5-VAChT-NET	46.5	0.073099956	0.09110175	0.09813223	0.096143134	0.09178611	0.091999985	0.091070645	0.090840528522181	0.0928250810746567	0.0888559759697053	-0.0027304800554779907	-0.0054690778630090975	-0.008247243426638295	-0.011060230395315701	-0.0139032924179915
ni5-VAChT-NET	47.0	0.070638694	0.08963611	0.09782856	0.09467224	0.090211436	0.09059631	0.09061964	0.0894725692203806	0.0914729818835936	0.0874721565571676	-0.0027265770409903023	-0.0054855520204517005	-0.008281721580486207	-0.011110339370044006	-0.013966659038075202
ni5-VAChT-NET	47.5	0.069015115	0.087576315	0.0973692	0.092785574	0.08926296	0.090398036	0.08894425	0.088110048466703	0.0901172529209399	0.0861028440124661	-0.002738597807531107	-0.005516763371160305	-0.00832975033983771	-0.01117281236251351	-0.01404120308813761
ni5-VAChT-NET	48.0	0.06884851	0.086251445	0.095403746	0.09224498	0.088812105	0.0892202	0.0870168	0.0867459921793903	0.0887464485430259	0.0847455358157547	-0.0027589749794613982	-0.005555144539495904	-0.008383762329053704	-0.0112400819970849	-0.014119357192539608
ni5-VAChT-NET	48.5	0.06607887	0.08489969	0.09363352	0.091817215	0.08656224	0.088330194	0.08450354	0.0853714506591719	0.0873556254309654	0.0833872758873783	-0.002778165563629198	-0.005591152532306604	-0.008434214554982403	-0.011302605280606504	-0.014184123082079794
ni5-VAChT-NET	49.0	0.06390647	0.081921466	0.093092844	0.09009481	0.08534247	0.086659364	0.08296581	0.0839870171999289	0.0859516357658538	0.082022398634004	-0.002796169560034506	-0.005624787349592306	-0.008481107017623501	-0.01136038221307821	-0.014230996148656902
ni5-VAChT-NET	49.5	0.063310236	0.08002347	0.09262612	0.088361286	0.083738506	0.08539297	0.08168855	0.0825932850955427	0.0845409624537096	0.0806456077373758	-0.0028129869686774056	-0.005656048991353205	-0.008524439716977306	-0.011405957518450596	-0.014264402394193396
ni5-VAChT-NET	50.0	0.06135535	0.07906886	0.09137004	0.08514438	0.08217768	0.08482201	0.079472415	0.0811908476398944	0.0831287923793257	0.079252902900463	-0.0028286177895577996	-0.0056849374575889955	-0.008564212653043704	-0.011434826588622396	-0.014288767820611503
ni5-VAChT-NET	50.5	0.05945898	0.07852954	0.089779936	0.08331914	0.080652185	0.08388219	0.07794758	0.0797802981268653	0.0817182428662966	0.0778423533874339	-0.002843062022675799	-0.0057114527482999	-0.00859297054977319	-0.01145141542551599	-0.014308518429833494
ni5-VAChT-NET	51.0	0.057516612	0.076818734	0.08951172	0.08251932	0.07964316	0.08163421	0.077590674	0.0783622298503366	0.0803099072085034	0.0764145524921697	-0.002856319668031196	-0.005735594863485904	-0.008606208799064596	-0.011460150031053704	-0.014328080223781597
ni5-VAChT-NET	51.5	0.05579902	0.07443367	0.08684585	0.08231356	0.07875845	0.080477536	0.076593764	0.0769372361041895	0.0789018546701144	0.0749726175382646	-0.002868390725624101	-0.0057499085270973915	-0.008608353402840191	-0.011465456407157695	-0.01435187920437829
ni5-VAChT-NET	52.0	0.054634806	0.07315035	0.0855328	0.08069488	0.077893265	0.07848685	0.07437551	0.0755059101823054	0.0774900849540989	0.0735217354105118	-0.0028792751954547086	-0.0057498891310334005	-0.008603830363022508	-0.011471760555750402	-0.0143843413735458
ni5-VAChT-NET	52.5	0.052388016	0.0719603	0.08429771	0.079701364	0.07591502	0.077004924	0.07252623	0.0740688453785654	0.076069301742201	0.0720683890149297	-0.0028815178014732906	-0.00573996267721609	-0.008597065681533594	-0.011483488478754189	-0.014429892733206495
ni5-VAChT-NET	53.0	0.049098056	0.07053406	0.08352105	0.078176476	0.07461591	0.07635329	0.07146806	0.0726266349868507	0.0746338394410876	0.0706194305326138	-0.002870613935578692	-0.005724555167567799	-0.008592485360295693	-0.011505066178091092	-0.014492959285282596
ni5-VAChT-NET	53.5	0.0478187	0.06771729	0.08321042	0.07637656	0.07342173	0.074177764	0.06946069	0.0711873275770921	0.0731877839407277	0.0691868712134565	-0.0028584448757427994	-0.005715547880060304	-0.008601970677280898	-0.011548374931733205	-0.014585422307745906
ni5-VAChT-NET	54.0	0.046524048	0.06640033	0.0821738	0.07445694	0.07267354	0.073402345	0.06671018	0.069756021051272	0.0717401958230655	0.0677718462794784	-0.002853941231989107	-0.005721871424717001	-0.0086344522425124	-0.011622345349703904	-0.014704656121779104
ni5-VAChT-NET	54.5	0.044174742	0.065559916	0.082088396	0.07383269	0.07212698	0.072421566	0.06638871	0.0683288827013493	0.0702935012672742	0.0663642641354244	-0.0028571030043175044	-0.005743525801538099	-0.008689930055990405	-0.011726977432003106	-0.014836803581081907
ni5-VAChT-NET	55.0	0.04244785	0.064649895	0.07939093	0.07339459	0.07135179	0.070572816	0.06507585	0.0669020798192829	0.0688497571774498	0.064954402461116	-0.002867930192727894	-0.005780511010523293	-0.008768404117714797	-0.011850714889789997	-0.014978413399465491
ni5-VAChT-NET	55.5	0.040323384	0.063023746	0.07825019	0.07282859	0.070913844	0.0696583	0.064018756	0.0654717796970318	0.0674097244364632	0.0635338349576005	-0.0028864227972205947	-0.005832827051672901	-0.008869874427685602	-0.011979700576764403	-0.015126034290740699
ni5-VAChT-NET	56.0	0.03830355	0.06161855	0.07632614	0.072518475	0.07030542	0.06896475	0.06272178	0.064034149626555	0.0659720943659863	0.0620962048871236	-0.002912580817795399	-0.005900473924986903	-0.008982784697062103	-0.012110483206737598	-0.015276214968718803
ni5-VAChT-NET	56.5	0.037704997	0.060244564	0.07520145	0.070913844	0.06834487	0.06712463	0.06044194	0.0625853568998112	0.0645330342579781	0.0606376795416443	-0.002946404254452306	-0.005983451630465007	-0.009093277779543808	-0.012239611493520104	-0.015425504147210507
ni5-VAChT-NET	57.0	0.036175914	0.05828654	0.073619455	0.07054956	0.0666637	0.0663035	0.060062673	0.0611215688087596	0.0630861873746844	0.0591569502428347	-0.002987893107191504	-0.006070203879266704	-0.009197902388942199	-0.012363634150923404	-0.015570450540027099
ni5-VAChT-NET	57.5	0.03195249	0.056557193	0.07254561	0.067632064	0.06494806	0.064580195	0.05922293	0.0596389526453589	0.0616231274171525	0.0576547778735653	-0.003037047376012701	-0.006146873525091502	-0.009293207239067798	-0.012479099892758201	-0.0157076028609794
ni5-VAChT-NET	58.0	0.028749013	0.05495969	0.07090222	0.06510296	0.062412087	0.062230147	0.05914167	0.0581336757015681	0.0601341320652037	0.0561332193379325	-0.0030823107720752	-0.006210009281750695	-0.0093757410437319	-0.012582557432835595	-0.0158335098238784
ni5-VAChT-NET	58.5	0.027440779	0.05417071	0.06891438	0.06431689	0.0613089	0.06255532	0.05783386	0.0566019052693462	0.0586091097235831	0.0545947008151093	-0.003109826149078801	-0.006256159863055097	-0.0094420525167455	-0.012670555484966699	-0.0159447201425352
ni5-VAChT-NET	59.0	0.025414934	0.05248855	0.066621095	0.063205704	0.05943963	0.062245633	0.056232255	0.0550513649294929	0.0570518212931286	0.0530509085658573	-0.0031276985096754945	-0.0062934302716567	-0.009500246660760395	-0.012751199051803198	-0.016049338819601695
ni5-VAChT-NET	59.5	0.024477331	0.050176546	0.06456858	0.062222406	0.058387138	0.060171034	0.054135904	0.0534920791202674	0.0554762538920609	0.0515079043484738	-0.003146333713976296	-0.006332226367666699	-0.009560729335887898	-0.0128348939934564	-0.016178337661683695
ni5-VAChT-NET	60.0	0.023636224	0.04884681	0.063790314	0.06098765	0.057125866	0.05870055	0.053579018	0.0519236664198174	0.0538882849857423	0.0499590478538926	-0.0031657317619812053	-0.0063725481510849	-0.009623500542127704	-0.012921640309926201	-0.016345274284386903
ni5-VAChT-NET	60.5	0.019720485	0.04613375	0.06123923	0.05980339	0.057160687	0.058549646	0.052194685	0.0503457454062911	0.052293422764458	0.0483980680481242	-0.003185892653690403	-0.006414395621911602	-0.009688560279480105	-0.013032003947707399	-0.016539636191379
ni5-VAChT-NET	61.0	0.018432096	0.045411155	0.059633117	0.05811243	0.05514147	0.05704076	0.05124742	0.0487579346578362	0.0506958793972676	0.0468199899184048	-0.003206816389103695	-0.006457768780146499	-0.009755908547944996	-0.013179542522405698	-0.016750910886327096
ni5-VAChT-NET	61.5	0.01556236	0.044105195	0.058066	0.056580406	0.054236453	0.056526247	0.051054116	0.0471598527526007	0.0490977974920321	0.0452219080131693	-0.003228502968221199	-0.0065026676257897015	-0.009846111294016996	-0.013353743537688596	-0.0169685858728987
ni5-VAChT-NET	62.0	0.014432282	0.042026788	0.053981207	0.056541722	0.052852023	0.05387679	0.049766783	0.0455511182687325	0.0474987956268994	0.0436034409105656	-0.0032509523910428037	-0.006549092158841301	-0.009972726133302003	-0.013544094497223401	-0.017182148654761004
ni5-VAChT-NET	62.5	0.012388206	0.040192064	0.052330017	0.055481844	0.051112108	0.054097228	0.047930785	0.0439313497843795	0.0458959683503044	0.0419667312184547	-0.0032741646575685027	-0.006617608325795797	-0.010125240569467397	-0.0137400829046775	-0.017381086735581402
ni5-VAChT-NET	63.0	0.0102632465	0.038183838	0.05122036	0.05406629	0.04992141	0.052415084	0.048255444	0.0423001658776897	0.0442843406494833	0.0403159911058962	-0.003298139767798497	-0.006721773742259199	-0.010293142106180597	-0.0139311962637182	-0.0175548876190272
ni5-VAChT-NET	63.5	0.004729485	0.035299473	0.049140573	0.05244215	0.048576247	0.04961989	0.045963723	0.040657185126811	0.0426576414904466	0.0386567287631753	-0.0033434436682272944	-0.006851075911898895	-0.010465918247108998	-0.014106922078012899	-0.0176930388087658
ni5-VAChT-NET	64.0	0.0016060476	0.032496758	0.04742063	0.052248817	0.04688344	0.04776846	0.044966802	0.0390020261098912	0.0410092305641281	0.0369948216556543	-0.003423633974460702	-0.0069950023383821	-0.010633056495919703	-0.014256747851228702	-0.0177850278084644
ni5-VAChT-NET	64.5	0.00031041232	0.0313735	0.043726575	0.050284788	0.046462215	0.046697948	0.04552321	0.0373137414585837	0.0393141541217967	0.0353133287953707	-0.0035076322436716004	-0.007122474578881703	-0.010763478409785605	-0.014349595140538504	-0.017844766147592603
ni5-VAChT-NET	65.0	-0.002238443	0.028540615	0.041779567	0.047606137	0.045256596	0.045662317	0.043371145	0.0355783921354305	0.0375629446879062	0.0335938395829548	-0.0035713683639213983	-0.007209422521459001	-0.010833113876768	-0.0143613938340037	-0.017893557447359
ni5-VAChT-NET	65.5	-0.0036729076	0.026232963	0.040107097	0.046678625	0.04533001	0.044306103	0.04296164	0.0338061092149121	0.0357727552957734	0.0318394631340508	-0.003614842335210103	-0.007255846166114004	-0.010841962896866904	-0.014337133903921002	-0.0179319773490391
ni5-VAChT-NET	66.0	-0.007162742	0.022849165	0.038067985	0.045878712	0.04624195	0.043838613	0.042471025	0.0320070237715091	0.0339600008379492	0.030054046705069	-0.0036380541575376027	-0.007261745512846602	-0.010790025470082301	-0.014322189083437603	-0.017960601493908202
ni5-VAChT-NET	66.5	-0.008948211	0.02014482	0.037311126	0.04567391	0.04422883	0.041204028	0.04196112	0.030191266879702	0.0321391677049362	0.0282433660544679	-0.0036410038309039015	-0.007227120561656801	-0.0107222915687109	-0.014317135013828999	-0.017980005523242
ni5-VAChT-NET	67.0	-0.011381634	0.016993335	0.03550796	0.043873385	0.042486478	0.040786874	0.041366257	0.0283689696139715	0.0303219466804116	0.0264159925475314	-0.0036236913553089993	-0.0071519713125446985	-0.0106841349259	-0.0143225473363706	-0.017990765078316
ni5-VAChT-NET	67.5	-0.015091811	0.013344665	0.033728186	0.04192249	0.04087957	0.03948915	0.039825153	0.0265502630487981	0.0285169091296595	0.0245836169679368	-0.0035861167307528995	-0.007081287737806998	-0.010676131182925097	-0.014339001692338099	-0.0179934558004057
ni5-VAChT-NET	68.0	-0.018038647	0.0101012755	0.030076643	0.038272657	0.03920336	0.037272513	0.039659083	0.0247452782586625	0.0267298308111382	0.0227607257061868	-0.003528279957235699	-0.007060443570591001	-0.0106988559810616	-0.014367073723007	-0.0179886533307867
ni5-VAChT-NET	68.5	-0.021194115	0.006322084	0.028166277	0.036924988	0.03792897	0.03579367	0.039747912	0.0229641463180452	0.0249645589812582	0.0209637336548322	-0.0034951710070540987	-0.007090014452172198	-0.0107528849615852	-0.014407339069652799	-0.0179769333107345
ni5-VAChT-NET	69.0	-0.023281273	0.0038580007	0.026730744	0.03536511	0.037114196	0.034878645	0.036724202	0.0212169983014268	0.0232242027556637	0.0192097938471899	-0.003532163613355302	-0.007170576023825901	-0.010838793765771302	-0.014460373373551001	-0.0179588713815245
ni5-VAChT-NET	69.5	-0.02429213	0.0015289264	0.025445804	0.03261642	0.034689467	0.03220725	0.034998327	0.0194689753109911	0.0214709562574859	0.0174669943644962	-0.003594843445118099	-0.007257713954531101	-0.0109121680625987	-0.0144817623036804	-0.0178900532121356
ni5-VAChT-NET	70.0	-0.025191141	-0.0024775194	0.023775121	0.030157695	0.032612562	0.029821916	0.03323406	0.0176848346880715	0.0196735760988379	0.0156960932773051	-0.003638412410470599	-0.007306630152416	-0.0109282097601957	-0.014426707768169199	-0.01775963803972754
ni5-VAChT-NET	70.5	-0.02667672	-0.0050071273	0.022189446	0.028278193	0.029899105	0.028980568	0.031666853	0.015874131865873	0.0178453340476318	0.0139029296841143	-0.0036628705094130017	-0.007317324617480601	-0.010886918858562302	-0.014295209767017501	-0.0176058692689691
ni5-VAChT-NET	71.0	-0.029536316	-0.006522607	0.020106245	0.025345482	0.027969463	0.026094051	0.029875949	0.0140464222776009	0.0159991979059209	0.0120936466492808	-0.0036682177419454006	-0.0072897973497251	-0.0107882953576986	-0.01412122562925694	-0.0174351760133167
ni5-VAChT-NET	71.5	-0.031717032	-0.008952067	0.016692478	0.0229379	0.025418794	0.023582209	0.02913494	0.01221126135646	0.0141474006974996	0.0102751220154203	-0.0036544541080675997	-0.0072240483491493	-0.0106323392576045	-0.0139429987595561	-0.0172539873862258
ni5-VAChT-NET	72.0	-0.03175563	-0.011088536	0.01526923	0.021232693	0.023069076	0.022181729	0.028721998	0.0103782045356555	0.0123011105620124	0.0084552985092985	-0.0036215796077796996	-0.007120077615753199	-0.010453007887311539	-0.0137669582713713	-0.0170687325011528
ni5-VAChT-NET	72.5	-0.033921212	-0.014652124	0.013425657	0.019134145	0.021545175	0.019813066	0.02770319	0.0085568072483924	0.0104702476539848	0.0066433668428	-0.0035695942410817003	-0.0069778851495369	-0.0102885446514885	-0.0135995332781582	-0.0168858404715534
ni5-VAChT-NET	73.0	-0.035967417	-0.017402198	0.012708308	0.018081076	0.020507438	0.019330876	0.026495358	0.0067566249278758	0.0086634917413505	0.004849758114401	-0.0034984980079735	-0.006831428279531838	-0.0101453786635916	-0.0134471528933731	-0.016711740410883698
ni5-VAChT-NET	73.5	-0.03871676	-0.022258889	0.010274816	0.017309625	0.018956702	0.018100364	0.026194377	0.0049872130073107	0.0068884974690158	0.0030859285456056	-0.0034082909084551995	-0.0067189504104068	-0.0100299390370765	-0.0133162462304717	-0.016552861432599597
ni5-VAChT-NET	74.0	-0.041536216	-0.023516621	0.008743824	0.015959632	0.016565192	0.017417626	0.024276696	0.0032581269199023	0.0051523030599331	0.0013639507798714	-0.0033329302715583388	-0.0066468806556181	-0.0099486548853996	-0.0132132424029102	-0.0164156326501573
ni5-VAChT-NET	74.5	-0.043877248	-0.02621753	0.007563793	0.014497849	0.015172807	0.01673105	0.02246336	0.0015789220988555	0.0034619067602432	-0.0003040625625322	-0.0033106595019515997	-0.0066216481286213	-0.0099079553220165	-0.0131445705241444	-0.0163064831770126
ni5-VAChT-NET	75.0	-0.047138505	-0.0261828	0.0060752872	0.013375519	0.014733118	0.01481797	0.020237403	-7.480335165603873e-05	0.0017939426596833	-0.0019435493629954	-0.003313950384059761	-0.006615724613841262	-0.00988031213135186	-0.013082702378598961	-0.01620733885384296
ni5-VAChT-NET	75.5	-0.05031185	-0.027849833	0.004640794	0.010621899	0.011547466	0.014143019	0.018246941	-0.0017317374030961	0.0001223585438489	-0.0035858333500412	-0.0033109886266697	-0.006597295820064899	-0.009833911022192799	-0.012995823675061	-0.016097419639206603
ni5-VAChT-NET	76.0	-0.05368343	-0.028907243	0.0020610634	0.008381329	0.009017626	0.012793155	0.017406056	-0.0033887537357158	-0.0015494772088671	-0.0052280302625645	-0.0033017742297815	-0.0065663617472920995	-0.0097687519945392	-0.012893388469783199	-0.015979095823380602
ni5-VAChT-NET	76.5	-0.058213025	-0.030771375	0.0011394643	0.0068272487	0.007313136	0.011709441	0.016337624	-0.0050427260297658	-0.0032182110965501	-0.0068672409629816	-0.0032863071933951996	-0.006522922395523099	-0.0096848350483913	-0.012786431012536901	-0.015854737696642703
ni5-VAChT-NET	77.0	-0.05959829	-0.03383242	0.000287276	0.0060251565	0.006518751	0.0101012755	0.013498935	-0.0066905279654973	-0.0048805160593993	-0.0085005398715952	-0.0032645875175105997	-0.0064669777647577	-0.009591614240001699	-0.0126773215935991	-0.0157267155492698
ni5-VAChT-NET	77.5	-0.060798004	-0.036743507	-0.0035610804	0.0059904507	0.005022552	0.008200082	0.012816296	-0.008329033223161	-0.0065330853052915	-0.0101249811410304	-0.0032366152021278995	-0.006398527854996101	-0.009500123819141702	-0.012568430503247501	-0.015597399671539499
ni5-VAChT-NET	78.0	-0.0603568	-0.03898709	-0.006430058	0.0027782938	0.0033528511	0.0069660735	0.010799298	-0.0099551154830079	-0.0081726073124766	-0.0117376236535391	-0.0032023902472471007	-0.006327026722491099	-0.0094127340760885	-0.0124621280317592	-0.015469160353729099
ni5-VAChT-NET	78.5	-0.060291007	-0.03994102	-0.008338909	0.0004955029	-0.0002949881	0.004328447	0.009738771	-0.0115656484252889	-0.0097957210311292	-0.0133355758194486	-0.0031619126528682016	-0.006263508617013802	-0.009331815301119602	-0.0123607844694116	-0.0153443678861159
ni5-VAChT-NET	79.0	-0.060782522	-0.042223796	-0.010579477	0.00025642756	-0.0012628582	0.0027204524	0.0071704546	-0.013157505730255	-0.0113989506117251	-0.0149160608487849	-0.0031246364752439987	-0.0062103438288414	-0.0092597377845121	-0.012266770106481998	-0.0152253925589771
ni5-VAChT-NET	79.5	-0.061119247	-0.043235928	-0.012905	0.0006651693	-0.0047487654	0.0009813659	0.0053927433	-0.0147275610781571	-0.0129786196558189	-0.0164765025004954	-0.0031015959641456006	-0.0061699026482514	-0.009198871816543398	-0.012182455233247699	-0.0151146046625901
ni5-VAChT-NET	80.0	-0.06396842	-0.044646107	-0.013961749	-0.0016754569	-0.006056006	-0.001629184	0.003144622	-0.016282142205499	-0.0145389753509093	-0.0180253090600888	-0.0030857073535974014	-0.006135101309268101	-0.009142133631238	-0.012100756083733101	-0.015004920430979403
ni5-VAChT-NET	80.5	-0.06506423	-0.046284456	-0.017290339	-0.0016831689	-0.008192369	-0.0019261012	0.001918389	-0.0178291570423027	-0.0160856408728053	-0.0195726732118001	-0.0030683066841057996	-0.006097275852397797	-0.009080859269102098	-0.012013008698444499	-0.014885765868800797
ni5-VAChT-NET	81.0	-0.06472347	-0.04588644	-0.02177279	-0.006977642	-0.010189974	-0.0026279066	0.00026413967	-0.0193678495590964	-0.0176167710256791	-0.0211189280925138	-0.0030493939556706998	-0.006056426277640598	-0.0090150487301357	-0.011919213077382002	-0.014756590013666096
ni5-VAChT-NET	81.5	-0.06652814	-0.04667476	-0.022459503	-0.009588371	-0.009742628	-0.002404254	-0.0011278961	-0.0208974637264085	-0.0191305216909664	-0.0226644057618506	-0.003028969168291998	-0.006012552584996299	-0.0089447020143387	-0.011817459184694998	-0.014619431475768697
ni5-VAChT-NET	82.0	-0.06954981	-0.04960443	-0.024948057	-0.012214657	-0.010876427	-0.0046369378	-0.0026818917	-0.0224172435147671	-0.0206250898648633	-0.0242093971646709	-0.0030070323219698984	-0.005965654774465	-0.008869819121711302	-0.011707196057995396	-0.014476328865302299
ni5-VAChT-NET	82.5	-0.07106887	-0.051757775	-0.02661498	-0.013691774	-0.013703343	-0.0050842506	-0.0038194396	-0.0239264328947005	-0.0220987540636071	-0.025754111725794	-0.002983583416704301	-0.005915732846046701	-0.008788490016403	-0.0115904623074767	-0.014329320792460402
ni5-VAChT-NET	83.0	-0.070375174	-0.050887875	-0.028475009	-0.013414087	-0.0138923265	-0.0055701267	-0.005099675	-0.025424275836737	-0.0235499099153345	-0.0272986417581394	-0.0029586224524951014	-0.005862786799741403	-0.008700163736025498	-0.0114692965433324	-0.014180445867436203
ni5-VAChT-NET	83.5	-0.070836335	-0.05240735	-0.031134192	-0.013876899	-0.013726485	-0.007698763	-0.008400611	-0.0269100163114048	-0.0249770959245858	-0.0288429366982237	-0.0029321494293424004	-0.005804906599698699	-0.008606878890772399	-0.011345737375756101	-0.014031742700423504
ni5-VAChT-NET	84.0	-0.0730263	-0.053010568	-0.032307614	-0.0135220755	-0.015037814	-0.009341561	-0.00803426	-0.0283828982892321	-0.0263790059078001	-0.0303867906706641	-0.002904164347246302	-0.005741541283530396	-0.008510674090837299	-0.011221823414941101	-0.013885249901615701
ni5-VAChT-NET	84.5	-0.074708976	-0.05477017	-0.03363168	-0.014929821	-0.015411938	-0.010274816	-0.010934276	-0.0298421657407472	-0.0277544870700074	-0.0319298444114871	-0.0028727571703562986	-0.005674729461429998	-0.008413587946413701	-0.011099593271081103	-0.013743006081206297
ni5-VAChT-NET	85.0	-0.076170996	-0.058553517	-0.03560062	-0.016229626	-0.014023458	-0.011940837	-0.012534758	-0.0312870626364784	-0.0291025253277402	-0.0334715999452166	-0.0028373769362840945	-0.005606509743590997	-0.0083176590676948	-0.0109810855543694	-0.013607049849388701
ni5-VAChT-NET	85.5	-0.08021751	-0.061192784	-0.03543074	-0.018524671	-0.014729261	-0.0136454925	-0.014235583	-0.0327149229111035	-0.0304202807909588	-0.0350095650312481	-0.0028019722910736997	-0.005540830776057402	-0.008226836100724805	-0.010870248910849999
ni5-VAChT-NET	86.0	-0.08060561	-0.06283405	-0.03659292	-0.019890219	-0.014555702	-0.014675265	-0.015670355	-0.0341244395727625	-0.0317062968081955	-0.0365425823373294	-0.0027691328073069024	-0.005480282131410705	-0.008143708618085305	-0.010769672913104607
ni5-VAChT-NET	86.5	-0.08151775	-0.06466926	-0.038647246	-0.022768145	-0.01651505	-0.014104451	-0.015508362	-0.0355168952021772	-0.032961872423508	-0.0380719179808464	-0.0027388584849837028	-0.005424863809651105	-0.008068276619776299
ni5-VAChT-NET	87.0	-0.08291922	-0.06388324	-0.039029572	-0.023447173	-0.016750336	-0.01481797	-0.014278009	-0.0368935723800694	-0.0341884842948625	-0.0395986604652764	-0.0027111493241038023	-0.005374575810778402	-0.008000540105797704
ni5-VAChT-NET	87.5	-0.08383947	-0.06405748	-0.039740186	-0.025310755	-0.017838066	-0.014116022	-0.015770638	-0.0382557536871609	-0.0353877559447799	-0.0411237514295418	-0.0026860053246674023	-0.005329418134792596
ni5-VAChT-NET	88.0	-0.084969595	-0.067573965	-0.039759498	-0.028089095	-0.019639477	-0.013456511	-0.0161062	-0.0396047217041732	-0.0365614243923849	-0.0426480190159616	-0.0026634264866746	-0.005289390781693902
ni5-VAChT-NET	88.5	-0.08567263	-0.068643175	-0.04073666	-0.028289769	-0.019624047	-0.01560093	-0.015087954	-0.0409417590118283	-0.0377113082809825	-0.0441722097426741	-0.002643412810125194
ni5-VAChT-NET	89.0	-0.08643403	-0.07027442	-0.040110957	-0.029617364	-0.02058845	-0.015967347	-0.015330941	-0.0422681481908478	-0.0388392798965022	-0.0456970164851934	-0.002625964295019302
ni5-VAChT-NET	89.5	-0.08620871	-0.068960875	-0.04052809	-0.030180851	-0.021981116	-0.016885335	-0.016407052	-0.0435851718219535	-0.0399472420644294	-0.0472231015794776
ni5-VAChT-NET	90.0	-0.08815143	-0.069429696	-0.04220448	-0.03048962	-0.022636972	-0.01790364	-0.015786067	-0.0448941124858671	-0.0410371099505936	-0.0487511150211406
ni6-CBF-CMRglu	5.0	-0.2362833	-0.26778427	-0.2957565	-0.31253833	-0.32069653	-0.32277137	-0.32129395	-0.3039704640351209	-0.2988177919892588	-0.309123136080983	-0.0016452355512687755	-0.003308539464788318	-0.004989929166298923	-0.006689422081541274	-0.008407035636256
ni6-CBF-CMRglu	5.5	-0.24261357	-0.27460143	-0.2983266	-0.31440726	-0.32323706	-0.32407483	-0.32216913	-0.3047908243545827	-0.2999308174463749	-0.3096508312627906	-0.0016542675541765806	-0.003326612183474076	-0.005017051313633003	-0.0067256023703939904	-0.00845271037580858
ni6-CBF-CMRglu	6.0	-0.24491201	-0.27678782	-0.30137703	-0.31749564	-0.3269762	-0.3278288	-0.32629102	-0.3056156995863897	-0.3010349834350158	-0.3101964157377636	-0.0016633039135195427	-0.0033446936150301476	-0.005044186530272499	-0.006761800084987224	-0.008499157868304408
ni6-CBF-CMRglu	6.5	-0.251445	-0.27942657	-0.30278188	-0.32004392	-0.33246398	-0.32961258	-0.32829598	-0.3064450919087593	-0.3021294470461657	-0.310760736771353	-0.0016723446292974953	-0.0033627837594564225	-0.00507133481621741	-0.006798442821632	-0.008546221780961483
ni6-CBF-CMRglu	7.0	-0.25499487	-0.28339183	-0.3035924	-0.3215159	-0.33279067	-0.33042797	-0.32846317	-0.3072790034999092	-0.3032133818566019	-0.3113446251432165	-0.001681389701510605	-0.003380882616752956	-0.005098496171467681	-0.006835853954784865	-0.008593745780997752
ni6-CBF-CMRglu	7.5	-0.25652933	-0.28834078	-0.30567962	-0.32372427	-0.33355612	-0.3341071	-0.33021334	-0.3081174365380568	-0.3042860022417052	-0.3119488708344084	-0.0016904391301589272	-0.0033989901869199146	-0.005126098192334505	-0.006873877151663987	-0.008641573535631497
ni6-CBF-CMRglu	8.0	-0.26222092	-0.28870076	-0.3081843	-0.32704902	-0.33502784	-0.33588052	-0.33315614	-0.3089603932014198	-0.3053465942394619	-0.3125741921633777	-0.001699492915242351	-0.0034171064699570763	-0.00515446425327426	-0.0069123560794871475	-0.008689548712080386
ni6-CBF-CMRglu	8.5	-0.26501712	-0.291856	-0.3093787	-0.32624823	-0.33700523	-0.33455864	-0.33364213	-0.3098078756682157	-0.3063945529317669	-0.3132211984046645	-0.0017085510567609874	-0.003435659062175578	-0.00518343802150506	-0.00695113440547257	-0.0087375149775627
ni6-CBF-CMRglu	9.0	-0.26844665	-0.29054376	-0.308684	-0.32404062	-0.3356479	-0.33398628	-0.3346318	-0.3106598861166622	-0.3074294250236403	-0.313890347209684	-0.0017176135547147253	-0.003454971338031909	-0.0052128631642447965	-0.006990055796838035	-0.008785315999296217
ni6-CBF-CMRglu	9.5	-0.26869097	-0.2910761	-0.31037474	-0.32168666	-0.33672506	-0.33516562	-0.3362381	-0.3115164267249767	-0.3084509534203581	-0.3145819000295953	-0.0017271080054145904	-0.0034748869647440728	-0.0052425833487115825	-0.007028963920801712	-0.008832795444499109
ni6-CBF-CMRglu	10.0	-0.27104878	-0.2921496	-0.31203747	-0.3229636	-0.33566085	-0.33597958	-0.33325505	-0.3123774996713769	-0.3094591183063307	-0.3152958810364231	-0.0017373577833171838	-0.003495249609530071	-0.00527244224212331	-0.007067702444581492	-0.008879796980389376
ni6-CBF-CMRglu	10.5	-0.26913	-0.29241386	-0.3117659	-0.32401496	-0.33397338	-0.33610022	-0.33031636	-0.3132435347303913	-0.3104545493903283	-0.3160325200704544	-0.0017477789593294824	-0.003515475343296992	-0.005301855915387121	-0.007105687439084518	-0.008925736677873997
ni6-CBF-CMRglu	11.0	-0.2719612	-0.29227543	-0.31268692	-0.32553342	-0.33524743	-0.3370009	-0.3314886	-0.3141148574546941	-0.3114378044420783	-0.31679191046731	-0.0017578918262128873	-0.003535084458806126	-0.005330344661264308	-0.007142439197072192	-0.00897005713659349
ni6-CBF-CMRglu	11.5	-0.275287	-0.29375267	-0.31141376	-0.32559332	-0.33405513	-0.33663455	-0.33228776	-0.3149913136897208	-0.3124090740481976	-0.317573553331244	-0.0017676963839675097	-0.003554076956057639	-0.005357908479755036	-0.007177957718544514	-0.009012899895516735
ni6-CBF-CMRglu	12.0	-0.27762398	-0.29520595	-0.3122327	-0.32627392	-0.3340035	-0.33803585	-0.33365503	-0.315872749280907	-0.3133687341036802	-0.3183767644581338	-0.0017771926325932386	-0.0035724528350514206	-0.005384547370859305	-0.007212165310380603	-0.009054593802777844
ni6-CBF-CMRglu	12.5	-0.27915168	-0.29311043	-0.31349802	-0.32775164	-0.33494172	-0.33879095	-0.33438218	-0.3167590100736883	-0.3143173654194098	-0.3192006547279667	-0.0017863805720901293	-0.003590212095787526	-0.0054102613345770045	-0.007245203511549225	-0.009095467706510929
ni6-CBF-CMRglu	13.0	-0.28103498	-0.29439098	-0.31662297	-0.32861322	-0.33327225	-0.33886433	-0.33498046	-0.3176499419135002	-0.3152557562915574	-0.3200441275354431	-0.001795260202458182	-0.0036073547382660665	-0.005434972677787364	-0.007277401170184605	-0.00913585045485038
ni6-CBF-CMRglu	13.5	-0.27992228	-0.29694223	-0.31779373	-0.32944098	-0.33341417	-0.33901972	-0.33552733	-0.3185453906457784	-0.3161848858886729	-0.3209058954028839	-0.0018038315236973967	-0.003623880762486875	-0.005458822939459096	-0.0073090871344208	-0.009176070895930477
ni6-CBF-CMRglu	14.0	-0.2809266	-0.2987729	-0.31871814	-0.32885766	-0.33631995	-0.33916217	-0.3358848	-0.3194452021159584	-0.3171058898322009	-0.3217845143997158	-0.0018120945358078844	-0.003639712475329182	-0.005482140967726423	-0.007340590252392198	-0.009216457877885387
ni6-CBF-CMRglu	14.5	-0.28307462	-0.29886132	-0.31876075	-0.33141127	-0.3364449	-0.33961117	-0.3354326	-0.3203492221694758	-0.3180200126483727	-0.3226784316905789	-0.0018200492387894784	-0.003654991415761699	-0.005505255610723403	-0.00737223937223308	-0.009257340248849166
ni6-CBF-CMRglu	15.0	-0.2833334	-0.30051696	-0.3200695	-0.33284658	-0.3351742	-0.33908877	-0.33659145	-0.3212572966517663	-0.3189285537897186	-0.3235860395138139	-0.0018276179395212977	-0.003670046431918539	-0.005528495716584314	-0.007404363342077502	-0.009299046856956317
ni6-CBF-CMRglu	15.5	-0.28670076	-0.29975846	-0.32029128	-0.33335826	-0.3348255	-0.33937803	-0.3382645	-0.3221692714082653	-0.3198328141479141	-0.3245057286686164	-0.0018349421769722207	-0.0036852063719339245	-0.005552190133443602	-0.007437291010059688	-0.009341906550340728
ni6-CBF-CMRglu	16.0	-0.2884538	-0.3016174	-0.32121712	-0.33297557	-0.33558762	-0.3404837	-0.34028316	-0.3230849145912876	-0.3207355716904936	-0.3254342574920816	-0.0018424284923972412	-0.0037008777770630163	-0.005576745402556205	-0.007471428917435019	-0.009386325870257839
ni6-CBF-CMRglu	16.5	-0.28904408	-0.30268058	-0.32106775	-0.33305725	-0.33750105	-0.34015968	-0.3406911	-0.3240042135852375	-0.3216395933778321	-0.3263688337926428	-0.0018502641949617038	-0.003717247956471381	-0.005602348833087467	-0.007506964373368508	-0.009432430198146713
ni6-CBF-CMRglu	17.0	-0.29005352	-0.30460188	-0.32156712	-0.33368516	-0.33747518	-0.34304366	-0.34030655	-0.3249273430836848	-0.3225458558824352	-0.3273088302849344	-0.0018584492846657752	-0.0037343169101589635	-0.005629000425037778	-0.007543897377860598	-0.009480072446578391
ni6-CBF-CMRglu	17.5	-0.29114735	-0.30509207	-0.32251078	-0.3350881	-0.3385018	-0.3422216	-0.34055716	-0.3258544777801992	-0.3234550613999343	-0.3282538941604642	-0.0018669837615096774	-0.0037520846381257633	-0.005656700178406804	-0.007582166003185009	-0.009529124875998607
ni6-CBF-CMRglu	18.0	-0.2911264	-0.3048047	-0.32527667	-0.3352216	-0.34236002	-0.34298307	-0.34180638	-0.3267857923683506	-0.3243677434656716	-0.3292038412710296	-0.0018758676254931883	-0.0037705511403720027	-0.005685448093194823	-0.007621623161912616	-0.009579459746853203
ni6-CBF-CMRglu	18.5	-0.29296774	-0.30734617	-0.3253708	-0.33516562	-0.34345487	-0.34347218	-0.34227782	-0.3277214615417089	-0.3252843509767327	-0.330158572106685	-0.001885100876616086	-0.0037897164168971265	-0.005715182241675332	-0.0076621411144889295	-0.009630949319587523
ni6-CBF-CMRglu	19.0	-0.29497907	-0.3059756	-0.32701045	-0.33639753	-0.3447065	-0.3441347	-0.34236866	-0.3286616599938438	-0.3262053100802183	-0.3311180099074692	-0.0018946835148788144	-0.0038095804677016343	-0.005745755536419428	-0.0077035921213600145	-0.009683465854647522
ni6-CBF-CMRglu	19.5	-0.29449597	-0.30724883	-0.3277388	-0.3369923	-0.3468397	-0.34542155	-0.34391814	-0.329606562418325	-0.3271310645127017	-0.3320820603239484	-0.0019046155402810405	-0.003830081365059246	-0.005777040237872844	-0.007745848442971437	-0.009736881612478931
ni6-CBF-CMRglu	20.0	-0.29518914	-0.30892542	-0.3270747	-0.33706558	-0.3466835	-0.34710872	-0.34494916	-0.3305563435087226	-0.3280620953974633	-0.3330505916199819	-0.00191489695282282	-0.0038510720215406136	-0.0058089086064812	-0.007788782339768707	-0.009791068853527318
ni6-CBF-CMRglu	20.5	-0.29796463	-0.3100144	-0.32694194	-0.33857518	-0.34738213	-0.34883687	-0.3453999	-0.331511177958606	-0.3289989216707394	-0.3340234342464726	-0.0019254658247782053	-0.003872424697591803	-0.005841232902690396	-0.007832266072197891	-0.009845899838238581
ni6-CBF-CMRglu	21.0	-0.29963627	-0.31040016	-0.32838172	-0.33969322	-0.34789005	-0.35115	-0.34795952	-0.3324712404615454	-0.3299420822911826	-0.3350003986319082	-0.0019361750687177937	-0.00389401165365838	-0.005873885386945887	-0.007876171900704498	-0.009901246827058396
ni6-CBF-CMRglu	21.5	-0.29886553	-0.3125341	-0.32959113	-0.34214804	-0.34875432	-0.35106298	-0.35020608	-0.3334366437833842	-0.3308949019586119	-0.3359783856081565	-0.0019469588728135978	-0.003915767077912191	-0.005906800247419686	-0.007920434013460376	-0.009975835714232384
ni6-CBF-CMRglu	22.0	-0.29949304	-0.31270814	-0.3302305	-0.3423903	-0.34913668	-0.3526912	-0.3502278	-0.3344074155302632	-0.3318579614074403	-0.3369568696530861	-0.0019578365849405865	-0.003937710318228094	-0.005939996831986705	-0.007965071758340603	-0.010082896154987475
ni6-CBF-CMRglu	22.5	-0.3000871	-0.31268266	-0.3317034	-0.34192747	-0.34951043	-0.3532358	-0.3520728	-0.3353836026561978	-0.332827151569034	-0.3379400537433616	-0.0019688082050985933	-0.003959841374606088	-0.005973475140646778	-0.008028876841418786	-0.010214056051240983
ni6-CBF-CMRglu	23.0	-0.30055913	-0.3132007	-0.33102474	-0.34226483	-0.34974083	-0.3542384	-0.35300487	-0.3363652521152038	-0.333798722665716	-0.3389317815646915	-0.001979873733287507	-0.003982160247046118	-0.006007235173400016	-0.008125059570046889	-0.010360943304909886
ni6-CBF-CMRglu	23.5	-0.30275655	-0.31290346	-0.33255854	-0.3427537	-0.35172015	-0.35552529	-0.35385033	-0.3373524108612964	-0.3347703230941024	-0.3399344986284904	-0.0019910331695074945	-0.0040046669355481845	-0.006060068636320193	-0.00824524784614239	-0.010515185817911665
ni6-CBF-CMRglu	24.0	-0.30352485	-0.31441575	-0.33327225	-0.34460253	-0.35234278	-0.35571733	-0.35593122	-0.3383451258484913	-0.3357416540127703	-0.3409485976842122	-0.002002286513758611	-0.004027361440112509	-0.0061451858367593815	-0.00838106957162238	-0.010668411492163521
ni6-CBF-CMRglu	24.5	-0.3050498	-0.31515968	-0.33566514	-0.3444552	-0.3524691	-0.35791016	-0.3576479	-0.3393434440308039	-0.3367146887292543	-0.3419721993323534	-0.00201363376604069	-0.004069035466812698	-0.006254214676634895	-0.00852415264840417	-0.0108122482295826
ni6-CBF-CMRglu	25.0	-0.3049188	-0.3165634	-0.33518714	-0.3456123	-0.3544695	-0.35770035	-0.3582293	-0.3403474123622499	-0.3376934606180877	-0.3430013641064122	-0.002025074926353898	-0.0041428993230007705	-0.006378783057863768	-0.00866612497840491	-0.010938323932086214
ni6-CBF-CMRglu	25.5	-0.30592906	-0.31904203	-0.33662593	-0.34649694	-0.35658184	-0.35909095	-0.3593622	-0.3413570777968446	-0.3386834975271051	-0.3440306580665841	-0.0020554017007720082	-0.004240580910594205	-0.006510518882363481	-0.00879861446354191	-0.011038266501591676
ni6-CBF-CMRglu	26.0	-0.30823088	-0.3197923	-0.33717337	-0.34683535	-0.3577353	-0.3594366	-0.36192435	-0.3423724872886038	-0.3396910095900305	-0.345053964987177	-0.0021178243966468724	-0.00435370813150987	-0.006641050052051012	-0.008913249005732315	-0.01110370384001591
ni6-CBF-CMRglu	26.5	-0.31092173	-0.32100803	-0.33831197	-0.34828955	-0.3594891	-0.3609778	-0.3628145	-0.3434124794976166	-0.3407400167523617	-0.3460849422428715	-0.0021851792098221967	-0.0044551171815914725	-0.006743212762769901	-0.008982864800819668	-0.011107472143202679
ni6-CBF-CMRglu	27.0	-0.3129544	-0.3215287	-0.33961982	-0.34962347	-0.36031207	-0.3621874	-0.36442077	-0.3444903116852507	-0.3418395999506263	-0.3471410234198751	-0.002235883734862998	-0.0045232256554041395	-0.006795424609085443	-0.008985879443369038	-0.011059055544907215
ni6-CBF-CMRglu	27.5	-0.3130733	-0.32269445	-0.3421221	-0.3508759	-0.36110047	-0.36295927	-0.36567724	-0.3455976587074388	-0.3429730726272264	-0.3482222447876513	-0.002269937971769276	-0.0045580335529477045	-0.006797685590997471	-0.008922292933380482	-0.01099262889955488
ni6-CBF-CMRglu	28.0	-0.31478128	-0.32335246	-0.34346354	-0.35060185	-0.36151236	-0.36466232	-0.36688638	-0.3467261954201137	-0.3441242415489391	-0.3493281492912883	-0.0022873419205411416	-0.004559540874222445	-0.00674999570850604	-0.008823171810044217	-0.010912854679998696
ni6-CBF-CMRglu	28.5	-0.31602728	-0.32471627	-0.34460685	-0.35256055	-0.36315668	-0.36393344	-0.36802173	-0.3478675966792081	-0.3452786448716912	-0.350456548486725	-0.0022880955811784287	-0.004527747619228195	-0.0066523549616112065	-0.008722690927785604	-0.010824395359091299
ni6-CBF-CMRglu	29.0	-0.31672937	-0.3263167	-0.34557763	-0.35394627	-0.36555415	-0.3657959	-0.36936948	-0.3490135373406548	-0.3464245855331379	-0.3516024891481717	-0.0022721989536813036	-0.004462653787964899	-0.006535829889503075	-0.008625512759457554	-0.010731913409685379
ni6-CBF-CMRglu	29.5	-0.31835598	-0.32701045	-0.3480073	-0.35707545	-0.36685118	-0.36646855	-0.36940032	-0.3501556922603865	-0.3475537383892119	-0.3527576461315611	-0.0022396520380497664	-0.004364259380432778	-0.006434595346607175	-0.00853629977791287	-0.010640071304634291
ni6-CBF-CMRglu	30.0	-0.32002258	-0.3280688	-0.34887597	-0.35932723	-0.36882758	-0.36732632	-0.36989397	-0.3512857362943361	-0.3486611502141237	-0.3539103223745485	-0.002190454834283595	-0.004263630935821772	-0.006353313805776251	-0.008459714456004075	-0.010553531516790171
ni6-CBF-CMRglu	30.5	-0.32128543	-0.329737	-0.35167226	-0.36038652	-0.36961627	-0.36729994	-0.37059063	-0.3523953442984363	-0.3497446325638119	-0.3550460560330606	-0.0021246073423830114	-0.004194943308557408	-0.006296647739863104	-0.008400419266584525	-0.01047695651900643
ni6-CBF-CMRglu	31.0	-0.32160553	-0.33005455	-0.35350165	-0.361863	-0.37014523	-0.36903462	-0.37179515	-0.3534761911286197	-0.3508037283833648	-0.3561486538738746	-0.0020731761015381767	-0.004162858971492656	-0.00626925962172048	-0.008363076682506576	-0.010415008784135704
ni6-CBF-CMRglu	31.5	-0.32289097	-0.3313168	-0.35502785	-0.36286715	-0.37108025	-0.36995125	-0.3721704	-0.3545199516408193	-0.3518384739422461	-0.3572014293393926	-0.002070335966174397	-0.004172040397480092	-0.006275811924201513	-0.00835234917662342	-0.010372350785030515
ni6-CBF-CMRglu	32.0	-0.32328406	-0.33290675	-0.3556737	-0.3654443	-0.37138027	-0.3702643	-0.37430903	-0.3555493672301579	-0.352876904484903	-0.3582218299754128	-0.002089682869954479	-0.004196083520182303	-0.0062899005809683994	-0.008341832682597528	-0.010322578455354003
ni6-CBF-CMRglu	32.5	-0.32435703	-0.33424017	-0.3564814	-0.3681362	-0.37297422	-0.37115526	-0.3761852	-0.3565902876069937	-0.3539395758723693	-0.3592409993416181	-0.0021017044313056954	-0.004205475958027116	-0.006282013210449022	-0.008302014818856118	-0.010246208601979223
ni6-CBF-CMRglu	33.0	-0.3257003	-0.33518714	-0.35743412	-0.37015846	-0.37544593	-0.37234262	-0.3758133	-0.3576390501001124	-0.3550144640198999	-0.3602636361803248	-0.0021064006502278243	-0.0042002177110139205	-0.006252149812643049	-0.008232895585399524	-0.010155462389525027
ni6-CBF-CMRglu	33.5	-0.3283474	-0.3357556	-0.35927907	-0.37091702	-0.37632248	-0.37368125	-0.37603468	-0.3586919920382994	-0.3560900381671248	-0.3612939459094739	-0.0021037715267214208	-0.004180308779143327	-0.006200310387550423	-0.008144504170673528	-0.010053627782251828
ni6-CBF-CMRglu	34.0	-0.32913214	-0.3364277	-0.35993993	-0.372718	-0.37649965	-0.373889	-0.37720847	-0.3597454507503402	-0.3571564989428233	-0.3623344025578571	-0.002093817060786096	-0.004145749162415224	-0.0061264949351717	-0.008049061739297203	-0.009943992744419483
ni6-CBF-CMRglu	34.5	-0.33038503	-0.33854496	-0.36191997	-0.3738934	-0.37670338	-0.37403488	-0.37849855	-0.3607957635650208	-0.3582068117575039	-0.3633847153725377	-0.002076537252421906	-0.004096538860829002	-0.006040732643952107	-0.007949856255530408	-0.009829845240287682
ni6-CBF-CMRglu	35.0	-0.33116648	-0.33958527	-0.36335412	-0.3749548	-0.37671226	-0.37563184	-0.37931934	-0.3618392678111263	-0.3592373139399518	-0.3644412216823009	-0.002051932101629128	-0.004032677874385604	-0.005955244678511107	-0.007850175683633387	-0.009714473234116783
ni6-CBF-CMRglu	35.5	-0.33178073	-0.33926144	-0.3639071	-0.37604797	-0.37670338	-0.3767211	-0.3793726	-0.3628723008174427	-0.3602477147372303	-0.3654968868976551	-0.002020001608407096	-0.003964195391530201	-0.005873319003108501	-0.007753307987865776	-0.009601164690166308
ni6-CBF-CMRglu	36.0	-0.33231786	-0.34023744	-0.36551023	-0.37669453	-0.378432	-0.3780196	-0.3797055	-0.3638911999127554	-0.361240488178131	-0.3665419116473798	-0.001980745772756476	-0.0039033125768819787	-0.005798243582004259	-0.007662541132487655	-0.009493207572696283
ni6-CBF-CMRglu	36.5	-0.33342707	-0.34192747	-0.3652861	-0.37669897	-0.37914628	-0.378849	-0.38110456	-0.3648923024258498	-0.3622198396805949	-0.3675647651711047	-0.0019441937831231049	-0.0038533173947014054	-0.00573330637945868	-0.007581163081759212	-0.009393889845967118
ni6-CBF-CMRglu	37.0	-0.3341928	-0.3422908	-0.36547506	-0.37799302	-0.37993193	-0.37971437	-0.38227376	-0.3658719456855119	-0.3631904679869387	-0.3685534233840852	-0.0019225668041255028	-0.003817497809247783	-0.005681795359731179	-0.007512461799939807	-0.009306499474238172
ni6-CBF-CMRglu	37.5	-0.3350838	-0.34281862	-0.36741874	-0.37859613	-0.38050923	-0.38204253	-0.3822471	-0.3668364962089729	-0.364164033463718	-0.3695089589542278	-0.0019091236115783006	-0.0037891125963355754	-0.0056369692986361075	-0.007449696062844013	-0.009224295233323798
ni6-CBF-CMRglu	38.0	-0.3355704	-0.3428922	-0.36955896	-0.37960783	-0.3810157	-0.3820692	-0.38322142	-0.3677945124896374	-0.365143800755013	-0.3704452242242618	-0.00189493100512228	-0.003759228555605676	-0.005589894995814304	-0.0073839326701126695	-0.009143173655101977
ni6-CBF-CMRglu	38.5	-0.3353723	-0.34606758	-0.3712082	-0.37951905	-0.38164237	-0.38266522	-0.38571605	-0.3687456198205512	-0.3661210337403388	-0.3713702059007637	-0.0018799889847572748	-0.003727845687057807	-0.005540572451265713	-0.007315171621745498	-0.009066962148150781
ni6-CBF-CMRglu	39.0	-0.33648372	-0.34536955	-0.3721748	-0.38057142	-0.38363093	-0.3834128	-0.38725072	-0.3696894434947597	-0.3670874896235852	-0.3722913973659343	-0.0018642975504833958	-0.003694963990692024	-0.0054890016649903894	-0.007248242649979697	-0.008994157226982713
ni6-CBF-CMRglu	39.5	-0.33654836	-0.346549	-0.37279752	-0.38084242	-0.38572496	-0.38513654	-0.38657686	-0.3706256088053085	-0.3680366569977916	-0.3732145606128254	-0.0018478567023005321	-0.003660583466508438	-0.005435182636988223	-0.007186973163393506	-0.00892325540611033
ni6-CBF-CMRglu	40.0	-0.33802292	-0.34756878	-0.3731863	-0.38255844	-0.38642517	-0.38540843	-0.38619322	-0.3715537410452431	-0.3689647892377262	-0.37414269285276	-0.0018306664402086281	-0.0036247041145069936	-0.005383945099496301	-0.007129859676499317	-0.008852753200045804
ni6-CBF-CMRglu	40.5	-0.3379237	-0.34772506	-0.37316418	-0.38382238	-0.38812593	-0.3864475	-0.3867107	-0.372473465507609	-0.3698715116364344	-0.3750754193787836	-0.001812726764207906	-0.0035873259346876907	-0.005339116461092974	-0.007075398703809799	-0.008781147123301691
ni6-CBF-CMRglu	41.0	-0.33891612	-0.34874564	-0.3751185	-0.3844949	-0.38842523	-0.38896593	-0.38748732	-0.3733844074854517	-0.3707598214052393	-0.3760089935656641	-0.0017940376742983655	-0.003553278659287673	-0.005299193236290689	-0.007022086759837176	-0.008706933690390384
ni6-CBF-CMRglu	41.5	-0.34036273	-0.34942353	-0.37575576	-0.38610402	-0.3878338	-0.38908213	-0.38840735	-0.3742861922718169	-0.3716354805371925	-0.3769369040064413	-0.0017745991704797848	-0.0035263896968850683	-0.005262671939601893	-0.006968420359093785	-0.008628609415824107
ni6-CBF-CMRglu	42.0	-0.34151235	-0.35068884	-0.37578234	-0.38750964	-0.38993615	-0.3895873	-0.38890782	-0.3751784451597501	-0.3725059824144952	-0.377850907905005	-0.0017592409849893076	-0.0035051555619923236	-0.005228049085538811	-0.006912896016092018	-0.008544670814115307
ni6-CBF-CMRglu	42.5	-0.34066516	-0.35146335	-0.37585315	-0.38903296	-0.3902627	-0.38987353	-0.38935035	-0.3760607914422967	-0.3733793137437235	-0.37874226914087	-0.0017517905264052835	-0.003488072769122108	-0.005193821188614001	-0.006854010245344322	-0.008453614399776599
ni6-CBF-CMRglu	43.0	-0.3423081	-0.3522252	-0.3761365	-0.38984668	-0.39094734	-0.39076385	-0.39007482	-0.3769376861447394	-0.3742652817800387	-0.37961009050944	-0.001745914577003016	-0.003468808100549503	-0.005153655031102711	-0.006785429829126	-0.008363679809092195
ni6-CBF-CMRglu	43.5	-0.34246382	-0.3529308	-0.37631363	-0.39067435	-0.39268968	-0.39181152	-0.39064303	-0.377812581968702	-0.3751613655468386	-0.3804637983905653	-0.0017362822427168245	-0.003442030662208717	-0.005102219718939038	-0.006701823873371315	-0.008282624731324295
ni6-CBF-CMRglu	44.0	-0.3432341	-0.35417297	-0.37723505	-0.3922505	-0.3933397	-0.39300343	-0.39148012	-0.3786836007217424	-0.3760563060305193	-0.3813108954129656	-0.001722893523546487	-0.0034077404540996947	-0.005039515252122984	-0.006617765232089179	-0.008208222760452188
ni6-CBF-CMRglu	44.5	-0.34376228	-0.3554511	-0.37817037	-0.39327693	-0.39491454	-0.39391378	-0.39111745	-0.3795488642114188	-0.3769398303193159	-0.3821578981035218	-0.0017057484194918926	-0.003365937476222214	-0.004965541630654491	-0.006546342488607471	-0.008138247490454165
ni6-CBF-CMRglu	45.0	-0.34519616	-0.3570973	-0.38048258	-0.3938106	-0.3969228	-0.39490557	-0.39214748	-0.3804064942452889	-0.3778042418385287	-0.3830087466520491	-0.0016848469305532077	-0.0033166217285764965	-0.004894871708542692	-0.006485329236905701	-0.00807047251530929
ni6-CBF-CMRglu	45.5	-0.34497082	-0.35769162	-0.3809935	-0.39539048	-0.39653617	-0.39720607	-0.39223707	-0.3812546126309107	-0.3786455787388077	-0.3838636465230137	-0.0016601890567303212	-0.0032597932111625982	-0.004840594069115578	-0.006432499070962272	-0.00800267142899641
ni6-CBF-CMRglu	46.0	-0.3451875	-0.35739443	-0.38149568	-0.3965182	-0.39738598	-0.39911422	-0.39300793	-0.3820913411758421	-0.3794640464846189	-0.3847186358670653	-0.0016317747980232888	-0.003210024777989484	-0.004800482306352494	-0.006385625584756083	-0.007932617825494204
ni6-CBF-CMRglu	46.5	-0.34658805	-0.3593622	-0.38455728	-0.39708915	-0.39869097	-0.39988908	-0.39317828	-0.382914801687641	-0.3802635852657777	-0.3855660181095043	-0.001599604154432277	-0.0031804050123852567	-0.004772310014231951	-0.0063424823722660895	-0.00785808529878157
ni6-CBF-CMRglu	47.0	-0.34865007	-0.3593622	-0.38456616	-0.39778182	-0.4005156	-0.4012642	-0.3930662	-0.3837231159738654	-0.3810507116091648	-0.386395520338566	-0.0015782499799661953	-0.003168707508329205	-0.004753850786732794	-0.006300843027470915	-0.00777684744283752
ni6-CBF-CMRglu	47.5	-0.34914538	-0.3610216	-0.38439688	-0.3980833	-0.4016071	-0.4014627	-0.393546	-0.3845144058420733	-0.3818329281435	-0.3871958835406465	-0.0015808008579529798	-0.003172705859799674	-0.0047428782178338125	-0.006258481144349293	-0.0076866778516404
ni6-CBF-CMRglu	48.0	-0.3498104	-0.36167452	-0.38541734	-0.39862344	-0.40194103	-0.40199518	-0.39394966	-0.3853013659538316	-0.3826289032085767	-0.3879738286990865	-0.0015904575283630096	-0.0031756008067665986	-0.0047225930475047195	-0.006198597462871325	-0.007570777265160422
ni6-CBF-CMRglu	48.5	-0.35202926	-0.36217862	-0.3870856	-0.39887556	-0.40328217	-0.40273562	-0.39617214	-0.3860952067000263	-0.3834444949654019	-0.3887459184346507	-0.001591905001846694	-0.0031620773598808327	-0.004677680286396313	-0.00610587699368742	-0.007422229227908195
ni6-CBF-CMRglu	49.0	-0.35380238	-0.36406514	-0.38732216	-0.3999792	-0.40305176	-0.40419963	-0.39741746	-0.3868918234821946	-0.3842672374019822	-0.3895164095624071	-0.001585143278403589	-0.00313213551914171	-0.004608139934508315	-0.005980319736797413	-0.007252958816688415
ni6-CBF-CMRglu	49.5	-0.35468322	-0.36489952	-0.3867241	-0.40176502	-0.4042358	-0.40538016	-0.39841184	-0.387687111701873	-0.3850851578306984	-0.3902890655730475	-0.0015701723580341387	-0.003085775284549619	-0.004513971991840726	-0.005830324226061501	-0.007068255845918636
ni6-CBF-CMRglu	50.0	-0.3558832	-0.3657827	-0.38811252	-0.40362558	-0.40555668	-0.4052761	-0.39971784	-0.3884769667605982	-0.3858880149530813	-0.391065918568115	-0.001546992240738121	-0.003022996656104726	-0.0043951764583938235	-0.005667815538284826	-0.006873410130015911
ni6-CBF-CMRglu	50.5	-0.35774407	-0.3665917	-0.38860396	-0.40501368	-0.40710542	-0.40586898	-0.39980346	-0.3892572840599071	-0.3866683322523902	-0.391846235867424	-0.0015156029265154802	-0.0029437996338065875	-0.004260151868027362	-0.0054980834878844975	-0.00667371148339746
ni6-CBF-CMRglu	51.0	-0.35859665	-0.36670604	-0.3887067	-0.40605912	-0.40768555	-0.4069695	-0.39963675	-0.3900239590013363	-0.3874220051301618	-0.3926259128725109	-0.0014760044153666052	-0.0028481842176557026	-0.004120823297546705	-0.00532641788927779	-0.006474449720480779
ni6-CBF-CMRglu	51.5	-0.35884595	-0.36823747	-0.39009717	-0.4060003	-0.40769008	-0.4075949	-0.40019554	-0.3907728869864226	-0.3881483009062102	-0.3933974730666351	-0.0014281967072911073	-0.0027445489415118818	-0.003982480561369017	-0.0051581085568819796	-0.006280914655682812
ni6-CBF-CMRglu	52.0	-0.3599837	-0.36935186	-0.39153832	-0.4068789	-0.40798932	-0.40829316	-0.401756	-0.3914999634167029	-0.3888492516820785	-0.3941506751513273	-0.0013721798022890974	-0.0026448188821801	-0.003850413473911185	-0.004998445305114174	-0.006098396103420722
ni6-CBF-CMRglu	52.5	-0.3608858	-0.37018052	-0.39244318	-0.40779436	-0.40825233	-0.4080936	-0.4026814	-0.3922010836937137	-0.3895286209484588	-0.3948735464389686	-0.0013163522342207745	-0.00255428385407791	-0.0037299118495908723	-0.004852717948391705	-0.005932183878112007
ni6-CBF-CMRglu	53.0	-0.36329708	-0.3701144	-0.39159653	-0.40863788	-0.40909162	-0.40736827	-0.4043036	-0.392872143218992	-0.3901906655204187	-0.3955536209175652	-0.0012726390798910026	-0.0024782336716220876	-0.0036262655028250768	-0.004726216301131625	-0.005787567794173609
ni6-CBF-CMRglu	53.5	-0.36345065	-0.3695766	-0.39133683	-0.40888742	-0.40935034	-0.40781248	-0.4057694	-0.3935174359279345	-0.3908449731826796	-0.3961898986731894	-0.0012379316198571355	-0.0024135596153700978	-0.0035363657141709304	-0.004615831643891233	-0.005661439132162938
ni6-CBF-CMRglu	54.0	-0.36379737	-0.3708729	-0.39216092	-0.40977708	-0.40975437	-0.40847456	-0.40772182	-0.394144782298883	-0.3914940705642586	-0.3967954940335074	-0.001205594591731085	-0.002353626422934074	-0.0034535772212406224	-0.004514928714282607	-0.0055300036339441805
ni6-CBF-CMRglu	54.5	-0.36481604	-0.3712876	-0.39065197	-0.40955913	-0.40977708	-0.4089691	-0.4079621	-0.3947553675477916	-0.3921307814675792	-0.397379953628004	-0.0011756279955129623	-0.002298434094313795	-0.0033779000240340973	-0.004423507512305802	-0.005379235569857976
ni6-CBF-CMRglu	55.0	-0.36442518	-0.37139794	-0.3920086	-0.4106401	-0.41118544	-0.41088545	-0.4080528	-0.3953503768906141	-0.3927484230194396	-0.3979523307617887	-0.0011480318312029891	-0.0022479826295095373	-0.0033093341225515216	-0.004324409042213095	-0.005213834839037812
ni6-CBF-CMRglu	55.5	-0.36582667	-0.37390667	-0.39234462	-0.41114	-0.4107946	-0.41008133	-0.4091597	-0.3959309955433046	-0.3933420437357877	-0.3985199473508214	-0.0011228060988008326	-0.002202272028521135	-0.00324787951679284	-0.004203607574345014	-0.005038501340616619
ni6-CBF-CMRglu	56.0	-0.36629707	-0.37364587	-0.39289138	-0.41187656	-0.41131273	-0.41074458	-0.40890557	-0.3964984087218171	-0.3939094569143002	-0.3990873605293339	-0.0010999507983065482	-0.0021613022913485325	-0.0031763772110101063	-0.004065803007834823	-0.004857934973727218
ni6-CBF-CMRglu	56.5	-0.36550143	-0.3735619	-0.3933083	-0.41314608	-0.4124088	-0.4117083	-0.4104311	-0.3970538016421054	-0.3944518477709308	-0.39965575551328	-0.0010794659297203024	-0.0021250734179920072	-0.0030808014755441815	-0.003915695241815786	-0.004676835637503207
ni6-CBF-CMRglu	57.0	-0.36610362	-0.37330115	-0.3936626	-0.4124361	-0.41295034	-0.41175377	-0.410422	-0.3975983595201236	-0.3949737734399112	-0.400222945600336	-0.0010613514930419843	-0.002076426412703558	-0.0029658522095282747	-0.00375798417542067	-0.004499903231077351
ni6-CBF-CMRglu	57.5	-0.36832112	-0.37421617	-0.39384648	-0.4144807	-0.41368794	-0.41230413	-0.4113491	-0.3981332675718257	-0.3954825558372014	-0.4007839793064501	-0.0010456074882717048	-0.002001335545823879	-0.002836229312095484	-0.0035973697077829048	-0.004331837653582915
ni6-CBF-CMRglu	58.0	-0.37033483	-0.37539282	-0.39402595	-0.41504592	-0.4146721	-0.41368794	-0.41130364	-0.3986597110131656	-0.3959872482679107	-0.4013321737584205	-0.0010150749196615738	-0.0019045007164862904	-0.0026966326823786857	-0.003438551738035367	-0.004177338804152886
ni6-CBF-CMRglu	58.5	-0.37122583	-0.37606567	-0.3951435	-0.41537422	-0.41574824	-0.4124634	-0.4110127	-0.3991788750600974	-0.3964973973615242	-0.4018603527586707	-0.0009557280575521743	-0.0017906218238237792	-0.0025517622195112	-0.0032862301653112103	-0.004041106581920195
ni6-CBF-CMRglu	59.0	-0.37312883	-0.3762295	-0.3962935	-0.4147359	-0.4161041	-0.4126454	-0.412609	-0.3996747859328272	-0.3970023231875723	-0.4023472486780821	-0.0008894257968247166	-0.0016815577627171119	-0.002423476818373793	-0.003162263884491312	-0.00394499988176622
ni6-CBF-CMRglu	59.5	-0.37177306	-0.37695146	-0.39721957	-0.41435307	-0.4163551	-0.4152055	-0.41358775	-0.4001346031176496	-0.3974838913830252	-0.402785314852274	-0.0008348937662716049	-0.0015960341619590257	-0.002330502107759036	-0.003085378524368021	-0.003872567198746013
ni6-CBF-CMRglu	60.0	-0.37177306	-0.37821916	-0.3975569	-0.41546544	-0.41783017	-0.4155658	-0.41277283	-0.4005642117296519	-0.3979396256494395	-0.4031887978098644	-0.0007921319658923953	-0.0015340510215490766	-0.0022728380876665955	-0.0030555740849415036	-0.00379077518230192
ni6-CBF-CMRglu	60.5	-0.37422943	-0.37904865	-0.3992088	-0.4143622	-0.41665182	-0.415543	-0.41389292	-0.4009694968839212	-0.3983675430127466	-0.4035714507550957	-0.0007611403956874208	-0.001495608341487431	-0.002250484758096416	-0.003037673432474408	-0.0037028395072024045
ni6-CBF-CMRglu	61.0	-0.37550348	-0.3789244	-0.40008736	-0.41459918	-0.41650572	-0.41552928	-0.4133874	-0.4013563436955443	-0.3987673918880274	-0.4039452955030612	-0.0007419190556566813	-0.0014807061217742001	-0.0022634421190491083	-0.0029986432164095245	-0.0036119758482174302
ni6-CBF-CMRglu	61.5	-0.3752778	-0.37813932	-0.4004164	-0.41595355	-0.41584405	-0.41410246	-0.41285932	-0.4017306372796086	-0.3991416854720917	-0.4043195890871255	-0.0007344679458000103	-0.0014893443624089953	-0.0022765330367869874	-0.0029416991115149838	-0.0035213998801149615
ni6-CBF-CMRglu	62.0	-0.37558758	-0.37902644	-0.40129578	-0.41602656	-0.41682073	-0.4147359	-0.41288662	-0.402098262751201	-0.3994963088800264	-0.4047002166223756	-0.0007387870661175189	-0.001521523063392427	-0.002256724160752843	-0.002870056792560749	-0.0034343272776644063
ni6-CBF-CMRglu	62.5	-0.37594613	-0.38079354	-0.40232924	-0.41536966	-0.4165103	-0.41350123	-0.41402048	-0.4024651052254086	-0.3998405191451962	-0.405089691305621	-0.000754876416608985	-0.001542065090986977	-0.0022072311657149735	-0.0027869319343149512	-0.0033539737156345617
ni6-CBF-CMRglu	63.0	-0.37632692	-0.38209587	-0.4014672	-0.41583493	-0.41645098	-0.41439408	-0.4125635	-0.4028370498173185	-0.4001863380826941	-0.4054877615519429	-0.0007827359972749082	-0.0015179370946353243	-0.00213126972644323	-0.0026955402115468874	-0.0032835548687945026
ni6-CBF-CMRglu	63.5	-0.3783655	-0.38277644	-0.40285304	-0.41453993	-0.4169486	-0.41591248	-0.41262266	-0.4032199816420176	-0.4005475188967627	-0.4058924443872725	-0.0007871886743779921	-0.0014523547491059885	-0.0020320555177059663	-0.0025990972990255767	-0.003226286411913082
ni6-CBF-CMRglu	64.0	-0.37974545	-0.38318583	-0.4034584	-0.4137426	-0.41763827	-0.41611782	-0.41231778	-0.4036197858145934	-0.4009383081160201	-0.4063012635131666	-0.0007352010973604162	-0.001348533729168322	-0.0019128042142719792	-0.0025008188715195945	-0.0031853840197590966
ni6-CBF-CMRglu	64.5	-0.37820143	-0.38313687	-0.40562907	-0.41362876	-0.41710383	-0.41630492	-0.4106537	-0.4040071703163956	-0.401334765951695	-0.4066795746810962	-0.0006651660747279964	-0.0012448668433279741	-0.0018119086246475846	-0.0024390977375350897	-0.0031675197021936996
ni6-CBF-CMRglu	65.0	-0.37866712	-0.38437462	-0.4054888	-0.41413438	-0.4173185	-0.4161315	-0.41105816	-0.4043549869119538	-0.4017037704900905	-0.4070062033338171	-0.0006133326318079058	-0.001177603116911563	-0.0017656177741591783	-0.0024501829223986804	-0.003174228440575577
ni6-CBF-CMRglu	65.5	-0.37819698	-0.38465974	-0.4060003	-0.4147131	-0.41632774	-0.41628665	-0.41097182	-0.4046723363911236	-0.4020450416999005	-0.4072996310823468	-0.0005797007685999778	-0.0011467425499195882	-0.0017739316628070934	-0.0025023536274657032	-0.0032010203669209925
ni6-CBF-CMRglu	66.0	-0.37855622	-0.38602373	-0.40706012	-0.41456726	-0.41541073	-0.41706732	-0.4096227	-0.4049683195437617	-0.4023592856516587	-0.4075773534358647	-0.0005642704851036573	-0.0011522851423512726	-0.0018368502905907746	-0.0025608958087676714	-0.0032434056132443767
ni6-CBF-CMRglu	66.5	-0.3800962	-0.3882197	-0.40738186	-0.41477695	-0.41547912	-0.41728196	-0.41021305	-0.4052520371597236	-0.4026497847529633	-0.4078542895664838	-0.0005670417813196105	-0.0011942308942071156	-0.0019226528588657255	-0.0026213195983210147	-0.003296894311562215
ni6-CBF-CMRglu	67.0	-0.38169572	-0.38868436	-0.40775356	-0.41467667	-0.4152283	-0.4170125	-0.40908256	-0.4055325900288654	-0.4029235561367624	-0.4081416239209684	-0.0005880146572476153	-0.0012725798054871174	-0.001996625323664014	-0.0026791351281407194	-0.0033569965938901047
ni6-CBF-CMRglu	67.5	-0.38254508	-0.38877374	-0.40863335	-0.41364697	-0.41649204	-0.41648293	-0.41057193	-0.4058190789410432	-0.40319178424982	-0.4084463736322664	-0.0006271891128875051	-0.001355611077546115	-0.002054277817001404	-0.0027298525302426047	-0.0034192225922430874
ni6-CBF-CMRglu	68.0	-0.38264295	-0.38957837	-0.41080368	-0.41387472	-0.41699424	-0.4164327	-0.40967265	-0.406120604686113	-0.4034693882642496	-0.4087718211079763	-0.0006845651482395021	-0.0014086106664163989	-0.002091120470893104	-0.0027689819366424895	-0.0034790824386372043
ni6-CBF-CMRglu	68.5	-0.38232714	-0.39054456	-0.41195387	-0.41219497	-0.4181866	-0.41607675	-0.4099451	-0.4064462680539307	-0.4037738636892301	-0.4091186724186313	-0.0007284219646586099	-0.001427088704113899	-0.0021026634173550995	-0.0027920334793555823	-0.003532086265088108
ni6-CBF-CMRglu	69.0	-0.38327482	-0.39169505	-0.41092637	-0.41315976	-0.41816834	-0.41609955	-0.41087636	-0.4068051698343525	-0.4041236921357792	-0.4094866475329257	-0.0007240455181768968	-0.001406555322653602	-0.0020844167884029874	-0.0027945172903977022	-0.0035737442036108957
ni6-CBF-CMRglu	69.5	-0.38302562	-0.39281517	-0.40964994	-0.41514167	-0.4182689	-0.41743726	-0.4119084	-0.4071746900185893	-0.4045001905426327	-0.409849189494546	-0.0006986667394552892	-0.0013742414526964897	-0.0020636115146969725	-0.002803664300429498	-0.0036312871848667716
ni6-CBF-CMRglu	70.0	-0.38198027	-0.3948921	-0.40893734	-0.41592616	-0.41945332	-0.41884497	-0.41270003	-0.4075292153525294	-0.4048724029237096	-0.4101860277813492	-0.0006825098044767053	-0.0013603712702260906	-0.0020704717722208055	-0.002849698685433999	-0.003719081119379186
ni6-CBF-CMRglu	70.5	-0.38094905	-0.3952019	-0.40788049	-0.4165742	-0.42070755	-0.41937098	-0.41379726	-0.4078733567580446	-0.4052399754507205	-0.4105067380653687	-0.0006755747132412004	-0.0013649447752416832	-0.002104997560974209	-0.0029326204454114824	-0.0038189864291854336
ni6-CBF-CMRglu	71.0	-0.3806647	-0.39396763	-0.4100995	-0.4171267	-0.4214726	-0.42008486	-0.41492736	-0.4082117251570061	-0.4056029603714337	-0.4108204899425786	-0.0006778614657493853	-0.0013879619677441002	-0.0021671888809572937	-0.003036571314902481	-0.0039275811455309895
ni6-CBF-CMRglu	71.5	-0.3811668	-0.39412463	-0.4131051	-0.41878095	-0.42332992	-0.42118853	-0.41588968	-0.4085489314712858	-0.405962391543393	-0.4111354713991786	-0.0006893700620004828	-0.0014294228477330084	-0.002257045732170282	-0.003143411715944233	-0.004041443299661218
ni6-CBF-CMRglu	72.0	-0.38070023	-0.39435798	-0.41165373	-0.4182826	-0.42369714	-0.421633	-0.4147131	-0.4088895866227555	-0.4063207254311393	-0.4114584478143717	-0.0007101005019947149	-0.0014893274152079083	-0.0023587098491530956	-0.003249719679781604	-0.004157150922821207
ni6-CBF-CMRglu	72.5	-0.38119343	-0.3944522	-0.41154912	-0.41761997	-0.4236191	-0.4226876	-0.41577107	-0.4092383015332863	-0.4066820857156527	-0.4117945173509199	-0.0007400527857325256	-0.0015676756701697991	-0.0024540416539437504	-0.0033520732376607354	-0.004271282046256819
ni6-CBF-CMRglu	73.0	-0.38094017	-0.3964373	-0.41337374	-0.41807693	-0.42295825	-0.42111522	-0.4176017	-0.4095996871247502	-0.4070522531432797	-0.4121471211062207	-0.0007792269132131935	-0.0016486093471583807	-0.0025396191777868893	-0.003447050420826492	-0.004380414701212698
ni6-CBF-CMRglu	73.5	-0.3804515	-0.39637437	-0.41392025	-0.4184289	-0.42446402	-0.42136264	-0.41751033	-0.4099783543190188	-0.4074383779494245	-0.4125183306886131	-0.0008276228844372735	-0.0017139888682112248	-0.0026120204519282098	-0.0035312292605242934	-0.004481126918934819
ni6-CBF-CMRglu	74.0	-0.38046038	-0.39687333	-0.41376537	-0.4189913	-0.42431703	-0.42226106	-0.41876265	-0.4103789140379634	-0.4078484338639379	-0.412909394211989	-0.0008693824339451872	-0.0017603922645736958	-0.0026678235076132983	-0.0036011877879995047	-0.004569996730668102
ni6-CBF-CMRglu	74.5	-0.3782901	-0.39672947	-0.41426194	-0.41846088	-0.42412415	-0.4226784	-0.41967753	-0.4108059772034561	-0.4082904480227547	-0.4133215063841575	-0.0008863659837739513	-0.0017843975674909363	-0.00270360637608702	-0.0036535040344975456	-0.004643602167658134
ni6-CBF-CMRglu	75.0	-0.37860945	-0.3960553	-0.41374716	-0.4192063	-0.4250659	-0.42429867	-0.42167425	-0.4112482964719086	-0.408751789081679	-0.4137448038621383	-0.0008910098306285086	-0.0017984410736681111	-0.0027318053540543175	-0.003700614296722915	-0.0047106223120766955
ni6-CBF-CMRglu	75.5	-0.37875584	-0.39615867	-0.41280925	-0.421271	-0.42692858	-0.42383027	-0.42276555	-0.41169234318723	-0.4092154072068152	-0.4141692791676448	-0.000898031583716985	-0.0018172403923130687	-0.0027671380507235943	-0.003757236183884183	-0.0047814642899922655
ni6-CBF-CMRglu	76.0	-0.37811273	-0.39654967	-0.4118811	-0.4208587	-0.4265052	-0.4236558	-0.42265087	-0.4121393063025371	-0.409682167978714	-0.4145964446263603	-0.0009074312430396025	-0.0018407955234258089	-0.0028096044660944064	-0.003819612481448187	-0.004855298198494895
ni6-CBF-CMRglu	76.5	-0.37963447	-0.3971836	-0.4129094	-0.4219814	-0.42662486	-0.423128	-0.42229316	-0.412590374770947	-0.4101529568518084	-0.4150277926900856	-0.0009192088085960837	-0.0018691064670066093	-0.002859204600167198	-0.0038834327062752805	-0.004931294134674413
ni6-CBF-CMRglu	77.0	-0.37976322	-0.39710265	-0.4130869	-0.42324275	-0.42571408	-0.42495102	-0.42430785	-0.4130467375455767	-0.4106286946052531	-0.4154647804859003	-0.0009333642803862063	-0.0019021732230548039	-0.0029121812384085843	-0.0039478669554552925	-0.005008622195620593
ni6-CBF-CMRglu	77.5	-0.37808612	-0.3981418	-0.412832	-0.42368335	-0.42662024	-0.4254888	-0.4238211	-0.4135095835795431	-0.4111103290943307	-0.4159088380647554	-0.0009498976584105256	-0.0019399957915711141	-0.002964223897679197	-0.00401208532607833	-0.005086452478423709
ni6-CBF-CMRglu	78.0	-0.37648636	-0.39973587	-0.41371527	-0.42431244	-0.427633	-0.4252957	-0.42562672	-0.4139801018259629	-0.4115988018558902	-0.4163614017960356	-0.0009688089426685975	-0.001978816958022378	-0.003014502675069086	-0.004075257915234387	-0.005163955080173699
ni6-CBF-CMRglu	78.5	-0.3756628	-0.39848387	-0.41336462	-0.42436755	-0.42764682	-0.42630738	-0.42518082	-0.4144594812379536	-0.4120949882609104	-0.4168239742149968	-0.0009900981331605885	-0.002014326239268671	-0.003062187667667804	-0.004136554820013183	-0.00524030009796006
ni6-CBF-CMRglu	79.0	-0.37548134	-0.39928988	-0.4141754	-0.42587504	-0.42938423	-0.42686877	-0.42649603	-0.4149489107686315	-0.4125996103164051	-0.417298211220858	-0.0010100080153537805	-0.0020456937324004887	-0.0031064489725657896	-0.004195146137505101	-0.005314657628873509
ni6-CBF-CMRglu	79.5	-0.375353	-0.39833984	-0.41640076	-0.42450994	-0.42950875	-0.42685956	-0.4274442	-0.4154495793711142	-0.413113122110763	-0.4177860366314653	-0.0010242281061080827	-0.0020720895345072154	-0.0031464566868525945	-0.0042502019647994715	-0.005386197770003209
ni6-CBF-CMRglu	80.0	-0.3756274	-0.39771885	-0.41706732	-0.4254796	-0.4305608	-0.42782643	-0.42711732	-0.4159589187839853	-0.4136301759219377	-0.418287661646033	-0.0010356857170467082	-0.002096440957212009	-0.003185138122151321	-0.004304649613519729	-0.00545784783297254
ni6-CBF-CMRglu	80.5	-0.37651736	-0.39683735	-0.4177205	-0.42610958	-0.43154442	-0.4277159	-0.42752248	-0.4164738074772223	-0.4141445979561192	-0.4188030169983254	-0.0010478614283991328	-0.002122228580744512	-0.003225973858691389	-0.004361969663895127	-0.0055338257608471
ni6-CBF-CMRglu	81.0	-0.37476015	-0.39371192	-0.41912395	-0.42961022	-0.43090245	-0.428665	-0.42935655	-0.416994604501032	-0.4146552922172746	-0.4193339167847895	-0.0010607552401653009	-0.0021494524051046127	-0.0032689638964730205	-0.004422162115925832	-0.005614263552111309
ni6-CBF-CMRglu	81.5	-0.37560084	-0.39354149	-0.41835117	-0.4296748	-0.4306808	-0.4301731	-0.429744	-0.4175216689056214	-0.4151611641485159	-0.4198821736627269	-0.001074367152345379	-0.002178112430292256	-0.003314108235495994	-0.004485964332447967	-0.005698253160236366
ni6-CBF-CMRglu	82.0	-0.37469822	-0.39459133	-0.42042363	-0.43164608	-0.4311472	-0.43170613	-0.43019617	-0.4180553597411973	-0.4156611741192544	-0.4204495453631402	-0.0010886971649393118	-0.0022082086563077197	-0.003361406875760531	-0.0045535083119460085	-0.0057848865386943005
ni6-CBF-CMRglu	82.5	-0.37428692	-0.39474395	-0.4203687	-0.4319834	-0.4351069	-0.43191406	-0.43111947	-0.4185960360579668	-0.4161543914036883	-0.4210376807122453	-0.001103745277946877	-0.002239741083150615	-0.003411597180102588	-0.004623886007890987	-0.005873255640956088
ni6-CBF-CMRglu	83.0	-0.37372985	-0.39260453	-0.42368335	-0.43464366	-0.4353432	-0.43294042	-0.43152595	-0.4191440569061366	-0.4166400417289098	-0.4216480720833633	-0.0011195114913684079	-0.002272709710821219	-0.0034648111470066967	-0.004696189373754989	-0.005962452420493813
ni6-CBF-CMRglu	83.5	-0.37376964	-0.3921833	-0.42410576	-0.43448618	-0.43695235	-0.43461123	-0.43404633	-0.4196997813359137	-0.4171175416943904	-0.4222820209774369	-0.0011359958052037378	-0.002307851902155711	-0.00352014072994411	-0.004769510363009211	-0.006051568830778731
ni6-CBF-CMRglu	84.0	-0.37171128	-0.39403042	-0.42413333	-0.43577427	-0.43877274	-0.43726793	-0.43400005	-0.420263568397505	-0.4175865153848891	-0.4229406214101208	-0.0011531982194528112	-0.002345299655638289	-0.003576677882386581	-0.0048429409291254055	-0.006139696825282481
ni6-CBF-CMRglu	84.5	-0.37350002	-0.39316034	-0.42429405	-0.4368642	-0.43946072	-0.44025612	-0.4384893	-0.4208357771411174	-0.4180467918010543	-0.4236247624811805	-0.0011718560969519731	-0.0023841449247403723	-0.003633514557805473	-0.004915573025574993	-0.006225928357476762
ni6-CBF-CMRglu	85.0	-0.37298304	-0.39506269	-0.42516702	-0.43583456	-0.43991652	-0.4422306	-0.44094032	-0.4214167666169578	-0.4184983852519116	-0.424335147982004	-0.0011921014361854776	-0.0024234796629337696	-0.0036897427096725943	-0.00498649860582967	-0.006309355380833159
ni6-CBF-CMRglu	85.5	-0.37206885	-0.3959475	-0.42555317	-0.43855897	-0.4417041	-0.44406366	-0.44474065	-0.4220076332380694	-0.4189421599334508	-0.425073106542688	-0.0012122888277883992	-0.0024616584608534997	-0.00374371692862302	-0.005054072260524789
ni6-CBF-CMRglu	86.0	-0.37141117	-0.3963564	-0.42572328	-0.44023287	-0.44341967	-0.4469752	-0.4457312	-0.4226088680531433	-0.4193784069601214	-0.4258393291461652	-0.001231378226748292	-0.0024976412734871167	-0.0037943971696441925	-0.005117253944647682
ni6-CBF-CMRglu	86.5	-0.37131408	-0.39565998	-0.42665246	-0.44341502	-0.44603506	-0.4457125	-0.4461987	-0.4232199220658578	-0.419806599329409	-0.4266332448023067	-0.0012493696330651005	-0.0025314281008346207	-0.0038417834327363898
ni6-CBF-CMRglu	87.0	-0.37141117	-0.39531863	-0.42728764	-0.44411033	-0.4473449	-0.44775218	-0.4444885	-0.4238402462798916	-0.4202264473179337	-0.4274540452418495	-0.0012662630467388247	-0.0025630189428959005	-0.0038858757178993897
ni6-CBF-CMRglu	87.5	-0.37144205	-0.3949235	-0.4283378	-0.44568446	-0.44746193	-0.44806594	-0.44610053	-0.4244692916989229	-0.4206378574025713	-0.4283007259952744	-0.0012820584677695201	-0.0025924137996712893
ni6-CBF-CMRglu	88.0	-0.37201145	-0.39672497	-0.42609578	-0.44687226	-0.4494249	-0.44707346	-0.44682547	-0.4251065093266304	-0.4210408876833231	-0.4291721309699377	-0.0012967558961570758	-0.002619612671160565
ni6-CBF-CMRglu	88.5	-0.37222338	-0.39467213	-0.42517623	-0.44653544	-0.4500862	-0.45033956	-0.4461052	-0.4257513501666924	-0.4214357053040987	-0.4300669950292861	-0.0013103553319017691
ni6-CBF-CMRglu	89.0	-0.37313327	-0.3958217	-0.4227151	-0.4465448	-0.4514475	-0.44914362	-0.44600233	-0.4264032652227875	-0.4218225490714135	-0.4309839813741614	-0.0013228567750034892
ni6-CBF-CMRglu	89.5	-0.37172893	-0.39439836	-0.42276555	-0.44700795	-0.4532242	-0.4509028	-0.4470407	-0.4270617054985942	-0.4222016985903864	-0.431921712406802
ni6-CBF-CMRglu	90.0	-0.37226754	-0.39469907	-0.4238165	-0.44795355	-0.4545703	-0.45218983	-0.4479161	-0.427726121997791	-0.4225734499519288	-0.4328787940436531
ni7-COX1	5.0	-0.57450014	-0.6188714	-0.67233163	-0.69709086	-0.7169669	-0.7315609	-0.72547096	-0.68728564497061	-0.6725088711768097	-0.7020624187644102	0.002571736051265261	0.0050647746871118615	0.007492149179650465	0.009866892800992288	0.012202038823247774
ni7-COX1	5.5	-0.5839041	-0.6206376	-0.67171466	-0.7009804	-0.71721506	-0.7287493	-0.72464406	-0.685989125188543	-0.6720516531197425	-0.6999265972573436	0.00253075818454207	0.004989335589720811	0.00738876548764722	0.009742081150431958	0.01205874177853683
ni7-COX1	6.0	-0.5874693	-0.6222851	-0.67209065	-0.70441794	-0.7193769	-0.7288814	-0.72680706	-0.6847139089193447	-0.6715773836796262	-0.6978504341590632	0.0024930386358466006	0.004920413128385204	0.0072951567497270275	0.009630302771982513	0.011922931238276036
ni7-COX1	6.5	-0.5921919	-0.62443084	-0.6733138	-0.7075633	-0.7182704	-0.7260666	-0.7271084	-0.683458367004001	-0.6710820101659727	-0.6958347238420293	0.0024585774051787412	0.00485800730310515	0.007211322965889888	0.00952798359399476	0.011792121788879117
ni7-COX1	7.0	-0.5954488	-0.628637	-0.67202014	-0.70706683	-0.715158	-0.72409326	-0.7288185	-0.6822208702834981	-0.6705615271660614	-0.6938802134009348	0.002427374492538603	0.004802118113880427	0.007137264136135912	0.009429892602429435	0.011663828016760247
ni7-COX1	7.5	-0.5982572	-0.63006955	-0.67165005	-0.70511454	-0.71543646	-0.72271264	-0.72725916	-0.6809997895988222	-0.6700120462689394	-0.6919875329287051	0.0023994298979264084	0.004752745560711147	0.007069406188816019	0.009333544383700376	0.011535564508333929
ni7-COX1	8.0	-0.5987496	-0.63313264	-0.6713682	-0.7026547	-0.7173888	-0.723124	-0.7274476	-0.6797934957909595	-0.6694298845768506	-0.6901571070050684	0.002374743621341824	0.004709889643597309	0.007002518109890832	0.009236453524221644	0.01140484585001389
ni7-COX1	8.5	-0.5984736	-0.6326046	-0.66983706	-0.7031729	-0.71649575	-0.7223995	-0.72584707	-0.6786003597008958	-0.6688116719069106	-0.6883890474948811	0.0023533156627847385	0.00466997629088961	0.006934114485773968	0.00913613461040752	0.0112691866282143
ni7-COX1	9.0	-0.6000818	-0.6339479	-0.66931564	-0.701169	-0.713946	-0.72064066	-0.72441244	-0.6774187521696177	-0.6681544728992939	-0.6866830314399415	0.0023351460222554854	0.004627774488549008	0.00686170990287982	0.009030102228672066	0.011126101429349333
ni7-COX1	9.5	-0.60060763	-0.63291913	-0.66759527	-0.7010352	-0.71478677	-0.7201486	-0.72411203	-0.6762470440381111	-0.6674559148550189	-0.6850381732212033	0.002316660628104872	0.004580798822989229	0.006782818947622782	0.008915870965429562	0.010973104839833159
ni7-COX1	10.0	-0.59910136	-0.6332563	-0.66713357	-0.6968548	-0.7135815	-0.7191841	-0.7200054	-0.6750836061473622	-0.6667143055414833	-0.6834529067532411	0.0022926284662935226	0.004526563880624335	0.00669495620641658	0.008790955407093848	0.010807711446079948
ni7-COX1	10.5	-0.59681416	-0.63166153	-0.6676479	-0.6948178	-0.7115705	-0.7191157	-0.71801573	-0.6739303834100062	-0.6659321632404474	-0.6819286035795651	0.0022641381948843575	0.00446615831951791	0.00659921033732469	0.008656444211728287	0.010631009906152733
ni7-COX1	11.0	-0.59610695	-0.6307979	-0.6659776	-0.691528	-0.70804167	-0.71967554	-0.7153746	-0.6727909776810687	-0.6651137557563387	-0.6804681996057986	0.002233935414330812	0.004402327740123058	0.006498326940800325	0.008515082979786426	0.010456630740216633
ni7-COX1	11.5	-0.59301984	-0.6305233	-0.6653535	-0.69150996	-0.7044424	-0.71756876	-0.7152694	-0.6716662452151219	-0.6642609279885355	-0.6790715624417082	0.0022020201246335525	0.004335072142440333	0.006392306016843929	0.008366871711268375	0.010293585857524712
ni7-COX1	12.0	-0.5942201	-0.6280836	-0.66346073	-0.689234	-0.70447296	-0.7167561	-0.71334064	-0.6705570422667378	-0.663376056261654	-0.6777380282718217	0.0021683923257922455	0.004264391526469513	0.006281147565455614	0.00822269532588582	0.010139065742389097
ni7-COX1	12.5	-0.5943332	-0.6232851	-0.66081196	-0.6885447	-0.70535296	-0.71484244	-0.71360004	-0.6694642250904883	-0.6624621045557478	-0.6764663456252288	0.0021330520178067802	0.004190285892210377	0.006164851586634823	0.00809156573289116	0.009990260879121693
ni7-COX1	13.0	-0.5932835	-0.62369096	-0.66029596	-0.68858063	-0.70447904	-0.7129641	-0.71240884	-0.6683886499409456	-0.6615226318747989	-0.6752546680070923	0.0020959992006772676	0.004112755239663368	0.006054303000093575	0.007970673416596852	0.009844361752034736
ni7-COX1	13.5	-0.5921489	-0.62180775	-0.6586861	-0.6861214	-0.70147324	-0.71070224	-0.70934933	-0.6673311730726815	-0.6605617446044079	-0.6741006015409552	0.0020572338744035967	0.004031799568828043	0.005958513715084379	0.007857208861314913	0.009698558845440242
ni7-COX1	14.0	-0.5920576	-0.62082607	-0.65978605	-0.68380046	-0.7025755	-0.7093801	-0.7094477	-0.6662926507402683	-0.659583997803992	-0.6730013036765446	0.0020167560389861006	0.003958303799416307	0.005874674215919584	0.007748362551357468	0.009550042643650558
ni7-COX1	14.5	-0.59211665	-0.6207152	-0.657732	-0.68248475	-0.70056087	-0.7085817	-0.7084159	-0.6652739391982779	-0.6585942588488667	-0.6719536195476892	0.001974565694424446	0.0039012798406807825	0.005799974986911316	0.007641324971036645	0.009396003630977812
ni7-COX1	15.0	-0.58872133	-0.62051016	-0.6565308	-0.6815275	-0.7012177	-0.7082257	-0.70829934	-0.6642758947012822	-0.6575975526313577	-0.6709542367712068	0.0019415477604302067	0.0038579181769334836	0.005731606512371368	0.0075332866046644575	0.009233632291733462
ni7-COX1	15.5	-0.5868385	-0.61938596	-0.65597117	-0.6799424	-0.69820553	-0.7062768	-0.70937395	-0.6632993735038535	-0.6565989081709556	-0.6699998388367514	0.0019267141462563364	0.00382540929248687	0.005666759276612199	0.007421437936553366	0.009060119110230413
ni7-COX1	16.0	-0.5855729	-0.619552	-0.65617305	-0.67980605	-0.69756925	-0.70722616	-0.70979893	-0.662334346940852	-0.655596928316086	-0.6690717655656181	0.0019163704165032769	0.003790058751941161	0.005591738844234251	0.007292084531303256	0.008861769651068885
ni7-COX1	16.5	-0.58461815	-0.61902076	-0.6552967	-0.6773664	-0.6958387	-0.7064237	-0.709589	-0.6613726593575971	-0.6545914286481562	-0.6681538900670381	0.0018986951462305335	0.0037400451303558624	0.005494723790297029	0.007133404963974077	0.008670753798536213
ni7-COX1	17.0	-0.5815577	-0.616474	-0.6539089	-0.6761787	-0.6944677	-0.7082748	-0.70595855	-0.6604179765243487	-0.6535883748434198	-0.6672475782052777	0.0018736883354378842	0.003675368427730974	0.005375714114799979	0.006945399234565608	0.008523437700232672
ni7-COX1	17.5	-0.5788461	-0.6171583	-0.65297157	-0.6747509	-0.6950593	-0.70621556	-0.70313025	-0.6594739642113666	-0.6525929454364987	-0.6663549829862345	0.001841349984125329	0.0035960286440664957	0.005234709817743544	0.006772058652305679	0.00840838361371743
ni7-COX1	18.0	-0.5764539	-0.6144956	-0.65231085	-0.6765567	-0.6965281	-0.70464396	-0.70129067	-0.6585442881889109	-0.6516098352799725	-0.6654787410978492	0.0018016800922930898	0.0035020257793620946	0.005071710899127724	0.006649749364794788	0.008314153796549095
ni7-COX1	18.5	-0.57637465	-0.61315334	-0.6521328	-0.6748099	-0.69530094	-0.70383793	-0.70091355	-0.6576326142272413	-0.6506434965017975	-0.664621731952685	0.0017546786599411668	0.0033933598336182147	0.00493070866818035	0.006567033629592101	0.008229310506286613
ni7-COX1	19.0	-0.57696676	-0.6098612	-0.6532705	-0.6740969	-0.69474536	-0.7013272	-0.70065206	-0.6567426080966178	-0.6496983159877862	-0.6637869002054494	0.0017003456870690048	0.003270030806834634	0.004848069272501698	0.0065124737042560055	0.008142416000488817
ni7-COX1	19.5	-0.575202	-0.60859686	-0.65373635	-0.674362	-0.69036824	-0.7001051	-0.7002691	-0.6558779355673001	-0.6487787310666375	-0.6629771400679627	0.001638681173677048	0.0031760300082391835	0.004812354969650934	0.006474631846345447	0.008042032536714427
ni7-COX1	20.0	-0.571882	-0.6097626	-0.6511343	-0.6741617	-0.689438	-0.69916385	-0.6985511	-0.6550422624095488	-0.6478892862842216	-0.6621952385348759	0.0015696851197656292	0.0031477235854326935	0.004812128017187001	0.006442070313419812	0.007916722372522833
ni7-COX1	20.5	-0.57089347	-0.60876095	-0.64895755	-0.6731314	-0.688347	-0.6995463	-0.6969577	-0.6542392543936231	-0.647034634625969	-0.6614438741612771	0.0015373488345621356	0.003173673795973886	0.004835950672668399	0.0064033513630373795	0.0077550477654723116
ni7-COX1	21.0	-0.56943357	-0.6067118	-0.6480198	-0.67392015	-0.6885327	-0.69804186	-0.6961652	-0.6534725772897831	-0.646219486497365	-0.6607256680822012	0.0015780384656670643	0.0032424428974213715	0.004872385193654183	0.006347037252757204	0.007545570973121696
ni7-COX1	21.5	-0.56647325	-0.60553354	-0.6475456	-0.6734786	-0.6874788	-0.69663095	-0.6955426	-0.6527019055590609	-0.6454127275068572	-0.6599910836112647	0.0016363249614117503	0.003298601838106263	0.004866002528475244	0.006217698930910176	0.007277354566247007
ni7-COX1	22.0	-0.5628023	-0.6028988	-0.64340276	-0.6730314	-0.68667126	-0.6961712	-0.6929785	-0.6518945388241161	-0.6445832435320201	-0.659205834116212	0.0016644044317543072	0.0032943467279871186	0.00476899878709014	0.0059675325074546315	0.006954367928369565
ni7-COX1	22.5	-0.5626877	-0.6013617	-0.6434823	-0.6716618	-0.6873232	-0.69621354	-0.6928038	-0.6510655805976492	-0.6437342194914693	-0.6583969417038291	0.0016622768766945129	0.0032296775670634936	0.004581373969498426	0.005641029604835257	0.006587533536165702
ni7-COX1	23.0	-0.56073016	-0.5994696	-0.64054775	-0.67076945	-0.68722147	-0.69655836	-0.6929303	-0.6502301343923618	-0.6428698706743045	-0.6575903981104191	0.0016299422962328114	0.0031045943553358324	0.004303128075700324	0.0052899634966152576	0.00618777386631264
ni7-COX1	23.5	-0.5594723	-0.59833294	-0.6405421	-0.6707108	-0.6876224	-0.6966491	-0.69179267	-0.6494033037209547	-0.6419984220378276	-0.6568081854040817	0.0015674006903689808	0.002919097092803913	0.003978752728140744	0.004925256659471189	0.005766011395487158
ni7-COX1	24.0	-0.55667657	-0.59795976	-0.6380805	-0.6697257	-0.68787384	-0.6959475	-0.69090885	-0.648600192096129	-0.6411339854265481	-0.6560663987657098	0.001474652059103021	0.002673185779467513	0.003660021200382446	0.004557831570079829	0.005333168600365812
ni7-COX1	24.5	-0.5568112	-0.5972301	-0.6383009	-0.6671219	-0.6858765	-0.69636476	-0.69035023	-0.6478359030305857	-0.6402971887276939	-0.6553746173334775	0.001351696402434932	0.0024113520377717634	0.003357855969102208	0.004198610705118178	0.004900167957625712
ni7-COX1	25.0	-0.5573346	-0.5953302	-0.6371655	-0.6683029	-0.6853033	-0.6965765	-0.6885267	-0.6471255400370259	-0.6395145676650037	-0.6547365124090482	0.001198533720364492	0.002185369141279425	0.003083179510976808	0.003858516541262791	0.004477931943943525
ni7-COX1	25.5	-0.55556875	-0.594511	-0.6376454	-0.6678993	-0.6843369	-0.6959233	-0.688329	-0.6464842066281508	-0.6388169437956104	-0.6541514694606911	0.0010596556353368314	0.002006159566667276	0.0028469143026832455	0.0035484715551907797	0.0040773830359961405
ni7-COX1	26.0	-0.5538731	-0.5939724	-0.634899	-0.66631603	-0.68468875	-0.6936233	-0.6876224	-0.6459270063166614	-0.6382370953282924	-0.6536169173050305	0.0009868354209149333	0.001884645790612316	0.002659982820898299	0.003279398223579033	0.003709443710460558
ni7-COX1	26.5	-0.5519536	-0.59078497	-0.636274	-0.66607094	-0.6833716	-0.69320744	-0.68770623	-0.6454245509928139	-0.6377604929841729	-0.6530886090014549	0.0009465039313304446	0.0017872586673464141	0.0024888159198539483	0.003017727400659309	0.0033405448215685363
ni7-COX1	27.0	-0.5526962	-0.59055424	-0.63574404	-0.6661993	-0.68310964	-0.6933038	-0.68616325	-0.6449401708957465	-0.6373384901859153	-0.6525418516055778	0.0008978103696973827	0.0016731473999833657	0.0022925628026641	0.002722608289545625	0.00291673777135959
ni7-COX1	27.5	-0.5527994	-0.5889516	-0.6357271	-0.6658084	-0.6825621	-0.6930568	-0.68565553	-0.6444780470614835	-0.6369512892037229	-0.6520048049192441	0.0008407547360159695	0.0015423119885235037	0.0020712234693288645	0.0023940408902380916	0.0024345778460582723
ni7-COX1	28.0	-0.5521134	-0.5869774	-0.63373977	-0.6648464	-0.6825502	-0.69306284	-0.6856854	-0.6440423605260491	-0.6365805070577839	-0.6515042139943144	0.000775337030285983	0.0013947524329667171	0.0018247979198482422	0.002018927401662207	0.0019085446766129444
ni7-COX1	28.5	-0.5503157	-0.58660877	-0.6336217	-0.66409504	-0.6819733	-0.69176257	-0.6857093	-0.6436372923254675	-0.6362127260262308	-0.6510618586247042	0.0007015572525075342	0.001230468733312895	0.0015532861542221221	0.0015938231100423028	0.0013531178939719668
ni7-COX1	29.0	-0.54975486	-0.58658206	-0.63275063	-0.66251296	-0.68221706	-0.6909629	-0.6853749	-0.6432670234957631	-0.6358424571965264	-0.6506915897949999	0.0006194154026807341	0.0010494608895622592	0.0012435903713762242	0.0011332076463269614	0.0007827771290843666
ni7-COX1	29.5	-0.549616	-0.5846395	-0.63315517	-0.6628443	-0.6803043	-0.6917505	-0.6853093	-0.64293573507296	-0.6354738816046948	-0.6503975885412252	0.0005289114808053608	0.0008517289017145879	0.0008922658575347686	0.0006515606414644326	0.00021200201289783838
ni7-COX1	30.0	-0.5503774	-0.58444226	-0.632234	-0.6623677	-0.68228847	-0.6917205	-0.68582875	-0.6426476080930824	-0.6351208502353219	-0.6501743659508429	0.0004300454868815251	0.00062417496869549	0.0005137922436462272	0.00016336172640363245	-0.00034472782363836885
ni7-COX1	30.5	-0.5498834	-0.58490074	-0.6338073	-0.6618217	-0.68155724	-0.6919611	-0.6853272	-0.6424068235921546	-0.6348051428823234	-0.6500085043019859	0.00032281742090922716	0.00036335437672940785	0.00012264916065907183	-0.0003169094679075224	-0.0008729327495761163
ni7-COX1	31.0	-0.549256	-0.5845968	-0.63523126	-0.66152567	-0.6827287	-0.6921717	-0.68518394	-0.6422175626062009	-0.6345535045975599	-0.6498816206148419	0.00019412948181396494	8.374675676470211e-05	-0.00026668376047789266	-0.000774773310519894	-0.0013581331339670433
ni7-COX1	31.5	-0.54895276	-0.5848101	-0.6361104	-0.66176367	-0.6829846	-0.6926171	-0.6852794	-0.6420840061712454	-0.6343940951828764	-0.6497739171596144	4.053695582018069e-05	-0.00020016826025015533	-0.0006397268888167496	-0.0011957501704853435	-0.0017858493458624558
ni7-COX1	32.0	-0.549184	-0.5853061	-0.6350848	-0.66220504	-0.68446213	-0.69278574	-0.68613935	-0.6420234331243869	-0.6343593751157459	-0.6496874911330279	-0.00011038272504926283	-0.0004608132422918576	-0.0009689027923338589	-0.0015522626157810082	-0.00212850395323938
ni7-COX1	32.5	-0.5486855	-0.5851621	-0.6361725	-0.66234446	-0.6854525	-0.69296646	-0.6861453	-0.6420434692154252	-0.634441788505594	-0.6496451499252565	-0.00024070521607033601	-0.0006802638446369302	-0.0012362871263055242	-0.0018263863016826365	-0.0024451858930835124
ni7-COX1	33.0	-0.5479818	-0.5837123	-0.6368502	-0.66255945	-0.6844144	-0.69324964	-0.68706596	-0.6421338158494362	-0.6346070579916756	-0.6496605737071968	-0.0003504305172425948	-0.0008585200672845961	-0.0014418798907317454	-0.0020181212281901173	-0.0028055292006666788
ni7-COX1	33.5	-0.5483208	-0.58316386	-0.63634163	-0.6625478	-0.6852794	-0.69212955	-0.6875805	-0.6422841744314955	-0.6348223209632303	-0.6497460278997608	-0.0004395586285665942	-0.0009955819102351882	-0.0015856810856123005	-0.0022044806770131764	-0.0031984650063320297
ni7-COX1	34.0	-0.5490915	-0.58359516	-0.6365278	-0.6635771	-0.6860378	-0.6919611	-0.6885267	-0.6424842463666788	-0.6350596800674421	-0.6499088126659155	-0.0005080895500420013	-0.0010914493734891506	-0.0016676907109475225	-0.002455098683424084	-0.003612924440423382
ni7-COX1	34.5	-0.5500789	-0.5838721	-0.63631344	-0.66387385	-0.6851481	-0.6911733	-0.6886885	-0.6427237330600621	-0.6352991667608254	-0.6501482993592989	-0.0005560232816685939	-0.0011461224570457063	-0.0017649220484465822	-0.0027589063777654355	-0.0040378386332832195
ni7-COX1	35.0	-0.54989374	-0.58388275	-0.63774145	-0.66514945	-0.68507653	-0.69229203	-0.68843085	-0.6429923359167208	-0.6355304824484556	-0.650454189384986	-0.0005833598234471493	-0.0011596011609055212	-0.0019470091333820827	-0.0031048348903813805	-0.004462138715255581
ni7-COX1	35.5	-0.5487883	-0.5836484	-0.6380748	-0.66583174	-0.68424153	-0.692575	-0.6875506	-0.6432797563417307	-0.6357529984839702	-0.6508065141994913	-0.0005900991753771123	-0.0012088987667779882	-0.0022028830960968415	-0.0034818153516146255	-0.004874755816683285
ni7-COX1	36.0	-0.5480691	-0.58361644	-0.63983965	-0.6668999	-0.68579286	-0.6923763	-0.68734115	-0.6435756957401679	-0.6359740150303367	-0.6511773764499992	-0.0005762413374583719	-0.0013636493099349334	-0.002521475066934231	-0.003878778891808432	-0.005264621067909481
ni7-COX1	36.5	-0.54750955	-0.5835259	-0.64078575	-0.66643864	-0.68594223	-0.69394284	-0.6886226	-0.6438698555171078	-0.6362057975084668	-0.6515339135257489	-0.0006187995914008759	-0.0016127839207197292	-0.002891716176237513	-0.004284656641306173	-0.005620665599278096
ni7-COX1	37.0	-0.54703236	-0.58417046	-0.64158535	-0.6667598	-0.6863246	-0.69376194	-0.68918604	-0.6441519370776263	-0.6364620260892573	-0.6518418480659953	-0.0007874079724765615	-0.0019452337294758593	-0.00330253755435006	-0.004688379730451109	-0.005931820541131727
ni7-COX1	37.5	-0.54569954	-0.58185	-0.64313555	-0.6661293	-0.6861453	-0.6953432	-0.68980396	-0.6444886551085087	-0.6368245970998677	-0.6521527131171497	-0.0009939843293188533	-0.0022729165848366373	-0.0036658570499052967	-0.00500186600787722	-0.006110003742104464
ni7-COX1	38.0	-0.54537684	-0.5825998	-0.6446259	-0.6672154	-0.68703604	-0.6949265	-0.6903322	-0.6449393450501029	-0.6373376643402716	-0.6525410257599341	-0.0011578257569992978	-0.0025151295818734987	-0.0039009717579745473	-0.005144412568655166	-0.006186303444472463
ni7-COX1	38.5	-0.5446448	-0.5841172	-0.6452466	-0.66555756	-0.6888683	-0.69475746	-0.69063246	-0.6454826394378276	-0.637955881580067	-0.6530093972955882	-0.001278932255517784	-0.0026718727205864434	-0.004007881678558367	-0.005116019412785611	-0.006269663011119531
ni7-COX1	39.0	-0.54577124	-0.58359516	-0.6446942	-0.6672271	-0.6895579	-0.6953311	-0.69074064	-0.6460971708071022	-0.6386353173388369	-0.6535590242753674	-0.0013573038248742009	-0.0027431460009752495	-0.003986586811655868	-0.005028477687473165	-0.006355810765561909
ni7-COX1	39.5	-0.54549974	-0.5831479	-0.6455885	-0.6681215	-0.68891627	-0.69451	-0.6919009	-0.6467615716933454	-0.6393370053941086	-0.6541861379925821	-0.0013929404650686594	-0.002728949423040583	-0.0038370871572678267	-0.004990730755601747	-0.006440475031317949
ni7-COX1	40.0	-0.54623246	-0.5832384	-0.64658076	-0.6698488	-0.68994796	-0.69529486	-0.6923101	-0.6474544746319764	-0.6400299083327396	-0.6548790409312131	-0.0013858421761010487	-0.002629282986781667	-0.0036711738625989643	-0.004998506940687708	-0.006519384131903783
ni7-COX1	40.5	-0.5472581	-0.5835738	-0.6480655	-0.67105114	-0.6926111	-0.6969396	-0.69355696	-0.648154512158414	-0.6406926586901488	-0.6556163656266792	-0.0013360089579719236	-0.0024441466921991672	-0.003597790290533087	-0.00504753456624929	-0.006588266390837427
ni7-COX1	41.0	-0.5462017	-0.5844689	-0.6485686	-0.6701947	-0.6923342	-0.6978116	-0.6949084	-0.6488403168080774	-0.6413135589503168	-0.656367074665838	-0.0012434408106806183	-0.0022853316864979156	-0.0036126647645866594	-0.005133541955802734	-0.00664285013163568
ni7-COX1	41.5	-0.5456739	-0.58507675	-0.6495069	-0.6705876	-0.69467384	-0.6997163	-0.6969032	-0.6494905211163859	-0.6418888404065547	-0.6570922018262172	-0.0011081377342272436	-0.0022617813325611635	-0.0037115256082773662	-0.005252257432865504	-0.006678863677815339
ni7-COX1	42.0	-0.54575074	-0.587234	-0.64913493	-0.6718556	-0.6961954	-0.70018405	-0.6973512	-0.650083757618758	-0.642419699610117	-0.657747815627399	-0.0010418908758172973	-0.002369223953906041	-0.0038901011451221157	-0.005399409320955062	-0.006692035352894088
ni7-COX1	42.5	-0.5458276	-0.5869347	-0.64801407	-0.6729549	-0.69681853	-0.7023501	-0.6985087	-0.6505986588506132	-0.6429087478622442	-0.6582885698389822	-0.00115364359833392	-0.0026033878740501226	-0.00414411969863826	-0.005570725943588095	-0.006678093480388947
ni7-COX1	43.0	-0.5452334	-0.5882235	-0.6480598	-0.6741322	-0.6971272	-0.70492506	-0.69882405	-0.6511256484945753	-0.6434617579090184	-0.6587895390801323	-0.0013273330780887438	-0.0028482102693048184	-0.004357518445137765	-0.005650144477076791	-0.0066061816469333845
ni7-COX1	43.5	-0.54494673	-0.589632	-0.64826554	-0.6751932	-0.6988362	-0.70645434	-0.69891506	-0.6517523024489471	-0.6441491744028406	-0.6593554304950536	-0.0014497442757162027	-0.00299047610030434	-0.004417082345254175	-0.005524449882055027	-0.006459300612542185
ni7-COX1	44.0	-0.5448034	-0.5891658	-0.64898616	-0.6753819	-0.69876343	-0.7071526	-0.7002327	-0.6524529815726641	-0.6449184559913137	-0.6599875071540144	-0.0015208771912160746	-0.003030185367049021	-0.004322811398988047	-0.005278848568844641	-0.006253964460806172
ni7-COX1	44.5	-0.5473813	-0.589123	-0.6501426	-0.6761374	-0.6992731	-0.70737326	-0.7008953	-0.6532020467246633	-0.6457198892535849	-0.6606842041957417	-0.0015407318245881374	-0.0029673380695379725	-0.004074705606338824	-0.005009556336825982	-0.00600668727531406
ni7-COX1	45.0	-0.5488962	-0.58973384	-0.65019417	-0.6755235	-0.6999289	-0.7073426	-0.70207596	-0.6539738587638801	-0.6465111491586865	-0.6614365683690738	-0.0015093081758329463	-0.0028019342077719722	-0.003757971377628566	-0.004733087269590097	-0.005733983139656895
ni7-COX1	45.5	-0.548665	-0.59208983	-0.6504291	-0.67739594	-0.7013029	-0.7083239	-0.7032827	-0.6547427785492514	-0.6472606210781731	-0.6622249360203298	-0.0014266062449498351	-0.002533973781750687	-0.0034688245122378447	-0.0044659554507259225	-0.005452366137423503
ni7-COX1	46.0	-0.55030024	-0.5924714	-0.6515416	-0.68058324	-0.7026791	-0.7094169	-0.7055364	-0.6554831669397131	-0.6479486413583627	-0.6630176925210635	-0.001292626031939026	-0.00224866320179562	-0.003223779093757151	-0.004224674963823949	-0.005178350352204486
ni7-COX1	46.5	-0.55141246	-0.5924929	-0.65431756	-0.6818247	-0.7017898	-0.71019775	-0.70674825	-0.6561693847942013	-0.6485662567480948	-0.6637725128403078	-0.0011073675368008518	-0.0020422182672880096	-0.0030393492057760874	-0.004025759892473668	-0.004928449867589335
ni7-COX1	47.0	-0.5526395	-0.592837	-0.655095	-0.6826216	-0.70482725	-0.7117985	-0.7058484	-0.6567757929716521	-0.6491119023860952	-0.6644396835572091	-0.0009560371698565939	-0.001931153061818125	-0.002932048931884923	-0.00388572432026546	-0.0047191787671685415
ni7-COX1	47.5	-0.5522475	-0.5942416	-0.6547436	-0.6830322	-0.70525515	-0.7111763	-0.70624006	-0.6572767523310021	-0.6495868413426331	-0.6649666633193712	-0.0009348507304871578	-0.0019319816689752356	-0.0029183923556728164	-0.0038210823307884834	-0.004567051134531153
ni7-COX1	48.0	-0.5534549	-0.5933857	-0.6542427	-0.6847424	-0.7046806	-0.7121375	-0.7072139	-0.6577318301415087	-0.6500677721328677	-0.6653958881501497	-0.000975115891961531	-0.001976011762028329	-0.002929687150408866	-0.0037631415973119475	-0.004403374642946156
ni7-COX1	48.5	-0.55290776	-0.594414	-0.657085	-0.68498105	-0.7059402	-0.7130567	-0.7090238	-0.6582116030614893	-0.650609922351658	-0.6658132837713205	-0.0009971309384880778	-0.0019835416251856586	-0.0028862316003013255	-0.003632200404043995	-0.004137677692532482
ni7-COX1	49.0	-0.5529181	-0.5944355	-0.65759337	-0.68604976	-0.70775336	-0.71502805	-0.7082441	-0.6587069460334702	-0.6511801881757097	-0.6662337038912308	-0.001000895870066798	-0.001954571258447335	-0.0027880257053504165	-0.003428258750984625	-0.0037753409605624233
ni7-COX1	49.5	-0.5529903	-0.5951307	-0.65742004	-0.6861991	-0.7073119	-0.7153003	-0.7086799	-0.6592087339999774	-0.651746880531712	-0.6666705874682427	-0.0009864106866975808	-0.0018891006618132478	-0.002635069465555917	-0.0031405467540444043	-0.0033405902890792927
ni7-COX1	50.0	-0.5523197	-0.5956969	-0.65763956	-0.68759847	-0.70722	-0.71544266	-0.7091896	-0.659707841903537	-0.6522832756043003	-0.6671324082027738	-0.0009536753883805371	-0.0017871298352836185	-0.002427362880917827	-0.0027744450904956253	-0.002857651520125626
ni7-COX1	50.5	-0.5524228	-0.5960638	-0.6575818	-0.689312	-0.70863694	-0.71474344	-0.7105607	-0.660195144686675	-0.6527705783874382	-0.6676197109859117	-0.000902689975115667	-0.0016486587788583362	-0.0021541360673468235	-0.002354179602381712	-0.0023507504957448466
ni7-COX1	51.0	-0.5535065	-0.59719765	-0.65748936	-0.6885447	-0.7103023	-0.7160124	-0.7100378	-0.6606615172919176	-0.6531996638236524	-0.6681233707601828	-0.0008334544469030813	-0.00147368749253729	-0.0018207697021150882	-0.0019039761317450887	-0.0018441130579797127
ni7-COX1	51.5	-0.5525518	-0.59743	-0.65911436	-0.6888683	-0.71011776	-0.7169731	-0.7112748	-0.6610978346617906	-0.65357107680403	-0.6686245925195512	-0.0007459688037426693	-0.0012514460922311565	-0.001451489627266045	-0.0014480605206291797	-0.0013619650488733148
ni7-COX1	52.0	-0.55213404	-0.5950984	-0.6590738	-0.68981594	-0.7104192	-0.716998	-0.71152735	-0.6614949717388207	-0.6538932910289894	-0.6690966524486519	-0.0006402330456342087	-0.0009873152552120068	-0.0010705216848420074	-0.0010106586110766314	-0.0009285323104680776
ni7-COX1	52.5	-0.5529181	-0.5955944	-0.65855885	-0.6905784	-0.7104561	-0.717395	-0.712304	-0.6618438034655333	-0.6541797454568923	-0.6695078614741743	-0.0005054772884884873	-0.0007055208235233756	-0.0007020917168865104	-0.0006159962451306455	-0.000568040684808091
ni7-COX1	53.0	-0.5525518	-0.5965118	-0.657969	-0.69238836	-0.71155816	-0.7163346	-0.7121067	-0.6621352047844549	-0.6544452937960858	-0.6698251157728239	-0.0003470822095777981	-0.0004302886392077987	-0.00037042556544242267	-0.0002882992648338689	-0.00030471601393533554
ni7-COX1	53.5	-0.5538938	-0.598241	-0.6579285	-0.69232816	-0.7112071	-0.71838224	-0.71263087	-0.6623492807540218	-0.6546852227453808	-0.6700133387626628	-0.00020004353503488836	-0.00019661442839802312	-0.00011051895664215827	-6.256339631960373e-05	-0.00017355402398278041
ni7-COX1	54.0	-0.55409527	-0.598241	-0.658744	-0.69420826	-0.710653	-0.7193209	-0.7131739	-0.6624822869940327	-0.6548806062842014	-0.6700839677038639	-8.320642963000058e-05	-2.334335586462455e-05	5.87829447439292e-05	4.236619564246258e-05	-8.075284302611063e-05
ni7-COX1	54.5	-0.5553773	-0.59774894	-0.65994245	-0.6941841	-0.7112563	-0.7179785	-0.71326655	-0.6625493242890567	-0.6550225664312961	-0.6700760821468172	3.4291066368652423e-06	8.952457839273009e-05	0.00013748013871528464	2.648951105210795e-05	7.579235017785013e-05
ni7-COX1	55.0	-0.55460167	-0.5982518	-0.6600931	-0.6940273	-0.7127481	-0.718463	-0.7112933	-0.6625654934236627	-0.6551036399553973	-0.670027346891928	5.986307376537603e-05	0.00014198937437392978	0.00012557262527246316	2.4535866038899456e-06	0.0002802682324504202
ni7-COX1	55.5	-0.5532742	-0.59859264	-0.6602032	-0.69401526	-0.71290857	-0.71953243	-0.712082	-0.6625458951824198	-0.6551213288831831	-0.6699704614816565	8.609547175586485e-05	0.0001340510320784194	2.3060404415242708e-05	7.236324354098489e-05	0.0005168614806139171
ni7-COX1	56.0	-0.55416244	-0.5999192	-0.6608004	-0.69425654	-0.7113487	-0.71925247	-0.71079457	-0.6625056303498973	-0.6550810640506606	-0.669930196649134	8.212630060855375e-05	6.570955150708713e-05	-5.7409487161486084e-05	0.00022040515868504418	0.0007697587714904364
ni7-COX1	56.5	-0.5542709	-0.59864676	-0.65964127	-0.6937017	-0.7129209	-0.71937066	-0.70983493	-0.6624597997106639	-0.6549979462423987	-0.6699216531789292	4.795556032255455e-05	-6.303506734062214e-05	-1.373222821487996e-05	0.0004307660088580523	0.0010231467819018514
ni7-COX1	57.0	-0.55464303	-0.5994858	-0.6594096	-0.6926352	-0.71229166	-0.7189664	-0.7088764	-0.6624235040492887	-0.6548967461915282	-0.6699502619070493	-1.641674910146662e-05	-0.00013953578777003983	0.00013827885807649043	0.0006876324708818826	0.0012612121886698135
ni7-COX1	57.5	-0.5549584	-0.5986846	-0.65987295	-0.69361126	-0.7111147	-0.72050357	-0.7067789	-0.6624118441503414	-0.6548101634405101	-0.6700135248601726	-0.00011099062766317669	-6.168778853743451e-05	0.00038281044853549773	0.0009751912215792968	0.0014681416686170845
ni7-COX1	58.0	-0.5538783	-0.5993992	-0.6608236	-0.69390064	-0.7128345	-0.72084004	-0.7051084	-0.6624399207983902	-0.6547758627897492	-0.6701039788070312	-0.0001231190386685732	0.00015469560717795705	0.0007040492199833492	0.0012776289377712802	0.0016281218985649826
ni7-COX1	58.5	-0.5526653	-0.6008842	-0.6619611	-0.6939368	-0.71209437	-0.71948886	-0.70264864	-0.6625228347780046	-0.6548329237896355	-0.6702127457663736	4.930283912574218e-05	0.0004938010761986744	0.0010861818492424735	0.0015791322962802612	0.0017253395553357143
ni7-COX1	59.0	-0.55215985	-0.60048294	-0.66203076	-0.69579035	-0.7126494	-0.7188297	-0.70156455	-0.6625630398370588	-0.6548989818284178	-0.6702270978456998	0.00027781464584653026	0.0008271682586519225	0.0014007479764398534	0.0017512409372335558	0.0016313342790563734
ni7-COX1	59.5	-0.5517835	-0.59869003	-0.66375744	-0.69530094	-0.7132419	-0.71917784	-0.7002509	-0.6624735319388788	-0.6548718512290476	-0.6700752126487101	0.00044449823707293223	0.0010368790101167313	0.001529829457154519	0.001676036716209972	0.0013880091277206352
ni7-COX1	60.0	-0.5511395	-0.59975123	-0.66368765	-0.69728464	-0.7135444	-0.7184133	-0.7002934	-0.6622852251912122	-0.6547584673334517	-0.6698119830489728	0.0005493536128053922	0.0011229333305933231	0.0014734262913870255	0.0013535196332098431	0.001151728622328263
ni7-COX1	60.5	-0.54882425	-0.596528	-0.66322225	-0.6956997	-0.7132604	-0.71748805	-0.6994916	-0.6620290337018059	-0.6545671802335407	-0.6694908871700711	0.0005923807730437991	0.0010853312200815868	0.0012315384791370398	0.000943510890647703	0.0009173077407568231
ni7-COX1	61.0	-0.5491275	-0.59689516	-0.66328037	-0.695011	-0.71041304	-0.7156346	-0.69966775	-0.6617358715784069	-0.6543113052791701	-0.6691604378776436	0.0005735797177879309	0.0009240726785816333	0.000804166020404451	0.0006023750095228708	0.0006795614608827716
ni7-COX1	61.5	-0.5479305	-0.59797597	-0.66350144	-0.69511974	-0.708508	-0.7155046	-0.6978237	-0.6614366529287621	-0.6540120866295254	-0.6688612192279988	0.0004929504470377877	0.0006391577060932407	0.0003511301176039039	0.000324926967713024	0.00043330476058378586
ni7-COX1	62.0	-0.5486393	-0.59626883	-0.6652952	-0.6939791	-0.70992714	-0.7166259	-0.6996495	-0.6611622918606189	-0.6537004383923537	-0.6686241453288841	0.0003504929607937024	0.00023058630261652002	2.8795291734939887e-05	0.00010598174309484065	0.0001733526177370992
ni7-COX1	62.5	-0.5483516	-0.5980625	-0.66513777	-0.69134164	-0.70866764	-0.7153931	-0.7003664	-0.6609437024817243	-0.6534169446239637	-0.6684704603394849	0.00014620725905545306	-0.00014182032943388378	-0.0001680234793247637	-5.964568645400181e-05	-0.0001054799897799441
ni7-COX1	63.0	-0.5500995	-0.5969546	-0.66565675	-0.6905664	-0.70887023	-0.7161177	-0.6995402	-0.6608117988998252	-0.653210118189994	-0.6684134796096565	-0.00011990665817718238	-0.0003216976690587625	-0.00024451121769886175	-0.0001771403430566032	-0.00040837808409055487
ni7-COX1	63.5	-0.5495542	-0.5969114	-0.6648639	-0.6917205	-0.7101301	-0.7147991	-0.6999471	-0.6607974952226688	-0.6531334372140278	-0.6684615532313098	-0.00028802758848933685	-0.00031423073838021676	-0.00020585294550945488	-0.00025168724883539717	-0.0007405266873170557
ni7-COX1	64.0	-0.5509334	-0.5951954	-0.6643862	-0.6914979	-0.7103269	-0.71392125	-0.6979752	-0.6609317055580024	-0.6532417945696334	-0.6686216165463714	-0.00020179101088158014	-0.00012460455952167937	-5.723368487942082e-05	-0.0002884714259133725	-0.0011071108215823244
ni7-COX1	64.5	-0.55225784	-0.5938485	-0.666246	-0.68956995	-0.7091589	-0.7161673	-0.69595355	-0.6610855228111582	-0.6534216322256012	-0.6687494133967151	-2.6203149890879907e-05	8.217464297988197e-05	3.634033965393968e-05	-0.0004524990988277189	-0.0015712277991946078
ni7-COX1	65.0	-0.5506399	-0.59355253	-0.6679929	-0.68976796	-0.7097365	-0.7161425	-0.69578433	-0.661133496568884	-0.6535303685227775	-0.6687366246149905	7.718645135990077e-05	0.00014455732600215931	-8.668041503179236e-05	-0.0009053198107007443	-0.0021729277883901776
ni7-COX1	65.5	-0.55121154	-0.5932135	-0.66921604	-0.68817925	-0.7096136	-0.7156718	-0.6957118	-0.6611117259610491	-0.6535772003796987	-0.6686462515423994	0.00010837779287076188	6.254348954481959e-05	-0.000426295948936839	-0.0015450246493037278	-0.0028828250951851153
ni7-COX1	66.0	-0.5494103	-0.591848	-0.6701888	-0.6913476	-0.70722	-0.71573985	-0.69581455	-0.6610563101175241	-0.6535741526464457	-0.6685384675886025	6.737087464225855e-05	-0.00016386686639169312	-0.000982506262060645	-0.0022501142397500784	-0.0036715340255932816
ni7-COX1	66.5	-0.549544	-0.59168154	-0.6698195	-0.69060844	-0.7075142	-0.7148857	-0.69675803	-0.6610033481681783	-0.6535406385629846	-0.668466057773372	-4.5834303325942294e-05	-0.0005346737418076009	-0.0016534024421744897	-0.002991202888055877	-0.0045096688856302025
ni7-COX1	67.0	-0.5492457	-0.5921919	-0.6676128	-0.6905544	-0.70757556	-0.7163098	-0.6958629	-0.6609889392428818	-0.6535067817718034	-0.6684710967139602	-0.00023123774103395167	-0.0010498771367029036	-0.002317485114392337	-0.00373890490023554	-0.005367843981311293
ni7-COX1	67.5	-0.5499966	-0.59139687	-0.66780573	-0.68994796	-0.707361	-0.71502185	-0.6944556	-0.6610491824715042	-0.6535146568901539	-0.6685837080528546	-0.0004888394384816586	-0.0016075681388485474	-0.002945368584729935	-0.00446383458230426	-0.006216673618651636
ni7-COX1	68.0	-0.5502642	-0.5913378	-0.6687301	-0.6914258	-0.7087904	-0.7162602	-0.6949929	-0.6612201769839158	-0.6536170489378093	-0.6688233050300223	-0.0008186393956689519	-0.0020862473733583853	-0.0035076671592015884	-0.005136606240277342	-0.007026772103665757
ni7-COX1	68.5	-0.54953367	-0.59288543	-0.6702592	-0.6918167	-0.7092818	-0.71706617	-0.69473326	-0.6615380219099859	-0.653874131324429	-0.6692019124955428	-0.0011187287003668889	-0.0024565291462482763	-0.003974995143822602	-0.005727834180169977	-0.007768753742369405
ni7-COX1	69.0	-0.54971886	-0.5917299	-0.67051136	-0.6938464	-0.71057916	-0.7184009	-0.695875	-0.6620388163795847	-0.6543489053912157	-0.6697287273679537	-0.0012676079776894333	-0.0026890277635326365	-0.00431796684460839	-0.006208132707996805	-0.008413232840776996
ni7-COX1	69.5	-0.549292	-0.5915365	-0.67143863	-0.6946548	-0.7112995	-0.7183512	-0.69631034	-0.6626567506103528	-0.6549868516887658	-0.6703266495319398	-0.0013378004458813875	-0.002856266443455713	-0.004609105479803088	-0.006650025042002516	-0.009032732617133443
ni7-COX1	70.0	-0.54804343	-0.5931382	-0.6714797	-0.6955788	-0.7111455	-0.7196444	-0.6991578	-0.6633064243572742	-0.6556872481466021	-0.6709256005679463	-0.0014214197858432032	-0.0030503588669189563	-0.004940524730307372	-0.007145624863087563	-0.009694916784161234
ni7-COX1	70.5	-0.5489579	-0.5932243	-0.6714856	-0.69510764	-0.7139089	-0.72117037	-0.7009257	-0.6639945510562342	-0.656442570347041	-0.6715465317654273	-0.0015184659975743253	-0.003271305033921701	-0.005312224596121129	-0.007694932171252056	-0.010372378474410637
ni7-COX1	71.0	-0.55071205	-0.5929983	-0.6724668	-0.6951439	-0.7141128	-0.7224744	-0.70074326	-0.6647278441431174	-0.6572464584126605	-0.6722092298735742	-0.0016289390810757531	-0.0035191049444641687	-0.00572420507724436	-0.00827349699831803	-0.011060682338974615
ni7-COX1	71.5	-0.5500841	-0.59424704	-0.6749101	-0.6953311	-0.7150775	-0.72120154	-0.6998803	-0.6655130170538085	-0.6580953675152942	-0.6729306665923228	-0.0017528390363473756	-0.0037937585985468036	-0.00617646617367773	-0.008853912476836312	-0.01175539302894657
ni7-COX1	72.0	-0.55038255	-0.5935687	-0.67694664	-0.69603217	-0.71691734	-0.72204363	-0.69966775	-0.6663567832241931	-0.6589898325628042	-0.673723733885582	-0.0018901658633884155	-0.004095265996168607	-0.0066445579172422775	-0.009431743257898861	-0.012452075195418577
ni7-COX1	72.5	-0.55030537	-0.5955297	-0.6775083	-0.6980782	-0.71781707	-0.72339904	-0.7007372	-0.6672658560901559	-0.6599351696872362	-0.6745965424930755	-0.002040919562199428	-0.004423627137330355	-0.007101073440488936	-0.010002553992599195	-0.013146293489484151
ni7-COX1	73.0	-0.5501458	-0.59683573	-0.6774255	-0.6982964	-0.717606	-0.7250073	-0.7018263	-0.6682469490875815	-0.6609414471336857	-0.6755524510414773	-0.002205100132780191	-0.004754392053853862	-0.007541577394510446	-0.010561909332030162	-0.01383361256223592
ni7-COX1	73.5	-0.5511034	-0.5959289	-0.6782775	-0.6989636	-0.71924007	-0.7252955	-0.70399666	-0.6693067756523553	-0.662022660552262	-0.6765908907524486	-0.002382707575130927	-0.005060153878289508	-0.007961634430399767	-0.011105373927284723	-0.014509597064766733
ni7-COX1	74.0	-0.5524383	-0.59713286	-0.67924285	-0.70008075	-0.7193956	-0.72670656	-0.7045157	-0.6704520492203617	-0.6631951672010025	-0.677708931239721	-0.002549291921073671	-0.005336477261730255	-0.00835680919924997	-0.011628512429455728	-0.015169811648169773
ni7-COX1	74.5	-0.5542658	-0.5993559	-0.6817058	-0.7001962	-0.7224619	-0.72585964	-0.7088641	-0.6716894832274862	-0.6644754774952994	-0.678903488959673	-0.0026774463031585816	-0.00557892685526884	-0.008722666352153796	-0.012126889489635806	-0.01580982096353767
ni7-COX1	75.0	-0.5540798	-0.6000222	-0.6828239	-0.7000686	-0.7240432	-0.72743505	-0.70994556	-0.6730013411414354	-0.6658418858817902	-0.6801607964010806	-0.002787185340656584	-0.0058075172781763	-0.009079220508382058	-0.012620519727096102	-0.016442516807517515
ni7-COX1	75.5	-0.55558425	-0.6016331	-0.6838422	-0.70328885	-0.72589725	-0.72892547	-0.71092385	-0.6743669295306448	-0.6672636009355895	-0.6814702581257002	-0.0029014805521102582	-0.006045220048995215	-0.009449443186477224	-0.013132374660379087	-0.017082679120375865
ni7-COX1	76.0	-0.55460685	-0.6011175	-0.6886346	-0.70501673	-0.7247004	-0.7317251	-0.7119957	-0.675788526482092	-0.668741973379538	-0.682835079584646	-0.0030203319375197157	-0.006292035167725474	-0.009833334386439518	-0.013655331466860932	-0.017728704768635084
ni7-COX1	76.5	-0.5556308	-0.6015245	-0.69136566	-0.70573217	-0.7251326	-0.73314756	-0.71424264	-0.6772684100827551	-0.6702784109305695	-0.6842584092349406	-0.0031437394968849564	-0.006547962634366966	-0.010230894108268829	-0.014181198568265607	-0.018378990618816204
ni7-COX1	77.0	-0.555367	-0.60413903	-0.69061446	-0.7080171	-0.72779953	-0.7343951	-0.7163408	-0.6788088584196117	-0.6718744226094476	-0.6857432942297758	-0.003271703230205758	-0.006813002448919803	-0.010634999529341216	-0.014708372831115368	-0.019031933537441814
ni7-COX1	77.5	-0.55595165	-0.6062261	-0.6929002	-0.71103466	-0.7291395	-0.73662907	-0.7177053	-0.68041214957964	-0.6735315950855473	-0.6872927040737328	-0.0034042231374820098	-0.007087154611383872	-0.01103745907138065	-0.015235251121931248	-0.01968593039103317
ni7-COX1	78.0	-0.5567698	-0.6069083	-0.69419014	-0.71502185	-0.73181355	-0.7365782	-0.7188359	-0.6820805616498175	-0.6752514969083101	-0.6889096263913248	-0.0035412992187140446	-0.007363296299135458	-0.01143666960090961	-0.015760230307236056	-0.020339378046112744
ni7-COX1	78.5	-0.5572672	-0.60644984	-0.696516	-0.7156408	-0.73431903	-0.73813033	-0.7213574	-0.683816372717122	-0.6770355068774543	-0.6905972385567898	-0.0036829314739018626	-0.007633235933898641	-0.011831027984449238	-0.01628170725355116	-0.020990673369202018
ni7-COX1	79.0	-0.5568993	-0.61006385	-0.69902426	-0.7189727	-0.7375575	-0.7393092	-0.72356784	-0.6856218608685315	-0.6788845639772805	-0.6923591577597825	-0.003821997080421413	-0.007895370382195566	-0.012218931088522011	-0.0167980788273987	-0.021638213226823244
ni7-COX1	79.5	-0.5568216	-0.6128346	-0.7010899	-0.7200054	-0.7420495	-0.74052167	-0.72542083	-0.6874993041910239	-0.680798838858126	-0.6941997695239218	-0.0039503044599967785	-0.008148096510547376	-0.012598775779649296	-0.017307741895300155	-0.0222803944854979
ni7-COX1	80.0	-0.5605273	-0.6147213	-0.70329493	-0.7257405	-0.7443757	-0.7442474	-0.7298954	-0.6894438579489529	-0.6827655158790283	-0.6961222000188775	-0.0040733733017741525	-0.008396934008100598	-0.012976081746977286	-0.01781621614640183	-0.02292273683437207
ni7-COX1	80.5	-0.5630421	-0.61831844	-0.7055976	-0.725728	-0.7488422	-0.7462069	-0.73162407	-0.6914496086510207	-0.6847699283016094	-0.6981292890004319	-0.004197792050550597	-0.008648471319652518	-0.013357437435303376	-0.018330090025501122	-0.02357264380000368
ni7-COX1	81.0	-0.56582475	-0.61814153	-0.7059891	-0.73081607	-0.7523999	-0.7498884	-0.732338	-0.6935172312507271	-0.6868085783144507	-0.7002258841870034	-0.004323560706326446	-0.008902708445203134	-0.013742842844627678	-0.018849363532597918	-0.02422988424594208
ni7-COX1	81.5	-0.57156116	-0.6204769	-0.7062768	-0.73363495	-0.7522962	-0.7507872	-0.73421764	-0.6956474007015713	-0.6888779722332976	-0.7024168291698449	-0.00445067926910192	-0.00915964538475278	-0.014132297974950525	-0.01937485174945308	-0.024892888844872396
ni7-COX1	82.0	-0.5716453	-0.6236131	-0.70783925	-0.7367625	-0.75464636	-0.75309396	-0.7355938	-0.6978407919570535	-0.6909747738909068	-0.7047068100232002	-0.004579147738876688	-0.009419282138301233	-0.014525802826271472	-0.019906323539615633	-0.025560088269477754
ni7-COX1	82.5	-0.5716821	-0.6247704	-0.7070178	-0.7422543	-0.7578975	-0.75484145	-0.7389458	-0.7000980799706732	-0.6930959594359326	-0.7071002005054138	-0.004708966115650859	-0.009681618705848605	-0.014924172480351161	-0.020442209575770476	-0.026229913192443055
ni7-COX1	83.0	-0.5739095	-0.6267658	-0.71054226	-0.7479133	-0.7606118	-0.7579628	-0.7434329	-0.7024199396959302	-0.6952389536908463	-0.7096009257010141	-0.004840134399424545	-0.009946655087394785	-0.015327175800738946	-0.020980940530601067	-0.02690079428645209
ni7-COX1	83.5	-0.57634294	-0.6281898	-0.7111455	-0.7501211	-0.7645	-0.75906056	-0.74618757	-0.704807046086324	-0.6974017288597377	-0.7122123633129104	-0.004972652590197746	-0.010215206364700302	-0.015733243460119617	-0.021520947076792196	-0.027571162224189205
ni7-COX1	84.0	-0.5781469	-0.62806123	-0.71182317	-0.7521601	-0.76756126	-0.7649018	-0.749307	-0.7072600740953547	-0.6995828521706248	-0.7149372960200847	-0.00510652068797024	-0.010487041401314401	-0.01614080613117652	-0.022060659887027545	-0.028239447678338192
ni7-COX1	84.5	-0.58188725	-0.6314876	-0.7143786	-0.7550821	-0.76845425	-0.7692025	-0.7529058	-0.7097796986765218	-0.7017814785069629	-0.7177779188460807	-0.005242553774502556	-0.010760590869921871	-0.01654829448659445	-0.02259850963399146	-0.02890408132158373
ni7-COX1	85.0	-0.58349395	-0.6324642	-0.7158761	-0.7572449	-0.7726948	-0.77440697	-0.75921094	-0.712366594783325	-0.703997294177446	-0.7207358953892039	-0.005380520713344161	-0.011034285443206282	-0.016954139199057305	-0.023132926990367952	-0.0295634938266095
ni7-COX1	85.5	-0.5880523	-0.6363924	-0.7184754	-0.7613852	-0.779016	-0.7786538	-0.7641577	-0.7150222524510244	-0.7062311232679321	-0.7238133816341166	-0.005518037095419315	-0.011305740712091894	-0.017355955859488903	-0.023661527547081174
ni7-COX1	86.0	-0.58958375	-0.6405194	-0.7213574	-0.76798445	-0.77929115	-0.78325474	-0.7656136	-0.7177471154966691	-0.7084828362263453	-0.727011394766993	-0.005653764729862121	-0.011573618485713144	-0.01775240627702379	-0.024182973113265338
ni7-COX1	86.5	-0.59269184	-0.6423459	-0.72301155	-0.7690898	-0.78159684	-0.78558594	-0.76717794	-0.7205402895464437	-0.7107516017524584	-0.7303289773404289	-0.005787703616672579	-0.011837918764069588	-0.01814349045166186
ni7-COX1	87.0	-0.5970572	-0.64241976	-0.7235554	-0.77301437	-0.7861411	-0.7888073	-0.76584446	-0.7234008802265313	-0.7130372690124225	-0.73376449144064	-0.005919853755851023	-0.01209864154716167	-0.018529208383403217
ni7-COX1	87.5	-0.60094386	-0.6434311	-0.72601014	-0.7736937	-0.78857625	-0.79040605	-0.76912296	-0.7263279931631162	-0.7153402498332334	-0.7373157364929991	-0.006050215147397009	-0.01235578683498928
ni7-COX1	88.0	-0.60510296	-0.6449846	-0.72644925	-0.77599597	-0.79258174	-0.79230857	-0.77243537	-0.7293207339823823	-0.7176613908649456	-0.740980077099819	-0.006178787791310647	-0.012609354627552194
ni7-COX1	88.5	-0.6060352	-0.6488946	-0.73086023	-0.77673817	-0.7941748	-0.7942775	-0.77502084	-0.7323782083105133	-0.720001851472485	-0.7447545651485415	-0.006305571687592271
ni7-COX1	89.0	-0.6075309	-0.6505609	-0.7331982	-0.7775346	-0.79649174	-0.7976254	-0.77637696	-0.7354995217736929	-0.7223629965339744	-0.7486360470134115	-0.006430566836241547
ni7-COX1	89.5	-0.6094122	-0.6511171	-0.7374175	-0.77916366	-0.79920846	-0.7995462	-0.7809508	-0.7386837799981055	-0.724746307929305	-0.7526212520669061
ni7-COX1	90.0	-0.6123237	-0.6527934	-0.7387737	-0.78268147	-0.80241925	-0.80338174	-0.78609365	-0.7419300886099345	-0.7271533148161343	-0.7567068624037346
ni8-H3	5.0	0.27236778	0.3269976	0.40119654	0.4514334	0.49604306	0.5293112	0.53969795	0.426780572458844	0.4516986632925058	0.4018624816251822	-0.003161876144580078	-0.006193537651735304	-0.00908098666151691	-0.011810225313976574	-0.014367255749165475
ni8-H3	5.5	0.27462634	0.3268734	0.40069145	0.4466898	0.4916697	0.5267736	0.539143	0.4251842324231226	0.4486870077818217	0.4016814570644236	-0.003098518558361185	-0.006059823549323162	-0.008869917112937498	-0.011514801389255203	-0.013984066143987062
ni8-H3	6.0	0.27392024	0.32232288	0.4021577	0.4471811	0.4886328	0.5237908	0.53409624	0.4236186963142639	0.4457708341035921	0.4014665585249357	-0.0030316615071552255	-0.005919110516936832	-0.008648349169396496	-0.011205379604585397	-0.013592413973637696
ni8-H3	6.5	0.2741902	0.31951943	0.40143564	0.4444745	0.48432744	0.5188184	0.5281725	0.4220857138647614	0.4429559787942544	0.4012154489352685	-0.002961304990961977	-0.0057713985545763125	-0.008416282830894017	-0.010885547585625877	-0.013195088500786378
ni8-H3	7.0	0.2723014	0.3193489	0.39772785	0.442804	0.4804673	0.5149131	0.5269144	0.4205870348071087	0.4402481986656914	0.400925870948526	-0.0028874490097816063	-0.005616687662241271	-0.008173718097430172	-0.01056075246648247	-0.012794878988103386
ni8-H3	7.5	0.27211884	0.31902072	0.3959969	0.44402164	0.4787682	0.51304334	0.5249497	0.4191244088737994	0.4376530532295691	0.4005957645180297	-0.0028100935636143354	-0.00545497783993204	-0.0079242425946639	-0.010233783509824401	-0.012394574698258332
ni8-H3	8.0	0.27218524	0.32015905	0.3940439	0.44089842	0.4754401	0.5108587	0.52114654	0.4176995857973271	0.4351757554404104	0.4002234161542438	-0.0027292386524596646	-0.005286269087648565	-0.007673303456700864	-0.00990742997832178	-0.011996964893920603
ni8-H3	8.5	0.2708788	0.32004818	0.39169505	0.43830344	0.4733321	0.50663716	0.5202866	0.4163143153101851	0.4328209909212862	0.399807639699084	-0.002644884276317705	-0.005114149031049564	-0.007423689946210066	-0.009584481134643996	-0.011604838837759868
ni8-H3	9.0	0.26871583	0.31890565	0.39075938	0.43671572	0.47213614	0.50425696	0.5187086	0.4149703471448674	0.4305927120526386	0.3993479822370962	-0.0025570304351889006	-0.004944064804241199	-0.0071781913258621155	-0.009267726241460938	-0.011220985792446236
ni8-H3	9.5	0.26793742	0.318045	0.3897483	0.43365753	0.46901813	0.5042471	0.51776093	0.4136694310338674	0.4284939223992732	0.3988449396684615	-0.002469264754731859	-0.004778805669892361	-0.006939596858326291	-0.008959954561442163	-0.010848195020649098
ni8-H3	10.0	0.26816925	0.31822816	0.38620213	0.43127188	0.4662035	0.50057137	0.515689	0.4124133167096785	0.426526478054749	0.3983001553646081	-0.002387034369052299	-0.004621160890673215	-0.006710695806272038	-0.008663955357257336	-0.01048925578503801
ni8-H3	10.5	0.26442614	0.3139993	0.38472655	0.42949954	0.46365675	0.49917904	0.5120183	0.4112001662791355	0.4246875742528783	0.3977127583053927	-0.0023095409151605018	-0.004470332103594432	-0.006490689806710304	-0.00837893026591724	-0.010143369722623918
ni8-H3	11.0	0.26127598	0.31134164	0.38323924	0.42701143	0.46198258	0.49828282	0.5099329	0.4100262823406262	0.4229723906007976	0.3970801740804549	-0.002234126521620916	-0.004323661437219739	-0.006276920988205037	-0.008102221415985711	-0.009797041793759398
ni8-H3	11.5	0.25978318	0.308756	0.3794658	0.42552558	0.46071315	0.4943004	0.50904745	0.408890625363975	0.4213782204154455	0.3964030303125045	-0.0021607911884339304	-0.004181148891549802	-0.006069389350756738	-0.007833828807463417	-0.009441046727969249
ni8-H3	12.0	0.2588147	0.30687225	0.3773857	0.4251854	0.46050486	0.492843	0.5086322	0.4077921558190053	0.4199014608707622	0.3956828507672484	-0.002089534915598823	-0.004042794466584121	-0.005868094894364795	-0.007562915272138482	-0.00907780237185507
ni8-H3	12.5	0.25741845	0.30341086	0.3762162	0.4252038	0.46223378	0.4922197	0.50875574	0.4067298341755411	0.41853751817664	0.3949221501744421	-0.0020203577031158715	-0.003908598162322807	-0.005673037619029486	-0.0072802555395353186	-0.008709726572019683
ni8-H3	13.0	0.25652522	0.3033433	0.37429574	0.4234768	0.4584052	0.49110058	0.5080145	0.4057026209034065	0.4172807951534305	0.3941244466533824	-0.001953259550985298	-0.003778559978765972	-0.005473380356539659	-0.0069882674562562475	-0.008339237175065961
ni8-H3	13.5	0.2563112	0.30212784	0.37318185	0.42266923	0.45580006	0.4889725	0.50821704	0.4047094764724252	0.4161247715712235	0.3932941813736269	-0.0018882404592069357	-0.0036526799159136147	-0.005259897836419447	-0.006689368868903811	-0.007968752027596004
ni8-H3	14.0	0.25419724	0.30118304	0.37203354	0.42050147	0.4557435	0.48728466	0.5061686	0.4037493613524212	0.4150621706009313	0.392436552103911	-0.001825300427780674	-0.003520120805554361	-0.0050350079052709495	-0.006385977624080663	-0.007600688976212466
ni8-H3	14.5	0.25380266	0.29855394	0.3709876	0.41769767	0.45374176	0.48775488	0.5039764	0.4028212360132183	0.4140851887548032	0.3915572832716334	-0.001764439456706679	-0.0033716573772125114	-0.004801128409696875	-0.006080511568389069	-0.007237465867517889
ni8-H3	15.0	0.25212654	0.29823822	0.37034366	0.4182872	0.45355824	0.48604468	0.5041585	0.4019240609246405	0.4131857569239707	0.3906623649253104	-0.001694820377773687	-0.0032097074774902756	-0.004560677196299989	-0.005775388548431792	-0.006881500548114927
ni8-H3	15.5	0.2507021	0.2959877	0.37120378	0.41900504	0.4529091	0.48530906	0.50431603	0.4010567965565116	0.4123557990399227	0.3897577940731006	-0.0016072179205058323	-0.0030366889529901964	-0.00431607211168239	-0.00547302641081121	-0.0065352108646059
ni8-H3	16.0	0.25197873	0.29534042	0.37085086	0.41878095	0.45298904	0.4851446	0.50352186	0.4002292405468668	0.4115905574093312	0.3888679236844024	-0.0015148870997165886	-0.0028658568185263023	-0.004080568170658105	-0.00518668017034124	-0.006211851831804616
ni8-H3	16.5	0.25280833	0.29342943	0.36960745	0.4178393	0.45121738	0.4836461	0.5031844	0.3994495786360058	0.4108847758678102	0.3880143814042013	-0.001429471032484364	-0.0027088541911765573	-0.003865808490305378	-0.004927992944100068	-0.005874632552671788
ni8-H3	17.0	0.25391772	0.29241386	0.36817142	0.41763368	0.4522885	0.48269007	0.50213253	0.3987143534471502	0.4102311187044297	0.3871975881898707	-0.0013509697188097136	-0.0025656810709415168	-0.0036717930706246515	-0.004696964732088027	-0.005484200510243953
ni8-H3	17.5	0.2511741	0.29246423	0.36613	0.41840604	0.4526928	0.48183128	0.5001103	0.3980201076035214	0.4096235775661075	0.3864166376409352	-0.0012793831586921933	-0.002436337457821014	-0.003498521911615704	-0.004445161520187424	-0.005054177950252037
ni8-H3	18.0	0.25052568	0.2910258	0.36664447	0.4176611	0.4549989	0.48031795	0.49955636	0.3973633837283405	0.4090569597333528	0.3856698077233282	-0.0012147113521318031	-0.002320823351814938	-0.0033459950132783134	-0.004133230791434239	-0.004598187118426689
ni8-H3	18.5	0.25154352	0.2907114	0.36726913	0.4180221	0.45494238	0.480082	0.50031143	0.3967407244448292	0.4085264817934889	0.3849549670961695	-0.0011569542991288206	-0.0022191387529235107	-0.0031657783614952306	-0.0037747947915598434	-0.004129850260499224
ni8-H3	19.0	0.25135058	0.29087487	0.36782804	0.42043737	0.45460325	0.47980756	0.50025743	0.3961486723762087	0.4080274703517423	0.3842698744006751	-0.0011061119996831348	-0.0021312836611465102	-0.002918519439302436	-0.0033834757662948856	-0.003662789622200402
ni8-H3	19.5	0.25004154	0.2908246	0.36791608	0.4196089	0.45433015	0.4812816	0.49941915	0.3955837701457004	0.4075551669514409	0.3836123733399599	-0.00106218445379469	-0.00200882406236641	-0.002617840492431023	-0.002972895961370403	-0.0032106274492612052
ni8-H3	20.0	0.24918027	0.29201117	0.36720753	0.41948077	0.45497066	0.48186022	0.49980146	0.3950425603765256	0.4071046323354736	0.3829804884175776	-0.0010251716614633755	-0.0018124074396193013	-0.0022773637666117508	-0.002556677622517267	-0.0027869859874123937
ni8-H3	20.5	0.2502426	0.29038033	0.3651675	0.42035496	0.45501307	0.48191327	0.49848846	0.3945215856919057	0.4066707443849704	0.382372426998841	-0.0009466396085717199	-0.0015556560386363327	-0.001910711507575713	-0.002148442995466515	-0.0024054874823851158
ni8-H3	21.0	0.24948373	0.28942516	0.36475456	0.4213214	0.45541355	0.48193738	0.49947307	0.3940173887150622	0.4062482841535575	0.3817864932765668	-0.0007872357781559258	-0.0012521921051483753	-0.0015315059610538917	-0.0017618143259490182	-0.002079754179910409
ni8-H3	21.5	0.24831116	0.28871334	0.3644076	0.42124352	0.45505545	0.4821689	0.49815065	0.393574946083334	0.405866695509975	0.3812831966566929	-0.0006090164300646128	-0.0009640718990039931	-0.0012018033868947953	-0.0014588478738133959	-0.001811861057470887
ni8-H3	22.0	0.24813493	0.28798085	0.36257327	0.4199979	0.45479637	0.48212552	0.49792063	0.3932301529369063	0.4055591986908995	0.3809011071829131	-0.0004649563269924495	-0.0007442701828979659	-0.0009745785477930924	-0.0012925184017544833	-0.0015894909352616726
ni8-H3	22.5	0.2479628	0.28730303	0.36234963	0.42053813	0.45501307	0.48096353	0.4979304	0.3929659296532694	0.4053288124128886	0.3806030468936501	-0.00035505546893938034	-0.0005927869568301825	-0.0008498314437487831	-0.0012028446274062743	-0.001404677823080902
ni8-H3	23.0	0.2470942	0.28699768	0.36169204	0.4219814	0.45374647	0.4811322	0.49864516	0.3927651966099138	0.4051768178775553	0.3803535753422724	-0.0002793138559055164	-0.0005096222208006429	-0.0008275620747620338	-0.0011245346082692231	-0.0012494557307273224
ni8-H3	23.5	0.24693444	0.2870437	0.36257765	0.42300412	0.4545232	0.48114666	0.49888512	0.39261087418433	0.4050977347783585	0.3801240135903015	-0.00023773148789080212	-0.0004947759748094027	-0.000847789158466894	-0.0010496223541415217	-0.0011158586679995697
ni8-H3	24.0	0.24686071	0.28755823	0.363183	0.42504293	0.45470217	0.48076597	0.50002205	0.3924858827540083	0.4050761557440139	0.3798956097640026	-0.00023030836489512652	-0.0005482482188565174	-0.0008452207523637068	-0.000970141874821806	-0.0009959206446960023
ni8-H3	24.5	0.24663955	0.2865962	0.36563328	0.423385	0.45338416	0.48162875	0.49971813	0.3923731426964392	0.4050856853928224	0.3796606000000561	-0.0002570444869186006	-0.0006100576705760918	-0.0008118908662507196	-0.0008781271801087676	-0.0008816756706153117
ni8-H3	25.0	0.24758992	0.2860987	0.36454815	0.42303166	0.453196	0.4809828	0.50008094	0.3922555743891132	0.4050899659515061	0.3794211828267202	-0.0003179398539613909	-0.0006149123874685802	-0.0007398335099266795	-0.0007656122798008758	-0.0007651577555559674
ni8-H3	25.5	0.24691807	0.2870897	0.36393782	0.42227942	0.45311132	0.4808527	0.5000466	0.3921160982095206	0.4050454124409504	0.3791867839780908	-0.00035301318365749124	-0.000554846379332119	-0.000621082693190167	-0.0006246311836967111	-0.0006384009093164944
ni8-H3	26.0	0.24673785	0.28605688	0.36282328	0.42050606	0.4530455	0.48039985	0.50053215	0.3919376345351518	0.404905140378095	0.3789701286922087	-0.00029697253350718933	-0.0004218936559652886	-0.00044767242583948486	-0.00044721790159457653	-0.0004934391416954176
ni8-H3	26.5	0.24717613	0.2858813	0.36248118	0.42031834	0.4522086	0.48063105	0.49928194	0.3917630850258631	0.4046869949590242	0.3788391750927019	-0.00020183319567462776	-0.0002680695095326757	-0.0002716180000392199	-0.00028538772565900317	-0.0003822877448572126
ni8-H3	27.0	0.24643889	0.28522936	0.36128888	0.419975	0.45251414	0.4812961	0.5001545	0.3916406620016446	0.4044593850232788	0.3788219389800104	-0.00012492112245809928	-0.00015069989233229553	-0.0001502453680873872	-0.00019646660818822825	-0.0003337161268884281
ni8-H3	27.5	0.24633652	0.28396377	0.3599312	0.4196043	0.45148978	0.4811515	0.49954656	0.3915612518301885	0.4042536323592418	0.3788688713011352	-6.623631385804796e-05	-6.978480436459211e-05	-8.35545299843754e-05	-0.00018045454918258486	-0.00031445209166375276
ni8-H3	28.0	0.2463488	0.28215253	0.35992682	0.4189776	0.45204884	0.48065034	0.50064003	0.3915157408791865	0.404098673060751	0.3789328086976219	-2.577876987419625e-05	-2.5324245629287923e-05	-7.154548573012898e-05	-0.00020879500443032883	-0.0003174221613114758
ni8-H3	28.5	0.24656993	0.28173128	0.36017197	0.41983768	0.45193136	0.479615	0.50154805	0.3914950155163304	0.4040150703013977	0.3789749607312631	-3.548490506544155e-06	-1.7318216126327446e-05	-0.0001142182353245369	-0.0002482157778057048	-0.0003355528579601086
ni8-H3	29.0	0.24727035	0.28226933	0.36046973	0.41891813	0.45284796	0.4803854	0.50215214	0.3914899621093123	0.4040100168943796	0.378969907324245	4.5452424490832755e-07	-4.576671585593273e-05	-0.00018301623455613258	-0.0002916433914372796	-0.0003617707037383844
ni8-H3	29.5	0.24738505	0.28171045	0.36011505	0.4170536	0.45264578	0.47987977	0.5013762	0.3914914670258239	0.4040743992073884	0.3789085348442594	-1.376972561978329e-05	-0.00011066974481799274	-0.00024466728729916065	-0.00033200436745356443	-0.00038900222077448143
ni8-H3	30.0	0.2473277	0.28268236	0.35970357	0.41671574	0.45286208	0.47944656	0.5015186	0.3914904166335572	0.4041827971626104	0.3787980361045039	-4.6221240100841054e-05	-0.0001834707588010409	-0.0002920979156821879	-0.0003622252279832927	-0.0004101739311972996
ni8-H3	30.5	0.247086	0.28266567	0.3605004	0.41595355	0.45249066	0.47894138	0.50113076	0.3914776973002041	0.4042964203218383	0.3786589742785698	-9.690001919820945e-05	-0.00023089756167937736	-0.00031823464183378114	-0.00037523249515469814	-0.0004182123571351837
ni8-H3	31.0	0.2467747	0.28254467	0.36099094	0.41553843	0.45203945	0.47872972	0.50037515	0.3914441953934564	0.4043681053266175	0.3785202854602952	-0.00013724951870019986	-0.00024587667558134685	-0.00031600398788245165	-0.00036395269109645856	-0.0004060440207164784
ni8-H3	31.5	0.24595574	0.28208163	0.36264783	0.4151371	0.45190787	0.47848928	0.50105715	0.3913807972810059	0.4043483031239491	0.3784132914380628	-0.0001339975424811679	-0.0002213346226355717	-0.0002783324759564887	-0.0003213123379369742	-0.00036659544406986155
ni8-H3	32.0	0.24596801	0.2818147	0.36256889	0.41645554	0.45232612	0.47856143	0.5028156	0.3913069458747562	0.4042308558079173	0.378383035941595	-0.00010862715688114699	-0.0001787544691822518	-0.0002267031723962587	-0.0002687945020162785	-0.0003213496935355886
ni8-H3	32.5	0.24531716	0.2814394	0.3640344	0.4156479	0.45201126	0.47916266	0.50247645	0.3912467997385247	0.4040655227601589	0.3784280767168905	-8.733708015440378e-05	-0.00014433493347532078	-0.00018731479545580632	-0.00023259790158869365	-0.0002800458336324474
ni8-H3	33.0	0.24480972	0.28174797	0.36403918	0.41583493	0.45259407	0.4795717	0.5018181	0.391198318717875	0.4038906992469283	0.3785059381888217	-7.01273123011048e-05	-0.00011807601551511171	-0.00016016734513513153	-0.00021272253665444163	-0.00022803996716591612
ni8-H3	33.5	0.24512072	0.28098497	0.36343747	0.41627753	0.4518515	0.480448	0.5011406	0.3911594626583703	0.4037423948399348	0.3785765304768058	-5.6997853320917e-05	-9.997771530140254e-05	-0.00014526082143428987	-0.00019270875347804362	-0.00016805572894590393
ni8-H3	34.0	0.24532124	0.28072235	0.36336288	0.41639164	0.45136765	0.4802072	0.5024519	0.3911281914055739	0.4036482461906412	0.3786081366205066	-4.7948703214006905e-05	-9.004003283402673e-05	-0.00014259522435333682	-0.00015791265486481132	-0.00010281675378259747
ni8-H3	34.5	0.24410604	0.28152695	0.36384565	0.41667464	0.45192197	0.48062626	0.50266325	0.3911024648050494	0.4036225195901167	0.3785824100199821	-4.2979861980485534e-05	-8.826296811337286e-05	-0.0001357109001571266	-0.00011105787562498692	-3.504667648651649e-05
ni8-H3	35.0	0.24444558	0.28086823	0.3642715	0.41638705	0.45191726	0.4814407	0.5028156	0.3910802427023599	0.4036631748839244	0.3784973105207954	-4.2091329620019824e-05	-9.464652113932992e-05	-0.00010996395165080441	-5.4868050568590565e-05	3.25308681324854e-05
ni8-H3	35.5	0.24361116	0.2805223	0.36367446	0.41642815	0.45149446	0.4819181	0.5019704	0.3910594849430689	0.4037518654721221	0.3783671044140156	-4.528310613288733e-05	-9.273103817664108e-05	-6.807801364450139e-05	7.933185493969042e-06	9.71922452639995e-05
ni8-H3	36.0	0.2430755	0.28043061	0.36360425	0.41647378	0.45094034	0.48207727	0.5023831	0.3910381513727399	0.4038568743943741	0.3782194283511056	-5.2555191519310096e-05	-6.787262203078459e-05	-1.2776720948570741e-05	7.462219775250523e-05	0.00015621382009789464
ni8-H3	36.5	0.24211086	0.27938908	0.36266977	0.41641903	0.45170584	0.4830521	0.5017838	0.391014201836936	0.4039381117700972	0.3780902919037748	-4.744793204375375e-05	-2.279490751161406e-05	5.321629162685637e-05	0.00014247535139688683	0.00020687195782387313
ni8-H3	37.0	0.2414898	0.27937242	0.3620515	0.41710383	0.4514522	0.48197114	0.5019557	0.3909855961812206	0.4039531020241638	0.3780180903382775	-1.5317430511474495e-05	3.9778470570739355e-05	0.00012717738927181532	0.00020876901161720474	0.00024644302363202586
ni8-H3	37.5	0.24040338	0.27797353	0.3617227	0.4165377	0.45124555	0.48269972	0.50263864	0.3909667539048923	0.4038906638380535	0.3780428439717311	2.465302453213969e-05	0.00010066422367061012	0.00018992328344064058	0.0002543198898676269	0.00025574372897690933
ni8-H3	38.0	0.23926854	0.27714968	0.3625952	0.41655138	0.4510765	0.48348188	0.5026141	0.3909702787507091	0.4037890017723434	0.3781515557290749	5.509590108221385e-05	0.00014249481978328982	0.00022408644212867923	0.00026176045414350035	0.00023967639772098925
ni8-H3	38.5	0.23814654	0.27625552	0.3626829	0.41577107	0.4515978	0.48374754	0.50351393	0.3909914069294244	0.4036837874584777	0.3782990264003711	7.601119913847043e-05	0.0001652702589085009	0.0002296668653354872	0.00023109070444476965	0.000220759434099993
ni8-H3	39.0	0.23794669	0.27460143	0.36317423	0.41676596	0.45087463	0.48466584	0.5028943	0.3910253746517913	0.4036083068333558	0.3784424424702268	8.739891870107597e-05	0.00016899054104646538	0.0002066645530612865	0.0001845804966387754	0.00019936566066547368
ni8-H3	39.5	0.23881967	0.27458894	0.36338484	0.41604936	0.45047095	0.48432744	0.5021669	0.3910674181285629	0.4035874729136302	0.3785473633434956	8.925905977003046e-05	0.00015365566619701676	0.00015507950530629921	0.00014474823496152256	0.0001758678999698171
ni8-H3	40.0	0.2398318	0.27438125	0.3619638	0.41677964	0.45096382	0.4843951	0.502275	0.3911127735704924	0.4036328283555597	0.3785927187854251	8.159162234538941e-05	0.00011926563436021054	9.718157793769944e-05	0.00011196674196439771	0.0001506389745644099
ni8-H3	40.5	0.23856671	0.27504182	0.36327073	0.41767025	0.45231673	0.48521233	0.5025895	0.3911566771883329	0.4037396093698975	0.3785737450067684	6.43966064269863e-05	6.582044553626876e-05	5.54891751914921e-05	8.660884019978665e-05	0.00012405170700169332
ni8-H3	41.0	0.23766121	0.27577743	0.3645569	0.41827804	0.45225093	0.4853623	0.50311065	0.3911943651928378	0.403886745721891	0.3785019846637845	3.767401201482112e-05	1.5589955592310023e-05	3.0375119619008295e-05	6.904735221902047e-05	9.647891983310952e-05
ni8-H3	41.5	0.23804049	0.27614743	0.36365253	0.41889983	0.45100892	0.48581716	0.5036812	0.3912210737947599	0.4040397968163942	0.3784023507731257	1.4238391092824543e-06	-8.907431235494201e-06	2.221223377280035e-05	5.965510057470702e-05	6.829343561098877e-05
ni8-H3	42.0	0.23740023	0.2768003	0.36408707	0.42012605	0.45177162	0.48590913	0.50306636	0.3912320392048526	0.4041559491380138	0.3783081292716915	-2.20840564225111e-05	-7.298892395812828e-06	3.137334020419935e-05	5.88049078182884e-05	3.9868076886773185e-05
ni8-H3	42.5	0.23606731	0.27574003	0.36397734	0.42161468	0.45252356	0.48620927	0.50320405	0.3912224976338692	0.4041900034768123	0.378254991790926	-1.0331270344776655e-05	2.0788394663517895e-05	5.8231261465424566e-05	6.686959650170632e-05	1.1575666212626512e-05
ni8-H3	43.0	0.23522803	0.27681276	0.36449543	0.42128015	0.451828	0.4870569	0.502909	0.3912099551484301	0.4041335827558499	0.3782863275410104	1.4785164026698272e-05	5.345739662671045e-05	8.08889642407995e-05	6.195213330928429e-05	-2.9890213572192348e-05
ni8-H3	43.5	0.23469448	0.27580652	0.36456132	0.4204969	0.45348766	0.4876773	0.5036369	0.3912121663635244	0.4040333300300029	0.3783910026970458	3.111966500829455e-05	6.856253181020122e-05	7.720086684648297e-05	2.1906936557403167e-05	-9.443522911362079e-05
ni8-H3	44.0	0.233986	0.2779777	0.36500055	0.41950366	0.4526881	0.4889531	0.5036517	0.3912247403124568	0.4039302195628333	0.3785192610620803	3.867223260001218e-05	6.610380021410123e-05	4.716696928258601e-05	-4.467537759889062e-05	-0.00017658543208631805
ni8-H3	44.5	0.2334731	0.2784855	0.36562008	0.4199338	0.45197836	0.48917156	0.50398135	0.3912432860285327	0.4038604568736543	0.3786261151834111	3.744286680190667e-05	4.6081201838188424e-05	-9.212728450891383e-06	-0.00012555489412191534	-0.0002708668741654985
ni8-H3	45.0	0.23200837	0.27733272	0.36634544	0.41865292	0.45179042	0.49048796	0.5033614	0.3912634125450568	0.4038477884313193	0.3786790366587944	2.7431567614089047e-05	8.494736682573834e-06	-8.33476101989028e-05	-0.00021525766468633023	-0.0003718056070262099
ni8-H3	45.5	0.23102835	0.2775241	0.36634102	0.4185386	0.4518985	0.49050742	0.5033319	0.3912807288953346	0.4038978997404562	0.378663558050213	8.638335036281752e-06	-4.6655595252798054e-05	-0.000162997760923822	-0.00030830974096740515	-0.0004739276823433891
ni8-H3	46.0	0.23058525	0.2773369	0.3659805	0.4184243	0.45256585	0.4916308	0.5037353	0.3912908441126709	0.4039963233630474	0.3785853648622944	-1.8936830931515214e-05	-0.00011077917781299185	-0.00024268923230041928	-0.00039923717464029895	-0.0005717591517921949
ni8-H3	46.5	0.23050803	0.27758238	0.36614758	0.41763368	0.45276332	0.49143618	0.5036074	0.3912893672303709	0.4041105308968495	0.3784682035638924	-5.529393028907981e-05	-0.00017163609596010376	-0.0003169480760036869	-0.00048256601737967086	-0.0006598260670477862
ni8-H3	47.0	0.2302032	0.27588552	0.36600688	0.41706732	0.45250475	0.4923463	0.50327784	0.3912719072817394	0.4041955348891592	0.3783482796743196	-9.184234688147663e-05	-0.00022375240136890406	-0.00038030034370878374	-0.0005528223208606797	-0.0007326544797848777
ni8-H3	47.5	0.23008941	0.27670464	0.36565524	0.4166153	0.4528903	0.49200064	0.50364673	0.3912340733000818	0.404201579143025	0.3782665674571387	-0.00011634216567102396	-0.0002616541457146071	-0.00042727208709059106	-0.0006045321367587064	-0.0007847704416787948
ni8-H3	48.0	0.23046331	0.27732858	0.36598492	0.4161087	0.45259407	0.49272123	0.5038042	0.3911800649348579	0.4041039748680191	0.3782561550016967	-0.00013191005448742743	-0.0002884579968273071	-0.0004609799739792031	-0.0006408121329034011	-0.0008192906205594097
ni8-H3	48.5	0.22986591	0.2787353	0.3668424	0.41646922	0.4526505	0.49293068	0.50447357	0.3911177311344108	0.403936454156045	0.3782990081127765	-0.00014531198004358314	-0.0003109299214195671	-0.00048818997108768247	-0.0006684282760077709	-0.0008677298747205575
ni8-H3	49.0	0.22992687	0.2781192	0.3658003	0.4173185	0.45296082	0.4934813	0.50471485	0.3910481548803705	0.4037405354094238	0.3783557743513172	-0.00015654794233987968	-0.00032906991949177566	-0.0005089020784159737	-0.0006873805660719823	-0.0009493658824001883
ni8-H3	49.5	0.230317	0.277495	0.36592337	0.4178393	0.45467392	0.49277967	0.5043505	0.3909724191543672	0.4035553513359317	0.3783894869728026	-0.00016561794137598396	-0.00034287799104409933	-0.0005231162959641877	-0.0007224178946769744	-0.0010559918235841237
ni8-H3	50.0	0.23040235	0.27762398	0.36675882	0.41638705	0.45601222	0.49217588	0.5028943	0.3908916069380306	0.4034116617230979	0.3783715521529633	-0.000172521977151896	-0.000352354136076094	-0.0005308326237321026	-0.0007928179400603086	-0.0011794008782580745
ni8-H3	50.5	0.23060152	0.2776739	0.36686438	0.41659248	0.4572435	0.49194226	0.50202936	0.3908068012129912	0.4033268559980585	0.3782867464279239	-0.00017726004966811537	-0.0003574983545882038	-0.0005567999533009904	-0.0008903738822081397	-0.0013113862264081955
ni8-H3	51.0	0.229159	0.27808174	0.36644217	0.41649204	0.4565357	0.49337408	0.5011749	0.3907190849608787	0.4033020171424432	0.3781361527793141	-0.00017983215892419802	-0.0003583106465802066	-0.0006202959629084126	-0.0010068789011061785	-0.0014437410480196977
ni8-H3	51.5	0.22995532	0.27756572	0.36525536	0.41684356	0.45635647	0.4931548	0.5009148	0.3906295411633231	0.4033219216923764	0.3779371606342699	-0.0001802383049200884	-0.00037953990363287504	-0.0007131138325400244	-0.00113412617674008	-0.0015682585230786805
ni8-H3	52.0	0.23009753	0.27607673	0.36555415	0.4165651	0.4560452	0.4936714	0.5005125	0.3905392528019545	0.4033579758235887	0.3777205297803203	-0.0001784784876560086	-0.0004404638039842146	-0.0008270467421819805	-0.0012639088890954997	-0.00167673183157091
ni8-H3	52.5	0.22970745	0.2768918	0.36464477	0.41662443	0.45590377	0.49300376	0.49971813	0.390449302858403	0.4033732127915642	0.3775253929252418	-0.00019930159871278663	-0.000532875527619936	-0.0009538878718199917	-0.0013880202181585921	-0.0017609541534820972
ni8-H3	53.0	0.22814776	0.27606428	0.3641222	0.41672942	0.45624328	0.49190816	0.49973774	0.3903607743142985	0.4033282801572416	0.3773932684713553	-0.000261985316328206	-0.0006485682545259719	-0.001085430401439491	-0.0014982533439149015	-0.001812718668797897
ni8-H3	53.5	0.22869596	0.27578157	0.36448666	0.4151508	0.4558802	0.49134862	0.5013124	0.3902500012596902	0.4031739111928514	0.377326091326529	-0.0003335739289071493	-0.000754586273107205	-0.0011887186194458055	-0.0015616525547693105	-0.001799069665923525
ni8-H3	54.0	0.22908993	0.27600607	0.36543992	0.41482252	0.45545125	0.49165514	0.5018181	0.3900987889979703	0.4029175120196045	0.377280065976336	-0.0003865829381977659	-0.0008234450851112851	-0.0012362680275866955	-0.001550733352469691	-0.0017611432470016064
ni8-H3	54.5	0.22791228	0.27573586	0.3662531	0.41480884	0.45510727	0.4909936	0.5015579	0.3899164273307831	0.4026088078598364	0.3772240468017298	-0.00042101234420005573	-0.0008551446905386562	-0.0012280786258621612	-0.0014654957370163757	-0.0017611207481252888
ni8-H3	55.0	0.22657292	0.2747676	0.36473697	0.4154472	0.45646495	0.4904345	0.50201464	0.3897122060597725	0.402295138241337	0.377129273878208	-0.0004368621469135192	-0.0008496850893889296	-0.001164150414271925	-0.0013745603088038405	-0.0017893432728411374
ni8-H3	55.5	0.22570075	0.27578574	0.364614	0.41598094	0.45678103	0.4891861	0.50189674	0.389495414986583	0.4020154697716503	0.3769753602015157	-0.00043413234633860043	-0.0008070662816621055	-0.00104448339281632	-0.0013401084039252331	-0.0018361519246961056
ni8-H3	56.0	0.22382367	0.27605596	0.3653125	0.41549736	0.45580477	0.48864737	0.49977693	0.389275343912859	0.4017953986979263	0.3767552891277917	-0.0004128229424754104	-0.0007272882673584058	-0.0009376981618903213	-0.0013524811259276182	-0.0018918878072373135
ni8-H3	56.5	0.22375883	0.27600607	0.3652861	0.41588053	0.45701694	0.48826894	0.4989635	0.3890612826402444	0.4016442148218089	0.3764783504586799	-0.00037293393532350505	-0.0006103510464777195	-0.0009059760575866327	-0.0014020195783575051	-0.0019468920240112153
ni8-H3	57.0	0.22422896	0.2746928	0.36443835	0.4150368	0.45725766	0.48913756	0.49830732	0.3888625209703836	0.4015549014994368	0.3761701404413303	-0.0003144653248829954	-0.0005248752194149109	-0.0009396581834522078	-0.0014790648647619031	-0.00199150567856482
ni8-H3	57.5	0.22214657	0.27410713	0.36424077	0.41510975	0.45637062	0.48965228	0.49728462	0.3886883487049209	0.4015070717265552	0.3758696256832867	-0.0002374171111542145	-0.0005330421222631276	-0.001029085643034	-0.0015739580886877103	-0.002016069874445192
ni8-H3	58.0	0.2212356	0.2740573	0.3642715	0.41607675	0.45741814	0.48822042	0.49780807	0.3885480556455006	0.4014719655786617	0.3756241457123394	-0.0002104098945319155	-0.0006251928585692124	-0.0011645995398789077	-0.0016770403536818246	-0.002010925715199119
ni8-H3	58.5	0.22084704	0.27249226	0.36424077	0.4159353	0.45795172	0.4885309	0.49863535	0.3884509315937667	0.4014184374367099	0.3754834257508236	-0.00029562501110891315	-0.0007916685318797856	-0.0013365409775334958	-0.0017786527632909777	-0.0019664143043732207
ni8-H3	59.0	0.22094013	0.27281597	0.36316544	0.41632316	0.4593458	0.48824468	0.49798426	0.3883376457509687	0.4012615556841299	0.3754137358178075	-0.00041478296403729686	-0.0009541896453469922	-0.001466630459149909	-0.0018005158206672034	-0.001804256145119476
ni8-H3	59.5	0.21881624	0.27169988	0.36227068	0.41423917	0.45944983	0.48832715	0.49750963	0.3881553065826578	0.400974029604292	0.3753365835610235	-0.0004960435207708724	-0.0010409159664245826	-0.0014830277521820645	-0.0016707892932643076	-0.001572037712681107
ni8-H3	60.0	0.21869898	0.27180773	0.36138526	0.41521463	0.4607652	0.48780337	0.49787658	0.3879228627869314	0.4006152433159847	0.3752304822578781	-0.0005394066813096954	-0.0010518474951126122	-0.0013857328566299065	-0.0013894731810821792	-0.0013801834090613752
ni8-H3	60.5	0.21628629	0.27170816	0.36174902	0.41481796	0.46032974	0.48817676	0.4984493	0.3876592630618869	0.4002421952434514	0.3750763308803224	-0.0005448724456537102	-0.000986984231411192	-0.0011747457724934351	-0.0010759941919102345	-0.0012151897755819374
ni8-H3	61.0	0.21606818	0.27164596	0.36206025	0.41609955	0.45971942	0.48804098	0.4984395	0.3873834561056217	0.399903510890689	0.3748634013205544	-0.0005124408138029168	-0.0008463261753202111	-0.0008500664997724838	-0.0008407767277516798	-0.0010635533535636177
ni8-H3	61.5	0.21671449	0.2730484	0.36032084	0.41768852	0.4598708	0.48761427	0.49737757	0.3871143906162332	0.3996344454013005	0.3745943358311659	-0.0004421117857574819	-0.000629873326839725	-0.0005311217462565243	-0.0006703173299282272	-0.0009117706843284057
ni8-H3	62.0	0.21660137	0.27344275	0.35932285	0.4195677	0.45950183	0.48890457	0.4968641	0.3868710152918188	0.3994539474733833	0.3742880831102542	-0.0003338853615172943	-0.000337625685969567	-0.00032833591394876294	-0.0005511125397607008	-0.0007463383091972919
ni8-H3	62.5	0.21652462	0.27508754	0.3588547	0.41777533	0.45795172	0.4889871	0.496957	0.3866722788304757	0.399364659359529	0.3739798983014225	-0.00018776154108224308	-8.900996049904242e-05	-0.00022820554417074534	-0.0004696588985709238	-0.000553752769491711
ni8-H3	63.0	0.21724379	0.2753327	0.35874537	0.4178987	0.45800838	0.48870075	0.4971037	0.3865371299303015	0.3993558529519357	0.3737184069086673	-3.740324452272681e-06	5.549447568531374e-06	-0.00021722717824340654	-0.00041245294767999763	-0.00032051060653287555
ni8-H3	63.5	0.21747819	0.2752413	0.3584873	0.41768852	0.4576117	0.48912302	0.49838075	0.3864845172893935	0.3994084272225547	0.3735606073562323	9.875158058320066e-05	-4.044400308850227e-05	-0.0002818973574886807	-0.00036599122840946796	-3.310836164249764e-05
ni8-H3	64.0	0.21783789	0.2737417	0.357967	0.41806322	0.4579706	0.49027413	0.49763682	0.3865333896058492	0.3995008954487924	0.3735658837629061	9.289772020804055e-06	-0.00021348685379113386	-0.00040871262322772495	-0.00031677028208060287	0.00032195742385826565
ni8-H3	64.5	0.21795106	0.27333066	0.35736385	0.4173459	0.45878795	0.49181572	0.49760258	0.3865832688699767	0.3995068964773965	0.3736596412625569	-0.00013919558367170293	-0.0003806489380718814	-0.0004647428089926686	-0.0001318599422256983	0.000773177343689424
ni8-H3	65.0	0.21795106	0.27175796	0.35835177	0.41704446	0.4574937	0.49037132	0.4978717	0.38654267937787	0.3993638430443486	0.3737215157113915	-0.0002227766258119379	-0.000418002395248529	-0.0003260600541014069	0.0003126676518374616	0.001326387994695477
ni8-H3	65.5	0.21791872	0.27142614	0.3582293	0.4146949	0.45838156	0.49001175	0.4980283	0.386444073286305	0.3991495525366815	0.3737385940359285	-0.00024145335440017845	-0.0003255472253209657	7.335641446004626e-06	0.000912372927361127	0.0019611118402422245
ni8-H3	66.0	0.21667813	0.27270392	0.3602289	0.4160722	0.45776755	0.4912465	0.4987431	0.3863199027520581	0.3989370735971796	0.3737027319069365	-0.0001952257694365911	-0.00010328342828946901	0.0005354442776493995	0.001549164620507415	0.0026568713436945224
ni8-H3	66.5	0.21693267	0.27183262	0.36063176	0.41572544	0.45721516	0.49037617	0.49942896	0.3862026199319048	0.3987869958181673	0.3736182440456423	-8.409387092078724e-05	0.0002487889958461831	0.0011538262817613054	0.002202565194642403	0.0033931889684182814
ni8-H3	67.0	0.21645999	0.2712188	0.35945848	0.41493648	0.45608294	0.49061435	0.49948284	0.3861246769826215	0.3987418478277431	0.3735075061374999	9.194234114712208e-05	0.0007306700470859906	0.001744390389944006	0.0028520971131311135	0.004149587177778802
ni8-H3	67.5	0.21731248	0.2717621	0.35858354	0.41449437	0.45646024	0.48851636	0.4978864	0.386118526060984	0.3988240053113605	0.3734130468106075	0.0003328828667669703	0.0012379201526820927	0.00228665906556319	0.0034772828393390687	0.004905588435141606
ni8-H3	68.0	0.21745798	0.27163765	0.3582774	0.41403413	0.4575881	0.48824468	0.49877736	0.3862166193237686	0.3990377829902471	0.37339545565729	0.0006387277059388685	0.001652448048796884	0.0027601547719839914	0.00405764483663168	0.005640715203871882
ni8-H3	68.5	0.21783789	0.2723595	0.3584086	0.41231325	0.45852333	0.48882693	0.49907127	0.386451408927751	0.3993750365351708	0.3735277813203312	0.0009050372859151223	0.00195377619879622	0.0031443999725720984	0.004572705568374635	0.00633448994733532
ni8-H3	69.0	0.21741351	0.2734386	0.35844797	0.4125453	0.45821622	0.48947746	0.49837583	0.3868553470297075	0.3998228528726506	0.3738878411867643	0.0010137203428580155	0.002121427066045123	0.0034189171306928112	0.005001987497933014	0.006966435128897219
ni8-H3	69.5	0.2167468	0.2740033	0.36007565	0.41253164	0.4567244	0.4876676	0.49919376	0.3873564462136661	0.4002902056851209	0.3744226867422114	0.0010487389128810976	0.002239362686656976	0.003667668282459513	0.005429452661420198	0.0076205127846709075
ni8-H3	70.0	0.21683569	0.27585226	0.36019388	0.41353765	0.4567763	0.48868617	0.50035554	0.3878690673725655	0.4007172930776148	0.3750208416675162	0.0011077067231871074	0.0024051967878347957	0.003988267155074998	0.005952714786039204	0.008351442861289915
ni8-H3	70.5	0.21605606	0.27460143	0.3608201	0.4121085	0.4583863	0.48909387	0.5004095	0.3884051851265472	0.4011400989793052	0.3756702712737892	0.0011906237737758785	0.0026189293695784155	0.0043807137485391	0.00657177387178981	0.009110860263513099
ni8-H3	71.0	0.21671854	0.27551556	0.3633234	0.41242698	0.45862255	0.48973972	0.499924	0.3889767740957526	0.4015926435537665	0.3763609046377387	0.0012974900646476883	0.002880560431887891	0.004845008062852096	0.007243736138102808	0.009890558019332585
ni8-H3	71.5	0.21683569	0.27632207	0.36471942	0.4122814	0.45856112	0.48956487	0.5016168	0.3895958089003231	0.40210419994374	0.3770874178569062	0.001428305595802537	0.0031900899747632216	0.0053811500980139315	0.00792023648973722	0.010682329156740944
ni8-H3	72.0	0.21821786	0.27792776	0.3658926	0.4124634	0.45969102	0.49110544	0.5016217	0.3902742641604003	0.4026971616283588	0.3778513666924419	0.0015830703672402024	0.003547517998204408	0.005946246073455119	0.008593067954684896	0.011477966703730191
ni8-H3	72.5	0.21842404	0.27784038	0.36447787	0.411872	0.46131453	0.49295017	0.5026141	0.3910241144961256	0.4033858595028525	0.3786623694893987	0.0017617843789606846	0.0039528445022113945	0.006491930893934683	0.009254023560938407	0.012269263688292786
ni8-H3	73.0	0.21857768	0.27716216	0.36506644	0.412336	0.46101144	0.49412972	0.50469023	0.3918573345276405	0.4041766109686892	0.3795380580865918	0.0019644476309642056	0.004363175706214917	0.007009997587444694	0.009894896336489989	0.0130480131384208
ni8-H3	73.5	0.22016317	0.2781733	0.36556736	0.41335553	0.4631348	0.49451014	0.5052025	0.3927858988750863	0.4050691106396953	0.3805026871104774	0.00219106012325071	0.0047301465149739985	0.007492239181977722	0.010507479309332102	0.013806008082106913
ni8-H3	74.0	0.22223161	0.27805677	0.36519384	0.41333276	0.46290237	0.49675655	0.5058826	0.3938217821586047	0.4060590707475002	0.3815844935697092	0.002398728075250711	0.005045549956480488	0.007930448705525783	0.011083565507456594	0.01453504154734303
ni8-H3	74.5	0.22300117	0.2787228	0.36616957	0.41217676	0.46430242	0.49570602	0.50812316	0.394976958998337	0.4071419452543091	0.382811972742365	0.0025390863917232886	0.0053011790587270124	0.008316419186081392	0.011614947958856203	0.015226906562121612
ni8-H3	75.0	0.22294445	0.27978897	0.36558053	0.4112718	0.46584207	0.49624828	0.5104625	0.3962205102338554	0.4082935079645392	0.3841475125031717	0.0026468218812297772	0.005531720630275072	0.008684837432205883	0.01213631347209232	0.015904338172410715
ni8-H3	75.5	0.22534792	0.2820024	0.36529052	0.41227683	0.46803153	0.496913	0.51055163	0.3975160453900603	0.4094943966609716	0.3855376941191489	0.002762092667003724	0.005777332794358103	0.009075861567132915	0.012687820170398323	0.016593832749638382
ni8-H3	76.0	0.22457351	0.28451082	0.36666206	0.41347846	0.46716475	0.49834156	0.5118547	0.3988673321150852	0.4107499428069623	0.3869847214232081	0.002884898749045295	0.006038015550976106	0.009489491590862542	0.013257516291180937	0.017292825309987492
ni8-H3	76.5	0.22873251	0.28444818	0.36878353	0.41482252	0.46653652	0.5006646	0.51248455	0.400278138057064	0.4120653817566634	0.3884908943574646	0.0030152401273543794	0.006313768900129191	0.009925727503394599	0.013831740082634658	0.01799875086963998
ni8-H3	77.0	0.23095518	0.2862868	0.37135822	0.41708556	0.46727902	0.50294346	0.5141725	0.4017522308641305	0.4134457780354597	0.3900586836928013	0.003153116801930811	0.006604592841817247	0.010372617542135643	0.014407926560942197	0.01870904444477861
ni8-H3	77.5	0.23236632	0.28946286	0.37385362	0.41819575	0.46785048	0.50314015	0.5161817	0.4032933781844184	0.4148960652297935	0.3916906911390433	0.0032985287727748114	0.00691048737604022	0.010816499955280279	0.0149835107422856	0.01942114105158571
ni8-H3	78.0	0.2333673	0.2921412	0.37476015	0.42108774	0.46855092	0.50465083	0.5178008	0.4049053476660613	0.4164212074817697	0.3933894878503528	0.0034514760398864364	0.007219500740204832	0.011254809759011386	0.0155559276428478	0.020132475706243824
ni8-H3	78.5	0.23401858	0.29313982	0.37690717	0.42320603	0.4683889	0.5059911	0.5195822	0.4065919069571932	0.4180264889086748	0.3951573250057116	0.0036119586032654083	0.007517971182505467	0.011684981969510788	0.0161226122788109	0.020840483424935163
ni8-H3	79.0	0.2353543	0.295311	0.37865824	0.4271035	0.4690992	0.5081084	0.5213266	0.4083568237059477	0.4197179352890442	0.3969957121228512	0.0037680247003183953	0.00780333371912495	0.012104451602961364	0.016680999666357388	0.021542599223842385
ni8-H3	79.5	0.23636481	0.2966983	0.3799186	0.42831016	0.4703111	0.510517	0.52121156	0.4102038655604586	0.4215028680438696	0.3989048630770476	0.003906012579240059	0.00807302336624538	0.012510653675545491	0.017228524821669755	0.022236258119147756
ni8-H3	80.0	0.23958689	0.30001968	0.3834796	0.43123955	0.47421315	0.5133133	0.5219872	0.4121248484062661	0.4233865444055962	0.400863152406936	0.004035309018806554	0.008336426902642968	0.012912974966038993	0.01777457452352399	0.022930846889627488
ni8-H3	80.5	0.24201687	0.30057597	0.3841831	0.43333825	0.47907126	0.51642567	0.52461845	0.4141098781396987	0.4253738308812836	0.4028459253981138	0.004167010787005321	0.008604641096305432	0.013322512242429696	0.018330245539907697	0.023639358162167723
ni8-H3	81.0	0.24444966	0.3017777	0.3863761	0.4370266	0.4794514	0.51696855	0.525919	0.4161601574250727	0.4274729666735828	0.4048473481765625	0.004301117883836414	0.008877665947232438	0.013739265504717435	0.018895537870820933	0.02436175564570764
ni8-H3	81.5	0.25037387	0.30362198	0.3876436	0.43892145	0.48272866	0.5184442	0.528646	0.418276888926704	0.4296921840255023	0.4068615938279057	0.004437630309300111	0.009155501455424375	0.014163234752902376	0.019472347375162402	0.025095141115307806
ni8-H3	82.0	0.2528987	0.306242	0.38976172	0.44031662	0.48681465	0.5223376	0.53005755	0.4204612753089091	0.4320394495589332	0.4088831010588851	0.004576548063396024	0.009438147620881021	0.01459441998698452	0.020060637761871225	0.025836616346028907
ni8-H3	82.5	0.25503188	0.30849764	0.39141294	0.44404966	0.48979312	0.52585876	0.53381777	0.4227145192360041	0.4345222032371031	0.4109068352349052	0.004717871146124264	0.009725604443602265	0.01503471706586229	0.020657510806007695	0.026583283112931677
ni8-H3	83.0	0.25801554	0.31081995	0.39410222	0.44721854	0.49292094	0.5266328	0.53837985	0.4250378233723051	0.437147128424062	0.4129285183205483	0.004861599557484997	0.010017871923588495	0.0154840896984752	0.021260068282632882	0.027332243191076466
ni8-H3	83.5	0.262159	0.3150491	0.39663956	0.44970626	0.4964877	0.52913475	0.54115546	0.4274323903821284	0.4399199854335989	0.4149447953306579	0.005007733297478001	0.010316845919738027	0.01593963965988343	0.021865411966807413	0.028080598355524122
ni8-H3	84.0	0.26501712	0.3195919	0.39838484	0.455423	0.50035065	0.5323858	0.5451259	0.4298994229297901	0.4428455311899615	0.4169533146696187	0.005156272366103498	0.010622490140990204	0.016398468725147886	0.02247064363359147	0.02882545038133527
ni8-H3	84.5	0.2685709	0.32359177	0.4017244	0.45956805	0.50134677	0.5377341	0.5494822	0.4324401236796064	0.4459275316533492	0.4189527157058637	0.005309112622260026	0.01093190636240543	0.016857678669329412	0.02307286505804612	0.02956390104357054
ni8-H3	85.0	0.27272466	0.32808167	0.40556118	0.46284544	0.5035336	0.54289097	0.5523197	0.4350556952958936	0.4491688566409641	0.4209425339508231	0.005466217774886706	0.011242196359044387	0.01731437126748797	0.023669178015231773	0.030293052117290387
ni8-H3	85.5	0.2740656	0.33155733	0.40720963	0.46527633	0.5076342	0.54608893	0.5568423	0.4377492363018664	0.4525737276672723	0.4229247449364605	0.005622793740145404	0.011548566047069386	0.017763752435786095	0.024254788421310514
ni8-H3	86.0	0.277495	0.33257574	0.40753597	0.46949986	0.51219684	0.5478073	0.55875576	0.4405219130707803	0.4561442779785515	0.424899548163009	0.005775978584157682	0.011848153492601265	0.018202960240345067	0.02482683434240368
ni8-H3	86.5	0.28198153	0.3339648	0.41142637	0.47463956	0.5148783	0.5497291	0.56097984	0.4433720300420118	0.4598787056531129	0.4268653544309107	0.005925772306923982	0.012140958695640691	0.01863199468116511
ni8-H3	87.0	0.28709388	0.33775118	0.41630948	0.47675002	0.51781577	0.55101067	0.56180733	0.446297891654938	0.4637740612980213	0.4288217220118548	0.006072174908443584	0.012426981656187386	0.019050855758246
ni8-H3	87.5	0.2905815	0.3359753	0.41942587	0.47980276	0.51940244	0.5537027	0.56465954	0.4492978023489358	0.4678264467047054	0.4307691579931661	0.006215186388716709	0.012706222374241127
ni8-H3	88.0	0.2917218	0.3384069	0.42209598	0.4834867	0.5222525	0.5543588	0.5673473	0.4523700665633816	0.4720312304219643	0.4327089027047989	0.006354806747743802	0.012978680849802415
ni8-H3	88.5	0.29271597	0.3415037	0.4242711	0.48568165	0.5245984	0.5574227	0.5682379	0.4555129887376525	0.4763832536671455	0.4346427238081596	0.006491035985524418
ni8-H3	89.0	0.2952984	0.34422997	0.42612338	0.4875464	0.5280819	0.56062615	0.5703996	0.4587248733111254	0.4808770111004536	0.4365727355217971	0.006623874102058613
ni8-H3	89.5	0.2946598	0.34634948	0.4290799	0.48934633	0.5288525	0.56277627	0.57127196	0.4620040247231769	0.4855068000818759	0.4385012493644779
ni8-H3	90.0	0.29657635	0.34716946	0.43079162	0.49218562	0.53090036	0.56547976	0.5769192	0.465348747413184	0.4902668382468457	0.4404306565795223
ni9-D2	5.0	-0.12905861	-0.16583915	-0.18306547	-0.20034374	-0.2143765	-0.23402265	-0.24477698	-0.2090757612632738	-0.2042482052370192	-0.2139033172895284	-0.007907345386294201	-0.015548294864979217	-0.022903873010925918	-0.029955104399005117	-0.03668301360408771
ni9-D2	5.5	-0.13933674	-0.17490059	-0.19023106	-0.20838651	-0.21725996	-0.23708221	-0.24690168	-0.2130615474808015	-0.208508190420905	-0.2176149045406979	-0.0077765193606307015	-0.015277155101087708	-0.022482931796241806	-0.029374874020963893	-0.03593935472422441
ni9-D2	6.0	-0.14844574	-0.18255521	-0.19860674	-0.21463884	-0.22508435	-0.24286701	-0.25313288	-0.216983106649568	-0.2126914180529911	-0.2212747952461449	-0.007640949478685016	-0.014996527624631717	-0.022047759012710916	-0.02877566821779351	-0.035185072073996904
ni9-D2	6.5	-0.15712473	-0.18981537	-0.20315434	-0.219435	-0.23492663	-0.24754074	-0.25931743	-0.2208380668414322	-0.2167947244400233	-0.2248814092428411	-0.007500635740457007	-0.014706412435611105	-0.02159835466033319	-0.028162835363593708	-0.034423763797676976
ni9-D2	7.0	-0.16552213	-0.19637406	-0.20805238	-0.22419654	-0.23818734	-0.25184733	-0.26443443	-0.224624056128253	-0.2208149613343429	-0.2284331509221631	-0.007355578145946701	-0.0144068095340259	-0.021134718739108493	-0.027544122595311887	-0.033659028039536604
ni9-D2	7.5	-0.17254822	-0.20359229	-0.21648018	-0.22934993	-0.24536218	-0.25787783	-0.27009124	-0.2283387025818892	-0.2247490187126423	-0.2319283864511361	-0.007205776695154098	-0.014097718919876184	-0.0206621996231367	-0.02692312805721997	-0.0328944629438474
ni9-D2	8.0	-0.18193348	-0.20773037	-0.22097656	-0.23724529	-0.25237295	-0.2625635	-0.27352995	-0.2319796342741997	-0.2285938536925533	-0.2353654148558461	-0.007051231388079199	-0.013779140593161793	-0.020188544449365187	-0.026303449893589903	-0.0321336666548816
ni9-D2	8.5	-0.18805343	-0.2141868	-0.22663784	-0.24192289	-0.25910312	-0.26579848	-0.27713722	-0.2355444792770433	-0.2323465255553179	-0.2387424329987687	-0.006891942224722086	-0.013456422927982603	-0.01971735136206587	-0.025688686248693304	-0.0313802373169107
ni9-D2	9.0	-0.1952204	-0.21712257	-0.23143089	-0.243877	-0.26076862	-0.26822722	-0.2804598	-0.2390308656622789	-0.2360042356384018	-0.2420574956861561	-0.006727909205082594	-0.013137313061285988	-0.019252218505510704	-0.0250824352668024	-0.030637773074206592
ni9-D2	9.5	-0.19912812	-0.22030073	-0.2361651	-0.24693444	-0.2657778	-0.27148834	-0.28410575	-0.2424364215017654	-0.2395643690999599	-0.2453084739035708	-0.006564480703260517	-0.012825409137343785	-0.018796744023971218	-0.02448829509218861	-0.029909872071041316
ni9-D2	10.0	-0.20321862	-0.22507218	-0.24052589	-0.25157225	-0.2684715	-0.27651334	-0.28677604	-0.2457587748673615	-0.2430245334057782	-0.2484930163289449	-0.006409403856203394	-0.01252430930042811	-0.018354526061719806	-0.023909863869124	-0.029200132451686484
ni9-D2	10.5	-0.20701405	-0.22919962	-0.24509206	-0.25643057	-0.26967683	-0.2772537	-0.28762937	-0.2490009022050259	-0.2463878923208883	-0.2516139120891635	-0.006260928434083268	-0.012232263320710701	-0.017923814388928094	-0.0233453913677808	-0.0285068039863145
ni9-D2	11.0	-0.2134847	-0.2322321	-0.24879897	-0.25885177	-0.27191558	-0.28162286	-0.2900619	-0.2521681787235649	-0.2496600386190466	-0.2546763188280831	-0.006114905444224716	-0.011945122205516412	-0.017500460012920604	-0.02279072859548309	-0.027810362504345487
ni9-D2	11.5	-0.22426544	-0.23684578	-0.25198692	-0.26212597	-0.27500442	-0.28391784	-0.29210344	-0.2552618306391092	-0.2528425215055734	-0.257681139772645	-0.005971334886627433	-0.011662885954844826	-0.01708446293369753	-0.02224587555223123	-0.02709803846766573
ni9-D2	12.0	-0.22967088	-0.2415715	-0.2551799	-0.2642609	-0.2760809	-0.28747454	-0.29458418	-0.2582830841677896	-0.2559370638018396	-0.2606291045337397	-0.0058302167612916955	-0.011385554568695888	-0.016675823151258373	-0.02169545706012077	-0.026373740335960794
ni9-D2	12.5	-0.23263484	-0.2445724	-0.2580032	-0.2664064	-0.27796936	-0.28976864	-0.29659316	-0.2612331655257366	-0.2589455803156125	-0.2635207507358608	-0.005691551068217393	-0.011113128047070098	-0.0162745406656038	-0.021126703581038297	-0.025641376568916574
ni9-D2	13.0	-0.238273	-0.24897116	-0.26295158	-0.26908442	-0.2795765	-0.29100063	-0.29846555	-0.2641133009290813	-0.2618701802483339	-0.2663564216098287	-0.005555337807404193	-0.010845606389966678	-0.015865240298829075	-0.020543523574669098	-0.024904855626217914
ni9-D2	13.5	-0.24144077	-0.25357664	-0.2647402	-0.2707047	-0.2814644	-0.2951135	-0.2996068	-0.266924716593954	-0.2647131516304282	-0.2691362815574797	-0.005421576978852705	-0.010582989597386405	-0.015435152512820904	-0.01994982550069918	-0.02416808596755099
ni9-D2	14.0	-0.24529669	-0.2549702	-0.26867026	-0.2732435	-0.28485754	-0.2962694	-0.30095538	-0.2696686387364855	-0.2674769290735712	-0.2718603483993999	-0.005290268582562485	-0.010309902491424883	-0.014988185767264905	-0.019349517818813722	-0.023434976052601086
ni9-D2	14.5	-0.2496806	-0.25715086	-0.27037305	-0.2765674	-0.28771722	-0.29699272	-0.30365574	-0.2723462935728067	-0.2701640492227047	-0.2745285379229086	-0.005161412618533701	-0.0100135755339682	-0.014528248521846476	-0.018746508988698285	-0.022709434341053714
ni9-D2	15.0	-0.25158048	-0.26146576	-0.27264166	-0.27886853	-0.2898524	-0.2992024	-0.3045174	-0.274958907319048	-0.2727771001834078	-0.2771407144546882	-0.005019633908862398	-0.00969791718470242	-0.014059249236251237	-0.0181447074700386	-0.021995369292594824
ni9-D2	15.5	-0.25584218	-0.26408735	-0.2731895	-0.28113085	-0.2916505	-0.30051696	-0.30639848	-0.2775077061913404	-0.2753186714095998	-0.279696740973081	-0.004852162915434499	-0.009366835903312776	-0.013585096370164584	-0.017548021722520013	-0.021296689366909316
ni9-D2	16.0	-0.25805673	-0.26797467	-0.27460143	-0.282407	-0.29215378	-0.3025371	-0.3089109	-0.2799785412279104	-0.2777774338456592	-0.2821796486101615	-0.004678283275840023	-0.009039615327388839	-0.013125073561176204	-0.016975735383732427	-0.020632678201587207
ni9-D2	16.5	-0.25954	-0.27061346	-0.27534932	-0.28408486	-0.29550433	-0.30371064	-0.31032383	-0.2823598691067749	-0.2801444483638169	-0.284575289849733	-0.0045146729878782765	-0.008732933454730085	-0.012695858807085514	-0.016444526451474817	-0.019952443451298207
ni9-D2	17.0	-0.26078513	-0.27441865	-0.2770124	-0.28701022	-0.29789308	-0.30670726	-0.31097686	-0.2846568245037504	-0.2824256010166913	-0.2868880479908096	-0.004361332051548816	-0.008446790285336181	-0.012297452107892404	-0.015954394925747184	-0.019200827380487395
ni9-D2	17.5	-0.26378992	-0.27457234	-0.28059316	-0.2886882	-0.2981372	-0.30699918	-0.31232184	-0.2868745420946532	-0.2846265206985808	-0.2891225634907255	-0.004218260466851809	-0.008181185819207237	-0.01192985346359654	-0.01543777046341993	-0.018396448900516393
ni9-D2	18.0	-0.26540983	-0.27619317	-0.284064	-0.29095033	-0.30069822	-0.30881527	-0.31359145	-0.2890181565552992	-0.2867526782853828	-0.2912836348252156	-0.004085458233787365	-0.007936120056343587	-0.011593062874198368	-0.014839495328938579	-0.01755792692274799
ni9-D2	18.5	-0.26676628	-0.27866867	-0.28530875	-0.29292578	-0.30246538	-0.31026027	-0.31482804	-0.291092802561505	-0.2888094653551234	-0.2933761397678865	-0.003962925352355429	-0.007711592996744732	-0.011219509996568122	-0.014178188433664585	-0.0167038803585437
ni9-D2	19.0	-0.26934126	-0.2796015	-0.28653768	-0.2927915	-0.30426392	-0.31130347	-0.3146665	-0.2931036147890866	-0.2908022521712901	-0.2954049774068832	-0.003850661822556223	-0.007507604640411003	-0.010754037095151214	-0.013472468688960626	-0.01585292811926603
ni9-D2	19.5	-0.26995862	-0.28287432	-0.2884873	-0.29325733	-0.30723614	-0.31189743	-0.31617194	-0.2950557279138604	-0.2927364254770073	-0.2973750303507135	-0.003748667644389303	-0.0072565846442126936	-0.010215263081309156	-0.01274095500618827	-0.01502368911627655
ni9-D2	20.0	-0.27251303	-0.28432706	-0.28992364	-0.2931608	-0.30721074	-0.31299686	-0.3180663	-0.2969542766116428	-0.2946174070431334	-0.2992911461801522	-0.0036569428178547803	-0.0069033752725949915	-0.009621806866404403	-0.012002266296709807	-0.014234782260937717
ni9-D2	20.5	-0.27549064	-0.28634116	-0.29243067	-0.29428178	-0.30776942	-0.31334084	-0.31909317	-0.2988043955582497	-0.2964506540676137	-0.3011581370488858	-0.0035079169998233906	-0.006466595436919853	-0.008992287361798967	-0.011275021471887248	-0.013504826464611486
ni9-D2	21.0	-0.27738267	-0.2868471	-0.294706	-0.29484463	-0.30767205	-0.31518942	-0.3204619	-0.3006112194294976	-0.2982416425074634	-0.3029807963515319	-0.0032464324547402112	-0.005964864048549623	-0.008345323478855027	-0.010577839443082937	-0.012852440638660034
ni9-D2	21.5	-0.27851465	-0.28947124	-0.29573548	-0.29902977	-0.308324	-0.31479403	-0.32314306	-0.3023123125580731	-0.2999309459672735	-0.3046936791488727	-0.0029586784370964625	-0.005484370361975577	-0.007767104472063857	-0.009996909464788095	-0.012292501093542463
ni9-D2	22.0	-0.2812059	-0.29041386	-0.2980446	-0.30004495	-0.30902284	-0.3152532	-0.32308325	-0.3038576518842378	-0.3014690596150719	-0.3062462441534037	-0.0027184315938094117	-0.0050988910241148155	-0.007331406988342726	-0.009606008183919823	-0.011816523739430373
ni9-D2	22.5	-0.28333756	-0.29097548	-0.2987771	-0.30033153	-0.31174892	-0.31733808	-0.32338235	-0.3052709909951696	-0.3028758432462315	-0.3076661387441076	-0.0025256919248791143	-0.004808426034967395	-0.007038231027691633	-0.009333822656446	-0.011408086887253921
ni9-D2	23.0	-0.28484082	-0.29179728	-0.2998048	-0.30064765	-0.31236854	-0.31844118	-0.32446393	-0.3065760834780472	-0.3041714932770495	-0.3089806736790448	-0.002380459430305404	-0.004612975394533314	-0.006887576590110411	-0.009098092145620962	-0.011050768847942594
ni9-D2	23.5	-0.28696424	-0.2932993	-0.301318	-0.3011409	-0.3138421	-0.31982216	-0.3251697	-0.3077966829200487	-0.3053775160780902	-0.3102158497620071	-0.0022827341100882803	-0.004512539102812518	-0.006808130731566886	-0.008882394962374807	-0.010728147932426713
ni9-D2	24.0	-0.28747874	-0.2940844	-0.30230924	-0.30190846	-0.31577632	-0.3199714	-0.32548207	-0.3089565429083526	-0.3065173412596057	-0.3113957445570995	-0.00223251596422791	-0.0045071171598050075	-0.006717632715315558	-0.00867030941763719	-0.0104238024516361
ni9-D2	24.5	-0.28960946	-0.29521015	-0.30382466	-0.30359662	-0.31736788	-0.3221307	-0.3269291	-0.310079417030137	-0.3076165272159608	-0.3125423068443132	-0.002229804992724238	-0.004525396621478606	-0.006599660852286526	-0.008445413822338432	-0.01012131071650102
ni9-D2	25.0	-0.29027557	-0.29740918	-0.30483428	-0.30549783	-0.31865847	-0.32229725	-0.32701045	-0.3111890588725805	-0.3087025624253229	-0.3136755553198381	-0.0022746011955770973	-0.004485116751087648	-0.0064377934534092796	-0.00819128648740819	-0.00980425103795085
ni9-D2	25.5	-0.29205313	-0.2998385	-0.30679187	-0.30677494	-0.3197582	-0.32333535	-0.32908493	-0.3123092220228612	-0.3098043355429966	-0.3148141085027258	-0.0022955916287543676	-0.004369855859562288	-0.006215608829614194	-0.007891505723776782	-0.009456201726916191
ni9-D2	26.0	-0.29469338	-0.30165538	-0.3076128	-0.30922195	-0.32033393	-0.32458797	-0.3304022	-0.3134636600681576	-0.3109513744602641	-0.3159759456760511	-0.0022105155555105505	-0.004163192257832182	-0.005916685291831092	-0.0075296498423737535	-0.009060741094326363
ni9-D2	26.5	-0.29595828	-0.3033222	-0.30785406	-0.31130347	-0.32219476	-0.32565323	-0.33188814	-0.3146048136516156	-0.3121009741842548	-0.3171086531189764	-0.0020742642308079207	-0.003920017200859827	-0.005595914095022414	-0.007160610098161824	-0.008672760395144308
ni9-D2	27.0	-0.2976322	-0.30426392	-0.3087348	-0.31182954	-0.32372	-0.32590574	-0.333797	-0.3156741756236682	-0.3131907147524051	-0.3181576364949313	-0.0019526767023216318	-0.0037061697363205415	-0.005319134286863203	-0.006850225538815813	-0.008328694743530707
ni9-D2	27.5	-0.2972409	-0.30584452	-0.31154525	-0.31267843	-0.32475904	-0.32690766	-0.33446825	-0.3166790778824235	-0.3142200942259479	-0.319138061538899	-0.001845752970051906	-0.0035216498642144933	-0.005086345867353903	-0.006598496164336387	-0.007997274033871626
ni9-D2	28.0	-0.29805723	-0.30787525	-0.3128058	-0.31275484	-0.32482746	-0.3285146	-0.33491158	-0.3176268523259898	-0.3151890728634073	-0.3200646317885722	-0.0017534930339989097	-0.003366457584541571	-0.004897548836494181	-0.006376018041209075	-0.00767569900801679
ni9-D2	28.5	-0.2992614	-0.30982366	-0.31338757	-0.31389734	-0.32592717	-0.32820168	-0.3354412	-0.3185248308524754	-0.316099233067711	-0.3209504286372399	-0.0016758968941625874	-0.003240592897301997	-0.004752743194284481	-0.00615152106381972	-0.007361170407815698
ni9-D2	29.0	-0.30084997	-0.3107012	-0.3134513	-0.3154063	-0.32710043	-0.32949674	-0.3360916	-0.3193803453599887	-0.3169547475752243	-0.3218059431447532	-0.0016129645505426615	-0.0031440558024952714	-0.004622525007210165	-0.00592220597401788	-0.007050888975118075
ni9-D2	29.5	-0.30220798	-0.31237704	-0.31580183	-0.31804076	-0.32764453	-0.33095604	-0.33660007	-0.320200727746638	-0.3177629482840555	-0.3226385072092204	-0.0015646960031394097	-0.0030768463001218938	-0.004475624169657133	-0.005685273513653111	-0.006742055451773921
ni9-D2	30.0	-0.30302668	-0.31312427	-0.3166996	-0.31979656	-0.32911068	-0.3311364	-0.33669057	-0.3209933099105314	-0.3185343262540558	-0.323452293567007	-0.0015310912519526099	-0.003009560456667504	-0.0043092414234752185	-0.005437924424575413	-0.006431870579632737
ni9-D2	30.5	-0.3044329	-0.31388885	-0.3174658	-0.32061547	-0.32971984	-0.33174634	-0.33792803	-0.3217654237497774	-0.3192819628785143	-0.3242488846210405	-0.001512150296982484	-0.0029109281665177233	-0.004120577510513701	-0.005177359448634511	-0.006117535100544191
ni9-D2	31.0	-0.3050371	-0.31389308	-0.31831762	-0.32149884	-0.33036357	-0.33326796	-0.33903697	-0.322524401162484	-0.3200205616951232	-0.3250282406298448	-0.001478469204714894	-0.0027781501715226087	-0.003906833172622803	-0.004900779327680127	-0.005796249756358229
ni9-D2	31.5	-0.30643654	-0.31572527	-0.31780222	-0.32317296	-0.33162177	-0.33321634	-0.339758	-0.3232775740467599	-0.3207652884388663	-0.3257898596546534	-0.0013987778695352393	-0.002608427213531217	-0.003665209151652027	-0.004605384803561707	-0.005465215288924241
ni9-D2	32.0	-0.3065296	-0.31661022	-0.31774688	-0.32414323	-0.3314929	-0.3342617	-0.34072998	-0.3240028703671989	-0.3214990308998381	-0.3265067098345597	-0.0012996809668077147	-0.0024283639679079094	-0.003422310122965233	-0.004317780551643335	-0.00515103637360631
ni9-D2	32.5	-0.30750275	-0.31727424	-0.31718057	-0.32528093	-0.33206	-0.336139	-0.34195343	-0.3246763519162951	-0.322192891045032	-0.3271598127875582	-0.0012096493439959777	-0.0022664312821167876	-0.003206606934026468	-0.004066437419389002	-0.0048498044805310725
ni9-D2	33.0	-0.30877715	-0.31839004	-0.31738526	-0.32639378	-0.33330667	-0.33552733	-0.3425417	-0.3253025513340066	-0.322843567677531	-0.3277615349904821	-0.0011286830011001947	-0.0021226291561575183	-0.0030180995848356207	-0.0038513554067985956	-0.004531810839219108
ni9-D2	33.5	-0.3088195	-0.3191912	-0.3185349	-0.32601276	-0.3335088	-0.33616486	-0.34332067	-0.3258860012602911	-0.3234482217977087	-0.3283237807228736	-0.00105678193812081	-0.0019969575900304903	-0.002856788075393024	-0.003640155136535095	-0.00420106135995818
ni9-D2	34.0	-0.30933633	-0.31964734	-0.31867552	-0.32689482	-0.33313465	-0.33640614	-0.343325	-0.3264312343351068	-0.3240056365503424	-0.3288568321198712	-0.0009939461550573236	-0.001889416583735426	-0.002722672405698401	-0.0034031278381189134	-0.003861561953035497
ni9-D2	34.5	-0.31073937	-0.31974968	-0.3199458	-0.32793593	-0.33314756	-0.33577713	-0.34367135	-0.3269427831984119	-0.3245171854136475	-0.3293683809831764	-0.0009401756519096804	-0.0018000061372722143	-0.002583373198414285	-0.0031442794218373704	-0.003517318528738267
ni9-D2	35.0	-0.31047648	-0.31957486	-0.32057709	-0.32799163	-0.33353892	-0.33592358	-0.3443166	-0.3274251804901641	-0.3249874010275816	-0.3298629599527465	-0.0008954704286781023	-0.0017287262506410772	-0.0024091816830615898	-0.0028676157979781736	-0.0031723369973543636
ni9-D2	35.5	-0.31150284	-0.31974968	-0.32111043	-0.3288405	-0.33372816	-0.33713457	-0.34509215	-0.3278829588503216	-0.325423975193846	-0.3303419425067971	-0.0008598304853625338	-0.0016431975465046045	-0.00220410376992769	-0.0025771428768285864	-0.002830623269170829
ni9-D2	36.0	-0.31177863	-0.32047898	-0.3223912	-0.3283517	-0.33468345	-0.3378245	-0.34487548	-0.3283206509188422	-0.3258371900475791	-0.3308041117901054	-0.0008332558219629749	-0.0015137112543834874	-0.0019721453693000712	-0.0022768665686762612	-0.0024961832544752593
ni9-D2	36.5	-0.3130818	-0.32136223	-0.3230106	-0.32826596	-0.33446392	-0.3398271	-0.34513116	-0.3287427893356841	-0.3262389498683233	-0.3312466288030449	-0.0007833670611420707	-0.0013442732845651562	-0.0017173123914660526	-0.001970792783808295	-0.002173022863554974
ni9-D2	37.0	-0.3142245	-0.32124272	-0.32371572	-0.32814166	-0.3343133	-0.34022015	-0.34551692	-0.3291539067408052	-0.3266416211329117	-0.3316661923486987	-0.0006804554324205125	-0.0011388895473370964	-0.0014436107467132864	-0.0016629274325122845	-0.0018651480066975146
ni9-D2	37.5	-0.31501937	-0.322088	-0.32560617	-0.32889196	-0.3344424	-0.3411276	-0.34501415	-0.3295261563968262	-0.3270223169294654	-0.332029995864187	-0.0005609062234230855	-0.000933945330323982	-0.0011874257226662244	-0.0013896558024129035	-0.00160894397152761
ni9-D2	38.0	-0.31546158	-0.3216226	-0.32557192	-0.329604	-0.3341627	-0.3410887	-0.3453912	-0.3298343621732257	-0.3273509013019626	-0.3323178230444888	-0.0004584341149165838	-0.0007631553142927738	-0.000982472000091772	-0.001184692574277002	-0.0013996158790088864
ni9-D2	38.5	-0.31371891	-0.32269445	-0.32627818	-0.3295997	-0.33449838	-0.34151667	-0.3458811	-0.3300870626202493	-0.3276280789637737	-0.3325460462767248	-0.0003730391069008965	-0.0006265194992431389	-0.000828749578989818	-0.0010480377481045244	-0.001197815535909641
ni9-D2	39.0	-0.31411827	-0.32272008	-0.32664642	-0.32885766	-0.3358159	-0.34125295	-0.34719986	-0.3302927962881423	-0.3278550168255599	-0.3327305757507248	-0.00030472119937619	-0.0005240378851751881	-0.0007262584593604182	-0.0009411817640923026	-0.001002284992086211
ni9-D2	39.5	-0.31409702	-0.32253215	-0.32640663	-0.3293809	-0.33650094	-0.34216103	-0.3467182	-0.3304601017271502	-0.3280345039423857	-0.3328856995119146	-0.0002534803923422424	-0.00045571047208892157	-0.000674998641203628	-0.0008247764290087445	-0.0008117662973955997
ni9-D2	40.0	-0.31379962	-0.32294652	-0.3267792	-0.32961687	-0.33563069	-0.34214804	-0.34660107	-0.3305975174875185	-0.328171919702754	-0.3330231152722829	-0.0002193166857989981	-0.0004215372599842282	-0.0006364605647161126	-0.0006975637927100209	-0.0006250015016942001
ni9-D2	40.5	-0.3128228	-0.32248944	-0.32647514	-0.3294624	-0.33561778	-0.34268448	-0.34659672	-0.3307135821194924	-0.32827580265691	-0.3331513615820748	-0.00020223007974667917	-0.00042151824886138556	-0.0005712960366665021	-0.0005582859050533573	-0.00044073265483896007
ni9-D2	41.0	-0.3130818	-0.32136652	-0.32688624	-0.328356	-0.3357513	-0.3443426	-0.3472476	-0.3308168341733175	-0.3283578505168419	-0.3332758178297931	-0.0002022205741852301	-0.00041714387891711446	-0.0004782471069110228	-0.000405684815895202	-0.00025770180668660547
ni9-D2	41.5	-0.31393558	-0.32116166	-0.32608983	-0.3280045	-0.3341157	-0.34384453	-0.34667048	-0.3309158121992391	-0.328432351327976	-0.3333992730705022	-0.0002192881691147064	-0.0003690659569198229	-0.0003560558253066781	-0.0002385025750922809	-7.465100709369565e-05
ni9-D2	42.0	-0.31392282	-0.3209952	-0.32552913	-0.32768738	-0.33436495	-0.343693	-0.3464579	-0.3310190547475027	-0.3285152152801419	-0.3335228942148636	-0.00021492330473188437	-0.0002760265327257927	-0.0002034642417099719	-5.548123250137538e-05	0.00010967769408321004
ni9-D2	42.5	-0.3135065	-0.32083306	-0.32512265	-0.32783735	-0.33383143	-0.34383154	-0.34557763	-0.3311351003683538	-0.3286228147604603	-0.3336473859762473	-0.00014977778780511652	-0.00013676765619197173	-1.921440597757451e-05	0.00014463716202101073	0.0002965422469872192
ni9-D2	43.0	-0.314505	-0.3199501	-0.32448104	-0.32803878	-0.33446825	-0.3437796	-0.34637985	-0.3312339780522346	-0.3287301932818144	-0.3337377628226548	-6.110322799390833e-05	1.1459063021912463e-05	0.000159442072230509	0.0003246009988150944	0.0004622063574629687
ni9-D2	43.5	-0.31416503	-0.32088	-0.3235875	-0.32834312	-0.33385292	-0.3438532	-0.34607625	-0.3312848781561589	-0.3288009444416991	-0.3337688118706187	1.3010131613144793e-05	0.000130563381827542	0.00029441494982612726	0.00044632003479233573	0.0005882138754020327
ni9-D2	44.0	-0.31403753	-0.32145613	-0.3231345	-0.32966834	-0.33404222	-0.3433856	-0.3453175	-0.3312950812802285	-0.3288335599168522	-0.3337566026436047	7.256229101582079e-05	0.00022054530022441732	0.00038570422680900274	0.000523309585456877	0.0006837429670166206
ni9-D2	44.5	-0.31449226	-0.32125127	-0.3225236	-0.3281888	-0.3345285	-0.3428662	-0.3453262	-0.3312718680245458	-0.3288274552661908	-0.3337162807829007	0.00011755325021439722	0.00028140481821298247	0.00043330990317919094	0.0005752037437888879	0.0007579717985200518
ni9-D2	45.0	-0.31498533	-0.32254496	-0.3231174	-0.3281974	-0.33403793	-0.34321678	-0.34660107	-0.3312225189892127	-0.3287844598276211	-0.3336605781508043	0.00014798300920859653	0.00031314193579318195	0.0004507472944410562	0.0006111806760007998	0.0008200785361250906
ni9-D2	45.5	-0.3145985	-0.3230875	-0.3234593	-0.32905492	-0.33389595	-0.3445895	-0.34634513	-0.3311543147743314	-0.3287099020159765	-0.3335987275326864	0.00016385156799858525	0.0003157566529647937	0.0004576504935744907	0.0006404185483056546	0.0008792413460445014
ni9-D2	46.0	-0.31377837	-0.32325417	-0.32374993	-0.32854465	-0.3339949	-0.34520483	-0.34651864	-0.3310745359800041	-0.3286130146166278	-0.3335360573433803	0.00016515892658458542	0.0003027642852324597	0.0004631976667922033	0.0006720955269164941	0.0009446383944913816
ni9-D2	46.5	-0.31324318	-0.32406628	-0.3253109	-0.32804736	-0.3341154	-0.34549958	-0.3464189	-0.3309904632063328	-0.328506529491873	-0.3334743969207926	0.00015190508496620847	0.0002937989255759055	0.00047656698030706934	0.0007153897780459162	0.0010254478476783846
ni9-D2	47.0	-0.31350225	-0.32428434	-0.32537508	-0.32820168	-0.33555317	-0.34527418	-0.3459028	-0.3309093770534195	-0.3284055922829993	-0.3334131618238397	0.00013760535864787427	0.0002980387402076179	0.0005069366003319087	0.0007794794679067962	0.001130847871818219
ni9-D2	47.5	-0.31389734	-0.32271582	-0.3251697	-0.32794878	-0.3356479	-0.34523952	-0.3450575	-0.3308385581213666	-0.3283262725134731	-0.3333508437292601	0.000141893840609697	0.0003246618953408609	0.0005634846930797077	0.0008735427627121761	0.0012700166331242047
ni9-D2	48.0	-0.31408003	-0.322088	-0.3240278	-0.3278331	-0.33525604	-0.34461984	-0.3443296	-0.3307717716947716	-0.3282679322274108	-0.3332756111621324	0.00016043338155974363	0.0003693312416840344	0.000641874109258922	0.0009932425131703448	0.0014386169823045192
ni9-D2	48.5	-0.31501937	-0.32178912	-0.3235704	-0.32750311	-0.33529907	-0.34397012	-0.34436858	-0.3306966642807569	-0.3282132034094938	-0.33318012515202	0.00018276805473116386	0.0004215908524700107	0.0007316489221024791	0.0011281227925145076	0.0016067562715152972
ni9-D2	49.0	-0.31492582	-0.3220752	-0.32341227	-0.32853177	-0.33469206	-0.34365836	-0.34461117	-0.3306113383132119	-0.3281523546567363	-0.3330703219696874	0.0002088978601242908	0.00048144072769917834	0.0008328091316106012	0.0012781836007447755	0.0017577770854825814
ni9-D2	49.5	-0.31463677	-0.32182753	-0.32304907	-0.3293423	-0.33407235	-0.34355876	-0.34533054	-0.3305138962260257	-0.3280761167634433	-0.3329516756886082	0.00023882279773884685	0.0005488808673713153	0.0009453547377833438	0.0014239882167841333	0.0018958483829102368
ni9-D2	50.0	-0.31471327	-0.32218194	-0.3232157	-0.32983997	-0.3335303	-0.34340724	-0.3462584	-0.3304024404530876	-0.3279768426683231	-0.332828038237852	0.00027254286757488755	0.0006239112714863104	0.0010692857406204848	0.0015488792253582906	0.0020251391225022952
ni9-D2	50.5	-0.3153978	-0.32238266	-0.32257915	-0.3300245	-0.33286378	-0.34282294	-0.34582907	-0.3302750734282869	-0.3278494756435225	-0.3327006712130513	0.0003100580696324684	0.0007065319400444969	0.0011851654190452865	0.00165702558517139	0.0021498182629630658
ni9-D2	51.0	-0.31533825	-0.3223741	-0.3229166	-0.3298228	-0.3327133	-0.34195343	-0.34616733	-0.3301298975855127	-0.3276921181229302	-0.3325676770480951	0.0003513684039114229	0.0007967428730455972	0.001276336357783403	0.0017525962549274077	0.0022740547629963026
ni9-D2	51.5	-0.31323043	-0.32284397	-0.322797	-0.32950962	-0.33215025	-0.342001	-0.34638417	-0.3299650153586544	-0.3275060317021789	-0.33242399901513	0.00039647387041202853	0.0008751073494128181	0.0013469675155389216	0.0018397601933305974	0.002402017581306204
ni9-D2	52.0	-0.31416076	-0.3230747	-0.32287815	-0.32957825	-0.33178073	-0.34074295	-0.34586376	-0.3297785291816013	-0.3272950683103381	-0.3322619900528644	0.00044537446913417433	0.0009249679538719802	0.0014012278510159848	0.0019226863590848797	0.002537875676596857
ni9-D2	52.5	-0.31331962	-0.32239547	-0.3229679	-0.33041507	-0.33093026	-0.3394946	-0.3460589	-0.3295685414882424	-0.3270647020208815	-0.3320723809556032	0.00047863347900078956	0.000950493645126893	0.0014432863229185688	0.0020055437108941754	0.002685798007572182
ni9-D2	53.0	-0.31403753	-0.32169518	-0.32251933	-0.33074993	-0.3303936	-0.33949026	-0.34633645	-0.3293331547124671	-0.3268208691045736	-0.3318454403203607	0.00047959348473780583	0.0009558533818818105	0.0014773118899507054	0.0020925012074626825	0.002849953532936489
ni9-D2	53.5	-0.3133366	-0.318944	-0.3219172	-0.33042368	-0.3300245	-0.33879095	-0.34587678	-0.3290899080092416	-0.3265860685418808	-0.3315937474766025	0.0004718601661261035	0.0009646528439177793	0.0015269102318933858	0.0022071645285713926	0.003053947932470602
ni9-D2	54.0	-0.31274635	-0.3190676	-0.3216781	-0.32949674	-0.33044085	-0.33787626	-0.34604588	-0.3288535612277293	-0.3263701003564662	-0.3313370220989924	0.00047625989714400463	0.0009977184052128996	0.0016129077227248767	0.002370360048198683	0.0032886528905179957
ni9-D2	54.5	-0.31364667	-0.31903777	-0.3185477	-0.3291879	-0.33006313	-0.33739325	-0.34609792	-0.3286180478431155	-0.32615906418664	-0.3310770314995911	0.0004927926777916758	0.0010550500657672823	0.001735304362445289	0.0025820877663444985	0.003524020744734513
ni9-D2	55.0	-0.31296715	-0.318846	-0.3200098	-0.32911927	-0.3300331	-0.3379539	-0.34514415	-0.3283773013305853	-0.3259395218680029	-0.3308150807931678	0.0005214585080688949	0.001136647825580872	0.0018941001510546784	0.002812392993373991	0.003759912036054913
ni9-D2	55.5	-0.31338757	-0.31879058	-0.3200951	-0.32921362	-0.32981423	-0.3371906	-0.34529585	-0.3281252551653238	-0.3256996573805594	-0.3305508529500883	0.0005622573879756065	0.0012425116846536133	0.0020892950885528228	0.003031228066942837	0.003996187305414511
ni9-D2	56.0	-0.3122412	-0.3189909	-0.31942564	-0.3293466	-0.3301275	-0.33692333	-0.34602854	-0.3278558428225164	-0.325430245037752	-0.3302814406072809	0.0006151893175119771	0.0013726416429857835	0.002290934485305096	0.0032384535279860183	0.004232707093748622
ni9-D2	56.5	-0.31100655	-0.31769577	-0.31902498	-0.32986143	-0.32920504	-0.33802724	-0.34545624	-0.3275629977773482	-0.3251252183147658	-0.3300007772399307	0.0006802542966780067	0.0015270377005772162	0.0024689706789672305	0.003433929917438905	0.004469331941992116
ni9-D2	57.0	-0.31087506	-0.31703582	-0.3191443	-0.32932085	-0.3286604	-0.33757004	-0.34534353	-0.3272406535050044	-0.3247816698485288	-0.32969963716148	0.0007574523254738064	0.001675745167793119	0.002623264210474041	0.003617517776236645	0.004705922391080419
ni9-D2	57.5	-0.31156224	-0.31746158	-0.31982216	-0.32941523	-0.32984427	-0.3362338	-0.34597218	-0.3268827434806702	-0.3243992826094071	-0.3293662043519333	0.0008467834038992095	0.0017887163822892238	0.002753675620760898	0.0037890776453141095	0.004942338981948513
ni9-D2	58.0	-0.312203	-0.31729552	-0.3200098	-0.3287247	-0.3289477	-0.33704835	-0.34558627	-0.3264832011795306	-0.3239793617121698	-0.3289870406468914	0.0009182928423193126	0.0018658118850002348	0.0028600654507628387	0.003948470065606613	0.005178442255531435
ni9-D2	58.5	-0.31214356	-0.31764466	-0.31873518	-0.3281588	-0.32899058	-0.33601835	-0.343654	-0.326035960076771	-0.3235236744688775	-0.3285482456846645	0.0009419329783900143	0.0019068922168616886	0.0029422942414149	0.004095555578049304	0.00541409275276461
ni9-D2	59.0	-0.31216055	-0.31749138	-0.31884173	-0.32656506	-0.32696334	-0.33616486	-0.34371898	-0.3255649083372113	-0.3230610688698505	-0.3280687478045721	0.0009475190426809221	0.001941772608443526	0.0030301772232873003	0.004260149413212122	0.005679105704217702
ni9-D2	59.5	-0.30987027	-0.31774688	-0.31871814	-0.32659504	-0.32556763	-0.3360916	-0.34309992	-0.325094027098381	-0.3226105662271178	-0.3275774879696441	0.0009649592384716743	0.0020003612630248857	0.0031536225996592893	0.0044721597743745956	0.005978017700117189
ni9-D2	60.0	-0.31001016	-0.31745732	-0.31831336	-0.3267535	-0.32532802	-0.33641046	-0.34346354	-0.3246173892945304	-0.3221584056380548	-0.3270763729510059	0.000994253565762604	0.002082658180606378	0.0033126303705312	0.00473158666153678	0.006284539755305185
ni9-D2	60.5	-0.30991268	-0.31691238	-0.31819835	-0.32568747	-0.3247847	-0.33615622	-0.34405673	-0.3241290678599093	-0.3216912883973268	-0.3265668473224917	0.0010354020245532114	0.002188663361187615	0.0035072005359029212	0.005013058461645514	0.006597295811624104
ni9-D2	61.0	-0.31012884	-0.31618044	-0.31844118	-0.32356614	-0.32398078	-0.3362855	-0.34362805	-0.3236231357287678	-0.3211975379440034	-0.3260487335135322	0.0010884046148437743	0.002318376804768596	0.0037373330957741757	0.005290286189542581	0.006914909810916081
ni9-D2	61.5	-0.3068342	-0.31519368	-0.31602728	-0.3230277	-0.32277137	-0.3348298	-0.34367135	-0.3230936658353561	-0.3206680680505916	-0.3255192636201205	0.0011532613366344036	0.00247179851134971	0.003977656437092303	0.005561893787070893	0.007236005695024417
ni9-D2	62.0	-0.30691034	-0.31382087	-0.31685707	-0.32174215	-0.32316014	-0.33446825	-0.34336397	-0.322534731113924	-0.3200969516513415	-0.3249725105765064	0.0012299721899248217	0.0026489284809304015	0.004201881574698807	0.005826505196072307	0.007559207405790913
ni9-D2	62.5	-0.30542174	-0.3139823	-0.31682727	-0.32117444	-0.32280982	-0.33232215	-0.34247681	-0.3219404044987217	-0.3194814208422461	-0.3243993881551972	0.0013185371747153063	0.0028243951004578993	0.004408632450436489	0.006082744358390013	0.007883138885058594
ni9-D2	63.0	-0.3041541	-0.31388885	-0.31609535	-0.32050458	-0.32156712	-0.332666	-0.34105846	-0.3213047589239992	-0.3188212980527361	-0.3237882197952623	0.0014189562910055797	0.0029719093847739853	0.004596533006147485	0.006329235215866091	0.008206424074669705
ni9-D2	63.5	-0.30240208	-0.31257653	-0.3168741	-0.31879485	-0.32013774	-0.331218	-0.33990484	-0.3206218673240064	-0.3181180278566456	-0.3231257067913672	0.001505857925742593	0.003090095275721183	0.004764207183674707	0.006564601710343287	0.00852768691646677
ni9-D2	64.0	-0.30213627	-0.31273785	-0.3166017	-0.3170699	-0.3202785	-0.33001593	-0.34004307	-0.3198858026329936	-0.3173735170251001	-0.3223980882408871	0.0015529530937684055	0.0031775767151419054	0.004910278924860512	0.006787467783664125	0.00884555135229248
ni9-D2	64.5	-0.30076566	-0.31170648	-0.31659743	-0.3166698	-0.31862864	-0.3301318	-0.3386442	-0.3191160093982638	-0.3166122246278436	-0.3216197941686839	0.00158423734997859	0.003258349257932114	0.005058743784600694	0.007021828990724177	0.0091823623470903
ni9-D2	65.0	-0.30048326	-0.31208417	-0.31551686	-0.3151299	-0.31809613	-0.33005884	-0.3370009	-0.3183328495392252	-0.3158489158247654	-0.320816783253685	0.0016246236213735	0.003357325831092106	0.0052345146898957196	0.0072925982585240745	0.009555332245865189
ni9-D2	65.5	-0.29857922	-0.31000167	-0.31461552	-0.3161379	-0.31749988	-0.32881048	-0.33715612	-0.3175317720482852	-0.315070250684909	-0.3199932934116615	0.0016741119079535238	0.0034745064346221044	0.005437591640745587	0.00759812499711171	0.009955386060551519
[truncated: 2,101 more rows]
