# Supplementary material for: Regional patterns of human cortex development correlate with underlying neurobiology
Source: bioRxiv. 2024 Aug 10:2023.05.05.539537. Originally published 2023 May 5. Preprint. [Version 4] doi: 10.1101/2023.05.05.539537 (PMC10187287; doi:10.1101/2023.05.05.539537)
Supplement: Supplement 5 [file media-5.zip › source_data/source_supp_FigS10.csv]

sensitivity_analysis	marker	timespan	r2	p	q
main_imaging	combined_imaging_markers	Δ(5,30)	0.4521506	0.0001	0.00018222221
main_imaging	combined_imaging_markers	Δ(5,10)	0.42756382	0.0006	0.0008338983
main_imaging	combined_imaging_markers	Δ(6,11)	0.42582202	0.0007	0.00095666666
main_imaging	combined_imaging_markers	Δ(7,12)	0.42463255	0.0005	0.00071929826
main_imaging	combined_imaging_markers	Δ(8,13)	0.4244893	0.0005	0.00071929826
main_imaging	combined_imaging_markers	Δ(9,14)	0.4259836	0.0003	0.00047307694
main_imaging	combined_imaging_markers	Δ(10,15)	0.4297328	0.0003	0.00047307694
main_imaging	combined_imaging_markers	Δ(11,16)	0.43625712	0.0001	0.00018222221
main_imaging	combined_imaging_markers	Δ(12,17)	0.4457914	0.0001	0.00018222221
main_imaging	combined_imaging_markers	Δ(13,18)	0.45810175	0.0001	0.00018222221
main_imaging	combined_imaging_markers	Δ(14,19)	0.4724011	0.0001	0.00018222221
main_imaging	combined_imaging_markers	Δ(15,20)	0.48747152	0.0001	0.00018222221
main_imaging	combined_imaging_markers	Δ(16,21)	0.5019382	0.0001	0.00018222221
main_imaging	combined_imaging_markers	Δ(17,22)	0.51458764	0.0001	0.00018222221
main_imaging	combined_imaging_markers	Δ(18,23)	0.5245671	0.0001	0.00018222221
main_imaging	combined_imaging_markers	Δ(19,24)	0.53142893	0.0001	0.00018222221
main_imaging	combined_imaging_markers	Δ(20,25)	0.5352404	0.0001	0.00018222221
main_imaging	combined_imaging_markers	Δ(21,26)	0.5366372	0.0001	0.00018222221
main_imaging	combined_imaging_markers	Δ(22,27)	0.53636324	0.0001	0.00018222221
main_imaging	combined_imaging_markers	Δ(23,28)	0.53522927	0.0001	0.00018222221
main_imaging	combined_imaging_markers	Δ(24,29)	0.53403986	0.0001	0.00018222221
main_imaging	combined_imaging_markers	Δ(25,30)	0.53332424	0.0001	0.00018222221
main_imaging	combined_imaging_markers	Δ(26,31)	0.5332413	0.0001	0.00018222221
main_imaging	combined_imaging_markers	Δ(27,32)	0.5338702	0.0001	0.00018222221
main_imaging	combined_imaging_markers	Δ(28,33)	0.53517336	0.0001	0.00018222221
main_imaging	combined_imaging_markers	Δ(29,34)	0.53697824	0.0001	0.00018222221
main_imaging	combined_imaging_markers	Δ(30,35)	0.53900623	0.0001	0.00018222221
main_imaging	combined_imaging_markers	Δ(31,36)	0.54095167	0.0001	0.00018222221
main_imaging	combined_imaging_markers	Δ(32,37)	0.5425343	0.0001	0.00018222221
main_imaging	combined_imaging_markers	Δ(33,38)	0.5435529	0.0001	0.00018222221
main_imaging	combined_imaging_markers	Δ(34,39)	0.5438888	0.0001	0.00018222221
main_imaging	combined_imaging_markers	Δ(35,40)	0.5434742	0.0001	0.00018222221
main_imaging	combined_imaging_markers	Δ(36,41)	0.54226726	0.0001	0.00018222221
main_imaging	combined_imaging_markers	Δ(37,42)	0.5402274	0.0001	0.00018222221
main_imaging	combined_imaging_markers	Δ(38,43)	0.5373046	0.0001	0.00018222221
main_imaging	combined_imaging_markers	Δ(39,44)	0.5334066	0.0001	0.00018222221
main_imaging	combined_imaging_markers	Δ(40,45)	0.5284179	0.0001	0.00018222221
main_imaging	combined_imaging_markers	Δ(41,46)	0.52218586	0.0001	0.00018222221
main_imaging	combined_imaging_markers	Δ(42,47)	0.51454335	0.0001	0.00018222221
main_imaging	combined_imaging_markers	Δ(43,48)	0.5053149	0.0001	0.00018222221
main_imaging	combined_imaging_markers	Δ(44,49)	0.49441805	0.0002	0.00034166666
main_imaging	combined_imaging_markers	Δ(45,50)	0.4819357	0.0005	0.00071929826
main_imaging	combined_imaging_markers	Δ(46,51)	0.4683331	0.0009	0.001209836
main_imaging	combined_imaging_markers	Δ(47,52)	0.45463404	0.0027	0.0032558825
main_imaging	combined_imaging_markers	Δ(48,53)	0.44257554	0.005	0.005774648
main_imaging	combined_imaging_markers	Δ(49,54)	0.43435568	0.0072	0.007871999
main_imaging	combined_imaging_markers	Δ(50,55)	0.43139404	0.0076	0.0082
main_imaging	combined_imaging_markers	Δ(51,56)	0.4333328	0.0054	0.0061500003
main_imaging	combined_imaging_markers	Δ(52,57)	0.43841448	0.0024	0.0029818183
main_imaging	combined_imaging_markers	Δ(53,58)	0.4444894	0.001	0.0013225807
main_imaging	combined_imaging_markers	Δ(54,59)	0.450053	0.0005	0.00071929826
main_imaging	combined_imaging_markers	Δ(55,60)	0.45444095	0.0003	0.00047307694
main_imaging	combined_imaging_markers	Δ(56,61)	0.45737985	0.0002	0.00034166666
main_imaging	combined_imaging_markers	Δ(57,62)	0.45879593	0.0002	0.00034166666
main_imaging	combined_imaging_markers	Δ(58,63)	0.45869043	0.0001	0.00018222221
main_imaging	combined_imaging_markers	Δ(59,64)	0.45710018	0.0001	0.00018222221
main_imaging	combined_imaging_markers	Δ(60,65)	0.45405388	0.0001	0.00018222221
main_imaging	combined_imaging_markers	Δ(61,66)	0.4495861	0.0001	0.00018222221
main_imaging	combined_imaging_markers	Δ(62,67)	0.44373095	0.0001	0.00018222221
main_imaging	combined_imaging_markers	Δ(63,68)	0.4365402	0.0001	0.00018222221
main_imaging	combined_imaging_markers	Δ(64,69)	0.42809373	0.0001	0.00018222221
main_imaging	combined_imaging_markers	Δ(65,70)	0.41854155	0.0003	0.00047307694
main_imaging	combined_imaging_markers	Δ(66,71)	0.40812242	0.0006	0.0008338983
main_imaging	combined_imaging_markers	Δ(67,72)	0.397195	0.0013	0.001665625
main_imaging	combined_imaging_markers	Δ(68,73)	0.3862727	0.0026	0.0031820897
main_imaging	combined_imaging_markers	Δ(69,74)	0.3760262	0.0042	0.0049199997
main_imaging	combined_imaging_markers	Δ(70,75)	0.36725408	0.0065	0.007202703
main_imaging	combined_imaging_markers	Δ(71,76)	0.36080378	0.01	0.01051282
main_imaging	combined_imaging_markers	Δ(72,77)	0.35746118	0.0129	0.013222501
main_imaging	combined_imaging_markers	Δ(73,78)	0.3577922	0.0149	0.0149
main_imaging	combined_imaging_markers	Δ(74,79)	0.36202013	0.0147	0.014881481
main_imaging	combined_imaging_markers	Δ(75,80)	0.3699732	0.0118	0.012248102
main_imaging	combined_imaging_markers	Δ(76,81)	0.38112336	0.0092	0.009797403
main_imaging	combined_imaging_markers	Δ(77,82)	0.39465547	0.0061	0.0068520545
main_imaging	combined_imaging_markers	Δ(78,83)	0.40934107	0.0032	0.0038028983
main_imaging	combined_imaging_markers	Δ(79,84)	0.4239568	0.0019	0.002396923
main_imaging	combined_imaging_markers	Δ(80,85)	0.43766993	0.0013	0.001665625
main_imaging	combined_imaging_markers	Δ(81,86)	0.4500264	0.0004	0.0006188679
main_imaging	combined_imaging_markers	Δ(82,87)	0.46081993	0.0001	0.00018222221
main_imaging	combined_imaging_markers	Δ(83,88)	0.4701038	0.0001	0.00018222221
main_imaging	combined_imaging_markers	Δ(84,89)	0.4778835	0.0001	0.00018222221
main_imaging	combined_imaging_markers	Δ(85,90)	0.48388138	0.0001	0.00018222221
main_imaging	ni1-SV2A-M1-mGluR5-5HT6-CB1-GABAa-HDAC	Δ(5,30)	0.004679458	0.4896	0.8550861
main_imaging	ni1-SV2A-M1-mGluR5-5HT6-CB1-GABAa-HDAC	Δ(5,10)	-0.0060396665	0.8414	0.95186156
main_imaging	ni1-SV2A-M1-mGluR5-5HT6-CB1-GABAa-HDAC	Δ(6,11)	-0.005540162	0.8068	0.93725
main_imaging	ni1-SV2A-M1-mGluR5-5HT6-CB1-GABAa-HDAC	Δ(7,12)	-0.0048539047	0.7708	0.9215027
main_imaging	ni1-SV2A-M1-mGluR5-5HT6-CB1-GABAa-HDAC	Δ(8,13)	-0.0039347582	0.7296	0.9100758
main_imaging	ni1-SV2A-M1-mGluR5-5HT6-CB1-GABAa-HDAC	Δ(9,14)	-0.0027359605	0.6875	0.8912514
main_imaging	ni1-SV2A-M1-mGluR5-5HT6-CB1-GABAa-HDAC	Δ(10,15)	-0.0012190986	0.6395	0.88476574
main_imaging	ni1-SV2A-M1-mGluR5-5HT6-CB1-GABAa-HDAC	Δ(11,16)	0.0006321142	0.5965	0.8832796
main_imaging	ni1-SV2A-M1-mGluR5-5HT6-CB1-GABAa-HDAC	Δ(12,17)	0.0027991866	0.5553	0.8832796
main_imaging	ni1-SV2A-M1-mGluR5-5HT6-CB1-GABAa-HDAC	Δ(13,18)	0.0052215126	0.5187	0.87141603
main_imaging	ni1-SV2A-M1-mGluR5-5HT6-CB1-GABAa-HDAC	Δ(14,19)	0.0078063635	0.4854	0.8550861
main_imaging	ni1-SV2A-M1-mGluR5-5HT6-CB1-GABAa-HDAC	Δ(15,20)	0.010455273	0.4532	0.83915097
main_imaging	ni1-SV2A-M1-mGluR5-5HT6-CB1-GABAa-HDAC	Δ(16,21)	0.013098846	0.4279	0.82794374
main_imaging	ni1-SV2A-M1-mGluR5-5HT6-CB1-GABAa-HDAC	Δ(17,22)	0.015724696	0.4078	0.8088062
main_imaging	ni1-SV2A-M1-mGluR5-5HT6-CB1-GABAa-HDAC	Δ(18,23)	0.018390017	0.3905	0.8005082
main_imaging	ni1-SV2A-M1-mGluR5-5HT6-CB1-GABAa-HDAC	Δ(19,24)	0.021214547	0.3705	0.7946869
main_imaging	ni1-SV2A-M1-mGluR5-5HT6-CB1-GABAa-HDAC	Δ(20,25)	0.024358362	0.3498	0.78638
main_imaging	ni1-SV2A-M1-mGluR5-5HT6-CB1-GABAa-HDAC	Δ(21,26)	0.027957052	0.325	0.771931
main_imaging	ni1-SV2A-M1-mGluR5-5HT6-CB1-GABAa-HDAC	Δ(22,27)	0.032078672	0.2955	0.7342728
main_imaging	ni1-SV2A-M1-mGluR5-5HT6-CB1-GABAa-HDAC	Δ(23,28)	0.036685053	0.2655	0.7055417
main_imaging	ni1-SV2A-M1-mGluR5-5HT6-CB1-GABAa-HDAC	Δ(24,29)	0.041601684	0.233	0.6766037
main_imaging	ni1-SV2A-M1-mGluR5-5HT6-CB1-GABAa-HDAC	Δ(25,30)	0.046536792	0.2031	0.6429219
main_imaging	ni1-SV2A-M1-mGluR5-5HT6-CB1-GABAa-HDAC	Δ(26,31)	0.0511175	0.1771	0.64236027
main_imaging	ni1-SV2A-M1-mGluR5-5HT6-CB1-GABAa-HDAC	Δ(27,32)	0.05490809	0.1543	0.63263
main_imaging	ni1-SV2A-M1-mGluR5-5HT6-CB1-GABAa-HDAC	Δ(28,33)	0.05750626	0.1423	0.6187894
main_imaging	ni1-SV2A-M1-mGluR5-5HT6-CB1-GABAa-HDAC	Δ(29,34)	0.058665056	0.1353	0.6126173
main_imaging	ni1-SV2A-M1-mGluR5-5HT6-CB1-GABAa-HDAC	Δ(30,35)	0.05838221	0.1359	0.6126173
main_imaging	ni1-SV2A-M1-mGluR5-5HT6-CB1-GABAa-HDAC	Δ(31,36)	0.05689014	0.1404	0.6181762
main_imaging	ni1-SV2A-M1-mGluR5-5HT6-CB1-GABAa-HDAC	Δ(32,37)	0.054570753	0.1535	0.63263
main_imaging	ni1-SV2A-M1-mGluR5-5HT6-CB1-GABAa-HDAC	Δ(33,38)	0.051834017	0.1681	0.6361939
main_imaging	ni1-SV2A-M1-mGluR5-5HT6-CB1-GABAa-HDAC	Δ(34,39)	0.04903904	0.1879	0.64236027
main_imaging	ni1-SV2A-M1-mGluR5-5HT6-CB1-GABAa-HDAC	Δ(35,40)	0.04644725	0.2034	0.6429219
main_imaging	ni1-SV2A-M1-mGluR5-5HT6-CB1-GABAa-HDAC	Δ(36,41)	0.044237826	0.2187	0.65724504
main_imaging	ni1-SV2A-M1-mGluR5-5HT6-CB1-GABAa-HDAC	Δ(37,42)	0.042512823	0.23	0.67367435
main_imaging	ni1-SV2A-M1-mGluR5-5HT6-CB1-GABAa-HDAC	Δ(38,43)	0.04133332	0.2426	0.691651
main_imaging	ni1-SV2A-M1-mGluR5-5HT6-CB1-GABAa-HDAC	Δ(39,44)	0.040730786	0.2533	0.69636923
main_imaging	ni1-SV2A-M1-mGluR5-5HT6-CB1-GABAa-HDAC	Δ(40,45)	0.0407285	0.259	0.69905645
main_imaging	ni1-SV2A-M1-mGluR5-5HT6-CB1-GABAa-HDAC	Δ(41,46)	0.041337676	0.2628	0.7034383
main_imaging	ni1-SV2A-M1-mGluR5-5HT6-CB1-GABAa-HDAC	Δ(42,47)	0.042566553	0.2643	0.7034383
main_imaging	ni1-SV2A-M1-mGluR5-5HT6-CB1-GABAa-HDAC	Δ(43,48)	0.0444002	0.2635	0.7034383
main_imaging	ni1-SV2A-M1-mGluR5-5HT6-CB1-GABAa-HDAC	Δ(44,49)	0.046782527	0.2599	0.69929343
main_imaging	ni1-SV2A-M1-mGluR5-5HT6-CB1-GABAa-HDAC	Δ(45,50)	0.04957294	0.2557	0.69636923
main_imaging	ni1-SV2A-M1-mGluR5-5HT6-CB1-GABAa-HDAC	Δ(46,51)	0.05249292	0.2516	0.69636923
main_imaging	ni1-SV2A-M1-mGluR5-5HT6-CB1-GABAa-HDAC	Δ(47,52)	0.05506939	0.2489	0.69636923
main_imaging	ni1-SV2A-M1-mGluR5-5HT6-CB1-GABAa-HDAC	Δ(48,53)	0.05665208	0.2524	0.69636923
main_imaging	ni1-SV2A-M1-mGluR5-5HT6-CB1-GABAa-HDAC	Δ(49,54)	0.0565068	0.2576	0.69636923
main_imaging	ni1-SV2A-M1-mGluR5-5HT6-CB1-GABAa-HDAC	Δ(50,55)	0.054296814	0.2699	0.7117424
main_imaging	ni1-SV2A-M1-mGluR5-5HT6-CB1-GABAa-HDAC	Δ(51,56)	0.05038898	0.2843	0.7249722
main_imaging	ni1-SV2A-M1-mGluR5-5HT6-CB1-GABAa-HDAC	Δ(52,57)	0.045574535	0.3026	0.7465289
main_imaging	ni1-SV2A-M1-mGluR5-5HT6-CB1-GABAa-HDAC	Δ(53,58)	0.04063391	0.3188	0.76458716
main_imaging	ni1-SV2A-M1-mGluR5-5HT6-CB1-GABAa-HDAC	Δ(54,59)	0.03604451	0.3349	0.77305335
main_imaging	ni1-SV2A-M1-mGluR5-5HT6-CB1-GABAa-HDAC	Δ(55,60)	0.031975802	0.3523	0.78638
main_imaging	ni1-SV2A-M1-mGluR5-5HT6-CB1-GABAa-HDAC	Δ(56,61)	0.028441845	0.3684	0.7932809
main_imaging	ni1-SV2A-M1-mGluR5-5HT6-CB1-GABAa-HDAC	Δ(57,62)	0.025394129	0.3838	0.8005082
main_imaging	ni1-SV2A-M1-mGluR5-5HT6-CB1-GABAa-HDAC	Δ(58,63)	0.022759331	0.3966	0.8005082
main_imaging	ni1-SV2A-M1-mGluR5-5HT6-CB1-GABAa-HDAC	Δ(59,64)	0.020464223	0.4091	0.8088062
main_imaging	ni1-SV2A-M1-mGluR5-5HT6-CB1-GABAa-HDAC	Δ(60,65)	0.018439775	0.419	0.8216232
main_imaging	ni1-SV2A-M1-mGluR5-5HT6-CB1-GABAa-HDAC	Δ(61,66)	0.016623855	0.43	0.82794374
main_imaging	ni1-SV2A-M1-mGluR5-5HT6-CB1-GABAa-HDAC	Δ(62,67)	0.01496342	0.4394	0.8340289
main_imaging	ni1-SV2A-M1-mGluR5-5HT6-CB1-GABAa-HDAC	Δ(63,68)	0.013410281	0.4499	0.83796567
main_imaging	ni1-SV2A-M1-mGluR5-5HT6-CB1-GABAa-HDAC	Δ(64,69)	0.011922232	0.4634	0.84554154
main_imaging	ni1-SV2A-M1-mGluR5-5HT6-CB1-GABAa-HDAC	Δ(65,70)	0.010461996	0.4761	0.8487
main_imaging	ni1-SV2A-M1-mGluR5-5HT6-CB1-GABAa-HDAC	Δ(66,71)	0.008998484	0.4935	0.8560062
main_imaging	ni1-SV2A-M1-mGluR5-5HT6-CB1-GABAa-HDAC	Δ(67,72)	0.00750693	0.5141	0.86928046
main_imaging	ni1-SV2A-M1-mGluR5-5HT6-CB1-GABAa-HDAC	Δ(68,73)	0.0059720385	0.5409	0.8775234
main_imaging	ni1-SV2A-M1-mGluR5-5HT6-CB1-GABAa-HDAC	Δ(69,74)	0.004391734	0.5707	0.8832796
main_imaging	ni1-SV2A-M1-mGluR5-5HT6-CB1-GABAa-HDAC	Δ(70,75)	0.002779083	0.6035	0.8832796
main_imaging	ni1-SV2A-M1-mGluR5-5HT6-CB1-GABAa-HDAC	Δ(71,76)	0.0011626169	0.643	0.88476574
main_imaging	ni1-SV2A-M1-mGluR5-5HT6-CB1-GABAa-HDAC	Δ(72,77)	-0.00041292305	0.6864	0.8912514
main_imaging	ni1-SV2A-M1-mGluR5-5HT6-CB1-GABAa-HDAC	Δ(73,78)	-0.0018938674	0.7298	0.9100758
main_imaging	ni1-SV2A-M1-mGluR5-5HT6-CB1-GABAa-HDAC	Δ(74,79)	-0.0032271745	0.7747	0.9226871
main_imaging	ni1-SV2A-M1-mGluR5-5HT6-CB1-GABAa-HDAC	Δ(75,80)	-0.004369182	0.8175	0.9441549
main_imaging	ni1-SV2A-M1-mGluR5-5HT6-CB1-GABAa-HDAC	Δ(76,81)	-0.0052930037	0.8578	0.9554538
main_imaging	ni1-SV2A-M1-mGluR5-5HT6-CB1-GABAa-HDAC	Δ(77,82)	-0.0059916037	0.889	0.9682846
main_imaging	ni1-SV2A-M1-mGluR5-5HT6-CB1-GABAa-HDAC	Δ(78,83)	-0.0064740507	0.9204	0.98331624
main_imaging	ni1-SV2A-M1-mGluR5-5HT6-CB1-GABAa-HDAC	Δ(79,84)	-0.0067694196	0.9498	0.9894468
main_imaging	ni1-SV2A-M1-mGluR5-5HT6-CB1-GABAa-HDAC	Δ(80,85)	-0.006914584	0.982	0.99412346
main_imaging	ni1-SV2A-M1-mGluR5-5HT6-CB1-GABAa-HDAC	Δ(81,86)	-0.0069413125	0.9938	0.9974169
main_imaging	ni1-SV2A-M1-mGluR5-5HT6-CB1-GABAa-HDAC	Δ(82,87)	-0.006868732	0.9712	0.9920883
main_imaging	ni1-SV2A-M1-mGluR5-5HT6-CB1-GABAa-HDAC	Δ(83,88)	-0.006701603	0.9476	0.9894468
main_imaging	ni1-SV2A-M1-mGluR5-5HT6-CB1-GABAa-HDAC	Δ(84,89)	-0.0064305286	0.9245	0.98331624
main_imaging	ni1-SV2A-M1-mGluR5-5HT6-CB1-GABAa-HDAC	Δ(85,90)	-0.0060313744	0.9026	0.9742612
main_imaging	ni2-5HT2a-5HT4-5HT1a-5HTT	Δ(5,30)	0.01767904	0.2444	0.69333905
main_imaging	ni2-5HT2a-5HT4-5HT1a-5HTT	Δ(5,10)	0.0066207987	0.3794	0.8005082
main_imaging	ni2-5HT2a-5HT4-5HT1a-5HTT	Δ(6,11)	0.009416187	0.3345	0.77305335
main_imaging	ni2-5HT2a-5HT4-5HT1a-5HTT	Δ(7,12)	0.01266405	0.2925	0.7330942
main_imaging	ni2-5HT2a-5HT4-5HT1a-5HTT	Δ(8,13)	0.016353294	0.2569	0.69636923
main_imaging	ni2-5HT2a-5HT4-5HT1a-5HTT	Δ(9,14)	0.02040925	0.2233	0.6627629
main_imaging	ni2-5HT2a-5HT4-5HT1a-5HTT	Δ(10,15)	0.024662973	0.1936	0.6427727
main_imaging	ni2-5HT2a-5HT4-5HT1a-5HTT	Δ(11,16)	0.02883117	0.1677	0.6361939
main_imaging	ni2-5HT2a-5HT4-5HT1a-5HTT	Δ(12,17)	0.03252578	0.1543	0.63263
main_imaging	ni2-5HT2a-5HT4-5HT1a-5HTT	Δ(13,18)	0.03530819	0.1476	0.6288489
main_imaging	ni2-5HT2a-5HT4-5HT1a-5HTT	Δ(14,19)	0.03678504	0.1476	0.6288489
main_imaging	ni2-5HT2a-5HT4-5HT1a-5HTT	Δ(15,20)	0.036711533	0.1552	0.6328857
main_imaging	ni2-5HT2a-5HT4-5HT1a-5HTT	Δ(16,21)	0.03504592	0.1704	0.6366182
main_imaging	ni2-5HT2a-5HT4-5HT1a-5HTT	Δ(17,22)	0.03192278	0.1979	0.6427727
main_imaging	ni2-5HT2a-5HT4-5HT1a-5HTT	Δ(18,23)	0.027577378	0.2307	0.67367435
main_imaging	ni2-5HT2a-5HT4-5HT1a-5HTT	Δ(19,24)	0.022257537	0.2788	0.71978056
main_imaging	ni2-5HT2a-5HT4-5HT1a-5HTT	Δ(20,25)	0.016224118	0.344	0.78355557
main_imaging	ni2-5HT2a-5HT4-5HT1a-5HTT	Δ(21,26)	0.009822704	0.4302	0.82794374
main_imaging	ni2-5HT2a-5HT4-5HT1a-5HTT	Δ(22,27)	0.0035125876	0.5378	0.8775234
main_imaging	ni2-5HT2a-5HT4-5HT1a-5HTT	Δ(23,28)	-0.0020213872	0.6746	0.8883954
main_imaging	ni2-5HT2a-5HT4-5HT1a-5HTT	Δ(24,29)	-0.005833406	0.8418	0.95186156
main_imaging	ni2-5HT2a-5HT4-5HT1a-5HTT	Δ(25,30)	-0.006887174	0.9642	0.9920883
main_imaging	ni2-5HT2a-5HT4-5HT1a-5HTT	Δ(26,31)	-0.0042670225	0.764	0.9204
main_imaging	ni2-5HT2a-5HT4-5HT1a-5HTT	Δ(27,32)	0.0026383065	0.5684	0.8832796
main_imaging	ni2-5HT2a-5HT4-5HT1a-5HTT	Δ(28,33)	0.013848833	0.3866	0.8005082
main_imaging	ni2-5HT2a-5HT4-5HT1a-5HTT	Δ(29,34)	0.02863885	0.2464	0.6947185
main_imaging	ni2-5HT2a-5HT4-5HT1a-5HTT	Δ(30,35)	0.0456621	0.1489	0.6288677
main_imaging	ni2-5HT2a-5HT4-5HT1a-5HTT	Δ(31,36)	0.06331552	0.0886	0.4843467
main_imaging	ni2-5HT2a-5HT4-5HT1a-5HTT	Δ(32,37)	0.08015634	0.0527	0.33486864
main_imaging	ni2-5HT2a-5HT4-5HT1a-5HTT	Δ(33,38)	0.095161065	0.0325	0.22657894
main_imaging	ni2-5HT2a-5HT4-5HT1a-5HTT	Δ(34,39)	0.10778465	0.0228	0.17606099
main_imaging	ni2-5HT2a-5HT4-5HT1a-5HTT	Δ(35,40)	0.11784988	0.0165	0.13996552
main_imaging	ni2-5HT2a-5HT4-5HT1a-5HTT	Δ(36,41)	0.12541668	0.0131	0.11749063
main_imaging	ni2-5HT2a-5HT4-5HT1a-5HTT	Δ(37,42)	0.13063598	0.011	0.10238919
main_imaging	ni2-5HT2a-5HT4-5HT1a-5HTT	Δ(38,43)	0.13367139	0.0102	0.097040884
main_imaging	ni2-5HT2a-5HT4-5HT1a-5HTT	Δ(39,44)	0.1346306	0.0105	0.098803274
main_imaging	ni2-5HT2a-5HT4-5HT1a-5HTT	Δ(40,45)	0.13353877	0.0115	0.105898395
main_imaging	ni2-5HT2a-5HT4-5HT1a-5HTT	Δ(41,46)	0.1303217	0.013	0.11720419
main_imaging	ni2-5HT2a-5HT4-5HT1a-5HTT	Δ(42,47)	0.12480116	0.0163	0.13964477
main_imaging	ni2-5HT2a-5HT4-5HT1a-5HTT	Δ(43,48)	0.11670689	0.0228	0.17606099
main_imaging	ni2-5HT2a-5HT4-5HT1a-5HTT	Δ(44,49)	0.10572774	0.0341	0.2358241
main_imaging	ni2-5HT2a-5HT4-5HT1a-5HTT	Δ(45,50)	0.09161814	0.0545	0.34189528
main_imaging	ni2-5HT2a-5HT4-5HT1a-5HTT	Δ(46,51)	0.074412055	0.0961	0.51024187
main_imaging	ni2-5HT2a-5HT4-5HT1a-5HTT	Δ(47,52)	0.054742716	0.1653	0.6361939
main_imaging	ni2-5HT2a-5HT4-5HT1a-5HTT	Δ(48,53)	0.034198966	0.2753	0.7176734
main_imaging	ni2-5HT2a-5HT4-5HT1a-5HTT	Δ(49,54)	0.015636723	0.4287	0.82794374
main_imaging	ni2-5HT2a-5HT4-5HT1a-5HTT	Δ(50,55)	0.0020448365	0.6208	0.88476574
main_imaging	ni2-5HT2a-5HT4-5HT1a-5HTT	Δ(51,56)	-0.0052451687	0.8232	0.9481942
main_imaging	ni2-5HT2a-5HT4-5HT1a-5HTT	Δ(52,57)	-0.0068993224	0.971	0.9920883
main_imaging	ni2-5HT2a-5HT4-5HT1a-5HTT	Δ(53,58)	-0.0047390424	0.7959	0.93381333
main_imaging	ni2-5HT2a-5HT4-5HT1a-5HTT	Δ(54,59)	-0.00061038556	0.6572	0.8850248
main_imaging	ni2-5HT2a-5HT4-5HT1a-5HTT	Δ(55,60)	0.0042485017	0.5535	0.8832796
main_imaging	ni2-5HT2a-5HT4-5HT1a-5HTT	Δ(56,61)	0.009117266	0.4651	0.84554154
main_imaging	ni2-5HT2a-5HT4-5HT1a-5HTT	Δ(57,62)	0.013604995	0.4013	0.8044687
main_imaging	ni2-5HT2a-5HT4-5HT1a-5HTT	Δ(58,63)	0.017507374	0.3528	0.78638
main_imaging	ni2-5HT2a-5HT4-5HT1a-5HTT	Δ(59,64)	0.02072372	0.3147	0.7596067
main_imaging	ni2-5HT2a-5HT4-5HT1a-5HTT	Δ(60,65)	0.023202041	0.2884	0.729511
main_imaging	ni2-5HT2a-5HT4-5HT1a-5HTT	Δ(61,66)	0.024914967	0.2688	0.7099288
main_imaging	ni2-5HT2a-5HT4-5HT1a-5HTT	Δ(62,67)	0.025842711	0.2542	0.69636923
main_imaging	ni2-5HT2a-5HT4-5HT1a-5HTT	Δ(63,68)	0.025969392	0.2478	0.69636923
main_imaging	ni2-5HT2a-5HT4-5HT1a-5HTT	Δ(64,69)	0.025284229	0.2465	0.6947185
main_imaging	ni2-5HT2a-5HT4-5HT1a-5HTT	Δ(65,70)	0.02378486	0.2555	0.69636923
main_imaging	ni2-5HT2a-5HT4-5HT1a-5HTT	Δ(66,71)	0.021491086	0.2726	0.7176734
main_imaging	ni2-5HT2a-5HT4-5HT1a-5HTT	Δ(67,72)	0.018456088	0.2972	0.73743284
main_imaging	ni2-5HT2a-5HT4-5HT1a-5HTT	Δ(68,73)	0.014787367	0.3324	0.7721226
main_imaging	ni2-5HT2a-5HT4-5HT1a-5HTT	Δ(69,74)	0.010658405	0.3825	0.8005082
main_imaging	ni2-5HT2a-5HT4-5HT1a-5HTT	Δ(70,75)	0.006320172	0.451	0.83796567
main_imaging	ni2-5HT2a-5HT4-5HT1a-5HTT	Δ(71,76)	0.0020927966	0.5412	0.8775234
main_imaging	ni2-5HT2a-5HT4-5HT1a-5HTT	Δ(72,77)	-0.0016621628	0.6429	0.88476574
main_imaging	ni2-5HT2a-5HT4-5HT1a-5HTT	Δ(73,78)	-0.0045916783	0.7583	0.9204
main_imaging	ni2-5HT2a-5HT4-5HT1a-5HTT	Δ(74,79)	-0.0064075715	0.8853	0.96670043
main_imaging	ni2-5HT2a-5HT4-5HT1a-5HTT	Δ(75,80)	-0.006937491	0.9866	0.99668795
main_imaging	ni2-5HT2a-5HT4-5HT1a-5HTT	Δ(76,81)	-0.00614666	0.8637	0.95606416
main_imaging	ni2-5HT2a-5HT4-5HT1a-5HTT	Δ(77,82)	-0.0041401824	0.762	0.9204
main_imaging	ni2-5HT2a-5HT4-5HT1a-5HTT	Δ(78,83)	-0.001258297	0.6749	0.8883954
main_imaging	ni2-5HT2a-5HT4-5HT1a-5HTT	Δ(79,84)	0.0019851904	0.603	0.8832796
main_imaging	ni2-5HT2a-5HT4-5HT1a-5HTT	Δ(80,85)	0.005101798	0.5498	0.8832796
main_imaging	ni2-5HT2a-5HT4-5HT1a-5HTT	Δ(81,86)	0.007701905	0.5162	0.8706135
main_imaging	ni2-5HT2a-5HT4-5HT1a-5HTT	Δ(82,87)	0.00950077	0.4947	0.8560062
main_imaging	ni2-5HT2a-5HT4-5HT1a-5HTT	Δ(83,88)	0.010396477	0.4902	0.8550861
main_imaging	ni2-5HT2a-5HT4-5HT1a-5HTT	Δ(84,89)	0.010357155	0.4969	0.8560062
main_imaging	ni2-5HT2a-5HT4-5HT1a-5HTT	Δ(85,90)	0.009332542	0.5185	0.87141603
main_imaging	ni3-FDOPA-DAT-D1-NMDA	Δ(5,30)	-0.006806683	0.9494	0.9894468
main_imaging	ni3-FDOPA-DAT-D1-NMDA	Δ(5,10)	-0.004889462	0.7974	0.93381333
main_imaging	ni3-FDOPA-DAT-D1-NMDA	Δ(6,11)	-0.0058312095	0.8509	0.9524079
main_imaging	ni3-FDOPA-DAT-D1-NMDA	Δ(7,12)	-0.0065206136	0.9052	0.9742612
main_imaging	ni3-FDOPA-DAT-D1-NMDA	Δ(8,13)	-0.0068949102	0.9695	0.9920883
main_imaging	ni3-FDOPA-DAT-D1-NMDA	Δ(9,14)	-0.00689357	0.9697	0.9920883
main_imaging	ni3-FDOPA-DAT-D1-NMDA	Δ(10,15)	-0.0064763944	0.9085	0.9744418
main_imaging	ni3-FDOPA-DAT-D1-NMDA	Δ(11,16)	-0.005650339	0.8531	0.9526837
main_imaging	ni3-FDOPA-DAT-D1-NMDA	Δ(12,17)	-0.0044960347	0.8063	0.93725
main_imaging	ni3-FDOPA-DAT-D1-NMDA	Δ(13,18)	-0.0031830953	0.7636	0.9204
main_imaging	ni3-FDOPA-DAT-D1-NMDA	Δ(14,19)	-0.0019552493	0.7337	0.91025317
main_imaging	ni3-FDOPA-DAT-D1-NMDA	Δ(15,20)	-0.0010809851	0.7162	0.9042385
main_imaging	ni3-FDOPA-DAT-D1-NMDA	Δ(16,21)	-0.00078842934	0.7126	0.9029413
main_imaging	ni3-FDOPA-DAT-D1-NMDA	Δ(17,22)	-0.0012091267	0.7268	0.9100758
main_imaging	ni3-FDOPA-DAT-D1-NMDA	Δ(18,23)	-0.0023409228	0.76	0.9204
main_imaging	ni3-FDOPA-DAT-D1-NMDA	Δ(19,24)	-0.004016758	0.8081	0.93725
main_imaging	ni3-FDOPA-DAT-D1-NMDA	Δ(20,25)	-0.0057999156	0.8795	0.964649
main_imaging	ni3-FDOPA-DAT-D1-NMDA	Δ(21,26)	-0.006897763	0.9772	0.9923837
main_imaging	ni3-FDOPA-DAT-D1-NMDA	Δ(22,27)	-0.006217504	0.9043	0.9742612
main_imaging	ni3-FDOPA-DAT-D1-NMDA	Δ(23,28)	-0.0024258152	0.7628	0.9204
main_imaging	ni3-FDOPA-DAT-D1-NMDA	Δ(24,29)	0.005758315	0.6099	0.8832796
main_imaging	ni3-FDOPA-DAT-D1-NMDA	Δ(25,30)	0.019163916	0.4511	0.83796567
main_imaging	ni3-FDOPA-DAT-D1-NMDA	Δ(26,31)	0.03816448	0.2946	0.7330942
main_imaging	ni3-FDOPA-DAT-D1-NMDA	Δ(27,32)	0.062335152	0.1674	0.6361939
main_imaging	ni3-FDOPA-DAT-D1-NMDA	Δ(28,33)	0.09023343	0.0752	0.438536
main_imaging	ni3-FDOPA-DAT-D1-NMDA	Δ(29,34)	0.11955338	0.0315	0.22322223
main_imaging	ni3-FDOPA-DAT-D1-NMDA	Δ(30,35)	0.1476749	0.0134	0.11955854
main_imaging	ni3-FDOPA-DAT-D1-NMDA	Δ(31,36)	0.17234263	0.0062	0.06888
main_imaging	ni3-FDOPA-DAT-D1-NMDA	Δ(32,37)	0.19214061	0.0035	0.04274468
main_imaging	ni3-FDOPA-DAT-D1-NMDA	Δ(33,38)	0.20656551	0.0028	0.036527272
main_imaging	ni3-FDOPA-DAT-D1-NMDA	Δ(34,39)	0.21582465	0.0027	0.03632344
main_imaging	ni3-FDOPA-DAT-D1-NMDA	Δ(35,40)	0.22050716	0.0028	0.036527272
main_imaging	ni3-FDOPA-DAT-D1-NMDA	Δ(36,41)	0.22131304	0.0032	0.040221896
main_imaging	ni3-FDOPA-DAT-D1-NMDA	Δ(37,42)	0.21887565	0.0046	0.053885717
main_imaging	ni3-FDOPA-DAT-D1-NMDA	Δ(38,43)	0.2136815	0.0066	0.0710325
main_imaging	ni3-FDOPA-DAT-D1-NMDA	Δ(39,44)	0.20603806	0.0091	0.08903523
main_imaging	ni3-FDOPA-DAT-D1-NMDA	Δ(40,45)	0.19607155	0.013	0.11720419
main_imaging	ni3-FDOPA-DAT-D1-NMDA	Δ(41,46)	0.18375485	0.0187	0.15189339
main_imaging	ni3-FDOPA-DAT-D1-NMDA	Δ(42,47)	0.16892591	0.0303	0.2174025
main_imaging	ni3-FDOPA-DAT-D1-NMDA	Δ(43,48)	0.15135126	0.0497	0.32238948
main_imaging	ni3-FDOPA-DAT-D1-NMDA	Δ(44,49)	0.13082097	0.079	0.44897032
main_imaging	ni3-FDOPA-DAT-D1-NMDA	Δ(45,50)	0.10732653	0.1289	0.6048115
main_imaging	ni3-FDOPA-DAT-D1-NMDA	Δ(46,51)	0.08135796	0.209	0.6496354
main_imaging	ni3-FDOPA-DAT-D1-NMDA	Δ(47,52)	0.054281686	0.3222	0.7684604
main_imaging	ni3-FDOPA-DAT-D1-NMDA	Δ(48,53)	0.028644765	0.4686	0.84554154
main_imaging	ni3-FDOPA-DAT-D1-NMDA	Δ(49,54)	0.008197126	0.6413	0.88476574
main_imaging	ni3-FDOPA-DAT-D1-NMDA	Δ(50,55)	-0.0038540042	0.836	0.95186156
main_imaging	ni3-FDOPA-DAT-D1-NMDA	Δ(51,56)	-0.006874427	0.9751	0.99223393
main_imaging	ni3-FDOPA-DAT-D1-NMDA	Δ(52,57)	-0.0027373277	0.7977	0.93381333
main_imaging	ni3-FDOPA-DAT-D1-NMDA	Δ(53,58)	0.005607946	0.6554	0.8850248
main_imaging	ni3-FDOPA-DAT-D1-NMDA	Δ(54,59)	0.015654813	0.5347	0.8775234
main_imaging	ni3-FDOPA-DAT-D1-NMDA	Δ(55,60)	0.02592223	0.4417	0.8340289
main_imaging	ni3-FDOPA-DAT-D1-NMDA	Δ(56,61)	0.035628777	0.3714	0.7946869
main_imaging	ni3-FDOPA-DAT-D1-NMDA	Δ(57,62)	0.044400025	0.3154	0.7596067
main_imaging	ni3-FDOPA-DAT-D1-NMDA	Δ(58,63)	0.052074533	0.2742	0.7176734
main_imaging	ni3-FDOPA-DAT-D1-NMDA	Δ(59,64)	0.058591846	0.2413	0.6913744
main_imaging	ni3-FDOPA-DAT-D1-NMDA	Δ(60,65)	0.0639271	0.2142	0.65144444
main_imaging	ni3-FDOPA-DAT-D1-NMDA	Δ(61,66)	0.068060815	0.1927	0.6427727
main_imaging	ni3-FDOPA-DAT-D1-NMDA	Δ(62,67)	0.07096045	0.181	0.64236027
main_imaging	ni3-FDOPA-DAT-D1-NMDA	Δ(63,68)	0.0725751	0.1727	0.63666266
main_imaging	ni3-FDOPA-DAT-D1-NMDA	Δ(64,69)	0.07283615	0.1668	0.6361939
main_imaging	ni3-FDOPA-DAT-D1-NMDA	Δ(65,70)	0.07166223	0.1673	0.6361939
main_imaging	ni3-FDOPA-DAT-D1-NMDA	Δ(66,71)	0.068981424	0.1716	0.63666266
main_imaging	ni3-FDOPA-DAT-D1-NMDA	Δ(67,72)	0.0647465	0.1862	0.64236027
main_imaging	ni3-FDOPA-DAT-D1-NMDA	Δ(68,73)	0.05897487	0.2088	0.6496354
main_imaging	ni3-FDOPA-DAT-D1-NMDA	Δ(69,74)	0.051780447	0.2371	0.6838965
main_imaging	ni3-FDOPA-DAT-D1-NMDA	Δ(70,75)	0.043412734	0.2811	0.72365004
main_imaging	ni3-FDOPA-DAT-D1-NMDA	Δ(71,76)	0.034272093	0.3415	0.7819987
main_imaging	ni3-FDOPA-DAT-D1-NMDA	Δ(72,77)	0.024895549	0.4221	0.8241
main_imaging	ni3-FDOPA-DAT-D1-NMDA	Δ(73,78)	0.015902119	0.5085	0.8661097
main_imaging	ni3-FDOPA-DAT-D1-NMDA	Δ(74,79)	0.007902997	0.6098	0.8832796
main_imaging	ni3-FDOPA-DAT-D1-NMDA	Δ(75,80)	0.0014021999	0.7085	0.9023943
main_imaging	ni3-FDOPA-DAT-D1-NMDA	Δ(76,81)	-0.0032799004	0.8113	0.9388834
main_imaging	ni3-FDOPA-DAT-D1-NMDA	Δ(77,82)	-0.0060248966	0.9088	0.9744418
main_imaging	ni3-FDOPA-DAT-D1-NMDA	Δ(78,83)	-0.0069374903	0.9921	0.9973124
main_imaging	ni3-FDOPA-DAT-D1-NMDA	Δ(79,84)	-0.006509358	0.9357	0.9857326
main_imaging	ni3-FDOPA-DAT-D1-NMDA	Δ(80,85)	-0.005399324	0.8838	0.96633047
main_imaging	ni3-FDOPA-DAT-D1-NMDA	Δ(81,86)	-0.0042107482	0.8493	0.95186156
main_imaging	ni3-FDOPA-DAT-D1-NMDA	Δ(82,87)	-0.0033995598	0.8296	0.9508236
main_imaging	ni3-FDOPA-DAT-D1-NMDA	Δ(83,88)	-0.0031779765	0.8275	0.9506037
main_imaging	ni3-FDOPA-DAT-D1-NMDA	Δ(84,89)	-0.0035783884	0.8419	0.95186156
main_imaging	ni3-FDOPA-DAT-D1-NMDA	Δ(85,90)	-0.00451973	0.8648	0.95644546
main_imaging	ni4-GI-5HT1b-MU-A4B2	Δ(5,30)	0.15261063	0.0087	0.08659769
main_imaging	ni4-GI-5HT1b-MU-A4B2	Δ(5,10)	0.030006489	0.2662	0.7063119
main_imaging	ni4-GI-5HT1b-MU-A4B2	Δ(6,11)	0.04110361	0.2019	0.6429219
main_imaging	ni4-GI-5HT1b-MU-A4B2	Δ(7,12)	0.05500056	0.1418	0.6181762
main_imaging	ni4-GI-5HT1b-MU-A4B2	Δ(8,13)	0.072117254	0.0911	0.4948713
main_imaging	ni4-GI-5HT1b-MU-A4B2	Δ(9,14)	0.09271932	0.0559	0.3487674
main_imaging	ni4-GI-5HT1b-MU-A4B2	Δ(10,15)	0.11675401	0.0314	0.22322223
main_imaging	ni4-GI-5HT1b-MU-A4B2	Δ(11,16)	0.14366518	0.0164	0.13980594
main_imaging	ni4-GI-5HT1b-MU-A4B2	Δ(12,17)	0.17227444	0.0074	0.07630419
main_imaging	ni4-GI-5HT1b-MU-A4B2	Δ(13,18)	0.20083652	0.0027	0.03632344
main_imaging	ni4-GI-5HT1b-MU-A4B2	Δ(14,19)	0.22735456	0.0011	0.018570589
main_imaging	ni4-GI-5HT1b-MU-A4B2	Δ(15,20)	0.25007382	0.0007	0.012823404
main_imaging	ni4-GI-5HT1b-MU-A4B2	Δ(16,21)	0.26793274	0.0002	0.0052984613
main_imaging	ni4-GI-5HT1b-MU-A4B2	Δ(17,22)	0.28074542	0.0001	0.0031888888
main_imaging	ni4-GI-5HT1b-MU-A4B2	Δ(18,23)	0.28904963	0.0001	0.0031888888
main_imaging	ni4-GI-5HT1b-MU-A4B2	Δ(19,24)	0.2937299	0.0001	0.0031888888
main_imaging	ni4-GI-5HT1b-MU-A4B2	Δ(20,25)	0.29560637	0.0001	0.0031888888
main_imaging	ni4-GI-5HT1b-MU-A4B2	Δ(21,26)	0.29499266	0.0001	0.0031888888
main_imaging	ni4-GI-5HT1b-MU-A4B2	Δ(22,27)	0.29143268	0.0001	0.0031888888
main_imaging	ni4-GI-5HT1b-MU-A4B2	Δ(23,28)	0.28391925	0.0001	0.0031888888
main_imaging	ni4-GI-5HT1b-MU-A4B2	Δ(24,29)	0.27137116	0.0001	0.0031888888
main_imaging	ni4-GI-5HT1b-MU-A4B2	Δ(25,30)	0.25313723	0.0001	0.0031888888
main_imaging	ni4-GI-5HT1b-MU-A4B2	Δ(26,31)	0.22897519	0.0003	0.006623077
main_imaging	ni4-GI-5HT1b-MU-A4B2	Δ(27,32)	0.19951184	0.0013	0.02132
main_imaging	ni4-GI-5HT1b-MU-A4B2	Δ(28,33)	0.16642949	0.0063	0.06909937
main_imaging	ni4-GI-5HT1b-MU-A4B2	Δ(29,34)	0.13224864	0.0268	0.19892068
main_imaging	ni4-GI-5HT1b-MU-A4B2	Δ(30,35)	0.09970137	0.0826	0.46482745
main_imaging	ni4-GI-5HT1b-MU-A4B2	Δ(31,36)	0.07102244	0.182	0.64236027
main_imaging	ni4-GI-5HT1b-MU-A4B2	Δ(32,37)	0.047482993	0.3052	0.74986386
main_imaging	ni4-GI-5HT1b-MU-A4B2	Δ(33,38)	0.029353166	0.4294	0.82794374
main_imaging	ni4-GI-5HT1b-MU-A4B2	Δ(34,39)	0.016167035	0.5417	0.8775234
main_imaging	ni4-GI-5HT1b-MU-A4B2	Δ(35,40)	0.0070775477	0.6473	0.88476574
main_imaging	ni4-GI-5HT1b-MU-A4B2	Δ(36,41)	0.0011387629	0.7332	0.91025317
main_imaging	ni4-GI-5HT1b-MU-A4B2	Δ(37,42)	-0.002524672	0.8059	0.93725
main_imaging	ni4-GI-5HT1b-MU-A4B2	Δ(38,43)	-0.004637638	0.8611	0.95606416
main_imaging	ni4-GI-5HT1b-MU-A4B2	Δ(39,44)	-0.005758611	0.8996	0.97305983
main_imaging	ni4-GI-5HT1b-MU-A4B2	Δ(40,45)	-0.006286822	0.9267	0.9844401
main_imaging	ni4-GI-5HT1b-MU-A4B2	Δ(41,46)	-0.0064742714	0.9398	0.9857326
main_imaging	ni4-GI-5HT1b-MU-A4B2	Δ(42,47)	-0.006428256	0.9384	0.9857326
main_imaging	ni4-GI-5HT1b-MU-A4B2	Δ(43,48)	-0.00610197	0.9245	0.98331624
main_imaging	ni4-GI-5HT1b-MU-A4B2	Δ(44,49)	-0.0052660764	0.8915	0.96957505
main_imaging	ni4-GI-5HT1b-MU-A4B2	Δ(45,50)	-0.0034721487	0.8438	0.95186156
main_imaging	ni4-GI-5HT1b-MU-A4B2	Δ(46,51)	-3.4435387e-05	0.7803	0.9247602
main_imaging	ni4-GI-5HT1b-MU-A4B2	Δ(47,52)	0.00591027	0.707	0.9011503
main_imaging	ni4-GI-5HT1b-MU-A4B2	Δ(48,53)	0.015165257	0.6186	0.88476574
main_imaging	ni4-GI-5HT1b-MU-A4B2	Δ(49,54)	0.027673667	0.5215	0.8727143
main_imaging	ni4-GI-5HT1b-MU-A4B2	Δ(50,55)	0.04195098	0.4307	0.82794374
main_imaging	ni4-GI-5HT1b-MU-A4B2	Δ(51,56)	0.055810854	0.3511	0.78638
main_imaging	ni4-GI-5HT1b-MU-A4B2	Δ(52,57)	0.06735936	0.2903	0.7319131
main_imaging	ni4-GI-5HT1b-MU-A4B2	Δ(53,58)	0.07557325	0.2458	0.6947185
main_imaging	ni4-GI-5HT1b-MU-A4B2	Δ(54,59)	0.080503166	0.2181	0.65724504
main_imaging	ni4-GI-5HT1b-MU-A4B2	Δ(55,60)	0.08276402	0.1988	0.6427727
main_imaging	ni4-GI-5HT1b-MU-A4B2	Δ(56,61)	0.082915865	0.1873	0.64236027
main_imaging	ni4-GI-5HT1b-MU-A4B2	Δ(57,62)	0.08138911	0.1837	0.64236027
main_imaging	ni4-GI-5HT1b-MU-A4B2	Δ(58,63)	0.07849089	0.1829	0.64236027
main_imaging	ni4-GI-5HT1b-MU-A4B2	Δ(59,64)	0.07443862	0.1895	0.64236027
main_imaging	ni4-GI-5HT1b-MU-A4B2	Δ(60,65)	0.06937814	0.1959	0.6427727
main_imaging	ni4-GI-5HT1b-MU-A4B2	Δ(61,66)	0.06341759	0.209	0.6496354
main_imaging	ni4-GI-5HT1b-MU-A4B2	Δ(62,67)	0.056649797	0.2273	0.66907793
main_imaging	ni4-GI-5HT1b-MU-A4B2	Δ(63,68)	0.049170204	0.2531	0.69636923
main_imaging	ni4-GI-5HT1b-MU-A4B2	Δ(64,69)	0.0411012	0.2853	0.7256818
main_imaging	ni4-GI-5HT1b-MU-A4B2	Δ(65,70)	0.032617483	0.3322	0.7721226
main_imaging	ni4-GI-5HT1b-MU-A4B2	Δ(66,71)	0.023964286	0.3889	0.8005082
main_imaging	ni4-GI-5HT1b-MU-A4B2	Δ(67,72)	0.015482764	0.4628	0.84554154
main_imaging	ni4-GI-5HT1b-MU-A4B2	Δ(68,73)	0.007616693	0.5592	0.8832796
main_imaging	ni4-GI-5HT1b-MU-A4B2	Δ(69,74)	0.00090750965	0.6725	0.8883954
main_imaging	ni4-GI-5HT1b-MU-A4B2	Δ(70,75)	-0.0040467246	0.7995	0.9352846
main_imaging	ni4-GI-5HT1b-MU-A4B2	Δ(71,76)	-0.00666206	0.9391	0.9857326
main_imaging	ni4-GI-5HT1b-MU-A4B2	Δ(72,77)	-0.0064708977	0.9207	0.98331624
main_imaging	ni4-GI-5HT1b-MU-A4B2	Δ(73,78)	-0.0032277745	0.7937	0.9329361
main_imaging	ni4-GI-5HT1b-MU-A4B2	Δ(74,79)	0.003018336	0.6807	0.8883954
main_imaging	ni4-GI-5HT1b-MU-A4B2	Δ(75,80)	0.011913904	0.5838	0.8832796
main_imaging	ni4-GI-5HT1b-MU-A4B2	Δ(76,81)	0.022865716	0.4998	0.85774124
main_imaging	ni4-GI-5HT1b-MU-A4B2	Δ(77,82)	0.035109945	0.43	0.82794374
main_imaging	ni4-GI-5HT1b-MU-A4B2	Δ(78,83)	0.047537547	0.3759	0.79998595
main_imaging	ni4-GI-5HT1b-MU-A4B2	Δ(79,84)	0.05912016	0.3296	0.7721226
main_imaging	ni4-GI-5HT1b-MU-A4B2	Δ(80,85)	0.06922583	0.2981	0.73853016
main_imaging	ni4-GI-5HT1b-MU-A4B2	Δ(81,86)	0.07753864	0.2759	0.7176734
main_imaging	ni4-GI-5HT1b-MU-A4B2	Δ(82,87)	0.083930135	0.2629	0.7034383
main_imaging	ni4-GI-5HT1b-MU-A4B2	Δ(83,88)	0.088504225	0.2571	0.69636923
main_imaging	ni4-GI-5HT1b-MU-A4B2	Δ(84,89)	0.09133949	0.2558	0.69636923
main_imaging	ni4-GI-5HT1b-MU-A4B2	Δ(85,90)	0.09232164	0.2604	0.6995457
main_imaging	ni5-VAChT-NET	Δ(5,30)	-0.0024190422	0.7163	0.9042385
main_imaging	ni5-VAChT-NET	Δ(5,10)	-0.0018898793	0.6931	0.89268374
main_imaging	ni5-VAChT-NET	Δ(6,11)	-0.0030528978	0.7309	0.9100758
main_imaging	ni5-VAChT-NET	Δ(7,12)	-0.0042667403	0.7784	0.9232624
main_imaging	ni5-VAChT-NET	Δ(8,13)	-0.005431404	0.8364	0.95186156
main_imaging	ni5-VAChT-NET	Δ(9,14)	-0.0063883984	0.9036	0.9742612
main_imaging	ni5-VAChT-NET	Δ(10,15)	-0.0069126463	0.9736	0.99223393
main_imaging	ni5-VAChT-NET	Δ(11,16)	-0.006721598	0.9341	0.9857326
main_imaging	ni5-VAChT-NET	Δ(12,17)	-0.005508678	0.8523	0.9524079
main_imaging	ni5-VAChT-NET	Δ(13,18)	-0.003005804	0.7582	0.9204
main_imaging	ni5-VAChT-NET	Δ(14,19)	0.0009505337	0.6698	0.8883954
main_imaging	ni5-VAChT-NET	Δ(15,20)	0.006383248	0.5856	0.8832796
main_imaging	ni5-VAChT-NET	Δ(16,21)	0.013198015	0.5097	0.8665986
main_imaging	ni5-VAChT-NET	Δ(17,22)	0.02126257	0.438	0.8340289
main_imaging	ni5-VAChT-NET	Δ(18,23)	0.030508243	0.3709	0.7946869
main_imaging	ni5-VAChT-NET	Δ(19,24)	0.04100993	0.307	0.74986386
main_imaging	ni5-VAChT-NET	Δ(20,25)	0.053060755	0.2525	0.69636923
main_imaging	ni5-VAChT-NET	Δ(21,26)	0.06715587	0.1959	0.6427727
main_imaging	ni5-VAChT-NET	Δ(22,27)	0.083812065	0.1437	0.62147367
main_imaging	ni5-VAChT-NET	Δ(23,28)	0.10340965	0.0915	0.49548113
main_imaging	ni5-VAChT-NET	Δ(24,29)	0.12602264	0.0487	0.31765682
main_imaging	ni5-VAChT-NET	Δ(25,30)	0.15124975	0.0218	0.17063455
main_imaging	ni5-VAChT-NET	Δ(26,31)	0.17803599	0.0059	0.066403925
main_imaging	ni5-VAChT-NET	Δ(27,32)	0.20471019	0.0016	0.0246
main_imaging	ni5-VAChT-NET	Δ(28,33)	0.22924389	0.0006	0.011480001
main_imaging	ni5-VAChT-NET	Δ(29,34)	0.24974762	0.0001	0.0031888888
main_imaging	ni5-VAChT-NET	Δ(30,35)	0.265027	0.0001	0.0031888888
main_imaging	ni5-VAChT-NET	Δ(31,36)	0.27487803	0.0001	0.0031888888
main_imaging	ni5-VAChT-NET	Δ(32,37)	0.2799947	0.0001	0.0031888888
main_imaging	ni5-VAChT-NET	Δ(33,38)	0.2816192	0.0003	0.006623077
main_imaging	ni5-VAChT-NET	Δ(34,39)	0.2811497	0.0003	0.006623077
main_imaging	ni5-VAChT-NET	Δ(35,40)	0.27985406	0.0003	0.006623077
main_imaging	ni5-VAChT-NET	Δ(36,41)	0.27876523	0.0003	0.006623077
main_imaging	ni5-VAChT-NET	Δ(37,42)	0.27865693	0.0003	0.006623077
main_imaging	ni5-VAChT-NET	Δ(38,43)	0.28010514	0.0003	0.006623077
main_imaging	ni5-VAChT-NET	Δ(39,44)	0.2835169	0.0003	0.006623077
main_imaging	ni5-VAChT-NET	Δ(40,45)	0.28919506	0.0004	0.008103529
main_imaging	ni5-VAChT-NET	Δ(41,46)	0.29733115	0.0004	0.008103529
main_imaging	ni5-VAChT-NET	Δ(42,47)	0.30799487	0.0004	0.008103529
main_imaging	ni5-VAChT-NET	Δ(43,48)	0.32103148	0.0003	0.006623077
main_imaging	ni5-VAChT-NET	Δ(44,49)	0.3359302	0.0002	0.0052984613
main_imaging	ni5-VAChT-NET	Δ(45,50)	0.35156173	0.0002	0.0052984613
main_imaging	ni5-VAChT-NET	Δ(46,51)	0.36590412	0.0001	0.0031888888
main_imaging	ni5-VAChT-NET	Δ(47,52)	0.37584627	0.0001	0.0031888888
main_imaging	ni5-VAChT-NET	Δ(48,53)	0.37744996	0.0001	0.0031888888
main_imaging	ni5-VAChT-NET	Δ(49,54)	0.36719766	0.0001	0.0031888888
main_imaging	ni5-VAChT-NET	Δ(50,55)	0.34480143	0.0004	0.008103529
main_imaging	ni5-VAChT-NET	Δ(51,56)	0.31398782	0.0014	0.02232222
main_imaging	ni5-VAChT-NET	Δ(52,57)	0.28030157	0.0042	0.049536984
main_imaging	ni5-VAChT-NET	Δ(53,58)	0.24846219	0.0106	0.09920217
main_imaging	ni5-VAChT-NET	Δ(54,59)	0.22078103	0.0177	0.14653558
main_imaging	ni5-VAChT-NET	Δ(55,60)	0.19759631	0.0268	0.19892068
main_imaging	ni5-VAChT-NET	Δ(56,61)	0.17854205	0.0358	0.24629402
main_imaging	ni5-VAChT-NET	Δ(57,62)	0.16303085	0.043	0.2847923
main_imaging	ni5-VAChT-NET	Δ(58,63)	0.15045956	0.0527	0.33486864
main_imaging	ni5-VAChT-NET	Δ(59,64)	0.14028989	0.0594	0.36661935
main_imaging	ni5-VAChT-NET	Δ(60,65)	0.13206911	0.0647	0.39092422
main_imaging	ni5-VAChT-NET	Δ(61,66)	0.12541315	0.0688	0.4134
main_imaging	ni5-VAChT-NET	Δ(62,67)	0.119999595	0.0723	0.42783713
main_imaging	ni5-VAChT-NET	Δ(63,68)	0.11554765	0.0749	0.438536
main_imaging	ni5-VAChT-NET	Δ(64,69)	0.11179951	0.0761	0.438536
main_imaging	ni5-VAChT-NET	Δ(65,70)	0.10851263	0.0764	0.438536
main_imaging	ni5-VAChT-NET	Δ(66,71)	0.105443165	0.0793	0.44919276
main_imaging	ni5-VAChT-NET	Δ(67,72)	0.10234671	0.0815	0.460141
main_imaging	ni5-VAChT-NET	Δ(68,73)	0.09897684	0.0867	0.48160452
main_imaging	ni5-VAChT-NET	Δ(69,74)	0.09510581	0.0951	0.5091362
main_imaging	ni5-VAChT-NET	Δ(70,75)	0.09053815	0.1085	0.5544124
main_imaging	ni5-VAChT-NET	Δ(71,76)	0.08514844	0.1279	0.6048115
main_imaging	ni5-VAChT-NET	Δ(72,77)	0.07891007	0.1562	0.6328857
main_imaging	ni5-VAChT-NET	Δ(73,78)	0.07191696	0.1925	0.6427727
main_imaging	ni5-VAChT-NET	Δ(74,79)	0.06437194	0.2359	0.68157685
main_imaging	ni5-VAChT-NET	Δ(75,80)	0.056557372	0.2938	0.7330942
main_imaging	ni5-VAChT-NET	Δ(76,81)	0.04878651	0.346	0.78396314
main_imaging	ni5-VAChT-NET	Δ(77,82)	0.041362233	0.3993	0.8021951
main_imaging	ni5-VAChT-NET	Δ(78,83)	0.034626577	0.4489	0.83796567
main_imaging	ni5-VAChT-NET	Δ(79,84)	0.028796984	0.4959	0.8560062
main_imaging	ni5-VAChT-NET	Δ(80,85)	0.023902744	0.5348	0.8775234
main_imaging	ni5-VAChT-NET	Δ(81,86)	0.019854212	0.5682	0.8832796
main_imaging	ni5-VAChT-NET	Δ(82,87)	0.01650112	0.5972	0.8832796
main_imaging	ni5-VAChT-NET	Δ(83,88)	0.013638205	0.6232	0.88476574
main_imaging	ni5-VAChT-NET	Δ(84,89)	0.0110746985	0.6502	0.88476574
main_imaging	ni5-VAChT-NET	Δ(85,90)	0.008653536	0.6783	0.8883954
main_imaging	ni6-CBF-CMRglu	Δ(5,30)	0.23155521	0.0001	0.0031888888
main_imaging	ni6-CBF-CMRglu	Δ(5,10)	0.15426727	0.0055	0.062721856
main_imaging	ni6-CBF-CMRglu	Δ(6,11)	0.162875	0.0035	0.04274468
main_imaging	ni6-CBF-CMRglu	Δ(7,12)	0.17162019	0.0025	0.034717742
main_imaging	ni6-CBF-CMRglu	Δ(8,13)	0.180165	0.0019	0.02772712
main_imaging	ni6-CBF-CMRglu	Δ(9,14)	0.1880093	0.0016	0.0246
main_imaging	ni6-CBF-CMRglu	Δ(10,15)	0.19449118	0.0012	0.019869233
main_imaging	ni6-CBF-CMRglu	Δ(11,16)	0.19886199	0.001	0.017049506
main_imaging	ni6-CBF-CMRglu	Δ(12,17)	0.20044617	0.0007	0.012823404
main_imaging	ni6-CBF-CMRglu	Δ(13,18)	0.19887209	0.0008	0.014202061
main_imaging	ni6-CBF-CMRglu	Δ(14,19)	0.19429198	0.0012	0.019869233
main_imaging	ni6-CBF-CMRglu	Δ(15,20)	0.18747474	0.0022	0.0308
main_imaging	ni6-CBF-CMRglu	Δ(16,21)	0.17969842	0.0032	0.040221896
main_imaging	ni6-CBF-CMRglu	Δ(17,22)	0.17251588	0.0065	0.07039623
main_imaging	ni6-CBF-CMRglu	Δ(18,23)	0.16754378	0.009	0.08903523
main_imaging	ni6-CBF-CMRglu	Δ(19,24)	0.16639286	0.0094	0.09093708
main_imaging	ni6-CBF-CMRglu	Δ(20,25)	0.17025271	0.0086	0.08659769
main_imaging	ni6-CBF-CMRglu	Δ(21,26)	0.17924672	0.0067	0.07121851
main_imaging	ni6-CBF-CMRglu	Δ(22,27)	0.19297293	0.0039	0.046963636
main_imaging	ni6-CBF-CMRglu	Δ(23,28)	0.21027714	0.0018	0.026492307
main_imaging	ni6-CBF-CMRglu	Δ(24,29)	0.22884269	0.0008	0.014202061
main_imaging	ni6-CBF-CMRglu	Δ(25,30)	0.2458276	0.0004	0.008103529
main_imaging	ni6-CBF-CMRglu	Δ(26,31)	0.2592127	0.0002	0.0052984613
main_imaging	ni6-CBF-CMRglu	Δ(27,32)	0.26708287	0.0001	0.0031888888
main_imaging	ni6-CBF-CMRglu	Δ(28,33)	0.2679888	0.0001	0.0031888888
main_imaging	ni6-CBF-CMRglu	Δ(29,34)	0.2614801	0.0001	0.0031888888
main_imaging	ni6-CBF-CMRglu	Δ(30,35)	0.24832436	0.0001	0.0031888888
main_imaging	ni6-CBF-CMRglu	Δ(31,36)	0.23026398	0.0002	0.0052984613
main_imaging	ni6-CBF-CMRglu	Δ(32,37)	0.20944652	0.0008	0.014202061
main_imaging	ni6-CBF-CMRglu	Δ(33,38)	0.18786421	0.0027	0.03632344
main_imaging	ni6-CBF-CMRglu	Δ(34,39)	0.16701226	0.0063	0.06909937
main_imaging	ni6-CBF-CMRglu	Δ(35,40)	0.14781655	0.0152	0.13286498
main_imaging	ni6-CBF-CMRglu	Δ(36,41)	0.13072532	0.0284	0.20634937
main_imaging	ni6-CBF-CMRglu	Δ(37,42)	0.11584982	0.0477	0.3123171
main_imaging	ni6-CBF-CMRglu	Δ(38,43)	0.10310316	0.0759	0.438536
main_imaging	ni6-CBF-CMRglu	Δ(39,44)	0.09228818	0.1036	0.537347
main_imaging	ni6-CBF-CMRglu	Δ(40,45)	0.08316854	0.1343	0.6126173
main_imaging	ni6-CBF-CMRglu	Δ(41,46)	0.07549258	0.1649	0.6361939
main_imaging	ni6-CBF-CMRglu	Δ(42,47)	0.069011346	0.1956	0.6427727
main_imaging	ni6-CBF-CMRglu	Δ(43,48)	0.06346915	0.224	0.6627629
main_imaging	ni6-CBF-CMRglu	Δ(44,49)	0.058605548	0.256	0.69636923
main_imaging	ni6-CBF-CMRglu	Δ(45,50)	0.054128226	0.2885	0.729511
main_imaging	ni6-CBF-CMRglu	Δ(46,51)	0.04971707	0.3221	0.7684604
main_imaging	ni6-CBF-CMRglu	Δ(47,52)	0.04504102	0.3547	0.78638
main_imaging	ni6-CBF-CMRglu	Δ(48,53)	0.039822273	0.3907	0.8005082
main_imaging	ni6-CBF-CMRglu	Δ(49,54)	0.033976063	0.4276	0.82794374
main_imaging	ni6-CBF-CMRglu	Δ(50,55)	0.027806457	0.4689	0.84554154
main_imaging	ni6-CBF-CMRglu	Δ(51,56)	0.02187779	0.5075	0.8661097
main_imaging	ni6-CBF-CMRglu	Δ(52,57)	0.016695531	0.544	0.87925386
main_imaging	ni6-CBF-CMRglu	Δ(53,58)	0.012510755	0.5711	0.8832796
main_imaging	ni6-CBF-CMRglu	Δ(54,59)	0.009301455	0.5949	0.8832796
main_imaging	ni6-CBF-CMRglu	Δ(55,60)	0.0069050174	0.6154	0.88383555
main_imaging	ni6-CBF-CMRglu	Δ(56,61)	0.0051539894	0.6301	0.88476574
main_imaging	ni6-CBF-CMRglu	Δ(57,62)	0.0039057808	0.6445	0.88476574
main_imaging	ni6-CBF-CMRglu	Δ(58,63)	0.0030529336	0.6482	0.88476574
main_imaging	ni6-CBF-CMRglu	Δ(59,64)	0.0025171812	0.6508	0.88476574
main_imaging	ni6-CBF-CMRglu	Δ(60,65)	0.0022451489	0.6492	0.88476574
main_imaging	ni6-CBF-CMRglu	Δ(61,66)	0.0021998128	0.6432	0.88476574
main_imaging	ni6-CBF-CMRglu	Δ(62,67)	0.002358307	0.6303	0.88476574
main_imaging	ni6-CBF-CMRglu	Δ(63,68)	0.0027069254	0.6195	0.88476574
main_imaging	ni6-CBF-CMRglu	Δ(64,69)	0.0032379446	0.6025	0.8832796
main_imaging	ni6-CBF-CMRglu	Δ(65,70)	0.0039450843	0.583	0.8832796
main_imaging	ni6-CBF-CMRglu	Δ(66,71)	0.004820076	0.5618	0.8832796
main_imaging	ni6-CBF-CMRglu	Δ(67,72)	0.005850224	0.5414	0.8775234
main_imaging	ni6-CBF-CMRglu	Δ(68,73)	0.0070107277	0.5263	0.874796
main_imaging	ni6-CBF-CMRglu	Δ(69,74)	0.008263857	0.5102	0.8665986
main_imaging	ni6-CBF-CMRglu	Δ(70,75)	0.0095549235	0.4953	0.8560062
main_imaging	ni6-CBF-CMRglu	Δ(71,76)	0.010815455	0.487	0.8550861
main_imaging	ni6-CBF-CMRglu	Δ(72,77)	0.011966986	0.4864	0.8550861
main_imaging	ni6-CBF-CMRglu	Δ(73,78)	0.0129342675	0.4915	0.8550861
main_imaging	ni6-CBF-CMRglu	Δ(74,79)	0.013656116	0.4999	0.85774124
main_imaging	ni6-CBF-CMRglu	Δ(75,80)	0.014097493	0.5127	0.86878884
main_imaging	ni6-CBF-CMRglu	Δ(76,81)	0.014253168	0.5245	0.874796
main_imaging	ni6-CBF-CMRglu	Δ(77,82)	0.014151803	0.5366	0.8775234
main_imaging	ni6-CBF-CMRglu	Δ(78,83)	0.013879058	0.5525	0.8832796
main_imaging	ni6-CBF-CMRglu	Δ(79,84)	0.0135553	0.5666	0.8832796
main_imaging	ni6-CBF-CMRglu	Δ(80,85)	0.013287637	0.5771	0.8832796
main_imaging	ni6-CBF-CMRglu	Δ(81,86)	0.013160782	0.5858	0.8832796
main_imaging	ni6-CBF-CMRglu	Δ(82,87)	0.013237842	0.5919	0.8832796
main_imaging	ni6-CBF-CMRglu	Δ(83,88)	0.013537351	0.595	0.8832796
main_imaging	ni6-CBF-CMRglu	Δ(84,89)	0.01405708	0.5964	0.8832796
main_imaging	ni6-CBF-CMRglu	Δ(85,90)	0.014793284	0.5963	0.8832796
main_imaging	ni7-COX1	Δ(5,30)	0.021509422	0.3459	0.78396314
main_imaging	ni7-COX1	Δ(5,10)	0.13625047	0.0154	0.13393334
main_imaging	ni7-COX1	Δ(6,11)	0.120543815	0.0234	0.17826872
main_imaging	ni7-COX1	Δ(7,12)	0.1027338	0.0419	0.27965814
main_imaging	ni7-COX1	Δ(8,13)	0.08315933	0.0702	0.41973752
main_imaging	ni7-COX1	Δ(9,14)	0.06251207	0.1218	0.59692794
main_imaging	ni7-COX1	Δ(10,15)	0.041922122	0.2169	0.65641797
main_imaging	ni7-COX1	Δ(11,16)	0.02296125	0.3589	0.78729403
main_imaging	ni7-COX1	Δ(12,17)	0.0074670915	0.5443	0.87925386
main_imaging	ni7-COX1	Δ(13,18)	-0.002844234	0.7589	0.9204
main_imaging	ni7-COX1	Δ(14,19)	-0.0068931277	0.9712	0.9920883
main_imaging	ni7-COX1	Δ(15,20)	-0.0046475157	0.8247	0.9486529
main_imaging	ni7-COX1	Δ(16,21)	0.0027946287	0.6528	0.8850248
main_imaging	ni7-COX1	Δ(17,22)	0.0134930825	0.5144	0.86928046
main_imaging	ni7-COX1	Δ(18,23)	0.025127402	0.4121	0.8116032
main_imaging	ni7-COX1	Δ(19,24)	0.03538193	0.3452	0.78396314
main_imaging	ni7-COX1	Δ(20,25)	0.04251187	0.3082	0.7517286
main_imaging	ni7-COX1	Δ(21,26)	0.04595451	0.2935	0.7330942
main_imaging	ni7-COX1	Δ(22,27)	0.045764137	0.2928	0.7330942
main_imaging	ni7-COX1	Δ(23,28)	0.04250045	0.3097	0.7536482
main_imaging	ni7-COX1	Δ(24,29)	0.037260577	0.3411	0.7819987
main_imaging	ni7-COX1	Δ(25,30)	0.03112575	0.3854	0.8005082
main_imaging	ni7-COX1	Δ(26,31)	0.024413044	0.4435	0.8346525
main_imaging	ni7-COX1	Δ(27,32)	0.017493855	0.5079	0.8661097
main_imaging	ni7-COX1	Δ(28,33)	0.010858719	0.5803	0.8832796
main_imaging	ni7-COX1	Δ(29,34)	0.0050090207	0.6594	0.8850248
main_imaging	ni7-COX1	Δ(30,35)	0.00031392838	0.7325	0.9100758
main_imaging	ni7-COX1	Δ(31,36)	-0.0030774372	0.8045	0.93725
main_imaging	ni7-COX1	Δ(32,37)	-0.0052427775	0.8689	0.9576215
main_imaging	ni7-COX1	Δ(33,38)	-0.006413871	0.9276	0.98478866
main_imaging	ni7-COX1	Δ(34,39)	-0.0068822526	0.9761	0.99223393
main_imaging	ni7-COX1	Δ(35,40)	-0.006927861	0.9873	0.99668795
main_imaging	ni7-COX1	Δ(36,41)	-0.006778881	0.959	0.9920883
main_imaging	ni7-COX1	Δ(37,42)	-0.0066002537	0.9423	0.9857326
main_imaging	ni7-COX1	Δ(38,43)	-0.0064951857	0.9353	0.9857326
main_imaging	ni7-COX1	Δ(39,44)	-0.0065118717	0.9366	0.9857326
main_imaging	ni7-COX1	Δ(40,45)	-0.0066448306	0.9493	0.9894468
main_imaging	ni7-COX1	Δ(41,46)	-0.0068327175	0.9683	0.9920883
main_imaging	ni7-COX1	Δ(42,47)	-0.0069442913	0.9991	0.9996806
main_imaging	ni7-COX1	Δ(43,48)	-0.006757927	0.9607	0.9920883
main_imaging	ni7-COX1	Δ(44,49)	-0.005931971	0.9075	0.9742612
main_imaging	ni7-COX1	Δ(45,50)	-0.0039804764	0.8453	0.95186156
main_imaging	ni7-COX1	Δ(46,51)	-0.00028076625	0.7722	0.9215027
main_imaging	ni7-COX1	Δ(47,52)	0.0058358866	0.6901	0.89148706
main_imaging	ni7-COX1	Δ(48,53)	0.014841808	0.6024	0.8832796
main_imaging	ni7-COX1	Δ(49,54)	0.02639855	0.5131	0.86878884
main_imaging	ni7-COX1	Δ(50,55)	0.039048124	0.4301	0.82794374
main_imaging	ni7-COX1	Δ(51,56)	0.050943937	0.3614	0.789377
main_imaging	ni7-COX1	Δ(52,57)	0.060680818	0.3065	0.74986386
main_imaging	ni7-COX1	Δ(53,58)	0.06766407	0.2638	0.7034383
main_imaging	ni7-COX1	Δ(54,59)	0.072090305	0.2387	0.6865002
main_imaging	ni7-COX1	Δ(55,60)	0.074493036	0.2212	0.66129583
main_imaging	ni7-COX1	Δ(56,61)	0.07532697	0.2098	0.65094703
main_imaging	ni7-COX1	Δ(57,62)	0.07493088	0.2029	0.6429219
main_imaging	ni7-COX1	Δ(58,63)	0.07353629	0.1988	0.6427727
main_imaging	ni7-COX1	Δ(59,64)	0.071295455	0.1985	0.6427727
main_imaging	ni7-COX1	Δ(60,65)	0.068296306	0.1995	0.6427727
main_imaging	ni7-COX1	Δ(61,66)	0.0645926	0.2044	0.6429219
main_imaging	ni7-COX1	Δ(62,67)	0.06021	0.2108	0.6511505
main_imaging	ni7-COX1	Δ(63,68)	0.05516565	0.2239	0.6627629
main_imaging	ni7-COX1	Δ(64,69)	0.049477298	0.2417	0.6913744
main_imaging	ni7-COX1	Δ(65,70)	0.04318742	0.2675	0.7081096
main_imaging	ni7-COX1	Δ(66,71)	0.036371946	0.2933	0.7330942
main_imaging	ni7-COX1	Δ(67,72)	0.029164635	0.3382	0.7785834
main_imaging	ni7-COX1	Δ(68,73)	0.02177174	0.3919	0.8005082
main_imaging	ni7-COX1	Δ(69,74)	0.014484831	0.4653	0.84554154
main_imaging	ni7-COX1	Δ(70,75)	0.0076726084	0.5563	0.8832796
main_imaging	ni7-COX1	Δ(71,76)	0.0017527628	0.6593	0.8850248
main_imaging	ni7-COX1	Δ(72,77)	-0.0028585875	0.7703	0.9215027
main_imaging	ni7-COX1	Δ(73,78)	-0.005821195	0.8877	0.9680934
main_imaging	ni7-COX1	Δ(74,79)	-0.0069365925	0.9906	0.99668795
main_imaging	ni7-COX1	Δ(75,80)	-0.0061902157	0.9138	0.9791933
main_imaging	ni7-COX1	Δ(76,81)	-0.0037484388	0.8289	0.9508236
main_imaging	ni7-COX1	Δ(77,82)	7.958011e-05	0.7497	0.9189707
main_imaging	ni7-COX1	Δ(78,83)	0.0048791612	0.679	0.8883954
main_imaging	ni7-COX1	Δ(79,84)	0.010280105	0.6211	0.88476574
main_imaging	ni7-COX1	Δ(80,85)	0.016079677	0.5749	0.8832796
main_imaging	ni7-COX1	Δ(81,86)	0.022265393	0.5299	0.87671465
main_imaging	ni7-COX1	Δ(82,87)	0.029001342	0.4916	0.8550861
main_imaging	ni7-COX1	Δ(83,88)	0.036575798	0.4525	0.8387567
main_imaging	ni7-COX1	Δ(84,89)	0.04535724	0.4102	0.8100509
main_imaging	ni7-COX1	Δ(85,90)	0.05580698	0.3715	0.7946869
main_imaging	ni8-H3	Δ(5,30)	0.019335315	0.3175	0.76359636
main_imaging	ni8-H3	Δ(5,10)	0.004139334	0.5012	0.8587726
main_imaging	ni8-H3	Δ(6,11)	0.0060938527	0.4653	0.84554154
main_imaging	ni8-H3	Δ(7,12)	0.008371716	0.4369	0.8340289
main_imaging	ni8-H3	Δ(8,13)	0.010977217	0.4039	0.8068629
main_imaging	ni8-H3	Δ(9,14)	0.013877297	0.375	0.7991955
main_imaging	ni8-H3	Δ(10,15)	0.016982289	0.3533	0.78638
main_imaging	ni8-H3	Δ(11,16)	0.02013272	0.3312	0.7721226
main_imaging	ni8-H3	Δ(12,17)	0.023102839	0.3154	0.7596067
main_imaging	ni8-H3	Δ(13,18)	0.025632242	0.31	0.7536482
main_imaging	ni8-H3	Δ(14,19)	0.027485508	0.315	0.7596067
main_imaging	ni8-H3	Δ(15,20)	0.028517857	0.3209	0.7684604
main_imaging	ni8-H3	Δ(16,21)	0.028711308	0.3314	0.7721226
main_imaging	ni8-H3	Δ(17,22)	0.02816277	0.3492	0.78638
main_imaging	ni8-H3	Δ(18,23)	0.027036052	0.3671	0.7931571
main_imaging	ni8-H3	Δ(19,24)	0.025499571	0.3841	0.8005082
main_imaging	ni8-H3	Δ(20,25)	0.023667907	0.4087	0.8088062
main_imaging	ni8-H3	Δ(21,26)	0.021557264	0.4303	0.82794374
main_imaging	ni8-H3	Δ(22,27)	0.01910936	0.4585	0.8431735
main_imaging	ni8-H3	Δ(23,28)	0.016242797	0.4907	0.8550861
main_imaging	ni8-H3	Δ(24,29)	0.01292529	0.5273	0.87543297
main_imaging	ni8-H3	Δ(25,30)	0.009231645	0.5776	0.8832796
main_imaging	ni8-H3	Δ(26,31)	0.0053418297	0.632	0.88476574
main_imaging	ni8-H3	Δ(27,32)	0.0015355124	0.6954	0.8949767
main_imaging	ni8-H3	Δ(28,33)	-0.0018485892	0.7668	0.9204
main_imaging	ni8-H3	Δ(29,34)	-0.004493272	0.836	0.95186156
main_imaging	ni8-H3	Δ(30,35)	-0.0061941156	0.9054	0.9742612
main_imaging	ni8-H3	Δ(31,36)	-0.0069093006	0.9797	0.9926824
main_imaging	ni8-H3	Δ(32,37)	-0.0067438427	0.9505	0.9895774
main_imaging	ni8-H3	Δ(33,38)	-0.0058923396	0.889	0.9682846
main_imaging	ni8-H3	Δ(34,39)	-0.0045727296	0.8343	0.95186156
main_imaging	ni8-H3	Δ(35,40)	-0.002981932	0.7857	0.92855716
main_imaging	ni8-H3	Δ(36,41)	-0.001276192	0.7433	0.915567
main_imaging	ni8-H3	Δ(37,42)	0.00042955912	0.7111	0.9029413
main_imaging	ni8-H3	Δ(38,43)	0.0020550536	0.6845	0.8908914
main_imaging	ni8-H3	Δ(39,44)	0.003541069	0.6602	0.8854084
main_imaging	ni8-H3	Δ(40,45)	0.0048392336	0.6441	0.88476574
main_imaging	ni8-H3	Δ(41,46)	0.005903481	0.6327	0.88476574
main_imaging	ni8-H3	Δ(42,47)	0.006682905	0.6264	0.88476574
main_imaging	ni8-H3	Δ(43,48)	0.00711071	0.6274	0.88476574
main_imaging	ni8-H3	Δ(44,49)	0.0071088527	0.633	0.88476574
main_imaging	ni8-H3	Δ(45,50)	0.006586243	0.6481	0.88476574
main_imaging	ni8-H3	Δ(46,51)	0.005463905	0.6654	0.8875436
main_imaging	ni8-H3	Δ(47,52)	0.0037098993	0.6925	0.8925786
main_imaging	ni8-H3	Δ(48,53)	0.0014119392	0.7301	0.9100758
main_imaging	ni8-H3	Δ(49,54)	-0.0011514543	0.7748	0.9226871
main_imaging	ni8-H3	Δ(50,55)	-0.0035499271	0.8298	0.9508236
main_imaging	ni8-H3	Δ(51,56)	-0.0054024807	0.8842	0.96633047
main_imaging	ni8-H3	Δ(52,57)	-0.0065266183	0.9384	0.9857326
main_imaging	ni8-H3	Δ(53,58)	-0.006937657	0.9901	0.99668795
main_imaging	ni8-H3	Δ(54,59)	-0.0067483303	0.9587	0.9920883
main_imaging	ni8-H3	Δ(55,60)	-0.0060686297	0.9061	0.9742612
main_imaging	ni8-H3	Δ(56,61)	-0.0049720407	0.8566	0.95473474
main_imaging	ni8-H3	Δ(57,62)	-0.0034963677	0.8051	0.93725
main_imaging	ni8-H3	Δ(58,63)	-0.0016508454	0.7532	0.91970176
main_imaging	ni8-H3	Δ(59,64)	0.00057922216	0.7011	0.8981011
main_imaging	ni8-H3	Δ(60,65)	0.0032245065	0.6454	0.88476574
main_imaging	ni8-H3	Δ(61,66)	0.006329116	0.5857	0.8832796
main_imaging	ni8-H3	Δ(62,67)	0.009945131	0.5292	0.87671465
main_imaging	ni8-H3	Δ(63,68)	0.014129245	0.4721	0.84682935
main_imaging	ni8-H3	Δ(64,69)	0.018932639	0.4124	0.8116032
main_imaging	ni8-H3	Δ(65,70)	0.024393504	0.3587	0.78729403
main_imaging	ni8-H3	Δ(66,71)	0.030519672	0.3058	0.74986386
main_imaging	ni8-H3	Δ(67,72)	0.037273508	0.2595	0.69929343
main_imaging	ni8-H3	Δ(68,73)	0.044548903	0.2227	0.6627629
main_imaging	ni8-H3	Δ(69,74)	0.05215243	0.1891	0.64236027
main_imaging	ni8-H3	Δ(70,75)	0.0597974	0.1642	0.6361939
main_imaging	ni8-H3	Δ(71,76)	0.067111336	0.144	0.62147367
main_imaging	ni8-H3	Δ(72,77)	0.073674664	0.1332	0.6126173
main_imaging	ni8-H3	Δ(73,78)	0.07907667	0.1234	0.59692794
main_imaging	ni8-H3	Δ(74,79)	0.08299238	0.1231	0.59692794
main_imaging	ni8-H3	Δ(75,80)	0.085239	0.1285	0.6048115
main_imaging	ni8-H3	Δ(76,81)	0.085800394	0.1389	0.6153162
main_imaging	ni8-H3	Δ(77,82)	0.08486238	0.1556	0.6328857
main_imaging	ni8-H3	Δ(78,83)	0.08312878	0.1728	0.63666266
main_imaging	ni8-H3	Δ(79,84)	0.08148173	0.1868	0.64236027
main_imaging	ni8-H3	Δ(80,85)	0.08065219	0.1978	0.6427727
main_imaging	ni8-H3	Δ(81,86)	0.08124668	0.2041	0.6429219
main_imaging	ni8-H3	Δ(82,87)	0.083815224	0.2023	0.6429219
main_imaging	ni8-H3	Δ(83,88)	0.088655174	0.1946	0.6427727
main_imaging	ni8-H3	Δ(84,89)	0.09605784	0.181	0.64236027
main_imaging	ni8-H3	Δ(85,90)	0.10652085	0.1604	0.6361939
main_imaging	ni9-D2	Δ(5,30)	0.3747509	0.0001	0.0031888888
main_imaging	ni9-D2	Δ(5,10)	0.2963055	0.0002	0.0052984613
main_imaging	ni9-D2	Δ(6,11)	0.31045118	0.0001	0.0031888888
main_imaging	ni9-D2	Δ(7,12)	0.32430193	0.0001	0.0031888888
main_imaging	ni9-D2	Δ(8,13)	0.3370773	0.0001	0.0031888888
main_imaging	ni9-D2	Δ(9,14)	0.34769544	0.0001	0.0031888888
main_imaging	ni9-D2	Δ(10,15)	0.35480264	0.0001	0.0031888888
main_imaging	ni9-D2	Δ(11,16)	0.35695046	0.0001	0.0031888888
main_imaging	ni9-D2	Δ(12,17)	0.35292897	0.0001	0.0031888888
main_imaging	ni9-D2	Δ(13,18)	0.34221214	0.0001	0.0031888888
main_imaging	ni9-D2	Δ(14,19)	0.32531682	0.0001	0.0031888888
main_imaging	ni9-D2	Δ(15,20)	0.3038837	0.0001	0.0031888888
main_imaging	ni9-D2	Δ(16,21)	0.280344	0.0003	0.006623077
main_imaging	ni9-D2	Δ(17,22)	0.2573732	0.0005	0.009674158
main_imaging	ni9-D2	Δ(18,23)	0.23741463	0.001	0.017049506
main_imaging	ni9-D2	Δ(19,24)	0.22247542	0.0016	0.0246
main_imaging	ni9-D2	Δ(20,25)	0.21353017	0.0022	0.0308
main_imaging	ni9-D2	Δ(21,26)	0.20985022	0.0022	0.0308
main_imaging	ni9-D2	Δ(22,27)	0.21001497	0.0021	0.030134998
main_imaging	ni9-D2	Δ(23,28)	0.21189678	0.0018	0.026492307
main_imaging	ni9-D2	Δ(24,29)	0.21251792	0.0015	0.023697248
main_imaging	ni9-D2	Δ(25,30)	0.20908071	0.0014	0.02232222
main_imaging	ni9-D2	Δ(26,31)	0.20042314	0.0017	0.025678948
main_imaging	ni9-D2	Δ(27,32)	0.1861022	0.0028	0.036527272
main_imaging	ni9-D2	Δ(28,33)	0.16654263	0.0068	0.071838036
main_imaging	ni9-D2	Δ(29,34)	0.14312491	0.0173	0.14391595
main_imaging	ni9-D2	Δ(30,35)	0.11789975	0.0402	0.27146822
main_imaging	ni9-D2	Δ(31,36)	0.093034565	0.0885	0.4843467
main_imaging	ni9-D2	Δ(32,37)	0.07027113	0.1658	0.6361939
main_imaging	ni9-D2	Δ(33,38)	0.050660428	0.2639	0.7034383
main_imaging	ni9-D2	Δ(34,39)	0.034576647	0.3625	0.789377
main_imaging	ni9-D2	Δ(35,40)	0.021907311	0.4666	0.84554154
main_imaging	ni9-D2	Δ(36,41)	0.012268529	0.5635	0.8832796
main_imaging	ni9-D2	Δ(37,42)	0.005174724	0.6493	0.88476574
main_imaging	ni9-D2	Δ(38,43)	0.00014254416	0.7299	0.9100758
main_imaging	ni9-D2	Δ(39,44)	-0.0032579256	0.8083	0.93725
main_imaging	ni9-D2	Δ(40,45)	-0.0053859726	0.8747	0.96104735
main_imaging	ni9-D2	Δ(41,46)	-0.0065339115	0.937	0.9857326
main_imaging	ni9-D2	Δ(42,47)	-0.006935887	0.9909	0.99668795
main_imaging	ni9-D2	Δ(43,48)	-0.006784793	0.9618	0.9920883
main_imaging	ni9-D2	Δ(44,49)	-0.0062477957	0.9242	0.98331624
main_imaging	ni9-D2	Δ(45,50)	-0.0054842085	0.893	0.96957505
main_imaging	ni9-D2	Δ(46,51)	-0.004659291	0.867	0.9570346
main_imaging	ni9-D2	Δ(47,52)	-0.00395058	0.8486	0.95186156
main_imaging	ni9-D2	Δ(48,53)	-0.003529624	0.8379	0.95186156
main_imaging	ni9-D2	Δ(49,54)	-0.0034690867	0.8345	0.95186156
main_imaging	ni9-D2	Δ(50,55)	-0.0036941213	0.8413	0.95186156
main_imaging	ni9-D2	Δ(51,56)	-0.004056373	0.8474	0.95186156
main_imaging	ni9-D2	Δ(52,57)	-0.0044088145	0.8549	0.9534571
main_imaging	ni9-D2	Δ(53,58)	-0.0046508596	0.8585	0.9556154
main_imaging	ni9-D2	Δ(54,59)	-0.004756714	0.8613	0.95606416
main_imaging	ni9-D2	Δ(55,60)	-0.0047425525	0.8549	0.9534571
main_imaging	ni9-D2	Δ(56,61)	-0.0046175355	0.8483	0.95186156
main_imaging	ni9-D2	Δ(57,62)	-0.0043810327	0.8338	0.95186156
main_imaging	ni9-D2	Δ(58,63)	-0.00402494	0.8201	0.94588894
main_imaging	ni9-D2	Δ(59,64)	-0.003533149	0.801	0.9364033
main_imaging	ni9-D2	Δ(60,65)	-0.0028833544	0.7785	0.9232624
main_imaging	ni9-D2	Δ(61,66)	-0.0020463683	0.7486	0.9189707
main_imaging	ni9-D2	Δ(62,67)	-0.0009872282	0.7183	0.9042385
main_imaging	ni9-D2	Δ(63,68)	0.00033416308	0.681	0.8883954
main_imaging	ni9-D2	Δ(64,69)	0.0019605884	0.6409	0.88476574
main_imaging	ni9-D2	Δ(65,70)	0.0039358106	0.6045	0.8832796
main_imaging	ni9-D2	Δ(66,71)	0.0062967986	0.5611	0.8832796
main_imaging	ni9-D2	Δ(67,72)	0.009066562	0.5226	0.873706
main_imaging	ni9-D2	Δ(68,73)	0.012242719	0.478	0.8503264
main_imaging	ni9-D2	Δ(69,74)	0.01578501	0.4419	0.8340289
main_imaging	ni9-D2	Δ(70,75)	0.0196048	0.4132	0.8122493
main_imaging	ni9-D2	Δ(71,76)	0.023559265	0.3847	0.8005082
main_imaging	ni9-D2	Δ(72,77)	0.027461814	0.367	0.7931571
main_imaging	ni9-D2	Δ(73,78)	0.031099172	0.3579	0.78710574
main_imaging	ni9-D2	Δ(74,79)	0.03426679	0.3577	0.78710574
main_imaging	ni9-D2	Δ(75,80)	0.03680212	0.3609	0.789377
main_imaging	ni9-D2	Δ(76,81)	0.038610246	0.3686	0.7932809
main_imaging	ni9-D2	Δ(77,82)	0.039652854	0.3799	0.8005082
main_imaging	ni9-D2	Δ(78,83)	0.03985638	0.393	0.8005082
main_imaging	ni9-D2	Δ(79,84)	0.0392223	0.4063	0.8088062
main_imaging	ni9-D2	Δ(80,85)	0.037823208	0.4234	0.82570195
main_imaging	ni9-D2	Δ(81,86)	0.03572243	0.4447	0.83473855
main_imaging	ni9-D2	Δ(82,87)	0.03293978	0.469	0.84554154
main_imaging	ni9-D2	Δ(83,88)	0.029503321	0.4982	0.8570433
main_imaging	ni9-D2	Δ(84,89)	0.025419068	0.5335	0.8775234
main_imaging	ni9-D2	Δ(85,90)	0.020658439	0.5705	0.8832796
main_imaging	ni10-TSPO	Δ(5,30)	0.0041539446	0.4422	0.8340289
main_imaging	ni10-TSPO	Δ(5,10)	-0.0049916534	0.7412	0.9154827
main_imaging	ni10-TSPO	Δ(6,11)	-0.004382429	0.7068	0.9011503
main_imaging	ni10-TSPO	Δ(7,12)	-0.003619993	0.6679	0.8883954
main_imaging	ni10-TSPO	Δ(8,13)	-0.0026757782	0.6321	0.88476574
main_imaging	ni10-TSPO	Δ(9,14)	-0.0015255369	0.5956	0.8832796
main_imaging	ni10-TSPO	Δ(10,15)	-0.00015766997	0.5569	0.8832796
main_imaging	ni10-TSPO	Δ(11,16)	0.0014159505	0.5204	0.8725694
main_imaging	ni10-TSPO	Δ(12,17)	0.0031529388	0.4895	0.8550861
main_imaging	ni10-TSPO	Δ(13,18)	0.0049784537	0.465	0.84554154
main_imaging	ni10-TSPO	Δ(14,19)	0.0067987726	0.4481	0.83796567
main_imaging	ni10-TSPO	Δ(15,20)	0.008525348	0.4319	0.82913244
main_imaging	ni10-TSPO	Δ(16,21)	0.010101288	0.4194	0.8216232
main_imaging	ni10-TSPO	Δ(17,22)	0.011514184	0.4109	0.8105038
main_imaging	ni10-TSPO	Δ(18,23)	0.012796571	0.4045	0.80712515
main_imaging	ni10-TSPO	Δ(19,24)	0.014009819	0.3968	0.8005082
main_imaging	ni10-TSPO	Δ(20,25)	0.015223897	0.3878	0.8005082
main_imaging	ni10-TSPO	Δ(21,26)	0.016479159	0.3781	0.8005082
main_imaging	ni10-TSPO	Δ(22,27)	0.017763948	0.3658	0.7931571
main_imaging	ni10-TSPO	Δ(23,28)	0.019007206	0.3526	0.78638
main_imaging	ni10-TSPO	Δ(24,29)	0.020094177	0.3397	0.7799512
main_imaging	ni10-TSPO	Δ(25,30)	0.020891853	0.333	0.7721226
main_imaging	ni10-TSPO	Δ(26,31)	0.021262325	0.3287	0.7721226
main_imaging	ni10-TSPO	Δ(27,32)	0.021088244	0.3263	0.7721226
main_imaging	ni10-TSPO	Δ(28,33)	0.020319445	0.3336	0.7721226
main_imaging	ni10-TSPO	Δ(29,34)	0.019003823	0.3468	0.78474325
main_imaging	ni10-TSPO	Δ(30,35)	0.017285112	0.3623	0.789377
main_imaging	ni10-TSPO	Δ(31,36)	0.015363412	0.3842	0.8005082
main_imaging	ni10-TSPO	Δ(32,37)	0.013440523	0.4058	0.808782
main_imaging	ni10-TSPO	Δ(33,38)	0.011681568	0.4285	0.82794374
main_imaging	ni10-TSPO	Δ(34,39)	0.010194747	0.4504	0.83796567
main_imaging	ni10-TSPO	Δ(35,40)	0.009040475	0.4684	0.84554154
main_imaging	ni10-TSPO	Δ(36,41)	0.008247599	0.4813	0.8526735
main_imaging	ni10-TSPO	Δ(37,42)	0.007831239	0.4903	0.8550861
main_imaging	ni10-TSPO	Δ(38,43)	0.0078046056	0.4913	0.8550861
main_imaging	ni10-TSPO	Δ(39,44)	0.008190942	0.4886	0.8550861
main_imaging	ni10-TSPO	Δ(40,45)	0.009033632	0.4794	0.8510586
main_imaging	ni10-TSPO	Δ(41,46)	0.010394102	0.4649	0.84554154
main_imaging	ni10-TSPO	Δ(42,47)	0.012364468	0.444	0.8346812
main_imaging	ni10-TSPO	Δ(43,48)	0.015057014	0.4214	0.8241
main_imaging	ni10-TSPO	Δ(44,49)	0.018598069	0.3897	0.8005082
main_imaging	ni10-TSPO	Δ(45,50)	0.023092689	0.3555	0.78638
main_imaging	ni10-TSPO	Δ(46,51)	0.028566815	0.3184	0.76458716
main_imaging	ni10-TSPO	Δ(47,52)	0.03485874	0.2831	0.72436583
main_imaging	ni10-TSPO	Δ(48,53)	0.04151109	0.2496	0.69636923
main_imaging	ni10-TSPO	Δ(49,54)	0.047654618	0.2209	0.66129583
main_imaging	ni10-TSPO	Δ(50,55)	0.052364472	0.1994	0.6427727
main_imaging	ni10-TSPO	Δ(51,56)	0.055219505	0.186	0.64236027
main_imaging	ni10-TSPO	Δ(52,57)	0.056420706	0.1767	0.64236027
main_imaging	ni10-TSPO	Δ(53,58)	0.056531448	0.1734	0.63666266
main_imaging	ni10-TSPO	Δ(54,59)	0.056122705	0.1671	0.6361939
main_imaging	ni10-TSPO	Δ(55,60)	0.05556429	0.1638	0.6361939
main_imaging	ni10-TSPO	Δ(56,61)	0.055067696	0.1606	0.6361939
main_imaging	ni10-TSPO	Δ(57,62)	0.05473896	0.154	0.63263
main_imaging	ni10-TSPO	Δ(58,63)	0.054625686	0.1479	0.6288489
main_imaging	ni10-TSPO	Δ(59,64)	0.054738615	0.143	0.62026703
main_imaging	ni10-TSPO	Δ(60,65)	0.05506882	0.1367	0.6134625
main_imaging	ni10-TSPO	Δ(61,66)	0.055590678	0.13	0.605717
main_imaging	ni10-TSPO	Δ(62,67)	0.05626636	0.1223	0.59692794
main_imaging	ni10-TSPO	Δ(63,68)	0.057043023	0.1147	0.57921815
main_imaging	ni10-TSPO	Δ(64,69)	0.0578513	0.1083	0.5544124
main_imaging	ni10-TSPO	Δ(65,70)	0.058601547	0.1005	0.527625
main_imaging	ni10-TSPO	Δ(66,71)	0.059180636	0.0955	0.5091362
main_imaging	ni10-TSPO	Δ(67,72)	0.059453227	0.0924	0.4987862
main_imaging	ni10-TSPO	Δ(68,73)	0.059264604	0.0943	0.5074519
main_imaging	ni10-TSPO	Δ(69,74)	0.058454957	0.0969	0.511846
main_imaging	ni10-TSPO	Δ(70,75)	0.056876745	0.1033	0.537347
main_imaging	ni10-TSPO	Δ(71,76)	0.054428574	0.117	0.58229476
main_imaging	ni10-TSPO	Δ(72,77)	0.05107794	0.1338	0.6126173
main_imaging	ni10-TSPO	Δ(73,78)	0.04688781	0.1559	0.6328857
main_imaging	ni10-TSPO	Δ(74,79)	0.042015336	0.1888	0.64236027
main_imaging	ni10-TSPO	Δ(75,80)	0.036693625	0.2314	0.67367435
main_imaging	ni10-TSPO	Δ(76,81)	0.031188441	0.2751	0.7176734
main_imaging	ni10-TSPO	Δ(77,82)	0.025783882	0.3304	0.7721226
main_imaging	ni10-TSPO	Δ(78,83)	0.0208974	0.3841	0.8005082
main_imaging	ni10-TSPO	Δ(79,84)	0.016830215	0.4325	0.8293597
main_imaging	ni10-TSPO	Δ(80,85)	0.013674937	0.4741	0.8477676
main_imaging	ni10-TSPO	Δ(81,86)	0.011414951	0.5108	0.8665986
main_imaging	ni10-TSPO	Δ(82,87)	0.009995849	0.5341	0.8775234
main_imaging	ni10-TSPO	Δ(83,88)	0.009297269	0.5515	0.8832796
main_imaging	ni10-TSPO	Δ(84,89)	0.009229407	0.5571	0.8832796
main_imaging	ni10-TSPO	Δ(85,90)	0.009780724	0.5591	0.8832796
main_imaging	mr1-myelin	Δ(5,30)	0.015097123	0.3884	0.8005082
main_imaging	mr1-myelin	Δ(5,10)	0.042588666	0.1695	0.6366182
main_imaging	mr1-myelin	Δ(6,11)	0.03901259	0.1888	0.64236027
main_imaging	mr1-myelin	Δ(7,12)	0.03471291	0.214	0.65144444
main_imaging	mr1-myelin	Δ(8,13)	0.0297057	0.2528	0.69636923
main_imaging	mr1-myelin	Δ(9,14)	0.024080992	0.3045	0.74986386
main_imaging	mr1-myelin	Δ(10,15)	0.018031484	0.3689	0.7932809
main_imaging	mr1-myelin	Δ(11,16)	0.011874345	0.4551	0.8399595
main_imaging	mr1-myelin	Δ(12,17)	0.0060354434	0.5499	0.8832796
main_imaging	mr1-myelin	Δ(13,18)	0.0009790154	0.6539	0.8850248
main_imaging	mr1-myelin	Δ(14,19)	-0.002909285	0.7626	0.9204
main_imaging	mr1-myelin	Δ(15,20)	-0.005440211	0.8596	0.95606416
main_imaging	mr1-myelin	Δ(16,21)	-0.0066828094	0.9405	0.9857326
main_imaging	mr1-myelin	Δ(17,22)	-0.006935039	0.9881	0.99668795
main_imaging	mr1-myelin	Δ(18,23)	-0.0066264705	0.9345	0.9857326
main_imaging	mr1-myelin	Δ(19,24)	-0.0062070577	0.9006	0.97352993
main_imaging	mr1-myelin	Δ(20,25)	-0.0060157394	0.8901	0.9688699
main_imaging	mr1-myelin	Δ(21,26)	-0.0061530513	0.8969	0.9715762
main_imaging	mr1-myelin	Δ(22,27)	-0.0065187346	0.9262	0.9844401
main_imaging	mr1-myelin	Δ(23,28)	-0.0068676607	0.967	0.9920883
main_imaging	mr1-myelin	Δ(24,29)	-0.006906984	0.9787	0.9925332
main_imaging	mr1-myelin	Δ(25,30)	-0.0064345445	0.9243	0.98331624
main_imaging	mr1-myelin	Δ(26,31)	-0.0053373254	0.8616	0.95606416
main_imaging	mr1-myelin	Δ(27,32)	-0.0035740128	0.8062	0.93725
main_imaging	mr1-myelin	Δ(28,33)	-0.0012126616	0.7513	0.9189707
main_imaging	mr1-myelin	Δ(29,34)	0.0015613734	0.6989	0.89798254
main_imaging	mr1-myelin	Δ(30,35)	0.0044837636	0.6492	0.88476574
main_imaging	mr1-myelin	Δ(31,36)	0.0072809886	0.6107	0.8832796
main_imaging	mr1-myelin	Δ(32,37)	0.009734412	0.5816	0.8832796
main_imaging	mr1-myelin	Δ(33,38)	0.011713818	0.5619	0.8832796
main_imaging	mr1-myelin	Δ(34,39)	0.013170644	0.546	0.8806707
main_imaging	mr1-myelin	Δ(35,40)	0.01411212	0.5389	0.8775234
main_imaging	mr1-myelin	Δ(36,41)	0.014574269	0.5353	0.8775234
main_imaging	mr1-myelin	Δ(37,42)	0.01460287	0.5375	0.8775234
main_imaging	mr1-myelin	Δ(38,43)	0.014238061	0.5443	0.87925386
main_imaging	mr1-myelin	Δ(39,44)	0.013505769	0.5551	0.8832796
main_imaging	mr1-myelin	Δ(40,45)	0.012422301	0.5717	0.8832796
main_imaging	mr1-myelin	Δ(41,46)	0.010990392	0.5898	0.8832796
main_imaging	mr1-myelin	Δ(42,47)	0.009208255	0.6138	0.8832796
main_imaging	mr1-myelin	Δ(43,48)	0.0070738727	0.6433	0.88476574
main_imaging	mr1-myelin	Δ(44,49)	0.0046089757	0.6757	0.8883954
main_imaging	mr1-myelin	Δ(45,50)	0.0018792243	0.7225	0.9069367
main_imaging	mr1-myelin	Δ(46,51)	-0.0009630535	0.7732	0.92205703
main_imaging	mr1-myelin	Δ(47,52)	-0.0036457928	0.8328	0.95186156
main_imaging	mr1-myelin	Δ(48,53)	-0.005764724	0.9014	0.9737835
main_imaging	mr1-myelin	Δ(49,54)	-0.0068550534	0.9725	0.9920883
main_imaging	mr1-myelin	Δ(50,55)	-0.0067282817	0.9569	0.9920883
main_imaging	mr1-myelin	Δ(51,56)	-0.0056677796	0.8927	0.96957505
main_imaging	mr1-myelin	Δ(52,57)	-0.0042395466	0.8427	0.95186156
main_imaging	mr1-myelin	Δ(53,58)	-0.002993071	0.8068	0.93725
main_imaging	mr1-myelin	Δ(54,59)	-0.0022315749	0.7862	0.92855716
main_imaging	mr1-myelin	Δ(55,60)	-0.0020097888	0.7783	0.9232624
main_imaging	mr1-myelin	Δ(56,61)	-0.002275173	0.7768	0.9232624
main_imaging	mr1-myelin	Δ(57,62)	-0.0029240437	0.7852	0.92855716
main_imaging	mr1-myelin	Δ(58,63)	-0.0038315896	0.8074	0.93725
main_imaging	mr1-myelin	Δ(59,64)	-0.004856221	0.8376	0.95186156
main_imaging	mr1-myelin	Δ(60,65)	-0.0058411574	0.8781	0.9637273
main_imaging	mr1-myelin	Δ(61,66)	-0.006606344	0.9295	0.9857326
main_imaging	mr1-myelin	Δ(62,67)	-0.0069430177	0.995	0.9974169
main_imaging	mr1-myelin	Δ(63,68)	-0.0066053583	0.9343	0.9857326
main_imaging	mr1-myelin	Δ(64,69)	-0.0053055496	0.8485	0.95186156
main_imaging	mr1-myelin	Δ(65,70)	-0.0027142712	0.751	0.9189707
main_imaging	mr1-myelin	Δ(66,71)	0.0015310775	0.6424	0.88476574
main_imaging	mr1-myelin	Δ(67,72)	0.00780229	0.539	0.8775234
main_imaging	mr1-myelin	Δ(68,73)	0.01643818	0.4387	0.8340289
main_imaging	mr1-myelin	Δ(69,74)	0.027680568	0.3391	0.7796131
main_imaging	mr1-myelin	Δ(70,75)	0.041597947	0.256	0.69636923
main_imaging	mr1-myelin	Δ(71,76)	0.05800732	0.1893	0.64236027
main_imaging	mr1-myelin	Δ(72,77)	0.07642993	0.1389	0.6153162
main_imaging	mr1-myelin	Δ(73,78)	0.096104994	0.1013	0.5302085
main_imaging	mr1-myelin	Δ(74,79)	0.116081566	0.0728	0.4278553
main_imaging	mr1-myelin	Δ(75,80)	0.13536617	0.0546	0.34189528
main_imaging	mr1-myelin	Δ(76,81)	0.15308139	0.0407	0.27377108
main_imaging	mr1-myelin	Δ(77,82)	0.16857655	0.0317	0.22371885
main_imaging	mr1-myelin	Δ(78,83)	0.181481	0.0271	0.20028412
main_imaging	mr1-myelin	Δ(79,84)	0.19202304	0.0246	0.18579473
main_imaging	mr1-myelin	Δ(80,85)	0.20084997	0.0222	0.17297918
main_imaging	mr1-myelin	Δ(81,86)	0.20873985	0.0203	0.16258885
main_imaging	mr1-myelin	Δ(82,87)	0.21642645	0.0189	0.15279718
main_imaging	mr1-myelin	Δ(83,88)	0.22440141	0.0171	0.14294273
main_imaging	mr1-myelin	Δ(84,89)	0.23289894	0.016	0.13776001
main_imaging	mr1-myelin	Δ(85,90)	0.24193671	0.0149	0.13157846
main_cell	combined_cell_markers	Δ(5,30)	0.48786023	0.0001	0.0002827586
main_cell	combined_cell_markers	Δ(5,10)	0.4468301	0.0001	0.0002827586
main_cell	combined_cell_markers	Δ(6,11)	0.45478964	0.0001	0.0002827586
main_cell	combined_cell_markers	Δ(7,12)	0.46349514	0.0001	0.0002827586
main_cell	combined_cell_markers	Δ(8,13)	0.47297537	0.0001	0.0002827586
main_cell	combined_cell_markers	Δ(9,14)	0.48314974	0.0001	0.0002827586
main_cell	combined_cell_markers	Δ(10,15)	0.4937687	0.0001	0.0002827586
main_cell	combined_cell_markers	Δ(11,16)	0.50438666	0.0001	0.0002827586
main_cell	combined_cell_markers	Δ(12,17)	0.51437056	0.0001	0.0002827586
main_cell	combined_cell_markers	Δ(13,18)	0.5230033	0.0001	0.0002827586
main_cell	combined_cell_markers	Δ(14,19)	0.5296483	0.0001	0.0002827586
main_cell	combined_cell_markers	Δ(15,20)	0.53393877	0.0001	0.0002827586
main_cell	combined_cell_markers	Δ(16,21)	0.5358604	0.0001	0.0002827586
main_cell	combined_cell_markers	Δ(17,22)	0.5357022	0.0001	0.0002827586
main_cell	combined_cell_markers	Δ(18,23)	0.5338753	0.0001	0.0002827586
main_cell	combined_cell_markers	Δ(19,24)	0.53067946	0.0001	0.0002827586
main_cell	combined_cell_markers	Δ(20,25)	0.52610445	0.0001	0.0002827586
main_cell	combined_cell_markers	Δ(21,26)	0.5197632	0.0001	0.0002827586
main_cell	combined_cell_markers	Δ(22,27)	0.5108997	0.0001	0.0002827586
main_cell	combined_cell_markers	Δ(23,28)	0.49868023	0.0001	0.0002827586
main_cell	combined_cell_markers	Δ(24,29)	0.4827096	0.0001	0.0002827586
main_cell	combined_cell_markers	Δ(25,30)	0.46336693	0.0001	0.0002827586
main_cell	combined_cell_markers	Δ(26,31)	0.44134384	0.0001	0.0002827586
main_cell	combined_cell_markers	Δ(27,32)	0.41797605	0.0001	0.0002827586
main_cell	combined_cell_markers	Δ(28,33)	0.39515382	0.0001	0.0002827586
main_cell	combined_cell_markers	Δ(29,34)	0.3749482	0.0001	0.0002827586
main_cell	combined_cell_markers	Δ(30,35)	0.3590339	0.0001	0.0002827586
main_cell	combined_cell_markers	Δ(31,36)	0.34828523	0.0001	0.0002827586
main_cell	combined_cell_markers	Δ(32,37)	0.34268454	0.0001	0.0002827586
main_cell	combined_cell_markers	Δ(33,38)	0.34154797	0.0002	0.0005466667
main_cell	combined_cell_markers	Δ(34,39)	0.34387296	0.0003	0.0006648649
main_cell	combined_cell_markers	Δ(35,40)	0.3486341	0.0003	0.0006648649
main_cell	combined_cell_markers	Δ(36,41)	0.3549363	0.0004	0.0008410256
main_cell	combined_cell_markers	Δ(37,42)	0.36207876	0.0004	0.0008410256
main_cell	combined_cell_markers	Δ(38,43)	0.36955687	0.0005	0.001025
main_cell	combined_cell_markers	Δ(39,44)	0.37700683	0.0006	0.0011714286
main_cell	combined_cell_markers	Δ(40,45)	0.38414982	0.0006	0.0011714286
main_cell	combined_cell_markers	Δ(41,46)	0.39077854	0.0003	0.0006648649
main_cell	combined_cell_markers	Δ(42,47)	0.39669067	0.0003	0.0006648649
main_cell	combined_cell_markers	Δ(43,48)	0.40165606	0.0003	0.0006648649
main_cell	combined_cell_markers	Δ(44,49)	0.4053866	0.0003	0.0006648649
main_cell	combined_cell_markers	Δ(45,50)	0.40754345	0.0003	0.0006648649
main_cell	combined_cell_markers	Δ(46,51)	0.40773916	0.001	0.0019069768
main_cell	combined_cell_markers	Δ(47,52)	0.40564588	0.0019	0.0035409092
main_cell	combined_cell_markers	Δ(48,53)	0.40120602	0.0036	0.0056185187
main_cell	combined_cell_markers	Δ(49,54)	0.39489648	0.0046	0.0065034484
main_cell	combined_cell_markers	Δ(50,55)	0.38771266	0.0056	0.007175
main_cell	combined_cell_markers	Δ(51,56)	0.38066894	0.0053	0.0071245898
main_cell	combined_cell_markers	Δ(52,57)	0.37436628	0.0054	0.0071419356
main_cell	combined_cell_markers	Δ(53,58)	0.36886406	0.005	0.006833333
main_cell	combined_cell_markers	Δ(54,59)	0.36393747	0.0046	0.0065034484
main_cell	combined_cell_markers	Δ(55,60)	0.35934675	0.0034	0.0054666665
main_cell	combined_cell_markers	Δ(56,61)	0.3548979	0.0032	0.0054666665
main_cell	combined_cell_markers	Δ(57,62)	0.35043272	0.0033	0.0054666665
main_cell	combined_cell_markers	Δ(58,63)	0.3458321	0.0037	0.0056185187
main_cell	combined_cell_markers	Δ(59,64)	0.34102026	0.0037	0.0056185187
main_cell	combined_cell_markers	Δ(60,65)	0.33593255	0.004	0.0059636366
main_cell	combined_cell_markers	Δ(61,66)	0.33053842	0.0045	0.0065034484
main_cell	combined_cell_markers	Δ(62,67)	0.32483697	0.0055	0.00715873
main_cell	combined_cell_markers	Δ(63,68)	0.3188607	0.006	0.0075692306
main_cell	combined_cell_markers	Δ(64,69)	0.31268013	0.0067	0.0082
main_cell	combined_cell_markers	Δ(65,70)	0.30643263	0.0085	0.01025
main_cell	combined_cell_markers	Δ(66,71)	0.3003187	0.0108	0.012651429
main_cell	combined_cell_markers	Δ(67,72)	0.29462114	0.0142	0.016172223
main_cell	combined_cell_markers	Δ(68,73)	0.28970212	0.0184	0.02038919
main_cell	combined_cell_markers	Δ(69,74)	0.28599533	0.0222	0.024272
main_cell	combined_cell_markers	Δ(70,75)	0.28396207	0.0263	0.028007792
main_cell	combined_cell_markers	Δ(71,76)	0.2840225	0.0292	0.030308861
main_cell	combined_cell_markers	Δ(72,77)	0.286482	0.0325	0.0325
main_cell	combined_cell_markers	Δ(73,78)	0.29144692	0.032	0.032395065
main_cell	combined_cell_markers	Δ(74,79)	0.29876918	0.0296	0.03034
main_cell	combined_cell_markers	Δ(75,80)	0.3080703	0.0268	0.028174357
main_cell	combined_cell_markers	Δ(76,81)	0.31879684	0.0232	0.025031578
main_cell	combined_cell_markers	Δ(77,82)	0.33029878	0.0181	0.020331508
main_cell	combined_cell_markers	Δ(78,83)	0.34179938	0.0132	0.015245071
main_cell	combined_cell_markers	Δ(79,84)	0.3527449	0.01	0.011884058
main_cell	combined_cell_markers	Δ(80,85)	0.3629273	0.0067	0.0082
main_cell	combined_cell_markers	Δ(81,86)	0.3723854	0.0049	0.0068101697
main_cell	combined_cell_markers	Δ(82,87)	0.38127473	0.0034	0.0054666665
main_cell	combined_cell_markers	Δ(83,88)	0.3897854	0.0026	0.00453617
main_cell	combined_cell_markers	Δ(84,89)	0.39798665	0.0026	0.00453617
main_cell	combined_cell_markers	Δ(85,90)	0.40573287	0.0022	0.0040088887
main_cell	ce1-Ex7-In4-Ex5-Ex4-In1	Δ(5,30)	0.019035751	0.2542	0.69636923
main_cell	ce1-Ex7-In4-Ex5-Ex4-In1	Δ(5,10)	0.07758553	0.0217	0.1706274
main_cell	ce1-Ex7-In4-Ex5-Ex4-In1	Δ(6,11)	0.07127618	0.029	0.20982352
main_cell	ce1-Ex7-In4-Ex5-Ex4-In1	Δ(7,12)	0.063697234	0.0412	0.27605605
main_cell	ce1-Ex7-In4-Ex5-Ex4-In1	Δ(8,13)	0.05485547	0.0618	0.37871742
main_cell	ce1-Ex7-In4-Ex5-Ex4-In1	Δ(9,14)	0.044894665	0.0953	0.5091362
main_cell	ce1-Ex7-In4-Ex5-Ex4-In1	Δ(10,15)	0.03415609	0.1464	0.62711644
main_cell	ce1-Ex7-In4-Ex5-Ex4-In1	Δ(11,16)	0.023226006	0.2342	0.6778024
main_cell	ce1-Ex7-In4-Ex5-Ex4-In1	Δ(12,17)	0.012914521	0.3559	0.78638
main_cell	ce1-Ex7-In4-Ex5-Ex4-In1	Δ(13,18)	0.0041349106	0.5108	0.8665986
main_cell	ce1-Ex7-In4-Ex5-Ex4-In1	Δ(14,19)	-0.002316596	0.685	0.8908914
main_cell	ce1-Ex7-In4-Ex5-Ex4-In1	Δ(15,20)	-0.005991502	0.8625	0.95606416
main_cell	ce1-Ex7-In4-Ex5-Ex4-In1	Δ(16,21)	-0.006923783	0.9782	0.9925332
main_cell	ce1-Ex7-In4-Ex5-Ex4-In1	Δ(17,22)	-0.00559631	0.8423	0.95186156
main_cell	ce1-Ex7-In4-Ex5-Ex4-In1	Δ(18,23)	-0.0027834119	0.7295	0.9100758
main_cell	ce1-Ex7-In4-Ex5-Ex4-In1	Δ(19,24)	0.0006253624	0.6424	0.88476574
main_cell	ce1-Ex7-In4-Ex5-Ex4-In1	Δ(20,25)	0.0038555646	0.5835	0.8832796
main_cell	ce1-Ex7-In4-Ex5-Ex4-In1	Δ(21,26)	0.006506349	0.5391	0.8775234
main_cell	ce1-Ex7-In4-Ex5-Ex4-In1	Δ(22,27)	0.008425234	0.5085	0.8661097
main_cell	ce1-Ex7-In4-Ex5-Ex4-In1	Δ(23,28)	0.00965021	0.493	0.8560062
main_cell	ce1-Ex7-In4-Ex5-Ex4-In1	Δ(24,29)	0.010409559	0.4805	0.85213286
main_cell	ce1-Ex7-In4-Ex5-Ex4-In1	Δ(25,30)	0.010941325	0.4728	0.84703785
main_cell	ce1-Ex7-In4-Ex5-Ex4-In1	Δ(26,31)	0.011183355	0.4684	0.84554154
main_cell	ce1-Ex7-In4-Ex5-Ex4-In1	Δ(27,32)	0.011049819	0.4704	0.84554154
main_cell	ce1-Ex7-In4-Ex5-Ex4-In1	Δ(28,33)	0.0104978485	0.4751	0.84779507
main_cell	ce1-Ex7-In4-Ex5-Ex4-In1	Δ(29,34)	0.009552021	0.4856	0.8550861
main_cell	ce1-Ex7-In4-Ex5-Ex4-In1	Δ(30,35)	0.008303887	0.4971	0.8560062
main_cell	ce1-Ex7-In4-Ex5-Ex4-In1	Δ(31,36)	0.0068878476	0.5151	0.86961
main_cell	ce1-Ex7-In4-Ex5-Ex4-In1	Δ(32,37)	0.0054415297	0.5376	0.8775234
main_cell	ce1-Ex7-In4-Ex5-Ex4-In1	Δ(33,38)	0.0040740697	0.5661	0.8832796
main_cell	ce1-Ex7-In4-Ex5-Ex4-In1	Δ(34,39)	0.0028586101	0.589	0.8832796
main_cell	ce1-Ex7-In4-Ex5-Ex4-In1	Δ(35,40)	0.0018314666	0.6086	0.8832796
main_cell	ce1-Ex7-In4-Ex5-Ex4-In1	Δ(36,41)	0.0010038824	0.6263	0.88476574
main_cell	ce1-Ex7-In4-Ex5-Ex4-In1	Δ(37,42)	0.0003718651	0.6454	0.88476574
main_cell	ce1-Ex7-In4-Ex5-Ex4-In1	Δ(38,43)	-7.380971e-05	0.6592	0.8850248
main_cell	ce1-Ex7-In4-Ex5-Ex4-In1	Δ(39,44)	-0.00034060003	0.6692	0.8883954
main_cell	ce1-Ex7-In4-Ex5-Ex4-In1	Δ(40,45)	-0.00043413576	0.6726	0.8883954
main_cell	ce1-Ex7-In4-Ex5-Ex4-In1	Δ(41,46)	-0.0003530178	0.6746	0.8883954
main_cell	ce1-Ex7-In4-Ex5-Ex4-In1	Δ(42,47)	-8.9433546e-05	0.6734	0.8883954
main_cell	ce1-Ex7-In4-Ex5-Ex4-In1	Δ(43,48)	0.00037094334	0.6683	0.8883954
main_cell	ce1-Ex7-In4-Ex5-Ex4-In1	Δ(44,49)	0.0010424978	0.6578	0.8850248
main_cell	ce1-Ex7-In4-Ex5-Ex4-In1	Δ(45,50)	0.0019358782	0.6449	0.88476574
main_cell	ce1-Ex7-In4-Ex5-Ex4-In1	Δ(46,51)	0.003039904	0.628	0.88476574
main_cell	ce1-Ex7-In4-Ex5-Ex4-In1	Δ(47,52)	0.0043010083	0.6098	0.8832796
main_cell	ce1-Ex7-In4-Ex5-Ex4-In1	Δ(48,53)	0.005598852	0.5942	0.8832796
main_cell	ce1-Ex7-In4-Ex5-Ex4-In1	Δ(49,54)	0.006683055	0.5835	0.8832796
main_cell	ce1-Ex7-In4-Ex5-Ex4-In1	Δ(50,55)	0.0072613377	0.5742	0.8832796
main_cell	ce1-Ex7-In4-Ex5-Ex4-In1	Δ(51,56)	0.007195613	0.5729	0.8832796
main_cell	ce1-Ex7-In4-Ex5-Ex4-In1	Δ(52,57)	0.00652563	0.58	0.8832796
main_cell	ce1-Ex7-In4-Ex5-Ex4-In1	Δ(53,58)	0.0053949235	0.5896	0.8832796
main_cell	ce1-Ex7-In4-Ex5-Ex4-In1	Δ(54,59)	0.003982947	0.6046	0.8832796
main_cell	ce1-Ex7-In4-Ex5-Ex4-In1	Δ(55,60)	0.0024423387	0.6256	0.88476574
main_cell	ce1-Ex7-In4-Ex5-Ex4-In1	Δ(56,61)	0.0008688287	0.649	0.88476574
main_cell	ce1-Ex7-In4-Ex5-Ex4-In1	Δ(57,62)	-0.0006750239	0.6791	0.8883954
main_cell	ce1-Ex7-In4-Ex5-Ex4-In1	Δ(58,63)	-0.0021456154	0.7124	0.9029413
main_cell	ce1-Ex7-In4-Ex5-Ex4-In1	Δ(59,64)	-0.003504236	0.7514	0.9189707
main_cell	ce1-Ex7-In4-Ex5-Ex4-In1	Δ(60,65)	-0.0047110873	0.7924	0.9326324
main_cell	ce1-Ex7-In4-Ex5-Ex4-In1	Δ(61,66)	-0.005718552	0.8396	0.95186156
main_cell	ce1-Ex7-In4-Ex5-Ex4-In1	Δ(62,67)	-0.0064679747	0.8995	0.97305983
main_cell	ce1-Ex7-In4-Ex5-Ex4-In1	Δ(63,68)	-0.006886433	0.9654	0.9920883
main_cell	ce1-Ex7-In4-Ex5-Ex4-In1	Δ(64,69)	-0.006885092	0.962	0.9920883
main_cell	ce1-Ex7-In4-Ex5-Ex4-In1	Δ(65,70)	-0.0063595413	0.8808	0.96484584
main_cell	ce1-Ex7-In4-Ex5-Ex4-In1	Δ(66,71)	-0.0051938095	0.797	0.93381333
main_cell	ce1-Ex7-In4-Ex5-Ex4-In1	Δ(67,72)	-0.0032688375	0.7103	0.90268385
main_cell	ce1-Ex7-In4-Ex5-Ex4-In1	Δ(68,73)	-0.00047829648	0.6192	0.88476574
main_cell	ce1-Ex7-In4-Ex5-Ex4-In1	Δ(69,74)	0.00324884	0.533	0.8775234
main_cell	ce1-Ex7-In4-Ex5-Ex4-In1	Δ(70,75)	0.007921821	0.4584	0.8431735
main_cell	ce1-Ex7-In4-Ex5-Ex4-In1	Δ(71,76)	0.013462149	0.3905	0.8005082
main_cell	ce1-Ex7-In4-Ex5-Ex4-In1	Δ(72,77)	0.019687712	0.3332	0.7721226
main_cell	ce1-Ex7-In4-Ex5-Ex4-In1	Δ(73,78)	0.026321642	0.2918	0.7330942
main_cell	ce1-Ex7-In4-Ex5-Ex4-In1	Δ(74,79)	0.03302479	0.2563	0.69636923
main_cell	ce1-Ex7-In4-Ex5-Ex4-In1	Δ(75,80)	0.03944906	0.2288	0.672344
main_cell	ce1-Ex7-In4-Ex5-Ex4-In1	Δ(76,81)	0.04529097	0.211	0.6511505
main_cell	ce1-Ex7-In4-Ex5-Ex4-In1	Δ(77,82)	0.050352287	0.1973	0.6427727
main_cell	ce1-Ex7-In4-Ex5-Ex4-In1	Δ(78,83)	0.05469868	0.1868	0.64236027
main_cell	ce1-Ex7-In4-Ex5-Ex4-In1	Δ(79,84)	0.058655232	0.1815	0.64236027
main_cell	ce1-Ex7-In4-Ex5-Ex4-In1	Δ(80,85)	0.0626536	0.1733	0.63666266
main_cell	ce1-Ex7-In4-Ex5-Ex4-In1	Δ(81,86)	0.06717685	0.163	0.6361939
main_cell	ce1-Ex7-In4-Ex5-Ex4-In1	Δ(82,87)	0.0727416	0.152	0.63112336
main_cell	ce1-Ex7-In4-Ex5-Ex4-In1	Δ(83,88)	0.07973995	0.1377	0.6153162
main_cell	ce1-Ex7-In4-Ex5-Ex4-In1	Δ(84,89)	0.08853417	0.1232	0.59692794
main_cell	ce1-Ex7-In4-Ex5-Ex4-In1	Δ(85,90)	0.09957825	0.1033	0.537347
main_cell	ce2-Oligo-Endo	Δ(5,30)	0.0010206914	0.4597	0.84392685
main_cell	ce2-Oligo-Endo	Δ(5,10)	0.003995477	0.3808	0.8005082
main_cell	ce2-Oligo-Endo	Δ(6,11)	0.0036114922	0.3899	0.8005082
main_cell	ce2-Oligo-Endo	Δ(7,12)	0.0031635303	0.4018	0.80453444
main_cell	ce2-Oligo-Endo	Δ(8,13)	0.002632492	0.4178	0.8203553
main_cell	ce2-Oligo-Endo	Δ(9,14)	0.002000491	0.4415	0.8340289
main_cell	ce2-Oligo-Endo	Δ(10,15)	0.0012550256	0.4621	0.84554154
main_cell	ce2-Oligo-Endo	Δ(11,16)	0.00039666786	0.4895	0.8550861
main_cell	ce2-Oligo-Endo	Δ(12,17)	-0.0005533788	0.5259	0.874796
main_cell	ce2-Oligo-Endo	Δ(13,18)	-0.0015515627	0.5672	0.8832796
main_cell	ce2-Oligo-Endo	Δ(14,19)	-0.0025361767	0.6139	0.8832796
main_cell	ce2-Oligo-Endo	Δ(15,20)	-0.003440372	0.6577	0.8850248
main_cell	ce2-Oligo-Endo	Δ(16,21)	-0.004209063	0.7014	0.8981011
main_cell	ce2-Oligo-Endo	Δ(17,22)	-0.0048102275	0.731	0.9100758
main_cell	ce2-Oligo-Endo	Δ(18,23)	-0.0052324804	0.7635	0.9204
main_cell	ce2-Oligo-Endo	Δ(19,24)	-0.0054761344	0.7821	0.926256
main_cell	ce2-Oligo-Endo	Δ(20,25)	-0.0055499426	0.7907	0.9315525
main_cell	ce2-Oligo-Endo	Δ(21,26)	-0.00547227	0.7888	0.9303518
main_cell	ce2-Oligo-Endo	Δ(22,27)	-0.005247212	0.7711	0.9215027
main_cell	ce2-Oligo-Endo	Δ(23,28)	-0.004877025	0.7424	0.9154827
main_cell	ce2-Oligo-Endo	Δ(24,29)	-0.0043878895	0.7177	0.9042385
main_cell	ce2-Oligo-Endo	Δ(25,30)	-0.0038262235	0.6887	0.8912514
main_cell	ce2-Oligo-Endo	Δ(26,31)	-0.0032194406	0.6591	0.8850248
main_cell	ce2-Oligo-Endo	Δ(27,32)	-0.0026046704	0.6345	0.88476574
main_cell	ce2-Oligo-Endo	Δ(28,33)	-0.002029654	0.6139	0.8832796
main_cell	ce2-Oligo-Endo	Δ(29,34)	-0.0015392264	0.5968	0.8832796
main_cell	ce2-Oligo-Endo	Δ(30,35)	-0.0011666606	0.5854	0.8832796
main_cell	ce2-Oligo-Endo	Δ(31,36)	-0.00092162006	0.5797	0.8832796
main_cell	ce2-Oligo-Endo	Δ(32,37)	-0.0007929486	0.5744	0.8832796
main_cell	ce2-Oligo-Endo	Δ(33,38)	-0.0007554792	0.5746	0.8832796
main_cell	ce2-Oligo-Endo	Δ(34,39)	-0.0007800646	0.5773	0.8832796
main_cell	ce2-Oligo-Endo	Δ(35,40)	-0.00083870854	0.5799	0.8832796
main_cell	ce2-Oligo-Endo	Δ(36,41)	-0.00090931455	0.5856	0.8832796
main_cell	ce2-Oligo-Endo	Δ(37,42)	-0.0009753275	0.5896	0.8832796
main_cell	ce2-Oligo-Endo	Δ(38,43)	-0.0010250774	0.5923	0.8832796
main_cell	ce2-Oligo-Endo	Δ(39,44)	-0.0010522298	0.5959	0.8832796
main_cell	ce2-Oligo-Endo	Δ(40,45)	-0.0010533179	0.5987	0.8832796
main_cell	ce2-Oligo-Endo	Δ(41,46)	-0.0010278842	0.5997	0.8832796
main_cell	ce2-Oligo-Endo	Δ(42,47)	-0.0009792004	0.6003	0.8832796
main_cell	ce2-Oligo-Endo	Δ(43,48)	-0.0009158982	0.6002	0.8832796
main_cell	ce2-Oligo-Endo	Δ(44,49)	-0.00085315213	0.5995	0.8832796
main_cell	ce2-Oligo-Endo	Δ(45,50)	-0.0008155174	0.602	0.8832796
main_cell	ce2-Oligo-Endo	Δ(46,51)	-0.00084142404	0.6096	0.8832796
main_cell	ce2-Oligo-Endo	Δ(47,52)	-0.000977297	0.6145	0.8832796
main_cell	ce2-Oligo-Endo	Δ(48,53)	-0.0012727068	0.6295	0.88476574
main_cell	ce2-Oligo-Endo	Δ(49,54)	-0.0017390582	0.6445	0.88476574
main_cell	ce2-Oligo-Endo	Δ(50,55)	-0.0023226398	0.6634	0.8862489
main_cell	ce2-Oligo-Endo	Δ(51,56)	-0.0029291695	0.6842	0.8908914
main_cell	ce2-Oligo-Endo	Δ(52,57)	-0.0034703137	0.7039	0.8991957
main_cell	ce2-Oligo-Endo	Δ(53,58)	-0.003890138	0.7189	0.9042385
main_cell	ce2-Oligo-Endo	Δ(54,59)	-0.0041792598	0.7315	0.9100758
main_cell	ce2-Oligo-Endo	Δ(55,60)	-0.004354936	0.7345	0.91058964
main_cell	ce2-Oligo-Endo	Δ(56,61)	-0.0044333604	0.736	0.91122496
main_cell	ce2-Oligo-Endo	Δ(57,62)	-0.0044262977	0.7323	0.9100758
main_cell	ce2-Oligo-Endo	Δ(58,63)	-0.0043397215	0.7257	0.9095018
main_cell	ce2-Oligo-Endo	Δ(59,64)	-0.0041749123	0.7134	0.90329033
main_cell	ce2-Oligo-Endo	Δ(60,65)	-0.0039290134	0.6993	0.89798254
main_cell	ce2-Oligo-Endo	Δ(61,66)	-0.0035952742	0.6797	0.8883954
main_cell	ce2-Oligo-Endo	Δ(62,67)	-0.0031644881	0.6593	0.8850248
main_cell	ce2-Oligo-Endo	Δ(63,68)	-0.002624354	0.635	0.88476574
main_cell	ce2-Oligo-Endo	Δ(64,69)	-0.0019613206	0.6075	0.8832796
main_cell	ce2-Oligo-Endo	Δ(65,70)	-0.0011614254	0.5801	0.8832796
main_cell	ce2-Oligo-Endo	Δ(66,71)	-0.00021402197	0.5517	0.8832796
main_cell	ce2-Oligo-Endo	Δ(67,72)	0.00088866695	0.5263	0.874796
main_cell	ce2-Oligo-Endo	Δ(68,73)	0.0021433171	0.497	0.8560062
main_cell	ce2-Oligo-Endo	Δ(69,74)	0.0035337987	0.4677	0.84554154
main_cell	ce2-Oligo-Endo	Δ(70,75)	0.0050274073	0.443	0.83462363
main_cell	ce2-Oligo-Endo	Δ(71,76)	0.0065737166	0.4218	0.8241
main_cell	ce2-Oligo-Endo	Δ(72,77)	0.008106024	0.408	0.8088062
main_cell	ce2-Oligo-Endo	Δ(73,78)	0.009550604	0.3982	0.8019888
main_cell	ce2-Oligo-Endo	Δ(74,79)	0.01083855	0.391	0.8005082
main_cell	ce2-Oligo-Endo	Δ(75,80)	0.011916251	0.3845	0.8005082
main_cell	ce2-Oligo-Endo	Δ(76,81)	0.012754372	0.385	0.8005082
main_cell	ce2-Oligo-Endo	Δ(77,82)	0.013355243	0.3886	0.8005082
main_cell	ce2-Oligo-Endo	Δ(78,83)	0.013788179	0.3949	0.8005082
main_cell	ce2-Oligo-Endo	Δ(79,84)	0.014170696	0.3956	0.8005082
main_cell	ce2-Oligo-Endo	Δ(80,85)	0.014619847	0.397	0.8005082
main_cell	ce2-Oligo-Endo	Δ(81,86)	0.015242872	0.3929	0.8005082
main_cell	ce2-Oligo-Endo	Δ(82,87)	0.016134681	0.3895	0.8005082
main_cell	ce2-Oligo-Endo	Δ(83,88)	0.017339706	0.3797	0.8005082
main_cell	ce2-Oligo-Endo	Δ(84,89)	0.01887864	0.369	0.7932809
main_cell	ce2-Oligo-Endo	Δ(85,90)	0.020773852	0.3562	0.78638
main_cell	ce3-Micro-OPC	Δ(5,30)	0.23116568	0.0001	0.0031888888
main_cell	ce3-Micro-OPC	Δ(5,10)	0.16957198	0.0005	0.009674158
main_cell	ce3-Micro-OPC	Δ(6,11)	0.18137084	0.0002	0.0052984613
main_cell	ce3-Micro-OPC	Δ(7,12)	0.19360851	0.0001	0.0031888888
main_cell	ce3-Micro-OPC	Δ(8,13)	0.20581825	0.0001	0.0031888888
main_cell	ce3-Micro-OPC	Δ(9,14)	0.21728012	0.0001	0.0031888888
main_cell	ce3-Micro-OPC	Δ(10,15)	0.22700532	0.0001	0.0031888888
main_cell	ce3-Micro-OPC	Δ(11,16)	0.23381844	0.0001	0.0031888888
main_cell	ce3-Micro-OPC	Δ(12,17)	0.23655826	0.0001	0.0031888888
main_cell	ce3-Micro-OPC	Δ(13,18)	0.23440807	0.0002	0.0052984613
main_cell	ce3-Micro-OPC	Δ(14,19)	0.2272183	0.0003	0.006623077
main_cell	ce3-Micro-OPC	Δ(15,20)	0.21566781	0.0004	0.008103529
main_cell	ce3-Micro-OPC	Δ(16,21)	0.20112926	0.0007	0.012823404
main_cell	ce3-Micro-OPC	Δ(17,22)	0.18531093	0.0021	0.030134998
main_cell	ce3-Micro-OPC	Δ(18,23)	0.1698618	0.0036	0.043656338
main_cell	ce3-Micro-OPC	Δ(19,24)	0.15610968	0.0067	0.07121851
main_cell	ce3-Micro-OPC	Δ(20,25)	0.14465	0.0101	0.097040884
main_cell	ce3-Micro-OPC	Δ(21,26)	0.13498995	0.0152	0.13286498
main_cell	ce3-Micro-OPC	Δ(22,27)	0.12617105	0.0204	0.16263334
main_cell	ce3-Micro-OPC	Δ(23,28)	0.11695221	0.0274	0.2016359
main_cell	ce3-Micro-OPC	Δ(24,29)	0.105997376	0.0374	0.2545565
main_cell	ce3-Micro-OPC	Δ(25,30)	0.092507005	0.0578	0.35931984
main_cell	ce3-Micro-OPC	Δ(26,31)	0.07674022	0.0904	0.4926228
main_cell	ce3-Micro-OPC	Δ(27,32)	0.05953532	0.1484	0.6288677
main_cell	ce3-Micro-OPC	Δ(28,33)	0.042187586	0.2335	0.67691416
main_cell	ce3-Micro-OPC	Δ(29,34)	0.026197065	0.3473	0.78484327
main_cell	ce3-Micro-OPC	Δ(30,35)	0.012869008	0.4787	0.8506929
main_cell	ce3-Micro-OPC	Δ(31,36)	0.002982505	0.6197	0.88476574
main_cell	ce3-Micro-OPC	Δ(32,37)	-0.0033145347	0.7668	0.9204
main_cell	ce3-Micro-OPC	Δ(33,38)	-0.00638167	0.9072	0.9742612
main_cell	ce3-Micro-OPC	Δ(34,39)	-0.0068574343	0.9618	0.9920883
main_cell	ce3-Micro-OPC	Δ(35,40)	-0.0054470776	0.8513	0.9524079
main_cell	ce3-Micro-OPC	Δ(36,41)	-0.0027919943	0.7536	0.91970176
main_cell	ce3-Micro-OPC	Δ(37,42)	0.00058356544	0.6705	0.8883954
main_cell	ce3-Micro-OPC	Δ(38,43)	0.0042757606	0.6036	0.8832796
main_cell	ce3-Micro-OPC	Δ(39,44)	0.007978477	0.5473	0.88161886
main_cell	ce3-Micro-OPC	Δ(40,45)	0.011453546	0.5056	0.86545044
main_cell	ce3-Micro-OPC	Δ(41,46)	0.01450204	0.4719	0.84682935
main_cell	ce3-Micro-OPC	Δ(42,47)	0.016936844	0.4519	0.8385472
main_cell	ce3-Micro-OPC	Δ(43,48)	0.018563757	0.4414	0.8340289
main_cell	ce3-Micro-OPC	Δ(44,49)	0.019170733	0.4412	0.8340289
main_cell	ce3-Micro-OPC	Δ(45,50)	0.018540092	0.455	0.8399595
main_cell	ce3-Micro-OPC	Δ(46,51)	0.016492749	0.4842	0.8550861
main_cell	ce3-Micro-OPC	Δ(47,52)	0.012986684	0.5277	0.87543297
main_cell	ce3-Micro-OPC	Δ(48,53)	0.008270677	0.5832	0.8832796
main_cell	ce3-Micro-OPC	Δ(49,54)	0.0031045976	0.6616	0.88590604
main_cell	ce3-Micro-OPC	Δ(50,55)	-0.0014662348	0.7496	0.9189707
main_cell	ce3-Micro-OPC	Δ(51,56)	-0.00470277	0.838	0.95186156
main_cell	ce3-Micro-OPC	Δ(52,57)	-0.0064346134	0.9212	0.98331624
main_cell	ce3-Micro-OPC	Δ(53,58)	-0.006943061	0.9951	0.9974169
main_cell	ce3-Micro-OPC	Δ(54,59)	-0.0066697565	0.9386	0.9857326
main_cell	ce3-Micro-OPC	Δ(55,60)	-0.005967741	0.882	0.96554613
main_cell	ce3-Micro-OPC	Δ(56,61)	-0.005062438	0.8309	0.9513363
main_cell	ce3-Micro-OPC	Δ(57,62)	-0.004090204	0.7881	0.93016326
main_cell	ce3-Micro-OPC	Δ(58,63)	-0.003131489	0.7499	0.9189707
main_cell	ce3-Micro-OPC	Δ(59,64)	-0.002233297	0.7176	0.9042385
main_cell	ce3-Micro-OPC	Δ(60,65)	-0.0014246966	0.6894	0.8912514
main_cell	ce3-Micro-OPC	Δ(61,66)	-0.00072556897	0.6644	0.8868967
main_cell	ce3-Micro-OPC	Δ(62,67)	-0.00015135511	0.6435	0.88476574
main_cell	ce3-Micro-OPC	Δ(63,68)	0.0002839794	0.6276	0.88476574
main_cell	ce3-Micro-OPC	Δ(64,69)	0.0005656779	0.6144	0.8832796
main_cell	ce3-Micro-OPC	Δ(65,70)	0.0006790631	0.6081	0.8832796
main_cell	ce3-Micro-OPC	Δ(66,71)	0.0006094725	0.6086	0.8832796
main_cell	ce3-Micro-OPC	Δ(67,72)	0.00034644132	0.6119	0.8832796
main_cell	ce3-Micro-OPC	Δ(68,73)	-0.00011473236	0.6287	0.88476574
main_cell	ce3-Micro-OPC	Δ(69,74)	-0.00076654344	0.651	0.88476574
main_cell	ce3-Micro-OPC	Δ(70,75)	-0.0015852713	0.6784	0.8883954
main_cell	ce3-Micro-OPC	Δ(71,76)	-0.0025271224	0.7194	0.9042385
main_cell	ce3-Micro-OPC	Δ(72,77)	-0.0035293044	0.7627	0.9204
main_cell	ce3-Micro-OPC	Δ(73,78)	-0.0045154816	0.8056	0.93725
main_cell	ce3-Micro-OPC	Δ(74,79)	-0.0054058717	0.8496	0.95186156
main_cell	ce3-Micro-OPC	Δ(75,80)	-0.0061300467	0.8922	0.96957505
main_cell	ce3-Micro-OPC	Δ(76,81)	-0.0066374764	0.9338	0.9857326
main_cell	ce3-Micro-OPC	Δ(77,82)	-0.006901499	0.9757	0.99223393
main_cell	ce3-Micro-OPC	Δ(78,83)	-0.006933623	0.9895	0.99668795
main_cell	ce3-Micro-OPC	Δ(79,84)	-0.0068247933	0.9648	0.9920883
main_cell	ce3-Micro-OPC	Δ(80,85)	-0.006697927	0.9489	0.9894468
main_cell	ce3-Micro-OPC	Δ(81,86)	-0.006654212	0.9443	0.9867018
main_cell	ce3-Micro-OPC	Δ(82,87)	-0.006735974	0.955	0.9920883
main_cell	ce3-Micro-OPC	Δ(83,88)	-0.006884556	0.9741	0.99223393
main_cell	ce3-Micro-OPC	Δ(84,89)	-0.006933644	0.9902	0.99668795
main_cell	ce3-Micro-OPC	Δ(85,90)	-0.0065745288	0.9414	0.9857326
main_cell	ce4-In3-In2-Astro	Δ(5,30)	0.00020502033	0.5001	0.85774124
main_cell	ce4-In3-In2-Astro	Δ(5,10)	-0.00471886	0.6979	0.89752334
main_cell	ce4-In3-In2-Astro	Δ(6,11)	-0.00398993	0.6528	0.8850248
main_cell	ce4-In3-In2-Astro	Δ(7,12)	-0.0030414336	0.6098	0.8832796
main_cell	ce4-In3-In2-Astro	Δ(8,13)	-0.0018374891	0.5604	0.8832796
main_cell	ce4-In3-In2-Astro	Δ(9,14)	-0.00035627597	0.517	0.87109965
main_cell	ce4-In3-In2-Astro	Δ(10,15)	0.001395083	0.4703	0.84554154
main_cell	ce4-In3-In2-Astro	Δ(11,16)	0.00336236	0.4308	0.82794374
main_cell	ce4-In3-In2-Astro	Δ(12,17)	0.005434269	0.3966	0.8005082
main_cell	ce4-In3-In2-Astro	Δ(13,18)	0.0074456707	0.3722	0.79519653
main_cell	ce4-In3-In2-Astro	Δ(14,19)	0.009205701	0.3535	0.78638
main_cell	ce4-In3-In2-Astro	Δ(15,20)	0.01054188	0.3429	0.78312176
main_cell	ce4-In3-In2-Astro	Δ(16,21)	0.0113399355	0.3422	0.782561
main_cell	ce4-In3-In2-Astro	Δ(17,22)	0.011559927	0.3455	0.78396314
main_cell	ce4-In3-In2-Astro	Δ(18,23)	0.01122013	0.3595	0.78760684
main_cell	ce4-In3-In2-Astro	Δ(19,24)	0.010366046	0.3763	0.79998595
main_cell	ce4-In3-In2-Astro	Δ(20,25)	0.009045871	0.3994	0.8021951
main_cell	ce4-In3-In2-Astro	Δ(21,26)	0.007305084	0.434	0.83131033
main_cell	ce4-In3-In2-Astro	Δ(22,27)	0.0051758937	0.4732	0.84703785
main_cell	ce4-In3-In2-Astro	Δ(23,28)	0.0027220661	0.5247	0.874796
main_cell	ce4-In3-In2-Astro	Δ(24,29)	8.7203916e-05	0.5895	0.8832796
main_cell	ce4-In3-In2-Astro	Δ(25,30)	-0.0024941866	0.6721	0.8883954
main_cell	ce4-In3-In2-Astro	Δ(26,31)	-0.0047409576	0.7663	0.9204
main_cell	ce4-In3-In2-Astro	Δ(27,32)	-0.0063254237	0.8751	0.96104735
main_cell	ce4-In3-In2-Astro	Δ(28,33)	-0.0069430326	0.9939	0.9974169
main_cell	ce4-In3-In2-Astro	Δ(29,34)	-0.006403819	0.8844	0.96633047
main_cell	ce4-In3-In2-Astro	Δ(30,35)	-0.004693481	0.7562	0.9204
main_cell	ce4-In3-In2-Astro	Δ(31,36)	-0.0019689514	0.6405	0.88476574
main_cell	ce4-In3-In2-Astro	Δ(32,37)	0.0015084012	0.541	0.8775234
main_cell	ce4-In3-In2-Astro	Δ(33,38)	0.0054570567	0.4549	0.8399595
main_cell	ce4-In3-In2-Astro	Δ(34,39)	0.009641111	0.3823	0.8005082
main_cell	ce4-In3-In2-Astro	Δ(35,40)	0.013892224	0.328	0.7721226
main_cell	ce4-In3-In2-Astro	Δ(36,41)	0.018113973	0.284	0.7249722
main_cell	ce4-In3-In2-Astro	Δ(37,42)	0.02226312	0.2441	0.69333905
main_cell	ce4-In3-In2-Astro	Δ(38,43)	0.026333243	0.2141	0.65144444
main_cell	ce4-In3-In2-Astro	Δ(39,44)	0.030331476	0.1891	0.64236027
main_cell	ce4-In3-In2-Astro	Δ(40,45)	0.03427139	0.1705	0.6366182
main_cell	ce4-In3-In2-Astro	Δ(41,46)	0.038148884	0.1532	0.63263
main_cell	ce4-In3-In2-Astro	Δ(42,47)	0.04193205	0.138	0.6153162
main_cell	ce4-In3-In2-Astro	Δ(43,48)	0.0455305	0.1289	0.6048115
main_cell	ce4-In3-In2-Astro	Δ(44,49)	0.048769157	0.1202	0.5930785
main_cell	ce4-In3-In2-Astro	Δ(45,50)	0.051351145	0.1182	0.58657175
main_cell	ce4-In3-In2-Astro	Δ(46,51)	0.052834515	0.12	0.5930785
main_cell	ce4-In3-In2-Astro	Δ(47,52)	0.05264769	0.1281	0.6048115
main_cell	ce4-In3-In2-Astro	Δ(48,53)	0.05023937	0.1447	0.6229335
main_cell	ce4-In3-In2-Astro	Δ(49,54)	0.045548547	0.1708	0.6366182
main_cell	ce4-In3-In2-Astro	Δ(50,55)	0.039330646	0.2042	0.6429219
main_cell	ce4-In3-In2-Astro	Δ(51,56)	0.032750756	0.2424	0.691651
main_cell	ce4-In3-In2-Astro	Δ(52,57)	0.026874918	0.2821	0.72365004
main_cell	ce4-In3-In2-Astro	Δ(53,58)	0.022340044	0.313	0.7591352
main_cell	ce4-In3-In2-Astro	Δ(54,59)	0.0192272	0.3372	0.77732044
main_cell	ce4-In3-In2-Astro	Δ(55,60)	0.017315721	0.3487	0.78638
main_cell	ce4-In3-In2-Astro	Δ(56,61)	0.01641312	0.3505	0.78638
main_cell	ce4-In3-In2-Astro	Δ(57,62)	0.016382368	0.3435	0.7834529
main_cell	ce4-In3-In2-Astro	Δ(58,63)	0.017150294	0.3287	0.7721226
main_cell	ce4-In3-In2-Astro	Δ(59,64)	0.018697644	0.3069	0.74986386
main_cell	ce4-In3-In2-Astro	Δ(60,65)	0.021050896	0.2816	0.72365004
main_cell	ce4-In3-In2-Astro	Δ(61,66)	0.02427035	0.248	0.69636923
main_cell	ce4-In3-In2-Astro	Δ(62,67)	0.028452002	0.2125	0.65144444
main_cell	ce4-In3-In2-Astro	Δ(63,68)	0.033711784	0.1759	0.64236027
main_cell	ce4-In3-In2-Astro	Δ(64,69)	0.04018089	0.139	0.6153162
main_cell	ce4-In3-In2-Astro	Δ(65,70)	0.047984887	0.1048	0.54031616
main_cell	ce4-In3-In2-Astro	Δ(66,71)	0.057227135	0.0778	0.44361457
main_cell	ce4-In3-In2-Astro	Δ(67,72)	0.06795127	0.0539	0.34123456
main_cell	ce4-In3-In2-Astro	Δ(68,73)	0.0801028	0.0359	0.24629402
main_cell	ce4-In3-In2-Astro	Δ(69,74)	0.09348459	0.0234	0.17826872
main_cell	ce4-In3-In2-Astro	Δ(70,75)	0.10772572	0.0156	0.13499095
main_cell	ce4-In3-In2-Astro	Δ(71,76)	0.122269735	0.0102	0.097040884
main_cell	ce4-In3-In2-Astro	Δ(72,77)	0.13641052	0.007	0.0735
main_cell	ce4-In3-In2-Astro	Δ(73,78)	0.14938056	0.0047	0.054685134
main_cell	ce4-In3-In2-Astro	Δ(74,79)	0.16046543	0.0032	0.040221896
main_cell	ce4-In3-In2-Astro	Δ(75,80)	0.16913615	0.0027	0.03632344
main_cell	ce4-In3-In2-Astro	Δ(76,81)	0.17511648	0.0029	0.03754737
main_cell	ce4-In3-In2-Astro	Δ(77,82)	0.17841955	0.0032	0.040221896
main_cell	ce4-In3-In2-Astro	Δ(78,83)	0.17943464	0.0033	0.040882014
main_cell	ce4-In3-In2-Astro	Δ(79,84)	0.17892234	0.0033	0.040882014
main_cell	ce4-In3-In2-Astro	Δ(80,85)	0.17768562	0.004	0.047833335
main_cell	ce4-In3-In2-Astro	Δ(81,86)	0.17638975	0.0048	0.055473827
main_cell	ce4-In3-In2-Astro	Δ(82,87)	0.17549232	0.0055	0.062721856
main_cell	ce4-In3-In2-Astro	Δ(83,88)	0.17510737	0.0058	0.06570789
main_cell	ce4-In3-In2-Astro	Δ(84,89)	0.17511901	0.0064	0.069751896
main_cell	ce4-In3-In2-Astro	Δ(85,90)	0.17526296	0.0073	0.07618546
main_cell	ce5-In6-Ex2	Δ(5,30)	0.18049896	0.0005	0.009674158
main_cell	ce5-In6-Ex2	Δ(5,10)	0.050206706	0.0771	0.44108373
main_cell	ce5-In6-Ex2	Δ(6,11)	0.062529966	0.0511	0.32711598
main_cell	ce5-In6-Ex2	Δ(7,12)	0.07746477	0.0325	0.22657894
main_cell	ce5-In6-Ex2	Δ(8,13)	0.09530184	0.0182	0.14995408
main_cell	ce5-In6-Ex2	Δ(9,14)	0.11615109	0.0087	0.08659769
main_cell	ce5-In6-Ex2	Δ(10,15)	0.13978833	0.0041	0.048691034
main_cell	ce5-In6-Ex2	Δ(11,16)	0.16551094	0.0018	0.026492307
main_cell	ce5-In6-Ex2	Δ(12,17)	0.19207123	0.0007	0.012823404
main_cell	ce5-In6-Ex2	Δ(13,18)	0.21778925	0.0003	0.006623077
main_cell	ce5-In6-Ex2	Δ(14,19)	0.24089375	0.0001	0.0031888888
main_cell	ce5-In6-Ex2	Δ(15,20)	0.26000303	0.0001	0.0031888888
main_cell	ce5-In6-Ex2	Δ(16,21)	0.2744985	0.0001	0.0031888888
main_cell	ce5-In6-Ex2	Δ(17,22)	0.28462732	0.0001	0.0031888888
main_cell	ce5-In6-Ex2	Δ(18,23)	0.29130873	0.0001	0.0031888888
main_cell	ce5-In6-Ex2	Δ(19,24)	0.29576498	0.0001	0.0031888888
main_cell	ce5-In6-Ex2	Δ(20,25)	0.29903167	0.0001	0.0031888888
main_cell	ce5-In6-Ex2	Δ(21,26)	0.30139706	0.0001	0.0031888888
main_cell	ce5-In6-Ex2	Δ(22,27)	0.30228892	0.0001	0.0031888888
main_cell	ce5-In6-Ex2	Δ(23,28)	0.30042243	0.0001	0.0031888888
main_cell	ce5-In6-Ex2	Δ(24,29)	0.29416347	0.0001	0.0031888888
main_cell	ce5-In6-Ex2	Δ(25,30)	0.28216082	0.0001	0.0031888888
main_cell	ce5-In6-Ex2	Δ(26,31)	0.26362103	0.0001	0.0031888888
main_cell	ce5-In6-Ex2	Δ(27,32)	0.23857823	0.0001	0.0031888888
main_cell	ce5-In6-Ex2	Δ(28,33)	0.20818387	0.0004	0.008103529
main_cell	ce5-In6-Ex2	Δ(29,34)	0.17466481	0.0017	0.025678948
main_cell	ce5-In6-Ex2	Δ(30,35)	0.14079235	0.0086	0.08659769
main_cell	ce5-In6-Ex2	Δ(31,36)	0.10915721	0.0322	0.22632001
main_cell	ce5-In6-Ex2	Δ(32,37)	0.081568	0.0834	0.46780068
main_cell	ce5-In6-Ex2	Δ(33,38)	0.058860406	0.159	0.6356617
main_cell	ce5-In6-Ex2	Δ(34,39)	0.041035723	0.2573	0.69636923
main_cell	ce5-In6-Ex2	Δ(35,40)	0.027583955	0.3509	0.78638
main_cell	ce5-In6-Ex2	Δ(36,41)	0.017763626	0.445	0.83473855
main_cell	ce5-In6-Ex2	Δ(37,42)	0.010807202	0.5202	0.8725694
main_cell	ce5-In6-Ex2	Δ(38,43)	0.006032234	0.5893	0.8832796
main_cell	ce5-In6-Ex2	Δ(39,44)	0.0028859475	0.6415	0.88476574
main_cell	ce5-In6-Ex2	Δ(40,45)	0.00095496664	0.6803	0.8883954
main_cell	ce5-In6-Ex2	Δ(41,46)	-3.6021553e-05	0.702	0.8981011
main_cell	ce5-In6-Ex2	Δ(42,47)	-0.0002261288	0.7102	0.90268385
main_cell	ce5-In6-Ex2	Δ(43,48)	0.00038452088	0.7019	0.8981011
main_cell	ce5-In6-Ex2	Δ(44,49)	0.001945989	0.6763	0.8883954
main_cell	ce5-In6-Ex2	Δ(45,50)	0.0047681006	0.6333	0.88476574
main_cell	ce5-In6-Ex2	Δ(46,51)	0.009303016	0.5806	0.8832796
main_cell	ce5-In6-Ex2	Δ(47,52)	0.016060954	0.5081	0.8661097
main_cell	ce5-In6-Ex2	Δ(48,53)	0.025382249	0.4359	0.8330963
main_cell	ce5-In6-Ex2	Δ(49,54)	0.036762077	0.3541	0.78638
main_cell	ce5-In6-Ex2	Δ(50,55)	0.048610628	0.2862	0.72658765
main_cell	ce5-In6-Ex2	Δ(51,56)	0.059106503	0.2273	0.66907793
main_cell	ce5-In6-Ex2	Δ(52,57)	0.06696051	0.1839	0.64236027
main_cell	ce5-In6-Ex2	Δ(53,58)	0.07169489	0.1585	0.6356617
main_cell	ce5-In6-Ex2	Δ(54,59)	0.07364304	0.1415	0.6181762
main_cell	ce5-In6-Ex2	Δ(55,60)	0.07348053	0.1345	0.6126173
main_cell	ce5-In6-Ex2	Δ(56,61)	0.07174339	0.1305	0.605717
main_cell	ce5-In6-Ex2	Δ(57,62)	0.06880901	0.1326	0.612164
main_cell	ce5-In6-Ex2	Δ(58,63)	0.06492969	0.135	0.6126173
main_cell	ce5-In6-Ex2	Δ(59,64)	0.060275942	0.1412	0.6181762
main_cell	ce5-In6-Ex2	Δ(60,65)	0.05496038	0.1519	0.63112336
main_cell	ce5-In6-Ex2	Δ(61,66)	0.049066402	0.167	0.6361939
main_cell	ce5-In6-Ex2	Δ(62,67)	0.042669706	0.1879	0.64236027
main_cell	ce5-In6-Ex2	Δ(63,68)	0.03585789	0.2159	0.6545419
main_cell	ce5-In6-Ex2	Δ(64,69)	0.02874492	0.2539	0.69636923
main_cell	ce5-In6-Ex2	Δ(65,70)	0.021494808	0.3054	0.74986386
main_cell	ce5-In6-Ex2	Δ(66,71)	0.014334535	0.3749	0.7991955
main_cell	ce5-In6-Ex2	Δ(67,72)	0.0075732674	0.468	0.84554154
main_cell	ce5-In6-Ex2	Δ(68,73)	0.0016001684	0.5805	0.8832796
main_cell	ce5-In6-Ex2	Δ(69,74)	-0.0031238622	0.7174	0.9042385
main_cell	ce5-In6-Ex2	Δ(70,75)	-0.006110694	0.8705	0.95782816
main_cell	ce5-In6-Ex2	Δ(71,76)	-0.006909795	0.9749	0.99223393
main_cell	ce5-In6-Ex2	Δ(72,77)	-0.005197575	0.8299	0.9508236
main_cell	ce5-In6-Ex2	Δ(73,78)	-0.000862273	0.689	0.8912514
main_cell	ce5-In6-Ex2	Δ(74,79)	0.0059469426	0.5773	0.8832796
main_cell	ce5-In6-Ex2	Δ(75,80)	0.014827158	0.4704	0.84554154
main_cell	ce5-In6-Ex2	Δ(76,81)	0.02519317	0.3922	0.8005082
main_cell	ce5-In6-Ex2	Δ(77,82)	0.036335316	0.326	0.7721226
main_cell	ce5-In6-Ex2	Δ(78,83)	0.047211803	0.277	0.71780217
main_cell	ce5-In6-Ex2	Δ(79,84)	0.056863777	0.2434	0.6927848
main_cell	ce5-In6-Ex2	Δ(80,85)	0.064707726	0.2183	0.65724504
main_cell	ce5-In6-Ex2	Δ(81,86)	0.07043797	0.2038	0.6429219
main_cell	ce5-In6-Ex2	Δ(82,87)	0.07390099	0.1989	0.6427727
main_cell	ce5-In6-Ex2	Δ(83,88)	0.07517963	0.2023	0.6429219
main_cell	ce5-In6-Ex2	Δ(84,89)	0.07434203	0.2121	0.65144444
main_cell	ce5-In6-Ex2	Δ(85,90)	0.07128708	0.2316	0.67367435
main_cell	ce6-Ex8-Ex6	Δ(5,30)	-0.00637077	0.8639	0.95606416
main_cell	ce6-Ex8-Ex6	Δ(5,10)	-0.0023488451	0.5976	0.8832796
main_cell	ce6-Ex8-Ex6	Δ(6,11)	-0.0030690134	0.6313	0.88476574
main_cell	ce6-Ex8-Ex6	Δ(7,12)	-0.0038958264	0.6744	0.8883954
main_cell	ce6-Ex8-Ex6	Δ(8,13)	-0.004786415	0.7292	0.9100758
main_cell	ce6-Ex8-Ex6	Δ(9,14)	-0.005664599	0.7951	0.93381333
main_cell	ce6-Ex8-Ex6	Δ(10,15)	-0.006413555	0.8688	0.9576215
main_cell	ce6-Ex8-Ex6	Δ(11,16)	-0.0068767867	0.9511	0.98960376
main_cell	ce6-Ex8-Ex6	Δ(12,17)	-0.0068720244	0.9538	0.9918138
main_cell	ce6-Ex8-Ex6	Δ(13,18)	-0.0062243156	0.8633	0.95606416
main_cell	ce6-Ex8-Ex6	Δ(14,19)	-0.0048052347	0.7754	0.92276347
main_cell	ce6-Ex8-Ex6	Δ(15,20)	-0.0025608114	0.6893	0.8912514
main_cell	ce6-Ex8-Ex6	Δ(16,21)	0.000491665	0.6058	0.8832796
main_cell	ce6-Ex8-Ex6	Δ(17,22)	0.004300694	0.5309	0.87736064
main_cell	ce6-Ex8-Ex6	Δ(18,23)	0.008836224	0.4577	0.8431735
main_cell	ce6-Ex8-Ex6	Δ(19,24)	0.01414134	0.3956	0.8005082
main_cell	ce6-Ex8-Ex6	Δ(20,25)	0.020372884	0.3325	0.7721226
main_cell	ce6-Ex8-Ex6	Δ(21,26)	0.027788786	0.2755	0.7176734
main_cell	ce6-Ex8-Ex6	Δ(22,27)	0.03665996	0.2185	0.65724504
main_cell	ce6-Ex8-Ex6	Δ(23,28)	0.047176987	0.1628	0.6361939
main_cell	ce6-Ex8-Ex6	Δ(24,29)	0.059327584	0.1166	0.58229476
main_cell	ce6-Ex8-Ex6	Δ(25,30)	0.072806545	0.0763	0.438536
main_cell	ce6-Ex8-Ex6	Δ(26,31)	0.08695095	0.0466	0.3062794
main_cell	ce6-Ex8-Ex6	Δ(27,32)	0.10075449	0.0278	0.20284575
main_cell	ce6-Ex8-Ex6	Δ(28,33)	0.11301828	0.0166	0.14012353
main_cell	ce6-Ex8-Ex6	Δ(29,34)	0.122651204	0.0111	0.10276452
main_cell	ce6-Ex8-Ex6	Δ(30,35)	0.12897746	0.0091	0.08903523
main_cell	ce6-Ex8-Ex6	Δ(31,36)	0.1319064	0.0074	0.07630419
main_cell	ce6-Ex8-Ex6	Δ(32,37)	0.13185225	0.0078	0.07995
main_cell	ce6-Ex8-Ex6	Δ(33,38)	0.12952662	0.0085	0.08659769
main_cell	ce6-Ex8-Ex6	Δ(34,39)	0.1257001	0.0104	0.0984
main_cell	ce6-Ex8-Ex6	Δ(35,40)	0.121054456	0.0138	0.12249278
main_cell	ce6-Ex8-Ex6	Δ(36,41)	0.11609987	0.0171	0.14294273
main_cell	ce6-Ex8-Ex6	Δ(37,42)	0.111182384	0.0207	0.16426452
main_cell	ce6-Ex8-Ex6	Δ(38,43)	0.10650913	0.025	0.18799128
main_cell	ce6-Ex8-Ex6	Δ(39,44)	0.10218057	0.03	0.21615063
main_cell	ce6-Ex8-Ex6	Δ(40,45)	0.09820255	0.0363	0.24805
main_cell	ce6-Ex8-Ex6	Δ(41,46)	0.09452215	0.0426	0.28323242
main_cell	ce6-Ex8-Ex6	Δ(42,47)	0.09101702	0.0503	0.32440674
main_cell	ce6-Ex8-Ex6	Δ(43,48)	0.08749052	0.0586	0.36298275
main_cell	ce6-Ex8-Ex6	Δ(44,49)	0.083662644	0.0689	0.4134
main_cell	ce6-Ex8-Ex6	Δ(45,50)	0.07916181	0.0845	0.4724318
main_cell	ce6-Ex8-Ex6	Δ(46,51)	0.073541276	0.1056	0.5428155
main_cell	ce6-Ex8-Ex6	Δ(47,52)	0.06636234	0.1303	0.605717
main_cell	ce6-Ex8-Ex6	Δ(48,53)	0.05736302	0.1661	0.6361939
main_cell	ce6-Ex8-Ex6	Δ(49,54)	0.046744615	0.224	0.6627629
main_cell	ce6-Ex8-Ex6	Δ(50,55)	0.03540894	0.2903	0.7319131
main_cell	ce6-Ex8-Ex6	Δ(51,56)	0.024614738	0.3626	0.789377
main_cell	ce6-Ex8-Ex6	Δ(52,57)	0.0153479185	0.4395	0.8340289
main_cell	ce6-Ex8-Ex6	Δ(53,58)	0.008013027	0.525	0.874796
main_cell	ce6-Ex8-Ex6	Δ(54,59)	0.00251699	0.6087	0.8832796
main_cell	ce6-Ex8-Ex6	Δ(55,60)	-0.0014398185	0.691	0.89198047
main_cell	ce6-Ex8-Ex6	Δ(56,61)	-0.0041556833	0.7712	0.9215027
main_cell	ce6-Ex8-Ex6	Δ(57,62)	-0.0058698524	0.8522	0.9524079
main_cell	ce6-Ex8-Ex6	Δ(58,63)	-0.0067548873	0.9402	0.9857326
main_cell	ce6-Ex8-Ex6	Δ(59,64)	-0.0069238255	0.98	0.9926824
main_cell	ce6-Ex8-Ex6	Δ(60,65)	-0.0064411247	0.8946	0.97052264
main_cell	ce6-Ex8-Ex6	Δ(61,66)	-0.0053336364	0.8088	0.93725
main_cell	ce6-Ex8-Ex6	Δ(62,67)	-0.0035987527	0.7235	0.90740496
main_cell	ce6-Ex8-Ex6	Δ(63,68)	-0.0012127309	0.642	0.88476574
main_cell	ce6-Ex8-Ex6	Δ(64,69)	0.0018608188	0.5593	0.8832796
main_cell	ce6-Ex8-Ex6	Δ(65,70)	0.0056599886	0.4772	0.84978116
main_cell	ce6-Ex8-Ex6	Δ(66,71)	0.010214003	0.3997	0.8021951
main_cell	ce6-Ex8-Ex6	Δ(67,72)	0.015521494	0.3323	0.7721226
main_cell	ce6-Ex8-Ex6	Δ(68,73)	0.021533951	0.2772	0.71780217
main_cell	ce6-Ex8-Ex6	Δ(69,74)	0.02813069	0.2304	0.67367435
main_cell	ce6-Ex8-Ex6	Δ(70,75)	0.035107475	0.1944	0.6427727
main_cell	ce6-Ex8-Ex6	Δ(71,76)	0.04216918	0.1668	0.6361939
main_cell	ce6-Ex8-Ex6	Δ(72,77)	0.04895519	0.1451	0.6230977
main_cell	ce6-Ex8-Ex6	Δ(73,78)	0.055079717	0.1324	0.612164
main_cell	ce6-Ex8-Ex6	Δ(74,79)	0.060197026	0.1261	0.6015075
main_cell	ce6-Ex8-Ex6	Δ(75,80)	0.064057425	0.1241	0.59692794
main_cell	ce6-Ex8-Ex6	Δ(76,81)	0.06654481	0.1267	0.6027
main_cell	ce6-Ex8-Ex6	Δ(77,82)	0.06769696	0.1337	0.6126173
main_cell	ce6-Ex8-Ex6	Δ(78,83)	0.06780311	0.1408	0.6181762
main_cell	ce6-Ex8-Ex6	Δ(79,84)	0.06731808	0.1507	0.63112336
main_cell	ce6-Ex8-Ex6	Δ(80,85)	0.06667743	0.1587	0.6356617
main_cell	ce6-Ex8-Ex6	Δ(81,86)	0.06623413	0.1654	0.6361939
main_cell	ce6-Ex8-Ex6	Δ(82,87)	0.06624689	0.1726	0.63666266
main_cell	ce6-Ex8-Ex6	Δ(83,88)	0.06679093	0.1776	0.64236027
main_cell	ce6-Ex8-Ex6	Δ(84,89)	0.067845955	0.1806	0.64236027
main_cell	ce6-Ex8-Ex6	Δ(85,90)	0.0693651	0.1837	0.64236027
main_cell	ce7-In7-Ex3	Δ(5,30)	0.009521753	0.3238	0.7701431
main_cell	ce7-In7-Ex3	Δ(5,10)	-0.006833491	0.9369	0.9857326
main_cell	ce7-In7-Ex3	Δ(6,11)	-0.006185656	0.834	0.95186156
main_cell	ce7-In7-Ex3	Δ(7,12)	-0.0047526625	0.7226	0.9069367
main_cell	ce7-In7-Ex3	Δ(8,13)	-0.0022697174	0.6068	0.8832796
main_cell	ce7-In7-Ex3	Δ(9,14)	0.0015343146	0.4901	0.8550861
main_cell	ce7-In7-Ex3	Δ(10,15)	0.0068790363	0.3832	0.8005082
main_cell	ce7-In7-Ex3	Δ(11,16)	0.013842747	0.2865	0.72658765
main_cell	ce7-In7-Ex3	Δ(12,17)	0.022264032	0.2145	0.65144444
main_cell	ce7-In7-Ex3	Δ(13,18)	0.03167558	0.1591	0.6356617
main_cell	ce7-In7-Ex3	Δ(14,19)	0.041333266	0.1155	0.5815526
main_cell	ce7-In7-Ex3	Δ(15,20)	0.050351523	0.0875	0.48348463
main_cell	ce7-In7-Ex3	Δ(16,21)	0.0578994	0.0714	0.4254353
main_cell	ce7-In7-Ex3	Δ(17,22)	0.063353755	0.0636	0.38699368
main_cell	ce7-In7-Ex3	Δ(18,23)	0.06633372	0.0622	0.379817
main_cell	ce7-In7-Ex3	Δ(19,24)	0.066624984	0.064	0.38805637
main_cell	ce7-In7-Ex3	Δ(20,25)	0.06419699	0.0723	0.42783713
main_cell	ce7-In7-Ex3	Δ(21,26)	0.05926751	0.0876	0.48348463
main_cell	ce7-In7-Ex3	Δ(22,27)	0.05206993	0.1091	0.555829
main_cell	ce7-In7-Ex3	Δ(23,28)	0.04297757	0.149	0.6288677
main_cell	ce7-In7-Ex3	Δ(24,29)	0.03268401	0.2087	0.6496354
main_cell	ce7-In7-Ex3	Δ(25,30)	0.022093093	0.2928	0.7330942
main_cell	ce7-In7-Ex3	Δ(26,31)	0.012007293	0.4038	0.8068629
main_cell	ce7-In7-Ex3	Δ(27,32)	0.0033567296	0.5462	0.8806707
main_cell	ce7-In7-Ex3	Δ(28,33)	-0.0029645425	0.712	0.9029413
main_cell	ce7-In7-Ex3	Δ(29,34)	-0.0063651954	0.8869	0.9678339
main_cell	ce7-In7-Ex3	Δ(30,35)	-0.0067540067	0.9339	0.9857326
main_cell	ce7-In7-Ex3	Δ(31,36)	-0.0045487187	0.7722	0.9215027
main_cell	ce7-In7-Ex3	Δ(32,37)	-0.00050414057	0.6308	0.88476574
main_cell	ce7-In7-Ex3	Δ(33,38)	0.004528719	0.5175	0.87109965
main_cell	ce7-In7-Ex3	Δ(34,39)	0.009791296	0.4301	0.82794374
main_cell	ce7-In7-Ex3	Δ(35,40)	0.014704319	0.3666	0.7931571
main_cell	ce7-In7-Ex3	Δ(36,41)	0.018873937	0.3221	0.7684604
main_cell	ce7-In7-Ex3	Δ(37,42)	0.022057248	0.2944	0.7330942
main_cell	ce7-In7-Ex3	Δ(38,43)	0.02411233	0.2785	0.71978056
main_cell	ce7-In7-Ex3	Δ(39,44)	0.0249574	0.2744	0.7176734
main_cell	ce7-In7-Ex3	Δ(40,45)	0.024548084	0.2817	0.72365004
main_cell	ce7-In7-Ex3	Δ(41,46)	0.022864867	0.2985	0.73853016
main_cell	ce7-In7-Ex3	Δ(42,47)	0.019917725	0.3291	0.7721226
main_cell	ce7-In7-Ex3	Δ(43,48)	0.015777262	0.3835	0.8005082
main_cell	ce7-In7-Ex3	Δ(44,49)	0.0106307175	0.4511	0.83796567
main_cell	ce7-In7-Ex3	Δ(45,50)	0.004871646	0.5481	0.8820824
main_cell	ce7-In7-Ex3	Δ(46,51)	-0.0007836136	0.674	0.8883954
main_cell	ce7-In7-Ex3	Δ(47,52)	-0.0052121156	0.8274	0.9506037
main_cell	ce7-In7-Ex3	Δ(48,53)	-0.006942446	0.9941	0.9974169
main_cell	ce7-In7-Ex3	Δ(49,54)	-0.0046339254	0.8034	0.93725
main_cell	ce7-In7-Ex3	Δ(50,55)	0.0018516686	0.614	0.8832796
main_cell	ce7-In7-Ex3	Δ(51,56)	0.01115483	0.4624	0.84554154
main_cell	ce7-In7-Ex3	Δ(52,57)	0.021202939	0.3549	0.78638
main_cell	ce7-In7-Ex3	Δ(53,58)	0.030180119	0.2741	0.7176734
main_cell	ce7-In7-Ex3	Δ(54,59)	0.03719653	0.222	0.6625373
main_cell	ce7-In7-Ex3	Δ(55,60)	0.042144317	0.1902	0.6427727
main_cell	ce7-In7-Ex3	Δ(56,61)	0.045160826	0.1689	0.6366182
main_cell	ce7-In7-Ex3	Δ(57,62)	0.04645944	0.1579	0.6356617
main_cell	ce7-In7-Ex3	Δ(58,63)	0.046249427	0.1514	0.63112336
main_cell	ce7-In7-Ex3	Δ(59,64)	0.044714905	0.1521	0.63112336
main_cell	ce7-In7-Ex3	Δ(60,65)	0.04200931	0.1581	0.6356617
main_cell	ce7-In7-Ex3	Δ(61,66)	0.038274713	0.168	0.6361939
main_cell	ce7-In7-Ex3	Δ(62,67)	0.0336437	0.1873	0.64236027
main_cell	ce7-In7-Ex3	Δ(63,68)	0.02826458	0.2133	0.65144444
main_cell	ce7-In7-Ex3	Δ(64,69)	0.022314927	0.254	0.69636923
main_cell	ce7-In7-Ex3	Δ(65,70)	0.016028663	0.3103	0.7536482
main_cell	ce7-In7-Ex3	Δ(66,71)	0.009707897	0.3834	0.8005082
main_cell	ce7-In7-Ex3	Δ(67,72)	0.0037434143	0.4847	0.8550861
main_cell	ce7-In7-Ex3	Δ(68,73)	-0.0013830494	0.6129	0.8832796
main_cell	ce7-In7-Ex3	Δ(69,74)	-0.005116576	0.7706	0.9215027
main_cell	ce7-In7-Ex3	Δ(70,75)	-0.006876544	0.9557	0.9920883
main_cell	ce7-In7-Ex3	Δ(71,76)	-0.0061360025	0.849	0.95186156
main_cell	ce7-In7-Ex3	Δ(72,77)	-0.002522879	0.6625	0.8862489
main_cell	ce7-In7-Ex3	Δ(73,78)	0.004083026	0.4965	0.8560062
main_cell	ce7-In7-Ex3	Δ(74,79)	0.013496502	0.3643	0.79107773
main_cell	ce7-In7-Ex3	Δ(75,80)	0.025241695	0.2574	0.69636923
main_cell	ce7-In7-Ex3	Δ(76,81)	0.038635686	0.1793	0.64236027
main_cell	ce7-In7-Ex3	Δ(77,82)	0.05288869	0.1235	0.59692794
main_cell	ce7-In7-Ex3	Δ(78,83)	0.06710135	0.088	0.48414057
main_cell	ce7-In7-Ex3	Δ(79,84)	0.08066506	0.0611	0.375765
main_cell	ce7-In7-Ex3	Δ(80,85)	0.09342316	0.0442	0.29161838
main_cell	ce7-In7-Ex3	Δ(81,86)	0.10555376	0.0313	0.22322223
main_cell	ce7-In7-Ex3	Δ(82,87)	0.11744755	0.0233	0.17826872
main_cell	ce7-In7-Ex3	Δ(83,88)	0.12959516	0.0187	0.15189339
main_cell	ce7-In7-Ex3	Δ(84,89)	0.14244749	0.0129	0.11720419
main_cell	ce7-In7-Ex3	Δ(85,90)	0.15637383	0.0094	0.09093708
main_cell	ce8-In5	Δ(5,30)	0.062749885	0.0963	0.51024187
main_cell	ce8-In5	Δ(5,10)	0.02875134	0.2208	0.66129583
main_cell	ce8-In5	Δ(6,11)	0.03092344	0.2127	0.65144444
main_cell	ce8-In5	Δ(7,12)	0.0334424	0.2052	0.64363277
main_cell	ce8-In5	Δ(8,13)	0.036281407	0.1977	0.6427727
main_cell	ce8-In5	Δ(9,14)	0.03937084	0.1921	0.6427727
main_cell	ce8-In5	Δ(10,15)	0.042586662	0.1871	0.64236027
main_cell	ce8-In5	Δ(11,16)	0.045749467	0.1826	0.64236027
main_cell	ce8-In5	Δ(12,17)	0.048646394	0.1836	0.64236027
main_cell	ce8-In5	Δ(13,18)	0.05108207	0.1835	0.64236027
main_cell	ce8-In5	Δ(14,19)	0.052950665	0.1875	0.64236027
main_cell	ce8-In5	Δ(15,20)	0.054298803	0.1908	0.6427727
main_cell	ce8-In5	Δ(16,21)	0.055347797	0.193	0.6427727
main_cell	ce8-In5	Δ(17,22)	0.056476563	0.1956	0.6427727
main_cell	ce8-In5	Δ(18,23)	0.05818491	0.1938	0.6427727
main_cell	ce8-In5	Δ(19,24)	0.06107328	0.1863	0.64236027
main_cell	ce8-In5	Δ(20,25)	0.06570309	0.1727	0.63666266
main_cell	ce8-In5	Δ(21,26)	0.07232805	0.1515	0.63112336
main_cell	ce8-In5	Δ(22,27)	0.080993645	0.1256	0.6007866
main_cell	ce8-In5	Δ(23,28)	0.09141512	0.0994	0.52344584
main_cell	ce8-In5	Δ(24,29)	0.10278401	0.0728	0.4278553
main_cell	ce8-In5	Δ(25,30)	0.1139422	0.0498	0.32238948
main_cell	ce8-In5	Δ(26,31)	0.12385899	0.034	0.2358241
main_cell	ce8-In5	Δ(27,32)	0.1314139	0.0235	0.17826872
main_cell	ce8-In5	Δ(28,33)	0.13560711	0.0186	0.15189339
main_cell	ce8-In5	Δ(29,34)	0.13588089	0.019	0.15288785
main_cell	ce8-In5	Δ(30,35)	0.1323117	0.0211	0.16667064
main_cell	ce8-In5	Δ(31,36)	0.12556155	0.0276	0.2022434
main_cell	ce8-In5	Δ(32,37)	0.116639175	0.0376	0.25491023
main_cell	ce8-In5	Δ(33,38)	0.106582865	0.0542	0.34187692
main_cell	ce8-In5	Δ(34,39)	0.09625236	0.0763	0.438536
main_cell	ce8-In5	Δ(35,40)	0.08624401	0.104	0.5378018
main_cell	ce8-In5	Δ(36,41)	0.07690817	0.1368	0.6134625
main_cell	ce8-In5	Δ(37,42)	0.06839487	0.17	0.6366182
main_cell	ce8-In5	Δ(38,43)	0.06072942	0.2046	0.6429219
main_cell	ce8-In5	Δ(39,44)	0.053857572	0.2414	0.6913744
main_cell	ce8-In5	Δ(40,45)	0.04767836	0.2772	0.71780217
main_cell	ce8-In5	Δ(41,46)	0.042068534	0.3153	0.7596067
main_cell	ce8-In5	Δ(42,47)	0.03689227	0.3557	0.78638
main_cell	ce8-In5	Δ(43,48)	0.03201044	0.3964	0.8005082
main_cell	ce8-In5	Δ(44,49)	0.027279662	0.4411	0.8340289
main_cell	ce8-In5	Δ(45,50)	0.022573134	0.486	0.8550861
main_cell	ce8-In5	Δ(46,51)	0.01779532	0.5364	0.8775234
main_cell	ce8-In5	Δ(47,52)	0.012928687	0.5905	0.8832796
main_cell	ce8-In5	Δ(48,53)	0.008075569	0.6499	0.88476574
main_cell	ce8-In5	Δ(49,54)	0.0035348125	0.7059	0.90108216
main_cell	ce8-In5	Δ(50,55)	-0.00029249935	0.7625	0.9204
main_cell	ce8-In5	Δ(51,56)	-0.0031443215	0.8165	0.9436329
main_cell	ce8-In5	Δ(52,57)	-0.0050167805	0.8669	0.9570346
main_cell	ce8-In5	Δ(53,58)	-0.0060992157	0.9066	0.9742612
main_cell	ce8-In5	Δ(54,59)	-0.00664903	0.9428	0.9857326
main_cell	ce8-In5	Δ(55,60)	-0.006881991	0.9721	0.9920883
main_cell	ce8-In5	Δ(56,61)	-0.006943735	0.9968	0.9985396
main_cell	ce8-In5	Δ(57,62)	-0.006925525	0.9837	0.99525934
main_cell	ce8-In5	Δ(58,63)	-0.0068822796	0.9709	0.9920883
main_cell	ce8-In5	Δ(59,64)	-0.0068445792	0.9632	0.9920883
main_cell	ce8-In5	Δ(60,65)	-0.006827566	0.9592	0.9920883
main_cell	ce8-In5	Δ(61,66)	-0.006835492	0.9594	0.9920883
main_cell	ce8-In5	Δ(62,67)	-0.0068647573	0.962	0.9920883
main_cell	ce8-In5	Δ(63,68)	-0.0069045625	0.9723	0.9920883
main_cell	ce8-In5	Δ(64,69)	-0.0069375914	0.9874	0.99668795
main_cell	ce8-In5	Δ(65,70)	-0.0069398126	0.9898	0.99668795
main_cell	ce8-In5	Δ(66,71)	-0.006880458	0.9657	0.9920883
main_cell	ce8-In5	Δ(67,72)	-0.0067223525	0.9333	0.9857326
main_cell	ce8-In5	Δ(68,73)	-0.0064245537	0.8971	0.9715762
main_cell	ce8-In5	Δ(69,74)	-0.0059451577	0.8618	0.95606416
main_cell	ce8-In5	Δ(70,75)	-0.005248328	0.8242	0.9486529
main_cell	ce8-In5	Δ(71,76)	-0.004311915	0.7929	0.9326324
main_cell	ce8-In5	Δ(72,77)	-0.0031346048	0.7612	0.9204
main_cell	ce8-In5	Δ(73,78)	-0.0017418434	0.7364	0.91122496
main_cell	ce8-In5	Δ(74,79)	-0.0001842364	0.7156	0.9042385
main_cell	ce8-In5	Δ(75,80)	0.0014695844	0.7001	0.8981011
main_cell	ce8-In5	Δ(76,81)	0.0031449238	0.6855	0.8908914
main_cell	ce8-In5	Δ(77,82)	0.0047714897	0.6747	0.8883954
main_cell	ce8-In5	Δ(78,83)	0.0063083554	0.6632	0.8862489
main_cell	ce8-In5	Δ(79,84)	0.007769995	0.6515	0.88476574
main_cell	ce8-In5	Δ(80,85)	0.009218212	0.6437	0.88476574
main_cell	ce8-In5	Δ(81,86)	0.010744841	0.6337	0.88476574
main_cell	ce8-In5	Δ(82,87)	0.012465101	0.6225	0.88476574
main_cell	ce8-In5	Δ(83,88)	0.014486133	0.6068	0.8832796
main_cell	ce8-In5	Δ(84,89)	0.016914995	0.5943	0.8832796
main_cell	ce8-In5	Δ(85,90)	0.019875083	0.5762	0.8832796
main_cell	ce9-In8	Δ(5,30)	0.13043152	0.001	0.017049506
main_cell	ce9-In8	Δ(5,10)	0.15461102	0.0002	0.0052984613
main_cell	ce9-In8	Δ(6,11)	0.15425862	0.0002	0.0052984613
main_cell	ce9-In8	Δ(7,12)	0.15275143	0.0002	0.0052984613
main_cell	ce9-In8	Δ(8,13)	0.14970028	0.0003	0.006623077
main_cell	ce9-In8	Δ(9,14)	0.14468679	0.0005	0.009674158
main_cell	ce9-In8	Δ(10,15)	0.1373359	0.0009	0.015814286
main_cell	ce9-In8	Δ(11,16)	0.12743889	0.0014	0.02232222
main_cell	ce9-In8	Δ(12,17)	0.11510127	0.0028	0.036527272
main_cell	ce9-In8	Δ(13,18)	0.10084602	0.0061	0.06820909
main_cell	ce9-In8	Δ(14,19)	0.085601315	0.0128	0.11720419
main_cell	ce9-In8	Δ(15,20)	0.07052792	0.0254	0.1901687
main_cell	ce9-In8	Δ(16,21)	0.056744073	0.0511	0.32711598
main_cell	ce9-In8	Δ(17,22)	0.045090884	0.0855	0.47647575
main_cell	ce9-In8	Δ(18,23)	0.036049012	0.1254	0.6007866
main_cell	ce9-In8	Δ(19,24)	0.029813671	0.1677	0.6361939
main_cell	ce9-In8	Δ(20,25)	0.026248079	0.1909	0.6427727
main_cell	ce9-In8	Δ(21,26)	0.024825092	0.2062	0.64559346
main_cell	ce9-In8	Δ(22,27)	0.025041303	0.2033	0.6429219
main_cell	ce9-In8	Δ(23,28)	0.02633755	0.193	0.6427727
main_cell	ce9-In8	Δ(24,29)	0.027916763	0.1807	0.64236027
main_cell	ce9-In8	Δ(25,30)	0.028967742	0.1708	0.6366182
main_cell	ce9-In8	Δ(26,31)	0.02916581	0.1651	0.6361939
main_cell	ce9-In8	Δ(27,32)	0.028300567	0.168	0.6361939
main_cell	ce9-In8	Δ(28,33)	0.026295327	0.1808	0.64236027
main_cell	ce9-In8	Δ(29,34)	0.023257045	0.1997	0.6427727
main_cell	ce9-In8	Δ(30,35)	0.019464128	0.2311	0.67367435
main_cell	ce9-In8	Δ(31,36)	0.015291884	0.2738	0.7176734
main_cell	ce9-In8	Δ(32,37)	0.011108162	0.3278	0.7721226
main_cell	ce9-In8	Δ(33,38)	0.007193752	0.3893	0.8005082
main_cell	ce9-In8	Δ(34,39)	0.0037201291	0.4588	0.8431735
main_cell	ce9-In8	Δ(35,40)	0.000763304	0.5333	0.8775234
main_cell	ce9-In8	Δ(36,41)	-0.0016679795	0.6124	0.8832796
main_cell	ce9-In8	Δ(37,42)	-0.003599697	0.6884	0.8912514
main_cell	ce9-In8	Δ(38,43)	-0.005068386	0.767	0.9204
main_cell	ce9-In8	Δ(39,44)	-0.0061067953	0.8462	0.95186156
main_cell	ce9-In8	Δ(40,45)	-0.006732743	0.9233	0.98331624
main_cell	ce9-In8	Δ(41,46)	-0.006944442	0.9997	0.9997
main_cell	ce9-In8	Δ(42,47)	-0.0067153955	0.9216	0.98331624
main_cell	ce9-In8	Δ(43,48)	-0.005994225	0.8449	0.95186156
main_cell	ce9-In8	Δ(44,49)	-0.0047073793	0.7627	0.9204
main_cell	ce9-In8	Δ(45,50)	-0.0027727024	0.6797	0.8883954
main_cell	ce9-In8	Δ(46,51)	-0.00013083802	0.5964	0.8832796
main_cell	ce9-In8	Δ(47,52)	0.0031937142	0.521	0.8727143
main_cell	ce9-In8	Δ(48,53)	0.0070202323	0.4504	0.83796567
main_cell	ce9-In8	Δ(49,54)	0.010952948	0.3969	0.8005082
main_cell	ce9-In8	Δ(50,55)	0.014505365	0.3567	0.78647554
main_cell	ce9-In8	Δ(51,56)	0.017349035	0.3269	0.7721226
main_cell	ce9-In8	Δ(52,57)	0.01944649	0.302	0.7461176
main_cell	ce9-In8	Δ(53,58)	0.020984024	0.2846	0.7249722
main_cell	ce9-In8	Δ(54,59)	0.022198802	0.2677	0.7081096
main_cell	ce9-In8	Δ(55,60)	0.023254583	0.2537	0.69636923
main_cell	ce9-In8	Δ(56,61)	0.024261978	0.2388	0.6865002
main_cell	ce9-In8	Δ(57,62)	0.025294077	0.2259	0.66723806
main_cell	ce9-In8	Δ(58,63)	0.026397582	0.2127	0.65144444
main_cell	ce9-In8	Δ(59,64)	0.027600687	0.2014	0.6429219
main_cell	ce9-In8	Δ(60,65)	0.028919246	0.1882	0.64236027
main_cell	ce9-In8	Δ(61,66)	0.03035984	0.1741	0.63787276
main_cell	ce9-In8	Δ(62,67)	0.0319168	0.1617	0.6361939
main_cell	ce9-In8	Δ(63,68)	0.033573512	0.1499	0.6311193
main_cell	ce9-In8	Δ(64,69)	0.035298947	0.1399	0.6177123
main_cell	ce9-In8	Δ(65,70)	0.0370421	0.1304	0.605717
main_cell	ce9-In8	Δ(66,71)	0.038731027	0.1233	0.59692794
main_cell	ce9-In8	Δ(67,72)	0.040266242	0.1167	0.58229476
main_cell	ce9-In8	Δ(68,73)	0.04152412	0.1129	0.5718053
main_cell	ce9-In8	Δ(69,74)	0.0423595	0.1129	0.5718053
main_cell	ce9-In8	Δ(70,75)	0.04262432	0.116	0.58229476
main_cell	ce9-In8	Δ(71,76)	0.042180423	0.1241	0.59692794
main_cell	ce9-In8	Δ(72,77)	0.040940043	0.1358	0.6126173
main_cell	ce9-In8	Δ(73,78)	0.038880143	0.1558	0.6328857
main_cell	ce9-In8	Δ(74,79)	0.03606189	0.1805	0.64236027
main_cell	ce9-In8	Δ(75,80)	0.032623343	0.2105	0.6511505
main_cell	ce9-In8	Δ(76,81)	0.028758056	0.2453	0.6947185
main_cell	ce9-In8	Δ(77,82)	0.024682788	0.2824	0.72365004
main_cell	ce9-In8	Δ(78,83)	0.020652028	0.3232	0.7697792
main_cell	ce9-In8	Δ(79,84)	0.016865162	0.364	0.79107773
main_cell	ce9-In8	Δ(80,85)	0.013416909	0.4087	0.8088062
main_cell	ce9-In8	Δ(81,86)	0.010316851	0.4506	0.83796567
main_cell	ce9-In8	Δ(82,87)	0.0075229616	0.4943	0.8560062
main_cell	ce9-In8	Δ(83,88)	0.0049628746	0.5401	0.8775234
main_cell	ce9-In8	Δ(84,89)	0.0025741237	0.5904	0.8832796
main_cell	ce9-In8	Δ(85,90)	0.00031857585	0.64	0.88476574
main_cell	ce10-Ex1	Δ(5,30)	-0.005096502	0.7471	0.918933
main_cell	ce10-Ex1	Δ(5,10)	0.0051060896	0.4068	0.8088062
main_cell	ce10-Ex1	Δ(6,11)	0.0036790574	0.4351	0.83249134
main_cell	ce10-Ex1	Δ(7,12)	0.0020221148	0.4751	0.84779507
main_cell	ce10-Ex1	Δ(8,13)	0.00018957861	0.53	0.87671465
main_cell	ce10-Ex1	Δ(9,14)	-0.0017231076	0.5938	0.8832796
main_cell	ce10-Ex1	Δ(10,15)	-0.0035747185	0.6739	0.8883954
main_cell	ce10-Ex1	Δ(11,16)	-0.0051831715	0.7652	0.9204
main_cell	ce10-Ex1	Δ(12,17)	-0.006350229	0.8667	0.9570346
main_cell	ce10-Ex1	Δ(13,18)	-0.006909855	0.9697	0.9920883
main_cell	ce10-Ex1	Δ(14,19)	-0.006782412	0.9363	0.9857326
main_cell	ce10-Ex1	Δ(15,20)	-0.006011409	0.8477	0.95186156
main_cell	ce10-Ex1	Δ(16,21)	-0.0047603184	0.7686	0.9215027
main_cell	ce10-Ex1	Δ(17,22)	-0.0032706116	0.7039	0.8991957
main_cell	ce10-Ex1	Δ(18,23)	-0.0018062745	0.657	0.8850248
main_cell	ce10-Ex1	Δ(19,24)	-0.00061516307	0.6264	0.88476574
main_cell	ce10-Ex1	Δ(20,25)	0.00012898199	0.6082	0.8832796
main_cell	ce10-Ex1	Δ(21,26)	0.00038310894	0.6039	0.8832796
main_cell	ce10-Ex1	Δ(22,27)	0.00016617401	0.6113	0.8832796
main_cell	ce10-Ex1	Δ(23,28)	-0.0004502687	0.6283	0.88476574
main_cell	ce10-Ex1	Δ(24,29)	-0.0013333908	0.654	0.8850248
main_cell	ce10-Ex1	Δ(25,30)	-0.0023458498	0.6825	0.8896783
main_cell	ce10-Ex1	Δ(26,31)	-0.0034249004	0.7191	0.9042385
main_cell	ce10-Ex1	Δ(27,32)	-0.0044913176	0.7649	0.9204
main_cell	ce10-Ex1	Δ(28,33)	-0.005448307	0.816	0.9436329
main_cell	ce10-Ex1	Δ(29,34)	-0.006204871	0.8692	0.9576215
main_cell	ce10-Ex1	Δ(30,35)	-0.006701902	0.9238	0.98331624
main_cell	ce10-Ex1	Δ(31,36)	-0.0069259624	0.9774	0.9923837
main_cell	ce10-Ex1	Δ(32,37)	-0.0069055953	0.9686	0.9920883
main_cell	ce10-Ex1	Δ(33,38)	-0.006695122	0.9216	0.98331624
main_cell	ce10-Ex1	Δ(34,39)	-0.006355498	0.8804	0.96484584
main_cell	ce10-Ex1	Δ(35,40)	-0.005942108	0.8484	0.95186156
main_cell	ce10-Ex1	Δ(36,41)	-0.0054988377	0.8208	0.9460627
main_cell	ce10-Ex1	Δ(37,42)	-0.005057298	0.7964	0.93381333
main_cell	ce10-Ex1	Δ(38,43)	-0.0046392484	0.7782	0.9232624
main_cell	ce10-Ex1	Δ(39,44)	-0.004260303	0.7635	0.9204
main_cell	ce10-Ex1	Δ(40,45)	-0.0039321207	0.7529	0.91970176
main_cell	ce10-Ex1	Δ(41,46)	-0.0036659008	0.7457	0.91786665
main_cell	ce10-Ex1	Δ(42,47)	-0.003472547	0.7427	0.9154827
main_cell	ce10-Ex1	Δ(43,48)	-0.003367218	0.7413	0.9154827
main_cell	ce10-Ex1	Δ(44,49)	-0.003367476	0.7425	0.9154827
main_cell	ce10-Ex1	Δ(45,50)	-0.0034945083	0.7501	0.9189707
main_cell	ce10-Ex1	Δ(46,51)	-0.0037657744	0.7647	0.9204
main_cell	ce10-Ex1	Δ(47,52)	-0.0041903905	0.7858	0.92855716
main_cell	ce10-Ex1	Δ(48,53)	-0.0047491565	0.8103	0.9383568
main_cell	ce10-Ex1	Δ(49,54)	-0.005375825	0.8372	0.95186156
main_cell	ce10-Ex1	Δ(50,55)	-0.005967575	0.8714	0.9582061
main_cell	ce10-Ex1	Δ(51,56)	-0.0064373673	0.9051	0.9742612
main_cell	ce10-Ex1	Δ(52,57)	-0.0067465166	0.9408	0.9857326
main_cell	ce10-Ex1	Δ(53,58)	-0.006904473	0.9718	0.9920883
main_cell	ce10-Ex1	Δ(54,59)	-0.006944132	0.9977	0.9988601
main_cell	ce10-Ex1	Δ(55,60)	-0.00689736	0.968	0.9920883
main_cell	ce10-Ex1	Δ(56,61)	-0.0067868168	0.9422	0.9857326
main_cell	ce10-Ex1	Δ(57,62)	-0.006626179	0.9165	0.9814757
main_cell	ce10-Ex1	Δ(58,63)	-0.006423483	0.895	0.97052264
main_cell	ce10-Ex1	Δ(59,64)	-0.0061815153	0.8699	0.9577799
main_cell	ce10-Ex1	Δ(60,65)	-0.0059007662	0.8448	0.95186156
main_cell	ce10-Ex1	Δ(61,66)	-0.005579291	0.8193	0.9455996
main_cell	ce10-Ex1	Δ(62,67)	-0.0052137193	0.7909	0.9315525
main_cell	ce10-Ex1	Δ(63,68)	-0.0048002787	0.764	0.9204
main_cell	ce10-Ex1	Δ(64,69)	-0.0043358686	0.7366	0.91122496
main_cell	ce10-Ex1	Δ(65,70)	-0.0038172724	0.7099	0.90268385
main_cell	ce10-Ex1	Δ(66,71)	-0.0032447763	0.6805	0.8883954
main_cell	ce10-Ex1	Δ(67,72)	-0.0026221953	0.6545	0.8850248
main_cell	ce10-Ex1	Δ(68,73)	-0.001959624	0.6343	0.88476574
main_cell	ce10-Ex1	Δ(69,74)	-0.001273491	0.6166	0.8840842
main_cell	ce10-Ex1	Δ(70,75)	-0.0005883733	0.5958	0.8832796
main_cell	ce10-Ex1	Δ(71,76)	6.3547086e-05	0.5789	0.8832796
main_cell	ce10-Ex1	Δ(72,77)	0.0006476189	0.5672	0.8832796
main_cell	ce10-Ex1	Δ(73,78)	0.0011302398	0.5685	0.8832796
main_cell	ce10-Ex1	Δ(74,79)	0.0014853234	0.5712	0.8832796
main_cell	ce10-Ex1	Δ(75,80)	0.0016985668	0.577	0.8832796
main_cell	ce10-Ex1	Δ(76,81)	0.0017711357	0.5839	0.8832796
main_cell	ce10-Ex1	Δ(77,82)	0.0017153536	0.5917	0.8832796
main_cell	ce10-Ex1	Δ(78,83)	0.0015537069	0.606	0.8832796
main_cell	ce10-Ex1	Δ(79,84)	0.0013181	0.616	0.88396
main_cell	ce10-Ex1	Δ(80,85)	0.0010386468	0.6277	0.88476574
main_cell	ce10-Ex1	Δ(81,86)	0.00073421164	0.6382	0.88476574
main_cell	ce10-Ex1	Δ(82,87)	0.00041156638	0.6502	0.88476574
main_cell	ce10-Ex1	Δ(83,88)	6.399453e-05	0.6616	0.88590604
main_cell	ce10-Ex1	Δ(84,89)	-0.00032478242	0.6757	0.8883954
main_cell	ce10-Ex1	Δ(85,90)	-0.0007785163	0.6916	0.8920863
bl_corrected	combined_imaging_markers	Δ(5,30)	0.43543088	0.0001	0.00022162161
bl_corrected	combined_imaging_markers	Δ(5,10)	0.3552299	0.0018	0.0025448275
bl_corrected	combined_imaging_markers	Δ(6,11)	0.35815609	0.0014	0.00205
bl_corrected	combined_imaging_markers	Δ(7,12)	0.36366996	0.001	0.0015769232
bl_corrected	combined_imaging_markers	Δ(8,13)	0.37217265	0.0006	0.0010695653
bl_corrected	combined_imaging_markers	Δ(9,14)	0.3840319	0.0001	0.00022162161
bl_corrected	combined_imaging_markers	Δ(10,15)	0.39938873	0.0001	0.00022162161
bl_corrected	combined_imaging_markers	Δ(11,16)	0.41797212	0.0001	0.00022162161
bl_corrected	combined_imaging_markers	Δ(12,17)	0.43898267	0.0001	0.00022162161
bl_corrected	combined_imaging_markers	Δ(13,18)	0.46114257	0.0001	0.00022162161
bl_corrected	combined_imaging_markers	Δ(14,19)	0.4829177	0.0001	0.00022162161
bl_corrected	combined_imaging_markers	Δ(15,20)	0.5028499	0.0001	0.00022162161
bl_corrected	combined_imaging_markers	Δ(16,21)	0.5198178	0.0001	0.00022162161
bl_corrected	combined_imaging_markers	Δ(17,22)	0.53316313	0.0001	0.00022162161
bl_corrected	combined_imaging_markers	Δ(18,23)	0.54264796	0.0001	0.00022162161
bl_corrected	combined_imaging_markers	Δ(19,24)	0.5483405	0.0001	0.00022162161
bl_corrected	combined_imaging_markers	Δ(20,25)	0.55066234	0.0001	0.00022162161
bl_corrected	combined_imaging_markers	Δ(21,26)	0.55044144	0.0001	0.00022162161
bl_corrected	combined_imaging_markers	Δ(22,27)	0.54850847	0.0001	0.00022162161
bl_corrected	combined_imaging_markers	Δ(23,28)	0.5457144	0.0001	0.00022162161
bl_corrected	combined_imaging_markers	Δ(24,29)	0.54289085	0.0001	0.00022162161
bl_corrected	combined_imaging_markers	Δ(25,30)	0.54061234	0.0001	0.00022162161
bl_corrected	combined_imaging_markers	Δ(26,31)	0.5391005	0.0001	0.00022162161
bl_corrected	combined_imaging_markers	Δ(27,32)	0.53850675	0.0001	0.00022162161
bl_corrected	combined_imaging_markers	Δ(28,33)	0.5388655	0.0001	0.00022162161
bl_corrected	combined_imaging_markers	Δ(29,34)	0.54006726	0.0001	0.00022162161
bl_corrected	combined_imaging_markers	Δ(30,35)	0.5418679	0.0001	0.00022162161
bl_corrected	combined_imaging_markers	Δ(31,36)	0.5439547	0.0001	0.00022162161
bl_corrected	combined_imaging_markers	Δ(32,37)	0.54599786	0.0001	0.00022162161
bl_corrected	combined_imaging_markers	Δ(33,38)	0.54771626	0.0001	0.00022162161
bl_corrected	combined_imaging_markers	Δ(34,39)	0.5488966	0.0001	0.00022162161
bl_corrected	combined_imaging_markers	Δ(35,40)	0.5493833	0.0001	0.00022162161
bl_corrected	combined_imaging_markers	Δ(36,41)	0.54906267	0.0001	0.00022162161
bl_corrected	combined_imaging_markers	Δ(37,42)	0.54783803	0.0001	0.00022162161
bl_corrected	combined_imaging_markers	Δ(38,43)	0.5456175	0.0001	0.00022162161
bl_corrected	combined_imaging_markers	Δ(39,44)	0.5422763	0.0001	0.00022162161
bl_corrected	combined_imaging_markers	Δ(40,45)	0.53766906	0.0001	0.00022162161
bl_corrected	combined_imaging_markers	Δ(41,46)	0.53161085	0.0001	0.00022162161
bl_corrected	combined_imaging_markers	Δ(42,47)	0.52389437	0.0001	0.00022162161
bl_corrected	combined_imaging_markers	Δ(43,48)	0.51429105	0.0001	0.00022162161
bl_corrected	combined_imaging_markers	Δ(44,49)	0.5026499	0.0001	0.00022162161
bl_corrected	combined_imaging_markers	Δ(45,50)	0.48896474	0.0002	0.00043157893
bl_corrected	combined_imaging_markers	Δ(46,51)	0.47359666	0.0003	0.000615
bl_corrected	combined_imaging_markers	Δ(47,52)	0.4574683	0.0009	0.0015375
bl_corrected	combined_imaging_markers	Δ(48,53)	0.442267	0.0027	0.0036295082
bl_corrected	combined_imaging_markers	Δ(49,54)	0.4302894	0.007	0.008441176
bl_corrected	combined_imaging_markers	Δ(50,55)	0.42328373	0.0113	0.012869445
bl_corrected	combined_imaging_markers	Δ(51,56)	0.42133966	0.0125	0.013962162
bl_corrected	combined_imaging_markers	Δ(52,57)	0.4230378	0.0106	0.012242253
bl_corrected	combined_imaging_markers	Δ(53,58)	0.4263184	0.007	0.008441176
bl_corrected	combined_imaging_markers	Δ(54,59)	0.42957535	0.0041	0.005253125
bl_corrected	combined_imaging_markers	Δ(55,60)	0.4319949	0.0019	0.002640678
bl_corrected	combined_imaging_markers	Δ(56,61)	0.43317053	0.0014	0.00205
bl_corrected	combined_imaging_markers	Δ(57,62)	0.4329273	0.0008	0.0013957446
bl_corrected	combined_imaging_markers	Δ(58,63)	0.43119708	0.0006	0.0010695653
bl_corrected	combined_imaging_markers	Δ(59,64)	0.42797175	0.0004	0.0007627907
bl_corrected	combined_imaging_markers	Δ(60,65)	0.42325613	0.0003	0.000615
bl_corrected	combined_imaging_markers	Δ(61,66)	0.41707757	0.0004	0.0007627907
bl_corrected	combined_imaging_markers	Δ(62,67)	0.40947723	0.0004	0.0007627907
bl_corrected	combined_imaging_markers	Δ(63,68)	0.40053007	0.0006	0.0010695653
bl_corrected	combined_imaging_markers	Δ(64,69)	0.39035648	0.0012	0.0018222223
bl_corrected	combined_imaging_markers	Δ(65,70)	0.3791646	0.002	0.0027333335
bl_corrected	combined_imaging_markers	Δ(66,71)	0.36727202	0.0029	0.003835484
bl_corrected	combined_imaging_markers	Δ(67,72)	0.35513583	0.0045	0.005676923
bl_corrected	combined_imaging_markers	Δ(68,73)	0.34338087	0.0078	0.009269565
bl_corrected	combined_imaging_markers	Δ(69,74)	0.33279133	0.0126	0.013962162
bl_corrected	combined_imaging_markers	Δ(70,75)	0.3242631	0.0196	0.021147368
bl_corrected	combined_imaging_markers	Δ(71,76)	0.31870216	0.0266	0.027964102
bl_corrected	combined_imaging_markers	Δ(72,77)	0.31689635	0.0323	0.0331075
bl_corrected	combined_imaging_markers	Δ(73,78)	0.3193477	0.0349	0.0349
bl_corrected	combined_imaging_markers	Δ(74,79)	0.32616213	0.0344	0.03482469
bl_corrected	combined_imaging_markers	Δ(75,80)	0.33701873	0.0305	0.03165823
bl_corrected	combined_imaging_markers	Δ(76,81)	0.35124126	0.0232	0.024706494
bl_corrected	combined_imaging_markers	Δ(77,82)	0.3678879	0.0153	0.016728
bl_corrected	combined_imaging_markers	Δ(78,83)	0.3856103	0.0083	0.009722857
bl_corrected	combined_imaging_markers	Δ(79,84)	0.40309456	0.0053	0.0065848483
bl_corrected	combined_imaging_markers	Δ(80,85)	0.41944546	0.0038	0.0049460316
bl_corrected	combined_imaging_markers	Δ(81,86)	0.43413734	0.0017	0.002445614
bl_corrected	combined_imaging_markers	Δ(82,87)	0.44683743	0.0011	0.0017018868
bl_corrected	combined_imaging_markers	Δ(83,88)	0.45738223	0.001	0.0015769232
bl_corrected	combined_imaging_markers	Δ(84,89)	0.46544933	0.001	0.0015769232
bl_corrected	combined_imaging_markers	Δ(85,90)	0.47028142	0.001	0.0015769232
bl_corrected	ni1-SV2A-M1-mGluR5-5HT6-CB1-GABAa-HDAC	Δ(5,30)	0.02135002	0.2567	0.62171227
bl_corrected	ni1-SV2A-M1-mGluR5-5HT6-CB1-GABAa-HDAC	Δ(5,10)	0.01222283	0.3081	0.6845783
bl_corrected	ni1-SV2A-M1-mGluR5-5HT6-CB1-GABAa-HDAC	Δ(6,11)	0.01617624	0.2652	0.6290281
bl_corrected	ni1-SV2A-M1-mGluR5-5HT6-CB1-GABAa-HDAC	Δ(7,12)	0.019988865	0.2334	0.6046421
bl_corrected	ni1-SV2A-M1-mGluR5-5HT6-CB1-GABAa-HDAC	Δ(8,13)	0.023535004	0.2119	0.59568864
bl_corrected	ni1-SV2A-M1-mGluR5-5HT6-CB1-GABAa-HDAC	Δ(9,14)	0.026677394	0.1943	0.5923086
bl_corrected	ni1-SV2A-M1-mGluR5-5HT6-CB1-GABAa-HDAC	Δ(10,15)	0.029277641	0.1875	0.58842844
bl_corrected	ni1-SV2A-M1-mGluR5-5HT6-CB1-GABAa-HDAC	Δ(11,16)	0.031222071	0.1876	0.58842844
bl_corrected	ni1-SV2A-M1-mGluR5-5HT6-CB1-GABAa-HDAC	Δ(12,17)	0.03245727	0.1906	0.59031147
bl_corrected	ni1-SV2A-M1-mGluR5-5HT6-CB1-GABAa-HDAC	Δ(13,18)	0.033022415	0.2036	0.5936444
bl_corrected	ni1-SV2A-M1-mGluR5-5HT6-CB1-GABAa-HDAC	Δ(14,19)	0.03305664	0.219	0.60106
bl_corrected	ni1-SV2A-M1-mGluR5-5HT6-CB1-GABAa-HDAC	Δ(15,20)	0.032781962	0.2375	0.6072988
bl_corrected	ni1-SV2A-M1-mGluR5-5HT6-CB1-GABAa-HDAC	Δ(16,21)	0.032467116	0.2537	0.618798
bl_corrected	ni1-SV2A-M1-mGluR5-5HT6-CB1-GABAa-HDAC	Δ(17,22)	0.032394942	0.2692	0.6322602
bl_corrected	ni1-SV2A-M1-mGluR5-5HT6-CB1-GABAa-HDAC	Δ(18,23)	0.03284925	0.2766	0.64278704
bl_corrected	ni1-SV2A-M1-mGluR5-5HT6-CB1-GABAa-HDAC	Δ(19,24)	0.034119885	0.2774	0.6437773
bl_corrected	ni1-SV2A-M1-mGluR5-5HT6-CB1-GABAa-HDAC	Δ(20,25)	0.036432188	0.2668	0.6302189
bl_corrected	ni1-SV2A-M1-mGluR5-5HT6-CB1-GABAa-HDAC	Δ(21,26)	0.03980815	0.2518	0.618798
bl_corrected	ni1-SV2A-M1-mGluR5-5HT6-CB1-GABAa-HDAC	Δ(22,27)	0.044148084	0.2279	0.6033593
bl_corrected	ni1-SV2A-M1-mGluR5-5HT6-CB1-GABAa-HDAC	Δ(23,28)	0.049175207	0.203	0.5936444
bl_corrected	ni1-SV2A-M1-mGluR5-5HT6-CB1-GABAa-HDAC	Δ(24,29)	0.054376643	0.1781	0.5808489
bl_corrected	ni1-SV2A-M1-mGluR5-5HT6-CB1-GABAa-HDAC	Δ(25,30)	0.059156805	0.1562	0.54448664
bl_corrected	ni1-SV2A-M1-mGluR5-5HT6-CB1-GABAa-HDAC	Δ(26,31)	0.06309797	0.1398	0.5180813
bl_corrected	ni1-SV2A-M1-mGluR5-5HT6-CB1-GABAa-HDAC	Δ(27,32)	0.06582762	0.1259	0.49839035
bl_corrected	ni1-SV2A-M1-mGluR5-5HT6-CB1-GABAa-HDAC	Δ(28,33)	0.067085624	0.117	0.48125586
bl_corrected	ni1-SV2A-M1-mGluR5-5HT6-CB1-GABAa-HDAC	Δ(29,34)	0.0668038	0.1161	0.48026043
bl_corrected	ni1-SV2A-M1-mGluR5-5HT6-CB1-GABAa-HDAC	Δ(30,35)	0.06513826	0.1171	0.48125586
bl_corrected	ni1-SV2A-M1-mGluR5-5HT6-CB1-GABAa-HDAC	Δ(31,36)	0.06241764	0.1235	0.49228472
bl_corrected	ni1-SV2A-M1-mGluR5-5HT6-CB1-GABAa-HDAC	Δ(32,37)	0.05905571	0.1329	0.5119772
bl_corrected	ni1-SV2A-M1-mGluR5-5HT6-CB1-GABAa-HDAC	Δ(33,38)	0.055451185	0.1444	0.5301851
bl_corrected	ni1-SV2A-M1-mGluR5-5HT6-CB1-GABAa-HDAC	Δ(34,39)	0.05193369	0.1585	0.54806626
[truncated: 13,250 more rows]
