# Supplementary material for: Regional patterns of human cortex development correlate with underlying neurobiology
Source: bioRxiv. 2024 Aug 10:2023.05.05.539537. Originally published 2023 May 5. Preprint. [Version 4] doi: 10.1101/2023.05.05.539537 (PMC10187287; doi:10.1101/2023.05.05.539537)
Supplement: Supplement 5 [file media-5.zip › source_data/source_supp_FigS3C_permutation.csv]

	explained_variance
observed	0.8693044865564958
null_0	0.6862669157347966
null_1	0.819746502499686
null_2	0.8343077988305149
null_3	0.7101297119759368
null_4	0.8909790803435306
null_5	0.7915930055328354
null_6	0.8798197185606007
null_7	0.7932717104592117
null_8	0.8056744464341172
null_9	0.7940249172159739
null_10	0.7207191559223769
null_11	0.6982748359617098
null_12	0.7538437501155338
null_13	0.7583281730498427
null_14	0.7854330374267504
null_15	0.8775971682967536
null_16	0.8954529840579777
null_17	0.7440652631031005
null_18	0.833442760803061
null_19	0.9027456811955696
null_20	0.7400185452257639
null_21	0.8444719741666284
null_22	0.7900960066248741
null_23	0.8049931047342452
null_24	0.7587493535700541
null_25	0.8876867484828389
null_26	0.8705373138689168
null_27	0.8302795002290243
null_28	0.7600527199379479
null_29	0.786418150289578
null_30	0.9001575207779967
null_31	0.7942960309643873
null_32	0.7763209470983391
null_33	0.8326666263886764
null_34	0.7715880267186551
null_35	0.8132006406849541
null_36	0.6446334319632999
null_37	0.9558795777699898
null_38	0.7485061149856819
null_39	0.8383986958579266
null_40	0.7758680923040262
null_41	0.7753159257961726
null_42	0.7655664090088632
null_43	0.7898509346863377
null_44	0.8136253594949405
null_45	0.8186850699923981
null_46	0.7737137071311244
null_47	0.7420585771588222
null_48	0.7714018117048654
null_49	0.7914511441943193
null_50	0.7496625439928992
null_51	0.7315335792607269
null_52	0.8072844922444553
null_53	0.7151255356247256
null_54	0.7384669124502194
null_55	0.7766919045010108
null_56	0.8481163353435958
null_57	0.6981897184681523
null_58	0.8013158420263142
null_59	0.8136485507722192
null_60	0.788090321464651
null_61	0.7912344431021469
null_62	0.7104657824158727
null_63	0.7796729167727199
null_64	0.7726627974223875
null_65	0.8287186476935207
null_66	0.7228534194213987
null_67	0.8646757131879864
null_68	0.8220233804704792
null_69	0.7627701329086399
null_70	0.7654269196608404
null_71	0.8249929188168588
null_72	0.7179867743391181
null_73	0.7791531074993675
null_74	0.8166405831985646
null_75	0.7771053636183326
null_76	0.8321579947806356
null_77	0.8241848636647029
null_78	0.9293135511731448
null_79	0.8261010221974882
null_80	0.7973686859167903
null_81	0.7915034919903069
null_82	0.8184158223361061
null_83	0.855005203382123
null_84	0.781104417260261
null_85	0.8118808921118549
null_86	0.7649846301132236
null_87	0.7183876239103894
null_88	0.7929476798191516
null_89	0.7869382268762446
null_90	0.7948859587021795
null_91	0.7610341502445026
null_92	0.8875198621685296
null_93	0.763959672950394
null_94	0.7985989067180559
null_95	0.7662405910032185
null_96	0.7361406237127002
null_97	0.834684156110185
null_98	0.8151472724944074
null_99	0.7741214892995941
null_100	0.7515156646483113
null_101	0.8516989704463164
null_102	0.8475525692132786
null_103	0.7583381678454613
null_104	0.795567133462378
null_105	0.7761770384853492
null_106	0.8017045996120659
null_107	0.7822401200750828
null_108	0.7433589487289407
null_109	0.7683407386455113
null_110	0.8192082893567876
null_111	0.7384469124728915
null_112	0.7569110182078899
null_113	0.7183497989760845
null_114	0.8290224963029311
null_115	0.7924597462048785
null_116	0.7627161078477672
null_117	0.8104173983915218
null_118	0.7480276587739547
null_119	0.8714093692317813
null_120	0.774355065797506
null_121	0.8187708161408996
null_122	0.8281711005242384
null_123	0.8529652577846506
null_124	0.8328976415240729
null_125	0.796606123263117
null_126	0.7855977265347833
null_127	0.7101814951638173
null_128	0.8222582140721812
null_129	0.7352774575357532
null_130	0.7899924474542578
null_131	0.7849857767199058
null_132	0.8386704879163625
null_133	0.6964797725096549
null_134	0.7346703270729971
null_135	0.8015615324572962
null_136	0.7180052592091519
null_137	0.7528421050715675
null_138	0.7916388695098961
null_139	0.7523161036095145
null_140	0.733095104395891
null_141	0.7678362784263038
null_142	0.8073148360032
null_143	0.7793029348594446
null_144	0.7949570431882004
null_145	0.7801549500296737
null_146	0.7551415881929843
null_147	0.8767514560798112
null_148	0.7818915348301368
null_149	0.8129497877281513
null_150	0.8260859936578044
null_151	0.7550038487917032
null_152	0.8161736235933971
null_153	0.8214493145767203
null_154	0.7266293019914954
null_155	0.8226622421203981
null_156	0.7700321997329233
null_157	0.7479068933346177
null_158	0.7223301583553255
null_159	0.7627833927922751
null_160	0.7916467536829983
null_161	0.741027058600718
null_162	0.7442061387676913
null_163	0.7850431055991792
null_164	0.8253439142889016
null_165	0.7985791572808707
null_166	0.7923583026466884
null_167	0.7070267739329114
null_168	0.7539540580390932
null_169	0.7684324343255207
null_170	0.82599096785
null_171	0.7683934718386339
null_172	0.8048537514665924
null_173	0.7502648373327436
null_174	0.7196489486261114
null_175	0.8008346358740704
null_176	0.7710991472208821
null_177	0.7315678893659374
null_178	0.7572633314238103
null_179	0.8138591199033708
null_180	0.7605552208924365
null_181	0.7858444862329498
null_182	0.7745360792818684
null_183	0.8100051342755867
null_184	0.7767715710718853
null_185	0.7267207284396386
null_186	0.8433617696643466
null_187	0.7176695842962529
null_188	0.6984604196155606
null_189	0.7721041290678249
null_190	0.866544740394004
null_191	0.8431123247178878
null_192	0.8313086799034246
null_193	0.7765652888976722
null_194	0.7895793938547843
null_195	0.8455932964952396
null_196	0.8175761136538837
null_197	0.8582361303165892
null_198	0.7870438152991645
null_199	0.7506257917756878
null_200	0.8221231229175299
null_201	0.7700424426703246
null_202	0.8278675080201686
null_203	0.780923181714525
null_204	0.78694952056732
null_205	0.8100090588781249
null_206	0.7528226530675391
null_207	0.7809830319235552
null_208	0.8290024358031279
null_209	0.7705954376710056
null_210	0.8632108841067209
null_211	0.7285722489285555
null_212	0.8265190672615643
null_213	0.8718091396432311
null_214	0.7181071417439314
null_215	0.8124209784773542
null_216	0.7862952012486428
null_217	0.8397756878572981
null_218	0.7487207845276588
null_219	0.7986506637026637
null_220	0.7560813598509187
null_221	0.7630235921883308
null_222	0.7208979896493494
null_223	0.9208725233438291
null_224	0.815298146473334
null_225	0.792832918968149
null_226	0.7901163336001984
null_227	0.7655585822402098
null_228	0.8147364729756039
null_229	0.7380629959205951
null_230	0.7716008411540131
null_231	0.8003570823988934
null_232	0.7957496004807921
null_233	0.7948089635722851
null_234	0.7627635479931564
null_235	0.8146704603503181
null_236	0.7826664240481962
null_237	0.778658439508649
null_238	0.7718583735021384
null_239	0.8163145444863125
null_240	0.7908878875823787
null_241	0.7150673994024778
null_242	0.8856470968603265
null_243	0.8131547181181246
null_244	0.7391457667014915
null_245	0.8190089994983332
null_246	0.7647826106163894
null_247	0.7342148405367941
null_248	0.7825200265148582
null_249	0.7453753873414307
null_250	0.7606450770384455
null_251	0.8212613553288444
null_252	0.7589518759121011
null_253	0.797773701998946
null_254	0.856509707181699
null_255	0.7953768381740066
null_256	0.775991753804618
null_257	0.7383538715445218
null_258	0.813330334934109
null_259	0.7701753327289043
null_260	0.8311042345720252
null_261	0.8036915044841575
null_262	0.8330008052248261
null_263	0.8525358079404177
null_264	0.8164479453961683
null_265	0.7798034388761894
null_266	0.7669821187624786
null_267	0.7849096654944542
null_268	0.7833532392217114
null_269	0.9256894493942954
null_270	0.8014202597070288
null_271	0.8135629328853136
null_272	0.8180941274460939
null_273	0.7612109359865493
null_274	0.7392280348784066
null_275	0.7835599324520618
null_276	0.6849731848487506
null_277	0.7852677792318858
null_278	0.7907857951763684
null_279	0.780185332051917
null_280	0.8201560058921926
null_281	0.8491394415274326
null_282	0.7363605429680148
null_283	0.7588361899332432
null_284	0.7443066216249763
null_285	0.805087601554384
null_286	0.7728466523339357
null_287	0.75580278195411
null_288	0.756201915540222
null_289	0.7134548697397989
null_290	0.8622217345501948
null_291	0.768621475356102
null_292	0.7110633229520377
null_293	0.7843441241041704
null_294	0.7668198751432727
null_295	0.8055265554888784
null_296	0.9248089532963506
null_297	0.8376416831660629
null_298	0.7572538871760311
null_299	0.7979333353374284
null_300	0.7852324192316412
null_301	0.8087841682022806
null_302	0.7989503028579938
null_303	0.7813128312165726
null_304	0.7993498906522687
null_305	0.7664695624188318
null_306	0.7649822289241625
null_307	0.7967813884300508
null_308	0.8032226155855565
null_309	0.8020933267611027
null_310	0.7305215373719531
null_311	0.8705773510656868
null_312	0.6865522076021597
null_313	0.7218011455393781
null_314	0.7725266603383171
null_315	0.800232738530762
null_316	0.7621703602263037
null_317	0.8535839791187171
null_318	0.8022531384022275
null_319	0.7362567771696612
null_320	0.8428440422773851
null_321	0.81037484859109
null_322	0.708243423877432
null_323	0.8024482116690224
null_324	0.756501441787097
null_325	0.8045571725124835
null_326	0.7524327196137196
null_327	0.7626185050691133
null_328	0.8356214860422735
null_329	0.7946405944070213
null_330	0.8223579402616149
null_331	0.6889872581240678
null_332	0.7328238615794573
null_333	0.839781644918872
null_334	0.834414664281228
null_335	0.7714244868801461
null_336	0.7893827340782573
null_337	0.8304465598699812
null_338	0.736041737621099
null_339	0.778262842764407
null_340	0.8053558007249048
null_341	0.7911619575213829
null_342	0.8074280493879991
null_343	0.79465635841403
null_344	0.7331190482529283
null_345	0.7824505640621036
null_346	0.8037626162993541
null_347	0.6893903833918614
null_348	0.80991536428913
null_349	0.7848612347915073
null_350	0.797323496554821
null_351	0.8036628179169214
null_352	0.7679314290597494
null_353	0.943583439657087
null_354	0.7391433034195347
null_355	0.8247276277500534
null_356	0.7458345194801963
null_357	0.8747775134030469
null_358	0.6573452037293245
null_359	0.8606975529908756
null_360	0.7667638888788882
null_361	0.8116264327719372
null_362	0.8652074845833382
null_363	0.7695258652617482
null_364	0.7570990419616334
null_365	0.7637253438886664
null_366	0.7486082875018839
null_367	0.842202143167161
null_368	0.8522424172228218
null_369	0.7666868684493571
null_370	0.8443464427196606
null_371	0.8086410245517511
null_372	0.8211009835840863
null_373	0.8376895351746592
null_374	0.8046991387729471
null_375	0.8026349498543192
null_376	0.8017994882443725
null_377	0.8470181274969454
null_378	0.8143352969993534
null_379	0.8108264247965652
null_380	0.778172900700776
null_381	0.7294001194784198
null_382	0.7112049345448755
null_383	0.822775104478922
null_384	0.781466380096461
null_385	0.852687702411175
null_386	0.7990708020041624
null_387	0.7223598850101773
null_388	0.7920820904685074
null_389	0.8644854367799072
null_390	0.745474141557839
null_391	0.8616456757733083
null_392	0.8641314149959703
null_393	0.7491040366569237
null_394	0.7220762078782101
null_395	0.8081754302436832
null_396	0.8356311076802808
null_397	0.7484850016046597
null_398	0.8384848767550657
null_399	0.8206228996795905
null_400	0.7797995400827906
null_401	0.8422775964484194
null_402	0.8573679940664216
null_403	0.7443902996956576
null_404	0.763606510552543
null_405	0.7734975712095785
null_406	0.7898920123523739
null_407	0.8809376106896061
null_408	0.816205085668813
null_409	0.7568042683955651
null_410	0.8494151365909148
null_411	0.7851851419204218
null_412	0.8189897900282499
null_413	0.8052095104150353
null_414	0.7956245450734021
null_415	0.779764528721177
null_416	0.826456102733951
null_417	0.7638125932890054
null_418	0.8120745077757717
null_419	0.7729975334721637
null_420	0.788945660564022
null_421	0.7730998395040193
null_422	0.7747445610948396
null_423	0.8005511675760912
null_424	0.8117052992668466
null_425	0.866806469845819
null_426	0.7876271278710157
null_427	0.7273369331384816
null_428	0.8582205203921969
null_429	0.7583397105745345
null_430	0.8050633156971183
null_431	0.7820907429240272
null_432	0.8367063913227563
null_433	0.7234022112743892
null_434	0.8006617643583948
null_435	0.7750313637841252
null_436	0.8614874666061849
null_437	0.7902775863818686
null_438	0.7311634105181203
null_439	0.8115812632687961
null_440	0.7869387634734953
null_441	0.816079958367771
null_442	0.8928431943908375
null_443	0.8786149183029818
null_444	0.7676605074267121
null_445	0.8049047247820266
null_446	0.8068981402723366
null_447	0.8794627013795704
null_448	0.8434464562224132
null_449	0.7712378820658976
null_450	0.6873180788141988
null_451	0.7727082405636777
null_452	0.7798155103471154
null_453	0.8340512206607494
null_454	0.8132890178542417
null_455	0.844773951482296
null_456	0.7757918260094043
null_457	0.7750346144913669
null_458	0.8670728329417993
null_459	0.7580580008346824
null_460	0.8187786526286513
null_461	0.7443365780084655
null_462	0.7789325308010085
null_463	0.7690098817956467
null_464	0.8118817735148803
null_465	0.8027184098034625
null_466	0.7734201349096058
null_467	0.7320107135499461
null_468	0.7776235912976369
null_469	0.7859612156134559
null_470	0.8869674178713091
null_471	0.8480462997369635
null_472	0.7818912312229191
null_473	0.8124465182968302
null_474	0.7609656881777725
null_475	0.7850690326856511
null_476	0.7297069895072001
null_477	0.8592711473584183
null_478	0.807686314963366
null_479	0.7671884199454649
null_480	0.7363237572726479
null_481	0.8208590612587188
null_482	0.8012732754072669
null_483	0.7961816839546173
null_484	0.7318478163275054
null_485	0.8021583298833453
null_486	0.7675279633721463
null_487	0.7919106934863717
null_488	0.7299515552451323
null_489	0.8260879986422731
null_490	0.7548443598260761
null_491	0.778697820383135
null_492	0.8592076871377685
null_493	0.7705890270079542
null_494	0.8226626863208403
null_495	0.7730077269979445
null_496	0.7730893153159698
null_497	0.8078326787312234
null_498	0.7578585850289385
null_499	0.8256858293323449
null_500	0.7540632037325856
null_501	0.7984552193870613
null_502	0.7600232853761963
null_503	0.7850583864797106
null_504	0.7354735594260144
null_505	0.9016757123663157
null_506	0.810592422485674
null_507	0.8512972541743417
null_508	0.800297783709827
null_509	0.7530108525173527
null_510	0.8130603551765578
null_511	0.7813701287436151
null_512	0.7768585233819965
null_513	0.768220360625849
null_514	0.7851926206190322
null_515	0.7625609991717561
null_516	0.7540240705926321
null_517	0.7758725002203447
null_518	0.7777336622114308
null_519	0.7865272758161218
null_520	0.7912749023683706
null_521	0.8536620387573156
null_522	0.731604231407236
null_523	0.7499952308559295
null_524	0.7916815691928073
null_525	0.8007941145733593
null_526	0.8541087570310517
null_527	0.769130486973755
null_528	0.7383418186857302
null_529	0.7523145474192459
null_530	0.743292991875145
null_531	0.7675626756858759
null_532	0.7506174689997113
null_533	0.8170943821432165
null_534	0.754444652286796
null_535	0.7385261860044336
null_536	0.7538324765249843
null_537	0.8080250574446501
null_538	0.7405664588399388
null_539	0.7211345165694126
null_540	0.7698316742232721
null_541	0.7472775242438379
null_542	0.81372540351424
null_543	0.7432110535800831
null_544	0.7689122957647323
null_545	0.8815076354396154
null_546	0.7463271872709264
null_547	0.8090557472056722
null_548	0.8043722503927069
null_549	0.7982520707236466
null_550	0.7516083978703254
null_551	0.8146887392664013
null_552	0.7638890381166794
null_553	0.813538936862119
null_554	0.7654005162376705
null_555	0.8615826039138423
null_556	0.8111742513953821
null_557	0.7814309826500792
null_558	0.7822562999766666
null_559	0.8236198858016787
null_560	0.8576841860012737
null_561	0.8497719504830759
null_562	0.7532306383284705
null_563	0.7616284428998162
null_564	0.7391582722730504
null_565	0.7956116261398747
null_566	0.7878595808023359
null_567	0.7861683586956154
null_568	0.7777415833116553
null_569	0.8135310924817507
null_570	0.7547500694100349
null_571	0.8081220402470172
null_572	0.8327588349734129
null_573	0.7180825099717209
null_574	0.7151556857387683
null_575	0.8142274577676717
null_576	0.7612652548215014
null_577	0.7281963032889867
null_578	0.8103137514104813
null_579	0.754475112888163
null_580	0.7742270660545191
null_581	0.8176105157586916
null_582	0.8920262442486282
null_583	0.7831132482218113
null_584	0.7936103272735361
null_585	0.8465039671551795
null_586	0.7531390094077085
null_587	0.7038448283074463
null_588	0.7860270355883827
null_589	0.7561188326606041
null_590	0.7504264757647878
null_591	0.7538847568895449
null_592	0.7556376243742824
null_593	0.7703743548708498
null_594	0.7083158896955402
null_595	0.7995765916929096
null_596	0.7983328696944549
null_597	0.8213791062842325
null_598	0.8523958270631443
null_599	0.762231552236944
null_600	0.8204889995399416
null_601	0.7441149361659858
null_602	0.7923514476538772
null_603	0.8620496471335449
null_604	0.8298352117363373
null_605	0.7440927418768931
null_606	0.7692397271050415
null_607	0.7921070904069636
null_608	0.8466264807068754
null_609	0.8294320500724062
null_610	0.7727774069341571
null_611	0.7623930033383082
null_612	0.8024003592830705
null_613	0.8497865249136447
null_614	0.7775736818253266
null_615	0.759335845694981
null_616	0.8282303539124941
null_617	0.7552759570246066
null_618	0.8341898890355439
null_619	0.776388897689785
null_620	0.7762059892497631
null_621	0.8429228331236882
null_622	0.7960954956568428
null_623	0.7500158463125748
null_624	0.7746052878582897
null_625	0.7329284229627862
null_626	0.8662853684643488
null_627	0.8787030790217856
null_628	0.7938392289528279
null_629	0.793208789680484
null_630	0.7931241761108224
null_631	0.7781616518459583
null_632	0.7599672124575056
null_633	0.7934242228705359
null_634	0.7489949159392606
null_635	0.7992611192205995
null_636	0.7643306852529091
null_637	0.7458595206032037
null_638	0.731652282608788
null_639	0.819117624509584
null_640	0.8103889104843521
null_641	0.7515187797783106
null_642	0.7972651309002575
null_643	0.7915484345894597
null_644	0.790198180145827
null_645	0.8126229347617514
null_646	0.8432621089695624
null_647	0.8204292853388254
null_648	0.8981010184196148
null_649	0.8117651597273736
null_650	0.7437166081478475
null_651	0.8159639275186974
null_652	0.7966204808974128
null_653	0.7632137522938773
null_654	0.8563791126638551
null_655	0.777480973866234
null_656	0.7995848619115725
null_657	0.7385205310721299
null_658	0.9464188239561634
null_659	0.7414212937310017
null_660	0.7512707550147587
null_661	0.7745433836640815
null_662	0.8325812462137868
null_663	0.8200770805210263
null_664	0.7052690009795144
null_665	0.8859639356042167
null_666	0.7285181451288573
null_667	0.7393385639144812
null_668	0.8937855657757853
null_669	0.8029550289638776
null_670	0.8155273827998929
null_671	0.8040955111794543
null_672	0.7862826107447614
null_673	0.7349726282732211
null_674	0.8118100823016667
null_675	0.8004027839426828
null_676	0.8675204374808286
null_677	0.8538611904570973
null_678	0.751643074464249
null_679	0.7492172776586038
null_680	0.773397273187729
null_681	0.7375664702779057
null_682	0.7729080681987338
null_683	0.7767055908293871
null_684	0.8575690002394033
null_685	0.8280746027494237
null_686	0.8092672265212972
null_687	0.8191751456117731
null_688	0.7718614253692911
null_689	0.8079427969110885
null_690	0.8426533167233119
null_691	0.8541176740831598
null_692	0.7531680185896747
null_693	0.8112042925017281
null_694	0.8082167274194486
null_695	0.7672204213319662
null_696	0.7697822187688053
null_697	0.7129264543980369
null_698	0.7701871837810903
null_699	0.7073106673260998
null_700	0.7935494685093828
null_701	0.7557657637933893
null_702	0.8675910558571517
null_703	0.7702367565024232
null_704	0.769991773683528
null_705	0.7946492659244192
null_706	0.7866325969235102
null_707	0.7970724446514783
null_708	0.8773315289589977
null_709	0.6983101084237282
null_710	0.8234613976284211
null_711	0.7725074808899812
null_712	0.8072372888813912
null_713	0.8258801522565312
null_714	0.7906624282390478
null_715	0.7489855001254561
null_716	0.8414771919658155
null_717	0.7848861894388787
null_718	0.7443700943336756
null_719	0.834081293480182
null_720	0.7622545365774418
null_721	0.7583441956349326
null_722	0.7420899337080459
null_723	0.8118454904514084
null_724	0.7484139282573015
null_725	0.766217976797204
null_726	0.8496057062394616
null_727	0.7582122153004297
null_728	0.7961305558765969
null_729	0.7817694330200022
null_730	0.7541249385290464
null_731	0.7127599999392611
null_732	0.7765565328556054
null_733	0.8108859070231789
null_734	0.803202785658891
null_735	0.8103550387069868
null_736	0.7864206823921733
null_737	0.7542855158639409
null_738	0.799692405876546
null_739	0.8460007848903072
null_740	0.773982578816616
null_741	0.7810735587226155
null_742	0.7532737737496696
null_743	0.7526917724598756
null_744	0.827211926657773
null_745	0.7442294746938328
null_746	0.7674834788999547
null_747	0.7555967754248242
null_748	0.8813027447835742
null_749	0.7714016343594049
null_750	0.8109010854628024
null_751	0.7950200813099707
null_752	0.7962579997268926
null_753	0.6998657246757801
null_754	0.8781522250074205
null_755	0.7823902093070348
null_756	0.7729319827401654
null_757	0.8169861890556009
null_758	0.8428374278618523
null_759	0.7849639911092067
null_760	0.7278809508072344
null_761	0.7984880711382651
null_762	0.812150811495788
null_763	0.7409638730948218
null_764	0.8726439974145823
null_765	0.8345020971514059
null_766	0.8185833200872191
null_767	0.7501090940520422
null_768	0.7054735516972944
null_769	0.8151937162909446
null_770	0.8424950643390551
null_771	0.7347431832812427
null_772	0.804547790928329
null_773	0.7590667927972131
null_774	0.7533607177446688
null_775	0.7392927592770253
null_776	0.7725588978661696
null_777	0.7825553885254245
null_778	0.7869251521708153
null_779	0.7607169636745623
null_780	0.8690273938718609
null_781	0.7427615835778832
null_782	0.8033594863416995
null_783	0.759993213937169
null_784	0.8414372117887525
null_785	0.807434233865871
null_786	0.667471143850036
null_787	0.7429485985533465
null_788	0.7120363488956178
null_789	0.7742034227412702
null_790	0.8265606762755467
null_791	0.815565721161983
null_792	0.8069758278270193
null_793	0.8259979059205738
null_794	0.7306780570128616
null_795	0.8076906753778461
null_796	0.7688885964850063
null_797	0.7958160373649028
null_798	0.8096841800783463
null_799	0.7829135679619537
null_800	0.7480996850044317
null_801	0.9256161552017933
null_802	0.7116640084587567
null_803	0.8388067092450411
null_804	0.7956116809187802
null_805	0.8267950552458793
null_806	0.7515663810579166
null_807	0.8538318431091256
null_808	0.7211833149564961
null_809	0.7772458652872037
null_810	0.7245865584201583
null_811	0.7742157843404333
null_812	0.7192300539442846
null_813	0.7453367794318932
null_814	0.7284096623363067
null_815	0.8006560149246822
null_816	0.8706305701373119
null_817	0.7352505577953988
null_818	0.8209496322663007
null_819	0.8299456970206361
null_820	0.8123732731552471
null_821	0.8047676488315351
null_822	0.8143849742156862
null_823	0.7445532486681091
null_824	0.7409916623126075
null_825	0.7641283073996988
null_826	0.795834162564638
null_827	0.8761382873851444
null_828	0.7751557370333121
null_829	0.8330324562608861
null_830	0.7872166836246088
null_831	0.7465483159681704
null_832	0.8034939643015057
null_833	0.7717910518682467
null_834	0.8022121734576113
null_835	0.7135325151975034
null_836	0.7334056656792358
null_837	0.7099313018991616
null_838	0.7096191902489625
null_839	0.8085781025948869
null_840	0.7901774592241817
null_841	0.7531118693573673
null_842	0.7477011054662196
null_843	0.7849377425351265
null_844	0.8136025661241505
null_845	0.815921143844434
null_846	0.7662613821840603
null_847	0.7494078402769195
null_848	0.8964683917277934
null_849	0.8476022840285218
null_850	0.7419422060450409
null_851	0.758638128611137
null_852	0.8146123348367624
null_853	0.7996452919339543
null_854	0.8109619825260764
null_855	0.8064546659873819
null_856	0.8022621705442021
null_857	0.7445413961251515
null_858	0.9667387469897218
null_859	0.7800259864326575
null_860	0.832597629348816
null_861	0.7830990465506187
null_862	0.7954732748837524
null_863	0.8240602017311727
null_864	0.7112741879163885
null_865	0.7518166732069441
null_866	0.8077075276050256
null_867	0.7733390720281259
null_868	0.807016421286656
null_869	0.7601975052679876
null_870	0.837573413355054
null_871	0.7570684841526099
null_872	0.7334305581583607
null_873	0.7978188569722585
null_874	0.7974646434015736
null_875	0.7946110700787614
null_876	0.8283504161832066
null_877	0.8501365393202104
null_878	0.8646020148471266
null_879	0.7748130122714442
null_880	0.8017642514981426
null_881	0.7527893368748454
null_882	0.8211263575924624
null_883	0.8064924489913277
null_884	0.7763414871291695
null_885	0.8887565174852916
null_886	0.8619549487326672
null_887	0.8224986598365575
null_888	0.6946462088846436
null_889	0.8199505716857786
null_890	0.8363422053495979
null_891	0.7746109489696609
null_892	0.8367660530597124
null_893	0.776309923117528
null_894	0.7941310469266517
null_895	0.8198325714021382
null_896	0.8555678159339541
null_897	0.7969930115459101
null_898	0.7286598868632759
null_899	0.7841322186109031
null_900	0.7646892252363506
null_901	0.8405150502984086
null_902	0.9390554711306168
null_903	0.842967595265722
null_904	0.8523962772043183
null_905	0.7884692157037575
null_906	0.7325504695030945
null_907	0.7784855485068537
null_908	0.8421908920470151
null_909	0.8546232155036911
null_910	0.7671604390477277
null_911	0.8358000094648506
null_912	0.7371365587585255
null_913	0.7715360918521815
null_914	0.7575116805146055
null_915	0.7623217003432612
null_916	0.8631556968605482
null_917	0.7445318213924561
null_918	0.8650242764874773
null_919	0.7873080151651646
null_920	0.7670019468338971
null_921	0.8729571605621631
null_922	0.7136720642324941
null_923	0.7695053935075724
null_924	0.9291669291264091
null_925	0.8026704241839915
null_926	0.7699428312029861
null_927	0.8111867539342082
null_928	0.7647321466752167
null_929	0.8327727650377881
null_930	0.7745159299008878
null_931	0.8158514158294193
null_932	0.7683843998082587
null_933	0.8081325130627159
null_934	0.8365612801079264
null_935	0.7708857206178911
null_936	0.8086267464449423
null_937	0.7875440754322693
null_938	0.8202360600679904
null_939	0.7811887213867159
null_940	0.7770566958333812
null_941	0.8542279988157382
null_942	0.7923745424780366
null_943	0.8044258203310991
null_944	0.7420013182897905
null_945	0.7890216649096291
null_946	0.779073323021224
null_947	0.8035070514943148
null_948	0.7852304422215133
null_949	0.8007646322267227
null_950	0.8719514137151294
null_951	0.8065233741779124
null_952	0.7497860334601788
null_953	0.8519017278732742
null_954	0.8365458774919226
null_955	0.7839255986816825
null_956	0.8722325081992793
null_957	0.7701602945029001
null_958	0.7878141326153373
null_959	0.8007559212967228
null_960	0.7519559137313369
null_961	0.7658846009466445
null_962	0.8072780649290563
null_963	0.8097292829243116
null_964	0.74938173936157
null_965	0.7929045639094073
null_966	0.7757813063642038
null_967	0.7544840448960952
null_968	0.7733888525207611
null_969	0.7843119864689712
null_970	0.7836212526845839
null_971	0.7959298079334999
null_972	0.7926349450423632
null_973	0.7855615563910309
null_974	0.7901737296348477
null_975	0.7157167162404161
null_976	0.8034471670863993
null_977	0.7780665839032339
null_978	0.7637012706620832
null_979	0.9063890475469633
null_980	0.7968699885032613
null_981	0.773883172098533
null_982	0.720351784429328
null_983	0.7991742446677156
null_984	0.7610722138128903
null_985	0.7668619899739485
null_986	0.8807618775721052
null_987	0.7371058399144547
null_988	0.765901528423594
null_989	0.760565652643659
null_990	0.811787239287711
null_991	0.7267730223000939
null_992	0.8393575692767302
null_993	0.8673832688829513
null_994	0.7922362134981928
null_995	0.6793231533729726
null_996	0.7127473817493888
null_997	0.7345809035993308
null_998	0.7940562126319753
null_999	0.9070019175001218
null_1000	0.7540784103777817
null_1001	0.7816662176202545
null_1002	0.8178303096824516
null_1003	0.7802804210596266
null_1004	0.8032139032528872
null_1005	0.8461485375037522
null_1006	0.8473586316242309
null_1007	0.7788026289862886
null_1008	0.7627338160148835
null_1009	0.7758099736501566
null_1010	0.7691735558330051
null_1011	0.8079716088329127
null_1012	0.7691608266505644
null_1013	0.7134429655754371
null_1014	0.7387373531386277
null_1015	0.7977568078029992
null_1016	0.7669794026619691
null_1017	0.7746670722112938
null_1018	0.8765746231117022
null_1019	0.8143885309545267
null_1020	0.7586178616230951
null_1021	0.7696994584280958
null_1022	0.7533356940616122
null_1023	0.7605743936036768
null_1024	0.7533803633280433
null_1025	0.7704433847249894
null_1026	0.8222975768221272
null_1027	0.8096577515999905
null_1028	0.8730742978717002
null_1029	0.8653055616163222
null_1030	0.7013821646855807
null_1031	0.7897386729233395
null_1032	0.6877355195884804
null_1033	0.7983170962567225
null_1034	0.7859437876691189
null_1035	0.7261745189954184
null_1036	0.7546408680007802
null_1037	0.7330754723775312
null_1038	0.8032893555554231
null_1039	0.7310199701679576
null_1040	0.800568852243416
null_1041	0.7716882933076016
null_1042	0.8524719024860103
null_1043	0.8029875797918143
null_1044	0.8404025676475811
null_1045	0.7401660658686715
null_1046	0.7904416076004182
null_1047	0.8249352906065824
null_1048	0.7205427247700976
null_1049	0.7854465877772483
null_1050	0.8164210334940813
null_1051	0.7740380424380997
null_1052	0.8104050841533854
null_1053	0.8499832863799514
null_1054	0.7969100933170877
null_1055	0.7804488801931714
null_1056	0.8092383433894738
null_1057	0.7593804869566373
null_1058	0.8114900794744689
null_1059	0.7160745778223552
null_1060	0.84233384415395
null_1061	0.7830427038842046
null_1062	0.8066504218802503
null_1063	0.7834462010223352
null_1064	0.7126415878385026
null_1065	0.7528543911270007
null_1066	0.7916943497872515
null_1067	0.797726746948533
null_1068	0.8118067112566708
null_1069	0.7266804176781005
null_1070	0.7573775345188738
null_1071	0.7181383773404589
null_1072	0.7786378276666215
null_1073	0.7593772805368788
null_1074	0.7826775556745149
null_1075	0.7507085192828467
null_1076	0.8028822298837249
null_1077	0.8428465887777744
null_1078	0.7356575299754704
null_1079	0.7913206656758425
null_1080	0.8205484053434993
null_1081	0.8036512866764701
null_1082	0.8206769881725453
null_1083	0.767308049562545
null_1084	0.7837981543291874
null_1085	0.8224655999605754
null_1086	0.8167522675816528
null_1087	0.8417668815188215
null_1088	0.7917629349324671
null_1089	0.7673131343782772
null_1090	0.7589286606560162
null_1091	0.8222607763553442
null_1092	0.8066355771221886
null_1093	0.8405460661315521
null_1094	0.8270089293461779
null_1095	0.7924696123275374
null_1096	0.7782165157752067
null_1097	0.7961899706581473
null_1098	0.7940808795645805
null_1099	0.7236466017287212
null_1100	0.8561786772219647
null_1101	0.7742838642839074
null_1102	0.792006051298071
null_1103	0.7455278586423739
null_1104	0.7685171634505071
null_1105	0.7981974719078249
null_1106	0.8204314360491195
null_1107	0.7576800141802189
null_1108	0.8453524081113629
null_1109	0.7290362344014687
null_1110	0.8208247770505007
null_1111	0.8159768717531786
null_1112	0.7506632200123704
null_1113	0.7365132629958336
null_1114	0.726745285788675
null_1115	0.8072725246062278
null_1116	0.8166103833271486
null_1117	0.8361943310715654
null_1118	0.8657445961266702
null_1119	0.7613127822824766
null_1120	0.8353676518590061
null_1121	0.7669063281564776
null_1122	0.7760801927279786
null_1123	0.7543175697998457
null_1124	0.7784132893528235
null_1125	0.786449330709623
null_1126	0.8247765526859258
null_1127	0.7876054942039222
null_1128	0.7643211459248178
null_1129	0.7809064570870661
null_1130	0.8218909523248082
null_1131	0.8510215923241666
null_1132	0.9249870575128596
null_1133	0.7255331110078468
null_1134	0.7753477278592127
null_1135	0.8005321143055856
null_1136	0.7919350324124703
null_1137	0.8082936563907135
null_1138	0.7350884422136277
null_1139	0.8306724400588245
null_1140	0.6994223676260586
null_1141	0.7474789115166736
null_1142	0.8496270970072235
null_1143	0.8235415341911089
null_1144	0.7613944118230411
null_1145	0.8243312131525877
null_1146	0.8519913186093088
null_1147	0.7705902257851465
null_1148	0.8613719514186735
null_1149	0.7790280459830704
null_1150	0.8412942914725416
null_1151	0.8940552774495383
null_1152	0.7449583560225287
null_1153	0.9020163062545076
null_1154	0.8154143555526389
null_1155	0.7915407526515796
null_1156	0.8263450528918077
null_1157	0.7798651390003403
null_1158	0.7914026282801051
null_1159	0.7805407856971671
null_1160	0.7862581547063351
null_1161	0.8074921748519611
null_1162	0.8346799099721265
null_1163	0.754462333411739
null_1164	0.749513258028107
null_1165	0.7965386632699505
null_1166	0.7357313563631322
null_1167	0.7795390717974078
null_1168	0.7673544296218252
null_1169	0.8615040552029539
null_1170	0.748795423436012
null_1171	0.7147421125397492
null_1172	0.7877629984125762
null_1173	0.847058524368625
null_1174	0.8065462676632746
null_1175	0.7880118949470023
null_1176	0.7959187646517961
null_1177	0.7856177600889167
null_1178	0.8343811690758848
null_1179	0.7564412494989352
null_1180	0.7610802133196802
null_1181	0.7946136349208165
null_1182	0.8695733163610221
null_1183	0.7364455622842251
null_1184	0.7920730626015221
null_1185	0.7846500603167681
null_1186	0.7495649607364192
null_1187	0.7289179762762583
null_1188	0.8520347916089268
null_1189	0.8970684936303552
null_1190	0.7957246066332015
null_1191	0.7751390292107179
null_1192	0.8254508154368758
null_1193	0.8302957823571372
null_1194	0.8084388743441031
null_1195	0.7600347354570667
null_1196	0.8052196634466164
null_1197	0.8197259380623771
null_1198	0.8556867610080883
null_1199	0.8219932347331582
null_1200	0.7820879560557648
null_1201	0.7770286210849648
null_1202	0.7776779995885635
null_1203	0.7504775712539515
null_1204	0.8160098108963935
null_1205	0.7945634378410535
null_1206	0.7937525276087178
null_1207	0.7783786734025384
null_1208	0.8329946763195929
null_1209	0.9318112906263174
null_1210	0.764159750990293
null_1211	0.7819448473536903
null_1212	0.8272549785608384
null_1213	0.7947927070318911
null_1214	0.7780443021701887
null_1215	0.8613638985921196
null_1216	0.7497318737047576
null_1217	0.758642737248905
null_1218	0.8071951309220763
null_1219	0.8180317830888355
null_1220	0.7553918917981719
null_1221	0.8502193708379016
null_1222	0.7909988096636364
null_1223	0.7633032753934895
null_1224	0.7354971268800071
null_1225	0.805591626620659
null_1226	0.7454767926609441
null_1227	0.786551010872645
null_1228	0.8424786500851391
null_1229	0.741396028896299
null_1230	0.7582012861840307
null_1231	0.7490718026213603
null_1232	0.8083819648820756
null_1233	0.8315903961845981
null_1234	0.7908050738156245
null_1235	0.8170710907406117
null_1236	0.817583747003701
null_1237	0.8545350427754316
null_1238	0.8279281363707455
null_1239	0.7428266383365767
null_1240	0.8263713799053868
null_1241	0.7925507056819538
null_1242	0.8719260211347233
null_1243	0.7911961009194107
null_1244	0.8203242690894738
null_1245	0.7781641202610067
null_1246	0.8012793357626341
null_1247	0.7611336032750616
null_1248	0.7285534826254114
null_1249	0.8753660181218013
null_1250	0.8227672400187072
null_1251	0.8035411583472573
null_1252	0.8068829840112098
null_1253	0.7688664733941483
null_1254	0.8497929983009777
null_1255	0.7632858852324563
null_1256	0.8027411939474255
null_1257	0.7156995605999218
null_1258	0.8232751472334792
null_1259	0.7786831769063236
null_1260	0.8213693704119449
null_1261	0.761621935352207
null_1262	0.7825294747875617
null_1263	0.7808038321246661
null_1264	0.7498178551191959
null_1265	0.8298485798489662
null_1266	0.7786641581738689
null_1267	0.7281426556544316
null_1268	0.8233335028427787
null_1269	0.718408798582823
null_1270	0.8477111070586537
null_1271	0.8162013791452724
null_1272	0.930958067726359
null_1273	0.713879733320933
null_1274	0.7747087823712938
null_1275	0.829363230784438
null_1276	0.8201441416336565
null_1277	0.843504346720316
null_1278	0.8442222554343842
null_1279	0.8007797077523707
null_1280	0.7214985987082388
null_1281	0.7610991713752708
null_1282	0.8664449134087935
null_1283	0.7709558673405533
null_1284	0.7757658193898468
null_1285	0.7519175082905218
null_1286	0.8540588000517848
null_1287	0.8106999737876882
null_1288	0.8642012222243237
null_1289	0.8539216610390752
null_1290	0.7588365035343351
null_1291	0.7989750935534375
null_1292	0.8585031097546313
null_1293	0.7631790111567
null_1294	0.7622286292452815
null_1295	0.7948096613842828
null_1296	0.7995854635041
null_1297	0.7398614745231398
null_1298	0.8142501396299457
null_1299	0.791772957406601
null_1300	0.8004644211213328
null_1301	0.768606042764969
null_1302	0.8855883154058826
null_1303	0.7986467043160931
null_1304	0.7665498001078487
null_1305	0.7664450403704114
null_1306	0.7983366264777049
null_1307	0.7912424650031596
null_1308	0.8232058375410979
null_1309	0.725755927236314
null_1310	0.7338027228325449
null_1311	0.8354075845568325
null_1312	0.7579646872178709
null_1313	0.6652490240354358
null_1314	0.8268141380547083
null_1315	0.8419837810582501
null_1316	0.8470964529405098
null_1317	0.7847581046733776
null_1318	0.8043015879400155
null_1319	0.8186294412918238
null_1320	0.7280030320741875
null_1321	0.8126529888988713
null_1322	0.7947018240592028
null_1323	0.7381755642804892
null_1324	0.8068406457941248
null_1325	0.82198070129426
null_1326	0.76091189354743
null_1327	0.8112486676039828
null_1328	0.7828625581488875
null_1329	0.9028728738799982
null_1330	0.8888113919353307
null_1331	0.8097023036089392
null_1332	0.7463945729179855
null_1333	0.8547380958826953
null_1334	0.8243650578953414
null_1335	0.7315937883302599
null_1336	0.780059221951196
null_1337	0.7990427781927723
null_1338	0.7721147666706974
null_1339	0.7796964973613292
null_1340	0.7937871332593377
null_1341	0.7833707144951622
null_1342	0.7424066880540379
null_1343	0.7909607941383675
null_1344	0.7629822899108373
null_1345	0.8584409762091327
null_1346	0.7755270171696298
null_1347	0.7948897220507797
null_1348	0.7668861190513071
null_1349	0.743000384823119
null_1350	0.7868848145901545
null_1351	0.7679225645255566
null_1352	0.7902422008639169
null_1353	0.7792189152907564
null_1354	0.814454976028511
null_1355	0.8334790091460305
null_1356	0.7373671561160954
null_1357	0.8887829666010093
null_1358	0.7735423613395394
null_1359	0.769938601108185
null_1360	0.8450825203826504
null_1361	0.7939449611962742
null_1362	0.7388664981717465
null_1363	0.7714316506798661
null_1364	0.8388288387944776
null_1365	0.8031581981279066
null_1366	0.7700869172025264
null_1367	0.9093483781381128
null_1368	0.7454865250761826
null_1369	0.7818180802900262
null_1370	0.8138365623284542
null_1371	0.8400979587538293
null_1372	0.7510906783660074
null_1373	0.8936166234879109
null_1374	0.774461474019293
null_1375	0.7034008219156902
null_1376	0.7313770066167484
null_1377	0.7991395163598132
null_1378	0.7965501890940767
null_1379	0.818578395865324
null_1380	0.8258447020539089
null_1381	0.7401572450652097
null_1382	0.7939405460164575
null_1383	0.8283922578428439
null_1384	0.8045671167638916
null_1385	0.7753878590394773
null_1386	0.7914369441404316
null_1387	0.7672002933568716
null_1388	0.7859432590625465
null_1389	0.8215121241297039
null_1390	0.7782384474543034
null_1391	0.788982462046784
null_1392	0.7586316520282351
null_1393	0.7625523019088535
null_1394	0.7972799739819141
null_1395	0.7498475308058583
null_1396	0.7982679229501013
null_1397	0.7984460776154987
null_1398	0.8150825898986811
null_1399	0.8508859290453659
null_1400	0.8137386121670762
null_1401	0.8976934311586318
null_1402	0.7536379580145585
null_1403	0.7528183692052048
null_1404	0.8230054204085674
null_1405	0.8658717858451928
null_1406	0.7523774868274687
null_1407	0.7607445566776142
null_1408	0.7067706257188295
null_1409	0.7896511759192727
null_1410	0.8634257687950893
null_1411	0.7980015054736427
null_1412	0.7916828696754347
null_1413	0.8257777210913728
null_1414	0.7211414660522107
null_1415	0.7864475477836704
null_1416	0.7786423785485999
null_1417	0.8027113673276398
null_1418	0.8516864925213518
null_1419	0.7896482386810129
null_1420	0.7845248976638687
null_1421	0.8016166763756395
null_1422	0.7340948494790143
null_1423	0.7349401145923397
null_1424	0.810187403556847
null_1425	0.7732596476667907
null_1426	0.7650889467079862
null_1427	0.8634280741971662
null_1428	0.7572334490491953
null_1429	0.7841114973328843
null_1430	0.7418327563049053
null_1431	0.808215283615698
null_1432	0.7960077069856673
null_1433	0.7890977168227685
null_1434	0.8067397520642252
null_1435	0.8994043963771129
null_1436	0.7769371956975707
null_1437	0.8713477171650337
null_1438	0.7465613359379526
null_1439	0.7833962174959739
null_1440	0.8169283696209236
null_1441	0.822961016604141
null_1442	0.7467783228143124
null_1443	0.7962641796033
null_1444	0.8355196794903212
null_1445	0.701674702896442
null_1446	0.7940568019640624
null_1447	0.8077467550080112
null_1448	0.8173357815826983
null_1449	0.7844339377685511
null_1450	0.7508011073611833
null_1451	0.8042418885368318
null_1452	0.805467152200312
null_1453	0.8036938012718674
null_1454	0.820099103451175
null_1455	0.765159686412615
null_1456	0.8955534944726494
null_1457	0.8436581879660608
null_1458	0.8563851101474407
null_1459	0.7748444949335203
null_1460	0.8236001677996987
null_1461	0.7654639281333678
null_1462	0.7818796046978628
null_1463	0.750817723360265
null_1464	0.8427707598769185
null_1465	0.7734305225222946
null_1466	0.8282446035644359
null_1467	0.7929963072390375
null_1468	0.80212145302041
null_1469	0.7713835272716435
null_1470	0.8421929582811017
null_1471	0.7518815938654019
null_1472	0.7583196236730811
null_1473	0.8650163161002031
null_1474	0.7859990455204505
null_1475	0.8531261886202439
null_1476	0.8594344774894698
null_1477	0.7808797010969541
null_1478	0.7986786567910704
null_1479	0.8059081562858418
null_1480	0.7239776153244092
null_1481	0.8409872712152346
null_1482	0.8298596195989885
null_1483	0.8623078163574396
null_1484	0.7765225826678213
null_1485	0.7803863007166811
null_1486	0.8116664776163774
null_1487	0.760605608216048
null_1488	0.732391791168211
null_1489	0.7597185752972327
null_1490	0.7389040591648138
null_1491	0.7327223337312199
null_1492	0.7835071475054183
null_1493	0.7439110618597851
null_1494	0.7385096389547833
null_1495	0.7841628366182685
null_1496	0.7713400768964511
null_1497	0.7833950356763542
null_1498	0.8132108052262567
null_1499	0.7855241631551023
null_1500	0.8256337276635111
null_1501	0.831408191598605
null_1502	0.7749654062273266
null_1503	0.774279630581411
null_1504	0.8167971800457295
null_1505	0.7920266454176417
null_1506	0.8200170304180943
null_1507	0.7625995228973197
null_1508	0.7272818460268798
null_1509	0.8166169238592393
null_1510	0.7611921828038628
null_1511	0.8226111152241217
null_1512	0.7702013314369435
null_1513	0.8182672528574747
null_1514	0.7668547116127571
null_1515	0.8204328522540075
null_1516	0.7645007837018739
null_1517	0.7522945741419426
null_1518	0.7908224675576374
null_1519	0.7921321485566992
null_1520	0.8186191167401529
null_1521	0.8260022344143646
null_1522	0.8453878942424476
null_1523	0.7899162596273707
null_1524	0.7540660605222756
null_1525	0.7453849381294801
null_1526	0.8148633082308459
null_1527	0.7361589722296427
null_1528	0.915096243306764
null_1529	0.8034800229467715
null_1530	0.7847555012843598
null_1531	0.8066041230366955
null_1532	0.7328149626953103
null_1533	0.7493450383643542
null_1534	0.7988980034116938
null_1535	0.7636208215017207
null_1536	0.7532354404156875
null_1537	0.8487528497930448
null_1538	0.8031689675789745
null_1539	0.7627270982004444
null_1540	0.7832319473870148
null_1541	0.755750580883228
null_1542	0.7562820756920577
null_1543	0.8200940011691065
null_1544	0.8003062300844139
null_1545	0.7616407663137627
null_1546	0.8484282962835962
null_1547	0.7642837093555158
null_1548	0.7689198333135228
null_1549	0.8786198545004338
null_1550	0.8130621906537554
null_1551	0.8018727114583495
null_1552	0.8578418790962046
null_1553	0.8113488164500506
null_1554	0.8797227128595918
null_1555	0.8182827527571583
null_1556	0.7331311470202869
null_1557	0.7837068017307156
null_1558	0.7398878863587517
null_1559	0.8057235424488118
null_1560	0.8232197940900363
null_1561	0.7614096760088762
null_1562	0.8079879314713663
null_1563	0.756725463217236
null_1564	0.8377897052319092
null_1565	0.8038545651479536
null_1566	0.7709018951599876
null_1567	0.8193292148698743
null_1568	0.7312924218027546
null_1569	0.8362301209017585
null_1570	0.8106889934872472
null_1571	0.7789723861581013
null_1572	0.780215368981682
null_1573	0.7474944565493403
null_1574	0.8603998296305118
null_1575	0.7846689151803311
null_1576	0.9111846438736774
null_1577	0.8265561815330549
null_1578	0.7866728242396842
null_1579	0.7371454016967555
null_1580	0.7505589783891924
null_1581	0.7325146998274602
null_1582	0.8429545856450131
null_1583	0.7177429041221361
null_1584	0.7974041661968994
null_1585	0.7887029943615138
null_1586	0.7771907992959045
null_1587	0.8644294336403433
null_1588	0.7509841431436863
null_1589	0.7623926111414728
null_1590	0.7635572772025591
null_1591	0.8128423670116587
null_1592	0.7998685265102247
null_1593	0.8048304539071367
null_1594	0.7471129090549647
null_1595	0.7763273417322812
null_1596	0.764470802178722
null_1597	0.7955667715484414
null_1598	0.8790211793463305
null_1599	0.8251304694104297
null_1600	0.7276437105304842
null_1601	0.8017751139361857
null_1602	0.8372746047866229
null_1603	0.7776321286145291
null_1604	0.7696778667436327
null_1605	0.7554440255854231
null_1606	0.7726469131769691
null_1607	0.8089436933175229
null_1608	0.7661648572278419
null_1609	0.8434711483874767
null_1610	0.910935059167507
null_1611	0.7374299320999524
null_1612	0.7734512339315314
null_1613	0.8324391787060688
null_1614	0.8020640008767896
null_1615	0.7968921653356407
null_1616	0.7814786220181378
null_1617	0.8723134363031648
null_1618	0.7476744820745624
null_1619	0.7679722502823667
null_1620	0.7913383579049262
null_1621	0.7540205492442708
null_1622	0.7568533520328897
null_1623	0.7405999816595502
null_1624	0.7158386660540348
null_1625	0.7472637450482527
null_1626	0.858060341262852
null_1627	0.7799940178960592
null_1628	0.734725824851059
null_1629	0.8230110629085245
null_1630	0.7881931706555554
null_1631	0.7386240145055122
null_1632	0.7065434954902299
null_1633	0.769645057180588
null_1634	0.7443977598665884
null_1635	0.783724920916423
null_1636	0.8114841166510512
null_1637	0.7255601193939564
null_1638	0.8555765103805453
null_1639	0.8428504607831756
null_1640	0.8391838403283371
null_1641	0.7868167957879278
null_1642	0.7840238757987322
null_1643	0.8894665125687558
null_1644	0.753585074437124
null_1645	0.7895667813247246
null_1646	0.773555685630276
null_1647	0.7661862726065336
null_1648	0.7577144630015842
null_1649	0.7626989695415215
null_1650	0.8605915294901766
null_1651	0.767709961632787
null_1652	0.8178758823631691
null_1653	0.7939524068647081
null_1654	0.7977301678842887
null_1655	0.8094102380326809
null_1656	0.8010411444840453
null_1657	0.8248359904673996
null_1658	0.7653711997368019
null_1659	0.8283619985801952
null_1660	0.7605523528811252
null_1661	0.7595225100607678
null_1662	0.8054712102823893
null_1663	0.8276650336055238
null_1664	0.8060085933588985
null_1665	0.8074811546432087
null_1666	0.8172776771993897
null_1667	0.8570311025789329
null_1668	0.7875662476840015
null_1669	0.7648766721380831
null_1670	0.7484871659491401
null_1671	0.7937061757375888
null_1672	0.7846007793665547
null_1673	0.7998926681663219
null_1674	0.728708952624354
null_1675	0.7536138169542738
null_1676	0.8075521839518932
null_1677	0.8258487300466889
null_1678	0.726220397712516
null_1679	0.7709734708943957
null_1680	0.8114948947793466
null_1681	0.7335963831893567
null_1682	0.8794091029844049
null_1683	0.8191801209808403
null_1684	0.7573143753900775
null_1685	0.8077889323212584
null_1686	0.8535975493304416
null_1687	0.7445732002153472
null_1688	0.8703415717957164
null_1689	0.73754909919425
null_1690	0.7996668497913604
null_1691	0.7972020895030191
null_1692	0.7386607749249012
null_1693	0.9190728950176815
null_1694	0.756046997125124
null_1695	0.7762742866701798
null_1696	0.7423711638767833
null_1697	0.8046604696828252
null_1698	0.8114653847448652
null_1699	0.7218976545934352
null_1700	0.7812502510497942
null_1701	0.7516531048006463
null_1702	0.7771049740704736
null_1703	0.717074844376625
null_1704	0.7666349492196749
null_1705	0.7865718781995086
null_1706	0.7809964470149451
null_1707	0.7605099581342981
null_1708	0.7195554894740968
null_1709	0.8006904845109786
null_1710	0.7439525056095033
null_1711	0.809979405265471
null_1712	0.8171889728112554
null_1713	0.8431038035984396
null_1714	0.8980006789579744
null_1715	0.8295880368277488
null_1716	0.7909322339390672
null_1717	0.7537787724738301
null_1718	0.8580563014393786
null_1719	0.7402155493589672
null_1720	0.9015522569980609
null_1721	0.7969876239342792
null_1722	0.7558861843767002
null_1723	0.7992034149869837
null_1724	0.8041732177261256
null_1725	0.8202052347259592
null_1726	0.8744404998288406
null_1727	0.7669322256650064
null_1728	0.8193964451336159
null_1729	0.8372926493247522
null_1730	0.8013103298124652
null_1731	0.78366580842615
null_1732	0.7852808464064807
null_1733	0.8362046981709298
null_1734	0.745376358587095
null_1735	0.7598553617913044
null_1736	0.7904768488891285
null_1737	0.7951414863122557
null_1738	0.7606498054307332
null_1739	0.7867912937292046
null_1740	0.8270430555883921
null_1741	0.7745823496066705
null_1742	0.6943962330954679
null_1743	0.8630220173456994
null_1744	0.7370327409127634
null_1745	0.7538016781143819
null_1746	0.7521137692691883
null_1747	0.8563808725628305
null_1748	0.9280924071383855
null_1749	0.7603507415252982
null_1750	0.8033744193007537
null_1751	0.8253128520307745
null_1752	0.8034282471358833
null_1753	0.7786685730363677
null_1754	0.8746556699147102
null_1755	0.7706677251142852
null_1756	0.7565784647106701
null_1757	0.8517502378772206
null_1758	0.8117566042265063
null_1759	0.7900961258903627
null_1760	0.7495640977355188
null_1761	0.8288426151929454
null_1762	0.7234536832242442
null_1763	0.8033280081942956
null_1764	0.8352477762839184
null_1765	0.781618069907291
null_1766	0.7254168433614084
null_1767	0.7684540886105312
null_1768	0.7566249652631895
null_1769	0.7271345939256045
null_1770	0.8375450442216988
null_1771	0.7899546304639303
null_1772	0.7252789888762002
null_1773	0.8771165735550506
null_1774	0.8109578924784054
null_1775	0.7460916953024759
null_1776	0.8049870420831953
null_1777	0.8116735261853836
null_1778	0.8216412836329896
null_1779	0.8686045000450705
null_1780	0.7276543927046721
null_1781	0.7671741907669618
null_1782	0.7676937183757855
null_1783	0.7896111909467908
null_1784	0.766268662736673
null_1785	0.6857380373234017
null_1786	0.8359789175303002
null_1787	0.7736490458176482
null_1788	0.8461772797117271
null_1789	0.7503839098619106
null_1790	0.8085530159587524
null_1791	0.7517569172760968
null_1792	0.822742859348201
null_1793	0.8018227999305867
null_1794	0.7902735938934934
null_1795	0.8146675093947258
null_1796	0.7593788750743802
null_1797	0.8051694329427943
null_1798	0.7760588353565907
null_1799	0.8570808331218203
null_1800	0.7778928301121624
null_1801	0.7318951490159178
null_1802	0.7526799091196106
null_1803	0.8461018630655175
null_1804	0.7910185321109562
null_1805	0.8201544068879953
null_1806	0.7699384238489256
null_1807	0.7917543892791664
null_1808	0.7962574943880237
null_1809	0.7695741058934785
null_1810	0.82286412925119
null_1811	0.8697824315636696
null_1812	0.750194705466812
null_1813	0.7391194243791045
null_1814	0.756666854456987
null_1815	0.6974651507601264
null_1816	0.7337102735433015
null_1817	0.7670555883799056
null_1818	0.7941512945017976
null_1819	0.7706913018821022
null_1820	0.7420091014145203
null_1821	0.7904596034351059
null_1822	0.7644990789433664
null_1823	0.7967123574220506
null_1824	0.7948358116269645
null_1825	0.7766546736247842
null_1826	0.8511594189466245
null_1827	0.7476029602956176
null_1828	0.7898572879063602
null_1829	0.786858187623477
null_1830	0.7367520110767095
null_1831	0.7157448766762535
null_1832	0.792995468556411
null_1833	0.8087450030000184
null_1834	0.7987959351728842
null_1835	0.7748584988773369
null_1836	0.8289176969978735
null_1837	0.7760957598929323
null_1838	0.837087836568946
null_1839	0.7649382987920135
null_1840	0.9048994475073908
null_1841	0.7675385080984293
null_1842	0.8207898323628504
null_1843	0.8731442382596897
null_1844	0.737323019472478
null_1845	0.7166161314127463
null_1846	0.8390330861714754
null_1847	0.8186859161100493
null_1848	0.7720253160520643
null_1849	0.8206583792165947
null_1850	0.8287832855820053
null_1851	0.8964143203656177
null_1852	0.7609627623490631
null_1853	0.7939804084195743
null_1854	0.8284816016922092
null_1855	0.801044307993916
null_1856	0.745356653312196
null_1857	0.7823029662769413
null_1858	0.7650068962950649
null_1859	0.7565371188855061
null_1860	0.7681825138203706
null_1861	0.766667473331182
null_1862	0.820973151265851
null_1863	0.7119276712142424
null_1864	0.7575035815115608
null_1865	0.7369419016469217
null_1866	0.7720256359844426
null_1867	0.8334200084811723
null_1868	0.7518514380469734
null_1869	0.8072208386664358
null_1870	0.8348865512129793
null_1871	0.7966592248206193
null_1872	0.8169920834046643
null_1873	0.7693541560161263
null_1874	0.7867031328475724
null_1875	0.753621933177024
null_1876	0.8128642227919708
null_1877	0.7643806659132856
null_1878	0.8065524210020086
null_1879	0.7207414698134992
null_1880	0.7696431313469261
null_1881	0.7497579291112149
null_1882	0.758938196768379
null_1883	0.798751140438585
null_1884	0.6855488872979192
null_1885	0.9060807504509159
null_1886	0.7995741144888839
null_1887	0.7549699537235918
null_1888	0.7294700160615556
null_1889	0.790923910325609
null_1890	0.7745379686649934
null_1891	0.8526195932247953
null_1892	0.7502648354364212
null_1893	0.7838479400741305
null_1894	0.7928380143672752
null_1895	0.737681088886876
null_1896	0.7945255449281926
null_1897	0.8572795439117212
null_1898	0.7166557215346886
null_1899	0.7496738357690335
null_1900	0.7736222403219294
null_1901	0.8052780033667734
null_1902	0.6999496292349724
null_1903	0.7589666365496256
null_1904	0.7551361645016014
null_1905	0.8494971473329408
null_1906	0.8480684974992928
null_1907	0.7701745828912923
null_1908	0.8019798908356509
null_1909	0.7681193395110478
null_1910	0.7848717917639361
null_1911	0.8350890415218227
null_1912	0.8014284155208753
null_1913	0.8241387963869862
null_1914	0.8080068977626952
null_1915	0.8062624305424205
null_1916	0.7460228232610744
null_1917	0.831245083073858
null_1918	0.7964433018646122
null_1919	0.8339826102159926
null_1920	0.88193881062589
null_1921	0.7235318785825482
null_1922	0.8044966481462413
null_1923	0.7813956252659228
null_1924	0.8892574572435353
null_1925	0.7467393738272216
null_1926	0.7220787894634637
null_1927	0.8119076629381745
null_1928	0.6941553940086744
null_1929	0.8099069268139933
null_1930	0.7763968233482356
null_1931	0.8084227717276697
null_1932	0.8279364173479642
null_1933	0.8470367900789096
null_1934	0.7715168364094607
null_1935	0.7832729758234459
null_1936	0.8135182716953394
null_1937	0.8036159127726972
null_1938	0.7687111593014182
null_1939	0.7586318222216628
null_1940	0.8109784310528361
null_1941	0.8519932287786269
null_1942	0.7461395110122011
null_1943	0.7774764152962265
null_1944	0.7235621630287619
null_1945	0.7898478972045611
null_1946	0.790807648726999
null_1947	0.7819127513755552
null_1948	0.7981590891301591
null_1949	0.7923548038728877
null_1950	0.810320891886038
null_1951	0.8379952961473937
null_1952	0.7490695448457635
null_1953	0.7041423666810018
null_1954	0.8271461545700204
null_1955	0.8136889736159016
null_1956	0.8553751739171848
null_1957	0.7336179753919897
null_1958	0.7870416089696148
null_1959	0.690028388354634
null_1960	0.767134673865697
null_1961	0.7776749969219896
null_1962	0.7659607615676899
null_1963	0.8011886670054318
null_1964	0.7460333336146603
null_1965	0.7968868820668362
null_1966	0.8079356657298857
null_1967	0.7224938636284156
null_1968	0.8033602030374255
null_1969	0.8117233015986117
null_1970	0.7547927746311176
null_1971	0.7890310177937148
null_1972	0.7178226853137363
null_1973	0.7672567993101719
null_1974	0.8221098981256744
null_1975	0.8043012237999958
null_1976	0.8504960850994029
null_1977	0.7869847855272207
null_1978	0.7913185018878434
null_1979	0.8329824395879963
null_1980	0.8548816110243685
null_1981	0.8057563093009922
null_1982	0.8057806144161616
null_1983	0.7918923456866724
null_1984	0.9329217852831135
null_1985	0.8006885612990754
null_1986	0.7325025550515011
null_1987	0.7846450056422563
null_1988	0.8042145046378071
null_1989	0.8066975483210626
null_1990	0.7800259282923551
null_1991	0.7166523204662342
null_1992	0.843126638488473
null_1993	0.7452370622982448
null_1994	0.7817390287960954
null_1995	0.7801942269364552
null_1996	0.7717605264801065
null_1997	0.7771351920309918
[truncated: 8,002 more rows]
