# Supplementary material for: Regional patterns of human cortex development correlate with underlying neurobiology
Source: bioRxiv. 2024 Aug 10:2023.05.05.539537. Originally published 2023 May 5. Preprint. [Version 4] doi: 10.1101/2023.05.05.539537 (PMC10187287; doi:10.1101/2023.05.05.539537)
Supplement: Supplement 5 [file media-5.zip › source_data/source_Fig7_geneExpression.csv]

markers	markers_original	subject	age	norm_expression	norm_expression_ci_low	norm_expression_ci_up	test_mean_stat	test_mean_p	test_mean_q	test_ratio_stat	test_ratio_p	test_ratio_q
ce9-In8	In8	loess	1.0	7.004718192906493	6.9294379967379545	7.0799983890750315	6.822430681623285	0.0001	0.00021481481481481484	1.016651260999091	0.053100000000000036	0.07699500000000005
ce9-In8	In8	loess	2.0	6.972364736884405	6.9056402712813405	7.039089202487469	6.822430681623285	0.0001	0.00021481481481481484	1.016651260999091	0.053100000000000036	0.07699500000000005
ce9-In8	In8	loess	3.0	6.9425818024133905	6.880400796893217	7.004762807933564	6.822430681623285	0.0001	0.00021481481481481484	1.016651260999091	0.053100000000000036	0.07699500000000005
ce9-In8	In8	loess	4.0	6.915885929391174	6.854671555297395	6.977100303484953	6.822430681623285	0.0001	0.00021481481481481484	1.016651260999091	0.053100000000000036	0.07699500000000005
ce9-In8	In8	loess	5.0	6.892443723128397	6.829634716628624	6.95525272962817	6.822430681623285	0.0001	0.00021481481481481484	1.016651260999091	0.053100000000000036	0.07699500000000005
ce9-In8	In8	loess	6.0	6.871876563779941	6.805962719572244	6.937790407987639	6.822430681623285	0.0001	0.00021481481481481484	1.016651260999091	0.053100000000000036	0.07699500000000005
ce9-In8	In8	loess	7.0	6.853805831500699	6.784109292181977	6.9235023708194205	6.822430681623285	0.0001	0.00021481481481481484	1.016651260999091	0.053100000000000036	0.07699500000000005
ce9-In8	In8	loess	8.0	6.837852906445551	6.7642621486829055	6.911443664208197	6.822430681623285	0.0001	0.00021481481481481484	1.016651260999091	0.053100000000000036	0.07699500000000005
ce9-In8	In8	loess	9.0	6.823639168769387	6.746400944894551	6.900877392644222	6.822430681623285	0.0001	0.00021481481481481484	1.016651260999091	0.053100000000000036	0.07699500000000005
ce9-In8	In8	loess	10.0	6.810785998627095	6.730367507945387	6.8912044893088025	6.822430681623285	0.0001	0.00021481481481481484	1.016651260999091	0.053100000000000036	0.07699500000000005
ce9-In8	In8	loess	11.0	6.798914776173558	6.715916092482865	6.8819134598642515	6.822430681623285	0.0001	0.00021481481481481484	1.016651260999091	0.053100000000000036	0.07699500000000005
ce9-In8	In8	loess	12.0	6.791287407387127	6.706852794523387	6.875722020250867	6.822430681623285	0.0001	0.00021481481481481484	1.016651260999091	0.053100000000000036	0.07699500000000005
ce9-In8	In8	loess	13.0	6.7903402517581055	6.705624831562067	6.8750556719541445	6.822430681623285	0.0001	0.00021481481481481484	1.016651260999091	0.053100000000000036	0.07699500000000005
ce9-In8	In8	loess	14.0	6.794220865282559	6.70952712221628	6.878914608348837	6.822430681623285	0.0001	0.00021481481481481484	1.016651260999091	0.053100000000000036	0.07699500000000005
ce9-In8	In8	loess	15.0	6.801076407941898	6.716018431936675	6.886134383947121	6.822430681623285	0.0001	0.00021481481481481484	1.016651260999091	0.053100000000000036	0.07699500000000005
ce9-In8	In8	loess	16.0	6.809054039717531	6.722999881597679	6.895108197837383	6.822430681623285	0.0001	0.00021481481481481484	1.016651260999091	0.053100000000000036	0.07699500000000005
ce9-In8	In8	loess	17.0	6.816300920590868	6.7289170657060176	6.903684775475718	6.822430681623285	0.0001	0.00021481481481481484	1.016651260999091	0.053100000000000036	0.07699500000000005
ce9-In8	In8	loess	18.0	6.820964210543315	6.732652248887445	6.909276172199186	6.822430681623285	0.0001	0.00021481481481481484	1.016651260999091	0.053100000000000036	0.07699500000000005
ce9-In8	In8	loess	19.0	6.821191069556281	6.733268961959208	6.909113177153355	6.822430681623285	0.0001	0.00021481481481481484	1.016651260999091	0.053100000000000036	0.07699500000000005
ce9-In8	In8	loess	20.0	6.816021505438346	6.731244629772676	6.900798381104017	6.822430681623285	0.0001	0.00021481481481481484	1.016651260999091	0.053100000000000036	0.07699500000000005
ce9-In8	In8	loess	21.0	6.807736648019833	6.726291491193335	6.889181804846331	6.822430681623285	0.0001	0.00021481481481481484	1.016651260999091	0.053100000000000036	0.07699500000000005
ce9-In8	In8	loess	22.0	6.799339539165594	6.718362966747191	6.880316111583997	6.822430681623285	0.0001	0.00021481481481481484	1.016651260999091	0.053100000000000036	0.07699500000000005
ce9-In8	In8	loess	23.0	6.793833210574058	6.71182378348459	6.875842637663526	6.822430681623285	0.0001	0.00021481481481481484	1.016651260999091	0.053100000000000036	0.07699500000000005
ce9-In8	In8	loess	24.0	6.789903224429705	6.707678589635553	6.872127859223856	6.822430681623285	0.0001	0.00021481481481481484	1.016651260999091	0.053100000000000036	0.07699500000000005
ce9-In8	In8	loess	25.0	6.784459388416429	6.702414261559429	6.866504515273428	6.822430681623285	0.0001	0.00021481481481481484	1.016651260999091	0.053100000000000036	0.07699500000000005
ce9-In8	In8	loess	26.0	6.7783275227428135	6.696480017764119	6.860175027721508	6.822430681623285	0.0001	0.00021481481481481484	1.016651260999091	0.053100000000000036	0.07699500000000005
ce9-In8	In8	loess	27.0	6.772335100776597	6.690755017942953	6.8539151836102405	6.822430681623285	0.0001	0.00021481481481481484	1.016651260999091	0.053100000000000036	0.07699500000000005
ce9-In8	In8	loess	28.0	6.767309595885523	6.68649849291097	6.848120698860076	6.822430681623285	0.0001	0.00021481481481481484	1.016651260999091	0.053100000000000036	0.07699500000000005
ce9-In8	In8	loess	29.0	6.762435377290779	6.683367019385434	6.841503735196124	6.822430681623285	0.0001	0.00021481481481481484	1.016651260999091	0.053100000000000036	0.07699500000000005
ce9-In8	In8	loess	30.0	6.756459332878847	6.6797627608400125	6.833155904917681	6.822430681623285	0.0001	0.00021481481481481484	1.016651260999091	0.053100000000000036	0.07699500000000005
ce9-In8	In8	loess	31.0	6.749745065473488	6.675345393721878	6.824144737225097	6.822430681623285	0.0001	0.00021481481481481484	1.016651260999091	0.053100000000000036	0.07699500000000005
ce9-In8	In8	loess	32.0	6.74265683135891	6.669879943932537	6.8154337187852825	6.822430681623285	0.0001	0.00021481481481481484	1.016651260999091	0.053100000000000036	0.07699500000000005
ce9-In8	In8	loess	33.0	6.735558886819321	6.663369970700073	6.80774780293857	6.822430681623285	0.0001	0.00021481481481481484	1.016651260999091	0.053100000000000036	0.07699500000000005
ce9-In8	In8	loess	34.0	6.728815488138927	6.656154910265456	6.801476066012397	6.822430681623285	0.0001	0.00021481481481481484	1.016651260999091	0.053100000000000036	0.07699500000000005
ce9-In8	In8	loess	35.0	6.722790891601938	6.648905392300802	6.796676390903074	6.822430681623285	0.0001	0.00021481481481481484	1.016651260999091	0.053100000000000036	0.07699500000000005
ce9-In8	In8	loess	36.0	6.71784935349256	6.642508410740136	6.793190296244983	6.822430681623285	0.0001	0.00021481481481481484	1.016651260999091	0.053100000000000036	0.07699500000000005
ce9-In8	In8	loess	37.0	6.714355130095002	6.637897537008302	6.790812723181701	6.822430681623285	0.0001	0.00021481481481481484	1.016651260999091	0.053100000000000036	0.07699500000000005
ce9-In8	In8	loess	38.0	6.711917966763055	6.6347056317595285	6.789130301766582	6.822430681623285	0.0001	0.00021481481481481484	1.016651260999091	0.053100000000000036	0.07699500000000005
ce9-In8	In8	loess	39.0	6.709819993963594	6.631873548934945	6.787766438992242	6.822430681623285	0.0001	0.00021481481481481484	1.016651260999091	0.053100000000000036	0.07699500000000005
ce9-In8	In8	loess	40.0	6.708018526558296	6.629350949313445	6.786686103803146	6.822430681623285	0.0001	0.00021481481481481484	1.016651260999091	0.053100000000000036	0.07699500000000005
ce9-In8	In8	loess	41.0	6.706471166547177	6.627083328122579	6.785859004971774	6.822430681623285	0.0001	0.00021481481481481484	1.016651260999091	0.053100000000000036	0.07699500000000005
ce9-In8	In8	loess	42.0	6.705135515930251	6.625014933142634	6.785256098717868	6.822430681623285	0.0001	0.00021481481481481484	1.016651260999091	0.053100000000000036	0.07699500000000005
ce9-In8	In8	loess	43.0	6.7039691767075285	6.623091451342814	6.784846902072243	6.822430681623285	0.0001	0.00021481481481481484	1.016651260999091	0.053100000000000036	0.07699500000000005
ce9-In8	In8	loess	44.0	6.702929750879023	6.621262058007747	6.784597443750299	6.822430681623285	0.0001	0.00021481481481481484	1.016651260999091	0.053100000000000036	0.07699500000000005
ce9-In8	In8	loess	45.0	6.701974840444753	6.6194808488102685	6.784468832079237	6.822430681623285	0.0001	0.00021481481481481484	1.016651260999091	0.053100000000000036	0.07699500000000005
ce9-In8	In8	loess	46.0	6.701062047404726	6.617707671687674	6.784416423121778	6.822430681623285	0.0001	0.00021481481481481484	1.016651260999091	0.053100000000000036	0.07699500000000005
ce9-In8	In8	loess	47.0	6.700148973758961	6.615908384759107	6.784389562758815	6.822430681623285	0.0001	0.00021481481481481484	1.016651260999091	0.053100000000000036	0.07699500000000005
ce9-In8	In8	loess	48.0	6.699193221507465	6.614054582742183	6.784331860272747	6.822430681623285	0.0001	0.00021481481481481484	1.016651260999091	0.053100000000000036	0.07699500000000005
ce9-In8	In8	loess	49.0	6.698152392650257	6.6121228495812705	6.784181935719243	6.822430681623285	0.0001	0.00021481481481481484	1.016651260999091	0.053100000000000036	0.07699500000000005
ce9-In8	In8	loess	50.0	6.6969840891873496	6.610093602410882	6.783874575963817	6.822430681623285	0.0001	0.00021481481481481484	1.016651260999091	0.053100000000000036	0.07699500000000005
ce9-In8	In8	loess	51.0	6.695645913118751	6.607949587387381	6.783342238850121	6.822430681623285	0.0001	0.00021481481481481484	1.016651260999091	0.053100000000000036	0.07699500000000005
ce9-In8	In8	loess	52.0	6.694095466444481	6.605674070456357	6.7825168624326055	6.822430681623285	0.0001	0.00021481481481481484	1.016651260999091	0.053100000000000036	0.07699500000000005
ce9-In8	In8	loess	53.0	6.692290351164551	6.603248737659792	6.7813319646693095	6.822430681623285	0.0001	0.00021481481481481484	1.016651260999091	0.053100000000000036	0.07699500000000005
ce9-In8	In8	loess	54.0	6.690188169278973	6.600651283738552	6.779725054819394	6.822430681623285	0.0001	0.00021481481481481484	1.016651260999091	0.053100000000000036	0.07699500000000005
ce9-In8	In8	loess	55.0	6.687746522787761	6.597852629207667	6.777640416367856	6.822430681623285	0.0001	0.00021481481481481484	1.016651260999091	0.053100000000000036	0.07699500000000005
ce9-In8	In8	loess	56.0	6.685070744955798	6.594895917902919	6.775245572008677	6.822430681623285	0.0001	0.00021481481481481484	1.016651260999091	0.053100000000000036	0.07699500000000005
ce9-In8	In8	loess	57.0	6.682315562696806	6.59184284732339	6.772788278070221	6.822430681623285	0.0001	0.00021481481481481484	1.016651260999091	0.053100000000000036	0.07699500000000005
ce9-In8	In8	loess	58.0	6.6794771134704645	6.588663113033449	6.77029111390748	6.822430681623285	0.0001	0.00021481481481481484	1.016651260999091	0.053100000000000036	0.07699500000000005
ce9-In8	In8	loess	59.0	6.676551288469016	6.585323220790468	6.767779356147563	6.822430681623285	0.0001	0.00021481481481481484	1.016651260999091	0.053100000000000036	0.07699500000000005
ce9-In8	In8	loess	60.0	6.673533978884699	6.581786764919457	6.76528119284994	6.822430681623285	0.0001	0.00021481481481481484	1.016651260999091	0.053100000000000036	0.07699500000000005
ce9-In8	In8	loess	61.0	6.670421075909756	6.578014699881642	6.76282745193787	6.822430681623285	0.0001	0.00021481481481481484	1.016651260999091	0.053100000000000036	0.07699500000000005
ce9-In8	In8	loess	62.0	6.667208470736427	6.573965765194341	6.760451176278513	6.822430681623285	0.0001	0.00021481481481481484	1.016651260999091	0.053100000000000036	0.07699500000000005
ce9-In8	In8	loess	63.0	6.663892054556952	6.56959707657613	6.758187032537775	6.822430681623285	0.0001	0.00021481481481481484	1.016651260999091	0.053100000000000036	0.07699500000000005
ce9-In8	In8	loess	64.0	6.660467718563575	6.564864879577714	6.756070557549435	6.822430681623285	0.0001	0.00021481481481481484	1.016651260999091	0.053100000000000036	0.07699500000000005
ce9-In8	In8	loess	65.0	6.656931353948533	6.559725440151661	6.754137267745405	6.822430681623285	0.0001	0.00021481481481481484	1.016651260999091	0.053100000000000036	0.07699500000000005
ce9-In8	In8	loess	66.0	6.653278851904068	6.5541360225947445	6.752421681213392	6.822430681623285	0.0001	0.00021481481481481484	1.016651260999091	0.053100000000000036	0.07699500000000005
ce9-In8	In8	loess	67.0	6.649506103622421	6.54805588393028	6.750956323314561	6.822430681623285	0.0001	0.00021481481481481484	1.016651260999091	0.053100000000000036	0.07699500000000005
ce9-In8	In8	loess	68.0	6.645609000295832	6.541447200808533	6.749770799783131	6.822430681623285	0.0001	0.00021481481481481484	1.016651260999091	0.053100000000000036	0.07699500000000005
ce9-In8	In8	loess	69.0	6.641583433116541	6.53427584513651	6.748891021096571	6.822430681623285	0.0001	0.00021481481481481484	1.016651260999091	0.053100000000000036	0.07699500000000005
ce9-In8	In8	loess	70.0	6.63742529327679	6.526511939680117	6.748338646873463	6.822430681623285	0.0001	0.00021481481481481484	1.016651260999091	0.053100000000000036	0.07699500000000005
ce9-In8	In8	loess	71.0	6.633130471968819	6.518130152458956	6.748130791478682	6.822430681623285	0.0001	0.00021481481481481484	1.016651260999091	0.053100000000000036	0.07699500000000005
ce9-In8	In8	loess	72.0	6.62869486038487	6.509109722836137	6.7482799979336034	6.822430681623285	0.0001	0.00021481481481481484	1.016651260999091	0.053100000000000036	0.07699500000000005
ce9-In8	In8	loess	73.0	6.624114349717183	6.4994342450596525	6.748794454374713	6.822430681623285	0.0001	0.00021481481481481484	1.016651260999091	0.053100000000000036	0.07699500000000005
ce9-In8	In8	loess	74.0	6.619384831157998	6.48909125985575	6.749678402460245	6.822430681623285	0.0001	0.00021481481481481484	1.016651260999091	0.053100000000000036	0.07699500000000005
ce9-In8	In8	loess	75.0	6.614502195899556	6.478071717715589	6.750932674083523	6.822430681623285	0.0001	0.00021481481481481484	1.016651260999091	0.053100000000000036	0.07699500000000005
ce9-In8	In8	loess	76.0	6.609462335134097	6.466369378575646	6.752555291692548	6.822430681623285	0.0001	0.00021481481481481484	1.016651260999091	0.053100000000000036	0.07699500000000005
ce9-In8	In8	loess	77.0	6.604261140053862	6.453980204331159	6.754542075776565	6.822430681623285	0.0001	0.00021481481481481484	1.016651260999091	0.053100000000000036	0.07699500000000005
ce9-In8	In8	loess	78.0	6.5988945018510945	6.440901787031594	6.756887216670595	6.822430681623285	0.0001	0.00021481481481481484	1.016651260999091	0.053100000000000036	0.07699500000000005
ce9-In8	In8	loess	79.0	6.593358311718031	6.427132840554252	6.75958378288181	6.822430681623285	0.0001	0.00021481481481481484	1.016651260999091	0.053100000000000036	0.07699500000000005
ce9-In8	In8	loess	80.0	6.587648460846915	6.412672769873571	6.762624151820259	6.822430681623285	0.0001	0.00021481481481481484	1.016651260999091	0.053100000000000036	0.07699500000000005
ce9-In8	In8	loess	81.0	6.581760840429985	6.397521321279487	6.766000359580484	6.822430681623285	0.0001	0.00021481481481481484	1.016651260999091	0.053100000000000036	0.07699500000000005
ce9-In8	In8	loess	82.0	6.575691341659482	6.381678309478507	6.769704373840457	6.822430681623285	0.0001	0.00021481481481481484	1.016651260999091	0.053100000000000036	0.07699500000000005
ce9-In8	In8	HSB105	18.01	6.9948713636363635
ce9-In8	In8	HSB106	64.04	6.86921034090909
ce9-In8	In8	HSB111	70.05	6.582961363636364
ce9-In8	In8	HSB118	4.0	6.7844662499999995
ce9-In8	In8	HSB119	15.01	6.8326981818181824
ce9-In8	In8	HSB121	0.33	7.120747159090907
ce9-In8	In8	HSB122	1.0	6.978454090909091
ce9-In8	In8	HSB123	37.02	6.743946022727274
ce9-In8	In8	HSB124	13.01	6.728507857142857
ce9-In8	In8	HSB125	28.02	6.6777991666666665
ce9-In8	In8	HSB126	30.02	6.734658571428572
ce9-In8	In8	HSB127	19.01	6.7330545454545465
ce9-In8	In8	HSB130	21.01	6.66961090909091
ce9-In8	In8	HSB131	0.5	6.966364318181819
ce9-In8	In8	HSB132	0.33	6.940304886363636
ce9-In8	In8	HSB133	27.02	6.622687916666667
ce9-In8	In8	HSB135	40.03	6.649513068181818
ce9-In8	In8	HSB136	23.02	6.894276590909091
ce9-In8	In8	HSB139	0.33	7.029267272727273
ce9-In8	In8	HSB141	8.01	6.660989772727273
ce9-In8	In8	HSB142	22.02	6.959792500000001
ce9-In8	In8	HSB143	2.0	7.042815795454546
ce9-In8	In8	HSB144	40.03	6.742930113636363
ce9-In8	In8	HSB145	36.02	6.8391335227272725
ce9-In8	In8	HSB156	82.05	6.536308999999999
ce9-In8	In8	HSB171	0.83	7.123548333333333
ce9-In8	In8	HSB172	3.0	7.022723181818181
ce9-In8	In8	HSB173	3.0	7.0119559375
ce9-In8	In8	HSB174	8.01	6.6817552777777784
ce9-In8	In8	HSB175	11.01	6.778541363636363
ce9-In8	In8	HSB182	55.04	6.655850555555555
ce9-In8	In8	HSB183	42.03	6.757994090909092
ce9-In8	In8	HSB187	37.02	6.566827613636363
ce9-In8	Ex3	loess	1.0	7.502059760499356	7.373157327942534	7.6309621930561775	7.732948644223584	0.0001	0.00021481481481481484	1.0175352533404465	0.019000000000000017	0.029000000000000026
ce9-In8	Ex3	loess	2.0	7.543588786469764	7.429336348709997	7.65784122422953	7.732948644223584	0.0001	0.00021481481481481484	1.0175352533404465	0.019000000000000017	0.029000000000000026
ce9-In8	Ex3	loess	3.0	7.5817225950658935	7.475249933219546	7.688195256912241	7.732948644223584	0.0001	0.00021481481481481484	1.0175352533404465	0.019000000000000017	0.029000000000000026
ce9-In8	Ex3	loess	4.0	7.6159712030678985	7.511153706173157	7.7207886999626405	7.732948644223584	0.0001	0.00021481481481481484	1.0175352533404465	0.019000000000000017	0.029000000000000026
ce9-In8	Ex3	loess	5.0	7.646126775305993	7.538578786108783	7.753674764503204	7.732948644223584	0.0001	0.00021481481481481484	1.0175352533404465	0.019000000000000017	0.029000000000000026
ce9-In8	Ex3	loess	6.0	7.6725393850447885	7.559674975944133	7.785403794145444	7.732948644223584	0.0001	0.00021481481481481484	1.0175352533404465	0.019000000000000017	0.029000000000000026
ce9-In8	Ex3	loess	7.0	7.695559105548901	7.576217579938876	7.814900631158927	7.732948644223584	0.0001	0.00021481481481481484	1.0175352533404465	0.019000000000000017	0.029000000000000026
ce9-In8	Ex3	loess	8.0	7.715536010082942	7.589526406334469	7.841545613831414	7.732948644223584	0.0001	0.00021481481481481484	1.0175352533404465	0.019000000000000017	0.029000000000000026
ce9-In8	Ex3	loess	9.0	7.732820171911521	7.6005650045426085	7.865075339280433	7.732948644223584	0.0001	0.00021481481481481484	1.0175352533404465	0.019000000000000017	0.029000000000000026
ce9-In8	Ex3	loess	10.0	7.747761664299258	7.610060919627814	7.885462408970702	7.732948644223584	0.0001	0.00021481481481481484	1.0175352533404465	0.019000000000000017	0.029000000000000026
ce9-In8	Ex3	loess	11.0	7.760710560510759	7.618591746117768	7.90282937490375	7.732948644223584	0.0001	0.00021481481481481484	1.0175352533404465	0.019000000000000017	0.029000000000000026
ce9-In8	Ex3	loess	12.0	7.7689498105785875	7.624372251750731	7.913527369406444	7.732948644223584	0.0001	0.00021481481481481484	1.0175352533404465	0.019000000000000017	0.029000000000000026
ce9-In8	Ex3	loess	13.0	7.7704563565055675	7.625397970713178	7.915514742297957	7.732948644223584	0.0001	0.00021481481481481484	1.0175352533404465	0.019000000000000017	0.029000000000000026
ce9-In8	Ex3	loess	14.0	7.7668196476807925	7.62179837968165	7.911840915679935	7.732948644223584	0.0001	0.00021481481481481484	1.0175352533404465	0.019000000000000017	0.029000000000000026
ce9-In8	Ex3	loess	15.0	7.759629467095018	7.613984522295908	7.905274411894128	7.732948644223584	0.0001	0.00021481481481481484	1.0175352533404465	0.019000000000000017	0.029000000000000026
ce9-In8	Ex3	loess	16.0	7.750475597738994	7.60312488828489	7.897826307193098	7.732948644223584	0.0001	0.00021481481481481484	1.0175352533404465	0.019000000000000017	0.029000000000000026
ce9-In8	Ex3	loess	17.0	7.740947822603474	7.59132027068223	7.890575374524717	7.732948644223584	0.0001	0.00021481481481481484	1.0175352533404465	0.019000000000000017	0.029000000000000026
ce9-In8	Ex3	loess	18.0	7.732635924679211	7.581419173651882	7.88385267570654	7.732948644223584	0.0001	0.00021481481481481484	1.0175352533404465	0.019000000000000017	0.029000000000000026
ce9-In8	Ex3	loess	19.0	7.727129686956953	7.576580483825071	7.877678890088835	7.732948644223584	0.0001	0.00021481481481481484	1.0175352533404465	0.019000000000000017	0.029000000000000026
ce9-In8	Ex3	loess	20.0	7.724069040856969	7.5789054247393075	7.869232656974631	7.732948644223584	0.0001	0.00021481481481481484	1.0175352533404465	0.019000000000000017	0.029000000000000026
ce9-In8	Ex3	loess	21.0	7.721331225907308	7.581872518714207	7.860789933100409	7.732948644223584	0.0001	0.00021481481481481484	1.0175352533404465	0.019000000000000017	0.029000000000000026
ce9-In8	Ex3	loess	22.0	7.717954855717579	7.5792985065566825	7.856611204878476	7.732948644223584	0.0001	0.00021481481481481484	1.0175352533404465	0.019000000000000017	0.029000000000000026
ce9-In8	Ex3	loess	23.0	7.712978700324662	7.572553792016019	7.853403608633305	7.732948644223584	0.0001	0.00021481481481481484	1.0175352533404465	0.019000000000000017	0.029000000000000026
ce9-In8	Ex3	loess	24.0	7.7057621452437655	7.564968736345982	7.846555554141549	7.732948644223584	0.0001	0.00021481481481481484	1.0175352533404465	0.019000000000000017	0.029000000000000026
ce9-In8	Ex3	loess	25.0	7.696974256666765	7.556488219573784	7.837460293759746	7.732948644223584	0.0001	0.00021481481481481484	1.0175352533404465	0.019000000000000017	0.029000000000000026
ce9-In8	Ex3	loess	26.0	7.687617955446771	7.547470306696761	7.827765604196781	7.732948644223584	0.0001	0.00021481481481481484	1.0175352533404465	0.019000000000000017	0.029000000000000026
ce9-In8	Ex3	loess	27.0	7.67869615984597	7.539006418577223	7.818385901114716	7.732948644223584	0.0001	0.00021481481481481484	1.0175352533404465	0.019000000000000017	0.029000000000000026
ce9-In8	Ex3	loess	28.0	7.671211788126542	7.532838772629897	7.809584803623188	7.732948644223584	0.0001	0.00021481481481481484	1.0175352533404465	0.019000000000000017	0.029000000000000026
ce9-In8	Ex3	loess	29.0	7.664531417185991	7.529142507605388	7.7999203267665935	7.732948644223584	0.0001	0.00021481481481481484	1.0175352533404465	0.019000000000000017	0.029000000000000026
ce9-In8	Ex3	loess	30.0	7.657403675377654	7.526075979545918	7.78873137120939	7.732948644223584	0.0001	0.00021481481481481484	1.0175352533404465	0.019000000000000017	0.029000000000000026
ce9-In8	Ex3	loess	31.0	7.650090585348724	7.522695876536588	7.77748529416086	7.732948644223584	0.0001	0.00021481481481481484	1.0175352533404465	0.019000000000000017	0.029000000000000026
ce9-In8	Ex3	loess	32.0	7.64285480192044	7.518238789999181	7.767470813841699	7.732948644223584	0.0001	0.00021481481481481484	1.0175352533404465	0.019000000000000017	0.029000000000000026
ce9-In8	Ex3	loess	33.0	7.635958979914035	7.512349752454286	7.759568207373784	7.732948644223584	0.0001	0.00021481481481481484	1.0175352533404465	0.019000000000000017	0.029000000000000026
ce9-In8	Ex3	loess	34.0	7.629665774150743	7.505248919312776	7.7540826289887095	7.732948644223584	0.0001	0.00021481481481481484	1.0175352533404465	0.019000000000000017	0.029000000000000026
ce9-In8	Ex3	loess	35.0	7.624237839451799	7.497723549169276	7.750752129734321	7.732948644223584	0.0001	0.00021481481481481484	1.0175352533404465	0.019000000000000017	0.029000000000000026
ce9-In8	Ex3	loess	36.0	7.619937830638438	7.490931381582846	7.74894427969403	7.732948644223584	0.0001	0.00021481481481481484	1.0175352533404465	0.019000000000000017	0.029000000000000026
ce9-In8	Ex3	loess	37.0	7.617028402531895	7.486109910844516	7.747946894219274	7.732948644223584	0.0001	0.00021481481481481484	1.0175352533404465	0.019000000000000017	0.029000000000000026
ce9-In8	Ex3	loess	38.0	7.615141583333941	7.4829307455318705	7.747352421136011	7.732948644223584	0.0001	0.00021481481481481484	1.0175352533404465	0.019000000000000017	0.029000000000000026
ce9-In8	Ex3	loess	39.0	7.6136507908443445	7.480182934957587	7.747118646731102	7.732948644223584	0.0001	0.00021481481481481484	1.0175352533404465	0.019000000000000017	0.029000000000000026
ce9-In8	Ex3	loess	40.0	7.612501835911737	7.477799183868825	7.747204487954649	7.732948644223584	0.0001	0.00021481481481481484	1.0175352533404465	0.019000000000000017	0.029000000000000026
ce9-In8	Ex3	loess	41.0	7.611640770929574	7.475704814207995	7.747576727651153	7.732948644223584	0.0001	0.00021481481481481484	1.0175352533404465	0.019000000000000017	0.029000000000000026
ce9-In8	Ex3	loess	42.0	7.611013648291309	7.47382301191103	7.748204284671589	7.732948644223584	0.0001	0.00021481481481481484	1.0175352533404465	0.019000000000000017	0.029000000000000026
ce9-In8	Ex3	loess	43.0	7.610566520390397	7.472079427239978	7.7490536135408155	7.732948644223584	0.0001	0.00021481481481481484	1.0175352533404465	0.019000000000000017	0.029000000000000026
ce9-In8	Ex3	loess	44.0	7.610245439620291	7.4704056835064465	7.750085195734136	7.732948644223584	0.0001	0.00021481481481481484	1.0175352533404465	0.019000000000000017	0.029000000000000026
ce9-In8	Ex3	loess	45.0	7.609996458374448	7.468741829212746	7.751251087536151	7.732948644223584	0.0001	0.00021481481481481484	1.0175352533404465	0.019000000000000017	0.029000000000000026
ce9-In8	Ex3	loess	46.0	7.609765629046325	7.467037762475307	7.752493495617342	7.732948644223584	0.0001	0.00021481481481481484	1.0175352533404465	0.019000000000000017	0.029000000000000026
ce9-In8	Ex3	loess	47.0	7.609499004029374	7.465253672657101	7.753744335401646	7.732948644223584	0.0001	0.00021481481481481484	1.0175352533404465	0.019000000000000017	0.029000000000000026
ce9-In8	Ex3	loess	48.0	7.609142635717048	7.463359571910317	7.754925699523779	7.732948644223584	0.0001	0.00021481481481481484	1.0175352533404465	0.019000000000000017	0.029000000000000026
ce9-In8	Ex3	loess	49.0	7.608642576502806	7.461334015450216	7.755951137555396	7.732948644223584	0.0001	0.00021481481481481484	1.0175352533404465	0.019000000000000017	0.029000000000000026
ce9-In8	Ex3	loess	50.0	7.607944878780101	7.459162122071319	7.7567276354888826	7.732948644223584	0.0001	0.00021481481481481484	1.0175352533404465	0.019000000000000017	0.029000000000000026
ce9-In8	Ex3	loess	51.0	7.606995594942387	7.456832998557001	7.757158191327774	7.732948644223584	0.0001	0.00021481481481481484	1.0175352533404465	0.019000000000000017	0.029000000000000026
ce9-In8	Ex3	loess	52.0	7.605740777383119	7.454336641726754	7.757144913039483	7.732948644223584	0.0001	0.00021481481481481484	1.0175352533404465	0.019000000000000017	0.029000000000000026
ce9-In8	Ex3	loess	53.0	7.604126478495751	7.451660343127941	7.756592613863562	7.732948644223584	0.0001	0.00021481481481481484	1.0175352533404465	0.019000000000000017	0.029000000000000026
ce9-In8	Ex3	loess	54.0	7.602098750673742	7.448784559994926	7.755412941352557	7.732948644223584	0.0001	0.00021481481481481484	1.0175352533404465	0.019000000000000017	0.029000000000000026
ce9-In8	Ex3	loess	55.0	7.59960364631054	7.445678150041432	7.753529142579649	7.732948644223584	0.0001	0.00021481481481481484	1.0175352533404465	0.019000000000000017	0.029000000000000026
ce9-In8	Ex3	loess	56.0	7.5967899864795605	7.4423834472553105	7.7511965257038105	7.732948644223584	0.0001	0.00021481481481481484	1.0175352533404465	0.019000000000000017	0.029000000000000026
ce9-In8	Ex3	loess	57.0	7.593871391675196	7.438954777675616	7.748788005674776	7.732948644223584	0.0001	0.00021481481481481484	1.0175352533404465	0.019000000000000017	0.029000000000000026
ce9-In8	Ex3	loess	58.0	7.590842128311756	7.435341131205696	7.746343125417816	7.732948644223584	0.0001	0.00021481481481481484	1.0175352533404465	0.019000000000000017	0.029000000000000026
ce9-In8	Ex3	loess	59.0	7.587696123541196	7.4314861182577925	7.7439061288246	7.732948644223584	0.0001	0.00021481481481481484	1.0175352533404465	0.019000000000000017	0.029000000000000026
ce9-In8	Ex3	loess	60.0	7.584427304515464	7.427328363992601	7.741526245038328	7.732948644223584	0.0001	0.00021481481481481484	1.0175352533404465	0.019000000000000017	0.029000000000000026
ce9-In8	Ex3	loess	61.0	7.581029598386518	7.422801973326711	7.739257223446325	7.732948644223584	0.0001	0.00021481481481481484	1.0175352533404465	0.019000000000000017	0.029000000000000026
ce9-In8	Ex3	loess	62.0	7.577496932306307	7.417837258523769	7.737156606088845	7.732948644223584	0.0001	0.00021481481481481484	1.0175352533404465	0.019000000000000017	0.029000000000000026
ce9-In8	Ex3	loess	63.0	7.573823233426784	7.412361751413542	7.7352847154400255	7.732948644223584	0.0001	0.00021481481481481484	1.0175352533404465	0.019000000000000017	0.029000000000000026
ce9-In8	Ex3	loess	64.0	7.570002428899904	7.406301493835579	7.733703363964229	7.732948644223584	0.0001	0.00021481481481481484	1.0175352533404465	0.019000000000000017	0.029000000000000026
ce9-In8	Ex3	loess	65.0	7.566028445877617	7.399582562563594	7.73247432919164	7.732948644223584	0.0001	0.00021481481481481484	1.0175352533404465	0.019000000000000017	0.029000000000000026
ce9-In8	Ex3	loess	66.0	7.561895211511877	7.392132743838095	7.731657679185659	7.732948644223584	0.0001	0.00021481481481481484	1.0175352533404465	0.019000000000000017	0.029000000000000026
ce9-In8	Ex3	loess	67.0	7.557596652954638	7.383883236049303	7.7313100698599735	7.732948644223584	0.0001	0.00021481481481481484	1.0175352533404465	0.019000000000000017	0.029000000000000026
ce9-In8	Ex3	loess	68.0	7.55312669735785	7.37477023687057	7.731483157845131	7.732948644223584	0.0001	0.00021481481481481484	1.0175352533404465	0.019000000000000017	0.029000000000000026
ce9-In8	Ex3	loess	69.0	7.5484792718734655	7.364736271370873	7.732222272376058	7.732948644223584	0.0001	0.00021481481481481484	1.0175352533404465	0.019000000000000017	0.029000000000000026
ce9-In8	Ex3	loess	70.0	7.54364830365344	7.353731143373496	7.733565463933385	7.732948644223584	0.0001	0.00021481481481481484	1.0175352533404465	0.019000000000000017	0.029000000000000026
ce9-In8	Ex3	loess	71.0	7.538627719849725	7.341712439548845	7.735543000150605	7.732948644223584	0.0001	0.00021481481481481484	1.0175352533404465	0.019000000000000017	0.029000000000000026
ce9-In8	Ex3	loess	72.0	7.533411447614272	7.328645574088083	7.738177321140461	7.732948644223584	0.0001	0.00021481481481481484	1.0175352533404465	0.019000000000000017	0.029000000000000026
ce9-In8	Ex3	loess	73.0	7.527993414099035	7.314503418060591	7.74148341013748	7.732948644223584	0.0001	0.00021481481481481484	1.0175352533404465	0.019000000000000017	0.029000000000000026
ce9-In8	Ex3	loess	74.0	7.522367546455966	7.299265600098467	7.745469492813465	7.732948644223584	0.0001	0.00021481481481481484	1.0175352533404465	0.019000000000000017	0.029000000000000026
ce9-In8	Ex3	loess	75.0	7.516527771837017	7.282917587381184	7.750137956292851	7.732948644223584	0.0001	0.00021481481481481484	1.0175352533404465	0.019000000000000017	0.029000000000000026
ce9-In8	Ex3	loess	76.0	7.510468017394143	7.265449657707131	7.755486377081156	7.732948644223584	0.0001	0.00021481481481481484	1.0175352533404465	0.019000000000000017	0.029000000000000026
ce9-In8	Ex3	loess	77.0	7.504182210279294	7.246855859293142	7.761508561265446	7.732948644223584	0.0001	0.00021481481481481484	1.0175352533404465	0.019000000000000017	0.029000000000000026
ce9-In8	Ex3	loess	78.0	7.497664277644427	7.227133031672448	7.768195523616406	7.732948644223584	0.0001	0.00021481481481481484	1.0175352533404465	0.019000000000000017	0.029000000000000026
ce9-In8	Ex3	loess	79.0	7.490908146641488	7.206279935286354	7.775536357996623	7.732948644223584	0.0001	0.00021481481481481484	1.0175352533404465	0.019000000000000017	0.029000000000000026
ce9-In8	Ex3	loess	80.0	7.483907744422435	7.184296513943191	7.783518974901679	7.732948644223584	0.0001	0.00021481481481481484	1.0175352533404465	0.019000000000000017	0.029000000000000026
ce9-In8	Ex3	loess	81.0	7.476656998139219	7.161183295886521	7.792130700391916	7.732948644223584	0.0001	0.00021481481481481484	1.0175352533404465	0.019000000000000017	0.029000000000000026
ce9-In8	Ex3	loess	82.0	7.46914983494379	7.136940926509726	7.801358743377855	7.732948644223584	0.0001	0.00021481481481481484	1.0175352533404465	0.019000000000000017	0.029000000000000026
ce9-In8	Ex3	HSB105	18.01	7.420147272727272
ce9-In8	Ex3	HSB106	64.04	7.742536136363637
ce9-In8	Ex3	HSB111	70.05	7.520604431818183
ce9-In8	Ex3	HSB118	4.0	7.647364625000001
ce9-In8	Ex3	HSB119	15.01	7.7376967045454546
ce9-In8	Ex3	HSB121	0.33	7.382918806818181
ce9-In8	Ex3	HSB122	1.0	7.806119204545455
ce9-In8	Ex3	HSB123	37.02	7.67376528409091
ce9-In8	Ex3	HSB124	13.01	7.899493869047619
ce9-In8	Ex3	HSB125	28.02	7.661478541666668
ce9-In8	Ex3	HSB126	30.02	7.896196666666666
ce9-In8	Ex3	HSB127	19.01	7.91403715909091
ce9-In8	Ex3	HSB130	21.01	7.597897272727272
ce9-In8	Ex3	HSB131	0.5	7.1461511363636365
ce9-In8	Ex3	HSB132	0.33	7.477848011363637
ce9-In8	Ex3	HSB133	27.02	7.575010000000001
ce9-In8	Ex3	HSB135	40.03	7.668399772727273
ce9-In8	Ex3	HSB136	23.02	7.652344147727272
ce9-In8	Ex3	HSB139	0.33	7.612764886363636
ce9-In8	Ex3	HSB141	8.01	7.428136704545455
ce9-In8	Ex3	HSB142	22.02	7.8913192045454545
ce9-In8	Ex3	HSB143	2.0	7.465674943181818
ce9-In8	Ex3	HSB144	40.03	7.548683522727271
ce9-In8	Ex3	HSB145	36.02	7.6591629545454545
ce9-In8	Ex3	HSB156	82.05	7.412115437500001
ce9-In8	Ex3	HSB171	0.83	7.277373194444444
ce9-In8	Ex3	HSB172	3.0	7.562506590909091
ce9-In8	Ex3	HSB173	3.0	7.91457921875
ce9-In8	Ex3	HSB174	8.01	7.9205748611111115
ce9-In8	Ex3	HSB175	11.01	7.932817613636363
ce9-In8	Ex3	HSB182	55.04	7.664760277777778
ce9-In8	Ex3	HSB183	42.03	7.706719545454544
ce9-In8	Ex3	HSB187	37.02	7.250664488636364
ni9-D2	GABAa	loess	1.0	8.822892766007472	8.639799727108393	9.005985804906551	8.934199157010836	0.0001	0.00021481481481481484	1.0146126990531115	0.0001	0.00021481481481481484
ni9-D2	GABAa	loess	2.0	8.838028088470793	8.675743904874473	9.000312272067113	8.934199157010836	0.0001	0.00021481481481481484	1.0146126990531115	0.0001	0.00021481481481481484
ni9-D2	GABAa	loess	3.0	8.852358661670158	8.701124873211368	9.003592450128947	8.934199157010836	0.0001	0.00021481481481481484	1.0146126990531115	0.0001	0.00021481481481481484
ni9-D2	GABAa	loess	4.0	8.865828959628548	8.716946167771278	9.014711751485818	8.934199157010836	0.0001	0.00021481481481481484	1.0146126990531115	0.0001	0.00021481481481481484
ni9-D2	GABAa	loess	5.0	8.878549931473447	8.72578874784782	9.031311115099074	8.934199157010836	0.0001	0.00021481481481481484	1.0146126990531115	0.0001	0.00021481481481481484
ni9-D2	GABAa	loess	6.0	8.890517880180678	8.730205252746911	9.050830507614444	8.934199157010836	0.0001	0.00021481481481481484	1.0146126990531115	0.0001	0.00021481481481481484
ni9-D2	GABAa	loess	7.0	8.901729108726062	8.732216383811739	9.071241833640386	8.934199157010836	0.0001	0.00021481481481481484	1.0146126990531115	0.0001	0.00021481481481481484
ni9-D2	GABAa	loess	8.0	8.912179920085428	8.733195855757499	9.091163984413358	8.934199157010836	0.0001	0.00021481481481481484	1.0146126990531115	0.0001	0.00021481481481481484
ni9-D2	GABAa	loess	9.0	8.92186661723459	8.734011353192104	9.109721881277077	8.934199157010836	0.0001	0.00021481481481481484	1.0146126990531115	0.0001	0.00021481481481481484
ni9-D2	GABAa	loess	10.0	8.930785503149378	8.735195340105347	9.12637566619341	8.934199157010836	0.0001	0.00021481481481481484	1.0146126990531115	0.0001	0.00021481481481481484
ni9-D2	GABAa	loess	11.0	8.938932880805611	8.737067290716947	9.140798470894275	8.934199157010836	0.0001	0.00021481481481481484	1.0146126990531115	0.0001	0.00021481481481481484
ni9-D2	GABAa	loess	12.0	8.946405065530323	8.7410470743944	9.151763056666246	8.934199157010836	0.0001	0.00021481481481481484	1.0146126990531115	0.0001	0.00021481481481481484
ni9-D2	GABAa	loess	13.0	8.953194168653818	8.747153210809085	9.159235126498551	8.934199157010836	0.0001	0.00021481481481481484	1.0146126990531115	0.0001	0.00021481481481481484
ni9-D2	GABAa	loess	14.0	8.959132487346729	8.753144251622347	9.16512072307111	8.934199157010836	0.0001	0.00021481481481481484	1.0146126990531115	0.0001	0.00021481481481481484
ni9-D2	GABAa	loess	15.0	8.964052305841763	8.75717819947606	9.170926412207466	8.934199157010836	0.0001	0.00021481481481481484	1.0146126990531115	0.0001	0.00021481481481481484
ni9-D2	GABAa	loess	16.0	8.967785908371606	8.75848893357639	9.177082883166824	8.934199157010836	0.0001	0.00021481481481481484	1.0146126990531115	0.0001	0.00021481481481481484
ni9-D2	GABAa	loess	17.0	8.970165579168961	8.757634576914882	9.182696581423041	8.934199157010836	0.0001	0.00021481481481481484	1.0146126990531115	0.0001	0.00021481481481481484
ni9-D2	GABAa	loess	18.0	8.97102360246652	8.756235301510022	9.185811903423017	8.934199157010836	0.0001	0.00021481481481481484	1.0146126990531115	0.0001	0.00021481481481481484
ni9-D2	GABAa	loess	19.0	8.97019226249698	8.756352146693887	9.184032378300072	8.934199157010836	0.0001	0.00021481481481481484	1.0146126990531115	0.0001	0.00021481481481481484
ni9-D2	GABAa	loess	20.0	8.967831404313145	8.76164097729505	9.17402183133124	8.934199157010836	0.0001	0.00021481481481481484	1.0146126990531115	0.0001	0.00021481481481481484
ni9-D2	GABAa	loess	21.0	8.96432548153286	8.766238308199913	9.162412654865808	8.934199157010836	0.0001	0.00021481481481481484	1.0146126990531115	0.0001	0.00021481481481481484
ni9-D2	GABAa	loess	22.0	8.959827011058856	8.762879507222344	9.156774514895368	8.934199157010836	0.0001	0.00021481481481481484	1.0146126990531115	0.0001	0.00021481481481481484
ni9-D2	GABAa	loess	23.0	8.954488481709447	8.755028916134373	9.153948047284521	8.934199157010836	0.0001	0.00021481481481481484	1.0146126990531115	0.0001	0.00021481481481481484
ni9-D2	GABAa	loess	24.0	8.947741591141149	8.74775860726152	9.147724575020778	8.934199157010836	0.0001	0.00021481481481481484	1.0146126990531115	0.0001	0.00021481481481481484
ni9-D2	GABAa	loess	25.0	8.93943947532435	8.739893082412765	9.138985868235936	8.934199157010836	0.0001	0.00021481481481481484	1.0146126990531115	0.0001	0.00021481481481481484
ni9-D2	GABAa	loess	26.0	8.930469778297805	8.73140403225078	9.129535524344831	8.934199157010836	0.0001	0.00021481481481481484	1.0146126990531115	0.0001	0.00021481481481481484
ni9-D2	GABAa	loess	27.0	8.921720493338464	8.723305159161999	9.120135827514929	8.934199157010836	0.0001	0.00021481481481481484	1.0146126990531115	0.0001	0.00021481481481481484
ni9-D2	GABAa	loess	28.0	8.91407961372328	8.717534557075554	9.110624670371005	8.934199157010836	0.0001	0.00021481481481481484	1.0146126990531115	0.0001	0.00021481481481481484
ni9-D2	GABAa	loess	29.0	8.906948696654453	8.714642264598425	9.099255128710482	8.934199157010836	0.0001	0.00021481481481481484	1.0146126990531115	0.0001	0.00021481481481481484
ni9-D2	GABAa	loess	30.0	8.89925595827415	8.71271807497356	9.08579384157474	8.934199157010836	0.0001	0.00021481481481481484	1.0146126990531115	0.0001	0.00021481481481481484
ni9-D2	GABAa	loess	31.0	8.891351036582991	8.710399568768018	9.072302504397964	8.934199157010836	0.0001	0.00021481481481481484	1.0146126990531115	0.0001	0.00021481481481481484
ni9-D2	GABAa	loess	32.0	8.883584152820534	8.706579546580155	9.060588759060913	8.934199157010836	0.0001	0.00021481481481481484	1.0146126990531115	0.0001	0.00021481481481481484
ni9-D2	GABAa	loess	33.0	8.876305528226341	8.700730958820163	9.05188009763252	8.934199157010836	0.0001	0.00021481481481481484	1.0146126990531115	0.0001	0.00021481481481481484
ni9-D2	GABAa	loess	34.0	8.869865384039969	8.693143660557308	9.04658710752263	8.934199157010836	0.0001	0.00021481481481481484	1.0146126990531115	0.0001	0.00021481481481481484
ni9-D2	GABAa	loess	35.0	8.864613941500979	8.684913020327311	9.044314862674646	8.934199157010836	0.0001	0.00021481481481481484	1.0146126990531115	0.0001	0.00021481481481481484
ni9-D2	GABAa	loess	36.0	8.86090142184893	8.677660637895876	9.044142205801982	8.934199157010836	0.0001	0.00021481481481481484	1.0146126990531115	0.0001	0.00021481481481481484
ni9-D2	GABAa	loess	37.0	8.859078046323381	8.673121396664659	9.045034695982103	8.934199157010836	0.0001	0.00021481481481481484	1.0146126990531115	0.0001	0.00021481481481481484
ni9-D2	GABAa	loess	38.0	8.85836084366688	8.670568545349285	9.046153141984474	8.934199157010836	0.0001	0.00021481481481481484	1.0146126990531115	0.0001	0.00021481481481481484
ni9-D2	GABAa	loess	39.0	8.85763279467496	8.668055027638806	9.047210561711113	8.934199157010836	0.0001	0.00021481481481481484	1.0146126990531115	0.0001	0.00021481481481481484
ni9-D2	GABAa	loess	40.0	8.856874725451025	8.665543053727683	9.048206397174367	8.934199157010836	0.0001	0.00021481481481481484	1.0146126990531115	0.0001	0.00021481481481481484
ni9-D2	GABAa	loess	41.0	8.856067909468857	8.662984451553225	9.04915136738449	8.934199157010836	0.0001	0.00021481481481481484	1.0146126990531115	0.0001	0.00021481481481481484
ni9-D2	GABAa	loess	42.0	8.855193620202234	8.660328015068744	9.050059225335724	8.934199157010836	0.0001	0.00021481481481481484	1.0146126990531115	0.0001	0.00021481481481481484
ni9-D2	GABAa	loess	43.0	8.854233131124928	8.657526038556814	9.050940223693043	8.934199157010836	0.0001	0.00021481481481481484	1.0146126990531115	0.0001	0.00021481481481481484
ni9-D2	GABAa	loess	44.0	8.853167715710722	8.654539300420703	9.05179613100074	8.934199157010836	0.0001	0.00021481481481481484	1.0146126990531115	0.0001	0.00021481481481481484
ni9-D2	GABAa	loess	45.0	8.851978647433386	8.651340546206104	9.052616748660668	8.934199157010836	0.0001	0.00021481481481481484	1.0146126990531115	0.0001	0.00021481481481481484
ni9-D2	GABAa	loess	46.0	8.850647199766703	8.647916511852413	9.053377887680993	8.934199157010836	0.0001	0.00021481481481481484	1.0146126990531115	0.0001	0.00021481481481481484
ni9-D2	GABAa	loess	47.0	8.84915464618445	8.64426855098751	9.05404074138139	8.934199157010836	0.0001	0.00021481481481481484	1.0146126990531115	0.0001	0.00021481481481481484
ni9-D2	GABAa	loess	48.0	8.847482260160401	8.640411969530884	9.054552550789918	8.934199157010836	0.0001	0.00021481481481481484	1.0146126990531115	0.0001	0.00021481481481481484
ni9-D2	GABAa	loess	49.0	8.845611315168336	8.636374207970377	9.054848422366295	8.934199157010836	0.0001	0.00021481481481481484	1.0146126990531115	0.0001	0.00021481481481481484
ni9-D2	GABAa	loess	50.0	8.84352308468203	8.632192029703026	9.054854139661034	8.934199157010836	0.0001	0.00021481481481481484	1.0146126990531115	0.0001	0.00021481481481481484
ni9-D2	GABAa	loess	51.0	8.841198842175261	8.627907862665959	9.054489821684564	8.934199157010836	0.0001	0.00021481481481481484	1.0146126990531115	0.0001	0.00021481481481481484
ni9-D2	GABAa	loess	52.0	8.838619861121806	8.623565399003782	9.05367432323983	8.934199157010836	0.0001	0.00021481481481481484	1.0146126990531115	0.0001	0.00021481481481481484
ni9-D2	GABAa	loess	53.0	8.83576741499544	8.619204488292056	9.052330341698823	8.934199157010836	0.0001	0.00021481481481481484	1.0146126990531115	0.0001	0.00021481481481481484
ni9-D2	GABAa	loess	54.0	8.832622777269943	8.614855272646915	9.050390281892971	8.934199157010836	0.0001	0.00021481481481481484	1.0146126990531115	0.0001	0.00021481481481481484
ni9-D2	GABAa	loess	55.0	8.829167221419095	8.61053141822324	9.047803024614948	8.934199157010836	0.0001	0.00021481481481481484	1.0146126990531115	0.0001	0.00021481481481481484
ni9-D2	GABAa	loess	56.0	8.82549192469145	8.606172847993687	9.044811001389213	8.934199157010836	0.0001	0.00021481481481481484	1.0146126990531115	0.0001	0.00021481481481481484
ni9-D2	GABAa	loess	57.0	8.821714413290891	8.601670826288485	9.041758000293298	8.934199157010836	0.0001	0.00021481481481481484	1.0146126990531115	0.0001	0.00021481481481481484
ni9-D2	GABAa	loess	58.0	8.817828394463026	8.596954749588752	9.0387020393373	8.934199157010836	0.0001	0.00021481481481481484	1.0146126990531115	0.0001	0.00021481481481481484
ni9-D2	GABAa	loess	59.0	8.813827387913971	8.591946667694266	9.035708108133676	8.934199157010836	0.0001	0.00021481481481481484	1.0146126990531115	0.0001	0.00021481481481481484
ni9-D2	GABAa	loess	60.0	8.809704913349833	8.58656154935259	9.032848277347076	8.934199157010836	0.0001	0.00021481481481481484	1.0146126990531115	0.0001	0.00021481481481481484
ni9-D2	GABAa	loess	61.0	8.805454490476727	8.580707942755732	9.030201038197722	8.934199157010836	0.0001	0.00021481481481481484	1.0146126990531115	0.0001	0.00021481481481481484
ni9-D2	GABAa	loess	62.0	8.801069639000758	8.574289009010752	9.027850268990765	8.934199157010836	0.0001	0.00021481481481481484	1.0146126990531115	0.0001	0.00021481481481481484
ni9-D2	GABAa	loess	63.0	8.79654387862804	8.567203959895924	9.025883797360155	8.934199157010836	0.0001	0.00021481481481481484	1.0146126990531115	0.0001	0.00021481481481481484
ni9-D2	GABAa	loess	64.0	8.791870729064685	8.559349890807146	9.024391567322224	8.934199157010836	0.0001	0.00021481481481481484	1.0146126990531115	0.0001	0.00021481481481481484
ni9-D2	GABAa	loess	65.0	8.787043710016803	8.550623946760805	9.023463473272802	8.934199157010836	0.0001	0.00021481481481481484	1.0146126990531115	0.0001	0.00021481481481481484
ni9-D2	GABAa	loess	66.0	8.782056341190504	8.540925700900237	9.023186981480771	8.934199157010836	0.0001	0.00021481481481481484	1.0146126990531115	0.0001	0.00021481481481481484
ni9-D2	GABAa	loess	67.0	8.7769021422919	8.530159572986854	9.023644711596948	8.934199157010836	0.0001	0.00021481481481481484	1.0146126990531115	0.0001	0.00021481481481481484
ni9-D2	GABAa	loess	68.0	8.771574633027102	8.51823708376476	9.024912182289444	8.934199157010836	0.0001	0.00021481481481481484	1.0146126990531115	0.0001	0.00021481481481481484
ni9-D2	GABAa	loess	69.0	8.76606733310222	8.50507874141195	9.027055924792489	8.934199157010836	0.0001	0.00021481481481481484	1.0146126990531115	0.0001	0.00021481481481481484
ni9-D2	GABAa	loess	70.0	8.760373762223363	8.490615392850385	9.030132131596341	8.934199157010836	0.0001	0.00021481481481481484	1.0146126990531115	0.0001	0.00021481481481481484
ni9-D2	GABAa	loess	71.0	8.754487440096645	8.474788939759506	9.034185940433783	8.934199157010836	0.0001	0.00021481481481481484	1.0146126990531115	0.0001	0.00021481481481481484
ni9-D2	GABAa	loess	72.0	8.748401886428175	8.457552402030679	9.03925137082567	8.934199157010836	0.0001	0.00021481481481481484	1.0146126990531115	0.0001	0.00021481481481481484
ni9-D2	GABAa	loess	73.0	8.742110620924064	8.438869391306458	9.045351850541671	8.934199157010836	0.0001	0.00021481481481481484	1.0146126990531115	0.0001	0.00021481481481481484
ni9-D2	GABAa	loess	74.0	8.735607163290425	8.418713117672725	9.052501208908124	8.934199157010836	0.0001	0.00021481481481481484	1.0146126990531115	0.0001	0.00021481481481481484
ni9-D2	GABAa	loess	75.0	8.728885033233366	8.397065084289126	9.060704982177606	8.934199157010836	0.0001	0.00021481481481481484	1.0146126990531115	0.0001	0.00021481481481481484
ni9-D2	GABAa	loess	76.0	8.721937750459	8.373913627319295	9.069961873598706	8.934199157010836	0.0001	0.00021481481481481484	1.0146126990531115	0.0001	0.00021481481481481484
ni9-D2	GABAa	loess	77.0	8.714758834673436	8.349252438429929	9.080265230916943	8.934199157010836	0.0001	0.00021481481481481484	1.0146126990531115	0.0001	0.00021481481481481484
ni9-D2	GABAa	loess	78.0	8.707341805582786	8.323079174074032	9.09160443709154	8.934199157010836	0.0001	0.00021481481481481484	1.0146126990531115	0.0001	0.00021481481481481484
ni9-D2	GABAa	loess	79.0	8.69968018289316	8.29539421916281	9.103966146623508	8.934199157010836	0.0001	0.00021481481481481484	1.0146126990531115	0.0001	0.00021481481481481484
ni9-D2	GABAa	loess	80.0	8.69176748631067	8.266199639462197	9.117335333159144	8.934199157010836	0.0001	0.00021481481481481484	1.0146126990531115	0.0001	0.00021481481481481484
ni9-D2	GABAa	loess	81.0	8.683597235541425	8.235498330870033	9.131696140212817	8.934199157010836	0.0001	0.00021481481481481484	1.0146126990531115	0.0001	0.00021481481481481484
ni9-D2	GABAa	loess	82.0	8.675162950291536	8.203293355683797	9.147032544899275	8.934199157010836	0.0001	0.00021481481481481484	1.0146126990531115	0.0001	0.00021481481481481484
ni9-D2	GABAa	HSB105	18.01	8.498131448863637
ni9-D2	GABAa	HSB106	64.04	8.740837840909093
ni9-D2	GABAa	HSB111	70.05	8.774713749999998
ni9-D2	GABAa	HSB118	4.0	8.739894875
ni9-D2	GABAa	HSB119	15.01	9.042379431818182
ni9-D2	GABAa	HSB121	0.33	8.517794289772727
ni9-D2	GABAa	HSB122	1.0	9.228504374999998
ni9-D2	GABAa	HSB123	37.02	8.924884119318182
ni9-D2	GABAa	HSB124	13.01	9.07886925595238
ni9-D2	GABAa	HSB125	28.02	8.997638541666667
ni9-D2	GABAa	HSB126	30.02	8.840992261904763
ni9-D2	GABAa	HSB127	19.01	9.039189545454544
ni9-D2	GABAa	HSB130	21.01	9.158188125
ni9-D2	GABAa	HSB131	0.5	8.593183238636364
ni9-D2	GABAa	HSB132	0.33	9.133577727272728
ni9-D2	GABAa	HSB133	27.02	9.0514015625
ni9-D2	GABAa	HSB135	40.03	8.853551875
ni9-D2	GABAa	HSB136	23.02	8.954823778409091
ni9-D2	GABAa	HSB139	0.33	9.055851647727273
ni9-D2	GABAa	HSB141	8.01	8.733124488636362
ni9-D2	GABAa	HSB142	22.02	8.875877613636364
ni9-D2	GABAa	HSB143	2.0	8.079687613636363
ni9-D2	GABAa	HSB144	40.03	8.6861059375
ni9-D2	GABAa	HSB145	36.02	8.832458011363636
ni9-D2	GABAa	HSB156	82.05	8.64672346875
ni9-D2	GABAa	HSB171	0.83	9.20104076388889
ni9-D2	GABAa	HSB172	3.0	8.470489943181818
ni9-D2	GABAa	HSB173	3.0	8.986029843749998
ni9-D2	GABAa	HSB174	8.01	9.240535069444444
ni9-D2	GABAa	HSB175	11.01	9.141356079545455
ni9-D2	GABAa	HSB182	55.04	9.101034097222222
ni9-D2	GABAa	HSB183	42.03	8.978713636363636
ni9-D2	GABAa	HSB187	37.02	8.642462130681817
ni9-D2	D2	loess	1.0	5.905707760281785	5.765615491623435	6.045800028940135	5.583017145090358	0.05830000000000002	0.08247317073170735	1.0762232418603694	0.0010000000000000009	0.0018709677419354858
ni9-D2	D2	loess	2.0	5.882945244329789	5.758774715597083	6.007115773062495	5.583017145090358	0.05830000000000002	0.08247317073170735	1.0762232418603694	0.0010000000000000009	0.0018709677419354858
ni9-D2	D2	loess	3.0	5.860765873029116	5.745050471447591	5.9764812746106415	5.583017145090358	0.05830000000000002	0.08247317073170735	1.0762232418603694	0.0010000000000000009	0.0018709677419354858
ni9-D2	D2	loess	4.0	5.839066941374704	5.725150387250708	5.9529834954987	5.583017145090358	0.05830000000000002	0.08247317073170735	1.0762232418603694	0.0010000000000000009	0.0018709677419354858
ni9-D2	D2	loess	5.0	5.817810494092006	5.700926417527824	5.934694570656188	5.583017145090358	0.05830000000000002	0.08247317073170735	1.0762232418603694	0.0010000000000000009	0.0018709677419354858
ni9-D2	D2	loess	6.0	5.797007506288795	5.674345499001034	5.919669513576555	5.583017145090358	0.05830000000000002	0.08247317073170735	1.0762232418603694	0.0010000000000000009	0.0018709677419354858
ni9-D2	D2	loess	7.0	5.77666895307284	5.646967560040656	5.9063703461050245	5.583017145090358	0.05830000000000002	0.08247317073170735	1.0762232418603694	0.0010000000000000009	0.0018709677419354858
ni9-D2	D2	loess	8.0	5.756805809551914	5.619857492039896	5.893754127063933	5.583017145090358	0.05830000000000002	0.08247317073170735	1.0762232418603694	0.0010000000000000009	0.0018709677419354858
ni9-D2	D2	loess	9.0	5.737429050833788	5.593693001241913	5.8811651004256635	5.583017145090358	0.05830000000000002	0.08247317073170735	1.0762232418603694	0.0010000000000000009	0.0018709677419354858
ni9-D2	D2	loess	10.0	5.718549652026238	5.568895302342316	5.8682040017101595	5.583017145090358	0.05830000000000002	0.08247317073170735	1.0762232418603694	0.0010000000000000009	0.0018709677419354858
ni9-D2	D2	loess	11.0	5.700178588237029	5.545722642507901	5.854634533966157	5.583017145090358	0.05830000000000002	0.08247317073170735	1.0762232418603694	0.0010000000000000009	0.0018709677419354858
ni9-D2	D2	loess	12.0	5.683190060699849	5.526061930442476	5.840318190957222	5.583017145090358	0.05830000000000002	0.08247317073170735	1.0762232418603694	0.0010000000000000009	0.0018709677419354858
ni9-D2	D2	loess	13.0	5.668158534737794	5.510507837613703	5.825809231861884	5.583017145090358	0.05830000000000002	0.08247317073170735	1.0762232418603694	0.0010000000000000009	0.0018709677419354858
ni9-D2	D2	loess	14.0	5.6545879708383415	5.496977613650127	5.812198328026556	5.583017145090358	0.05830000000000002	0.08247317073170735	1.0762232418603694	0.0010000000000000009	0.0018709677419354858
ni9-D2	D2	loess	15.0	5.641982232961817	5.483694058481221	5.8002704074424125	5.583017145090358	0.05830000000000002	0.08247317073170735	1.0762232418603694	0.0010000000000000009	0.0018709677419354858
ni9-D2	D2	loess	16.0	5.629845185068535	5.469703170939025	5.789987199198046	5.583017145090358	0.05830000000000002	0.08247317073170735	1.0762232418603694	0.0010000000000000009	0.0018709677419354858
ni9-D2	D2	loess	17.0	5.617680691118818	5.455064185078858	5.780297197158778	5.583017145090358	0.05830000000000002	0.08247317073170735	1.0762232418603694	0.0010000000000000009	0.0018709677419354858
ni9-D2	D2	loess	18.0	5.604992615072986	5.440648953821867	5.769336276324104	5.583017145090358	0.05830000000000002	0.08247317073170735	1.0762232418603694	0.0010000000000000009	0.0018709677419354858
ni9-D2	D2	loess	19.0	5.591284820891356	5.4276666564152505	5.754902985367461	5.583017145090358	0.05830000000000002	0.08247317073170735	1.0762232418603694	0.0010000000000000009	0.0018709677419354858
ni9-D2	D2	loess	20.0	5.5774144559519705	5.419649393608336	5.735179518295605	5.583017145090358	0.05830000000000002	0.08247317073170735	1.0762232418603694	0.0010000000000000009	0.0018709677419354858
ni9-D2	D2	loess	21.0	5.563660123040266	5.412095204618498	5.715225041462033	5.583017145090358	0.05830000000000002	0.08247317073170735	1.0762232418603694	0.0010000000000000009	0.0018709677419354858
ni9-D2	D2	loess	22.0	5.548566226863446	5.397873318028917	5.699259135697976	5.583017145090358	0.05830000000000002	0.08247317073170735	1.0762232418603694	0.0010000000000000009	0.0018709677419354858
ni9-D2	D2	loess	23.0	5.53067701805911	5.3780620239826655	5.683292012135554	5.583017145090358	0.05830000000000002	0.08247317073170735	1.0762232418603694	0.0010000000000000009	0.0018709677419354858
ni9-D2	D2	loess	24.0	5.509232656240509	5.356217172564989	5.662248139916029	5.583017145090358	0.05830000000000002	0.08247317073170735	1.0762232418603694	0.0010000000000000009	0.0018709677419354858
ni9-D2	D2	loess	25.0	5.485332332997649	5.332650903634388	5.6380137623609095	5.583017145090358	0.05830000000000002	0.08247317073170735	1.0762232418603694	0.0010000000000000009	0.0018709677419354858
ni9-D2	D2	loess	26.0	5.460278184632195	5.307964518620751	5.612591850643638	5.583017145090358	0.05830000000000002	0.08247317073170735	1.0762232418603694	0.0010000000000000009	0.0018709677419354858
ni9-D2	D2	loess	27.0	5.43537224145648	5.28355623322087	5.5871882496920895	5.583017145090358	0.05830000000000002	0.08247317073170735	1.0762232418603694	0.0010000000000000009	0.0018709677419354858
ni9-D2	D2	loess	28.0	5.4119165337828425	5.261531554403366	5.5623015131623195	5.583017145090358	0.05830000000000002	0.08247317073170735	1.0762232418603694	0.0010000000000000009	0.0018709677419354858
ni9-D2	D2	loess	29.0	5.388819328329212	5.241677500839137	5.535961155819286	5.583017145090358	0.05830000000000002	0.08247317073170735	1.0762232418603694	0.0010000000000000009	0.0018709677419354858
ni9-D2	D2	loess	30.0	5.364336684216762	5.221608618641805	5.507064749791719	5.583017145090358	0.05830000000000002	0.08247317073170735	1.0762232418603694	0.0010000000000000009	0.0018709677419354858
ni9-D2	D2	loess	31.0	5.339072097350703	5.2006184357823315	5.477525758919075	5.583017145090358	0.05830000000000002	0.08247317073170735	1.0762232418603694	0.0010000000000000009	0.0018709677419354858
ni9-D2	D2	loess	32.0	5.313630014116744	5.178196264148453	5.449063764085035	5.583017145090358	0.05830000000000002	0.08247317073170735	1.0762232418603694	0.0010000000000000009	0.0018709677419354858
ni9-D2	D2	loess	33.0	5.288614880900588	5.154275312915253	5.422954448885923	5.583017145090358	0.05830000000000002	0.08247317073170735	1.0762232418603694	0.0010000000000000009	0.0018709677419354858
ni9-D2	D2	loess	34.0	5.264631144087941	5.129413839744952	5.39984844843093	5.583017145090358	0.05830000000000002	0.08247317073170735	1.0762232418603694	0.0010000000000000009	0.0018709677419354858
ni9-D2	D2	loess	35.0	5.242283250064508	5.104786434901095	5.379780065227921	5.583017145090358	0.05830000000000002	0.08247317073170735	1.0762232418603694	0.0010000000000000009	0.0018709677419354858
ni9-D2	D2	loess	36.0	5.222175645215995	5.08197033053515	5.362380959896841	5.583017145090358	0.05830000000000002	0.08247317073170735	1.0762232418603694	0.0010000000000000009	0.0018709677419354858
ni9-D2	D2	loess	37.0	5.204912775928108	5.062629436924948	5.3471961149312675	5.583017145090358	0.05830000000000002	0.08247317073170735	1.0762232418603694	0.0010000000000000009	0.0018709677419354858
ni9-D2	D2	loess	38.0	5.189530911797945	5.045843039959308	5.333218783636582	5.583017145090358	0.05830000000000002	0.08247317073170735	1.0762232418603694	0.0010000000000000009	0.0018709677419354858
ni9-D2	D2	loess	39.0	5.1745752627830965	5.029521252914824	5.319629272651369	5.583017145090358	0.05830000000000002	0.08247317073170735	1.0762232418603694	0.0010000000000000009	0.0018709677419354858
ni9-D2	D2	loess	40.0	5.160095033959545	5.013699037044053	5.306491030875036	5.583017145090358	0.05830000000000002	0.08247317073170735	1.0762232418603694	0.0010000000000000009	0.0018709677419354858
ni9-D2	D2	loess	41.0	5.146140046563111	4.998403683550918	5.2938764095753035	5.583017145090358	0.05830000000000002	0.08247317073170735	1.0762232418603694	0.0010000000000000009	0.0018709677419354858
ni9-D2	D2	loess	42.0	5.1327601218296275	4.983660162209207	5.281860081450048	5.583017145090358	0.05830000000000002	0.08247317073170735	1.0762232418603694	0.0010000000000000009	0.0018709677419354858
ni9-D2	D2	loess	43.0	5.120005080994915	4.9694961210434405	5.270514040946389	5.583017145090358	0.05830000000000002	0.08247317073170735	1.0762232418603694	0.0010000000000000009	0.0018709677419354858
ni9-D2	D2	loess	44.0	5.107924745294801	4.9559456996396065	5.259903790949995	5.583017145090358	0.05830000000000002	0.08247317073170735	1.0762232418603694	0.0010000000000000009	0.0018709677419354858
ni9-D2	D2	loess	45.0	5.096568935965111	4.943052194153171	5.250085677777052	5.583017145090358	0.05830000000000002	0.08247317073170735	1.0762232418603694	0.0010000000000000009	0.0018709677419354858
ni9-D2	D2	loess	46.0	5.085987474241672	4.930869605384651	5.241105343098693	5.583017145090358	0.05830000000000002	0.08247317073170735	1.0762232418603694	0.0010000000000000009	0.0018709677419354858
ni9-D2	D2	loess	47.0	5.076230181360311	4.919463118749531	5.232997243971091	5.583017145090358	0.05830000000000002	0.08247317073170735	1.0762232418603694	0.0010000000000000009	0.0018709677419354858
ni9-D2	D2	loess	48.0	5.06734687855685	4.908908595154811	5.225785161958889	5.583017145090358	0.05830000000000002	0.08247317073170735	1.0762232418603694	0.0010000000000000009	0.0018709677419354858
ni9-D2	D2	loess	49.0	5.059387387067118	4.89929118018167	5.219483593952566	5.583017145090358	0.05830000000000002	0.08247317073170735	1.0762232418603694	0.0010000000000000009	0.0018709677419354858
ni9-D2	D2	loess	50.0	5.05240152812694	4.890703152765494	5.214099903488386	5.583017145090358	0.05830000000000002	0.08247317073170735	1.0762232418603694	0.0010000000000000009	0.0018709677419354858
ni9-D2	D2	loess	51.0	5.046439122972143	4.883241126022134	5.209637119922152	5.583017145090358	0.05830000000000002	0.08247317073170735	1.0762232418603694	0.0010000000000000009	0.0018709677419354858
ni9-D2	D2	loess	52.0	5.041549992838549	4.877002680366329	5.206097305310769	5.583017145090358	0.05830000000000002	0.08247317073170735	1.0762232418603694	0.0010000000000000009	0.0018709677419354858
ni9-D2	D2	loess	53.0	5.037783958961989	4.872082456099875	5.203485461824103	5.583017145090358	0.05830000000000002	0.08247317073170735	1.0762232418603694	0.0010000000000000009	0.0018709677419354858
ni9-D2	D2	loess	54.0	5.035190842578285	4.8685676659346155	5.201814019221955	5.583017145090358	0.05830000000000002	0.08247317073170735	1.0762232418603694	0.0010000000000000009	0.0018709677419354858
ni9-D2	D2	loess	55.0	5.033820464923265	4.8665329161239335	5.201108013722596	5.583017145090358	0.05830000000000002	0.08247317073170735	1.0762232418603694	0.0010000000000000009	0.0018709677419354858
ni9-D2	D2	loess	56.0	5.033537031091926	4.865726680685433	5.20134738149842	5.583017145090358	0.05830000000000002	0.08247317073170735	1.0762232418603694	0.0010000000000000009	0.0018709677419354858
ni9-D2	D2	loess	57.0	5.034142765068316	4.865778061023617	5.202507469113016	5.583017145090358	0.05830000000000002	0.08247317073170735	1.0762232418603694	0.0010000000000000009	0.0018709677419354858
ni9-D2	D2	loess	58.0	5.035639194194204	4.866639377580032	5.204639010808375	5.583017145090358	0.05830000000000002	0.08247317073170735	1.0762232418603694	0.0010000000000000009	0.0018709677419354858
ni9-D2	D2	loess	59.0	5.038028155265753	4.868257782486805	5.207798528044701	5.583017145090358	0.05830000000000002	0.08247317073170735	1.0762232418603694	0.0010000000000000009	0.0018709677419354858
ni9-D2	D2	loess	60.0	5.041311485079128	4.8705750098619545	5.212047960296302	5.583017145090358	0.05830000000000002	0.08247317073170735	1.0762232418603694	0.0010000000000000009	0.0018709677419354858
ni9-D2	D2	loess	61.0	5.045491020430496	4.873527881183454	5.217454159677537	5.583017145090358	0.05830000000000002	0.08247317073170735	1.0762232418603694	0.0010000000000000009	0.0018709677419354858
ni9-D2	D2	loess	62.0	5.050568598116015	4.877049096041544	5.224088100190485	5.583017145090358	0.05830000000000002	0.08247317073170735	1.0762232418603694	0.0010000000000000009	0.0018709677419354858
ni9-D2	D2	loess	63.0	5.056546054931852	4.8810683322270965	5.232023777636607	5.583017145090358	0.05830000000000002	0.08247317073170735	1.0762232418603694	0.0010000000000000009	0.0018709677419354858
ni9-D2	D2	loess	64.0	5.063425227674173	4.885513648196841	5.241336807151506	5.583017145090358	0.05830000000000002	0.08247317073170735	1.0762232418603694	0.0010000000000000009	0.0018709677419354858
ni9-D2	D2	loess	65.0	5.07120795313914	4.890313140374255	5.252102765904025	5.583017145090358	0.05830000000000002	0.08247317073170735	1.0762232418603694	0.0010000000000000009	0.0018709677419354858
ni9-D2	D2	loess	66.0	5.079896068122917	4.895396763045984	5.26439537319985	5.583017145090358	0.05830000000000002	0.08247317073170735	1.0762232418603694	0.0010000000000000009	0.0018709677419354858
ni9-D2	D2	loess	67.0	5.089491409421669	4.900698178852225	5.278284639991113	5.583017145090358	0.05830000000000002	0.08247317073170735	1.0762232418603694	0.0010000000000000009	0.0018709677419354858
ni9-D2	D2	loess	68.0	5.099995813831557	4.906156483696944	5.293835143966169	5.583017145090358	0.05830000000000002	0.08247317073170735	1.0762232418603694	0.0010000000000000009	0.0018709677419354858
ni9-D2	D2	loess	69.0	5.111411118148747	4.911717650151907	5.3111045861455874	5.583017145090358	0.05830000000000002	0.08247317073170735	1.0762232418603694	0.0010000000000000009	0.0018709677419354858
ni9-D2	D2	loess	70.0	5.123739159169404	4.917335561401452	5.330142756937357	5.583017145090358	0.05830000000000002	0.08247317073170735	1.0762232418603694	0.0010000000000000009	0.0018709677419354858
ni9-D2	D2	loess	71.0	5.136981773689691	4.9229725590948865	5.350990988284496	5.583017145090358	0.05830000000000002	0.08247317073170735	1.0762232418603694	0.0010000000000000009	0.0018709677419354858
ni9-D2	D2	loess	72.0	5.151140798505772	4.928599491898176	5.373682105113367	5.583017145090358	0.05830000000000002	0.08247317073170735	1.0762232418603694	0.0010000000000000009	0.0018709677419354858
ni9-D2	D2	loess	73.0	5.1662180704138105	4.93419531267645	5.398240828151171	5.583017145090358	0.05830000000000002	0.08247317073170735	1.0762232418603694	0.0010000000000000009	0.0018709677419354858
ni9-D2	D2	loess	74.0	5.1822154262099716	4.939746318471932	5.424684533948011	5.583017145090358	0.05830000000000002	0.08247317073170735	1.0762232418603694	0.0010000000000000009	0.0018709677419354858
ni9-D2	D2	loess	75.0	5.199134702690417	4.945245151710169	5.453024253670665	5.583017145090358	0.05830000000000002	0.08247317073170735	1.0762232418603694	0.0010000000000000009	0.0018709677419354858
ni9-D2	D2	loess	76.0	5.216977736651314	4.9506896830385925	5.483265790264036	5.583017145090358	0.05830000000000002	0.08247317073170735	1.0762232418603694	0.0010000000000000009	0.0018709677419354858
ni9-D2	D2	loess	77.0	5.235746364888823	4.956081880827719	5.5154108489499265	5.583017145090358	0.05830000000000002	0.08247317073170735	1.0762232418603694	0.0010000000000000009	0.0018709677419354858
ni9-D2	D2	loess	78.0	5.255442424199113	4.961426747074648	5.5494581013235775	5.583017145090358	0.05830000000000002	0.08247317073170735	1.0762232418603694	0.0010000000000000009	0.0018709677419354858
ni9-D2	D2	loess	79.0	5.276067751378342	4.966731371435845	5.585404131320839	5.583017145090358	0.05830000000000002	0.08247317073170735	1.0762232418603694	0.0010000000000000009	0.0018709677419354858
ni9-D2	D2	loess	80.0	5.297624183222677	4.9720041296612	5.623244236784154	5.583017145090358	0.05830000000000002	0.08247317073170735	1.0762232418603694	0.0010000000000000009	0.0018709677419354858
ni9-D2	D2	loess	81.0	5.320113556528283	4.977254032669823	5.6629730803867435	5.583017145090358	0.05830000000000002	0.08247317073170735	1.0762232418603694	0.0010000000000000009	0.0018709677419354858
ni9-D2	D2	loess	82.0	5.343537708091322	4.982490218700253	5.704585197482391	5.583017145090358	0.05830000000000002	0.08247317073170735	1.0762232418603694	0.0010000000000000009	0.0018709677419354858
ni9-D2	D2	HSB105	18.01	5.280565
ni9-D2	D2	HSB106	64.04	4.821015
ni9-D2	D2	HSB111	70.05	5.22525909090909
ni9-D2	D2	HSB118	4.0	6.033892
ni9-D2	D2	HSB119	15.01	5.9124836363636355
ni9-D2	D2	HSB121	0.33	5.717612272727273
ni9-D2	D2	HSB122	1.0	6.03365409090909
ni9-D2	D2	HSB123	37.02	5.223634090909091
ni9-D2	D2	HSB124	13.01	6.063117142857143
ni9-D2	D2	HSB125	28.02	5.288196666666667
ni9-D2	D2	HSB126	30.02	5.610539999999999
ni9-D2	D2	HSB127	19.01	5.575478181818182
ni9-D2	D2	HSB130	21.01	5.644787272727272
ni9-D2	D2	HSB131	0.5	5.826855454545455
ni9-D2	D2	HSB132	0.33	5.910209545454546
ni9-D2	D2	HSB133	27.02	5.668145
ni9-D2	D2	HSB135	40.03	5.35197590909091
ni9-D2	D2	HSB136	23.02	5.351523181818181
ni9-D2	D2	HSB139	0.33	6.226164545454545
ni9-D2	D2	HSB141	8.01	5.552923636363636
ni9-D2	D2	HSB142	22.02	5.468781363636364
ni9-D2	D2	HSB143	2.0	5.845282727272728
ni9-D2	D2	HSB144	40.03	5.2689140909090915
ni9-D2	D2	HSB145	36.02	4.955477272727273
ni9-D2	D2	HSB156	82.05	5.354901
ni9-D2	D2	HSB171	0.83	5.83743
ni9-D2	D2	HSB172	3.0	5.88693
ni9-D2	D2	HSB173	3.0	5.8332999999999995
ni9-D2	D2	HSB174	8.01	5.388022222222222
ni9-D2	D2	HSB175	11.01	5.6966672727272725
ni9-D2	D2	HSB182	55.04	5.180026666666667
ni9-D2	D2	HSB183	42.03	4.942395454545454
ni9-D2	D2	HSB187	37.02	4.970856363636364
ni9-D2	D1	loess	1.0	5.014860295742417	4.760808572793029	5.268912018691805	5.468848446385408	0.07440000000000002	0.10274285714285718	1.046639988376961	0.00770000000000004	0.012760000000000066
ni9-D2	D1	loess	2.0	5.084400524572283	4.859222239816165	5.309578809328401	5.468848446385408	0.07440000000000002	0.10274285714285718	1.046639988376961	0.00770000000000004	0.012760000000000066
ni9-D2	D1	loess	3.0	5.149303868992561	4.939458618964806	5.359149119020317	5.468848446385408	0.07440000000000002	0.10274285714285718	1.046639988376961	0.00770000000000004	0.012760000000000066
ni9-D2	D1	loess	4.0	5.209134520317492	5.0025514081670455	5.415717632467938	5.468848446385408	0.07440000000000002	0.10274285714285718	1.046639988376961	0.00770000000000004	0.012760000000000066
ni9-D2	D1	loess	5.0	5.26383689601673	5.051872300676379	5.47580149135708	5.468848446385408	0.07440000000000002	0.10274285714285718	1.046639988376961	0.00770000000000004	0.012760000000000066
ni9-D2	D1	loess	6.0	5.313635781894035	5.091193140409775	5.536078423378296	5.468848446385408	0.07440000000000002	0.10274285714285718	1.046639988376961	0.00770000000000004	0.012760000000000066
ni9-D2	D1	loess	7.0	5.35875596375317	5.123547677926055	5.593964249580285	5.468848446385408	0.07440000000000002	0.10274285714285718	1.046639988376961	0.00770000000000004	0.012760000000000066
ni9-D2	D1	loess	8.0	5.399422227397894	5.151071934036615	5.6477725207591725	5.468848446385408	0.07440000000000002	0.10274285714285718	1.046639988376961	0.00770000000000004	0.012760000000000066
ni9-D2	D1	loess	9.0	5.4358593586319675	5.175199784777759	5.696518932486176	5.468848446385408	0.07440000000000002	0.10274285714285718	1.046639988376961	0.00770000000000004	0.012760000000000066
ni9-D2	D1	loess	10.0	5.468292143259152	5.196899969028669	5.739684317489635	5.468848446385408	0.07440000000000002	0.10274285714285718	1.046639988376961	0.00770000000000004	0.012760000000000066
ni9-D2	D1	loess	11.0	5.496945367083208	5.216845690576731	5.777045043589684	5.468848446385408	0.07440000000000002	0.10274285714285718	1.046639988376961	0.00770000000000004	0.012760000000000066
ni9-D2	D1	loess	12.0	5.520128987295893	5.235183411083881	5.805074563507905	5.468848446385408	0.07440000000000002	0.10274285714285718	1.046639988376961	0.00770000000000004	0.012760000000000066
ni9-D2	D1	loess	13.0	5.536546889847065	5.250653659534528	5.822440120159602	5.468848446385408	0.07440000000000002	0.10274285714285718	1.046639988376961	0.00770000000000004	0.012760000000000066
ni9-D2	D1	loess	14.0	5.547138015438572	5.261317939985409	5.832958090891735	5.468848446385408	0.07440000000000002	0.10274285714285718	1.046639988376961	0.00770000000000004	0.012760000000000066
ni9-D2	D1	loess	15.0	5.552841512049041	5.26579224206128	5.839890782036803	5.468848446385408	0.07440000000000002	0.10274285714285718	1.046639988376961	0.00770000000000004	0.012760000000000066
ni9-D2	D1	loess	16.0	5.554596527657093	5.264185393653643	5.845007661660543	5.468848446385408	0.07440000000000002	0.10274285714285718	1.046639988376961	0.00770000000000004	0.012760000000000066
ni9-D2	D1	loess	17.0	5.553342210241354	5.258443684183406	5.848240736299302	5.468848446385408	0.07440000000000002	0.10274285714285718	1.046639988376961	0.00770000000000004	0.012760000000000066
ni9-D2	D1	loess	18.0	5.550017707780447	5.251987054864979	5.848048360695915	5.468848446385408	0.07440000000000002	0.10274285714285718	1.046639988376961	0.00770000000000004	0.012760000000000066
ni9-D2	D1	loess	19.0	5.545562168252994	5.248847174705823	5.842277161800165	5.468848446385408	0.07440000000000002	0.10274285714285718	1.046639988376961	0.00770000000000004	0.012760000000000066
ni9-D2	D1	loess	20.0	5.5371810955214595	5.251080468459989	5.82328172258293	5.468848446385408	0.07440000000000002	0.10274285714285718	1.046639988376961	0.00770000000000004	0.012760000000000066
ni9-D2	D1	loess	21.0	5.5239387785710425	5.2490818643923	5.798795692749785	5.468848446385408	0.07440000000000002	0.10274285714285718	1.046639988376961	0.00770000000000004	0.012760000000000066
ni9-D2	D1	loess	22.0	5.5098193421917685	5.236543782503089	5.783094901880448	5.468848446385408	0.07440000000000002	0.10274285714285718	1.046639988376961	0.00770000000000004	0.012760000000000066
ni9-D2	D1	loess	23.0	5.498807342875706	5.222046158519511	5.775568527231901	5.468848446385408	0.07440000000000002	0.10274285714285718	1.046639988376961	0.00770000000000004	0.012760000000000066
ni9-D2	D1	loess	24.0	5.488873363860469	5.211385907643285	5.766360820077653	5.468848446385408	0.07440000000000002	0.10274285714285718	1.046639988376961	0.00770000000000004	0.012760000000000066
ni9-D2	D1	loess	25.0	5.476036971943618	5.199155309853412	5.752918634033824	5.468848446385408	0.07440000000000002	0.10274285714285718	1.046639988376961	0.00770000000000004	0.012760000000000066
ni9-D2	D1	loess	26.0	5.462049612934721	5.185834874965749	5.738264350903694	5.468848446385408	0.07440000000000002	0.10274285714285718	1.046639988376961	0.00770000000000004	0.012760000000000066
ni9-D2	D1	loess	27.0	5.448665088704901	5.173352833196957	5.723977344212845	5.468848446385408	0.07440000000000002	0.10274285714285718	1.046639988376961	0.00770000000000004	0.012760000000000066
ni9-D2	D1	loess	28.0	5.437637201125285	5.164920059180513	5.7103543430700565	5.468848446385408	0.07440000000000002	0.10274285714285718	1.046639988376961	0.00770000000000004	0.012760000000000066
ni9-D2	D1	loess	29.0	5.42794268788046	5.161106872101508	5.694778503659412	5.468848446385408	0.07440000000000002	0.10274285714285718	1.046639988376961	0.00770000000000004	0.012760000000000066
ni9-D2	D1	loess	30.0	5.417460003515429	5.158628368338038	5.67629163869282	5.468848446385408	0.07440000000000002	0.10274285714285718	1.046639988376961	0.00770000000000004	0.012760000000000066
ni9-D2	D1	loess	31.0	5.406609731189171	5.155529556623094	5.657689905755248	5.468848446385408	0.07440000000000002	0.10274285714285718	1.046639988376961	0.00770000000000004	0.012760000000000066
ni9-D2	D1	loess	32.0	5.39581352187876	5.150209836147526	5.641417207609995	5.468848446385408	0.07440000000000002	0.10274285714285718	1.046639988376961	0.00770000000000004	0.012760000000000066
ni9-D2	D1	loess	33.0	5.385493026561266	5.141873596068757	5.629112457053775	5.468848446385408	0.07440000000000002	0.10274285714285718	1.046639988376961	0.00770000000000004	0.012760000000000066
ni9-D2	D1	loess	34.0	5.376069896213762	5.130858725962216	5.621281066465309	5.468848446385408	0.07440000000000002	0.10274285714285718	1.046639988376961	0.00770000000000004	0.012760000000000066
ni9-D2	D1	loess	35.0	5.367965781813318	5.118620809911211	5.617310753715425	5.468848446385408	0.07440000000000002	0.10274285714285718	1.046639988376961	0.00770000000000004	0.012760000000000066
ni9-D2	D1	loess	36.0	5.36160233433701	5.107345606949742	5.6158590617242785	5.468848446385408	0.07440000000000002	0.10274285714285718	1.046639988376961	0.00770000000000004	0.012760000000000066
ni9-D2	D1	loess	37.0	5.357401204761905	5.0993760634252405	5.615426346098569	5.468848446385408	0.07440000000000002	0.10274285714285718	1.046639988376961	0.00770000000000004	0.012760000000000066
ni9-D2	D1	loess	38.0	5.3546261389468865	5.094053933520182	5.615198344373591	5.468848446385408	0.07440000000000002	0.10274285714285718	1.046639988376961	0.00770000000000004	0.012760000000000066
ni9-D2	D1	loess	39.0	5.352127087416413	5.089077445343566	5.61517672948926	5.468848446385408	0.07440000000000002	0.10274285714285718	1.046639988376961	0.00770000000000004	0.012760000000000066
ni9-D2	D1	loess	40.0	5.349837357003385	5.084354075124524	5.615320638882246	5.468848446385408	0.07440000000000002	0.10274285714285718	1.046639988376961	0.00770000000000004	0.012760000000000066
ni9-D2	D1	loess	41.0	5.347690704273931	5.079776722117951	5.6156046864299105	5.468848446385408	0.07440000000000002	0.10274285714285718	1.046639988376961	0.00770000000000004	0.012760000000000066
ni9-D2	D1	loess	42.0	5.345620885794186	5.0752340757580825	5.616007695830289	5.468848446385408	0.07440000000000002	0.10274285714285718	1.046639988376961	0.00770000000000004	0.012760000000000066
ni9-D2	D1	loess	43.0	5.343561658130275	5.070619682379685	5.616503633880865	5.468848446385408	0.07440000000000002	0.10274285714285718	1.046639988376961	0.00770000000000004	0.012760000000000066
ni9-D2	D1	loess	44.0	5.341446777848333	5.065838860504462	5.617054695192204	5.468848446385408	0.07440000000000002	0.10274285714285718	1.046639988376961	0.00770000000000004	0.012760000000000066
ni9-D2	D1	loess	45.0	5.3392100015144885	5.060813533726433	5.617606469302544	5.468848446385408	0.07440000000000002	0.10274285714285718	1.046639988376961	0.00770000000000004	0.012760000000000066
ni9-D2	D1	loess	46.0	5.336785085694875	5.055485038085042	5.618085133304708	5.468848446385408	0.07440000000000002	0.10274285714285718	1.046639988376961	0.00770000000000004	0.012760000000000066
ni9-D2	D1	loess	47.0	5.3341057869556225	5.049814992471373	5.618396581439872	5.468848446385408	0.07440000000000002	0.10274285714285718	1.046639988376961	0.00770000000000004	0.012760000000000066
ni9-D2	D1	loess	48.0	5.331105861862858	5.043784375353172	5.618427348372545	5.468848446385408	0.07440000000000002	0.10274285714285718	1.046639988376961	0.00770000000000004	0.012760000000000066
ni9-D2	D1	loess	49.0	5.327719066982718	5.037391002583245	5.618047131382191	5.468848446385408	0.07440000000000002	0.10274285714285718	1.046639988376961	0.00770000000000004	0.012760000000000066
ni9-D2	D1	loess	50.0	5.323879158881328	5.030645626066783	5.617112691695874	5.468848446385408	0.07440000000000002	0.10274285714285718	1.046639988376961	0.00770000000000004	0.012760000000000066
ni9-D2	D1	loess	51.0	5.319519894124823	5.023566857571812	5.615472930677833	5.468848446385408	0.07440000000000002	0.10274285714285718	1.046639988376961	0.00770000000000004	0.012760000000000066
ni9-D2	D1	loess	52.0	5.314575029279331	5.016175063024182	5.612974995534479	5.468848446385408	0.07440000000000002	0.10274285714285718	1.046639988376961	0.00770000000000004	0.012760000000000066
ni9-D2	D1	loess	53.0	5.308978320910982	5.008485276572564	5.6094713652494	5.468848446385408	0.07440000000000002	0.10274285714285718	1.046639988376961	0.00770000000000004	0.012760000000000066
ni9-D2	D1	loess	54.0	5.302663525585909	5.00049906272851	5.604827988443308	5.468848446385408	0.07440000000000002	0.10274285714285718	1.046639988376961	0.00770000000000004	0.012760000000000066
ni9-D2	D1	loess	55.0	5.295564399870242	4.992195124695636	5.598933675044849	5.468848446385408	0.07440000000000002	0.10274285714285718	1.046639988376961	0.00770000000000004	0.012760000000000066
ni9-D2	D1	loess	56.0	5.287878907283042	4.983561552315508	5.592196262250575	5.468848446385408	0.07440000000000002	0.10274285714285718	1.046639988376961	0.00770000000000004	0.012760000000000066
ni9-D2	D1	loess	57.0	5.2798860750203085	4.97456342191421	5.585208728126407	5.468848446385408	0.07440000000000002	0.10274285714285718	1.046639988376961	0.00770000000000004	0.012760000000000066
ni9-D2	D1	loess	58.0	5.271577220704454	4.965102816369781	5.5780516250391265	5.468848446385408	0.07440000000000002	0.10274285714285718	1.046639988376961	0.00770000000000004	0.012760000000000066
ni9-D2	D1	loess	59.0	5.262943218496612	4.955071441393509	5.570814995599715	5.468848446385408	0.07440000000000002	0.10274285714285718	1.046639988376961	0.00770000000000004	0.012760000000000066
ni9-D2	D1	loess	60.0	5.253974942557926	4.944351177344934	5.563598707770919	5.468848446385408	0.07440000000000002	0.10274285714285718	1.046639988376961	0.00770000000000004	0.012760000000000066
ni9-D2	D1	loess	61.0	5.244663267049535	4.932814995707456	5.5565115383916135	5.468848446385408	0.07440000000000002	0.10274285714285718	1.046639988376961	0.00770000000000004	0.012760000000000066
ni9-D2	D1	loess	62.0	5.2349990661325725	4.920328393086036	5.549669739179109	5.468848446385408	0.07440000000000002	0.10274285714285718	1.046639988376961	0.00770000000000004	0.012760000000000066
ni9-D2	D1	loess	63.0	5.224973213968184	4.9067513861734	5.543195041762968	5.468848446385408	0.07440000000000002	0.10274285714285718	1.046639988376961	0.00770000000000004	0.012760000000000066
ni9-D2	D1	loess	64.0	5.214576584717506	4.891941055064604	5.537212114370408	5.468848446385408	0.07440000000000002	0.10274285714285718	1.046639988376961	0.00770000000000004	0.012760000000000066
ni9-D2	D1	loess	65.0	5.203800052541676	4.875754548705895	5.531845556377458	5.468848446385408	0.07440000000000002	0.10274285714285718	1.046639988376961	0.00770000000000004	0.012760000000000066
ni9-D2	D1	loess	66.0	5.192634491601836	4.858052385204017	5.527216597999654	5.468848446385408	0.07440000000000002	0.10274285714285718	1.046639988376961	0.00770000000000004	0.012760000000000066
ni9-D2	D1	loess	67.0	5.181070776059124	4.838701807616485	5.523439744501762	5.468848446385408	0.07440000000000002	0.10274285714285718	1.046639988376961	0.00770000000000004	0.012760000000000066
ni9-D2	D1	loess	68.0	5.169099780074677	4.817579912007222	5.520619648142132	5.468848446385408	0.07440000000000002	0.10274285714285718	1.046639988376961	0.00770000000000004	0.012760000000000066
ni9-D2	D1	loess	69.0	5.156712377809637	4.794576265002016	5.518848490617257	5.468848446385408	0.07440000000000002	0.10274285714285718	1.046639988376961	0.00770000000000004	0.012760000000000066
ni9-D2	D1	loess	70.0	5.14389944342514	4.769594778805981	5.5182041080443	5.468848446385408	0.07440000000000002	0.10274285714285718	1.046639988376961	0.00770000000000004	0.012760000000000066
ni9-D2	D1	loess	71.0	5.1306518510823285	4.742554704711968	5.518748997452689	5.468848446385408	0.07440000000000002	0.10274285714285718	1.046639988376961	0.00770000000000004	0.012760000000000066
ni9-D2	D1	loess	72.0	5.1169604749423385	4.713390721147093	5.520530228737584	5.468848446385408	0.07440000000000002	0.10274285714285718	1.046639988376961	0.00770000000000004	0.012760000000000066
ni9-D2	D1	loess	73.0	5.102816189166311	4.682052203179341	5.523580175153281	5.468848446385408	0.07440000000000002	0.10274285714285718	1.046639988376961	0.00770000000000004	0.012760000000000066
ni9-D2	D1	loess	74.0	5.088209867915384	4.648501844247953	5.527917891582815	5.468848446385408	0.07440000000000002	0.10274285714285718	1.046639988376961	0.00770000000000004	0.012760000000000066
ni9-D2	D1	loess	75.0	5.0731323853506956	4.612713844890903	5.533550925810488	5.468848446385408	0.07440000000000002	0.10274285714285718	1.046639988376961	0.00770000000000004	0.012760000000000066
ni9-D2	D1	loess	76.0	5.057574615633388	4.5746718868173195	5.540477344449456	5.468848446385408	0.07440000000000002	0.10274285714285718	1.046639988376961	0.00770000000000004	0.012760000000000066
ni9-D2	D1	loess	77.0	5.041527432924596	4.534367082793166	5.548687783056026	5.468848446385408	0.07440000000000002	0.10274285714285718	1.046639988376961	0.00770000000000004	0.012760000000000066
ni9-D2	D1	loess	78.0	5.024981711385463	4.491796046944806	5.55816737582612	5.468848446385408	0.07440000000000002	0.10274285714285718	1.046639988376961	0.00770000000000004	0.012760000000000066
ni9-D2	D1	loess	79.0	5.007928325177124	4.446959179285333	5.568897471068915	5.468848446385408	0.07440000000000002	0.10274285714285718	1.046639988376961	0.00770000000000004	0.012760000000000066
ni9-D2	D1	loess	80.0	4.990358148460722	4.3998592121067865	5.580857084814657	5.468848446385408	0.07440000000000002	0.10274285714285718	1.046639988376961	0.00770000000000004	0.012760000000000066
ni9-D2	D1	loess	81.0	4.972262055397392	4.350500029555168	5.594024081239616	5.468848446385408	0.07440000000000002	0.10274285714285718	1.046639988376961	0.00770000000000004	0.012760000000000066
ni9-D2	D1	loess	82.0	4.953630920148274	4.298885746665176	5.608376093631373	5.468848446385408	0.07440000000000002	0.10274285714285718	1.046639988376961	0.00770000000000004	0.012760000000000066
ni9-D2	D1	HSB105	18.01	4.975012272727273
ni9-D2	D1	HSB106	64.04	5.220777727272727
ni9-D2	D1	HSB111	70.05	5.247986363636364
ni9-D2	D1	HSB118	4.0	5.562907
ni9-D2	D1	HSB119	15.01	6.010701818181818
ni9-D2	D1	HSB121	0.33	4.566135
ni9-D2	D1	HSB122	1.0	5.778626363636364
ni9-D2	D1	HSB123	37.02	5.609875454545454
ni9-D2	D1	HSB124	13.01	5.396037142857143
ni9-D2	D1	HSB125	28.02	5.68354
ni9-D2	D1	HSB126	30.02	5.3156076190476185
ni9-D2	D1	HSB127	19.01	5.889258181818182
ni9-D2	D1	HSB130	21.01	5.8814672727272725
ni9-D2	D1	HSB131	0.5	4.883234545454545
ni9-D2	D1	HSB132	0.33	5.23196
ni9-D2	D1	HSB133	27.02	5.642026666666666
ni9-D2	D1	HSB135	40.03	5.2893977272727275
ni9-D2	D1	HSB136	23.02	4.998765909090909
ni9-D2	D1	HSB139	0.33	5.124603636363637
ni9-D2	D1	HSB141	8.01	4.827172727272727
ni9-D2	D1	HSB142	22.02	5.163788636363637
ni9-D2	D1	HSB143	2.0	4.568992727272728
ni9-D2	D1	HSB144	40.03	5.221497272727273
ni9-D2	D1	HSB145	36.02	5.556649090909091
ni9-D2	D1	HSB156	82.05	4.861372
ni9-D2	D1	HSB171	0.83	5.006621111111111
ni9-D2	D1	HSB172	3.0	4.832237272727273
ni9-D2	D1	HSB173	3.0	4.848648750000001
ni9-D2	D1	HSB174	8.01	5.732357777777778
ni9-D2	D1	HSB175	11.01	5.969582727272728
ni9-D2	D1	HSB182	55.04	5.539827777777777
ni9-D2	D1	HSB183	42.03	5.501480909090909
ni9-D2	D1	HSB187	37.02	4.786318181818182
ce3-Micro-OPC	Micro	loess	1.0	5.865075929717568	5.632208959413654	6.097942900021482	6.0576304660343405	0.0001	0.00021481481481481484	1.0212420945873444	0.0001	0.00021481481481481484
ce3-Micro-OPC	Micro	loess	2.0	5.919197403470744	5.712796185873667	6.125598621067822	6.0576304660343405	0.0001	0.00021481481481481484	1.0212420945873444	0.0001	0.00021481481481481484
ce3-Micro-OPC	Micro	loess	3.0	5.967720369532204	5.775373602349028	6.16006713671538	6.0576304660343405	0.0001	0.00021481481481481484	1.0212420945873444	0.0001	0.00021481481481481484
ce3-Micro-OPC	Micro	loess	4.0	6.009850410413988	5.820493759398431	6.199207061429545	6.0576304660343405	0.0001	0.00021481481481481484	1.0212420945873444	0.0001	0.00021481481481481484
ce3-Micro-OPC	Micro	loess	5.0	6.045271055952614	5.850981670485876	6.239560441419352	6.0576304660343405	0.0001	0.00021481481481481484	1.0212420945873444	0.0001	0.00021481481481481484
ce3-Micro-OPC	Micro	loess	6.0	6.074640332694932	5.870746639759187	6.278534025630676	6.0576304660343405	0.0001	0.00021481481481481484	1.0212420945873444	0.0001	0.00021481481481481484
ce3-Micro-OPC	Micro	loess	7.0	6.098616267187794	5.88302142581036	6.314211108565229	6.0576304660343405	0.0001	0.00021481481481481484	1.0212420945873444	0.0001	0.00021481481481481484
ce3-Micro-OPC	Micro	loess	8.0	6.117856885978054	5.890215916974862	6.345497854981247	6.0576304660343405	0.0001	0.00021481481481481484	1.0212420945873444	0.0001	0.00021481481481481484
ce3-Micro-OPC	Micro	loess	9.0	6.133020215612562	5.894096406950847	6.371944024274277	6.0576304660343405	0.0001	0.00021481481481481484	1.0212420945873444	0.0001	0.00021481481481481484
ce3-Micro-OPC	Micro	loess	10.0	6.144764282638172	5.896002838930762	6.393525726345581	6.0576304660343405	0.0001	0.00021481481481481484	1.0212420945873444	0.0001	0.00021481481481481484
ce3-Micro-OPC	Micro	loess	11.0	6.1537471136017325	5.89700426496471	6.4104899622387554	6.0576304660343405	0.0001	0.00021481481481481484	1.0212420945873444	0.0001	0.00021481481481481484
ce3-Micro-OPC	Micro	loess	12.0	6.153366308711146	5.892181648108732	6.414550969313559	6.0576304660343405	0.0001	0.00021481481481481484	1.0212420945873444	0.0001	0.00021481481481481484
ce3-Micro-OPC	Micro	loess	13.0	6.138816550238154	5.876763258095977	6.400869842380331	6.0576304660343405	0.0001	0.00021481481481481484	1.0212420945873444	0.0001	0.00021481481481481484
ce3-Micro-OPC	Micro	loess	14.0	6.113923435686509	5.851937198198666	6.375909673174352	6.0576304660343405	0.0001	0.00021481481481481484	1.0212420945873444	0.0001	0.00021481481481481484
ce3-Micro-OPC	Micro	loess	15.0	6.08251335615028	5.819400423657723	6.345626288642838	6.0576304660343405	0.0001	0.00021481481481481484	1.0212420945873444	0.0001	0.00021481481481481484
ce3-Micro-OPC	Micro	loess	16.0	6.048412702723533	5.782218243844071	6.314607161602995	6.0576304660343405	0.0001	0.00021481481481481484	1.0212420945873444	0.0001	0.00021481481481481484
ce3-Micro-OPC	Micro	loess	17.0	6.0154478665003355	5.745140208229169	6.285755524771502	6.0576304660343405	0.0001	0.00021481481481481484	1.0212420945873444	0.0001	0.00021481481481481484
ce3-Micro-OPC	Micro	loess	18.0	5.987445238574755	5.714266633854375	6.260623843295135	6.0576304660343405	0.0001	0.00021481481481481484	1.0212420945873444	0.0001	0.00021481481481481484
ce3-Micro-OPC	Micro	loess	19.0	5.968231210040859	5.696258555067603	6.240203865014115	6.0576304660343405	0.0001	0.00021481481481481484	1.0212420945873444	0.0001	0.00021481481481481484
ce3-Micro-OPC	Micro	loess	20.0	5.959125442227108	5.696882047644315	6.2213688368099005	6.0576304660343405	0.0001	0.00021481481481481484	1.0212420945873444	0.0001	0.00021481481481481484
ce3-Micro-OPC	Micro	loess	21.0	5.955920546282879	5.703983278828733	6.207857813737026	6.0576304660343405	0.0001	0.00021481481481481484	1.0212420945873444	0.0001	0.00021481481481481484
ce3-Micro-OPC	Micro	loess	22.0	5.954222528784505	5.703734750532015	6.204710307036994	6.0576304660343405	0.0001	0.00021481481481481484	1.0212420945873444	0.0001	0.00021481481481481484
ce3-Micro-OPC	Micro	loess	23.0	5.949637515066544	5.695954769873788	6.2033202602593	6.0576304660343405	0.0001	0.00021481481481481484	1.0212420945873444	0.0001	0.00021481481481481484
ce3-Micro-OPC	Micro	loess	24.0	5.946395923286359	5.6920474682691555	6.200744378303563	6.0576304660343405	0.0001	0.00021481481481481484	1.0212420945873444	0.0001	0.00021481481481481484
ce3-Micro-OPC	Micro	loess	25.0	5.949447836954196	5.695654660371397	6.203241013536995	6.0576304660343405	0.0001	0.00021481481481481484	1.0212420945873444	0.0001	0.00021481481481481484
ce3-Micro-OPC	Micro	loess	26.0	5.954421413349524	5.7012395477144775	6.207603278984571	6.0576304660343405	0.0001	0.00021481481481481484	1.0212420945873444	0.0001	0.00021481481481481484
ce3-Micro-OPC	Micro	loess	27.0	5.956941219022531	5.704586580040436	6.2092958580046265	6.0576304660343405	0.0001	0.00021481481481481484	1.0212420945873444	0.0001	0.00021481481481481484
ce3-Micro-OPC	Micro	loess	28.0	5.952631820523408	5.702655894923119	6.202607746123697	6.0576304660343405	0.0001	0.00021481481481481484	1.0212420945873444	0.0001	0.00021481481481481484
ce3-Micro-OPC	Micro	loess	29.0	5.94305027305547	5.698465244197402	6.187635301913538	6.0576304660343405	0.0001	0.00021481481481481484	1.0212420945873444	0.0001	0.00021481481481481484
ce3-Micro-OPC	Micro	loess	30.0	5.9331612814225325	5.695912984096186	6.170409578748879	6.0576304660343405	0.0001	0.00021481481481481484	1.0212420945873444	0.0001	0.00021481481481481484
ce3-Micro-OPC	Micro	loess	31.0	5.923061884921676	5.692918672839512	6.15320509700384	6.0576304660343405	0.0001	0.00021481481481481484	1.0212420945873444	0.0001	0.00021481481481481484
ce3-Micro-OPC	Micro	loess	32.0	5.912846950029216	5.687723555754496	6.137970344303937	6.0576304660343405	0.0001	0.00021481481481481484	1.0212420945873444	0.0001	0.00021481481481481484
ce3-Micro-OPC	Micro	loess	33.0	5.902611343221474	5.679306741987742	6.125915944455206	6.0576304660343405	0.0001	0.00021481481481481484	1.0212420945873444	0.0001	0.00021481481481481484
ce3-Micro-OPC	Micro	loess	34.0	5.892449930974765	5.667686321272615	6.117213540676914	6.0576304660343405	0.0001	0.00021481481481481484	1.0212420945873444	0.0001	0.00021481481481481484
ce3-Micro-OPC	Micro	loess	35.0	5.8824575797654095	5.653904876035368	6.111010283495451	6.0576304660343405	0.0001	0.00021481481481481484	1.0212420945873444	0.0001	0.00021481481481481484
ce3-Micro-OPC	Micro	loess	36.0	5.872729156069727	5.639674276147276	6.105784035992177	6.0576304660343405	0.0001	0.00021481481481481484	1.0212420945873444	0.0001	0.00021481481481481484
ce3-Micro-OPC	Micro	loess	37.0	5.863359526364032	5.626850471326928	6.099868581401137	6.0576304660343405	0.0001	0.00021481481481481484	1.0212420945873444	0.0001	0.00021481481481481484
ce3-Micro-OPC	Micro	loess	38.0	5.854962537149141	5.61611881147516	6.093806262823121	6.0576304660343405	0.0001	0.00021481481481481484	1.0212420945873444	0.0001	0.00021481481481481484
ce3-Micro-OPC	Micro	loess	39.0	5.848076095503631	5.606961520574193	6.0891906704330685	6.0576304660343405	0.0001	0.00021481481481481484	1.0212420945873444	0.0001	0.00021481481481481484
ce3-Micro-OPC	Micro	loess	40.0	5.8426139045196015	5.5992686250633135	6.0859591839758895	6.0576304660343405	0.0001	0.00021481481481481484	1.0212420945873444	0.0001	0.00021481481481481484
ce3-Micro-OPC	Micro	loess	41.0	5.8384894390447615	5.5929161494703825	6.08406272861914	6.0576304660343405	0.0001	0.00021481481481481484	1.0212420945873444	0.0001	0.00021481481481481484
ce3-Micro-OPC	Micro	loess	42.0	5.835616173926825	5.587776259549267	6.0834560883043824	6.0576304660343405	0.0001	0.00021481481481481484	1.0212420945873444	0.0001	0.00021481481481481484
ce3-Micro-OPC	Micro	loess	43.0	5.833907584013497	5.583725572949292	6.084089595077702	6.0576304660343405	0.0001	0.00021481481481481484	1.0212420945873444	0.0001	0.00021481481481481484
ce3-Micro-OPC	Micro	loess	44.0	5.833277144152491	5.580651497852801	6.08590279045218	6.0576304660343405	0.0001	0.00021481481481481484	1.0212420945873444	0.0001	0.00021481481481481484
ce3-Micro-OPC	Micro	loess	45.0	5.833638329191515	5.578456662858038	6.088819995524991	6.0576304660343405	0.0001	0.00021481481481481484	1.0212420945873444	0.0001	0.00021481481481481484
ce3-Micro-OPC	Micro	loess	46.0	5.83490461397828	5.577061490252255	6.092747737704304	6.0576304660343405	0.0001	0.00021481481481481484	1.0212420945873444	0.0001	0.00021481481481481484
ce3-Micro-OPC	Micro	loess	47.0	5.836989473360497	5.576404993836897	6.097573952884096	6.0576304660343405	0.0001	0.00021481481481481484	1.0212420945873444	0.0001	0.00021481481481481484
ce3-Micro-OPC	Micro	loess	48.0	5.839806382185874	5.576443932642256	6.1031688317294925	6.0576304660343405	0.0001	0.00021481481481481484	1.0212420945873444	0.0001	0.00021481481481481484
ce3-Micro-OPC	Micro	loess	49.0	5.8432688153021255	5.577150499055265	6.109387131548986	6.0576304660343405	0.0001	0.00021481481481481484	1.0212420945873444	0.0001	0.00021481481481481484
ce3-Micro-OPC	Micro	loess	50.0	5.847290247556957	5.578508742809437	6.116071752304477	6.0576304660343405	0.0001	0.00021481481481481484	1.0212420945873444	0.0001	0.00021481481481481484
ce3-Micro-OPC	Micro	loess	51.0	5.8517841537980795	5.580509918086351	6.123058389509808	6.0576304660343405	0.0001	0.00021481481481481484	1.0212420945873444	0.0001	0.00021481481481481484
ce3-Micro-OPC	Micro	loess	52.0	5.856664008873203	5.583146886950476	6.13018113079593	6.0576304660343405	0.0001	0.00021481481481481484	1.0212420945873444	0.0001	0.00021481481481481484
ce3-Micro-OPC	Micro	loess	53.0	5.86184328763004	5.586407624292983	6.137278950967097	6.0576304660343405	0.0001	0.00021481481481481484	1.0212420945873444	0.0001	0.00021481481481481484
ce3-Micro-OPC	Micro	loess	54.0	5.867235464916297	5.590267758568052	6.144203171264543	6.0576304660343405	0.0001	0.00021481481481481484	1.0212420945873444	0.0001	0.00021481481481481484
ce3-Micro-OPC	Micro	loess	55.0	5.872754015579687	5.594681963270564	6.1508260678888105	6.0576304660343405	0.0001	0.00021481481481481484	1.0212420945873444	0.0001	0.00021481481481481484
ce3-Micro-OPC	Micro	loess	56.0	5.878454165140071	5.599513091096231	6.157395239183911	6.0576304660343405	0.0001	0.00021481481481481484	1.0212420945873444	0.0001	0.00021481481481481484
ce3-Micro-OPC	Micro	loess	57.0	5.8844720257206315	5.6046094828945225	6.164334568546741	6.0576304660343405	0.0001	0.00021481481481481484	1.0212420945873444	0.0001	0.00021481481481481484
ce3-Micro-OPC	Micro	loess	58.0	5.890810343970385	5.6098920916374535	6.171728596303316	6.0576304660343405	0.0001	0.00021481481481481484	1.0212420945873444	0.0001	0.00021481481481481484
ce3-Micro-OPC	Micro	loess	59.0	5.897471644189954	5.615272542590615	6.179670745789293	6.0576304660343405	0.0001	0.00021481481481481484	1.0212420945873444	0.0001	0.00021481481481481484
ce3-Micro-OPC	Micro	loess	60.0	5.904458450679957	5.620653454979912	6.188263446380002	6.0576304660343405	0.0001	0.00021481481481481484	1.0212420945873444	0.0001	0.00021481481481481484
ce3-Micro-OPC	Micro	loess	61.0	5.911773287741018	5.625929282044549	6.197617293437487	6.0576304660343405	0.0001	0.00021481481481481484	1.0212420945873444	0.0001	0.00021481481481481484
ce3-Micro-OPC	Micro	loess	62.0	5.919418679673751	5.6309876254571325	6.20784973389037	6.0576304660343405	0.0001	0.00021481481481481484	1.0212420945873444	0.0001	0.00021481481481481484
ce3-Micro-OPC	Micro	loess	63.0	5.927397150778781	5.635711063934536	6.219083237623026	6.0576304660343405	0.0001	0.00021481481481481484	1.0212420945873444	0.0001	0.00021481481481481484
ce3-Micro-OPC	Micro	loess	64.0	5.935711225356728	5.639979484471675	6.231442966241782	6.0576304660343405	0.0001	0.00021481481481481484	1.0212420945873444	0.0001	0.00021481481481481484
ce3-Micro-OPC	Micro	loess	65.0	5.944363427708209	5.6436728371733125	6.245054018243106	6.0576304660343405	0.0001	0.00021481481481481484	1.0212420945873444	0.0001	0.00021481481481481484
ce3-Micro-OPC	Micro	loess	66.0	5.953356282133849	5.646674160358656	6.260038403909042	6.0576304660343405	0.0001	0.00021481481481481484	1.0212420945873444	0.0001	0.00021481481481481484
ce3-Micro-OPC	Micro	loess	67.0	5.962692312934265	5.648872656520454	6.276511969348076	6.0576304660343405	0.0001	0.00021481481481481484	1.0212420945873444	0.0001	0.00021481481481481484
ce3-Micro-OPC	Micro	loess	68.0	5.972374044410078	5.650166559539734	6.294581529280421	6.0576304660343405	0.0001	0.00021481481481481484	1.0212420945873444	0.0001	0.00021481481481481484
ce3-Micro-OPC	Micro	loess	69.0	5.982404000861907	5.650465533969686	6.314342467754128	6.0576304660343405	0.0001	0.00021481481481481484	1.0212420945873444	0.0001	0.00021481481481481484
ce3-Micro-OPC	Micro	loess	70.0	5.992784706590375	5.649692393700016	6.335877019480734	6.0576304660343405	0.0001	0.00021481481481481484	1.0212420945873444	0.0001	0.00021481481481481484
ce3-Micro-OPC	Micro	loess	71.0	6.0035186858961005	5.647784012619097	6.359253359173104	6.0576304660343405	0.0001	0.00021481481481481484	1.0212420945873444	0.0001	0.00021481481481481484
ce3-Micro-OPC	Micro	loess	72.0	6.0146084630797025	5.644691405318525	6.38452552084088	6.0576304660343405	0.0001	0.00021481481481481484	1.0212420945873444	0.0001	0.00021481481481481484
ce3-Micro-OPC	Micro	loess	73.0	6.0260565624418065	5.640379057513788	6.411734067369825	6.0576304660343405	0.0001	0.00021481481481481484	1.0212420945873444	0.0001	0.00021481481481481484
ce3-Micro-OPC	Micro	loess	74.0	6.037865508283027	5.634823662705168	6.4409073538608865	6.0576304660343405	0.0001	0.00021481481481481484	1.0212420945873444	0.0001	0.00021481481481481484
ce3-Micro-OPC	Micro	loess	75.0	6.050037824903988	5.628012461942835	6.472063187865142	6.0576304660343405	0.0001	0.00021481481481481484	1.0212420945873444	0.0001	0.00021481481481481484
ce3-Micro-OPC	Micro	loess	76.0	6.062576036605308	5.619941386836398	6.505210686374218	6.0576304660343405	0.0001	0.00021481481481481484	1.0212420945873444	0.0001	0.00021481481481481484
ce3-Micro-OPC	Micro	loess	77.0	6.075482667687607	5.610613180394634	6.540352154980579	6.0576304660343405	0.0001	0.00021481481481481484	1.0212420945873444	0.0001	0.00021481481481481484
ce3-Micro-OPC	Micro	loess	78.0	6.088760242451507	5.600035628241705	6.577484856661308	6.0576304660343405	0.0001	0.00021481481481481484	1.0212420945873444	0.0001	0.00021481481481481484
ce3-Micro-OPC	Micro	loess	79.0	6.102411285197625	5.588219986192659	6.616602584202591	6.0576304660343405	0.0001	0.00021481481481481484	1.0212420945873444	0.0001	0.00021481481481481484
ce3-Micro-OPC	Micro	loess	80.0	6.116438320226584	5.575179647858444	6.657696992594725	6.0576304660343405	0.0001	0.00021481481481481484	1.0212420945873444	0.0001	0.00021481481481481484
ce3-Micro-OPC	Micro	loess	81.0	6.130843871839006	5.560929062653686	6.700758681024326	6.0576304660343405	0.0001	0.00021481481481481484	1.0212420945873444	0.0001	0.00021481481481481484
ce3-Micro-OPC	Micro	loess	82.0	6.145630464335506	5.545482891628454	6.745778037042557	6.0576304660343405	0.0001	0.00021481481481481484	1.0212420945873444	0.0001	0.00021481481481481484
ce3-Micro-OPC	Micro	HSB105	18.01	5.762502518939392
ce3-Micro-OPC	Micro	HSB106	64.04	5.901229185606062
ce3-Micro-OPC	Micro	HSB111	70.05	6.501706647727272
ce3-Micro-OPC	Micro	HSB118	4.0	6.278348083333333
ce3-Micro-OPC	Micro	HSB119	15.01	6.46331696969697
ce3-Micro-OPC	Micro	HSB121	0.33	5.653163920454546
ce3-Micro-OPC	Micro	HSB122	1.0	6.408222329545455
ce3-Micro-OPC	Micro	HSB123	37.02	6.087897727272726
ce3-Micro-OPC	Micro	HSB124	13.01	5.7362165674603185
ce3-Micro-OPC	Micro	HSB125	28.02	6.20335625
ce3-Micro-OPC	Micro	HSB126	30.02	5.802092361111112
ce3-Micro-OPC	Micro	HSB127	19.01	5.958547689393939
ce3-Micro-OPC	Micro	HSB130	21.01	6.086742348484848
ce3-Micro-OPC	Micro	HSB131	0.5	6.086636666666666
ce3-Micro-OPC	Micro	HSB132	0.33	5.749814393939395
ce3-Micro-OPC	Micro	HSB133	27.02	5.769534722222222
ce3-Micro-OPC	Micro	HSB135	40.03	5.360513768939395
ce3-Micro-OPC	Micro	HSB136	23.02	5.911455738636363
ce3-Micro-OPC	Micro	HSB139	0.33	5.562501553030303
ce3-Micro-OPC	Micro	HSB141	8.01	6.8212813257575755
ce3-Micro-OPC	Micro	HSB142	22.02	5.993507405303031
ce3-Micro-OPC	Micro	HSB143	2.0	5.654941458333333
ce3-Micro-OPC	Micro	HSB144	40.03	5.4612935606060615
ce3-Micro-OPC	Micro	HSB145	36.02	6.130882670454546
ce3-Micro-OPC	Micro	HSB156	82.05	5.9193703125
ce3-Micro-OPC	Micro	HSB171	0.83	5.441633148148147
ce3-Micro-OPC	Micro	HSB172	3.0	5.759097462121211
ce3-Micro-OPC	Micro	HSB173	3.0	6.059202239583333
ce3-Micro-OPC	Micro	HSB174	8.01	6.574249027777778
ce3-Micro-OPC	Micro	HSB175	11.01	5.696001250000001
ce3-Micro-OPC	Micro	HSB182	55.04	5.68597212962963
ce3-Micro-OPC	Micro	HSB183	42.03	5.805193674242425
ce3-Micro-OPC	Micro	HSB187	37.02	6.337317045454545
ce3-Micro-OPC	OPC	loess	1.0	6.214795949510082	6.108564175179739	6.321027723840425	6.195746157275257	0.0001	0.00021481481481481484	1.0201755150171714	0.0001	0.00021481481481481484
ce3-Micro-OPC	OPC	loess	2.0	6.22963592504225	6.135477584163486	6.323794265921014	6.195746157275257	0.0001	0.00021481481481481484	1.0201755150171714	0.0001	0.00021481481481481484
ce3-Micro-OPC	OPC	loess	3.0	6.242161219928701	6.154414390320763	6.329908049536639	6.195746157275257	0.0001	0.00021481481481481484	1.0201755150171714	0.0001	0.00021481481481481484
ce3-Micro-OPC	OPC	loess	4.0	6.252042448403303	6.16565968234429	6.338425214462316	6.195746157275257	0.0001	0.00021481481481481484	1.0201755150171714	0.0001	0.00021481481481481484
ce3-Micro-OPC	OPC	loess	5.0	6.259142610977121	6.1705095767398195	6.347775645214423	6.195746157275257	0.0001	0.00021481481481481484	1.0201755150171714	0.0001	0.00021481481481481484
ce3-Micro-OPC	OPC	loess	6.0	6.263740659860903	6.170726228715679	6.356755091006127	6.195746157275257	0.0001	0.00021481481481481484	1.0201755150171714	0.0001	0.00021481481481481484
ce3-Micro-OPC	OPC	loess	7.0	6.266115547265399	6.1677631596077465	6.364467934923052	6.195746157275257	0.0001	0.00021481481481481484	1.0201755150171714	0.0001	0.00021481481481481484
ce3-Micro-OPC	OPC	loess	8.0	6.266546225401361	6.1626985048941245	6.370393945908597	6.195746157275257	0.0001	0.00021481481481481484	1.0201755150171714	0.0001	0.00021481481481481484
ce3-Micro-OPC	OPC	loess	9.0	6.265311646479537	6.156316798087031	6.374306494872044	6.195746157275257	0.0001	0.00021481481481481484	1.0201755150171714	0.0001	0.00021481481481481484
ce3-Micro-OPC	OPC	loess	10.0	6.26269076271068	6.149208075511517	6.376173449909842	6.195746157275257	0.0001	0.00021481481481481484	1.0201755150171714	0.0001	0.00021481481481481484
ce3-Micro-OPC	OPC	loess	11.0	6.258962526305537	6.141838795440047	6.3760862571710275	6.195746157275257	0.0001	0.00021481481481481484	1.0201755150171714	0.0001	0.00021481481481481484
ce3-Micro-OPC	OPC	loess	12.0	6.251152484323144	6.132002439611129	6.3703025290351585	6.195746157275257	0.0001	0.00021481481481481484	1.0201755150171714	0.0001	0.00021481481481481484
ce3-Micro-OPC	OPC	loess	13.0	6.237115448752461	6.11756914230531	6.356661755199612	6.195746157275257	0.0001	0.00021481481481481484	1.0201755150171714	0.0001	0.00021481481481481484
ce3-Micro-OPC	OPC	loess	14.0	6.218586111530793	6.099070394801444	6.338101828260141	6.195746157275257	0.0001	0.00021481481481481484	1.0201755150171714	0.0001	0.00021481481481481484
ce3-Micro-OPC	OPC	loess	15.0	6.1972995208099615	6.0772698161615715	6.3173292254583515	6.195746157275257	0.0001	0.00021481481481481484	1.0201755150171714	0.0001	0.00021481481481481484
ce3-Micro-OPC	OPC	loess	16.0	6.174990724741782	6.0535552560414985	6.296426193442066	6.195746157275257	0.0001	0.00021481481481481484	1.0201755150171714	0.0001	0.00021481481481481484
ce3-Micro-OPC	OPC	loess	17.0	6.153394771478076	6.0300828989709965	6.276706643985155	6.195746157275257	0.0001	0.00021481481481481484	1.0201755150171714	0.0001	0.00021481481481481484
ce3-Micro-OPC	OPC	loess	18.0	6.134246709170662	6.009625137246317	6.2588682810950065	6.195746157275257	0.0001	0.00021481481481481484	1.0201755150171714	0.0001	0.00021481481481481484
ce3-Micro-OPC	OPC	loess	19.0	6.119281585971357	5.995210157252049	6.243353014690665	6.195746157275257	0.0001	0.00021481481481481484	1.0201755150171714	0.0001	0.00021481481481481484
ce3-Micro-OPC	OPC	loess	20.0	6.108704322053508	5.989071292617928	6.228337351489087	6.195746157275257	0.0001	0.00021481481481481484	1.0201755150171714	0.0001	0.00021481481481481484
ce3-Micro-OPC	OPC	loess	21.0	6.1006814285992075	5.985749959758166	6.215612897440249	6.195746157275257	0.0001	0.00021481481481481484	1.0201755150171714	0.0001	0.00021481481481481484
ce3-Micro-OPC	OPC	loess	22.0	6.093953332987991	5.9796831078156565	6.208223558160325	6.195746157275257	0.0001	0.00021481481481481484	1.0201755150171714	0.0001	0.00021481481481481484
ce3-Micro-OPC	OPC	loess	23.0	6.08726056881041	5.971532829047027	6.202988308573793	6.195746157275257	0.0001	0.00021481481481481484	1.0201755150171714	0.0001	0.00021481481481481484
ce3-Micro-OPC	OPC	loess	24.0	6.082655447220943	5.966624016746302	6.198686877695584	6.195746157275257	0.0001	0.00021481481481481484	1.0201755150171714	0.0001	0.00021481481481481484
ce3-Micro-OPC	OPC	loess	25.0	6.081760670808611	5.965982553258757	6.197538788358465	6.195746157275257	0.0001	0.00021481481481481484	1.0201755150171714	0.0001	0.00021481481481481484
ce3-Micro-OPC	OPC	loess	26.0	6.082244858448286	5.966745615341478	6.197744101555094	6.195746157275257	0.0001	0.00021481481481481484	1.0201755150171714	0.0001	0.00021481481481481484
ce3-Micro-OPC	OPC	loess	27.0	6.081775178124522	5.966653308223548	6.1968970480254955	6.195746157275257	0.0001	0.00021481481481481484	1.0201755150171714	0.0001	0.00021481481481481484
ce3-Micro-OPC	OPC	loess	28.0	6.078018797821884	5.963982075131109	6.1920555205126595	6.195746157275257	0.0001	0.00021481481481481484	1.0201755150171714	0.0001	0.00021481481481481484
ce3-Micro-OPC	OPC	loess	29.0	6.071900211231771	5.960322766150913	6.183477656312629	6.195746157275257	0.0001	0.00021481481481481484	1.0201755150171714	0.0001	0.00021481481481481484
ce3-Micro-OPC	OPC	loess	30.0	6.06610210097772	5.957871605476629	6.174332596478812	6.195746157275257	0.0001	0.00021481481481481484	1.0201755150171714	0.0001	0.00021481481481481484
ce3-Micro-OPC	OPC	loess	31.0	6.060574639607181	5.955585418775798	6.1655638604385645	6.195746157275257	0.0001	0.00021481481481481484	1.0201755150171714	0.0001	0.00021481481481481484
ce3-Micro-OPC	OPC	loess	32.0	6.055266795133837	5.952567569108517	6.157966021159156	6.195746157275257	0.0001	0.00021481481481481484	1.0201755150171714	0.0001	0.00021481481481481484
ce3-Micro-OPC	OPC	loess	33.0	6.05012753557137	5.948258026236364	6.151997044906376	6.195746157275257	0.0001	0.00021481481481481484	1.0201755150171714	0.0001	0.00021481481481481484
ce3-Micro-OPC	OPC	loess	34.0	6.045105828933462	5.9425707333276305	6.147640924539293	6.195746157275257	0.0001	0.00021481481481481484	1.0201755150171714	0.0001	0.00021481481481481484
ce3-Micro-OPC	OPC	loess	35.0	6.040150643233796	5.935886997713126	6.144414288754465	6.195746157275257	0.0001	0.00021481481481481484	1.0201755150171714	0.0001	0.00021481481481481484
ce3-Micro-OPC	OPC	loess	36.0	6.035210946486055	5.928893449512588	6.1415284434595225	6.195746157275257	0.0001	0.00021481481481481484	1.0201755150171714	0.0001	0.00021481481481481484
ce3-Micro-OPC	OPC	loess	37.0	6.03023570670392	5.92234244674956	6.13812896665828	6.195746157275257	0.0001	0.00021481481481481484	1.0201755150171714	0.0001	0.00021481481481481484
ce3-Micro-OPC	OPC	loess	38.0	6.025649529866603	5.916691214598006	6.134607845135199	6.195746157275257	0.0001	0.00021481481481481484	1.0201755150171714	0.0001	0.00021481481481481484
ce3-Micro-OPC	OPC	loess	39.0	6.02191383932605	5.911919583471595	6.131908095180505	6.195746157275257	0.0001	0.00021481481481481484	1.0201755150171714	0.0001	0.00021481481481481484
ce3-Micro-OPC	OPC	loess	40.0	6.018974421690216	5.907962538906596	6.129986304473836	6.195746157275257	0.0001	0.00021481481481481484	1.0201755150171714	0.0001	0.00021481481481481484
ce3-Micro-OPC	OPC	loess	41.0	6.016776865241792	5.904748584693553	6.128805145790031	6.195746157275257	0.0001	0.00021481481481481484	1.0201755150171714	0.0001	0.00021481481481481484
ce3-Micro-OPC	OPC	loess	42.0	6.015266758263471	5.902204464285725	6.1283290522412175	6.195746157275257	0.0001	0.00021481481481481484	1.0201755150171714	0.0001	0.00021481481481481484
ce3-Micro-OPC	OPC	loess	43.0	6.014389689037947	5.9002589520502235	6.128520426025671	6.195746157275257	0.0001	0.00021481481481481484	1.0201755150171714	0.0001	0.00021481481481481484
ce3-Micro-OPC	OPC	loess	44.0	6.014091245847909	5.898845744896267	6.1293367467995505	6.195746157275257	0.0001	0.00021481481481481484	1.0201755150171714	0.0001	0.00021481481481481484
ce3-Micro-OPC	OPC	loess	45.0	6.014317016976052	5.897905483147103	6.130728550805	6.195746157275257	0.0001	0.00021481481481481484	1.0201755150171714	0.0001	0.00021481481481481484
ce3-Micro-OPC	OPC	loess	46.0	6.015012590705069	5.897386924443574	6.1326382569665645	6.195746157275257	0.0001	0.00021481481481481484	1.0201755150171714	0.0001	0.00021481481481481484
ce3-Micro-OPC	OPC	loess	47.0	6.016123555317652	5.897247307704636	6.134999802930667	6.195746157275257	0.0001	0.00021481481481481484	1.0201755150171714	0.0001	0.00021481481481481484
ce3-Micro-OPC	OPC	loess	48.0	6.017595499096493	5.897451967059765	6.137739031133221	6.195746157275257	0.0001	0.00021481481481481484	1.0201755150171714	0.0001	0.00021481481481481484
ce3-Micro-OPC	OPC	loess	49.0	6.019374010324287	5.897973277194072	6.140774743454503	6.195746157275257	0.0001	0.00021481481481481484	1.0201755150171714	0.0001	0.00021481481481481484
ce3-Micro-OPC	OPC	loess	50.0	6.021404677283725	5.898789022005332	6.144020332562118	6.195746157275257	0.0001	0.00021481481481481484	1.0201755150171714	0.0001	0.00021481481481481484
ce3-Micro-OPC	OPC	loess	51.0	6.023633088257498	5.8998802719944	6.147385904520597	6.195746157275257	0.0001	0.00021481481481481484	1.0201755150171714	0.0001	0.00021481481481481484
ce3-Micro-OPC	OPC	loess	52.0	6.026004831528301	5.9012288311635475	6.150780831893054	6.195746157275257	0.0001	0.00021481481481481484	1.0201755150171714	0.0001	0.00021481481481481484
ce3-Micro-OPC	OPC	loess	53.0	6.028465495378825	5.902814274031446	6.154116716726204	6.195746157275257	0.0001	0.00021481481481481484	1.0201755150171714	0.0001	0.00021481481481481484
ce3-Micro-OPC	OPC	loess	54.0	6.030960668091762	5.904610542785541	6.157310793397983	6.195746157275257	0.0001	0.00021481481481481484	1.0201755150171714	0.0001	0.00021481481481481484
ce3-Micro-OPC	OPC	loess	55.0	6.033435937949807	5.9065820201531976	6.160289855746416	6.195746157275257	0.0001	0.00021481481481481484	1.0201755150171714	0.0001	0.00021481481481481484
ce3-Micro-OPC	OPC	loess	56.0	6.0359613301961454	5.908710972661044	6.163211687731247	6.195746157275257	0.0001	0.00021481481481481484	1.0201755150171714	0.0001	0.00021481481481481484
ce3-Micro-OPC	OPC	loess	57.0	6.038662808439161	5.910992085303895	6.166333531574428	6.195746157275257	0.0001	0.00021481481481481484	1.0201755150171714	0.0001	0.00021481481481481484
ce3-Micro-OPC	OPC	loess	58.0	6.041540800342323	5.913388472220568	6.169693128464079	6.195746157275257	0.0001	0.00021481481481481484	1.0201755150171714	0.0001	0.00021481481481481484
ce3-Micro-OPC	OPC	loess	59.0	6.044595532102828	5.915858892302852	6.173332171902803	6.195746157275257	0.0001	0.00021481481481481484	1.0201755150171714	0.0001	0.00021481481481481484
ce3-Micro-OPC	OPC	loess	60.0	6.047827229917863	5.918357995969899	6.177296463865828	6.195746157275257	0.0001	0.00021481481481481484	1.0201755150171714	0.0001	0.00021481481481481484
ce3-Micro-OPC	OPC	loess	61.0	6.051236119984626	5.920836708392684	6.1816355315765685	6.195746157275257	0.0001	0.00021481481481481484	1.0201755150171714	0.0001	0.00021481481481481484
ce3-Micro-OPC	OPC	loess	62.0	6.054822428500304	5.923242829120392	6.1864020278802165	6.195746157275257	0.0001	0.00021481481481481484	1.0201755150171714	0.0001	0.00021481481481481484
ce3-Micro-OPC	OPC	loess	63.0	6.058586381662093	5.925521866275911	6.191650897048275	6.195746157275257	0.0001	0.00021481481481481484	1.0201755150171714	0.0001	0.00021481481481481484
ce3-Micro-OPC	OPC	loess	64.0	6.062528205667186	5.9276181000432775	6.197438311291094	6.195746157275257	0.0001	0.00021481481481481484	1.0201755150171714	0.0001	0.00021481481481481484
ce3-Micro-OPC	OPC	loess	65.0	6.0666481267127725	5.929475839396662	6.2038204140288835	6.195746157275257	0.0001	0.00021481481481481484	1.0201755150171714	0.0001	0.00021481481481481484
ce3-Micro-OPC	OPC	loess	66.0	6.070946370996048	5.931040802125316	6.210851939866781	6.195746157275257	0.0001	0.00021481481481481484	1.0201755150171714	0.0001	0.00021481481481481484
ce3-Micro-OPC	OPC	loess	67.0	6.075423164714204	5.932261518057879	6.218584811370529	6.195746157275257	0.0001	0.00021481481481481484	1.0201755150171714	0.0001	0.00021481481481481484
ce3-Micro-OPC	OPC	loess	68.0	6.080078734064432	5.933090637059425	6.227066831069439	6.195746157275257	0.0001	0.00021481481481481484	1.0201755150171714	0.0001	0.00021481481481481484
ce3-Micro-OPC	OPC	loess	69.0	6.084913305243924	5.9334860235627405	6.236340586925107	6.195746157275257	0.0001	0.00021481481481481484	1.0201755150171714	0.0001	0.00021481481481481484
ce3-Micro-OPC	OPC	loess	70.0	6.089927104449872	5.933411540607233	6.246442668292511	6.195746157275257	0.0001	0.00021481481481481484	1.0201755150171714	0.0001	0.00021481481481481484
ce3-Micro-OPC	OPC	loess	71.0	6.095120357879473	5.932837465274648	6.257403250484298	6.195746157275257	0.0001	0.00021481481481481484	1.0201755150171714	0.0001	0.00021481481481481484
ce3-Micro-OPC	OPC	loess	72.0	6.100493291729913	5.931740525505731	6.269246057954096	6.195746157275257	0.0001	0.00021481481481481484	1.0201755150171714	0.0001	0.00021481481481481484
ce3-Micro-OPC	OPC	loess	73.0	6.10604613219839	5.930103594644302	6.2819886697524785	6.195746157275257	0.0001	0.00021481481481481484	1.0201755150171714	0.0001	0.00021481481481481484
ce3-Micro-OPC	OPC	loess	74.0	6.111779105482094	5.927915115113544	6.295643095850643	6.195746157275257	0.0001	0.00021481481481481484	1.0201755150171714	0.0001	0.00021481481481481484
ce3-Micro-OPC	OPC	loess	75.0	6.117692437778217	5.925168341032081	6.310216534524353	6.195746157275257	0.0001	0.00021481481481481484	1.0201755150171714	0.0001	0.00021481481481481484
ce3-Micro-OPC	OPC	loess	76.0	6.123786355283952	5.921860491071981	6.325712219495924	6.195746157275257	0.0001	0.00021481481481481484	1.0201755150171714	0.0001	0.00021481481481481484
ce3-Micro-OPC	OPC	loess	77.0	6.130061084196492	5.917991891203091	6.342130277189893	6.195746157275257	0.0001	0.00021481481481481484	1.0201755150171714	0.0001	0.00021481481481481484
ce3-Micro-OPC	OPC	loess	78.0	6.136516850713029	5.913565167790107	6.359468533635951	6.195746157275257	0.0001	0.00021481481481481484	1.0201755150171714	0.0001	0.00021481481481481484
ce3-Micro-OPC	OPC	loess	79.0	6.143153881030755	5.908584530266958	6.377723231794552	6.195746157275257	0.0001	0.00021481481481481484	1.0201755150171714	0.0001	0.00021481481481481484
ce3-Micro-OPC	OPC	loess	80.0	6.149972401346863	5.903055163310435	6.396889639383292	6.195746157275257	0.0001	0.00021481481481481484	1.0201755150171714	0.0001	0.00021481481481481484
ce3-Micro-OPC	OPC	loess	81.0	6.156972637858546	5.896982733245277	6.416962542471815	6.195746157275257	0.0001	0.00021481481481481484	1.0201755150171714	0.0001	0.00021481481481481484
ce3-Micro-OPC	OPC	loess	82.0	6.164154816762993	5.89037300294237	6.437936630583616	6.195746157275257	0.0001	0.00021481481481481484	1.0201755150171714	0.0001	0.00021481481481481484
ce3-Micro-OPC	OPC	HSB105	18.01	6.11760829768271
ce3-Micro-OPC	OPC	HSB106	64.04	6.100433199643496
ce3-Micro-OPC	OPC	HSB111	70.05	6.298770534759358
ce3-Micro-OPC	OPC	HSB118	4.0	6.353459784313726
ce3-Micro-OPC	OPC	HSB119	15.01	6.352562941176469
ce3-Micro-OPC	OPC	HSB121	0.33	6.221958270944742
ce3-Micro-OPC	OPC	HSB122	1.0	6.419500561497326
ce3-Micro-OPC	OPC	HSB123	37.02	6.196467762923353
ce3-Micro-OPC	OPC	HSB124	13.01	6.044330952380952
ce3-Micro-OPC	OPC	HSB125	28.02	6.183300588235295
ce3-Micro-OPC	OPC	HSB126	30.02	6.006435172735761
ce3-Micro-OPC	OPC	HSB127	19.01	6.092160303030302
ce3-Micro-OPC	OPC	HSB130	21.01	6.135565204991088
ce3-Micro-OPC	OPC	HSB131	0.5	6.255869679144386
ce3-Micro-OPC	OPC	HSB132	0.33	6.165627121212121
ce3-Micro-OPC	OPC	HSB133	27.02	5.934739019607841
ce3-Micro-OPC	OPC	HSB135	40.03	5.745748689839572
ce3-Micro-OPC	OPC	HSB136	23.02	6.110427664884136
ce3-Micro-OPC	OPC	HSB139	0.33	6.074533172905526
ce3-Micro-OPC	OPC	HSB141	8.01	6.552703101604278
ce3-Micro-OPC	OPC	HSB142	22.02	6.090921648841355
ce3-Micro-OPC	OPC	HSB143	2.0	6.089892620320856
ce3-Micro-OPC	OPC	HSB144	40.03	5.899731203208556
ce3-Micro-OPC	OPC	HSB145	36.02	6.230363146167556
ce3-Micro-OPC	OPC	HSB156	82.05	6.056526852941178
ce3-Micro-OPC	OPC	HSB171	0.83	6.0296811764705875
ce3-Micro-OPC	OPC	HSB172	3.0	6.174726577540107
ce3-Micro-OPC	OPC	HSB173	3.0	6.319061102941177
ce3-Micro-OPC	OPC	HSB174	8.01	6.516206993464051
ce3-Micro-OPC	OPC	HSB175	11.01	6.022582976827095
ce3-Micro-OPC	OPC	HSB182	55.04	5.939383202614381
ce3-Micro-OPC	OPC	HSB183	42.03	5.979148217468806
ce3-Micro-OPC	OPC	HSB187	37.02	6.199338645276293
ce3-Micro-OPC	Ex3	loess	1.0	7.502059760499356	7.373157327942534	7.6309621930561775	7.729706937334174	0.0001	0.00021481481481481484	1.0186788662275275	0.0033999999999999586	0.006162499999999925
ce3-Micro-OPC	Ex3	loess	2.0	7.543588786469764	7.429336348709997	7.65784122422953	7.729706937334174	0.0001	0.00021481481481481484	1.0186788662275275	0.0033999999999999586	0.006162499999999925
ce3-Micro-OPC	Ex3	loess	3.0	7.5817225950658935	7.475249933219546	7.688195256912241	7.729706937334174	0.0001	0.00021481481481481484	1.0186788662275275	0.0033999999999999586	0.006162499999999925
ce3-Micro-OPC	Ex3	loess	4.0	7.6159712030678985	7.511153706173157	7.7207886999626405	7.729706937334174	0.0001	0.00021481481481481484	1.0186788662275275	0.0033999999999999586	0.006162499999999925
ce3-Micro-OPC	Ex3	loess	5.0	7.646126775305993	7.538578786108783	7.753674764503204	7.729706937334174	0.0001	0.00021481481481481484	1.0186788662275275	0.0033999999999999586	0.006162499999999925
ce3-Micro-OPC	Ex3	loess	6.0	7.6725393850447885	7.559674975944133	7.785403794145444	7.729706937334174	0.0001	0.00021481481481481484	1.0186788662275275	0.0033999999999999586	0.006162499999999925
ce3-Micro-OPC	Ex3	loess	7.0	7.695559105548901	7.576217579938876	7.814900631158927	7.729706937334174	0.0001	0.00021481481481481484	1.0186788662275275	0.0033999999999999586	0.006162499999999925
ce3-Micro-OPC	Ex3	loess	8.0	7.715536010082942	7.589526406334469	7.841545613831414	7.729706937334174	0.0001	0.00021481481481481484	1.0186788662275275	0.0033999999999999586	0.006162499999999925
ce3-Micro-OPC	Ex3	loess	9.0	7.732820171911521	7.6005650045426085	7.865075339280433	7.729706937334174	0.0001	0.00021481481481481484	1.0186788662275275	0.0033999999999999586	0.006162499999999925
ce3-Micro-OPC	Ex3	loess	10.0	7.747761664299258	7.610060919627814	7.885462408970702	7.729706937334174	0.0001	0.00021481481481481484	1.0186788662275275	0.0033999999999999586	0.006162499999999925
ce3-Micro-OPC	Ex3	loess	11.0	7.760710560510759	7.618591746117768	7.90282937490375	7.729706937334174	0.0001	0.00021481481481481484	1.0186788662275275	0.0033999999999999586	0.006162499999999925
ce3-Micro-OPC	Ex3	loess	12.0	7.7689498105785875	7.624372251750731	7.913527369406444	7.729706937334174	0.0001	0.00021481481481481484	1.0186788662275275	0.0033999999999999586	0.006162499999999925
ce3-Micro-OPC	Ex3	loess	13.0	7.7704563565055675	7.625397970713178	7.915514742297957	7.729706937334174	0.0001	0.00021481481481481484	1.0186788662275275	0.0033999999999999586	0.006162499999999925
ce3-Micro-OPC	Ex3	loess	14.0	7.7668196476807925	7.62179837968165	7.911840915679935	7.729706937334174	0.0001	0.00021481481481481484	1.0186788662275275	0.0033999999999999586	0.006162499999999925
ce3-Micro-OPC	Ex3	loess	15.0	7.759629467095018	7.613984522295908	7.905274411894128	7.729706937334174	0.0001	0.00021481481481481484	1.0186788662275275	0.0033999999999999586	0.006162499999999925
ce3-Micro-OPC	Ex3	loess	16.0	7.750475597738994	7.60312488828489	7.897826307193098	7.729706937334174	0.0001	0.00021481481481481484	1.0186788662275275	0.0033999999999999586	0.006162499999999925
ce3-Micro-OPC	Ex3	loess	17.0	7.740947822603474	7.59132027068223	7.890575374524717	7.729706937334174	0.0001	0.00021481481481481484	1.0186788662275275	0.0033999999999999586	0.006162499999999925
ce3-Micro-OPC	Ex3	loess	18.0	7.732635924679211	7.581419173651882	7.88385267570654	7.729706937334174	0.0001	0.00021481481481481484	1.0186788662275275	0.0033999999999999586	0.006162499999999925
ce3-Micro-OPC	Ex3	loess	19.0	7.727129686956953	7.576580483825071	7.877678890088835	7.729706937334174	0.0001	0.00021481481481481484	1.0186788662275275	0.0033999999999999586	0.006162499999999925
ce3-Micro-OPC	Ex3	loess	20.0	7.724069040856969	7.5789054247393075	7.869232656974631	7.729706937334174	0.0001	0.00021481481481481484	1.0186788662275275	0.0033999999999999586	0.006162499999999925
ce3-Micro-OPC	Ex3	loess	21.0	7.721331225907308	7.581872518714207	7.860789933100409	7.729706937334174	0.0001	0.00021481481481481484	1.0186788662275275	0.0033999999999999586	0.006162499999999925
ce3-Micro-OPC	Ex3	loess	22.0	7.717954855717579	7.5792985065566825	7.856611204878476	7.729706937334174	0.0001	0.00021481481481481484	1.0186788662275275	0.0033999999999999586	0.006162499999999925
ce3-Micro-OPC	Ex3	loess	23.0	7.712978700324662	7.572553792016019	7.853403608633305	7.729706937334174	0.0001	0.00021481481481481484	1.0186788662275275	0.0033999999999999586	0.006162499999999925
ce3-Micro-OPC	Ex3	loess	24.0	7.7057621452437655	7.564968736345982	7.846555554141549	7.729706937334174	0.0001	0.00021481481481481484	1.0186788662275275	0.0033999999999999586	0.006162499999999925
ce3-Micro-OPC	Ex3	loess	25.0	7.696974256666765	7.556488219573784	7.837460293759746	7.729706937334174	0.0001	0.00021481481481481484	1.0186788662275275	0.0033999999999999586	0.006162499999999925
ce3-Micro-OPC	Ex3	loess	26.0	7.687617955446771	7.547470306696761	7.827765604196781	7.729706937334174	0.0001	0.00021481481481481484	1.0186788662275275	0.0033999999999999586	0.006162499999999925
ce3-Micro-OPC	Ex3	loess	27.0	7.67869615984597	7.539006418577223	7.818385901114716	7.729706937334174	0.0001	0.00021481481481481484	1.0186788662275275	0.0033999999999999586	0.006162499999999925
ce3-Micro-OPC	Ex3	loess	28.0	7.671211788126542	7.532838772629897	7.809584803623188	7.729706937334174	0.0001	0.00021481481481481484	1.0186788662275275	0.0033999999999999586	0.006162499999999925
ce3-Micro-OPC	Ex3	loess	29.0	7.664531417185991	7.529142507605388	7.7999203267665935	7.729706937334174	0.0001	0.00021481481481481484	1.0186788662275275	0.0033999999999999586	0.006162499999999925
ce3-Micro-OPC	Ex3	loess	30.0	7.657403675377654	7.526075979545918	7.78873137120939	7.729706937334174	0.0001	0.00021481481481481484	1.0186788662275275	0.0033999999999999586	0.006162499999999925
ce3-Micro-OPC	Ex3	loess	31.0	7.650090585348724	7.522695876536588	7.77748529416086	7.729706937334174	0.0001	0.00021481481481481484	1.0186788662275275	0.0033999999999999586	0.006162499999999925
ce3-Micro-OPC	Ex3	loess	32.0	7.64285480192044	7.518238789999181	7.767470813841699	7.729706937334174	0.0001	0.00021481481481481484	1.0186788662275275	0.0033999999999999586	0.006162499999999925
ce3-Micro-OPC	Ex3	loess	33.0	7.635958979914035	7.512349752454286	7.759568207373784	7.729706937334174	0.0001	0.00021481481481481484	1.0186788662275275	0.0033999999999999586	0.006162499999999925
ce3-Micro-OPC	Ex3	loess	34.0	7.629665774150743	7.505248919312776	7.7540826289887095	7.729706937334174	0.0001	0.00021481481481481484	1.0186788662275275	0.0033999999999999586	0.006162499999999925
ce3-Micro-OPC	Ex3	loess	35.0	7.624237839451799	7.497723549169276	7.750752129734321	7.729706937334174	0.0001	0.00021481481481481484	1.0186788662275275	0.0033999999999999586	0.006162499999999925
ce3-Micro-OPC	Ex3	loess	36.0	7.619937830638438	7.490931381582846	7.74894427969403	7.729706937334174	0.0001	0.00021481481481481484	1.0186788662275275	0.0033999999999999586	0.006162499999999925
ce3-Micro-OPC	Ex3	loess	37.0	7.617028402531895	7.486109910844516	7.747946894219274	7.729706937334174	0.0001	0.00021481481481481484	1.0186788662275275	0.0033999999999999586	0.006162499999999925
ce3-Micro-OPC	Ex3	loess	38.0	7.615141583333941	7.4829307455318705	7.747352421136011	7.729706937334174	0.0001	0.00021481481481481484	1.0186788662275275	0.0033999999999999586	0.006162499999999925
ce3-Micro-OPC	Ex3	loess	39.0	7.6136507908443445	7.480182934957587	7.747118646731102	7.729706937334174	0.0001	0.00021481481481481484	1.0186788662275275	0.0033999999999999586	0.006162499999999925
ce3-Micro-OPC	Ex3	loess	40.0	7.612501835911737	7.477799183868825	7.747204487954649	7.729706937334174	0.0001	0.00021481481481481484	1.0186788662275275	0.0033999999999999586	0.006162499999999925
ce3-Micro-OPC	Ex3	loess	41.0	7.611640770929574	7.475704814207995	7.747576727651153	7.729706937334174	0.0001	0.00021481481481481484	1.0186788662275275	0.0033999999999999586	0.006162499999999925
ce3-Micro-OPC	Ex3	loess	42.0	7.611013648291309	7.47382301191103	7.748204284671589	7.729706937334174	0.0001	0.00021481481481481484	1.0186788662275275	0.0033999999999999586	0.006162499999999925
ce3-Micro-OPC	Ex3	loess	43.0	7.610566520390397	7.472079427239978	7.7490536135408155	7.729706937334174	0.0001	0.00021481481481481484	1.0186788662275275	0.0033999999999999586	0.006162499999999925
ce3-Micro-OPC	Ex3	loess	44.0	7.610245439620291	7.4704056835064465	7.750085195734136	7.729706937334174	0.0001	0.00021481481481481484	1.0186788662275275	0.0033999999999999586	0.006162499999999925
ce3-Micro-OPC	Ex3	loess	45.0	7.609996458374448	7.468741829212746	7.751251087536151	7.729706937334174	0.0001	0.00021481481481481484	1.0186788662275275	0.0033999999999999586	0.006162499999999925
ce3-Micro-OPC	Ex3	loess	46.0	7.609765629046325	7.467037762475307	7.752493495617342	7.729706937334174	0.0001	0.00021481481481481484	1.0186788662275275	0.0033999999999999586	0.006162499999999925
ce3-Micro-OPC	Ex3	loess	47.0	7.609499004029374	7.465253672657101	7.753744335401646	7.729706937334174	0.0001	0.00021481481481481484	1.0186788662275275	0.0033999999999999586	0.006162499999999925
ce3-Micro-OPC	Ex3	loess	48.0	7.609142635717048	7.463359571910317	7.754925699523779	7.729706937334174	0.0001	0.00021481481481481484	1.0186788662275275	0.0033999999999999586	0.006162499999999925
ce3-Micro-OPC	Ex3	loess	49.0	7.608642576502806	7.461334015450216	7.755951137555396	7.729706937334174	0.0001	0.00021481481481481484	1.0186788662275275	0.0033999999999999586	0.006162499999999925
ce3-Micro-OPC	Ex3	loess	50.0	7.607944878780101	7.459162122071319	7.7567276354888826	7.729706937334174	0.0001	0.00021481481481481484	1.0186788662275275	0.0033999999999999586	0.006162499999999925
ce3-Micro-OPC	Ex3	loess	51.0	7.606995594942387	7.456832998557001	7.757158191327774	7.729706937334174	0.0001	0.00021481481481481484	1.0186788662275275	0.0033999999999999586	0.006162499999999925
ce3-Micro-OPC	Ex3	loess	52.0	7.605740777383119	7.454336641726754	7.757144913039483	7.729706937334174	0.0001	0.00021481481481481484	1.0186788662275275	0.0033999999999999586	0.006162499999999925
ce3-Micro-OPC	Ex3	loess	53.0	7.604126478495751	7.451660343127941	7.756592613863562	7.729706937334174	0.0001	0.00021481481481481484	1.0186788662275275	0.0033999999999999586	0.006162499999999925
ce3-Micro-OPC	Ex3	loess	54.0	7.602098750673742	7.448784559994926	7.755412941352557	7.729706937334174	0.0001	0.00021481481481481484	1.0186788662275275	0.0033999999999999586	0.006162499999999925
ce3-Micro-OPC	Ex3	loess	55.0	7.59960364631054	7.445678150041432	7.753529142579649	7.729706937334174	0.0001	0.00021481481481481484	1.0186788662275275	0.0033999999999999586	0.006162499999999925
ce3-Micro-OPC	Ex3	loess	56.0	7.5967899864795605	7.4423834472553105	7.7511965257038105	7.729706937334174	0.0001	0.00021481481481481484	1.0186788662275275	0.0033999999999999586	0.006162499999999925
ce3-Micro-OPC	Ex3	loess	57.0	7.593871391675196	7.438954777675616	7.748788005674776	7.729706937334174	0.0001	0.00021481481481481484	1.0186788662275275	0.0033999999999999586	0.006162499999999925
ce3-Micro-OPC	Ex3	loess	58.0	7.590842128311756	7.435341131205696	7.746343125417816	7.729706937334174	0.0001	0.00021481481481481484	1.0186788662275275	0.0033999999999999586	0.006162499999999925
ce3-Micro-OPC	Ex3	loess	59.0	7.587696123541196	7.4314861182577925	7.7439061288246	7.729706937334174	0.0001	0.00021481481481481484	1.0186788662275275	0.0033999999999999586	0.006162499999999925
ce3-Micro-OPC	Ex3	loess	60.0	7.584427304515464	7.427328363992601	7.741526245038328	7.729706937334174	0.0001	0.00021481481481481484	1.0186788662275275	0.0033999999999999586	0.006162499999999925
ce3-Micro-OPC	Ex3	loess	61.0	7.581029598386518	7.422801973326711	7.739257223446325	7.729706937334174	0.0001	0.00021481481481481484	1.0186788662275275	0.0033999999999999586	0.006162499999999925
ce3-Micro-OPC	Ex3	loess	62.0	7.577496932306307	7.417837258523769	7.737156606088845	7.729706937334174	0.0001	0.00021481481481481484	1.0186788662275275	0.0033999999999999586	0.006162499999999925
ce3-Micro-OPC	Ex3	loess	63.0	7.573823233426784	7.412361751413542	7.7352847154400255	7.729706937334174	0.0001	0.00021481481481481484	1.0186788662275275	0.0033999999999999586	0.006162499999999925
ce3-Micro-OPC	Ex3	loess	64.0	7.570002428899904	7.406301493835579	7.733703363964229	7.729706937334174	0.0001	0.00021481481481481484	1.0186788662275275	0.0033999999999999586	0.006162499999999925
ce3-Micro-OPC	Ex3	loess	65.0	7.566028445877617	7.399582562563594	7.73247432919164	7.729706937334174	0.0001	0.00021481481481481484	1.0186788662275275	0.0033999999999999586	0.006162499999999925
ce3-Micro-OPC	Ex3	loess	66.0	7.561895211511877	7.392132743838095	7.731657679185659	7.729706937334174	0.0001	0.00021481481481481484	1.0186788662275275	0.0033999999999999586	0.006162499999999925
ce3-Micro-OPC	Ex3	loess	67.0	7.557596652954638	7.383883236049303	7.7313100698599735	7.729706937334174	0.0001	0.00021481481481481484	1.0186788662275275	0.0033999999999999586	0.006162499999999925
ce3-Micro-OPC	Ex3	loess	68.0	7.55312669735785	7.37477023687057	7.731483157845131	7.729706937334174	0.0001	0.00021481481481481484	1.0186788662275275	0.0033999999999999586	0.006162499999999925
ce3-Micro-OPC	Ex3	loess	69.0	7.5484792718734655	7.364736271370873	7.732222272376058	7.729706937334174	0.0001	0.00021481481481481484	1.0186788662275275	0.0033999999999999586	0.006162499999999925
ce3-Micro-OPC	Ex3	loess	70.0	7.54364830365344	7.353731143373496	7.733565463933385	7.729706937334174	0.0001	0.00021481481481481484	1.0186788662275275	0.0033999999999999586	0.006162499999999925
ce3-Micro-OPC	Ex3	loess	71.0	7.538627719849725	7.341712439548845	7.735543000150605	7.729706937334174	0.0001	0.00021481481481481484	1.0186788662275275	0.0033999999999999586	0.006162499999999925
ce3-Micro-OPC	Ex3	loess	72.0	7.533411447614272	7.328645574088083	7.738177321140461	7.729706937334174	0.0001	0.00021481481481481484	1.0186788662275275	0.0033999999999999586	0.006162499999999925
ce3-Micro-OPC	Ex3	loess	73.0	7.527993414099035	7.314503418060591	7.74148341013748	7.729706937334174	0.0001	0.00021481481481481484	1.0186788662275275	0.0033999999999999586	0.006162499999999925
ce3-Micro-OPC	Ex3	loess	74.0	7.522367546455966	7.299265600098467	7.745469492813465	7.729706937334174	0.0001	0.00021481481481481484	1.0186788662275275	0.0033999999999999586	0.006162499999999925
ce3-Micro-OPC	Ex3	loess	75.0	7.516527771837017	7.282917587381184	7.750137956292851	7.729706937334174	0.0001	0.00021481481481481484	1.0186788662275275	0.0033999999999999586	0.006162499999999925
ce3-Micro-OPC	Ex3	loess	76.0	7.510468017394143	7.265449657707131	7.755486377081156	7.729706937334174	0.0001	0.00021481481481481484	1.0186788662275275	0.0033999999999999586	0.006162499999999925
ce3-Micro-OPC	Ex3	loess	77.0	7.504182210279294	7.246855859293142	7.761508561265446	7.729706937334174	0.0001	0.00021481481481481484	1.0186788662275275	0.0033999999999999586	0.006162499999999925
ce3-Micro-OPC	Ex3	loess	78.0	7.497664277644427	7.227133031672448	7.768195523616406	7.729706937334174	0.0001	0.00021481481481481484	1.0186788662275275	0.0033999999999999586	0.006162499999999925
ce3-Micro-OPC	Ex3	loess	79.0	7.490908146641488	7.206279935286354	7.775536357996623	7.729706937334174	0.0001	0.00021481481481481484	1.0186788662275275	0.0033999999999999586	0.006162499999999925
ce3-Micro-OPC	Ex3	loess	80.0	7.483907744422435	7.184296513943191	7.783518974901679	7.729706937334174	0.0001	0.00021481481481481484	1.0186788662275275	0.0033999999999999586	0.006162499999999925
ce3-Micro-OPC	Ex3	loess	81.0	7.476656998139219	7.161183295886521	7.792130700391916	7.729706937334174	0.0001	0.00021481481481481484	1.0186788662275275	0.0033999999999999586	0.006162499999999925
ce3-Micro-OPC	Ex3	loess	82.0	7.46914983494379	7.136940926509726	7.801358743377855	7.729706937334174	0.0001	0.00021481481481481484	1.0186788662275275	0.0033999999999999586	0.006162499999999925
ce3-Micro-OPC	Ex3	HSB105	18.01	7.420147272727272
ce3-Micro-OPC	Ex3	HSB106	64.04	7.742536136363637
ce3-Micro-OPC	Ex3	HSB111	70.05	7.520604431818183
ce3-Micro-OPC	Ex3	HSB118	4.0	7.647364625000001
ce3-Micro-OPC	Ex3	HSB119	15.01	7.7376967045454546
ce3-Micro-OPC	Ex3	HSB121	0.33	7.382918806818181
ce3-Micro-OPC	Ex3	HSB122	1.0	7.806119204545455
ce3-Micro-OPC	Ex3	HSB123	37.02	7.67376528409091
ce3-Micro-OPC	Ex3	HSB124	13.01	7.899493869047619
ce3-Micro-OPC	Ex3	HSB125	28.02	7.661478541666668
ce3-Micro-OPC	Ex3	HSB126	30.02	7.896196666666666
ce3-Micro-OPC	Ex3	HSB127	19.01	7.91403715909091
ce3-Micro-OPC	Ex3	HSB130	21.01	7.597897272727272
ce3-Micro-OPC	Ex3	HSB131	0.5	7.1461511363636365
ce3-Micro-OPC	Ex3	HSB132	0.33	7.477848011363637
ce3-Micro-OPC	Ex3	HSB133	27.02	7.575010000000001
ce3-Micro-OPC	Ex3	HSB135	40.03	7.668399772727273
ce3-Micro-OPC	Ex3	HSB136	23.02	7.652344147727272
ce3-Micro-OPC	Ex3	HSB139	0.33	7.612764886363636
ce3-Micro-OPC	Ex3	HSB141	8.01	7.428136704545455
ce3-Micro-OPC	Ex3	HSB142	22.02	7.8913192045454545
ce3-Micro-OPC	Ex3	HSB143	2.0	7.465674943181818
ce3-Micro-OPC	Ex3	HSB144	40.03	7.548683522727271
ce3-Micro-OPC	Ex3	HSB145	36.02	7.6591629545454545
ce3-Micro-OPC	Ex3	HSB156	82.05	7.412115437500001
ce3-Micro-OPC	Ex3	HSB171	0.83	7.277373194444444
ce3-Micro-OPC	Ex3	HSB172	3.0	7.562506590909091
ce3-Micro-OPC	Ex3	HSB173	3.0	7.91457921875
ce3-Micro-OPC	Ex3	HSB174	8.01	7.9205748611111115
ce3-Micro-OPC	Ex3	HSB175	11.01	7.932817613636363
ce3-Micro-OPC	Ex3	HSB182	55.04	7.664760277777778
ce3-Micro-OPC	Ex3	HSB183	42.03	7.706719545454544
ce3-Micro-OPC	Ex3	HSB187	37.02	7.250664488636364
ce3-Micro-OPC	In2	loess	1.0	7.030372358876368	6.924496856526985	7.13624786122575	6.822184584044126	0.0001	0.00021481481481481484	1.006138415448422	0.08230000000000004	0.1060755555555556
ce3-Micro-OPC	In2	loess	2.0	7.010758150663737	6.9169155908103805	7.104600710517093	6.822184584044126	0.0001	0.00021481481481481484	1.006138415448422	0.08230000000000004	0.1060755555555556
ce3-Micro-OPC	In2	loess	3.0	6.991673316666175	6.904220765648654	7.079125867683695	6.822184584044126	0.0001	0.00021481481481481484	1.006138415448422	0.08230000000000004	0.1060755555555556
ce3-Micro-OPC	In2	loess	4.0	6.973241061633313	6.8871479994729565	7.05933412379367	6.822184584044126	0.0001	0.00021481481481481484	1.006138415448422	0.08230000000000004	0.1060755555555556
ce3-Micro-OPC	In2	loess	5.0	6.955559360119686	6.867223576557951	7.0438951436814214	6.822184584044126	0.0001	0.00021481481481481484	1.006138415448422	0.08230000000000004	0.1060755555555556
ce3-Micro-OPC	In2	loess	6.0	6.938553052090536	6.845850565613948	7.031255538567124	6.822184584044126	0.0001	0.00021481481481481484	1.006138415448422	0.08230000000000004	0.1060755555555556
ce3-Micro-OPC	In2	loess	7.0	6.922146977511113	6.824124436551435	7.02016951847079	6.822184584044126	0.0001	0.00021481481481481484	1.006138415448422	0.08230000000000004	0.1060755555555556
ce3-Micro-OPC	In2	loess	8.0	6.906265976346662	6.802766532363437	7.009765420329886	6.822184584044126	0.0001	0.00021481481481481484	1.006138415448422	0.08230000000000004	0.1060755555555556
ce3-Micro-OPC	In2	loess	9.0	6.890834888562428	6.782205578736853	6.999464198388003	6.822184584044126	0.0001	0.00021481481481481484	1.006138415448422	0.08230000000000004	0.1060755555555556
ce3-Micro-OPC	In2	loess	10.0	6.875778554123663	6.762676456461181	6.988880651786145	6.822184584044126	0.0001	0.00021481481481481484	1.006138415448422	0.08230000000000004	0.1060755555555556
ce3-Micro-OPC	In2	loess	11.0	6.861021812995609	6.744290882719923	6.977752743271294	6.822184584044126	0.0001	0.00021481481481481484	1.006138415448422	0.08230000000000004	0.1060755555555556
ce3-Micro-OPC	In2	loess	12.0	6.846709742244503	6.727959293818333	6.965460190670673	6.822184584044126	0.0001	0.00021481481481481484	1.006138415448422	0.08230000000000004	0.1060755555555556
ce3-Micro-OPC	In2	loess	13.0	6.832958106036873	6.713812724827797	6.9521034872459495	6.822184584044126	0.0001	0.00021481481481481484	1.006138415448422	0.08230000000000004	0.1060755555555556
ce3-Micro-OPC	In2	loess	14.0	6.819633839177589	6.7005189450968645	6.938748733258314	6.822184584044126	0.0001	0.00021481481481481484	1.006138415448422	0.08230000000000004	0.1060755555555556
ce3-Micro-OPC	In2	loess	15.0	6.806603853035172	6.686976694808687	6.926231011261658	6.822184584044126	0.0001	0.00021481481481481484	1.006138415448422	0.08230000000000004	0.1060755555555556
ce3-Micro-OPC	In2	loess	16.0	6.793735058978138	6.672706851243469	6.914763266712806	6.822184584044126	0.0001	0.00021481481481481484	1.006138415448422	0.08230000000000004	0.1060755555555556
ce3-Micro-OPC	In2	loess	17.0	6.7808943683750025	6.657996049772779	6.903792686977226	6.822184584044126	0.0001	0.00021481481481481484	1.006138415448422	0.08230000000000004	0.1060755555555556
ce3-Micro-OPC	In2	loess	18.0	6.767948692594285	6.643745066944299	6.89215231824427	6.822184584044126	0.0001	0.00021481481481481484	1.006138415448422	0.08230000000000004	0.1060755555555556
ce3-Micro-OPC	In2	loess	19.0	6.754764943004499	6.631109615531444	6.878420270477554	6.822184584044126	0.0001	0.00021481481481481484	1.006138415448422	0.08230000000000004	0.1060755555555556
ce3-Micro-OPC	In2	loess	20.0	6.739651850833181	6.620420037480586	6.858883664185776	6.822184584044126	0.0001	0.00021481481481481484	1.006138415448422	0.08230000000000004	0.1060755555555556
ce3-Micro-OPC	In2	loess	21.0	6.722998495235966	6.608452474744411	6.8375445157275205	6.822184584044126	0.0001	0.00021481481481481484	1.006138415448422	0.08230000000000004	0.1060755555555556
ce3-Micro-OPC	In2	loess	22.0	6.707919164710561	6.594032170259389	6.821806159161733	6.822184584044126	0.0001	0.00021481481481481484	1.006138415448422	0.08230000000000004	0.1060755555555556
ce3-Micro-OPC	In2	loess	23.0	6.697528360862941	6.582188739921421	6.81286798180446	6.822184584044126	0.0001	0.00021481481481481484	1.006138415448422	0.08230000000000004	0.1060755555555556
ce3-Micro-OPC	In2	loess	24.0	6.69179816050382	6.576155867345669	6.807440453661972	6.822184584044126	0.0001	0.00021481481481481484	1.006138415448422	0.08230000000000004	0.1060755555555556
ce3-Micro-OPC	In2	loess	25.0	6.688100061194269	6.572710231419437	6.8034898909691	6.822184584044126	0.0001	0.00021481481481481484	1.006138415448422	0.08230000000000004	0.1060755555555556
ce3-Micro-OPC	In2	loess	26.0	6.685962024956521	6.570850134357007	6.801073915556035	6.822184584044126	0.0001	0.00021481481481481484	1.006138415448422	0.08230000000000004	0.1060755555555556
ce3-Micro-OPC	In2	loess	27.0	6.6849130835798265	6.570177300580818	6.799648866578835	6.822184584044126	0.0001	0.00021481481481481484	1.006138415448422	0.08230000000000004	0.1060755555555556
ce3-Micro-OPC	In2	loess	28.0	6.6844822688534355	6.5708279937811	6.7981365439257715	6.822184584044126	0.0001	0.00021481481481481484	1.006138415448422	0.08230000000000004	0.1060755555555556
ce3-Micro-OPC	In2	loess	29.0	6.685399628727591	6.574196383528455	6.7966028739267275	6.822184584044126	0.0001	0.00021481481481481484	1.006138415448422	0.08230000000000004	0.1060755555555556
ce3-Micro-OPC	In2	loess	30.0	6.688454595663328	6.580587075301036	6.796322116025619	6.822184584044126	0.0001	0.00021481481481481484	1.006138415448422	0.08230000000000004	0.1060755555555556
ce3-Micro-OPC	In2	loess	31.0	6.693116776306343	6.58847966027525	6.797753892337435	6.822184584044126	0.0001	0.00021481481481481484	1.006138415448422	0.08230000000000004	0.1060755555555556
ce3-Micro-OPC	In2	loess	32.0	6.698855273092073	6.5965004718580165	6.80121007432613	6.822184584044126	0.0001	0.00021481481481481484	1.006138415448422	0.08230000000000004	0.1060755555555556
ce3-Micro-OPC	In2	loess	33.0	6.705139188455955	6.603611321271982	6.806667055639927	6.822184584044126	0.0001	0.00021481481481481484	1.006138415448422	0.08230000000000004	0.1060755555555556
ce3-Micro-OPC	In2	loess	34.0	6.711437624833415	6.609246403570828	6.813628846096003	6.822184584044126	0.0001	0.00021481481481481484	1.006138415448422	0.08230000000000004	0.1060755555555556
ce3-Micro-OPC	In2	loess	35.0	6.717219684659894	6.613305710560661	6.821133658759127	6.822184584044126	0.0001	0.00021481481481481484	1.006138415448422	0.08230000000000004	0.1060755555555556
ce3-Micro-OPC	In2	loess	36.0	6.721954470370824	6.615993532868346	6.827915407873302	6.822184584044126	0.0001	0.00021481481481481484	1.006138415448422	0.08230000000000004	0.1060755555555556
ce3-Micro-OPC	In2	loess	37.0	6.725111084401638	6.617579668591354	6.8326425002119215	6.822184584044126	0.0001	0.00021481481481481484	1.006138415448422	0.08230000000000004	0.1060755555555556
ce3-Micro-OPC	In2	loess	38.0	6.727516594304119	6.618923695080464	6.836109493527775	6.822184584044126	0.0001	0.00021481481481481484	1.006138415448422	0.08230000000000004	0.1060755555555556
ce3-Micro-OPC	In2	loess	39.0	6.730415373122537	6.620790007571144	6.84004073867393	6.822184584044126	0.0001	0.00021481481481481484	1.006138415448422	0.08230000000000004	0.1060755555555556
ce3-Micro-OPC	In2	loess	40.0	6.73374520216252	6.623105622521146	6.844384781803894	6.822184584044126	0.0001	0.00021481481481481484	1.006138415448422	0.08230000000000004	0.1060755555555556
ce3-Micro-OPC	In2	loess	41.0	6.737443328356193	6.625790759667104	6.849095897045282	6.822184584044126	0.0001	0.00021481481481481484	1.006138415448422	0.08230000000000004	0.1060755555555556
ce3-Micro-OPC	In2	loess	42.0	6.741446998635676	6.628763884312052	6.8541301129593	6.822184584044126	0.0001	0.00021481481481481484	1.006138415448422	0.08230000000000004	0.1060755555555556
ce3-Micro-OPC	In2	loess	43.0	6.7456934599330935	6.631945485861752	6.859441434004435	6.822184584044126	0.0001	0.00021481481481481484	1.006138415448422	0.08230000000000004	0.1060755555555556
ce3-Micro-OPC	In2	loess	44.0	6.750119959180566	6.63526095975523	6.864978958605902	6.822184584044126	0.0001	0.00021481481481481484	1.006138415448422	0.08230000000000004	0.1060755555555556
ce3-Micro-OPC	In2	loess	45.0	6.754663743310219	6.638642621559251	6.870684865061186	6.822184584044126	0.0001	0.00021481481481481484	1.006138415448422	0.08230000000000004	0.1060755555555556
ce3-Micro-OPC	In2	loess	46.0	6.759262059254175	6.642030876934936	6.876493241573413	6.822184584044126	0.0001	0.00021481481481481484	1.006138415448422	0.08230000000000004	0.1060755555555556
ce3-Micro-OPC	In2	loess	47.0	6.763852153944557	6.645374584377664	6.882329723511449	6.822184584044126	0.0001	0.00021481481481481484	1.006138415448422	0.08230000000000004	0.1060755555555556
ce3-Micro-OPC	In2	loess	48.0	6.768371274313486	6.6486306704442315	6.88811187818274	6.822184584044126	0.0001	0.00021481481481481484	1.006138415448422	0.08230000000000004	0.1060755555555556
ce3-Micro-OPC	In2	loess	49.0	6.772756667293087	6.6517630786349935	6.89375025595118	6.822184584044126	0.0001	0.00021481481481481484	1.006138415448422	0.08230000000000004	0.1060755555555556
ce3-Micro-OPC	In2	loess	50.0	6.776945579815481	6.654741143521974	6.8991500161089885	6.822184584044126	0.0001	0.00021481481481481484	1.006138415448422	0.08230000000000004	0.1060755555555556
ce3-Micro-OPC	In2	loess	51.0	6.7808752588127925	6.657537475257916	6.904213042367669	6.822184584044126	0.0001	0.00021481481481481484	1.006138415448422	0.08230000000000004	0.1060755555555556
ce3-Micro-OPC	In2	loess	52.0	6.784482951217142	6.660125415037013	6.9088404873972715	6.822184584044126	0.0001	0.00021481481481481484	1.006138415448422	0.08230000000000004	0.1060755555555556
ce3-Micro-OPC	In2	loess	53.0	6.787705903960655	6.662476082046936	6.912935725874373	6.822184584044126	0.0001	0.00021481481481481484	1.006138415448422	0.08230000000000004	0.1060755555555556
ce3-Micro-OPC	In2	loess	54.0	6.790481363975452	6.664554982033411	6.9164077459174935	6.822184584044126	0.0001	0.00021481481481481484	1.006138415448422	0.08230000000000004	0.1060755555555556
ce3-Micro-OPC	In2	loess	55.0	6.792746578193656	6.666318093341859	6.9191750630454525	6.822184584044126	0.0001	0.00021481481481481484	1.006138415448422	0.08230000000000004	0.1060755555555556
ce3-Micro-OPC	In2	loess	56.0	6.794663227544836	6.6678396325037514	6.921486822585921	6.822184584044126	0.0001	0.00021481481481481484	1.006138415448422	0.08230000000000004	0.1060755555555556
ce3-Micro-OPC	In2	loess	57.0	6.79646858372952	6.6692260328781945	6.923711134580845	6.822184584044126	0.0001	0.00021481481481481484	1.006138415448422	0.08230000000000004	0.1060755555555556
ce3-Micro-OPC	In2	loess	58.0	6.7981592983944195	6.670436757726488	6.925881839062351	6.822184584044126	0.0001	0.00021481481481481484	1.006138415448422	0.08230000000000004	0.1060755555555556
ce3-Micro-OPC	In2	loess	59.0	6.799731649285436	6.671426756558997	6.928036542011874	6.822184584044126	0.0001	0.00021481481481481484	1.006138415448422	0.08230000000000004	0.1060755555555556
ce3-Micro-OPC	In2	loess	60.0	6.801181914148475	6.67214688419214	6.93021694410481	6.822184584044126	0.0001	0.00021481481481481484	1.006138415448422	0.08230000000000004	0.1060755555555556
ce3-Micro-OPC	In2	loess	61.0	6.802506370729441	6.6725442826876025	6.93246845877128	6.822184584044126	0.0001	0.00021481481481481484	1.006138415448422	0.08230000000000004	0.1060755555555556
ce3-Micro-OPC	In2	loess	62.0	6.803701296774236	6.672562978967757	6.9348396145807145	6.822184584044126	0.0001	0.00021481481481481484	1.006138415448422	0.08230000000000004	0.1060755555555556
ce3-Micro-OPC	In2	loess	63.0	6.804762970028761	6.672144716213479	6.937381223844042	6.822184584044126	0.0001	0.00021481481481481484	1.006138415448422	0.08230000000000004	0.1060755555555556
ce3-Micro-OPC	In2	loess	64.0	6.8056876682389245	6.671230013784972	6.940145322692877	6.822184584044126	0.0001	0.00021481481481481484	1.006138415448422	0.08230000000000004	0.1060755555555556
ce3-Micro-OPC	In2	loess	65.0	6.806471669150625	6.669759419736009	6.943183918565241	6.822184584044126	0.0001	0.00021481481481481484	1.006138415448422	0.08230000000000004	0.1060755555555556
ce3-Micro-OPC	In2	loess	66.0	6.807111250509769	6.6676748862106745	6.946547614808864	6.822184584044126	0.0001	0.00021481481481481484	1.006138415448422	0.08230000000000004	0.1060755555555556
ce3-Micro-OPC	In2	loess	67.0	6.807602690062261	6.664921167961639	6.950284212162883	6.822184584044126	0.0001	0.00021481481481481484	1.006138415448422	0.08230000000000004	0.1060755555555556
ce3-Micro-OPC	In2	loess	68.0	6.807942265554002	6.661447125960539	6.9544374051474644	6.822184584044126	0.0001	0.00021481481481481484	1.006138415448422	0.08230000000000004	0.1060755555555556
ce3-Micro-OPC	In2	loess	69.0	6.808126254730894	6.657206818258511	6.9590456912032765	6.822184584044126	0.0001	0.00021481481481481484	1.006138415448422	0.08230000000000004	0.1060755555555556
ce3-Micro-OPC	In2	loess	70.0	6.808150935338843	6.6521602813956475	6.964141589282039	6.822184584044126	0.0001	0.00021481481481481484	1.006138415448422	0.08230000000000004	0.1060755555555556
ce3-Micro-OPC	In2	loess	71.0	6.808012585123755	6.6462739444434495	6.969751225804061	6.822184584044126	0.0001	0.00021481481481481484	1.006138415448422	0.08230000000000004	0.1060755555555556
ce3-Micro-OPC	In2	loess	72.0	6.807707481831528	6.639520665698026	6.975894297965031	6.822184584044126	0.0001	0.00021481481481481484	1.006138415448422	0.08230000000000004	0.1060755555555556
ce3-Micro-OPC	In2	loess	73.0	6.80723190320807	6.631879428248576	6.982584378167564	6.822184584044126	0.0001	0.00021481481481481484	1.006138415448422	0.08230000000000004	0.1060755555555556
ce3-Micro-OPC	In2	loess	74.0	6.806582126999281	6.623334765586511	6.989829488412051	6.822184584044126	0.0001	0.00021481481481481484	1.006138415448422	0.08230000000000004	0.1060755555555556
ce3-Micro-OPC	In2	loess	75.0	6.805754430951066	6.61387600676159	6.997632855140543	6.822184584044126	0.0001	0.00021481481481481484	1.006138415448422	0.08230000000000004	0.1060755555555556
ce3-Micro-OPC	In2	loess	76.0	6.80474509280933	6.603496432081001	7.005993753537658	6.822184584044126	0.0001	0.00021481481481481484	1.006138415448422	0.08230000000000004	0.1060755555555556
ce3-Micro-OPC	In2	loess	77.0	6.803550390319973	6.592192418728688	7.014908361911258	6.822184584044126	0.0001	0.00021481481481481484	1.006138415448422	0.08230000000000004	0.1060755555555556
ce3-Micro-OPC	In2	loess	78.0	6.802166601228902	6.579962636568564	7.02437056588924	6.822184584044126	0.0001	0.00021481481481481484	1.006138415448422	0.08230000000000004	0.1060755555555556
ce3-Micro-OPC	In2	loess	79.0	6.800590003282016	6.56680733322459	7.034372673339442	6.822184584044126	0.0001	0.00021481481481481484	1.006138415448422	0.08230000000000004	0.1060755555555556
ce3-Micro-OPC	In2	loess	80.0	6.798816874225224	6.552727728292906	7.044906020157542	6.822184584044126	0.0001	0.00021481481481481484	1.006138415448422	0.08230000000000004	0.1060755555555556
ce3-Micro-OPC	In2	loess	81.0	6.796843491804426	6.537725521402274	7.055961462206577	6.822184584044126	0.0001	0.00021481481481481484	1.006138415448422	0.08230000000000004	0.1060755555555556
ce3-Micro-OPC	In2	loess	82.0	6.794666133765524	6.521802508403823	7.0675297591272255	6.822184584044126	0.0001	0.00021481481481481484	1.006138415448422	0.08230000000000004	0.1060755555555556
ce3-Micro-OPC	In2	HSB105	18.01	6.853305606060606
ce3-Micro-OPC	In2	HSB106	64.04	6.908626515151515
ce3-Micro-OPC	In2	HSB111	70.05	6.862821893939393
ce3-Micro-OPC	In2	HSB118	4.0	6.893020166666667
ce3-Micro-OPC	In2	HSB119	15.01	6.715886060606061
ce3-Micro-OPC	In2	HSB121	0.33	7.353689848484848
ce3-Micro-OPC	In2	HSB122	1.0	6.842034621212121
ce3-Micro-OPC	In2	HSB123	37.02	6.835124393939393
ce3-Micro-OPC	In2	HSB124	13.01	6.757585634920634
ce3-Micro-OPC	In2	HSB125	28.02	6.660147777777777
ce3-Micro-OPC	In2	HSB126	30.02	6.482586111111111
ce3-Micro-OPC	In2	HSB127	19.01	6.655045454545455
ce3-Micro-OPC	In2	HSB130	21.01	6.897047121212121
ce3-Micro-OPC	In2	HSB131	0.5	7.141409696969698
ce3-Micro-OPC	In2	HSB132	0.33	6.927495075757577
ce3-Micro-OPC	In2	HSB133	27.02	6.725609444444444
ce3-Micro-OPC	In2	HSB135	40.03	6.769347272727273
ce3-Micro-OPC	In2	HSB136	23.02	6.944552954545454
ce3-Micro-OPC	In2	HSB139	0.33	7.049756666666666
ce3-Micro-OPC	In2	HSB141	8.01	6.9933966666666665
ce3-Micro-OPC	In2	HSB142	22.02	6.43380909090909
ce3-Micro-OPC	In2	HSB143	2.0	6.664021969696971
ce3-Micro-OPC	In2	HSB144	40.03	6.749839469696969
ce3-Micro-OPC	In2	HSB145	36.02	6.8405050757575765
ce3-Micro-OPC	In2	HSB156	82.05	6.736324083333333
ce3-Micro-OPC	In2	HSB171	0.83	7.2153353703703695
ce3-Micro-OPC	In2	HSB172	3.0	6.834970454545455
ce3-Micro-OPC	In2	HSB173	3.0	7.0908404166666665
ce3-Micro-OPC	In2	HSB174	8.01	7.091287222222221
ce3-Micro-OPC	In2	HSB175	11.01	6.875567575757575
ce3-Micro-OPC	In2	HSB182	55.04	6.74750388888889
ce3-Micro-OPC	In2	HSB183	42.03	6.761021515151516
ce3-Micro-OPC	In2	HSB187	37.02	6.687923333333334
ni4-GI-5HT1b-MU-A4B2	GI	loess	1.0	9.087721804012078	8.917724173597895	9.257719434426262	9.327850110202917	0.0001	0.00021481481481481484	1.0209325242637113	0.0001	0.00021481481481481484
ni4-GI-5HT1b-MU-A4B2	GI	loess	2.0	9.115489312753066	8.96481222076225	9.266166404743883	9.327850110202917	0.0001	0.00021481481481481484	1.0209325242637113	0.0001	0.00021481481481481484
ni4-GI-5HT1b-MU-A4B2	GI	loess	3.0	9.141679303092733	9.00126224610825	9.282096360077215	9.327850110202917	0.0001	0.00021481481481481484	1.0209325242637113	0.0001	0.00021481481481481484
ni4-GI-5HT1b-MU-A4B2	GI	loess	4.0	9.16607069921595	9.027836487924418	9.304304910507483	9.327850110202917	0.0001	0.00021481481481481484	1.0209325242637113	0.0001	0.00021481481481481484
ni4-GI-5HT1b-MU-A4B2	GI	loess	5.0	9.188684652465339	9.046849444574466	9.330519860356212	9.327850110202917	0.0001	0.00021481481481481484	1.0209325242637113	0.0001	0.00021481481481481484
ni4-GI-5HT1b-MU-A4B2	GI	loess	6.0	9.20962450588658	9.060777957961655	9.358471053811506	9.327850110202917	0.0001	0.00021481481481481484	1.0209325242637113	0.0001	0.00021481481481481484
ni4-GI-5HT1b-MU-A4B2	GI	loess	7.0	9.228993602525353	9.071604977956342	9.386382227094364	9.327850110202917	0.0001	0.00021481481481481484	1.0209325242637113	0.0001	0.00021481481481481484
ni4-GI-5HT1b-MU-A4B2	GI	loess	8.0	9.246895285427337	9.080712742384732	9.413077828469943	9.327850110202917	0.0001	0.00021481481481481484	1.0209325242637113	0.0001	0.00021481481481481484
ni4-GI-5HT1b-MU-A4B2	GI	loess	9.0	9.263432897638213	9.089013651881656	9.43785214339477	9.327850110202917	0.0001	0.00021481481481481484	1.0209325242637113	0.0001	0.00021481481481481484
ni4-GI-5HT1b-MU-A4B2	GI	loess	10.0	9.278709782203663	9.097108862530598	9.460310701876727	9.327850110202917	0.0001	0.00021481481481481484	1.0209325242637113	0.0001	0.00021481481481481484
ni4-GI-5HT1b-MU-A4B2	GI	loess	11.0	9.292829282169363	9.105401774364717	9.480256789974009	9.327850110202917	0.0001	0.00021481481481481484	1.0209325242637113	0.0001	0.00021481481481481484
ni4-GI-5HT1b-MU-A4B2	GI	loess	12.0	9.305126180319279	9.114456059327042	9.495796301311517	9.327850110202917	0.0001	0.00021481481481481484	1.0209325242637113	0.0001	0.00021481481481481484
ni4-GI-5HT1b-MU-A4B2	GI	loess	13.0	9.31504152362456	9.123737283919521	9.506345763329598	9.327850110202917	0.0001	0.00021481481481481484	1.0209325242637113	0.0001	0.00021481481481481484
ni4-GI-5HT1b-MU-A4B2	GI	loess	14.0	9.322886743054088	9.131631454612211	9.514142031495965	9.327850110202917	0.0001	0.00021481481481481484	1.0209325242637113	0.0001	0.00021481481481481484
ni4-GI-5HT1b-MU-A4B2	GI	loess	15.0	9.328973351462755	9.136895552723471	9.52105115020204	9.327850110202917	0.0001	0.00021481481481481484	1.0209325242637113	0.0001	0.00021481481481481484
ni4-GI-5HT1b-MU-A4B2	GI	loess	16.0	9.333612861705456	9.139285485951671	9.52794023745924	9.327850110202917	0.0001	0.00021481481481481484	1.0209325242637113	0.0001	0.00021481481481481484
ni4-GI-5HT1b-MU-A4B2	GI	loess	17.0	9.337116786637079	9.139786691566345	9.534446881707813	9.327850110202917	0.0001	0.00021481481481481484	1.0209325242637113	0.0001	0.00021481481481481484
ni4-GI-5HT1b-MU-A4B2	GI	loess	18.0	9.339796639112524	9.140370694670043	9.539222583555006	9.327850110202917	0.0001	0.00021481481481481484	1.0209325242637113	0.0001	0.00021481481481481484
ni4-GI-5HT1b-MU-A4B2	GI	loess	19.0	9.341963931986676	9.1434183554175	9.540509508555852	9.327850110202917	0.0001	0.00021481481481481484	1.0209325242637113	0.0001	0.00021481481481481484
ni4-GI-5HT1b-MU-A4B2	GI	loess	20.0	9.344563405959397	9.153120387601472	9.536006424317321	9.327850110202917	0.0001	0.00021481481481481484	1.0209325242637113	0.0001	0.00021481481481481484
ni4-GI-5HT1b-MU-A4B2	GI	loess	21.0	9.347384164420612	9.1634648287401	9.531303500101124	9.327850110202917	0.0001	0.00021481481481481484	1.0209325242637113	0.0001	0.00021481481481481484
ni4-GI-5HT1b-MU-A4B2	GI	loess	22.0	9.348948031251073	9.166086852205103	9.531809210297043	9.327850110202917	0.0001	0.00021481481481481484	1.0209325242637113	0.0001	0.00021481481481481484
ni4-GI-5HT1b-MU-A4B2	GI	loess	23.0	9.347776735893323	9.162583165918798	9.532970305867847	9.327850110202917	0.0001	0.00021481481481481484	1.0209325242637113	0.0001	0.00021481481481481484
ni4-GI-5HT1b-MU-A4B2	GI	loess	24.0	9.34387410115673	9.158194549453874	9.529553652859587	9.327850110202917	0.0001	0.00021481481481481484	1.0209325242637113	0.0001	0.00021481481481481484
ni4-GI-5HT1b-MU-A4B2	GI	loess	25.0	9.3386058169202	9.153331629782123	9.523880004058277	9.327850110202917	0.0001	0.00021481481481481484	1.0209325242637113	0.0001	0.00021481481481481484
ni4-GI-5HT1b-MU-A4B2	GI	loess	26.0	9.332392270755935	9.147564353058426	9.517220188453445	9.327850110202917	0.0001	0.00021481481481481484	1.0209325242637113	0.0001	0.00021481481481481484
ni4-GI-5HT1b-MU-A4B2	GI	loess	27.0	9.325653359498915	9.141429334103666	9.509877384894164	9.327850110202917	0.0001	0.00021481481481481484	1.0209325242637113	0.0001	0.00021481481481481484
ni4-GI-5HT1b-MU-A4B2	GI	loess	28.0	9.318808979984137	9.136321463797618	9.501296496170657	9.327850110202917	0.0001	0.00021481481481481484	1.0209325242637113	0.0001	0.00021481481481481484
ni4-GI-5HT1b-MU-A4B2	GI	loess	29.0	9.311307358429454	9.13275530664473	9.489859410214178	9.327850110202917	0.0001	0.00021481481481481484	1.0209325242637113	0.0001	0.00021481481481481484
ni4-GI-5HT1b-MU-A4B2	GI	loess	30.0	9.302526816032136	9.129330727670434	9.47572290439384	9.327850110202917	0.0001	0.00021481481481481484	1.0209325242637113	0.0001	0.00021481481481481484
ni4-GI-5HT1b-MU-A4B2	GI	loess	31.0	9.292901872587276	9.124892641141457	9.460911104033094	9.327850110202917	0.0001	0.00021481481481481484	1.0209325242637113	0.0001	0.00021481481481481484
ni4-GI-5HT1b-MU-A4B2	GI	loess	32.0	9.282867453586016	9.118522791362972	9.44721211580906	9.327850110202917	0.0001	0.00021481481481481484	1.0209325242637113	0.0001	0.00021481481481481484
ni4-GI-5HT1b-MU-A4B2	GI	loess	33.0	9.27285848451949	9.109841578254187	9.435875390784794	9.327850110202917	0.0001	0.00021481481481481484	1.0209325242637113	0.0001	0.00021481481481481484
ni4-GI-5HT1b-MU-A4B2	GI	loess	34.0	9.263309890878837	9.099227878720406	9.427391903037268	9.327850110202917	0.0001	0.00021481481481481484	1.0209325242637113	0.0001	0.00021481481481481484
ni4-GI-5HT1b-MU-A4B2	GI	loess	35.0	9.254656598155197	9.087808470195467	9.421504726114927	9.327850110202917	0.0001	0.00021481481481481484	1.0209325242637113	0.0001	0.00021481481481481484
ni4-GI-5HT1b-MU-A4B2	GI	loess	36.0	9.247333531839708	9.077198723577409	9.417468340102007	9.327850110202917	0.0001	0.00021481481481481484	1.0209325242637113	0.0001	0.00021481481481481484
ni4-GI-5HT1b-MU-A4B2	GI	loess	37.0	9.24177561742351	9.06911919098685	9.41443204386017	9.327850110202917	0.0001	0.00021481481481481484	1.0209325242637113	0.0001	0.00021481481481481484
ni4-GI-5HT1b-MU-A4B2	GI	loess	38.0	9.237278644246773	9.062917860702068	9.411639427791478	9.327850110202917	0.0001	0.00021481481481481484	1.0209325242637113	0.0001	0.00021481481481481484
ni4-GI-5HT1b-MU-A4B2	GI	loess	39.0	9.232754126027611	9.056735576282952	9.408772675772271	9.327850110202917	0.0001	0.00021481481481481484	1.0209325242637113	0.0001	0.00021481481481481484
ni4-GI-5HT1b-MU-A4B2	GI	loess	40.0	9.22819147083022	9.050544461354995	9.405838480305444	9.327850110202917	0.0001	0.00021481481481481484	1.0209325242637113	0.0001	0.00021481481481481484
ni4-GI-5HT1b-MU-A4B2	GI	loess	41.0	9.223580531489665	9.044307029257139	9.40285403372219	9.327850110202917	0.0001	0.00021481481481481484	1.0209325242637113	0.0001	0.00021481481481481484
ni4-GI-5HT1b-MU-A4B2	GI	loess	42.0	9.218911160841005	9.037982976344713	9.399839345337297	9.327850110202917	0.0001	0.00021481481481481484	1.0209325242637113	0.0001	0.00021481481481481484
ni4-GI-5HT1b-MU-A4B2	GI	loess	43.0	9.214173211719302	9.031535248947408	9.396811174491196	9.327850110202917	0.0001	0.00021481481481481484	1.0209325242637113	0.0001	0.00021481481481481484
ni4-GI-5HT1b-MU-A4B2	GI	loess	44.0	9.209356536959623	9.02493467070375	9.393778403215496	9.327850110202917	0.0001	0.00021481481481481484	1.0209325242637113	0.0001	0.00021481481481481484
ni4-GI-5HT1b-MU-A4B2	GI	loess	45.0	9.204450989397031	9.018163176465817	9.390738802328245	9.327850110202917	0.0001	0.00021481481481481484	1.0209325242637113	0.0001	0.00021481481481481484
ni4-GI-5HT1b-MU-A4B2	GI	loess	46.0	9.199446421866586	9.011215690841016	9.387677152892156	9.327850110202917	0.0001	0.00021481481481481484	1.0209325242637113	0.0001	0.00021481481481481484
ni4-GI-5HT1b-MU-A4B2	GI	loess	47.0	9.194332687203357	9.004100710620714	9.384564663786	9.327850110202917	0.0001	0.00021481481481481484	1.0209325242637113	0.0001	0.00021481481481481484
ni4-GI-5HT1b-MU-A4B2	GI	loess	48.0	9.189099638242398	8.996839686974687	9.38135958951011	9.327850110202917	0.0001	0.00021481481481481484	1.0209325242637113	0.0001	0.00021481481481481484
ni4-GI-5HT1b-MU-A4B2	GI	loess	49.0	9.18373712781878	8.989465337737359	9.378008917900202	9.327850110202917	0.0001	0.00021481481481481484	1.0209325242637113	0.0001	0.00021481481481481484
ni4-GI-5HT1b-MU-A4B2	GI	loess	50.0	9.178235008767562	8.98201903684761	9.374450980687513	9.327850110202917	0.0001	0.00021481481481481484	1.0209325242637113	0.0001	0.00021481481481481484
ni4-GI-5HT1b-MU-A4B2	GI	loess	51.0	9.172583133923808	8.974547417638126	9.37061885020949	9.327850110202917	0.0001	0.00021481481481481484	1.0209325242637113	0.0001	0.00021481481481481484
ni4-GI-5HT1b-MU-A4B2	GI	loess	52.0	9.16677135612258	8.967098287228835	9.366444425016324	9.327850110202917	0.0001	0.00021481481481481484	1.0209325242637113	0.0001	0.00021481481481481484
ni4-GI-5HT1b-MU-A4B2	GI	loess	53.0	9.160789528198944	8.959715885003648	9.361863171394239	9.327850110202917	0.0001	0.00021481481481481484	1.0209325242637113	0.0001	0.00021481481481481484
ni4-GI-5HT1b-MU-A4B2	GI	loess	54.0	9.154627502987958	8.952435437196042	9.356819568779875	9.327850110202917	0.0001	0.00021481481481481484	1.0209325242637113	0.0001	0.00021481481481481484
ni4-GI-5HT1b-MU-A4B2	GI	loess	55.0	9.14827513332469	8.945276872492483	9.351273394156896	9.327850110202917	0.0001	0.00021481481481481484	1.0209325242637113	0.0001	0.00021481481481481484
ni4-GI-5HT1b-MU-A4B2	GI	loess	56.0	9.141770020218853	8.938137355823583	9.345402684614124	9.327850110202917	0.0001	0.00021481481481481484	1.0209325242637113	0.0001	0.00021481481481481484
ni4-GI-5HT1b-MU-A4B2	GI	loess	57.0	9.135162377696453	8.930857022325378	9.339467733067528	9.327850110202917	0.0001	0.00021481481481481484	1.0209325242637113	0.0001	0.00021481481481481484
ni4-GI-5HT1b-MU-A4B2	GI	loess	58.0	9.128449280501322	8.923373235691848	9.333525325310795	9.327850110202917	0.0001	0.00021481481481481484	1.0209325242637113	0.0001	0.00021481481481481484
ni4-GI-5HT1b-MU-A4B2	GI	loess	59.0	9.121627722385403	8.915616631528295	9.327638813242512	9.327850110202917	0.0001	0.00021481481481481484	1.0209325242637113	0.0001	0.00021481481481481484
ni4-GI-5HT1b-MU-A4B2	GI	loess	60.0	9.114694697100639	8.907511270847662	9.321878123353615	9.327850110202917	0.0001	0.00021481481481481484	1.0209325242637113	0.0001	0.00021481481481481484
ni4-GI-5HT1b-MU-A4B2	GI	loess	61.0	9.107647198398972	8.898975253326299	9.316319143471645	9.327850110202917	0.0001	0.00021481481481481484	1.0209325242637113	0.0001	0.00021481481481481484
ni4-GI-5HT1b-MU-A4B2	GI	loess	62.0	9.100482220032342	8.889921676857421	9.311042763207263	9.327850110202917	0.0001	0.00021481481481481484	1.0209325242637113	0.0001	0.00021481481481481484
ni4-GI-5HT1b-MU-A4B2	GI	loess	63.0	9.093196755752693	8.88025997247427	9.306133539031116	9.327850110202917	0.0001	0.00021481481481481484	1.0209325242637113	0.0001	0.00021481481481481484
ni4-GI-5HT1b-MU-A4B2	GI	loess	64.0	9.085787799311971	8.869897606198244	9.301677992425699	9.327850110202917	0.0001	0.00021481481481481484	1.0209325242637113	0.0001	0.00021481481481481484
ni4-GI-5HT1b-MU-A4B2	GI	loess	65.0	9.078252344462111	8.858742090122211	9.297762598802011	9.327850110202917	0.0001	0.00021481481481481484	1.0209325242637113	0.0001	0.00021481481481481484
ni4-GI-5HT1b-MU-A4B2	GI	loess	66.0	9.07058738495506	8.846703190798475	9.294471579111644	9.327850110202917	0.0001	0.00021481481481481484	1.0209325242637113	0.0001	0.00021481481481481484
ni4-GI-5HT1b-MU-A4B2	GI	loess	67.0	9.062789914542757	8.833695174751552	9.29188465433396	9.327850110202917	0.0001	0.00021481481481481484	1.0209325242637113	0.0001	0.00021481481481481484
ni4-GI-5HT1b-MU-A4B2	GI	loess	68.0	9.054856926977148	8.819638901603321	9.290074952350976	9.327850110202917	0.0001	0.00021481481481481484	1.0209325242637113	0.0001	0.00021481481481481484
ni4-GI-5HT1b-MU-A4B2	GI	loess	69.0	9.046785416010168	8.8044635755991	9.289107256421238	9.327850110202917	0.0001	0.00021481481481481484	1.0209325242637113	0.0001	0.00021481481481481484
ni4-GI-5HT1b-MU-A4B2	GI	loess	70.0	9.038572375393766	8.788108000267645	9.289036750519887	9.327850110202917	0.0001	0.00021481481481481484	1.0209325242637113	0.0001	0.00021481481481481484
ni4-GI-5HT1b-MU-A4B2	GI	loess	71.0	9.030214798879882	8.770521243223063	9.289908354536701	9.327850110202917	0.0001	0.00021481481481481484	1.0209325242637113	0.0001	0.00021481481481481484
ni4-GI-5HT1b-MU-A4B2	GI	loess	72.0	9.021709680220457	8.751662695080762	9.291756665360152	9.327850110202917	0.0001	0.00021481481481481484	1.0209325242637113	0.0001	0.00021481481481481484
ni4-GI-5HT1b-MU-A4B2	GI	loess	73.0	9.013054013167435	8.73150158065092	9.29460644568395	9.327850110202917	0.0001	0.00021481481481481484	1.0209325242637113	0.0001	0.00021481481481481484
ni4-GI-5HT1b-MU-A4B2	GI	loess	74.0	9.004244791472757	8.71001603667522	9.298473546270294	9.327850110202917	0.0001	0.00021481481481481484	1.0209325242637113	0.0001	0.00021481481481481484
ni4-GI-5HT1b-MU-A4B2	GI	loess	75.0	8.995279008888366	8.687191899821546	9.303366117955186	9.327850110202917	0.0001	0.00021481481481481484	1.0209325242637113	0.0001	0.00021481481481481484
ni4-GI-5HT1b-MU-A4B2	GI	loess	76.0	8.9861536591662	8.663021351043145	9.309285967289256	9.327850110202917	0.0001	0.00021481481481481484	1.0209325242637113	0.0001	0.00021481481481481484
ni4-GI-5HT1b-MU-A4B2	GI	loess	77.0	8.976865736058206	8.637501543753372	9.316229928363041	9.327850110202917	0.0001	0.00021481481481481484	1.0209325242637113	0.0001	0.00021481481481481484
ni4-GI-5HT1b-MU-A4B2	GI	loess	78.0	8.96741223331633	8.610633312577496	9.324191154055162	9.327850110202917	0.0001	0.00021481481481481484	1.0209325242637113	0.0001	0.00021481481481481484
ni4-GI-5HT1b-MU-A4B2	GI	loess	79.0	8.957790144692499	8.582420025450793	9.333160263934206	9.327850110202917	0.0001	0.00021481481481481484	1.0209325242637113	0.0001	0.00021481481481481484
ni4-GI-5HT1b-MU-A4B2	GI	loess	80.0	8.94799646393867	8.552866610943093	9.343126316934248	9.327850110202917	0.0001	0.00021481481481481484	1.0209325242637113	0.0001	0.00021481481481481484
ni4-GI-5HT1b-MU-A4B2	GI	loess	81.0	8.93802818480678	8.521978768382404	9.354077601231158	9.327850110202917	0.0001	0.00021481481481481484	1.0209325242637113	0.0001	0.00021481481481481484
ni4-GI-5HT1b-MU-A4B2	GI	loess	82.0	8.92788230104877	8.489762351594917	9.366002250502623	9.327850110202917	0.0001	0.00021481481481481484	1.0209325242637113	0.0001	0.00021481481481481484
ni4-GI-5HT1b-MU-A4B2	GI	HSB105	18.01	8.869589580721001
ni4-GI-5HT1b-MU-A4B2	GI	HSB106	64.04	9.103484083072104
ni4-GI-5HT1b-MU-A4B2	GI	HSB111	70.05	9.032561763322882
ni4-GI-5HT1b-MU-A4B2	GI	HSB118	4.0	9.149271905172409
ni4-GI-5HT1b-MU-A4B2	GI	HSB119	15.01	9.436390611285269
ni4-GI-5HT1b-MU-A4B2	GI	HSB121	0.33	8.739602492163007
ni4-GI-5HT1b-MU-A4B2	GI	HSB122	1.0	9.549807950626958
ni4-GI-5HT1b-MU-A4B2	GI	HSB123	37.02	9.323097178683385
ni4-GI-5HT1b-MU-A4B2	GI	HSB124	13.01	9.543000697865352
ni4-GI-5HT1b-MU-A4B2	GI	HSB125	28.02	9.444188002873561
ni4-GI-5HT1b-MU-A4B2	GI	HSB126	30.02	9.404036112479476
ni4-GI-5HT1b-MU-A4B2	GI	HSB127	19.01	9.492046206896553
ni4-GI-5HT1b-MU-A4B2	GI	HSB130	21.01	9.302058526645771
ni4-GI-5HT1b-MU-A4B2	GI	HSB131	0.5	8.748714145768023
ni4-GI-5HT1b-MU-A4B2	GI	HSB132	0.33	9.405887856583071
ni4-GI-5HT1b-MU-A4B2	GI	HSB133	27.02	9.335129798850575
ni4-GI-5HT1b-MU-A4B2	GI	HSB135	40.03	9.147487456896553
ni4-GI-5HT1b-MU-A4B2	GI	HSB136	23.02	9.232373271943574
ni4-GI-5HT1b-MU-A4B2	GI	HSB139	0.33	9.333384694357367
ni4-GI-5HT1b-MU-A4B2	GI	HSB141	8.01	9.062416653605016
ni4-GI-5HT1b-MU-A4B2	GI	HSB142	22.02	9.455002386363638
ni4-GI-5HT1b-MU-A4B2	GI	HSB143	2.0	8.52338579937304
ni4-GI-5HT1b-MU-A4B2	GI	HSB144	40.03	9.149118244514103
ni4-GI-5HT1b-MU-A4B2	GI	HSB145	36.02	9.303360340909087
ni4-GI-5HT1b-MU-A4B2	GI	HSB156	82.05	8.90607234482758
ni4-GI-5HT1b-MU-A4B2	GI	HSB171	0.83	9.314814904214563
ni4-GI-5HT1b-MU-A4B2	GI	HSB172	3.0	8.77718603448276
ni4-GI-5HT1b-MU-A4B2	GI	HSB173	3.0	9.29160036637931
ni4-GI-5HT1b-MU-A4B2	GI	HSB174	8.01	9.41787622605364
ni4-GI-5HT1b-MU-A4B2	GI	HSB175	11.01	9.48219881661442
ni4-GI-5HT1b-MU-A4B2	GI	HSB182	55.04	9.28315091954023
ni4-GI-5HT1b-MU-A4B2	GI	HSB183	42.03	9.274611630094043
ni4-GI-5HT1b-MU-A4B2	GI	HSB187	37.02	8.952737174764891
ni4-GI-5HT1b-MU-A4B2	5HT1b	loess	1.0	5.361358316843088	4.916939321446364	5.805777312239812	6.9538431192303705	0.005600000000000049	0.00984242424242433	1.108634989283883	0.0001	0.00021481481481481484
ni4-GI-5HT1b-MU-A4B2	5HT1b	loess	2.0	5.469365015885208	5.075455043794965	5.86327498797545	6.9538431192303705	0.005600000000000049	0.00984242424242433	1.108634989283883	0.0001	0.00021481481481481484
ni4-GI-5HT1b-MU-A4B2	5HT1b	loess	3.0	5.575302027286004	5.208214514068515	5.942389540503494	6.9538431192303705	0.005600000000000049	0.00984242424242433	1.108634989283883	0.0001	0.00021481481481481484
ni4-GI-5HT1b-MU-A4B2	5HT1b	loess	4.0	5.679666398442167	5.318285424119389	6.041047372764946	6.9538431192303705	0.005600000000000049	0.00984242424242433	1.108634989283883	0.0001	0.00021481481481481484
ni4-GI-5HT1b-MU-A4B2	5HT1b	loess	5.0	5.782781644585403	5.411986707919697	6.153576581251109	6.9538431192303705	0.005600000000000049	0.00984242424242433	1.108634989283883	0.0001	0.00021481481481481484
ni4-GI-5HT1b-MU-A4B2	5HT1b	loess	6.0	5.884053175165498	5.494928731866513	6.273177618464483	6.9538431192303705	0.005600000000000049	0.00984242424242433	1.108634989283883	0.0001	0.00021481481481481484
ni4-GI-5HT1b-MU-A4B2	5HT1b	loess	7.0	5.982886399632249	5.571430697294435	6.394342101970063	6.9538431192303705	0.005600000000000049	0.00984242424242433	1.108634989283883	0.0001	0.00021481481481481484
ni4-GI-5HT1b-MU-A4B2	5HT1b	loess	8.0	6.078686727435448	5.644241384570801	6.513132070300095	6.9538431192303705	0.005600000000000049	0.00984242424242433	1.108634989283883	0.0001	0.00021481481481481484
ni4-GI-5HT1b-MU-A4B2	5HT1b	loess	9.0	6.170859568024886	5.714881294750576	6.626837841299196	6.9538431192303705	0.005600000000000049	0.00984242424242433	1.108634989283883	0.0001	0.00021481481481481484
ni4-GI-5HT1b-MU-A4B2	5HT1b	loess	10.0	6.258810330850359	5.784057252895157	6.733563408805561	6.9538431192303705	0.005600000000000049	0.00984242424242433	1.108634989283883	0.0001	0.00021481481481481484
ni4-GI-5HT1b-MU-A4B2	5HT1b	loess	11.0	6.341944425361656	5.851959097182028	6.831929753541284	6.9538431192303705	0.005600000000000049	0.00984242424242433	1.108634989283883	0.0001	0.00021481481481481484
ni4-GI-5HT1b-MU-A4B2	5HT1b	loess	12.0	6.42639950047608	5.927937119458844	6.9248618814933165	6.9538431192303705	0.005600000000000049	0.00984242424242433	1.108634989283883	0.0001	0.00021481481481481484
ni4-GI-5HT1b-MU-A4B2	5HT1b	loess	13.0	6.516656064121482	6.016535928224848	7.016776200018115	6.9538431192303705	0.005600000000000049	0.00984242424242433	1.108634989283883	0.0001	0.00021481481481481484
ni4-GI-5HT1b-MU-A4B2	5HT1b	loess	14.0	6.609196338909195	6.1092041746269	7.10918850319149	6.9538431192303705	0.005600000000000049	0.00984242424242433	1.108634989283883	0.0001	0.00021481481481481484
ni4-GI-5HT1b-MU-A4B2	5HT1b	loess	15.0	6.700501811825403	6.198359386982496	7.202644236668311	6.9538431192303705	0.005600000000000049	0.00984242424242433	1.108634989283883	0.0001	0.00021481481481481484
ni4-GI-5HT1b-MU-A4B2	5HT1b	loess	16.0	6.787053969856279	6.27903055270532	7.295077387007238	6.9538431192303705	0.005600000000000049	0.00984242424242433	1.108634989283883	0.0001	0.00021481481481481484
ni4-GI-5HT1b-MU-A4B2	5HT1b	loess	17.0	6.865334299988006	6.349460976346908	7.381207623629104	6.9538431192303705	0.005600000000000049	0.00984242424242433	1.108634989283883	0.0001	0.00021481481481481484
ni4-GI-5HT1b-MU-A4B2	5HT1b	loess	18.0	6.931824289206757	6.410471858180305	7.453176720233209	6.9538431192303705	0.005600000000000049	0.00984242424242433	1.108634989283883	0.0001	0.00021481481481481484
ni4-GI-5HT1b-MU-A4B2	5HT1b	loess	19.0	6.983005424498711	6.463954509116218	7.502056339881205	6.9538431192303705	0.005600000000000049	0.00984242424242433	1.108634989283883	0.0001	0.00021481481481481484
ni4-GI-5HT1b-MU-A4B2	5HT1b	loess	20.0	7.015126464333724	6.514643524147712	7.5156094045197355	6.9538431192303705	0.005600000000000049	0.00984242424242433	1.108634989283883	0.0001	0.00021481481481481484
ni4-GI-5HT1b-MU-A4B2	5HT1b	loess	21.0	7.032715410726087	6.551901377036202	7.513529444415973	6.9538431192303705	0.005600000000000049	0.00984242424242433	1.108634989283883	0.0001	0.00021481481481481484
ni4-GI-5HT1b-MU-A4B2	5HT1b	loess	22.0	7.044811792093267	6.566764061129775	7.522859523056758	6.9538431192303705	0.005600000000000049	0.00984242424242433	1.108634989283883	0.0001	0.00021481481481481484
ni4-GI-5HT1b-MU-A4B2	5HT1b	loess	23.0	7.060455369902687	6.576310149045864	7.544600590759511	6.9538431192303705	0.005600000000000049	0.00984242424242433	1.108634989283883	0.0001	0.00021481481481481484
ni4-GI-5HT1b-MU-A4B2	5HT1b	loess	24.0	7.076954018345276	6.591538312064863	7.56236972462569	6.9538431192303705	0.005600000000000049	0.00984242424242433	1.108634989283883	0.0001	0.00021481481481481484
ni4-GI-5HT1b-MU-A4B2	5HT1b	loess	25.0	7.085720409586373	6.6013644340340285	7.570076385138718	6.9538431192303705	0.005600000000000049	0.00984242424242433	1.108634989283883	0.0001	0.00021481481481481484
ni4-GI-5HT1b-MU-A4B2	5HT1b	loess	26.0	7.088240778116555	6.605051469511097	7.571430086722013	6.9538431192303705	0.005600000000000049	0.00984242424242433	1.108634989283883	0.0001	0.00021481481481481484
ni4-GI-5HT1b-MU-A4B2	5HT1b	loess	27.0	7.086005741400555	6.60439516780243	7.567616314998681	6.9538431192303705	0.005600000000000049	0.00984242424242433	1.108634989283883	0.0001	0.00021481481481481484
ni4-GI-5HT1b-MU-A4B2	5HT1b	loess	28.0	7.080505916903108	6.603435039982872	7.557576793823343	6.9538431192303705	0.005600000000000049	0.00984242424242433	1.108634989283883	0.0001	0.00021481481481481484
ni4-GI-5HT1b-MU-A4B2	5HT1b	loess	29.0	7.068369457844104	6.6015869310120685	7.535151984676139	6.9538431192303705	0.005600000000000049	0.00984242424242433	1.108634989283883	0.0001	0.00021481481481481484
ni4-GI-5HT1b-MU-A4B2	5HT1b	loess	30.0	7.046319818137905	6.593539203438654	7.499100432837157	6.9538431192303705	0.005600000000000049	0.00984242424242433	1.108634989283883	0.0001	0.00021481481481481484
ni4-GI-5HT1b-MU-A4B2	5HT1b	loess	31.0	7.016601985510677	6.577381193581941	7.455822777439414	6.9538431192303705	0.005600000000000049	0.00984242424242433	1.108634989283883	0.0001	0.00021481481481481484
ni4-GI-5HT1b-MU-A4B2	5HT1b	loess	32.0	6.9814630233012585	6.55182238945225	7.411103657150267	6.9538431192303705	0.005600000000000049	0.00984242424242433	1.108634989283883	0.0001	0.00021481481481481484
ni4-GI-5HT1b-MU-A4B2	5HT1b	loess	33.0	6.943149994848483	6.516980468022749	7.369319521674217	6.9538431192303705	0.005600000000000049	0.00984242424242433	1.108634989283883	0.0001	0.00021481481481481484
ni4-GI-5HT1b-MU-A4B2	5HT1b	loess	34.0	6.903909963491186	6.474955966729834	7.332863960252538	6.9538431192303705	0.005600000000000049	0.00984242424242433	1.108634989283883	0.0001	0.00021481481481481484
ni4-GI-5HT1b-MU-A4B2	5HT1b	loess	35.0	6.8659899925682035	6.4298046338015755	7.3021753513348315	6.9538431192303705	0.005600000000000049	0.00984242424242433	1.108634989283883	0.0001	0.00021481481481481484
ni4-GI-5HT1b-MU-A4B2	5HT1b	loess	36.0	6.83163714541837	6.386859530661474	7.276414760175267	6.9538431192303705	0.005600000000000049	0.00984242424242433	1.108634989283883	0.0001	0.00021481481481481484
ni4-GI-5HT1b-MU-A4B2	5HT1b	loess	37.0	6.803098485380524	6.3517286904085655	7.254468280352482	6.9538431192303705	0.005600000000000049	0.00984242424242433	1.108634989283883	0.0001	0.00021481481481481484
ni4-GI-5HT1b-MU-A4B2	5HT1b	loess	38.0	6.77786577919317	6.3220403416813165	7.233691216705023	6.9538431192303705	0.005600000000000049	0.00984242424242433	1.108634989283883	0.0001	0.00021481481481481484
ni4-GI-5HT1b-MU-A4B2	5HT1b	loess	39.0	6.751678525057375	6.2915192460243725	7.211837804090378	6.9538431192303705	0.005600000000000049	0.00984242424242433	1.108634989283883	0.0001	0.00021481481481481484
ni4-GI-5HT1b-MU-A4B2	5HT1b	loess	40.0	6.724697309735441	6.260280804082638	7.189113815388244	6.9538431192303705	0.005600000000000049	0.00984242424242433	1.108634989283883	0.0001	0.00021481481481481484
ni4-GI-5HT1b-MU-A4B2	5HT1b	loess	41.0	6.697084561562355	6.228415971480733	7.165753151643977	6.9538431192303705	0.005600000000000049	0.00984242424242433	1.108634989283883	0.0001	0.00021481481481481484
ni4-GI-5HT1b-MU-A4B2	5HT1b	loess	42.0	6.66900270887311	6.196008339499323	7.141997078246898	6.9538431192303705	0.005600000000000049	0.00984242424242433	1.108634989283883	0.0001	0.00021481481481481484
ni4-GI-5HT1b-MU-A4B2	5HT1b	loess	43.0	6.640614180002693	6.163149995715938	7.118078364289448	6.9538431192303705	0.005600000000000049	0.00984242424242433	1.108634989283883	0.0001	0.00021481481481481484
ni4-GI-5HT1b-MU-A4B2	5HT1b	loess	44.0	6.612081403286095	6.129953621087397	7.094209185484793	6.9538431192303705	0.005600000000000049	0.00984242424242433	1.108634989283883	0.0001	0.00021481481481481484
ni4-GI-5HT1b-MU-A4B2	5HT1b	loess	45.0	6.583566807058304	6.0965609442363755	7.0705726698802325	6.9538431192303705	0.005600000000000049	0.00984242424242433	1.108634989283883	0.0001	0.00021481481481481484
ni4-GI-5HT1b-MU-A4B2	5HT1b	loess	46.0	6.5552328196543135	6.063147652458977	7.04731798684965	6.9538431192303705	0.005600000000000049	0.00984242424242433	1.108634989283883	0.0001	0.00021481481481481484
ni4-GI-5HT1b-MU-A4B2	5HT1b	loess	47.0	6.527241869409109	6.029924914347966	7.024558824470253	6.9538431192303705	0.005600000000000049	0.00984242424242433	1.108634989283883	0.0001	0.00021481481481481484
ni4-GI-5HT1b-MU-A4B2	5HT1b	loess	48.0	6.499756384657682	5.997137764684903	7.002375004630461	6.9538431192303705	0.005600000000000049	0.00984242424242433	1.108634989283883	0.0001	0.00021481481481481484
ni4-GI-5HT1b-MU-A4B2	5HT1b	loess	49.0	6.472938793735024	5.965060692307646	6.980816895162401	6.9538431192303705	0.005600000000000049	0.00984242424242433	1.108634989283883	0.0001	0.00021481481481481484
ni4-GI-5HT1b-MU-A4B2	5HT1b	loess	50.0	6.446951524976121	5.9339908154121295	6.959912234540112	6.9538431192303705	0.005600000000000049	0.00984242424242433	1.108634989283883	0.0001	0.00021481481481481484
ni4-GI-5HT1b-MU-A4B2	5HT1b	loess	51.0	6.421957006715965	5.904239001647754	6.939675011784175	6.9538431192303705	0.005600000000000049	0.00984242424242433	1.108634989283883	0.0001	0.00021481481481481484
ni4-GI-5HT1b-MU-A4B2	5HT1b	loess	52.0	6.398117667289545	5.876119187255819	6.92011614732327	6.9538431192303705	0.005600000000000049	0.00984242424242433	1.108634989283883	0.0001	0.00021481481481481484
ni4-GI-5HT1b-MU-A4B2	5HT1b	loess	53.0	6.375595935031849	5.849935981467246	6.901255888596452	6.9538431192303705	0.005600000000000049	0.00984242424242433	1.108634989283883	0.0001	0.00021481481481481484
ni4-GI-5HT1b-MU-A4B2	5HT1b	loess	54.0	6.35455423827787	5.82597043074184	6.883138045813899	6.9538431192303705	0.005600000000000049	0.00984242424242433	1.108634989283883	0.0001	0.00021481481481481484
ni4-GI-5HT1b-MU-A4B2	5HT1b	loess	55.0	6.335155005362593	5.804463589685044	6.865846421040143	6.9538431192303705	0.005600000000000049	0.00984242424242433	1.108634989283883	0.0001	0.00021481481481481484
ni4-GI-5HT1b-MU-A4B2	5HT1b	loess	56.0	6.316860761941444	5.7845108467101936	6.849210677172695	6.9538431192303705	0.005600000000000049	0.00984242424242433	1.108634989283883	0.0001	0.00021481481481481484
ni4-GI-5HT1b-MU-A4B2	5HT1b	loess	57.0	6.298924203802135	5.764815695542551	6.833032712061718	6.9538431192303705	0.005600000000000049	0.00984242424242433	1.108634989283883	0.0001	0.00021481481481481484
ni4-GI-5HT1b-MU-A4B2	5HT1b	loess	58.0	6.281362948083054	5.745239652763545	6.817486243402564	6.9538431192303705	0.005600000000000049	0.00984242424242433	1.108634989283883	0.0001	0.00021481481481481484
ni4-GI-5HT1b-MU-A4B2	5HT1b	loess	59.0	6.264195788728909	5.725628034482963	6.802763542974855	6.9538431192303705	0.005600000000000049	0.00984242424242433	1.108634989283883	0.0001	0.00021481481481481484
ni4-GI-5HT1b-MU-A4B2	5HT1b	loess	60.0	6.247441519684399	5.705808969078463	6.789074070290335	6.9538431192303705	0.005600000000000049	0.00984242424242433	1.108634989283883	0.0001	0.00021481481481481484
ni4-GI-5HT1b-MU-A4B2	5HT1b	loess	61.0	6.2311189348942335	5.6855950004092	6.776642869379267	6.9538431192303705	0.005600000000000049	0.00984242424242433	1.108634989283883	0.0001	0.00021481481481481484
ni4-GI-5HT1b-MU-A4B2	5HT1b	loess	62.0	6.215246828303109	5.664785596343613	6.765708060262606	6.9538431192303705	0.005600000000000049	0.00984242424242433	1.108634989283883	0.0001	0.00021481481481481484
ni4-GI-5HT1b-MU-A4B2	5HT1b	loess	63.0	6.199843993855734	5.643170638603419	6.75651734910805	6.9538431192303705	0.005600000000000049	0.00984242424242433	1.108634989283883	0.0001	0.00021481481481481484
ni4-GI-5HT1b-MU-A4B2	5HT1b	loess	64.0	6.184929225496814	5.620534871847034	6.749323579146593	6.9538431192303705	0.005600000000000049	0.00984242424242433	1.108634989283883	0.0001	0.00021481481481481484
ni4-GI-5HT1b-MU-A4B2	5HT1b	loess	65.0	6.170521317171047	5.596663161175961	6.744379473166132	6.9538431192303705	0.005600000000000049	0.00984242424242433	1.108634989283883	0.0001	0.00021481481481481484
ni4-GI-5HT1b-MU-A4B2	5HT1b	loess	66.0	6.156639062823141	5.571346265447934	6.741931860198347	6.9538431192303705	0.005600000000000049	0.00984242424242433	1.108634989283883	0.0001	0.00021481481481481484
ni4-GI-5HT1b-MU-A4B2	5HT1b	loess	67.0	6.143301256397798	5.544386707644265	6.742215805151331	6.9538431192303705	0.005600000000000049	0.00984242424242433	1.108634989283883	0.0001	0.00021481481481481484
ni4-GI-5HT1b-MU-A4B2	5HT1b	loess	68.0	6.130526691839722	5.515604246855361	6.745449136824083	6.9538431192303705	0.005600000000000049	0.00984242424242433	1.108634989283883	0.0001	0.00021481481481481484
ni4-GI-5HT1b-MU-A4B2	5HT1b	loess	69.0	6.118334163093617	5.4848404572355385	6.751827868951695	6.9538431192303705	0.005600000000000049	0.00984242424242433	1.108634989283883	0.0001	0.00021481481481481484
ni4-GI-5HT1b-MU-A4B2	5HT1b	loess	70.0	6.106742464104186	5.451962008017713	6.761522920190659	6.9538431192303705	0.005600000000000049	0.00984242424242433	1.108634989283883	0.0001	0.00021481481481481484
ni4-GI-5HT1b-MU-A4B2	5HT1b	loess	71.0	6.095770388816135	5.416862401482343	6.774678376149926	6.9538431192303705	0.005600000000000049	0.00984242424242433	1.108634989283883	0.0001	0.00021481481481481484
ni4-GI-5HT1b-MU-A4B2	5HT1b	loess	72.0	6.085436731174162	5.379462126979419	6.791411335368904	6.9538431192303705	0.005600000000000049	0.00984242424242433	1.108634989283883	0.0001	0.00021481481481481484
ni4-GI-5HT1b-MU-A4B2	5HT1b	loess	73.0	6.0757602851229775	5.339707383058212	6.811813187187743	6.9538431192303705	0.005600000000000049	0.00984242424242433	1.108634989283883	0.0001	0.00021481481481481484
ni4-GI-5HT1b-MU-A4B2	5HT1b	loess	74.0	6.066759844607282	5.297567666425954	6.83595202278861	6.9538431192303705	0.005600000000000049	0.00984242424242433	1.108634989283883	0.0001	0.00021481481481481484
ni4-GI-5HT1b-MU-A4B2	5HT1b	loess	75.0	6.058454203571779	5.253032603443796	6.863875803699762	6.9538431192303705	0.005600000000000049	0.00984242424242433	1.108634989283883	0.0001	0.00021481481481481484
ni4-GI-5HT1b-MU-A4B2	5HT1b	loess	76.0	6.050862155961174	5.206108406121309	6.895615905801039	6.9538431192303705	0.005600000000000049	0.00984242424242433	1.108634989283883	0.0001	0.00021481481481481484
ni4-GI-5HT1b-MU-A4B2	5HT1b	loess	77.0	6.044002495720168	5.156814285800555	6.931190705639781	6.9538431192303705	0.005600000000000049	0.00984242424242433	1.108634989283883	0.0001	0.00021481481481481484
ni4-GI-5HT1b-MU-A4B2	5HT1b	loess	78.0	6.037894016793467	5.105179077490109	6.970608956096824	6.9538431192303705	0.005600000000000049	0.00984242424242433	1.108634989283883	0.0001	0.00021481481481481484
ni4-GI-5HT1b-MU-A4B2	5HT1b	loess	79.0	6.032555513125772	5.051238238944347	7.013872787307198	6.9538431192303705	0.005600000000000049	0.00984242424242433	1.108634989283883	0.0001	0.00021481481481481484
ni4-GI-5HT1b-MU-A4B2	5HT1b	loess	80.0	6.02800577866179	4.995031307831176	7.060980249492405	6.9538431192303705	0.005600000000000049	0.00984242424242433	1.108634989283883	0.0001	0.00021481481481481484
ni4-GI-5HT1b-MU-A4B2	5HT1b	loess	81.0	6.0242636073462235	4.936599836785289	7.111927377907158	6.9538431192303705	0.005600000000000049	0.00984242424242433	1.108634989283883	0.0001	0.00021481481481481484
ni4-GI-5HT1b-MU-A4B2	5HT1b	loess	82.0	6.021347793123773	4.875985782340711	7.166709803906835	6.9538431192303705	0.005600000000000049	0.00984242424242433	1.108634989283883	0.0001	0.00021481481481481484
ni4-GI-5HT1b-MU-A4B2	5HT1b	HSB105	18.01	5.718012272727273
ni4-GI-5HT1b-MU-A4B2	5HT1b	HSB106	64.04	6.179079545454545
ni4-GI-5HT1b-MU-A4B2	5HT1b	HSB111	70.05	5.963490454545454
ni4-GI-5HT1b-MU-A4B2	5HT1b	HSB118	4.0	5.887328999999999
ni4-GI-5HT1b-MU-A4B2	5HT1b	HSB119	15.01	7.681181818181818
ni4-GI-5HT1b-MU-A4B2	5HT1b	HSB121	0.33	5.293808636363637
ni4-GI-5HT1b-MU-A4B2	5HT1b	HSB122	1.0	6.728442727272727
ni4-GI-5HT1b-MU-A4B2	5HT1b	HSB123	37.02	6.369545909090909
ni4-GI-5HT1b-MU-A4B2	5HT1b	HSB124	13.01	7.329605714285714
ni4-GI-5HT1b-MU-A4B2	5HT1b	HSB125	28.02	6.465166666666666
ni4-GI-5HT1b-MU-A4B2	5HT1b	HSB126	30.02	7.939868571428572
ni4-GI-5HT1b-MU-A4B2	5HT1b	HSB127	19.01	7.6171999999999995
ni4-GI-5HT1b-MU-A4B2	5HT1b	HSB130	21.01	6.357127272727272
ni4-GI-5HT1b-MU-A4B2	5HT1b	HSB131	0.5	4.5263136363636365
ni4-GI-5HT1b-MU-A4B2	5HT1b	HSB132	0.33	5.264501818181818
ni4-GI-5HT1b-MU-A4B2	5HT1b	HSB133	27.02	6.878501666666666
ni4-GI-5HT1b-MU-A4B2	5HT1b	HSB135	40.03	6.620231818181819
ni4-GI-5HT1b-MU-A4B2	5HT1b	HSB136	23.02	6.995177727272727
ni4-GI-5HT1b-MU-A4B2	5HT1b	HSB139	0.33	6.253581818181818
ni4-GI-5HT1b-MU-A4B2	5HT1b	HSB141	8.01	5.286255454545454
ni4-GI-5HT1b-MU-A4B2	5HT1b	HSB142	22.02	7.363277272727273
ni4-GI-5HT1b-MU-A4B2	5HT1b	HSB143	2.0	4.840432727272727
ni4-GI-5HT1b-MU-A4B2	5HT1b	HSB144	40.03	7.392421363636364
ni4-GI-5HT1b-MU-A4B2	5HT1b	HSB145	36.02	6.772023636363636
ni4-GI-5HT1b-MU-A4B2	5HT1b	HSB156	82.05	6.151735
ni4-GI-5HT1b-MU-A4B2	5HT1b	HSB171	0.83	5.052016666666667
ni4-GI-5HT1b-MU-A4B2	5HT1b	HSB172	3.0	5.044450909090909
ni4-GI-5HT1b-MU-A4B2	5HT1b	HSB173	3.0	5.56101125
ni4-GI-5HT1b-MU-A4B2	5HT1b	HSB174	8.01	5.299827777777778
ni4-GI-5HT1b-MU-A4B2	5HT1b	HSB175	11.01	6.454036363636363
ni4-GI-5HT1b-MU-A4B2	5HT1b	HSB182	55.04	5.974917777777778
ni4-GI-5HT1b-MU-A4B2	5HT1b	HSB183	42.03	5.995538181818182
ni4-GI-5HT1b-MU-A4B2	5HT1b	HSB187	37.02	6.871758636363636
ni4-GI-5HT1b-MU-A4B2	MU	loess	1.0	4.430443128589469	4.305181800958043	4.555704456220895	4.4654765343109135	0.35660000000000003	0.4220979591836735	0.9612798198835693	0.972	0.972
ni4-GI-5HT1b-MU-A4B2	MU	loess	2.0	4.408279631137419	4.2972544801372115	4.519304782137627	4.4654765343109135	0.35660000000000003	0.4220979591836735	0.9612798198835693	0.972	0.972
ni4-GI-5HT1b-MU-A4B2	MU	loess	3.0	4.3886045617771705	4.285139431486116	4.492069692068225	4.4654765343109135	0.35660000000000003	0.4220979591836735	0.9612798198835693	0.972	0.972
ni4-GI-5HT1b-MU-A4B2	MU	loess	4.0	4.371716847964458	4.26986012920742	4.4735735667214955	4.4654765343109135	0.35660000000000003	0.4220979591836735	0.9612798198835693	0.972	0.972
ni4-GI-5HT1b-MU-A4B2	MU	loess	5.0	4.357694931379578	4.25318484849193	4.4622050142672265	4.4654765343109135	0.35660000000000003	0.4220979591836735	0.9612798198835693	0.972	0.972
ni4-GI-5HT1b-MU-A4B2	MU	loess	6.0	4.346312255383654	4.236635925419496	4.455988585347812	4.4654765343109135	0.35660000000000003	0.4220979591836735	0.9612798198835693	0.972	0.972
ni4-GI-5HT1b-MU-A4B2	MU	loess	7.0	4.337342263337805	4.221371775869449	4.453312750806162	4.4654765343109135	0.35660000000000003	0.4220979591836735	0.9612798198835693	0.972	0.972
ni4-GI-5HT1b-MU-A4B2	MU	loess	8.0	4.330558398603156	4.208108186091566	4.453008611114745	4.4654765343109135	0.35660000000000003	0.4220979591836735	0.9612798198835693	0.972	0.972
ni4-GI-5HT1b-MU-A4B2	MU	loess	9.0	4.3257341045408255	4.197214746743263	4.4542534623383885	4.4654765343109135	0.35660000000000003	0.4220979591836735	0.9612798198835693	0.972	0.972
ni4-GI-5HT1b-MU-A4B2	MU	loess	10.0	4.32264282451194	4.188831710545742	4.456453938478138	4.4654765343109135	0.35660000000000003	0.4220979591836735	0.9612798198835693	0.972	0.972
ni4-GI-5HT1b-MU-A4B2	MU	loess	11.0	4.321058001877616	4.182953615333763	4.459162388421469	4.4654765343109135	0.35660000000000003	0.4220979591836735	0.9612798198835693	0.972	0.972
ni4-GI-5HT1b-MU-A4B2	MU	loess	12.0	4.322901156249278	4.1824074773848015	4.463394835113755	4.4654765343109135	0.35660000000000003	0.4220979591836735	0.9612798198835693	0.972	0.972
ni4-GI-5HT1b-MU-A4B2	MU	loess	13.0	4.3296270856962815	4.188666161778754	4.470588009613809	4.4654765343109135	0.35660000000000003	0.4220979591836735	0.9612798198835693	0.972	0.972
ni4-GI-5HT1b-MU-A4B2	MU	loess	14.0	4.340170500537687	4.199245645947703	4.481095355127672	4.4654765343109135	0.35660000000000003	0.4220979591836735	0.9612798198835693	0.972	0.972
ni4-GI-5HT1b-MU-A4B2	MU	loess	15.0	4.3534658779407005	4.211934963539219	4.494996792342182	4.4654765343109135	0.35660000000000003	0.4220979591836735	0.9612798198835693	0.972	0.972
ni4-GI-5HT1b-MU-A4B2	MU	loess	16.0	4.368447695072518	4.225259198722635	4.511636191422402	4.4654765343109135	0.35660000000000003	0.4220979591836735	0.9612798198835693	0.972	0.972
ni4-GI-5HT1b-MU-A4B2	MU	loess	17.0	4.384050429100344	4.238649404215627	4.529451453985061	4.4654765343109135	0.35660000000000003	0.4220979591836735	0.9612798198835693	0.972	0.972
ni4-GI-5HT1b-MU-A4B2	MU	loess	18.0	4.39920855719138	4.252263223281996	4.546153891100764	4.4654765343109135	0.35660000000000003	0.4220979591836735	0.9612798198835693	0.972	0.972
ni4-GI-5HT1b-MU-A4B2	MU	loess	19.0	4.412856556512824	4.266559914284292	4.559153198741356	4.4654765343109135	0.35660000000000003	0.4220979591836735	0.9612798198835693	0.972	0.972
ni4-GI-5HT1b-MU-A4B2	MU	loess	20.0	4.425644076163888	4.284580894360382	4.566707257967393	4.4654765343109135	0.35660000000000003	0.4220979591836735	0.9612798198835693	0.972	0.972
ni4-GI-5HT1b-MU-A4B2	MU	loess	21.0	4.439027890704352	4.303508471355383	4.574547310053322	4.4654765343109135	0.35660000000000003	0.4220979591836735	0.9612798198835693	0.972	0.972
ni4-GI-5HT1b-MU-A4B2	MU	loess	22.0	4.453060257852473	4.318320532341364	4.587799983363583	4.4654765343109135	0.35660000000000003	0.4220979591836735	0.9612798198835693	0.972	0.972
ni4-GI-5HT1b-MU-A4B2	MU	loess	23.0	4.467793278953894	4.33133495075665	4.604251607151138	4.4654765343109135	0.35660000000000003	0.4220979591836735	0.9612798198835693	0.972	0.972
ni4-GI-5HT1b-MU-A4B2	MU	loess	24.0	4.483754267799176	4.346937848042967	4.620570687555385	4.4654765343109135	0.35660000000000003	0.4220979591836735	0.9612798198835693	0.972	0.972
ni4-GI-5HT1b-MU-A4B2	MU	loess	25.0	4.500903266032616	4.364385535754815	4.637420996310416	4.4654765343109135	0.35660000000000003	0.4220979591836735	0.9612798198835693	0.972	0.972
ni4-GI-5HT1b-MU-A4B2	MU	loess	26.0	4.518364776007822	4.382175875622947	4.6545536763926965	4.4654765343109135	0.35660000000000003	0.4220979591836735	0.9612798198835693	0.972	0.972
ni4-GI-5HT1b-MU-A4B2	MU	loess	27.0	4.535263040298431	4.39951911288961	4.671006967707251	4.4654765343109135	0.35660000000000003	0.4220979591836735	0.9612798198835693	0.972	0.972
ni4-GI-5HT1b-MU-A4B2	MU	loess	28.0	4.550722301478081	4.416257906309796	4.685186696646366	4.4654765343109135	0.35660000000000003	0.4220979591836735	0.9612798198835693	0.972	0.972
ni4-GI-5HT1b-MU-A4B2	MU	loess	29.0	4.565225366696421	4.433660785452683	4.696789947940158	4.4654765343109135	0.35660000000000003	0.4220979591836735	0.9612798198835693	0.972	0.972
ni4-GI-5HT1b-MU-A4B2	MU	loess	30.0	4.579777046072373	4.452158961538492	4.707395130606253	4.4654765343109135	0.35660000000000003	0.4220979591836735	0.9612798198835693	0.972	0.972
ni4-GI-5HT1b-MU-A4B2	MU	loess	31.0	4.594130410235899	4.470334217700954	4.717926602770844	4.4654765343109135	0.35660000000000003	0.4220979591836735	0.9612798198835693	0.972	0.972
ni4-GI-5HT1b-MU-A4B2	MU	loess	32.0	4.608038005871102	4.486942020420948	4.729133991321257	4.4654765343109135	0.35660000000000003	0.4220979591836735	0.9612798198835693	0.972	0.972
ni4-GI-5HT1b-MU-A4B2	MU	loess	33.0	4.621252379662074	4.501134740049046	4.741370019275103	4.4654765343109135	0.35660000000000003	0.4220979591836735	0.9612798198835693	0.972	0.972
ni4-GI-5HT1b-MU-A4B2	MU	loess	34.0	4.633526078292914	4.5126236243391435	4.754428532246685	4.4654765343109135	0.35660000000000003	0.4220979591836735	0.9612798198835693	0.972	0.972
ni4-GI-5HT1b-MU-A4B2	MU	loess	35.0	4.644611648447716	4.521671005274433	4.767552291621	4.4654765343109135	0.35660000000000003	0.4220979591836735	0.9612798198835693	0.972	0.972
ni4-GI-5HT1b-MU-A4B2	MU	loess	36.0	4.654261636810579	4.52889923083274	4.779624042788419	4.4654765343109135	0.35660000000000003	0.4220979591836735	0.9612798198835693	0.972	0.972
ni4-GI-5HT1b-MU-A4B2	MU	loess	37.0	4.6622285900656	4.535008150893236	4.7894490292379635	4.4654765343109135	0.35660000000000003	0.4220979591836735	0.9612798198835693	0.972	0.972
ni4-GI-5HT1b-MU-A4B2	MU	loess	38.0	4.669086808301199	4.5406105278939215	4.797563088708477	4.4654765343109135	0.35660000000000003	0.4220979591836735	0.9612798198835693	0.972	0.972
ni4-GI-5HT1b-MU-A4B2	MU	loess	39.0	4.675641005309486	4.545943213787007	4.805338796831965	4.4654765343109135	0.35660000000000003	0.4220979591836735	0.9612798198835693	0.972	0.972
ni4-GI-5HT1b-MU-A4B2	MU	loess	40.0	4.681893501728777	4.550995793317175	4.81279121014038	4.4654765343109135	0.35660000000000003	0.4220979591836735	0.9612798198835693	0.972	0.972
ni4-GI-5HT1b-MU-A4B2	MU	loess	41.0	4.687846292572639	4.555750116619659	4.81994246852562	4.4654765343109135	0.35660000000000003	0.4220979591836735	0.9612798198835693	0.972	0.972
ni4-GI-5HT1b-MU-A4B2	MU	loess	42.0	4.693501372854637	4.560185958158962	4.826816787550313	4.4654765343109135	0.35660000000000003	0.4220979591836735	0.9612798198835693	0.972	0.972
ni4-GI-5HT1b-MU-A4B2	MU	loess	43.0	4.698860737588336	4.564285487115917	4.833435988060755	4.4654765343109135	0.35660000000000003	0.4220979591836735	0.9612798198835693	0.972	0.972
ni4-GI-5HT1b-MU-A4B2	MU	loess	44.0	4.703926381787298	4.56803667700028	4.839816086574316	4.4654765343109135	0.35660000000000003	0.4220979591836735	0.9612798198835693	0.972	0.972
ni4-GI-5HT1b-MU-A4B2	MU	loess	45.0	4.70870030046509	4.5714356885262895	4.84596491240389	4.4654765343109135	0.35660000000000003	0.4220979591836735	0.9612798198835693	0.972	0.972
ni4-GI-5HT1b-MU-A4B2	MU	loess	46.0	4.713184488635276	4.574488253800409	4.851880723470144	4.4654765343109135	0.35660000000000003	0.4220979591836735	0.9612798198835693	0.972	0.972
ni4-GI-5HT1b-MU-A4B2	MU	loess	47.0	4.717380941311422	4.577210105478971	4.857551777143873	4.4654765343109135	0.35660000000000003	0.4220979591836735	0.9612798198835693	0.972	0.972
ni4-GI-5HT1b-MU-A4B2	MU	loess	48.0	4.721291653507091	4.579626521543361	4.862956785470821	4.4654765343109135	0.35660000000000003	0.4220979591836735	0.9612798198835693	0.972	0.972
ni4-GI-5HT1b-MU-A4B2	MU	loess	49.0	4.724918620235849	4.581771081722264	4.868066158749434	4.4654765343109135	0.35660000000000003	0.4220979591836735	0.9612798198835693	0.972	0.972
ni4-GI-5HT1b-MU-A4B2	MU	loess	50.0	4.72826383651126	4.583683743922316	4.872843929100204	4.4654765343109135	0.35660000000000003	0.4220979591836735	0.9612798198835693	0.972	0.972
ni4-GI-5HT1b-MU-A4B2	MU	loess	51.0	4.731329297346888	4.585408341390344	4.8772502533034325	4.4654765343109135	0.35660000000000003	0.4220979591836735	0.9612798198835693	0.972	0.972
ni4-GI-5HT1b-MU-A4B2	MU	loess	52.0	4.734116997756299	4.586989572268462	4.881244423244136	4.4654765343109135	0.35660000000000003	0.4220979591836735	0.9612798198835693	0.972	0.972
ni4-GI-5HT1b-MU-A4B2	MU	loess	53.0	4.7366289327530575	4.588469505842429	4.884788359663686	4.4654765343109135	0.35660000000000003	0.4220979591836735	0.9612798198835693	0.972	0.972
ni4-GI-5HT1b-MU-A4B2	MU	loess	54.0	4.738867097350727	4.589883570133733	4.887850624567722	4.4654765343109135	0.35660000000000003	0.4220979591836735	0.9612798198835693	0.972	0.972
ni4-GI-5HT1b-MU-A4B2	MU	loess	55.0	4.740833486562873	4.591255921294697	4.890411051831049	4.4654765343109135	0.35660000000000003	0.4220979591836735	0.9612798198835693	0.972	0.972
ni4-GI-5HT1b-MU-A4B2	MU	loess	56.0	4.74251323317334	4.592468212962588	4.892558253384092	4.4654765343109135	0.35660000000000003	0.4220979591836735	0.9612798198835693	0.972	0.972
ni4-GI-5HT1b-MU-A4B2	MU	loess	57.0	4.743889901007266	4.593349214095104	4.8944305879194285	4.4654765343109135	0.35660000000000003	0.4220979591836735	0.9612798198835693	0.972	0.972
ni4-GI-5HT1b-MU-A4B2	MU	loess	58.0	4.744967439896767	4.593858876938272	4.896076002855262	4.4654765343109135	0.35660000000000003	0.4220979591836735	0.9612798198835693	0.972	0.972
ni4-GI-5HT1b-MU-A4B2	MU	loess	59.0	4.7457498294778935	4.593952285684561	4.897547373271226	4.4654765343109135	0.35660000000000003	0.4220979591836735	0.9612798198835693	0.972	0.972
ni4-GI-5HT1b-MU-A4B2	MU	loess	60.0	4.746241049386697	4.593579680093221	4.898902418680173	4.4654765343109135	0.35660000000000003	0.4220979591836735	0.9612798198835693	0.972	0.972
ni4-GI-5HT1b-MU-A4B2	MU	loess	61.0	4.74644507925923	4.592686907362651	4.9002032511558085	4.4654765343109135	0.35660000000000003	0.4220979591836735	0.9612798198835693	0.972	0.972
ni4-GI-5HT1b-MU-A4B2	MU	loess	62.0	4.746365898731542	4.591216129169317	4.901515668293766	4.4654765343109135	0.35660000000000003	0.4220979591836735	0.9612798198835693	0.972	0.972
ni4-GI-5HT1b-MU-A4B2	MU	loess	63.0	4.746007487439683	4.589106805294675	4.902908169584691	4.4654765343109135	0.35660000000000003	0.4220979591836735	0.9612798198835693	0.972	0.972
ni4-GI-5HT1b-MU-A4B2	MU	loess	64.0	4.7453738250197075	4.586296947617691	4.904450702421724	4.4654765343109135	0.35660000000000003	0.4220979591836735	0.9612798198835693	0.972	0.972
ni4-GI-5HT1b-MU-A4B2	MU	loess	65.0	4.744468891107664	4.582724601964715	4.906213180250612	4.4654765343109135	0.35660000000000003	0.4220979591836735	0.9612798198835693	0.972	0.972
ni4-GI-5HT1b-MU-A4B2	MU	loess	66.0	4.743296665339605	4.57832947534161	4.9082638553376	4.4654765343109135	0.35660000000000003	0.4220979591836735	0.9612798198835693	0.972	0.972
ni4-GI-5HT1b-MU-A4B2	MU	loess	67.0	4.741861127351581	4.573054590521006	4.910667664182156	4.4654765343109135	0.35660000000000003	0.4220979591836735	0.9612798198835693	0.972	0.972
ni4-GI-5HT1b-MU-A4B2	MU	loess	68.0	4.740166256779643	4.566847828344009	4.913484685215278	4.4654765343109135	0.35660000000000003	0.4220979591836735	0.9612798198835693	0.972	0.972
ni4-GI-5HT1b-MU-A4B2	MU	loess	69.0	4.738216033259842	4.559663218317496	4.916768848202189	4.4654765343109135	0.35660000000000003	0.4220979591836735	0.9612798198835693	0.972	0.972
ni4-GI-5HT1b-MU-A4B2	MU	loess	70.0	4.736014436428231	4.5514618630997985	4.920567009756664	4.4654765343109135	0.35660000000000003	0.4220979591836735	0.9612798198835693	0.972	0.972
ni4-GI-5HT1b-MU-A4B2	MU	loess	71.0	4.73356544592086	4.542212428354418	4.924918463487302	4.4654765343109135	0.35660000000000003	0.4220979591836735	0.9612798198835693	0.972	0.972
ni4-GI-5HT1b-MU-A4B2	MU	loess	72.0	4.730873041373779	4.531891186161755	4.929854896585803	4.4654765343109135	0.35660000000000003	0.4220979591836735	0.9612798198835693	0.972	0.972
ni4-GI-5HT1b-MU-A4B2	MU	loess	73.0	4.727941202423041	4.520481654846115	4.9354007499999675	4.4654765343109135	0.35660000000000003	0.4220979591836735	0.9612798198835693	0.972	0.972
ni4-GI-5HT1b-MU-A4B2	MU	loess	74.0	4.724773908704696	4.507973919413753	4.94157389799564	4.4654765343109135	0.35660000000000003	0.4220979591836735	0.9612798198835693	0.972	0.972
ni4-GI-5HT1b-MU-A4B2	MU	loess	75.0	4.721375139854796	4.494363738496945	4.948386541212647	4.4654765343109135	0.35660000000000003	0.4220979591836735	0.9612798198835693	0.972	0.972
ni4-GI-5HT1b-MU-A4B2	MU	loess	76.0	4.7177488755093915	4.479651545461408	4.955846205557375	4.4654765343109135	0.35660000000000003	0.4220979591836735	0.9612798198835693	0.972	0.972
ni4-GI-5HT1b-MU-A4B2	MU	loess	77.0	4.7138990953045345	4.463841437588362	4.963956753020707	4.4654765343109135	0.35660000000000003	0.4220979591836735	0.9612798198835693	0.972	0.972
ni4-GI-5HT1b-MU-A4B2	MU	loess	78.0	4.709829778876275	4.446940224629142	4.972719333123408	4.4654765343109135	0.35660000000000003	0.4220979591836735	0.9612798198835693	0.972	0.972
ni4-GI-5HT1b-MU-A4B2	MU	loess	79.0	4.705544905860664	4.428956582983313	4.982133228738016	4.4654765343109135	0.35660000000000003	0.4220979591836735	0.9612798198835693	0.972	0.972
ni4-GI-5HT1b-MU-A4B2	MU	loess	80.0	4.701048455893755	4.409900338990905	4.992196572796605	4.4654765343109135	0.35660000000000003	0.4220979591836735	0.9612798198835693	0.972	0.972
ni4-GI-5HT1b-MU-A4B2	MU	loess	81.0	4.696344408611597	4.389781886918652	5.002906930304542	4.4654765343109135	0.35660000000000003	0.4220979591836735	0.9612798198835693	0.972	0.972
ni4-GI-5HT1b-MU-A4B2	MU	loess	82.0	4.691436743650241	4.368611734873977	5.014261752426505	4.4654765343109135	0.35660000000000003	0.4220979591836735	0.9612798198835693	0.972	0.972
ni4-GI-5HT1b-MU-A4B2	MU	HSB105	18.01	4.659697727272728
ni4-GI-5HT1b-MU-A4B2	MU	HSB106	64.04	4.98451
ni4-GI-5HT1b-MU-A4B2	MU	HSB111	70.05	4.5503718181818185
ni4-GI-5HT1b-MU-A4B2	MU	HSB118	4.0	4.529072
ni4-GI-5HT1b-MU-A4B2	MU	HSB119	15.01	4.479714545454545
ni4-GI-5HT1b-MU-A4B2	MU	HSB121	0.33	4.824684090909091
ni4-GI-5HT1b-MU-A4B2	MU	HSB122	1.0	4.29906
ni4-GI-5HT1b-MU-A4B2	MU	HSB123	37.02	4.6319
ni4-GI-5HT1b-MU-A4B2	MU	HSB124	13.01	4.2652938095238095
ni4-GI-5HT1b-MU-A4B2	MU	HSB125	28.02	4.435011666666667
ni4-GI-5HT1b-MU-A4B2	MU	HSB126	30.02	4.523221904761905
ni4-GI-5HT1b-MU-A4B2	MU	HSB127	19.01	4.307374545454546
ni4-GI-5HT1b-MU-A4B2	MU	HSB130	21.01	4.408379090909091
ni4-GI-5HT1b-MU-A4B2	MU	HSB131	0.5	4.56877
ni4-GI-5HT1b-MU-A4B2	MU	HSB132	0.33	4.377668181818182
ni4-GI-5HT1b-MU-A4B2	MU	HSB133	27.02	4.693273333333333
ni4-GI-5HT1b-MU-A4B2	MU	HSB135	40.03	4.643856363636363
ni4-GI-5HT1b-MU-A4B2	MU	HSB136	23.02	4.293964545454545
ni4-GI-5HT1b-MU-A4B2	MU	HSB139	0.33	4.374709999999999
ni4-GI-5HT1b-MU-A4B2	MU	HSB141	8.01	4.272148181818182
ni4-GI-5HT1b-MU-A4B2	MU	HSB142	22.02	4.4352777272727275
ni4-GI-5HT1b-MU-A4B2	MU	HSB143	2.0	4.3923072727272725
ni4-GI-5HT1b-MU-A4B2	MU	HSB144	40.03	4.831844545454545
ni4-GI-5HT1b-MU-A4B2	MU	HSB145	36.02	4.9729945454545454
ni4-GI-5HT1b-MU-A4B2	MU	HSB156	82.05	4.7426045000000006
ni4-GI-5HT1b-MU-A4B2	MU	HSB171	0.83	4.131638888888889
ni4-GI-5HT1b-MU-A4B2	MU	HSB172	3.0	4.619112727272728
ni4-GI-5HT1b-MU-A4B2	MU	HSB173	3.0	4.28600125
ni4-GI-5HT1b-MU-A4B2	MU	HSB174	8.01	3.989068888888889
ni4-GI-5HT1b-MU-A4B2	MU	HSB175	11.01	4.314704545454545
ni4-GI-5HT1b-MU-A4B2	MU	HSB182	55.04	4.490472222222222
ni4-GI-5HT1b-MU-A4B2	MU	HSB183	42.03	4.594608181818182
ni4-GI-5HT1b-MU-A4B2	MU	HSB187	37.02	4.606649090909091
ni4-GI-5HT1b-MU-A4B2	A4B2	loess	1.0	8.43657301355599	8.174875993454734	8.698270033657245	8.692056481554891	0.0001	0.00021481481481481484	1.0391459590292484	0.0001	0.00021481481481481484
ni4-GI-5HT1b-MU-A4B2	A4B2	loess	2.0	8.44151355532567	8.20955887527838	8.67346823537296	8.692056481554891	0.0001	0.00021481481481481484	1.0391459590292484	0.0001	0.00021481481481481484
ni4-GI-5HT1b-MU-A4B2	A4B2	loess	3.0	8.447806583229966	8.23164636208631	8.66396680437362	8.692056481554891	0.0001	0.00021481481481481484	1.0391459590292484	0.0001	0.00021481481481481484
ni4-GI-5HT1b-MU-A4B2	A4B2	loess	4.0	8.455827256358159	8.243027342130514	8.668627170585804	8.692056481554891	0.0001	0.00021481481481481484	1.0391459590292484	0.0001	0.00021481481481481484
ni4-GI-5HT1b-MU-A4B2	A4B2	loess	5.0	8.465896379531898	8.24755303462733	8.684239724436466	8.692056481554891	0.0001	0.00021481481481481484	1.0391459590292484	0.0001	0.00021481481481481484
ni4-GI-5HT1b-MU-A4B2	A4B2	loess	6.0	8.477637637610002	8.248500925825214	8.70677434939479	8.692056481554891	0.0001	0.00021481481481481484	1.0391459590292484	0.0001	0.00021481481481481484
ni4-GI-5HT1b-MU-A4B2	A4B2	loess	7.0	8.49067471545129	8.24838819682633	8.73296123407625	8.692056481554891	0.0001	0.00021481481481481484	1.0391459590292484	0.0001	0.00021481481481481484
ni4-GI-5HT1b-MU-A4B2	A4B2	loess	8.0	8.50463129791458	8.248807283184844	8.760455312644316	8.692056481554891	0.0001	0.00021481481481481484	1.0391459590292484	0.0001	0.00021481481481481484
ni4-GI-5HT1b-MU-A4B2	A4B2	loess	9.0	8.51913106985869	8.250627345709184	8.787634794008195	8.692056481554891	0.0001	0.00021481481481481484	1.0391459590292484	0.0001	0.00021481481481481484
ni4-GI-5HT1b-MU-A4B2	A4B2	loess	10.0	8.533797716142443	8.25423841046095	8.813357021823936	8.692056481554891	0.0001	0.00021481481481481484	1.0391459590292484	0.0001	0.00021481481481481484
ni4-GI-5HT1b-MU-A4B2	A4B2	loess	11.0	8.54825492162465	8.259726074734392	8.836783768514909	8.692056481554891	0.0001	0.00021481481481481484	1.0391459590292484	0.0001	0.00021481481481481484
ni4-GI-5HT1b-MU-A4B2	A4B2	loess	12.0	8.56585427446909	8.272333697950213	8.859374850987969	8.692056481554891	0.0001	0.00021481481481481484	1.0391459590292484	0.0001	0.00021481481481481484
ni4-GI-5HT1b-MU-A4B2	A4B2	loess	13.0	8.588992050197106	8.29449530138026	8.883488799013952	8.692056481554891	0.0001	0.00021481481481481484	1.0391459590292484	0.0001	0.00021481481481481484
ni4-GI-5HT1b-MU-A4B2	A4B2	loess	14.0	8.615616148901251	8.32119475642713	8.910037541375374	8.692056481554891	0.0001	0.00021481481481481484	1.0391459590292484	0.0001	0.00021481481481481484
ni4-GI-5HT1b-MU-A4B2	A4B2	loess	15.0	8.643674062378059	8.347986484644121	8.939361640111997	8.692056481554891	0.0001	0.00021481481481481484	1.0391459590292484	0.0001	0.00021481481481481484
ni4-GI-5HT1b-MU-A4B2	A4B2	loess	16.0	8.671113282424047	8.371962670530461	8.970263894317632	8.692056481554891	0.0001	0.00021481481481481484	1.0391459590292484	0.0001	0.00021481481481481484
ni4-GI-5HT1b-MU-A4B2	A4B2	loess	17.0	8.69588130083574	8.392108255702754	8.999654345968727	8.692056481554891	0.0001	0.00021481481481481484	1.0391459590292484	0.0001	0.00021481481481481484
ni4-GI-5HT1b-MU-A4B2	A4B2	loess	18.0	8.715925609409666	8.408926180862798	9.022925037956535	8.692056481554891	0.0001	0.00021481481481481484	1.0391459590292484	0.0001	0.00021481481481481484
ni4-GI-5HT1b-MU-A4B2	A4B2	loess	19.0	8.729193699942348	8.423549523515616	9.03483787636908	8.692056481554891	0.0001	0.00021481481481481484	1.0391459590292484	0.0001	0.00021481481481481484
ni4-GI-5HT1b-MU-A4B2	A4B2	loess	20.0	8.737169125685678	8.44245873883267	9.031879512538687	8.692056481554891	0.0001	0.00021481481481481484	1.0391459590292484	0.0001	0.00021481481481481484
ni4-GI-5HT1b-MU-A4B2	A4B2	loess	21.0	8.74263275264239	8.45950444097519	9.02576106430959	8.692056481554891	0.0001	0.00021481481481481484	1.0391459590292484	0.0001	0.00021481481481481484
ni4-GI-5HT1b-MU-A4B2	A4B2	loess	22.0	8.74528096736179	8.463781598623884	9.026780336099696	8.692056481554891	0.0001	0.00021481481481481484	1.0391459590292484	0.0001	0.00021481481481481484
ni4-GI-5HT1b-MU-A4B2	A4B2	loess	23.0	8.744809824750126	8.459719936813647	9.029899712686605	8.692056481554891	0.0001	0.00021481481481481484	1.0391459590292484	0.0001	0.00021481481481481484
ni4-GI-5HT1b-MU-A4B2	A4B2	loess	24.0	8.739950383493877	8.454112367658096	9.025788399329658	8.692056481554891	0.0001	0.00021481481481481484	1.0391459590292484	0.0001	0.00021481481481481484
ni4-GI-5HT1b-MU-A4B2	A4B2	loess	25.0	8.730694015443966	8.445480024180759	9.015908006707173	8.692056481554891	0.0001	0.00021481481481481484	1.0391459590292484	0.0001	0.00021481481481481484
ni4-GI-5HT1b-MU-A4B2	A4B2	loess	26.0	8.7187862679618	8.434259270878888	9.003313265044712	8.692056481554891	0.0001	0.00021481481481481484	1.0391459590292484	0.0001	0.00021481481481481484
ni4-GI-5HT1b-MU-A4B2	A4B2	loess	27.0	8.705973226991805	8.42237587119612	8.98957058278749	8.692056481554891	0.0001	0.00021481481481481484	1.0391459590292484	0.0001	0.00021481481481481484
ni4-GI-5HT1b-MU-A4B2	A4B2	loess	28.0	8.694000978478414	8.413076832210388	8.97492512474644	8.692056481554891	0.0001	0.00021481481481481484	1.0391459590292484	0.0001	0.00021481481481481484
ni4-GI-5HT1b-MU-A4B2	A4B2	loess	29.0	8.681260230239573	8.406394399632509	8.956126060846637	8.692056481554891	0.0001	0.00021481481481481484	1.0391459590292484	0.0001	0.00021481481481481484
ni4-GI-5HT1b-MU-A4B2	A4B2	loess	30.0	8.665336448391074	8.398715671930711	8.931957224851436	8.692056481554891	0.0001	0.00021481481481481484	1.0391459590292484	0.0001	0.00021481481481481484
ni4-GI-5HT1b-MU-A4B2	A4B2	loess	31.0	8.647163332002668	8.388527284478064	8.905799379527272	8.692056481554891	0.0001	0.00021481481481481484	1.0391459590292484	0.0001	0.00021481481481481484
ni4-GI-5HT1b-MU-A4B2	A4B2	loess	32.0	8.627675923566484	8.374681171412988	8.88067067571998	8.692056481554891	0.0001	0.00021481481481481484	1.0391459590292484	0.0001	0.00021481481481481484
ni4-GI-5HT1b-MU-A4B2	A4B2	loess	33.0	8.607809265574646	8.356858481779508	8.858760049369785	8.692056481554891	0.0001	0.00021481481481481484	1.0391459590292484	0.0001	0.00021481481481481484
ni4-GI-5HT1b-MU-A4B2	A4B2	loess	34.0	8.588498400519278	8.33590797599712	8.841088825041435	8.692056481554891	0.0001	0.00021481481481481484	1.0391459590292484	0.0001	0.00021481481481481484
ni4-GI-5HT1b-MU-A4B2	A4B2	loess	35.0	8.570678370892507	8.313829744296056	8.827526997488958	8.692056481554891	0.0001	0.00021481481481481484	1.0391459590292484	0.0001	0.00021481481481481484
ni4-GI-5HT1b-MU-A4B2	A4B2	loess	36.0	8.55528421918646	8.293376025353028	8.81719241301989	8.692056481554891	0.0001	0.00021481481481481484	1.0391459590292484	0.0001	0.00021481481481481484
ni4-GI-5HT1b-MU-A4B2	A4B2	loess	37.0	8.543250987893257	8.27746097546944	8.809041000317075	8.692056481554891	0.0001	0.00021481481481481484	1.0391459590292484	0.0001	0.00021481481481481484
ni4-GI-5HT1b-MU-A4B2	A4B2	loess	38.0	8.53306139641816	8.264647669915052	8.80147512292127	8.692056481554891	0.0001	0.00021481481481481484	1.0391459590292484	0.0001	0.00021481481481481484
ni4-GI-5HT1b-MU-A4B2	A4B2	loess	39.0	8.522424150451185	8.25145843264387	8.7933898682585	8.692056481554891	0.0001	0.00021481481481481484	1.0391459590292484	0.0001	0.00021481481481481484
ni4-GI-5HT1b-MU-A4B2	A4B2	loess	40.0	8.511396680179852	8.237924085907226	8.784869274452477	8.692056481554891	0.0001	0.00021481481481481484	1.0391459590292484	0.0001	0.00021481481481481484
ni4-GI-5HT1b-MU-A4B2	A4B2	loess	41.0	8.500037378724102	8.224060935975675	8.776013821472528	8.692056481554891	0.0001	0.00021481481481481484	1.0391459590292484	0.0001	0.00021481481481481484
ni4-GI-5HT1b-MU-A4B2	A4B2	loess	42.0	8.488404639203878	8.209880952611014	8.766928325796743	8.692056481554891	0.0001	0.00021481481481481484	1.0391459590292484	0.0001	0.00021481481481481484
ni4-GI-5HT1b-MU-A4B2	A4B2	loess	43.0	8.476556854739126	8.195401108636556	8.757712600841696	8.692056481554891	0.0001	0.00021481481481481484	1.0391459590292484	0.0001	0.00021481481481481484
ni4-GI-5HT1b-MU-A4B2	A4B2	loess	44.0	8.464552418449783	8.180650503328456	8.74845433357111	8.692056481554891	0.0001	0.00021481481481481484	1.0391459590292484	0.0001	0.00021481481481481484
ni4-GI-5HT1b-MU-A4B2	A4B2	loess	45.0	8.452449723455794	8.165675340739392	8.739224106172196	8.692056481554891	0.0001	0.00021481481481481484	1.0391459590292484	0.0001	0.00021481481481481484
ni4-GI-5HT1b-MU-A4B2	A4B2	loess	46.0	8.440307162877104	8.150541821555251	8.730072504198958	8.692056481554891	0.0001	0.00021481481481481484	1.0391459590292484	0.0001	0.00021481481481481484
ni4-GI-5HT1b-MU-A4B2	A4B2	loess	47.0	8.428183129833652	8.135337039694882	8.721029219972422	8.692056481554891	0.0001	0.00021481481481481484	1.0391459590292484	0.0001	0.00021481481481481484
ni4-GI-5HT1b-MU-A4B2	A4B2	loess	48.0	8.41613601744538	8.120168031250588	8.712104003640173	8.692056481554891	0.0001	0.00021481481481481484	1.0391459590292484	0.0001	0.00021481481481481484
ni4-GI-5HT1b-MU-A4B2	A4B2	loess	49.0	8.404224218832233	8.105159176395015	8.703289261269452	8.692056481554891	0.0001	0.00021481481481481484	1.0391459590292484	0.0001	0.00021481481481481484
ni4-GI-5HT1b-MU-A4B2	A4B2	loess	50.0	8.392506127114151	8.090448180643865	8.694564073584438	8.692056481554891	0.0001	0.00021481481481481484	1.0391459590292484	0.0001	0.00021481481481481484
ni4-GI-5HT1b-MU-A4B2	A4B2	loess	51.0	8.381040135411077	8.0761808459062	8.685899424915954	8.692056481554891	0.0001	0.00021481481481481484	1.0391459590292484	0.0001	0.00021481481481481484
ni4-GI-5HT1b-MU-A4B2	A4B2	loess	52.0	8.369884636842952	8.062504781037587	8.677264492648318	8.692056481554891	0.0001	0.00021481481481481484	1.0391459590292484	0.0001	0.00021481481481481484
ni4-GI-5HT1b-MU-A4B2	A4B2	loess	53.0	8.359098024529722	8.049562102664769	8.668633946394674	8.692056481554891	0.0001	0.00021481481481481484	1.0391459590292484	0.0001	0.00021481481481481484
ni4-GI-5HT1b-MU-A4B2	A4B2	loess	54.0	8.348738691591326	8.037481052429277	8.659996330753374	8.692056481554891	0.0001	0.00021481481481481484	1.0391459590292484	0.0001	0.00021481481481481484
ni4-GI-5HT1b-MU-A4B2	A4B2	loess	55.0	8.338865031147707	8.026366322688688	8.651363739606726	8.692056481554891	0.0001	0.00021481481481481484	1.0391459590292484	0.0001	0.00021481481481481484
ni4-GI-5HT1b-MU-A4B2	A4B2	loess	56.0	8.329340388621109	8.01586506936116	8.642815707881057	8.692056481554891	0.0001	0.00021481481481481484	1.0391459590292484	0.0001	0.00021481481481481484
ni4-GI-5HT1b-MU-A4B2	A4B2	loess	57.0	8.319958200975439	8.005447330670524	8.634469071280353	8.692056481554891	0.0001	0.00021481481481481484	1.0391459590292484	0.0001	0.00021481481481481484
ni4-GI-5HT1b-MU-A4B2	A4B2	loess	58.0	8.310718653066825	7.995021371345696	8.626415934787953	8.692056481554891	0.0001	0.00021481481481481484	1.0391459590292484	0.0001	0.00021481481481481484
ni4-GI-5HT1b-MU-A4B2	A4B2	loess	59.0	8.30162225293986	7.984485546658947	8.618758959220772	8.692056481554891	0.0001	0.00021481481481481484	1.0391459590292484	0.0001	0.00021481481481481484
ni4-GI-5HT1b-MU-A4B2	A4B2	loess	60.0	8.29266950863913	7.973728090851883	8.611610926426378	8.692056481554891	0.0001	0.00021481481481481484	1.0391459590292484	0.0001	0.00021481481481481484
ni4-GI-5HT1b-MU-A4B2	A4B2	loess	61.0	8.283860928209231	7.962628061191014	8.605093795227448	8.692056481554891	0.0001	0.00021481481481481484	1.0391459590292484	0.0001	0.00021481481481481484
ni4-GI-5HT1b-MU-A4B2	A4B2	loess	62.0	8.275197019694746	7.9510568151193945	8.599337224270096	8.692056481554891	0.0001	0.00021481481481481484	1.0391459590292484	0.0001	0.00021481481481481484
ni4-GI-5HT1b-MU-A4B2	A4B2	loess	63.0	8.266678291140261	7.938880065258281	8.594476517022242	8.692056481554891	0.0001	0.00021481481481481484	1.0391459590292484	0.0001	0.00021481481481481484
ni4-GI-5HT1b-MU-A4B2	A4B2	loess	64.0	8.258305250590375	7.925960499258871	8.59065000192188	8.692056481554891	0.0001	0.00021481481481481484	1.0391459590292484	0.0001	0.00021481481481481484
ni4-GI-5HT1b-MU-A4B2	A4B2	loess	65.0	8.250078406089669	7.912160875695507	8.58799593648383	8.692056481554891	0.0001	0.00021481481481481484	1.0391459590292484	0.0001	0.00021481481481481484
ni4-GI-5HT1b-MU-A4B2	A4B2	loess	66.0	8.241998265682733	7.897347423692759	8.586649107672708	8.692056481554891	0.0001	0.00021481481481481484	1.0391459590292484	0.0001	0.00021481481481481484
ni4-GI-5HT1b-MU-A4B2	A4B2	loess	67.0	8.234065337414158	7.881393299703047	8.586737375125269	8.692056481554891	0.0001	0.00021481481481481484	1.0391459590292484	0.0001	0.00021481481481481484
ni4-GI-5HT1b-MU-A4B2	A4B2	loess	68.0	8.226280129328535	7.864181809696332	8.588378448960738	8.692056481554891	0.0001	0.00021481481481481484	1.0391459590292484	0.0001	0.00021481481481481484
ni4-GI-5HT1b-MU-A4B2	A4B2	loess	69.0	8.218643149470445	7.845609105486865	8.591677193454025	8.692056481554891	0.0001	0.00021481481481481484	1.0391459590292484	0.0001	0.00021481481481481484
ni4-GI-5HT1b-MU-A4B2	A4B2	loess	70.0	8.211154905884484	7.825586116176461	8.596723695592509	8.692056481554891	0.0001	0.00021481481481481484	1.0391459590292484	0.0001	0.00021481481481481484
ni4-GI-5HT1b-MU-A4B2	A4B2	loess	71.0	8.20381590661524	7.804039571560991	8.60359224166949	8.692056481554891	0.0001	0.00021481481481481484	1.0391459590292484	0.0001	0.00021481481481481484
ni4-GI-5HT1b-MU-A4B2	A4B2	loess	72.0	8.1966266597073	7.780912092826551	8.61234122658805	8.692056481554891	0.0001	0.00021481481481481484	1.0391459590292484	0.0001	0.00021481481481481484
ni4-GI-5HT1b-MU-A4B2	A4B2	loess	73.0	8.189587673205256	7.756161440072986	8.623013906337526	8.692056481554891	0.0001	0.00021481481481481484	1.0391459590292484	0.0001	0.00021481481481481484
ni4-GI-5HT1b-MU-A4B2	A4B2	loess	74.0	8.182699455153694	7.729759092567359	8.635639817740028	8.692056481554891	0.0001	0.00021481481481481484	1.0391459590292484	0.0001	0.00021481481481481484
ni4-GI-5HT1b-MU-A4B2	A4B2	loess	75.0	8.175962513597204	7.701688382963967	8.650236644230441	8.692056481554891	0.0001	0.00021481481481481484	1.0391459590292484	0.0001	0.00021481481481481484
ni4-GI-5HT1b-MU-A4B2	A4B2	loess	76.0	8.169377356580375	7.671942410409568	8.666812302751183	8.692056481554891	0.0001	0.00021481481481481484	1.0391459590292484	0.0001	0.00021481481481481484
ni4-GI-5HT1b-MU-A4B2	A4B2	loess	77.0	8.162944492147794	7.640521928734023	8.685367055561565	8.692056481554891	0.0001	0.00021481481481481484	1.0391459590292484	0.0001	0.00021481481481481484
ni4-GI-5HT1b-MU-A4B2	A4B2	loess	78.0	8.156664428344055	7.6074333586826	8.705895498005509	8.692056481554891	0.0001	0.00021481481481481484	1.0391459590292484	0.0001	0.00021481481481481484
ni4-GI-5HT1b-MU-A4B2	A4B2	loess	79.0	8.150537673213742	7.5726870208177575	8.728388325609728	8.692056481554891	0.0001	0.00021481481481481484	1.0391459590292484	0.0001	0.00021481481481481484
ni4-GI-5HT1b-MU-A4B2	A4B2	loess	80.0	8.144564734801449	7.536295638167252	8.752833831435646	8.692056481554891	0.0001	0.00021481481481481484	1.0391459590292484	0.0001	0.00021481481481481484
ni4-GI-5HT1b-MU-A4B2	A4B2	loess	81.0	8.13874612115176	7.498273120276088	8.779219122027433	8.692056481554891	0.0001	0.00021481481481481484	1.0391459590292484	0.0001	0.00021481481481481484
ni4-GI-5HT1b-MU-A4B2	A4B2	loess	82.0	8.133082340309265	7.458633614526204	8.807531066092327	8.692056481554891	0.0001	0.00021481481481481484	1.0391459590292484	0.0001	0.00021481481481481484
ni4-GI-5HT1b-MU-A4B2	A4B2	HSB105	18.01	7.970681136363636
ni4-GI-5HT1b-MU-A4B2	A4B2	HSB106	64.04	8.105039090909091
ni4-GI-5HT1b-MU-A4B2	A4B2	HSB111	70.05	8.19006659090909
ni4-GI-5HT1b-MU-A4B2	A4B2	HSB118	4.0	8.332899
ni4-GI-5HT1b-MU-A4B2	A4B2	HSB119	15.01	9.039052727272727
ni4-GI-5HT1b-MU-A4B2	A4B2	HSB121	0.33	8.160198863636364
ni4-GI-5HT1b-MU-A4B2	A4B2	HSB122	1.0	9.201260909090909
ni4-GI-5HT1b-MU-A4B2	A4B2	HSB123	37.02	8.461715
ni4-GI-5HT1b-MU-A4B2	A4B2	HSB124	13.01	8.80369119047619
ni4-GI-5HT1b-MU-A4B2	A4B2	HSB125	28.02	8.749875833333334
ni4-GI-5HT1b-MU-A4B2	A4B2	HSB126	30.02	8.711393333333334
ni4-GI-5HT1b-MU-A4B2	A4B2	HSB127	19.01	9.02971909090909
ni4-GI-5HT1b-MU-A4B2	A4B2	HSB130	21.01	8.834859090909092
ni4-GI-5HT1b-MU-A4B2	A4B2	HSB131	0.5	8.006
ni4-GI-5HT1b-MU-A4B2	A4B2	HSB132	0.33	9.207844545454545
ni4-GI-5HT1b-MU-A4B2	A4B2	HSB133	27.02	8.927990833333334
ni4-GI-5HT1b-MU-A4B2	A4B2	HSB135	40.03	8.545074318181818
ni4-GI-5HT1b-MU-A4B2	A4B2	HSB136	23.02	8.490720681818182
ni4-GI-5HT1b-MU-A4B2	A4B2	HSB139	0.33	8.804287272727272
ni4-GI-5HT1b-MU-A4B2	A4B2	HSB141	8.01	8.244776818181819
ni4-GI-5HT1b-MU-A4B2	A4B2	HSB142	22.02	8.752683181818181
ni4-GI-5HT1b-MU-A4B2	A4B2	HSB143	2.0	7.349635227272727
ni4-GI-5HT1b-MU-A4B2	A4B2	HSB144	40.03	8.459531818181818
ni4-GI-5HT1b-MU-A4B2	A4B2	HSB145	36.02	8.596545454545454
ni4-GI-5HT1b-MU-A4B2	A4B2	HSB156	82.05	8.1697615
ni4-GI-5HT1b-MU-A4B2	A4B2	HSB171	0.83	8.536841666666668
ni4-GI-5HT1b-MU-A4B2	A4B2	HSB172	3.0	8.195989090909091
ni4-GI-5HT1b-MU-A4B2	A4B2	HSB173	3.0	8.358861874999999
ni4-GI-5HT1b-MU-A4B2	A4B2	HSB174	8.01	8.475627222222222
ni4-GI-5HT1b-MU-A4B2	A4B2	HSB175	11.01	8.74812590909091
ni4-GI-5HT1b-MU-A4B2	A4B2	HSB182	55.04	8.529057222222223
ni4-GI-5HT1b-MU-A4B2	A4B2	HSB183	42.03	8.506698636363636
ni4-GI-5HT1b-MU-A4B2	A4B2	HSB187	37.02	8.167518181818181
ni4-GI-5HT1b-MU-A4B2	5HT6	loess	1.0	5.9756057021039775	5.687500390471775	6.26371101373618	6.393600326295167	0.012199999999999989	0.019655555555555537	1.0581164947072126	0.0004999999999999449	0.0009666666666665601
ni4-GI-5HT1b-MU-A4B2	5HT6	loess	2.0	6.009624241682965	5.7542626202410565	6.264985863124873	6.393600326295167	0.012199999999999989	0.019655555555555537	1.0581164947072126	0.0004999999999999449	0.0009666666666665601
ni4-GI-5HT1b-MU-A4B2	5HT6	loess	3.0	6.042551279701993	5.8045779628832435	6.280524596520742	6.393600326295167	0.012199999999999989	0.019655555555555537	1.0581164947072126	0.0004999999999999449	0.0009666666666665601
ni4-GI-5HT1b-MU-A4B2	5HT6	loess	4.0	6.074231947340066	5.839958031725206	6.308505862954926	6.393600326295167	0.012199999999999989	0.019655555555555537	1.0581164947072126	0.0004999999999999449	0.0009666666666665601
ni4-GI-5HT1b-MU-A4B2	5HT6	loess	5.0	6.104681181659622	5.864304438347036	6.345057924972208	6.393600326295167	0.012199999999999989	0.019655555555555537	1.0581164947072126	0.0004999999999999449	0.0009666666666665601
ni4-GI-5HT1b-MU-A4B2	5HT6	loess	6.0	6.133900333173527	5.881641045965778	6.386159620381275	6.393600326295167	0.012199999999999989	0.019655555555555537	1.0581164947072126	0.0004999999999999449	0.0009666666666665601
ni4-GI-5HT1b-MU-A4B2	5HT6	loess	7.0	6.161890752394647	5.895154688966346	6.428626815822947	6.393600326295167	0.012199999999999989	0.019655555555555537	1.0581164947072126	0.0004999999999999449	0.0009666666666665601
ni4-GI-5HT1b-MU-A4B2	5HT6	loess	8.0	6.18865378983585	5.9070141385391155	6.470293441132584	6.393600326295167	0.012199999999999989	0.019655555555555537	1.0581164947072126	0.0004999999999999449	0.0009666666666665601
ni4-GI-5HT1b-MU-A4B2	5HT6	loess	9.0	6.214190796010002	5.918591904243602	6.5097896877764025	6.393600326295167	0.012199999999999989	0.019655555555555537	1.0581164947072126	0.0004999999999999449	0.0009666666666665601
ni4-GI-5HT1b-MU-A4B2	5HT6	loess	10.0	6.238503121429974	5.9307330105900204	6.546273232269928	6.393600326295167	0.012199999999999989	0.019655555555555537	1.0581164947072126	0.0004999999999999449	0.0009666666666665601
ni4-GI-5HT1b-MU-A4B2	5HT6	loess	11.0	6.261592116608631	5.943947332896402	6.5792369003208595	6.393600326295167	0.012199999999999989	0.019655555555555537	1.0581164947072126	0.0004999999999999449	0.0009666666666665601
ni4-GI-5HT1b-MU-A4B2	5HT6	loess	12.0	6.283470322473821	5.960330085203578	6.606610559744064	6.393600326295167	0.012199999999999989	0.019655555555555537	1.0581164947072126	0.0004999999999999449	0.0009666666666665601
ni4-GI-5HT1b-MU-A4B2	5HT6	loess	13.0	6.304157828531605	5.979942911756018	6.628372745307193	6.393600326295167	0.012199999999999989	0.019655555555555537	1.0581164947072126	0.0004999999999999449	0.0009666666666665601
ni4-GI-5HT1b-MU-A4B2	5HT6	loess	14.0	6.323666736438187	5.999534780342073	6.647798692534301	6.393600326295167	0.012199999999999989	0.019655555555555537	1.0581164947072126	0.0004999999999999449	0.0009666666666665601
ni4-GI-5HT1b-MU-A4B2	5HT6	loess	15.0	6.342009146887187	6.016483232622493	6.667535061151881	6.393600326295167	0.012199999999999989	0.019655555555555537	1.0581164947072126	0.0004999999999999449	0.0009666666666665601
ni4-GI-5HT1b-MU-A4B2	5HT6	loess	16.0	6.359197160572215	6.029858751479065	6.688535569665365	6.393600326295167	0.012199999999999989	0.019655555555555537	1.0581164947072126	0.0004999999999999449	0.0009666666666665601
ni4-GI-5HT1b-MU-A4B2	5HT6	loess	17.0	6.375242878186891	6.040815578251876	6.709670178121907	6.393600326295167	0.012199999999999989	0.019655555555555537	1.0581164947072126	0.0004999999999999449	0.0009666666666665601
ni4-GI-5HT1b-MU-A4B2	5HT6	loess	18.0	6.390158400424829	6.0521791372365	6.728137663613158	6.393600326295167	0.012199999999999989	0.019655555555555537	1.0581164947072126	0.0004999999999999449	0.0009666666666665601
ni4-GI-5HT1b-MU-A4B2	5HT6	loess	19.0	6.403955827979645	6.067468577708624	6.7404430782506655	6.393600326295167	0.012199999999999989	0.019655555555555537	1.0581164947072126	0.0004999999999999449	0.0009666666666665601
ni4-GI-5HT1b-MU-A4B2	5HT6	loess	20.0	6.421167866265021	6.096717752875573	6.745617979654469	6.393600326295167	0.012199999999999989	0.019655555555555537	1.0581164947072126	0.0004999999999999449	0.0009666666666665601
ni4-GI-5HT1b-MU-A4B2	5HT6	loess	21.0	6.441813524271921	6.130114252980193	6.7535127955636485	6.393600326295167	0.012199999999999989	0.019655555555555537	1.0581164947072126	0.0004999999999999449	0.0009666666666665601
ni4-GI-5HT1b-MU-A4B2	5HT6	loess	22.0	6.458789285938876	6.148883336978803	6.768695234898948	6.393600326295167	0.012199999999999989	0.019655555555555537	1.0581164947072126	0.0004999999999999449	0.0009666666666665601
ni4-GI-5HT1b-MU-A4B2	5HT6	loess	23.0	6.464991055362016	6.151132261802391	6.778849848921641	6.393600326295167	0.012199999999999989	0.019655555555555537	1.0581164947072126	0.0004999999999999449	0.0009666666666665601
ni4-GI-5HT1b-MU-A4B2	5HT6	loess	24.0	6.460092917846078	6.145410501528022	6.774775334164134	6.393600326295167	0.012199999999999989	0.019655555555555537	1.0581164947072126	0.0004999999999999449	0.0009666666666665601
ni4-GI-5HT1b-MU-A4B2	5HT6	loess	25.0	6.450077987894293	6.136082567530098	6.764073408258488	6.393600326295167	0.012199999999999989	0.019655555555555537	1.0581164947072126	0.0004999999999999449	0.0009666666666665601
ni4-GI-5HT1b-MU-A4B2	5HT6	loess	26.0	6.43664894383479	6.1234098434024276	6.749888044267152	6.393600326295167	0.012199999999999989	0.019655555555555537	1.0581164947072126	0.0004999999999999449	0.0009666666666665601
ni4-GI-5HT1b-MU-A4B2	5HT6	loess	27.0	6.42150622789901	6.1092905804377935	6.733721875360226	6.393600326295167	0.012199999999999989	0.019655555555555537	1.0581164947072126	0.0004999999999999449	0.0009666666666665601
ni4-GI-5HT1b-MU-A4B2	5HT6	loess	28.0	6.406350282318399	6.0970776025062845	6.715622962130513	6.393600326295167	0.012199999999999989	0.019655555555555537	1.0581164947072126	0.0004999999999999449	0.0009666666666665601
ni4-GI-5HT1b-MU-A4B2	5HT6	loess	29.0	6.389108088933252	6.08650507972263	6.691711098143874	6.393600326295167	0.012199999999999989	0.019655555555555537	1.0581164947072126	0.0004999999999999449	0.0009666666666665601
ni4-GI-5HT1b-MU-A4B2	5HT6	loess	30.0	6.3671360898060225	6.07361015718359	6.660662022428455	6.393600326295167	0.012199999999999989	0.019655555555555537	1.0581164947072126	0.0004999999999999449	0.0009666666666665601
ni4-GI-5HT1b-MU-A4B2	5HT6	loess	31.0	6.341733839387431	6.0569983882823095	6.626469290492553	6.393600326295167	0.012199999999999989	0.019655555555555537	1.0581164947072126	0.0004999999999999449	0.0009666666666665601
ni4-GI-5HT1b-MU-A4B2	5HT6	loess	32.0	6.314202437125673	6.035677554105252	6.5927273201460945	6.393600326295167	0.012199999999999989	0.019655555555555537	1.0581164947072126	0.0004999999999999449	0.0009666666666665601
ni4-GI-5HT1b-MU-A4B2	5HT6	loess	33.0	6.285842982468943	6.009568328131381	6.562117636806505	6.393600326295167	0.012199999999999989	0.019655555555555537	1.0581164947072126	0.0004999999999999449	0.0009666666666665601
ni4-GI-5HT1b-MU-A4B2	5HT6	loess	34.0	6.257956574865435	5.979876820865526	6.536036328865345	6.393600326295167	0.012199999999999989	0.019655555555555537	1.0581164947072126	0.0004999999999999449	0.0009666666666665601
ni4-GI-5HT1b-MU-A4B2	5HT6	loess	35.0	6.23184431376334	5.94907665527322	6.51461197225346	6.393600326295167	0.012199999999999989	0.019655555555555537	1.0581164947072126	0.0004999999999999449	0.0009666666666665601
ni4-GI-5HT1b-MU-A4B2	5HT6	loess	36.0	6.208807298610856	5.920469503345889	6.497145093875823	6.393600326295167	0.012199999999999989	0.019655555555555537	1.0581164947072126	0.0004999999999999449	0.0009666666666665601
ni4-GI-5HT1b-MU-A4B2	5HT6	loess	37.0	6.190146628856172	5.897535294082614	6.48275796362973	6.393600326295167	0.012199999999999989	0.019655555555555537	1.0581164947072126	0.0004999999999999449	0.0009666666666665601
ni4-GI-5HT1b-MU-A4B2	5HT6	loess	38.0	6.174080464061065	5.878580651756676	6.469580276365455	6.393600326295167	0.012199999999999989	0.019655555555555537	1.0581164947072126	0.0004999999999999449	0.0009666666666665601
ni4-GI-5HT1b-MU-A4B2	5HT6	loess	39.0	6.157787875503457	5.85947854611058	6.456097204896334	6.393600326295167	0.012199999999999989	0.019655555555555537	1.0581164947072126	0.0004999999999999449	0.0009666666666665601
ni4-GI-5HT1b-MU-A4B2	5HT6	loess	40.0	6.141365612661881	5.840296433634558	6.4424347916892035	6.393600326295167	0.012199999999999989	0.019655555555555537	1.0581164947072126	0.0004999999999999449	0.0009666666666665601
ni4-GI-5HT1b-MU-A4B2	5HT6	loess	41.0	6.124911628828399	5.821085933715715	6.428737323941084	6.393600326295167	0.012199999999999989	0.019655555555555537	1.0581164947072126	0.0004999999999999449	0.0009666666666665601
ni4-GI-5HT1b-MU-A4B2	5HT6	loess	42.0	6.1085238772950765	5.801893891627914	6.415153862962239	6.393600326295167	0.012199999999999989	0.019655555555555537	1.0581164947072126	0.0004999999999999449	0.0009666666666665601
ni4-GI-5HT1b-MU-A4B2	5HT6	loess	43.0	6.092300311353973	5.7827726605739835	6.401827962133962	6.393600326295167	0.012199999999999989	0.019655555555555537	1.0581164947072126	0.0004999999999999449	0.0009666666666665601
ni4-GI-5HT1b-MU-A4B2	5HT6	loess	44.0	6.076338884297156	5.763787943910591	6.388889824683721	6.393600326295167	0.012199999999999989	0.019655555555555537	1.0581164947072126	0.0004999999999999449	0.0009666666666665601
ni4-GI-5HT1b-MU-A4B2	5HT6	loess	45.0	6.060737549416688	5.745024275843019	6.376450822990357	6.393600326295167	0.012199999999999989	0.019655555555555537	1.0581164947072126	0.0004999999999999449	0.0009666666666665601
ni4-GI-5HT1b-MU-A4B2	5HT6	loess	46.0	6.045594260004632	5.726588205104033	6.364600314905232	6.393600326295167	0.012199999999999989	0.019655555555555537	1.0581164947072126	0.0004999999999999449	0.0009666666666665601
ni4-GI-5HT1b-MU-A4B2	5HT6	loess	47.0	6.031006969353053	5.708609282031056	6.353404656675049	6.393600326295167	0.012199999999999989	0.019655555555555537	1.0581164947072126	0.0004999999999999449	0.0009666666666665601
ni4-GI-5HT1b-MU-A4B2	5HT6	loess	48.0	6.017073630754013	5.691239011533612	6.342908249974415	6.393600326295167	0.012199999999999989	0.019655555555555537	1.0581164947072126	0.0004999999999999449	0.0009666666666665601
ni4-GI-5HT1b-MU-A4B2	5HT6	loess	49.0	6.003892197499576	5.674647992822216	6.333136402176937	6.393600326295167	0.012199999999999989	0.019655555555555537	1.0581164947072126	0.0004999999999999449	0.0009666666666665601
ni4-GI-5HT1b-MU-A4B2	5HT6	loess	50.0	5.991560622881807	5.659021495133492	6.324099750630123	6.393600326295167	0.012199999999999989	0.019655555555555537	1.0581164947072126	0.0004999999999999449	0.0009666666666665601
ni4-GI-5HT1b-MU-A4B2	5HT6	loess	51.0	5.980176860192767	5.644553701118234	6.3158000192673	6.393600326295167	0.012199999999999989	0.019655555555555537	1.0581164947072126	0.0004999999999999449	0.0009666666666665601
ni4-GI-5HT1b-MU-A4B2	5HT6	loess	52.0	5.96983886272452	5.631440782715806	6.308236942733233	6.393600326295167	0.012199999999999989	0.019655555555555537	1.0581164947072126	0.0004999999999999449	0.0009666666666665601
ni4-GI-5HT1b-MU-A4B2	5HT6	loess	53.0	5.960644583769132	5.619872865406584	6.30141630213168	6.393600326295167	0.012199999999999989	0.019655555555555537	1.0581164947072126	0.0004999999999999449	0.0009666666666665601
ni4-GI-5HT1b-MU-A4B2	5HT6	loess	54.0	5.952691976618665	5.610024799537362	6.295359153699968	6.393600326295167	0.012199999999999989	0.019655555555555537	1.0581164947072126	0.0004999999999999449	0.0009666666666665601
ni4-GI-5HT1b-MU-A4B2	5HT6	loess	55.0	5.946078994565181	5.602045509772686	6.290112479357677	6.393600326295167	0.012199999999999989	0.019655555555555537	1.0581164947072126	0.0004999999999999449	0.0009666666666665601
ni4-GI-5HT1b-MU-A4B2	5HT6	loess	56.0	5.940551538532584	5.595442891481701	6.285660185583467	6.393600326295167	0.012199999999999989	0.019655555555555537	1.0581164947072126	0.0004999999999999449	0.0009666666666665601
ni4-GI-5HT1b-MU-A4B2	5HT6	loess	57.0	5.935737925049737	5.589489227736129	6.281986622363345	6.393600326295167	0.012199999999999989	0.019655555555555537	1.0581164947072126	0.0004999999999999449	0.0009666666666665601
ni4-GI-5HT1b-MU-A4B2	5HT6	loess	58.0	5.931644468115921	5.584089636591613	6.279199299640228	6.393600326295167	0.012199999999999989	0.019655555555555537	1.0581164947072126	0.0004999999999999449	0.0009666666666665601
ni4-GI-5HT1b-MU-A4B2	5HT6	loess	59.0	5.928278068651818	5.579138557786465	6.277417579517171	6.393600326295167	0.012199999999999989	0.019655555555555537	1.0581164947072126	0.0004999999999999449	0.0009666666666665601
ni4-GI-5HT1b-MU-A4B2	5HT6	loess	60.0	5.92564562757811	5.5745192886979105	6.276771966458309	6.393600326295167	0.012199999999999989	0.019655555555555537	1.0581164947072126	0.0004999999999999449	0.0009666666666665601
ni4-GI-5HT1b-MU-A4B2	5HT6	loess	61.0	5.923754045815475	5.570105023663903	6.277403067967047	6.393600326295167	0.012199999999999989	0.019655555555555537	1.0581164947072126	0.0004999999999999449	0.0009666666666665601
ni4-GI-5HT1b-MU-A4B2	5HT6	loess	62.0	5.922610224284593	5.565760480196661	6.279459968372525	6.393600326295167	0.012199999999999989	0.019655555555555537	1.0581164947072126	0.0004999999999999449	0.0009666666666665601
ni4-GI-5HT1b-MU-A4B2	5HT6	loess	63.0	5.922221063906143	5.5613441613580346	6.2830979664542514	6.393600326295167	0.012199999999999989	0.019655555555555537	1.0581164947072126	0.0004999999999999449	0.0009666666666665601
ni4-GI-5HT1b-MU-A4B2	5HT6	loess	64.0	5.92259346560081	5.556711239984934	6.288475691216687	6.393600326295167	0.012199999999999989	0.019655555555555537	1.0581164947072126	0.0004999999999999449	0.0009666666666665601
ni4-GI-5HT1b-MU-A4B2	5HT6	loess	65.0	5.923734330289269	5.551716966994397	6.295751693584141	6.393600326295167	0.012199999999999989	0.019655555555555537	1.0581164947072126	0.0004999999999999449	0.0009666666666665601
ni4-GI-5HT1b-MU-A4B2	5HT6	loess	66.0	5.925650558892204	5.546220414072812	6.305080703711595	6.393600326295167	0.012199999999999989	0.019655555555555537	1.0581164947072126	0.0004999999999999449	0.0009666666666665601
ni4-GI-5HT1b-MU-A4B2	5HT6	loess	67.0	5.928349052330293	5.540088279282858	6.316609825377728	6.393600326295167	0.012199999999999989	0.019655555555555537	1.0581164947072126	0.0004999999999999449	0.0009666666666665601
ni4-GI-5HT1b-MU-A4B2	5HT6	loess	68.0	5.931836711524217	5.533198434409833	6.330474988638601	6.393600326295167	0.012199999999999989	0.019655555555555537	1.0581164947072126	0.0004999999999999449	0.0009666666666665601
ni4-GI-5HT1b-MU-A4B2	5HT6	loess	69.0	5.936120437394655	5.525442893379339	6.34679798140997	6.393600326295167	0.012199999999999989	0.019655555555555537	1.0581164947072126	0.0004999999999999449	0.0009666666666665601
ni4-GI-5HT1b-MU-A4B2	5HT6	loess	70.0	5.941207130862288	5.516729938605758	6.365684323118817	6.393600326295167	0.012199999999999989	0.019655555555555537	1.0581164947072126	0.0004999999999999449	0.0009666666666665601
ni4-GI-5HT1b-MU-A4B2	5HT6	loess	71.0	5.947103692847795	5.506985247672454	6.387222138023136	6.393600326295167	0.012199999999999989	0.019655555555555537	1.0581164947072126	0.0004999999999999449	0.0009666666666665601
ni4-GI-5HT1b-MU-A4B2	5HT6	loess	72.0	5.953817024271857	5.49615199318024	6.411482055363475	6.393600326295167	0.012199999999999989	0.019655555555555537	1.0581164947072126	0.0004999999999999449	0.0009666666666665601
ni4-GI-5HT1b-MU-A4B2	5HT6	loess	73.0	5.961354026055157	5.48419001433722	6.438518037773094	6.393600326295167	0.012199999999999989	0.019655555555555537	1.0581164947072126	0.0004999999999999449	0.0009666666666665601
ni4-GI-5HT1b-MU-A4B2	5HT6	loess	74.0	5.969721599118371	5.47107425394322	6.4683689442935215	6.393600326295167	0.012199999999999989	0.019655555555555537	1.0581164947072126	0.0004999999999999449	0.0009666666666665601
ni4-GI-5HT1b-MU-A4B2	5HT6	loess	75.0	5.978926644382181	5.456792704330774	6.501060584433588	6.393600326295167	0.012199999999999989	0.019655555555555537	1.0581164947072126	0.0004999999999999449	0.0009666666666665601
ni4-GI-5HT1b-MU-A4B2	5HT6	loess	76.0	5.988976062767267	5.441344109878244	6.53660801565629	6.393600326295167	0.012199999999999989	0.019655555555555537	1.0581164947072126	0.0004999999999999449	0.0009666666666665601
ni4-GI-5HT1b-MU-A4B2	5HT6	loess	77.0	5.999876755194308	5.424735642094195	6.575017868294422	6.393600326295167	0.012199999999999989	0.019655555555555537	1.0581164947072126	0.0004999999999999449	0.0009666666666665601
ni4-GI-5HT1b-MU-A4B2	5HT6	loess	78.0	6.011635622583989	5.406980711260671	6.616290533907307	6.393600326295167	0.012199999999999989	0.019655555555555537	1.0581164947072126	0.0004999999999999449	0.0009666666666665601
ni4-GI-5HT1b-MU-A4B2	5HT6	loess	79.0	6.024259565856982	5.3880970210140875	6.660422110699877	6.393600326295167	0.012199999999999989	0.019655555555555537	1.0581164947072126	0.0004999999999999449	0.0009666666666665601
ni4-GI-5HT1b-MU-A4B2	5HT6	loess	80.0	6.037755485933974	5.36810491989303	6.7074060519749175	6.393600326295167	0.012199999999999989	0.019655555555555537	1.0581164947072126	0.0004999999999999449	0.0009666666666665601
ni4-GI-5HT1b-MU-A4B2	5HT6	loess	81.0	6.052130283735642	5.347026062686805	6.7572345047844795	6.393600326295167	0.012199999999999989	0.019655555555555537	1.0581164947072126	0.0004999999999999449	0.0009666666666665601
ni4-GI-5HT1b-MU-A4B2	5HT6	loess	82.0	6.067390860182666	5.324882366022175	6.809899354343157	6.393600326295167	0.012199999999999989	0.019655555555555537	1.0581164947072126	0.0004999999999999449	0.0009666666666665601
ni4-GI-5HT1b-MU-A4B2	5HT6	HSB105	18.01	5.934186363636363
ni4-GI-5HT1b-MU-A4B2	5HT6	HSB106	64.04	6.112071818181818
ni4-GI-5HT1b-MU-A4B2	5HT6	HSB111	70.05	5.589002272727273
ni4-GI-5HT1b-MU-A4B2	5HT6	HSB118	4.0	6.686343000000001
ni4-GI-5HT1b-MU-A4B2	5HT6	HSB119	15.01	6.505716363636364
ni4-GI-5HT1b-MU-A4B2	5HT6	HSB121	0.33	6.132148181818182
ni4-GI-5HT1b-MU-A4B2	5HT6	HSB122	1.0	6.522206363636363
ni4-GI-5HT1b-MU-A4B2	5HT6	HSB123	37.02	5.774433181818182
ni4-GI-5HT1b-MU-A4B2	5HT6	HSB124	13.01	6.839137619047619
ni4-GI-5HT1b-MU-A4B2	5HT6	HSB125	28.02	6.438383333333333
ni4-GI-5HT1b-MU-A4B2	5HT6	HSB126	30.02	7.081230476190476
ni4-GI-5HT1b-MU-A4B2	5HT6	HSB127	19.01	7.014043636363636
ni4-GI-5HT1b-MU-A4B2	5HT6	HSB130	21.01	5.908781818181819
ni4-GI-5HT1b-MU-A4B2	5HT6	HSB131	0.5	5.591034545454545
ni4-GI-5HT1b-MU-A4B2	5HT6	HSB132	0.33	6.508267272727273
ni4-GI-5HT1b-MU-A4B2	5HT6	HSB133	27.02	6.357410000000001
ni4-GI-5HT1b-MU-A4B2	5HT6	HSB135	40.03	6.277993636363636
ni4-GI-5HT1b-MU-A4B2	5HT6	HSB136	23.02	6.065318181818182
ni4-GI-5HT1b-MU-A4B2	5HT6	HSB139	0.33	6.218629090909091
ni4-GI-5HT1b-MU-A4B2	5HT6	HSB141	8.01	5.570634545454546
ni4-GI-5HT1b-MU-A4B2	5HT6	HSB142	22.02	6.651769090909091
ni4-GI-5HT1b-MU-A4B2	5HT6	HSB143	2.0	5.329470909090909
ni4-GI-5HT1b-MU-A4B2	5HT6	HSB144	40.03	6.189064545454546
ni4-GI-5HT1b-MU-A4B2	5HT6	HSB145	36.02	6.217426818181818
ni4-GI-5HT1b-MU-A4B2	5HT6	HSB156	82.05	6.2028265
ni4-GI-5HT1b-MU-A4B2	5HT6	HSB171	0.83	5.372897777777777
ni4-GI-5HT1b-MU-A4B2	5HT6	HSB172	3.0	6.115953636363637
ni4-GI-5HT1b-MU-A4B2	5HT6	HSB173	3.0	5.6319225
ni4-GI-5HT1b-MU-A4B2	5HT6	HSB174	8.01	6.026363333333333
ni4-GI-5HT1b-MU-A4B2	5HT6	HSB175	11.01	6.470402727272727
ni4-GI-5HT1b-MU-A4B2	5HT6	HSB182	55.04	5.855167777777778
ni4-GI-5HT1b-MU-A4B2	5HT6	HSB183	42.03	5.995494545454545
ni4-GI-5HT1b-MU-A4B2	5HT6	HSB187	37.02	5.870462727272727
ce5-In6-Ex2	In6	loess	1.0	5.960570042559995	5.776508667961816	6.144631417158174	6.304858476009233	0.0001	0.00021481481481481484	1.016822138509657	0.00039999999999995595	0.0007999999999999119
ce5-In6-Ex2	In6	loess	2.0	6.020647662414919	5.857505196224566	6.183790128605271	6.304858476009233	0.0001	0.00021481481481481484	1.016822138509657	0.00039999999999995595	0.0007999999999999119
ce5-In6-Ex2	In6	loess	3.0	6.0761516081935785	5.924117980062263	6.228185236324894	6.304858476009233	0.0001	0.00021481481481481484	1.016822138509657	0.00039999999999995595	0.0007999999999999119
ce5-In6-Ex2	In6	loess	4.0	6.126602716023428	5.976932518357592	6.276272913689264	6.304858476009233	0.0001	0.00021481481481481484	1.016822138509657	0.00039999999999995595	0.0007999999999999119
ce5-In6-Ex2	In6	loess	5.0	6.171931671596473	6.018362570267197	6.32550077292575	6.304858476009233	0.0001	0.00021481481481481484	1.016822138509657	0.00039999999999995595	0.0007999999999999119
ce5-In6-Ex2	In6	loess	6.0	6.212454303159199	6.051293820224787	6.373614786093611	6.304858476009233	0.0001	0.00021481481481481484	1.016822138509657	0.00039999999999995595	0.0007999999999999119
ce5-In6-Ex2	In6	loess	7.0	6.248486438958101	6.078077201407505	6.418895676508696	6.304858476009233	0.0001	0.00021481481481481484	1.016822138509657	0.00039999999999995595	0.0007999999999999119
ce5-In6-Ex2	In6	loess	8.0	6.280343907239664	6.100413238605526	6.460274575873802	6.304858476009233	0.0001	0.00021481481481481484	1.016822138509657	0.00039999999999995595	0.0007999999999999119
ce5-In6-Ex2	In6	loess	9.0	6.308342536250379	6.119493750228411	6.4971913222723465	6.304858476009233	0.0001	0.00021481481481481484	1.016822138509657	0.00039999999999995595	0.0007999999999999119
ce5-In6-Ex2	In6	loess	10.0	6.332798154236737	6.1361735611651795	6.529422747308294	6.304858476009233	0.0001	0.00021481481481481484	1.016822138509657	0.00039999999999995595	0.0007999999999999119
ce5-In6-Ex2	In6	loess	11.0	6.354026589445225	6.151093380082349	6.556959798808101	6.304858476009233	0.0001	0.00021481481481481484	1.016822138509657	0.00039999999999995595	0.0007999999999999119
ce5-In6-Ex2	In6	loess	12.0	6.3680401800354405	6.161596099143686	6.574484260927195	6.304858476009233	0.0001	0.00021481481481481484	1.016822138509657	0.00039999999999995595	0.0007999999999999119
ce5-In6-Ex2	In6	loess	13.0	6.371980561480769	6.16484990183111	6.579111221130429	6.304858476009233	0.0001	0.00021481481481481484	1.016822138509657	0.00039999999999995595	0.0007999999999999119
ce5-In6-Ex2	In6	loess	14.0	6.368138214066433	6.161060555371927	6.575215872760939	6.304858476009233	0.0001	0.00021481481481481484	1.016822138509657	0.00039999999999995595	0.0007999999999999119
ce5-In6-Ex2	In6	loess	15.0	6.358804090083229	6.150835875587486	6.566772304578972	6.304858476009233	0.0001	0.00021481481481481484	1.016822138509657	0.00039999999999995595	0.0007999999999999119
ce5-In6-Ex2	In6	loess	16.0	6.346269141821948	6.135865244919663	6.556673038724234	6.304858476009233	0.0001	0.00021481481481481484	1.016822138509657	0.00039999999999995595	0.0007999999999999119
ce5-In6-Ex2	In6	loess	17.0	6.332824321573386	6.119169293207306	6.5464793499394665	6.304858476009233	0.0001	0.00021481481481481484	1.016822138509657	0.00039999999999995595	0.0007999999999999119
ce5-In6-Ex2	In6	loess	18.0	6.320760581628339	6.104836316241868	6.5366848470148105	6.304858476009233	0.0001	0.00021481481481481484	1.016822138509657	0.00039999999999995595	0.0007999999999999119
ce5-In6-Ex2	In6	loess	19.0	6.312368874277598	6.097397808771136	6.52733993978406	6.304858476009233	0.0001	0.00021481481481481484	1.016822138509657	0.00039999999999995595	0.0007999999999999119
ce5-In6-Ex2	In6	loess	20.0	6.307544774885803	6.100263855555741	6.514825694215864	6.304858476009233	0.0001	0.00021481481481481484	1.016822138509657	0.00039999999999995595	0.0007999999999999119
ce5-In6-Ex2	In6	loess	21.0	6.303844334371612	6.104709524915382	6.502979143827842	6.304858476009233	0.0001	0.00021481481481481484	1.016822138509657	0.00039999999999995595	0.0007999999999999119
ce5-In6-Ex2	In6	loess	22.0	6.300160680113477	6.102171567595606	6.498149792631347	6.304858476009233	0.0001	0.00021481481481481484	1.016822138509657	0.00039999999999995595	0.0007999999999999119
ce5-In6-Ex2	In6	loess	23.0	6.2953871272638455	6.094872667308107	6.495901587219584	6.304858476009233	0.0001	0.00021481481481481484	1.016822138509657	0.00039999999999995595	0.0007999999999999119
ce5-In6-Ex2	In6	loess	24.0	6.289722746249436	6.088682099753754	6.490763392745118	6.304858476009233	0.0001	0.00021481481481481484	1.016822138509657	0.00039999999999995595	0.0007999999999999119
ce5-In6-Ex2	In6	loess	25.0	6.2842393479376515	6.083637601436193	6.48484109443911	6.304858476009233	0.0001	0.00021481481481481484	1.016822138509657	0.00039999999999995595	0.0007999999999999119
ce5-In6-Ex2	In6	loess	26.0	6.279002437010821	6.0788838794013005	6.479120994620341	6.304858476009233	0.0001	0.00021481481481481484	1.016822138509657	0.00039999999999995595	0.0007999999999999119
ce5-In6-Ex2	In6	loess	27.0	6.274077052428086	6.074612346563396	6.473541758292776	6.304858476009233	0.0001	0.00021481481481481484	1.016822138509657	0.00039999999999995595	0.0007999999999999119
ce5-In6-Ex2	In6	loess	28.0	6.2695282331485975	6.071943696267335	6.46711277002986	6.304858476009233	0.0001	0.00021481481481481484	1.016822138509657	0.00039999999999995595	0.0007999999999999119
ce5-In6-Ex2	In6	loess	29.0	6.265593374226827	6.072269879018393	6.458916869435262	6.304858476009233	0.0001	0.00021481481481481484	1.016822138509657	0.00039999999999995595	0.0007999999999999119
ce5-In6-Ex2	In6	loess	30.0	6.262352801581129	6.0748283636156515	6.449877239546607	6.304858476009233	0.0001	0.00021481481481481484	1.016822138509657	0.00039999999999995595	0.0007999999999999119
ce5-In6-Ex2	In6	loess	31.0	6.259609612805304	6.077701135553253	6.441518090057354	6.304858476009233	0.0001	0.00021481481481481484	1.016822138509657	0.00039999999999995595	0.0007999999999999119
ce5-In6-Ex2	In6	loess	32.0	6.257166816239312	6.07922607457752	6.435107557901104	6.304858476009233	0.0001	0.00021481481481481484	1.016822138509657	0.00039999999999995595	0.0007999999999999119
ce5-In6-Ex2	In6	loess	33.0	6.254827420223121	6.0783242785214995	6.431330561924742	6.304858476009233	0.0001	0.00021481481481481484	1.016822138509657	0.00039999999999995595	0.0007999999999999119
ce5-In6-Ex2	In6	loess	34.0	6.252394433096689	6.074738070292492	6.430050795900886	6.304858476009233	0.0001	0.00021481481481481484	1.016822138509657	0.00039999999999995595	0.0007999999999999119
ce5-In6-Ex2	In6	loess	35.0	6.249670863199981	6.069019546434106	6.430322179965856	6.304858476009233	0.0001	0.00021481481481481484	1.016822138509657	0.00039999999999995595	0.0007999999999999119
ce5-In6-Ex2	In6	loess	36.0	6.246459718872959	6.062249817832224	6.430669619913695	6.304858476009233	0.0001	0.00021481481481481484	1.016822138509657	0.00039999999999995595	0.0007999999999999119
ce5-In6-Ex2	In6	loess	37.0	6.242564008455589	6.055623878138987	6.429504138772191	6.304858476009233	0.0001	0.00021481481481481484	1.016822138509657	0.00039999999999995595	0.0007999999999999119
ce5-In6-Ex2	In6	loess	38.0	6.2386868883686475	6.049901401082371	6.427472375654924	6.304858476009233	0.0001	0.00021481481481481484	1.016822138509657	0.00039999999999995595	0.0007999999999999119
ce5-In6-Ex2	In6	loess	39.0	6.235676415624973	6.045096016699149	6.426256814550798	6.304858476009233	0.0001	0.00021481481481481484	1.016822138509657	0.00039999999999995595	0.0007999999999999119
ce5-In6-Ex2	In6	loess	40.0	6.233444696265085	6.041101116665769	6.425788275864401	6.304858476009233	0.0001	0.00021481481481481484	1.016822138509657	0.00039999999999995595	0.0007999999999999119
ce5-In6-Ex2	In6	loess	41.0	6.231903468672682	6.037798838098986	6.426008099246378	6.304858476009233	0.0001	0.00021481481481481484	1.016822138509657	0.00039999999999995595	0.0007999999999999119
ce5-In6-Ex2	In6	loess	42.0	6.2309644712314665	6.035068268085555	6.4268606743773775	6.304858476009233	0.0001	0.00021481481481481484	1.016822138509657	0.00039999999999995595	0.0007999999999999119
ce5-In6-Ex2	In6	loess	43.0	6.230539442325134	6.0327920125538945	6.428286872096374	6.304858476009233	0.0001	0.00021481481481481484	1.016822138509657	0.00039999999999995595	0.0007999999999999119
ce5-In6-Ex2	In6	loess	44.0	6.230540120337386	6.030861206423622	6.43021903425115	6.304858476009233	0.0001	0.00021481481481481484	1.016822138509657	0.00039999999999995595	0.0007999999999999119
ce5-In6-Ex2	In6	loess	45.0	6.230878243651923	6.029179015048165	6.432577472255682	6.304858476009233	0.0001	0.00021481481481481484	1.016822138509657	0.00039999999999995595	0.0007999999999999119
ce5-In6-Ex2	In6	loess	46.0	6.231465550652446	6.027662668166528	6.435268433138365	6.304858476009233	0.0001	0.00021481481481481484	1.016822138509657	0.00039999999999995595	0.0007999999999999119
ce5-In6-Ex2	In6	loess	47.0	6.232213779722655	6.026244090515689	6.438183468929621	6.304858476009233	0.0001	0.00021481481481481484	1.016822138509657	0.00039999999999995595	0.0007999999999999119
ce5-In6-Ex2	In6	loess	48.0	6.233034669246248	6.024869232914605	6.441200105577891	6.304858476009233	0.0001	0.00021481481481481484	1.016822138509657	0.00039999999999995595	0.0007999999999999119
ce5-In6-Ex2	In6	loess	49.0	6.233839957606923	6.023496244927432	6.444183670286415	6.304858476009233	0.0001	0.00021481481481481484	1.016822138509657	0.00039999999999995595	0.0007999999999999119
ce5-In6-Ex2	In6	loess	50.0	6.234541383188384	6.022092648334191	6.446990118042578	6.304858476009233	0.0001	0.00021481481481481484	1.016822138509657	0.00039999999999995595	0.0007999999999999119
ce5-In6-Ex2	In6	loess	51.0	6.235050684374329	6.020631659413398	6.4494697093352595	6.304858476009233	0.0001	0.00021481481481481484	1.016822138509657	0.00039999999999995595	0.0007999999999999119
ce5-In6-Ex2	In6	loess	52.0	6.2352795995484565	6.019087765337141	6.451471433759772	6.304858476009233	0.0001	0.00021481481481481484	1.016822138509657	0.00039999999999995595	0.0007999999999999119
ce5-In6-Ex2	In6	loess	53.0	6.235139867094468	6.01743159038603	6.452848143802907	6.304858476009233	0.0001	0.00021481481481481484	1.016822138509657	0.00039999999999995595	0.0007999999999999119
ce5-In6-Ex2	In6	loess	54.0	6.234543225396063	6.015624000040787	6.453462450751339	6.304858476009233	0.0001	0.00021481481481481484	1.016822138509657	0.00039999999999995595	0.0007999999999999119
ce5-In6-Ex2	In6	loess	55.0	6.233401412836941	6.0136092966834305	6.453193528990452	6.304858476009233	0.0001	0.00021481481481481484	1.016822138509657	0.00039999999999995595	0.0007999999999999119
ce5-In6-Ex2	In6	loess	56.0	6.231851094288217	6.011372090961145	6.452330097615289	6.304858476009233	0.0001	0.00021481481481481484	1.016822138509657	0.00039999999999995595	0.0007999999999999119
ce5-In6-Ex2	In6	loess	57.0	6.230121920638659	6.008914575243614	6.451329266033704	6.304858476009233	0.0001	0.00021481481481481484	1.016822138509657	0.00039999999999995595	0.0007999999999999119
ce5-In6-Ex2	In6	loess	58.0	6.228212067849164	6.006170274602849	6.4502538610954785	6.304858476009233	0.0001	0.00021481481481481484	1.016822138509657	0.00039999999999995595	0.0007999999999999119
ce5-In6-Ex2	In6	loess	59.0	6.226119344335265	6.0030651495606415	6.449173539109888	6.304858476009233	0.0001	0.00021481481481481484	1.016822138509657	0.00039999999999995595	0.0007999999999999119
ce5-In6-Ex2	In6	loess	60.0	6.223841558512489	5.99951804213657	6.448165074888408	6.304858476009233	0.0001	0.00021481481481481484	1.016822138509657	0.00039999999999995595	0.0007999999999999119
ce5-In6-Ex2	In6	loess	61.0	6.221376518796371	5.995441339837856	6.447311697754887	6.304858476009233	0.0001	0.00021481481481481484	1.016822138509657	0.00039999999999995595	0.0007999999999999119
ce5-In6-Ex2	In6	loess	62.0	6.2187220336024405	5.990742014595766	6.4467020526091146	6.304858476009233	0.0001	0.00021481481481481484	1.016822138509657	0.00039999999999995595	0.0007999999999999119
ce5-In6-Ex2	In6	loess	63.0	6.2158759113462265	5.985323068125707	6.446428754566746	6.304858476009233	0.0001	0.00021481481481481484	1.016822138509657	0.00039999999999995595	0.0007999999999999119
ce5-In6-Ex2	In6	loess	64.0	6.212835960443264	5.979085374567664	6.446586546318863	6.304858476009233	0.0001	0.00021481481481481484	1.016822138509657	0.00039999999999995595	0.0007999999999999119
ce5-In6-Ex2	In6	loess	65.0	6.209599989309081	5.97192985794455	6.447270120673611	6.304858476009233	0.0001	0.00021481481481481484	1.016822138509657	0.00039999999999995595	0.0007999999999999119
ce5-In6-Ex2	In6	loess	66.0	6.206165806359209	5.963759883248011	6.448571729470407	6.304858476009233	0.0001	0.00021481481481481484	1.016822138509657	0.00039999999999995595	0.0007999999999999119
ce5-In6-Ex2	In6	loess	67.0	6.20253122000918	5.9544836877203835	6.450578752297977	6.304858476009233	0.0001	0.00021481481481481484	1.016822138509657	0.00039999999999995595	0.0007999999999999119
ce5-In6-Ex2	In6	loess	68.0	6.198694038674525	5.944016647142107	6.453371430206942	6.304858476009233	0.0001	0.00021481481481481484	1.016822138509657	0.00039999999999995595	0.0007999999999999119
ce5-In6-Ex2	In6	loess	69.0	6.194652070770774	5.932283172259933	6.457020969281614	6.304858476009233	0.0001	0.00021481481481481484	1.016822138509657	0.00039999999999995595	0.0007999999999999119
ce5-In6-Ex2	In6	loess	70.0	6.190403124713457	5.91921806724373	6.461588182183185	6.304858476009233	0.0001	0.00021481481481481484	1.016822138509657	0.00039999999999995595	0.0007999999999999119
ce5-In6-Ex2	In6	loess	71.0	6.185945008918107	5.90476724948685	6.467122768349364	6.304858476009233	0.0001	0.00021481481481481484	1.016822138509657	0.00039999999999995595	0.0007999999999999119
ce5-In6-Ex2	In6	loess	72.0	6.181275531800255	5.888887813396156	6.473663250204353	6.304858476009233	0.0001	0.00021481481481481484	1.016822138509657	0.00039999999999995595	0.0007999999999999119
ce5-In6-Ex2	In6	loess	73.0	6.17639250177543	5.8715475011469564	6.4812375024039035	6.304858476009233	0.0001	0.00021481481481481484	1.016822138509657	0.00039999999999995595	0.0007999999999999119
ce5-In6-Ex2	In6	loess	74.0	6.171293727259166	5.852723704121792	6.48986375039654	6.304858476009233	0.0001	0.00021481481481481484	1.016822138509657	0.00039999999999995595	0.0007999999999999119
ce5-In6-Ex2	In6	loess	75.0	6.165977016666991	5.832402150637054	6.499551882696928	6.304858476009233	0.0001	0.00021481481481481484	1.016822138509657	0.00039999999999995595	0.0007999999999999119
ce5-In6-Ex2	In6	loess	76.0	6.160440178414437	5.810575438151272	6.510304918677603	6.304858476009233	0.0001	0.00021481481481481484	1.016822138509657	0.00039999999999995595	0.0007999999999999119
ce5-In6-Ex2	In6	loess	77.0	6.154681020917035	5.787241547950021	6.522120493884049	6.304858476009233	0.0001	0.00021481481481481484	1.016822138509657	0.00039999999999995595	0.0007999999999999119
ce5-In6-Ex2	In6	loess	78.0	6.148697352590319	5.762402447074003	6.534992258106635	6.304858476009233	0.0001	0.00021481481481481484	1.016822138509657	0.00039999999999995595	0.0007999999999999119
ce5-In6-Ex2	In6	loess	79.0	6.142486981849815	5.736062845452285	6.548911118247345	6.304858476009233	0.0001	0.00021481481481481484	1.016822138509657	0.00039999999999995595	0.0007999999999999119
ce5-In6-Ex2	In6	loess	80.0	6.136047717111056	5.708229142758302	6.56386629146381	6.304858476009233	0.0001	0.00021481481481481484	1.016822138509657	0.00039999999999995595	0.0007999999999999119
ce5-In6-Ex2	In6	loess	81.0	6.129377366789575	5.678908573187779	6.57984616039137	6.304858476009233	0.0001	0.00021481481481481484	1.016822138509657	0.00039999999999995595	0.0007999999999999119
ce5-In6-Ex2	In6	loess	82.0	6.122473739300899	5.648108538216114	6.596838940385684	6.304858476009233	0.0001	0.00021481481481481484	1.016822138509657	0.00039999999999995595	0.0007999999999999119
ce5-In6-Ex2	In6	HSB105	18.01	6.076678545454546
ce5-In6-Ex2	In6	HSB106	64.04	6.2187743636363635
ce5-In6-Ex2	In6	HSB111	70.05	6.548777909090909
ce5-In6-Ex2	In6	HSB118	4.0	6.4785086000000005
ce5-In6-Ex2	In6	HSB119	15.01	6.577989818181818
ce5-In6-Ex2	In6	HSB121	0.33	5.803504
ce5-In6-Ex2	In6	HSB122	1.0	6.2615489090909096
ce5-In6-Ex2	In6	HSB123	37.02	6.382348818181819
ce5-In6-Ex2	In6	HSB124	13.01	6.267197523809523
ce5-In6-Ex2	In6	HSB125	28.02	6.393813333333334
ce5-In6-Ex2	In6	HSB126	30.02	6.669146095238095
ce5-In6-Ex2	In6	HSB127	19.01	6.5302772727272735
ce5-In6-Ex2	In6	HSB130	21.01	6.214024545454545
ce5-In6-Ex2	In6	HSB131	0.5	5.998962363636364
ce5-In6-Ex2	In6	HSB132	0.33	6.0308993636363635
ce5-In6-Ex2	In6	HSB133	27.02	5.9163
ce5-In6-Ex2	In6	HSB135	40.03	6.367055727272727
ce5-In6-Ex2	In6	HSB136	23.02	6.130717
ce5-In6-Ex2	In6	HSB139	0.33	6.157232909090909
ce5-In6-Ex2	In6	HSB141	8.01	6.581348
ce5-In6-Ex2	In6	HSB142	22.02	6.410031999999999
ce5-In6-Ex2	In6	HSB143	2.0	5.538602999999999
ce5-In6-Ex2	In6	HSB144	40.03	6.208384363636364
ce5-In6-Ex2	In6	HSB145	36.02	6.490160272727271
ce5-In6-Ex2	In6	HSB156	82.05	5.947370099999999
ce5-In6-Ex2	In6	HSB171	0.83	5.887668888888888
ce5-In6-Ex2	In6	HSB172	3.0	5.692693272727273
ce5-In6-Ex2	In6	HSB173	3.0	5.74430925
ce5-In6-Ex2	In6	HSB174	8.01	6.464459111111111
ce5-In6-Ex2	In6	HSB175	11.01	6.396644181818181
ce5-In6-Ex2	In6	HSB182	55.04	6.109177555555556
ce5-In6-Ex2	In6	HSB183	42.03	6.249348727272728
ce5-In6-Ex2	In6	HSB187	37.02	5.655518454545454
ce5-In6-Ex2	Ex2	loess	1.0	6.161988047709158	6.102223060071813	6.221753035346504	6.261898574512199	0.0001	0.00021481481481481484	0.9994605637252879	0.005900000000000016	0.01006470588235297
ce5-In6-Ex2	Ex2	loess	2.0	6.177228688161763	6.124256099554957	6.230201276768568	6.261898574512199	0.0001	0.00021481481481481484	0.9994605637252879	0.005900000000000016	0.01006470588235297
ce5-In6-Ex2	Ex2	loess	3.0	6.191368389205916	6.1420028559669895	6.240733922444843	6.261898574512199	0.0001	0.00021481481481481484	0.9994605637252879	0.005900000000000016	0.01006470588235297
ce5-In6-Ex2	Ex2	loess	4.0	6.204316296261883	6.155718172224694	6.252914420299072	6.261898574512199	0.0001	0.00021481481481481484	0.9994605637252879	0.005900000000000016	0.01006470588235297
ce5-In6-Ex2	Ex2	loess	5.0	6.216040553388876	6.1661764498394	6.265904656938352	6.261898574512199	0.0001	0.00021481481481481484	0.9994605637252879	0.005900000000000016	0.01006470588235297
ce5-In6-Ex2	Ex2	loess	6.0	6.226612883896734	6.174283848045346	6.278941919748122	6.261898574512199	0.0001	0.00021481481481481484	0.9994605637252879	0.005900000000000016	0.01006470588235297
ce5-In6-Ex2	Ex2	loess	7.0	6.236105011095297	6.180772891590407	6.291437130600188	6.261898574512199	0.0001	0.00021481481481481484	0.9994605637252879	0.005900000000000016	0.01006470588235297
ce5-In6-Ex2	Ex2	loess	8.0	6.244588658294409	6.186164916702918	6.303012399885899	6.261898574512199	0.0001	0.00021481481481481484	0.9994605637252879	0.005900000000000016	0.01006470588235297
ce5-In6-Ex2	Ex2	loess	9.0	6.252135548803904	6.190816081932757	6.31345501567505	6.261898574512199	0.0001	0.00021481481481481484	0.9994605637252879	0.005900000000000016	0.01006470588235297
ce5-In6-Ex2	Ex2	loess	10.0	6.258817405933625	6.194973123558935	6.322661688308315	6.261898574512199	0.0001	0.00021481481481481484	0.9994605637252879	0.005900000000000016	0.01006470588235297
ce5-In6-Ex2	Ex2	loess	11.0	6.264705952993411	6.1988132540213625	6.330598651965459	6.261898574512199	0.0001	0.00021481481481481484	0.9994605637252879	0.005900000000000016	0.01006470588235297
ce5-In6-Ex2	Ex2	loess	12.0	6.269335726734121	6.202303042830536	6.336368410637705	6.261898574512199	0.0001	0.00021481481481481484	0.9994605637252879	0.005900000000000016	0.01006470588235297
ce5-In6-Ex2	Ex2	loess	13.0	6.272339690351717	6.20508407335819	6.339595307345244	6.261898574512199	0.0001	0.00021481481481481484	0.9994605637252879	0.005900000000000016	0.01006470588235297
ce5-In6-Ex2	Ex2	loess	14.0	6.273971604352638	6.206733196843917	6.341210011861358	6.261898574512199	0.0001	0.00021481481481481484	0.9994605637252879	0.005900000000000016	0.01006470588235297
ce5-In6-Ex2	Ex2	loess	15.0	6.274485287087606	6.206957714855609	6.342012859319602	6.261898574512199	0.0001	0.00021481481481481484	0.9994605637252879	0.005900000000000016	0.01006470588235297
ce5-In6-Ex2	Ex2	loess	16.0	6.2741345569073435	6.2058161151665585	6.342452998648128	6.261898574512199	0.0001	0.00021481481481481484	0.9994605637252879	0.005900000000000016	0.01006470588235297
ce5-In6-Ex2	Ex2	loess	17.0	6.27317323216257	6.203799143455303	6.342547320869837	6.261898574512199	0.0001	0.00021481481481481484	0.9994605637252879	0.005900000000000016	0.01006470588235297
ce5-In6-Ex2	Ex2	loess	18.0	6.271855131204009	6.201744218039324	6.341966044368694	6.261898574512199	0.0001	0.00021481481481481484	0.9994605637252879	0.005900000000000016	0.01006470588235297
ce5-In6-Ex2	Ex2	loess	19.0	6.270434072382381	6.200632664561602	6.34023548020316	6.261898574512199	0.0001	0.00021481481481481484	0.9994605637252879	0.005900000000000016	0.01006470588235297
ce5-In6-Ex2	Ex2	loess	20.0	6.2675882413369814	6.2002838348135425	6.33489264786042	6.261898574512199	0.0001	0.00021481481481481484	0.9994605637252879	0.005900000000000016	0.01006470588235297
ce5-In6-Ex2	Ex2	loess	21.0	6.2630082777554	6.198348924584219	6.327667630926581	6.261898574512199	0.0001	0.00021481481481481484	0.9994605637252879	0.005900000000000016	0.01006470588235297
ce5-In6-Ex2	Ex2	loess	22.0	6.258578493200079	6.194291149438839	6.322865836961319	6.261898574512199	0.0001	0.00021481481481481484	0.9994605637252879	0.005900000000000016	0.01006470588235297
ce5-In6-Ex2	Ex2	loess	23.0	6.256183387173929	6.191076059541908	6.321290714805951	6.261898574512199	0.0001	0.00021481481481481484	0.9994605637252879	0.005900000000000016	0.01006470588235297
ce5-In6-Ex2	Ex2	loess	24.0	6.2553123640979225	6.190034182955091	6.320590545240754	6.261898574512199	0.0001	0.00021481481481481484	0.9994605637252879	0.005900000000000016	0.01006470588235297
ce5-In6-Ex2	Ex2	loess	25.0	6.254211562212583	6.189075892516198	6.319347231908968	6.261898574512199	0.0001	0.00021481481481481484	0.9994605637252879	0.005900000000000016	0.01006470588235297
ce5-In6-Ex2	Ex2	loess	26.0	6.253162584351687	6.18818380676923	6.318141361934144	6.261898574512199	0.0001	0.00021481481481481484	0.9994605637252879	0.005900000000000016	0.01006470588235297
ce5-In6-Ex2	Ex2	loess	27.0	6.252447924089258	6.187681453089492	6.317214395089024	6.261898574512199	0.0001	0.00021481481481481484	0.9994605637252879	0.005900000000000016	0.01006470588235297
ce5-In6-Ex2	Ex2	loess	28.0	6.252350074999319	6.1881940975172505	6.316506052481387	6.261898574512199	0.0001	0.00021481481481481484	0.9994605637252879	0.005900000000000016	0.01006470588235297
ce5-In6-Ex2	Ex2	loess	29.0	6.252784972372202	6.190012561124249	6.315557383620156	6.261898574512199	0.0001	0.00021481481481481484	0.9994605637252879	0.005900000000000016	0.01006470588235297
ce5-In6-Ex2	Ex2	loess	30.0	6.253453299491845	6.19256385030038	6.31434274868331	6.261898574512199	0.0001	0.00021481481481481484	0.9994605637252879	0.005900000000000016	0.01006470588235297
ce5-In6-Ex2	Ex2	loess	31.0	6.254354012097798	6.195288073261738	6.3134199509338575	6.261898574512199	0.0001	0.00021481481481481484	0.9994605637252879	0.005900000000000016	0.01006470588235297
ce5-In6-Ex2	Ex2	loess	32.0	6.255486199705017	6.1977085902048525	6.313263809205182	6.261898574512199	0.0001	0.00021481481481481484	0.9994605637252879	0.005900000000000016	0.01006470588235297
ce5-In6-Ex2	Ex2	loess	33.0	6.256848951828461	6.199538133060652	6.31415977059627	6.261898574512199	0.0001	0.00021481481481481484	0.9994605637252879	0.005900000000000016	0.01006470588235297
ce5-In6-Ex2	Ex2	loess	34.0	6.258441357983085	6.200756086698614	6.316126629267557	6.261898574512199	0.0001	0.00021481481481481484	0.9994605637252879	0.005900000000000016	0.01006470588235297
ce5-In6-Ex2	Ex2	loess	35.0	6.260262507683845	6.201604770628731	6.318920244738959	6.261898574512199	0.0001	0.00021481481481481484	0.9994605637252879	0.005900000000000016	0.01006470588235297
ce5-In6-Ex2	Ex2	loess	36.0	6.2623114904457005	6.202498276063213	6.322124704828188	6.261898574512199	0.0001	0.00021481481481481484	0.9994605637252879	0.005900000000000016	0.01006470588235297
ce5-In6-Ex2	Ex2	loess	37.0	6.264587395783606	6.203887672108902	6.325287119458309	6.261898574512199	0.0001	0.00021481481481481484	0.9994605637252879	0.005900000000000016	0.01006470588235297
ce5-In6-Ex2	Ex2	loess	38.0	6.266920696048372	6.2056217823658795	6.328219609730864	6.261898574512199	0.0001	0.00021481481481481484	0.9994605637252879	0.005900000000000016	0.01006470588235297
ce5-In6-Ex2	Ex2	loess	39.0	6.269127512023195	6.207245788002673	6.331009236043716	6.261898574512199	0.0001	0.00021481481481481484	0.9994605637252879	0.005900000000000016	0.01006470588235297
ce5-In6-Ex2	Ex2	loess	40.0	6.271206072302113	6.208751841032943	6.333660303571283	6.261898574512199	0.0001	0.00021481481481481484	0.9994605637252879	0.005900000000000016	0.01006470588235297
ce5-In6-Ex2	Ex2	loess	41.0	6.273154675654343	6.210128628652827	6.336180722655859	6.261898574512199	0.0001	0.00021481481481481484	0.9994605637252879	0.005900000000000016	0.01006470588235297
ce5-In6-Ex2	Ex2	loess	42.0	6.274971620849099	6.21136384770942	6.338579393988778	6.261898574512199	0.0001	0.00021481481481481484	0.9994605637252879	0.005900000000000016	0.01006470588235297
ce5-In6-Ex2	Ex2	loess	43.0	6.276655206655595	6.2124463376226675	6.340864075688522	6.261898574512199	0.0001	0.00021481481481481484	0.9994605637252879	0.005900000000000016	0.01006470588235297
ce5-In6-Ex2	Ex2	loess	44.0	6.278203731843045	6.213367707187969	6.343039756498121	6.261898574512199	0.0001	0.00021481481481481484	0.9994605637252879	0.005900000000000016	0.01006470588235297
ce5-In6-Ex2	Ex2	loess	45.0	6.279615495180665	6.214123471499533	6.345107518861798	6.261898574512199	0.0001	0.00021481481481481484	0.9994605637252879	0.005900000000000016	0.01006470588235297
ce5-In6-Ex2	Ex2	loess	46.0	6.2808887954376695	6.2147137123773755	6.347063878497964	6.261898574512199	0.0001	0.00021481481481481484	0.9994605637252879	0.005900000000000016	0.01006470588235297
ce5-In6-Ex2	Ex2	loess	47.0	6.282021931383274	6.215143283128063	6.348900579638485	6.261898574512199	0.0001	0.00021481481481481484	0.9994605637252879	0.005900000000000016	0.01006470588235297
ce5-In6-Ex2	Ex2	loess	48.0	6.283013201786691	6.2154215913467326	6.350604812226649	6.261898574512199	0.0001	0.00021481481481481484	0.9994605637252879	0.005900000000000016	0.01006470588235297
ce5-In6-Ex2	Ex2	loess	49.0	6.283860905417137	6.21556200557828	6.352159805255993	6.261898574512199	0.0001	0.00021481481481481484	0.9994605637252879	0.005900000000000016	0.01006470588235297
ce5-In6-Ex2	Ex2	loess	50.0	6.2845633410438255	6.2155809375392925	6.3535457445483585	6.261898574512199	0.0001	0.00021481481481481484	0.9994605637252879	0.005900000000000016	0.01006470588235297
ce5-In6-Ex2	Ex2	loess	51.0	6.285118807435972	6.21549664795804	6.354740966913904	6.261898574512199	0.0001	0.00021481481481481484	0.9994605637252879	0.005900000000000016	0.01006470588235297
ce5-In6-Ex2	Ex2	loess	52.0	6.285525603362791	6.215327810223728	6.355723396501853	6.261898574512199	0.0001	0.00021481481481481484	0.9994605637252879	0.005900000000000016	0.01006470588235297
ce5-In6-Ex2	Ex2	loess	53.0	6.285782027593497	6.215091843439257	6.356472211747736	6.261898574512199	0.0001	0.00021481481481481484	0.9994605637252879	0.005900000000000016	0.01006470588235297
ce5-In6-Ex2	Ex2	loess	54.0	6.2858863788973025	6.214802998011453	6.356969759783152	6.261898574512199	0.0001	0.00021481481481481484	0.9994605637252879	0.005900000000000016	0.01006470588235297
ce5-In6-Ex2	Ex2	loess	55.0	6.285836956043425	6.214470146285661	6.357203765801188	6.261898574512199	0.0001	0.00021481481481481484	0.9994605637252879	0.005900000000000016	0.01006470588235297
ce5-In6-Ex2	Ex2	loess	56.0	6.285674450760973	6.2140846077702685	6.357264293751677	6.261898574512199	0.0001	0.00021481481481481484	0.9994605637252879	0.005900000000000016	0.01006470588235297
ce5-In6-Ex2	Ex2	loess	57.0	6.285446216619552	6.21361987993329	6.357272553305814	6.261898574512199	0.0001	0.00021481481481481484	0.9994605637252879	0.005900000000000016	0.01006470588235297
ce5-In6-Ex2	Ex2	loess	58.0	6.285149880790823	6.213052597711686	6.35724716386996	6.261898574512199	0.0001	0.00021481481481481484	0.9994605637252879	0.005900000000000016	0.01006470588235297
ce5-In6-Ex2	Ex2	loess	59.0	6.2847829966487945	6.212356985367146	6.357209007930443	6.261898574512199	0.0001	0.00021481481481481484	0.9994605637252879	0.005900000000000016	0.01006470588235297
ce5-In6-Ex2	Ex2	loess	60.0	6.284343117567466	6.211504955773658	6.357181279361273	6.261898574512199	0.0001	0.00021481481481481484	0.9994605637252879	0.005900000000000016	0.01006470588235297
ce5-In6-Ex2	Ex2	loess	61.0	6.283827796920844	6.21046632601596	6.357189267825727	6.261898574512199	0.0001	0.00021481481481481484	0.9994605637252879	0.005900000000000016	0.01006470588235297
ce5-In6-Ex2	Ex2	loess	62.0	6.283234588082928	6.2092091547336405	6.357260021432216	6.261898574512199	0.0001	0.00021481481481481484	0.9994605637252879	0.005900000000000016	0.01006470588235297
ce5-In6-Ex2	Ex2	loess	63.0	6.282561044427726	6.207700211431613	6.357421877423839	6.261898574512199	0.0001	0.00021481481481481484	0.9994605637252879	0.005900000000000016	0.01006470588235297
ce5-In6-Ex2	Ex2	loess	64.0	6.281804719329239	6.205905574788048	6.35770386387043	6.261898574512199	0.0001	0.00021481481481481484	0.9994605637252879	0.005900000000000016	0.01006470588235297
ce5-In6-Ex2	Ex2	loess	65.0	6.280963166161471	6.203791339678176	6.358134992644766	6.261898574512199	0.0001	0.00021481481481481484	0.9994605637252879	0.005900000000000016	0.01006470588235297
ce5-In6-Ex2	Ex2	loess	66.0	6.280033938298426	6.201324393563213	6.358743483033639	6.261898574512199	0.0001	0.00021481481481481484	0.9994605637252879	0.005900000000000016	0.01006470588235297
ce5-In6-Ex2	Ex2	loess	67.0	6.279014589114109	6.198473205931041	6.359555972297176	6.261898574512199	0.0001	0.00021481481481481484	0.9994605637252879	0.005900000000000016	0.01006470588235297
ce5-In6-Ex2	Ex2	loess	68.0	6.277902671982519	6.195208564162915	6.360596779802123	6.261898574512199	0.0001	0.00021481481481481484	0.9994605637252879	0.005900000000000016	0.01006470588235297
ce5-In6-Ex2	Ex2	loess	69.0	6.276695740277663	6.191504189306385	6.361887291248942	6.261898574512199	0.0001	0.00021481481481481484	0.9994605637252879	0.005900000000000016	0.01006470588235297
ce5-In6-Ex2	Ex2	loess	70.0	6.275391347373545	6.187337177168128	6.363445517578962	6.261898574512199	0.0001	0.00021481481481481484	0.9994605637252879	0.005900000000000016	0.01006470588235297
ce5-In6-Ex2	Ex2	loess	71.0	6.273987046644167	6.182688232034141	6.3652858612541925	6.261898574512199	0.0001	0.00021481481481481484	0.9994605637252879	0.005900000000000016	0.01006470588235297
ce5-In6-Ex2	Ex2	loess	72.0	6.272480391463531	6.177541687382454	6.367419095544608	6.261898574512199	0.0001	0.00021481481481481484	0.9994605637252879	0.005900000000000016	0.01006470588235297
ce5-In6-Ex2	Ex2	loess	73.0	6.270868935205644	6.171885334036517	6.36985253637477	6.261898574512199	0.0001	0.00021481481481481484	0.9994605637252879	0.005900000000000016	0.01006470588235297
ce5-In6-Ex2	Ex2	loess	74.0	6.269150231244508	6.165710095930955	6.37259036655806	6.261898574512199	0.0001	0.00021481481481481484	0.9994605637252879	0.005900000000000016	0.01006470588235297
ce5-In6-Ex2	Ex2	loess	75.0	6.267321832954127	6.159009604014565	6.375634061893689	6.261898574512199	0.0001	0.00021481481481481484	0.9994605637252879	0.005900000000000016	0.01006470588235297
ce5-In6-Ex2	Ex2	loess	76.0	6.2653812937085025	6.1517797196562665	6.3789828677607385	6.261898574512199	0.0001	0.00021481481481481484	0.9994605637252879	0.005900000000000016	0.01006470588235297
ce5-In6-Ex2	Ex2	loess	77.0	6.26332616688164	6.144018052361215	6.382634281402066	6.261898574512199	0.0001	0.00021481481481481484	0.9994605637252879	0.005900000000000016	0.01006470588235297
ce5-In6-Ex2	Ex2	loess	78.0	6.261154005847544	6.1357235058148625	6.386584505880226	6.261898574512199	0.0001	0.00021481481481481484	0.9994605637252879	0.005900000000000016	0.01006470588235297
ce5-In6-Ex2	Ex2	loess	79.0	6.258862363980215	6.12689587432238	6.390828853638049	6.261898574512199	0.0001	0.00021481481481481484	0.9994605637252879	0.005900000000000016	0.01006470588235297
ce5-In6-Ex2	Ex2	loess	80.0	6.256448794653659	6.11753550085132	6.3953620884559985	6.261898574512199	0.0001	0.00021481481481481484	0.9994605637252879	0.005900000000000016	0.01006470588235297
ce5-In6-Ex2	Ex2	loess	81.0	6.253910851241878	6.107642999339789	6.400178703143967	6.261898574512199	0.0001	0.00021481481481481484	0.9994605637252879	0.005900000000000016	0.01006470588235297
ce5-In6-Ex2	Ex2	loess	82.0	6.251246087118876	6.097219038041846	6.405273136195905	6.261898574512199	0.0001	0.00021481481481481484	0.9994605637252879	0.005900000000000016	0.01006470588235297
ce5-In6-Ex2	Ex2	HSB105	18.01	6.253691477272728
ce5-In6-Ex2	Ex2	HSB106	64.04	6.2911006439393935
ce5-In6-Ex2	Ex2	HSB111	70.05	6.208104431818182
ce5-In6-Ex2	Ex2	HSB118	4.0	6.16919325
ce5-In6-Ex2	Ex2	HSB119	15.01	6.210308712121212
ce5-In6-Ex2	Ex2	HSB121	0.33	6.005395075757575
ce5-In6-Ex2	Ex2	HSB122	1.0	6.200390416666667
ce5-In6-Ex2	Ex2	HSB123	37.02	6.355140757575757
ce5-In6-Ex2	Ex2	HSB124	13.01	6.2423399999999996
ce5-In6-Ex2	Ex2	HSB125	28.02	6.205895555555556
ce5-In6-Ex2	Ex2	HSB126	30.02	6.176011111111111
ce5-In6-Ex2	Ex2	HSB127	19.01	6.1627575000000006
ce5-In6-Ex2	Ex2	HSB130	21.01	6.442387954545455
ce5-In6-Ex2	Ex2	HSB131	0.5	6.127429924242424
ce5-In6-Ex2	Ex2	HSB132	0.33	6.159906893939394
ce5-In6-Ex2	Ex2	HSB133	27.02	6.299299861111112
ce5-In6-Ex2	Ex2	HSB135	40.03	6.22039534090909
ce5-In6-Ex2	Ex2	HSB136	23.02	6.299843333333334
ce5-In6-Ex2	Ex2	HSB139	0.33	6.122834166666667
ce5-In6-Ex2	Ex2	HSB141	8.01	6.128639242424243
ce5-In6-Ex2	Ex2	HSB142	22.02	6.187839924242424
ce5-In6-Ex2	Ex2	HSB143	2.0	6.240599734848485
ce5-In6-Ex2	Ex2	HSB144	40.03	6.153403219696969
ce5-In6-Ex2	Ex2	HSB145	36.02	6.238675606060607
ce5-In6-Ex2	Ex2	HSB156	82.05	6.270177625
ce5-In6-Ex2	Ex2	HSB171	0.83	6.289442037037037
ce5-In6-Ex2	Ex2	HSB172	3.0	6.187304393939392
ce5-In6-Ex2	Ex2	HSB173	3.0	6.162535416666667
ce5-In6-Ex2	Ex2	HSB174	8.01	6.403609166666667
ce5-In6-Ex2	Ex2	HSB175	11.01	6.373869015151516
ce5-In6-Ex2	Ex2	HSB182	55.04	6.379379537037036
ce5-In6-Ex2	Ex2	HSB183	42.03	6.392792803030304
ce5-In6-Ex2	Ex2	HSB187	37.02	6.277298825757576
ce5-In6-Ex2	In4	loess	1.0	7.147337241666517	7.055658952383999	7.239015530949035	7.08862326096684	0.0001	0.00021481481481481484	1.0076440609274115	0.0001	0.00021481481481481484
ce5-In6-Ex2	In4	loess	2.0	7.141391058534174	7.0601321727830815	7.222649944285267	7.08862326096684	0.0001	0.00021481481481481484	1.0076440609274115	0.0001	0.00021481481481481484
ce5-In6-Ex2	In4	loess	3.0	7.136069014664543	7.0603432793171805	7.211794750011906	7.08862326096684	0.0001	0.00021481481481481484	1.0076440609274115	0.0001	0.00021481481481481484
ce5-In6-Ex2	In4	loess	4.0	7.131721374020809	7.057172828957863	7.206269919083755	7.08862326096684	0.0001	0.00021481481481481484	1.0076440609274115	0.0001	0.00021481481481481484
ce5-In6-Ex2	In4	loess	5.0	7.128500342899178	7.052009810720675	7.204990875077682	7.08862326096684	0.0001	0.00021481481481481484	1.0076440609274115	0.0001	0.00021481481481481484
ce5-In6-Ex2	In4	loess	6.0	7.126135341360872	7.0458636525960445	7.206407030125699	7.08862326096684	0.0001	0.00021481481481481484	1.0076440609274115	0.0001	0.00021481481481481484
ce5-In6-Ex2	In4	loess	7.0	7.12435578946711	7.039477430763755	7.209234148170465	7.08862326096684	0.0001	0.00021481481481481484	1.0076440609274115	0.0001	0.00021481481481481484
ce5-In6-Ex2	In4	loess	8.0	7.122891107279111	7.033270262461186	7.212511952097036	7.08862326096684	0.0001	0.00021481481481481484	1.0076440609274115	0.0001	0.00021481481481481484
ce5-In6-Ex2	In4	loess	9.0	7.1214707148580985	7.027407885688368	7.215533544027829	7.08862326096684	0.0001	0.00021481481481481484	1.0076440609274115	0.0001	0.00021481481481481484
ce5-In6-Ex2	In4	loess	10.0	7.119824032265292	7.021888186882065	7.217759877648519	7.08862326096684	0.0001	0.00021481481481481484	1.0076440609274115	0.0001	0.00021481481481481484
ce5-In6-Ex2	In4	loess	11.0	7.117680479561909	7.0166024043078545	7.218758554815964	7.08862326096684	0.0001	0.00021481481481481484	1.0076440609274115	0.0001	0.00021481481481481484
ce5-In6-Ex2	In4	loess	12.0	7.11730004047834	7.014473251262102	7.2201268296945775	7.08862326096684	0.0001	0.00021481481481481484	1.0076440609274115	0.0001	0.00021481481481481484
ce5-In6-Ex2	In4	loess	13.0	7.120357546580311	7.017188782486836	7.223526310673786	7.08862326096684	0.0001	0.00021481481481481484	1.0076440609274115	0.0001	0.00021481481481481484
ce5-In6-Ex2	In4	loess	14.0	7.12554081774378	7.02239845265395	7.228683182833611	7.08862326096684	0.0001	0.00021481481481481484	1.0076440609274115	0.0001	0.00021481481481481484
ce5-In6-Ex2	In4	loess	15.0	7.131537398285678	7.0279514603248625	7.2351233362464935	7.08862326096684	0.0001	0.00021481481481481484	1.0076440609274115	0.0001	0.00021481481481481484
ce5-In6-Ex2	In4	loess	16.0	7.13703483252293	7.03223571663842	7.241833948407439	7.08862326096684	0.0001	0.00021481481481481484	1.0076440609274115	0.0001	0.00021481481481481484
ce5-In6-Ex2	In4	loess	17.0	7.140720664772464	7.034302207668298	7.2471391218766295	7.08862326096684	0.0001	0.00021481481481481484	1.0076440609274115	0.0001	0.00021481481481481484
ce5-In6-Ex2	In4	loess	18.0	7.141282439351209	7.033733708345416	7.248831170357002	7.08862326096684	0.0001	0.00021481481481481484	1.0076440609274115	0.0001	0.00021481481481481484
ce5-In6-Ex2	In4	loess	19.0	7.137407700576089	7.03033374454432	7.244481656607858	7.08862326096684	0.0001	0.00021481481481481484	1.0076440609274115	0.0001	0.00021481481481481484
ce5-In6-Ex2	In4	loess	20.0	7.125626372719319	7.022382766468017	7.228869978970621	7.08862326096684	0.0001	0.00021481481481481484	1.0076440609274115	0.0001	0.00021481481481481484
ce5-In6-Ex2	In4	loess	21.0	7.107575851073174	7.008389703477556	7.206761998668792	7.08862326096684	0.0001	0.00021481481481481484	1.0076440609274115	0.0001	0.00021481481481481484
ce5-In6-Ex2	In4	loess	22.0	7.089814141586296	6.99119864894517	7.188429634227422	7.08862326096684	0.0001	0.00021481481481481484	1.0076440609274115	0.0001	0.00021481481481481484
ce5-In6-Ex2	In4	loess	23.0	7.078899601530397	6.9790262701197125	7.178772932941081	7.08862326096684	0.0001	0.00021481481481481484	1.0076440609274115	0.0001	0.00021481481481481484
ce5-In6-Ex2	In4	loess	24.0	7.072590601145467	6.972455183884718	7.172726018406215	7.08862326096684	0.0001	0.00021481481481481484	1.0076440609274115	0.0001	0.00021481481481481484
ce5-In6-Ex2	In4	loess	25.0	7.064584784957815	6.964667977390298	7.164501592525332	7.08862326096684	0.0001	0.00021481481481481484	1.0076440609274115	0.0001	0.00021481481481481484
ce5-In6-Ex2	In4	loess	26.0	7.056327460789701	6.956651322570165	7.156003599009237	7.08862326096684	0.0001	0.00021481481481481484	1.0076440609274115	0.0001	0.00021481481481481484
ce5-In6-Ex2	In4	loess	27.0	7.049267260949176	6.949916796758433	7.148617725139919	7.08862326096684	0.0001	0.00021481481481481484	1.0076440609274115	0.0001	0.00021481481481481484
ce5-In6-Ex2	In4	loess	28.0	7.044852817744295	6.946438838333909	7.1432667971546815	7.08862326096684	0.0001	0.00021481481481481484	1.0076440609274115	0.0001	0.00021481481481481484
ce5-In6-Ex2	In4	loess	29.0	7.042593972202046	6.946302355574069	7.138885588830023	7.08862326096684	0.0001	0.00021481481481481484	1.0076440609274115	0.0001	0.00021481481481481484
ce5-In6-Ex2	In4	loess	30.0	7.040850869776226	6.94744767908034	7.134254060472112	7.08862326096684	0.0001	0.00021481481481481484	1.0076440609274115	0.0001	0.00021481481481481484
ce5-In6-Ex2	In4	loess	31.0	7.03955533686925	6.948949374391445	7.130161299347055	7.08862326096684	0.0001	0.00021481481481481484	1.0076440609274115	0.0001	0.00021481481481481484
ce5-In6-Ex2	In4	loess	32.0	7.0386399063034855	6.950010215121243	7.127269597485728	7.08862326096684	0.0001	0.00021481481481481484	1.0076440609274115	0.0001	0.00021481481481481484
ce5-In6-Ex2	In4	loess	33.0	7.038037110901297	6.95012346731627	7.1259507544863245	7.08862326096684	0.0001	0.00021481481481481484	1.0076440609274115	0.0001	0.00021481481481481484
ce5-In6-Ex2	In4	loess	34.0	7.037679483485047	6.9491914372689445	7.12616752970115	7.08862326096684	0.0001	0.00021481481481481484	1.0076440609274115	0.0001	0.00021481481481481484
ce5-In6-Ex2	In4	loess	35.0	7.037499556877103	6.947519767723157	7.127479346031049	7.08862326096684	0.0001	0.00021481481481481484	1.0076440609274115	0.0001	0.00021481481481481484
ce5-In6-Ex2	In4	loess	36.0	7.037429863899831	6.945677595760008	7.129182132039654	7.08862326096684	0.0001	0.00021481481481481484	1.0076440609274115	0.0001	0.00021481481481481484
ce5-In6-Ex2	In4	loess	37.0	7.037402937375595	6.944290781807425	7.1305150929437655	7.08862326096684	0.0001	0.00021481481481481484	1.0076440609274115	0.0001	0.00021481481481481484
ce5-In6-Ex2	In4	loess	38.0	7.037088770848311	6.943057469856693	7.13112007183993	7.08862326096684	0.0001	0.00021481481481481484	1.0076440609274115	0.0001	0.00021481481481481484
ce5-In6-Ex2	In4	loess	39.0	7.036220569765949	6.9412952494349325	7.131145890096966	7.08862326096684	0.0001	0.00021481481481481484	1.0076440609274115	0.0001	0.00021481481481481484
ce5-In6-Ex2	In4	loess	40.0	7.034860459743853	6.9390569248053735	7.130663994682332	7.08862326096684	0.0001	0.00021481481481481484	1.0076440609274115	0.0001	0.00021481481481481484
ce5-In6-Ex2	In4	loess	41.0	7.0330706843905615	6.9363899956167225	7.1297513731644	7.08862326096684	0.0001	0.00021481481481481484	1.0076440609274115	0.0001	0.00021481481481481484
ce5-In6-Ex2	In4	loess	42.0	7.030913487314613	6.93334044234217	7.128486532287055	7.08862326096684	0.0001	0.00021481481481481484	1.0076440609274115	0.0001	0.00021481481481481484
ce5-In6-Ex2	In4	loess	43.0	7.028451112124542	6.92995599813868	7.126946226110404	7.08862326096684	0.0001	0.00021481481481481484	1.0076440609274115	0.0001	0.00021481481481481484
ce5-In6-Ex2	In4	loess	44.0	7.025745802428888	6.926288644329483	7.125202960528294	7.08862326096684	0.0001	0.00021481481481481484	1.0076440609274115	0.0001	0.00021481481481481484
ce5-In6-Ex2	In4	loess	45.0	7.022859801836188	6.922396354421627	7.123323249250749	7.08862326096684	0.0001	0.00021481481481481484	1.0076440609274115	0.0001	0.00021481481481481484
ce5-In6-Ex2	In4	loess	46.0	7.01985535395498	6.91834410718773	7.121366600722229	7.08862326096684	0.0001	0.00021481481481481484	1.0076440609274115	0.0001	0.00021481481481481484
ce5-In6-Ex2	In4	loess	47.0	7.0167947023938035	6.914204200764825	7.119385204022782	7.08862326096684	0.0001	0.00021481481481481484	1.0076440609274115	0.0001	0.00021481481481481484
ce5-In6-Ex2	In4	loess	48.0	7.013740090761191	6.91005591947704	7.117424262045342	7.08862326096684	0.0001	0.00021481481481481484	1.0076440609274115	0.0001	0.00021481481481481484
ce5-In6-Ex2	In4	loess	49.0	7.010753762665683	6.905984623665783	7.1155229016655825	7.08862326096684	0.0001	0.00021481481481481484	1.0076440609274115	0.0001	0.00021481481481481484
ce5-In6-Ex2	In4	loess	50.0	7.007897961715817	6.902080341836647	7.113715581594987	7.08862326096684	0.0001	0.00021481481481481484	1.0076440609274115	0.0001	0.00021481481481481484
ce5-In6-Ex2	In4	loess	51.0	7.005234931520129	6.898435938841966	7.112033924198292	7.08862326096684	0.0001	0.00021481481481481484	1.0076440609274115	0.0001	0.00021481481481481484
ce5-In6-Ex2	In4	loess	52.0	7.002826915687158	6.895144912547651	7.110508918826665	7.08862326096684	0.0001	0.00021481481481481484	1.0076440609274115	0.0001	0.00021481481481481484
ce5-In6-Ex2	In4	loess	53.0	7.0007361578254415	6.892298836769641	7.1091734788812415	7.08862326096684	0.0001	0.00021481481481481484	1.0076440609274115	0.0001	0.00021481481481481484
ce5-In6-Ex2	In4	loess	54.0	6.999024901543515	6.889984424607817	7.108065378479213	7.08862326096684	0.0001	0.00021481481481481484	1.0076440609274115	0.0001	0.00021481481481481484
ce5-In6-Ex2	In4	loess	55.0	6.9977553904499175	6.888280139323886	7.107230641575949	7.08862326096684	0.0001	0.00021481481481481484	1.0076440609274115	0.0001	0.00021481481481481484
ce5-In6-Ex2	In4	loess	56.0	6.996854884489205	6.88703750486859	7.106672264109821	7.08862326096684	0.0001	0.00021481481481481484	1.0076440609274115	0.0001	0.00021481481481481484
ce5-In6-Ex2	In4	loess	57.0	6.996188241592738	6.886008085398547	7.1063683977869285	7.08862326096684	0.0001	0.00021481481481481484	1.0076440609274115	0.0001	0.00021481481481481484
ce5-In6-Ex2	In4	loess	58.0	6.995755528378015	6.885159745865337	7.106351310890693	7.08862326096684	0.0001	0.00021481481481481484	1.0076440609274115	0.0001	0.00021481481481481484
ce5-In6-Ex2	In4	loess	59.0	6.995557029286731	6.884456984321462	7.106657074252	7.08862326096684	0.0001	0.00021481481481481484	1.0076440609274115	0.0001	0.00021481481481481484
ce5-In6-Ex2	In4	loess	60.0	6.995593028760579	6.8838607531971725	7.107325304323986	7.08862326096684	0.0001	0.00021481481481481484	1.0076440609274115	0.0001	0.00021481481481481484
ce5-In6-Ex2	In4	loess	61.0	6.995863811241255	6.883328790024146	7.108398832458363	7.08862326096684	0.0001	0.00021481481481481484	1.0076440609274115	0.0001	0.00021481481481481484
ce5-In6-Ex2	In4	loess	62.0	6.996369661170449	6.8828161349145685	7.109923187426329	7.08862326096684	0.0001	0.00021481481481481484	1.0076440609274115	0.0001	0.00021481481481481484
ce5-In6-Ex2	In4	loess	63.0	6.997110862989855	6.882275850473944	7.111945875505766	7.08862326096684	0.0001	0.00021481481481481484	1.0076440609274115	0.0001	0.00021481481481481484
ce5-In6-Ex2	In4	loess	64.0	6.99808770114117	6.881659939593456	7.114515462688884	7.08862326096684	0.0001	0.00021481481481481484	1.0076440609274115	0.0001	0.00021481481481481484
ce5-In6-Ex2	In4	loess	65.0	6.999300460066085	6.880920430010246	7.1176804901219235	7.08862326096684	0.0001	0.00021481481481481484	1.0076440609274115	0.0001	0.00021481481481481484
ce5-In6-Ex2	In4	loess	66.0	7.000749424206296	6.880010565272423	7.1214882831401685	7.08862326096684	0.0001	0.00021481481481481484	1.0076440609274115	0.0001	0.00021481481481481484
ce5-In6-Ex2	In4	loess	67.0	7.002434878003494	6.878886015725183	7.1259837402818045	7.08862326096684	0.0001	0.00021481481481481484	1.0076440609274115	0.0001	0.00021481481481481484
ce5-In6-Ex2	In4	loess	68.0	7.004357105899374	6.87750600731556	7.131208204483189	7.08862326096684	0.0001	0.00021481481481481484	1.0076440609274115	0.0001	0.00021481481481481484
ce5-In6-Ex2	In4	loess	69.0	7.00651639233563	6.875834266175684	7.137198518495576	7.08862326096684	0.0001	0.00021481481481481484	1.0076440609274115	0.0001	0.00021481481481481484
ce5-In6-Ex2	In4	loess	70.0	7.008913021753955	6.87383969525033	7.14398634825758	7.08862326096684	0.0001	0.00021481481481481484	1.0076440609274115	0.0001	0.00021481481481481484
ce5-In6-Ex2	In4	loess	71.0	7.011547278596044	6.871496732818994	7.151597824373094	7.08862326096684	0.0001	0.00021481481481481484	1.0076440609274115	0.0001	0.00021481481481481484
ce5-In6-Ex2	In4	loess	72.0	7.014419447303588	6.8687853842687705	7.160053510338406	7.08862326096684	0.0001	0.00021481481481481484	1.0076440609274115	0.0001	0.00021481481481481484
ce5-In6-Ex2	In4	loess	73.0	7.017529812318284	6.865690958485108	7.169368666151461	7.08862326096684	0.0001	0.00021481481481481484	1.0076440609274115	0.0001	0.00021481481481481484
ce5-In6-Ex2	In4	loess	74.0	7.020878658081825	6.862203570482999	7.179553745680652	7.08862326096684	0.0001	0.00021481481481481484	1.0076440609274115	0.0001	0.00021481481481481484
ce5-In6-Ex2	In4	loess	75.0	7.024466269035903	6.858317487782738	7.190615050289068	7.08862326096684	0.0001	0.00021481481481481484	1.0076440609274115	0.0001	0.00021481481481481484
ce5-In6-Ex2	In4	loess	76.0	7.028292929622213	6.854030399324253	7.202555459920174	7.08862326096684	0.0001	0.00021481481481481484	1.0076440609274115	0.0001	0.00021481481481481484
ce5-In6-Ex2	In4	loess	77.0	7.032358924282447	6.8493426756532845	7.21537517291161	7.08862326096684	0.0001	0.00021481481481481484	1.0076440609274115	0.0001	0.00021481481481481484
ce5-In6-Ex2	In4	loess	78.0	7.036664537458302	6.844256672562143	7.22907240235446	7.08862326096684	0.0001	0.00021481481481481484	1.0076440609274115	0.0001	0.00021481481481481484
ce5-In6-Ex2	In4	loess	79.0	7.0412100535914695	6.838776112035875	7.243643995147064	7.08862326096684	0.0001	0.00021481481481481484	1.0076440609274115	0.0001	0.00021481481481481484
ce5-In6-Ex2	In4	loess	80.0	7.045995757123643	6.832905557696576	7.25908595655071	7.08862326096684	0.0001	0.00021481481481481484	1.0076440609274115	0.0001	0.00021481481481481484
ce5-In6-Ex2	In4	loess	81.0	7.051021932496517	6.82664998882974	7.275393876163294	7.08862326096684	0.0001	0.00021481481481481484	1.0076440609274115	0.0001	0.00021481481481481484
ce5-In6-Ex2	In4	loess	82.0	7.056288864151784	6.82001446804043	7.2925632602631385	7.08862326096684	0.0001	0.00021481481481481484	1.0076440609274115	0.0001	0.00021481481481481484
ce5-In6-Ex2	In4	HSB105	18.01	7.203063045454546
ce5-In6-Ex2	In4	HSB106	64.04	6.889166318181819
ce5-In6-Ex2	In4	HSB111	70.05	6.798850954545455
ce5-In6-Ex2	In4	HSB118	4.0	6.8494443
ce5-In6-Ex2	In4	HSB119	15.01	7.073757090909092
ce5-In6-Ex2	In4	HSB121	0.33	7.375285545454545
ce5-In6-Ex2	In4	HSB122	1.0	7.174475181818181
ce5-In6-Ex2	In4	HSB123	37.02	7.090022272727273
ce5-In6-Ex2	In4	HSB124	13.01	7.228935142857144
ce5-In6-Ex2	In4	HSB125	28.02	6.939893666666667
ce5-In6-Ex2	In4	HSB126	30.02	6.947110619047619
ce5-In6-Ex2	In4	HSB127	19.01	7.059247181818181
ce5-In6-Ex2	In4	HSB130	21.01	7.204538363636362
ce5-In6-Ex2	In4	HSB131	0.5	7.052511272727273
ce5-In6-Ex2	In4	HSB132	0.33	7.196429636363637
ce5-In6-Ex2	In4	HSB133	27.02	6.975440000000001
ce5-In6-Ex2	In4	HSB135	40.03	7.015812954545455
ce5-In6-Ex2	In4	HSB136	23.02	7.277621999999999
ce5-In6-Ex2	In4	HSB139	0.33	7.190036090909092
ce5-In6-Ex2	In4	HSB141	8.01	6.940652727272726
ce5-In6-Ex2	In4	HSB142	22.02	6.9434615454545465
ce5-In6-Ex2	In4	HSB143	2.0	7.237612454545454
ce5-In6-Ex2	In4	HSB144	40.03	7.190205545454544
ce5-In6-Ex2	In4	HSB145	36.02	7.092764727272727
ce5-In6-Ex2	In4	HSB156	82.05	7.185360949999999
ce5-In6-Ex2	In4	HSB171	0.83	7.000767555555557
ce5-In6-Ex2	In4	HSB172	3.0	7.243217909090909
ce5-In6-Ex2	In4	HSB173	3.0	7.087606125000001
ce5-In6-Ex2	In4	HSB174	8.01	7.182763888888888
ce5-In6-Ex2	In4	HSB175	11.01	7.085171909090908
ce5-In6-Ex2	In4	HSB182	55.04	7.130094111111111
ce5-In6-Ex2	In4	HSB183	42.03	7.109642181818183
ce5-In6-Ex2	In4	HSB187	37.02	6.842554090909092
ni6-CBF-CMRglu	CMRglu	loess	1.0	8.68611118937074	8.51297005847648	8.859252320265	9.132276866458685	0.0001	0.00021481481481481484	1.0141041015139554	0.0001	0.00021481481481481484
ni6-CBF-CMRglu	CMRglu	loess	2.0	8.73475024213208	8.581286914181057	8.888213570083103	9.132276866458685	0.0001	0.00021481481481481484	1.0141041015139554	0.0001	0.00021481481481481484
ni6-CBF-CMRglu	CMRglu	loess	3.0	8.780880666563524	8.637867096410202	8.923894236716846	9.132276866458685	0.0001	0.00021481481481481484	1.0141041015139554	0.0001	0.00021481481481481484
ni6-CBF-CMRglu	CMRglu	loess	4.0	8.824200944739745	8.683410584233078	8.964991305246413	9.132276866458685	0.0001	0.00021481481481481484	1.0141041015139554	0.0001	0.00021481481481481484
ni6-CBF-CMRglu	CMRglu	loess	5.0	8.864684560025179	8.720226615317266	9.009142504733092	9.132276866458685	0.0001	0.00021481481481481484	1.0141041015139554	0.0001	0.00021481481481481484
ni6-CBF-CMRglu	CMRglu	loess	6.0	8.902498061991754	8.750899127496968	9.054096996486539	9.132276866458685	0.0001	0.00021481481481481484	1.0141041015139554	0.0001	0.00021481481481481484
ni6-CBF-CMRglu	CMRglu	loess	7.0	8.937808000211396	8.777509033800055	9.098106966622737	9.132276866458685	0.0001	0.00021481481481481484	1.0141041015139554	0.0001	0.00021481481481481484
ni6-CBF-CMRglu	CMRglu	loess	8.0	8.970780924256035	8.801525427181293	9.140036421330777	9.132276866458685	0.0001	0.00021481481481481484	1.0141041015139554	0.0001	0.00021481481481481484
ni6-CBF-CMRglu	CMRglu	loess	9.0	9.001583383697602	8.82393887543924	9.179227891955964	9.132276866458685	0.0001	0.00021481481481481484	1.0141041015139554	0.0001	0.00021481481481481484
ni6-CBF-CMRglu	CMRglu	loess	10.0	9.030381928108026	8.845422946462074	9.215340909753978	9.132276866458685	0.0001	0.00021481481481481484	1.0141041015139554	0.0001	0.00021481481481481484
ni6-CBF-CMRglu	CMRglu	loess	11.0	9.057343107059232	8.866449795294093	9.248236418824371	9.132276866458685	0.0001	0.00021481481481481484	1.0141041015139554	0.0001	0.00021481481481481484
ni6-CBF-CMRglu	CMRglu	loess	12.0	9.08134165765594	8.887145772125601	9.27553754318628	9.132276866458685	0.0001	0.00021481481481481484	1.0141041015139554	0.0001	0.00021481481481481484
ni6-CBF-CMRglu	CMRglu	loess	13.0	9.101479109481959	8.906637379472565	9.296320839491353	9.132276866458685	0.0001	0.00021481481481481484	1.0141041015139554	0.0001	0.00021481481481481484
ni6-CBF-CMRglu	CMRglu	loess	14.0	9.118344769738744	8.923552896171714	9.313136643305775	9.132276866458685	0.0001	0.00021481481481481484	1.0141041015139554	0.0001	0.00021481481481481484
ni6-CBF-CMRglu	CMRglu	loess	15.0	9.132528084480182	8.936898491218363	9.328157677742	9.132276866458685	0.0001	0.00021481481481481484	1.0141041015139554	0.0001	0.00021481481481481484
ni6-CBF-CMRglu	CMRglu	loess	16.0	9.144618499760147	8.94669773157209	9.342539267948204	9.132276866458685	0.0001	0.00021481481481481484	1.0141041015139554	0.0001	0.00021481481481481484
ni6-CBF-CMRglu	CMRglu	loess	17.0	9.155205461632528	8.95422644953232	9.356184473732737	9.132276866458685	0.0001	0.00021481481481481484	1.0141041015139554	0.0001	0.00021481481481481484
ni6-CBF-CMRglu	CMRglu	loess	18.0	9.164878416151204	8.96176479941254	9.367992032889868	9.132276866458685	0.0001	0.00021481481481481484	1.0141041015139554	0.0001	0.00021481481481481484
ni6-CBF-CMRglu	CMRglu	loess	19.0	9.174226809370056	8.972009839771802	9.37644377896831	9.132276866458685	0.0001	0.00021481481481481484	1.0141041015139554	0.0001	0.00021481481481481484
ni6-CBF-CMRglu	CMRglu	loess	20.0	9.184039957112676	8.989056882233672	9.379023031991679	9.132276866458685	0.0001	0.00021481481481481484	1.0141041015139554	0.0001	0.00021481481481481484
ni6-CBF-CMRglu	CMRglu	loess	21.0	9.193682618829849	9.006362350332811	9.381002887326886	9.132276866458685	0.0001	0.00021481481481481484	1.0141041015139554	0.0001	0.00021481481481481484
ni6-CBF-CMRglu	CMRglu	loess	22.0	9.201573666638332	9.015331121612624	9.38781621166404	9.132276866458685	0.0001	0.00021481481481481484	1.0141041015139554	0.0001	0.00021481481481481484
ni6-CBF-CMRglu	CMRglu	loess	23.0	9.206131916084917	9.017513850870643	9.394749981299192	9.132276866458685	0.0001	0.00021481481481481484	1.0141041015139554	0.0001	0.00021481481481481484
ni6-CBF-CMRglu	CMRglu	loess	24.0	9.207212865999027	9.018099832555887	9.396325899442168	9.132276866458685	0.0001	0.00021481481481481484	1.0141041015139554	0.0001	0.00021481481481481484
ni6-CBF-CMRglu	CMRglu	loess	25.0	9.206232952061638	9.017532778956607	9.39493312516667	9.132276866458685	0.0001	0.00021481481481481484	1.0141041015139554	0.0001	0.00021481481481481484
ni6-CBF-CMRglu	CMRglu	loess	26.0	9.203819978165315	9.015574326664115	9.392065629666515	9.132276866458685	0.0001	0.00021481481481481484	1.0141041015139554	0.0001	0.00021481481481481484
ni6-CBF-CMRglu	CMRglu	loess	27.0	9.200601297069705	9.012970704707252	9.388231889432157	9.132276866458685	0.0001	0.00021481481481481484	1.0141041015139554	0.0001	0.00021481481481481484
ni6-CBF-CMRglu	CMRglu	loess	28.0	9.19720426153447	9.011342288931452	9.383066234137488	9.132276866458685	0.0001	0.00021481481481481484	1.0141041015139554	0.0001	0.00021481481481481484
ni6-CBF-CMRglu	CMRglu	loess	29.0	9.192816990849995	9.01096325504099	9.374670726659	9.132276866458685	0.0001	0.00021481481481481484	1.0141041015139554	0.0001	0.00021481481481481484
ni6-CBF-CMRglu	CMRglu	loess	30.0	9.186467734357942	9.010069001432393	9.36286646728349	9.132276866458685	0.0001	0.00021481481481481484	1.0141041015139554	0.0001	0.00021481481481481484
ni6-CBF-CMRglu	CMRglu	loess	31.0	9.17871930402512	9.007603340453562	9.34983526759668	9.132276866458685	0.0001	0.00021481481481481484	1.0141041015139554	0.0001	0.00021481481481481484
ni6-CBF-CMRglu	CMRglu	loess	32.0	9.170135106986152	9.002751475788436	9.337518738183867	9.132276866458685	0.0001	0.00021481481481481484	1.0141041015139554	0.0001	0.00021481481481481484
ni6-CBF-CMRglu	CMRglu	loess	33.0	9.161278550375654	8.995247227251378	9.32730987349993	9.132276866458685	0.0001	0.00021481481481481484	1.0141041015139554	0.0001	0.00021481481481481484
ni6-CBF-CMRglu	CMRglu	loess	34.0	9.152713041328244	8.985596916972275	9.319829165684213	9.132276866458685	0.0001	0.00021481481481481484	1.0141041015139554	0.0001	0.00021481481481481484
ni6-CBF-CMRglu	CMRglu	loess	35.0	9.145001986978544	8.975068597365086	9.314935376592002	9.132276866458685	0.0001	0.00021481481481481484	1.0141041015139554	0.0001	0.00021481481481481484
ni6-CBF-CMRglu	CMRglu	loess	36.0	9.138708794461168	8.965427949103251	9.311989639819085	9.132276866458685	0.0001	0.00021481481481481484	1.0141041015139554	0.0001	0.00021481481481481484
ni6-CBF-CMRglu	CMRglu	loess	37.0	9.134396870910741	8.958547779034747	9.310245962786736	9.132276866458685	0.0001	0.00021481481481481484	1.0141041015139554	0.0001	0.00021481481481481484
ni6-CBF-CMRglu	CMRglu	loess	38.0	9.131380485772327	8.953795520776128	9.308965450768527	9.132276866458685	0.0001	0.00021481481481481484	1.0141041015139554	0.0001	0.00021481481481481484
ni6-CBF-CMRglu	CMRglu	loess	39.0	9.128485976092307	8.949212590416836	9.307759361767777	9.132276866458685	0.0001	0.00021481481481481484	1.0141041015139554	0.0001	0.00021481481481481484
ni6-CBF-CMRglu	CMRglu	loess	40.0	9.125686366455916	8.944754408489297	9.306618324422535	9.132276866458685	0.0001	0.00021481481481481484	1.0141041015139554	0.0001	0.00021481481481481484
ni6-CBF-CMRglu	CMRglu	loess	41.0	9.122955162378881	8.940366635466539	9.305543689291223	9.132276866458685	0.0001	0.00021481481481481484	1.0141041015139554	0.0001	0.00021481481481481484
ni6-CBF-CMRglu	CMRglu	loess	42.0	9.120265869376926	8.935992062747914	9.304539676005938	9.132276866458685	0.0001	0.00021481481481481484	1.0141041015139554	0.0001	0.00021481481481481484
ni6-CBF-CMRglu	CMRglu	loess	43.0	9.117591992965774	8.931576791803822	9.303607194127727	9.132276866458685	0.0001	0.00021481481481481484	1.0141041015139554	0.0001	0.00021481481481481484
ni6-CBF-CMRglu	CMRglu	loess	44.0	9.11490703866115	8.927074947076255	9.302739130246044	9.132276866458685	0.0001	0.00021481481481481484	1.0141041015139554	0.0001	0.00021481481481481484
[truncated: 1,336 more rows]
