# Supplementary material for: Regional patterns of human cortex development correlate with underlying neurobiology
Source: bioRxiv. 2024 Aug 10:2023.05.05.539537. Originally published 2023 May 5. Preprint. [Version 4] doi: 10.1101/2023.05.05.539537 (PMC10187287; doi:10.1101/2023.05.05.539537)
Supplement: Supplement 5 [file media-5.zip › source_data/source_supp_FigS8_female.csv]

marker	timepoint	centile_0.01	centile_0.05	centile_0.25	centile_0.50	centile_0.75	centile_0.95	centile_0.99	loess	loess_ci_up	loess_ci_low
ni1-SV2A-M1-mGluR5-5HT6-CB1-GABAa-HDAC	5.0	0.29492024	0.30409917	0.32534513	0.33529478	0.34218264	0.3221478	0.31666553	0.31429433088378167	0.32228223579583326	0.3063064259717301
ni1-SV2A-M1-mGluR5-5HT6-CB1-GABAa-HDAC	5.5	0.29169244	0.3003821	0.32561472	0.33433482	0.33813077	0.32265174	0.3164485	0.31335497752821956	0.32088917972644665	0.30582077532999247
ni1-SV2A-M1-mGluR5-5HT6-CB1-GABAa-HDAC	6.0	0.286245	0.29580274	0.32496864	0.33314326	0.33410245	0.32198125	0.31331113	0.3124319499881214	0.31953318304168976	0.30533071693455305
ni1-SV2A-M1-mGluR5-5HT6-CB1-GABAa-HDAC	6.5	0.28222343	0.29476482	0.32474193	0.33038932	0.3307757	0.32189158	0.31078178	0.31152631498604877	0.31821662255651906	0.3048360074155785
ni1-SV2A-M1-mGluR5-5HT6-CB1-GABAa-HDAC	7.0	0.27866036	0.29307684	0.3207051	0.33092168	0.3250927	0.32105497	0.3105443	0.3106391392445631	0.3169418495288704	0.3043364289602558
ni1-SV2A-M1-mGluR5-5HT6-CB1-GABAa-HDAC	7.5	0.2750709	0.28889754	0.32097387	0.33151007	0.3233311	0.3218446	0.31062487	0.3097714894862259	0.31571115196884153	0.3038318270036103
ni1-SV2A-M1-mGluR5-5HT6-CB1-GABAa-HDAC	8.0	0.27349672	0.28247792	0.31791297	0.33172917	0.3260513	0.3219044	0.3095948	0.3089244324335988	0.31452670679192357	0.303322158075274
ni1-SV2A-M1-mGluR5-5HT6-CB1-GABAa-HDAC	8.5	0.2707047	0.28188977	0.31724018	0.33056104	0.32504565	0.3197113	0.30987877	0.30809903480924317	0.313390521868815	0.30280754774967134
ni1-SV2A-M1-mGluR5-5HT6-CB1-GABAa-HDAC	9.0	0.26731247	0.278702	0.31473452	0.3300331	0.32458797	0.31723592	0.3076932	0.3072963633357205	0.3123043700171983	0.30228835665424275
ni1-SV2A-M1-mGluR5-5HT6-CB1-GABAa-HDAC	9.5	0.26785877	0.27615988	0.3138506	0.3286647	0.32483602	0.316823	0.3063139	0.3065174847355926	0.3112697198962584	0.3017652495749268
ni1-SV2A-M1-mGluR5-5HT6-CB1-GABAa-HDAC	10.0	0.2646245	0.27519557	0.31070969	0.32640234	0.32496008	0.3177341	0.30443713	0.3057634657314206	0.31028767232434995	0.30123925913849126
ni1-SV2A-M1-mGluR5-5HT6-CB1-GABAa-HDAC	10.5	0.2628649	0.27322274	0.3110744	0.32468206	0.324062	0.31787464	0.30430615	0.3050329633510917	0.3093565743822692	0.3007093523199142
ni1-SV2A-M1-mGluR5-5HT6-CB1-GABAa-HDAC	11.0	0.26218376	0.27370432	0.31076482	0.3226432	0.32168666	0.31861588	0.30398938	0.3043235575282559	0.30847364601030264	0.3001734690462092
ni1-SV2A-M1-mGluR5-5HT6-CB1-GABAa-HDAC	11.5	0.25936687	0.27270392	0.30672842	0.3192594	0.32199833	0.31861162	0.3035122	0.3036346993441193	0.30763780385630773	0.29963159483193086
ni1-SV2A-M1-mGluR5-5HT6-CB1-GABAa-HDAC	12.0	0.25866225	0.2737583	0.30522308	0.31647828	0.3217507	0.3200311	0.30481738	0.30296583987988795	0.30684767729472673	0.2990840024650492
ni1-SV2A-M1-mGluR5-5HT6-CB1-GABAa-HDAC	12.5	0.25878173	0.27205247	0.30344462	0.31643572	0.32285252	0.320206	0.30539215	0.3023164302167679	0.30610157803013555	0.29853128240340027
ni1-SV2A-M1-mGluR5-5HT6-CB1-GABAa-HDAC	13.0	0.2564182	0.27137637	0.3023472	0.31603578	0.32310888	0.32039365	0.30441177	0.30168592143596534	0.30539749611404693	0.29797434675788376
ni1-SV2A-M1-mGluR5-5HT6-CB1-GABAa-HDAC	13.5	0.25536498	0.27373338	0.30123365	0.31508315	0.3233781	0.32026568	0.30387956	0.3010737646186862	0.3047331256989913	0.29741440353838106
ni1-SV2A-M1-mGluR5-5HT6-CB1-GABAa-HDAC	14.0	0.25397527	0.2707254	0.2997037	0.31349802	0.32155004	0.3200823	0.30411187	0.30047941084613655	0.30410591839715656	0.29685290329511654
ni1-SV2A-M1-mGluR5-5HT6-CB1-GABAa-HDAC	14.5	0.25208548	0.26991716	0.29874343	0.31185502	0.32203674	0.32071787	0.3037571	0.29990231119952254	0.3035131569916117	0.2962914654074334
ni1-SV2A-M1-mGluR5-5HT6-CB1-GABAa-HDAC	15.0	0.25073496	0.26970583	0.30047902	0.31112954	0.32192573	0.32068375	0.30429772	0.2993419167600502	0.3029520391161962	0.2957317944039041
ni1-SV2A-M1-mGluR5-5HT6-CB1-GABAa-HDAC	15.5	0.24983646	0.268662	0.29841924	0.31212234	0.3201548	0.32102507	0.3054894	0.2987976786089256	0.30241976017372174	0.29517559704412943
ni1-SV2A-M1-mGluR5-5HT6-CB1-GABAa-HDAC	16.0	0.25080472	0.2683887	0.29914767	0.31149435	0.31977952	0.32156712	0.3060813	0.29827612435317963	0.30191818181973545	0.2946340668866238
ni1-SV2A-M1-mGluR5-5HT6-CB1-GABAa-HDAC	16.5	0.25102633	0.2682148	0.29767007	0.3112653	0.32027423	0.32176778	0.30633503	0.29778256557181665	0.3014483066090398	0.2941168245345935
ni1-SV2A-M1-mGluR5-5HT6-CB1-GABAa-HDAC	17.0	0.25001696	0.265385	0.29724932	0.31206295	0.3202273	0.32122993	0.30541328	0.2973146293040032	0.30100651831683606	0.29362274029117036
ni1-SV2A-M1-mGluR5-5HT6-CB1-GABAa-HDAC	17.5	0.24815132	0.2656827	0.2974807	0.31292468	0.320206	0.3202145	0.3062251	0.2968699425889055	0.3005896262247711	0.29315025895303987
ni1-SV2A-M1-mGluR5-5HT6-CB1-GABAa-HDAC	18.0	0.24656174	0.26514524	0.2994804	0.3125723	0.31952795	0.31909743	0.30738425	0.2964461324656899	0.3001947010792894	0.2926975638520904
ni1-SV2A-M1-mGluR5-5HT6-CB1-GABAa-HDAC	18.5	0.2436316	0.26648912	0.29988065	0.3107436	0.3198392	0.31806204	0.30663535	0.2960408259735228	0.29981894483688404	0.2922627071101616
ni1-SV2A-M1-mGluR5-5HT6-CB1-GABAa-HDAC	19.0	0.24338216	0.26596388	0.3004917	0.3106461	0.3202273	0.31867126	0.30678764	0.29565165015157063	0.2994595947221013	0.29184370558103995
ni1-SV2A-M1-mGluR5-5HT6-CB1-GABAa-HDAC	19.5	0.24489564	0.26595974	0.30112824	0.3119738	0.32064107	0.31858605	0.3071769	0.2952762320389997	0.2991138606914931	0.29143860338650635
ni1-SV2A-M1-mGluR5-5HT6-CB1-GABAa-HDAC	20.0	0.24568145	0.26454186	0.3011409	0.31189743	0.32049602	0.31876928	0.30773553	0.2949121986749765	0.29877889474304925	0.2910455026069037
ni1-SV2A-M1-mGluR5-5HT6-CB1-GABAa-HDAC	20.5	0.2446215	0.264327	0.2997753	0.31181258	0.32097813	0.31835598	0.3073504	0.2945571770986671	0.29845179025540725	0.2906625639419269
ni1-SV2A-M1-mGluR5-5HT6-CB1-GABAa-HDAC	21.0	0.24474016	0.26532713	0.29983008	0.31157497	0.32128114	0.31712097	0.30527803	0.2942087943492381	0.29812960956755186	0.2902879791309243
ni1-SV2A-M1-mGluR5-5HT6-CB1-GABAa-HDAC	21.5	0.24446602	0.2644179	0.30043268	0.31002712	0.32116166	0.31757653	0.30556124	0.2938964383333405	0.2978367613010269	0.28995611536565413
ni1-SV2A-M1-mGluR5-5HT6-CB1-GABAa-HDAC	22.0	0.24288745	0.2635958	0.30026832	0.31134588	0.3211275	0.31747007	0.3063139	0.29364360350604024	0.2975958824264698	0.2896913245856107
ni1-SV2A-M1-mGluR5-5HT6-CB1-GABAa-HDAC	22.5	0.24288745	0.2646658	0.29963207	0.31128225	0.32003966	0.3169422	0.30497795	0.2934390767291264	0.2974022026596762	0.2894759507985766
ni1-SV2A-M1-mGluR5-5HT6-CB1-GABAa-HDAC	23.0	0.24128963	0.26277816	0.29900026	0.31161314	0.3194299	0.3163634	0.3053034	0.29327164486438795	0.29725039472737447	0.28929289500140143
ni1-SV2A-M1-mGluR5-5HT6-CB1-GABAa-HDAC	23.5	0.2421926	0.2631085	0.29846975	0.3124152	0.31997567	0.31525746	0.30583605	0.29313009477361357	0.29713296384335786	0.2891272257038693
ni1-SV2A-M1-mGluR5-5HT6-CB1-GABAa-HDAC	24.0	0.24155517	0.2631663	0.29778367	0.31123134	0.32000127	0.31542757	0.30591637	0.2930032133185924	0.297039232937121	0.28896719370006385
ni1-SV2A-M1-mGluR5-5HT6-CB1-GABAa-HDAC	24.5	0.24182074	0.26367015	0.2966899	0.31054008	0.3197582	0.31611237	0.30515122	0.29287978736111336	0.2969550025502291	0.2888045721719976
ni1-SV2A-M1-mGluR5-5HT6-CB1-GABAa-HDAC	25.0	0.24199235	0.26265845	0.2964544	0.31037048	0.31873092	0.3160443	0.30445823	0.2927486037629653	0.29686287961534874	0.28863432791058186
ni1-SV2A-M1-mGluR5-5HT6-CB1-GABAa-HDAC	25.5	0.24172267	0.26290616	0.29807407	0.31005254	0.31799814	0.31490457	0.30385	0.29259844938593715	0.2967431542651399	0.2884537445067344
ni1-SV2A-M1-mGluR5-5HT6-CB1-GABAa-HDAC	26.0	0.24123244	0.26318693	0.2974807	0.31062913	0.31693792	0.3140758	0.30355442	0.29241811109181803	0.296575058921865	0.2882611632617711
ni1-SV2A-M1-mGluR5-5HT6-CB1-GABAa-HDAC	26.5	0.2412406	0.26176694	0.29716098	0.3099593	0.31592944	0.3127888	0.3040865	0.2922351029991728	0.2963780754414496	0.28809213055689603
ni1-SV2A-M1-mGluR5-5HT6-CB1-GABAa-HDAC	27.0	0.24118751	0.26274514	0.29787204	0.31034505	0.31507888	0.31264022	0.30363464	0.29208058811844123	0.29618984116171276	0.2879713350751697
ni1-SV2A-M1-mGluR5-5HT6-CB1-GABAa-HDAC	27.5	0.24102004	0.26201043	0.29802355	0.31046376	0.31556365	0.31251284	0.30395982	0.2919488266492247	0.296017578523132	0.28788007477531746
ni1-SV2A-M1-mGluR5-5HT6-CB1-GABAa-HDAC	28.0	0.23937465	0.26210123	0.29851606	0.3110532	0.316806	0.31151134	0.30316597	0.29183407879112416	0.2958677451924582	0.28780041238979015
ni1-SV2A-M1-mGluR5-5HT6-CB1-GABAa-HDAC	28.5	0.238632	0.2620517	0.299194	0.3110744	0.3165634	0.31211388	0.3027481	0.29173060474374085	0.29574411475878953	0.28771709472869217
ni1-SV2A-M1-mGluR5-5HT6-CB1-GABAa-HDAC	29.0	0.23795485	0.26137087	0.29888237	0.3111041	0.31627405	0.31219876	0.3021658	0.291632664706676	0.29564617472172466	0.2876191546916273
ni1-SV2A-M1-mGluR5-5HT6-CB1-GABAa-HDAC	29.5	0.23725346	0.26111922	0.2971063	0.3102984	0.3166187	0.3125553	0.30155414	0.2915345188795306	0.2955681852808646	0.28750085247819657
ni1-SV2A-M1-mGluR5-5HT6-CB1-GABAa-HDAC	30.0	0.23706183	0.26033562	0.29596668	0.31031537	0.31665277	0.31249163	0.30222908	0.2914304274619059	0.29549917933581316	0.28736167558799863
ni1-SV2A-M1-mGluR5-5HT6-CB1-GABAa-HDAC	30.5	0.23712298	0.26021606	0.29624414	0.30910334	0.31662723	0.31185502	0.301803	0.291314650653403	0.29542390369667454	0.2872053976101315
ni1-SV2A-M1-mGluR5-5HT6-CB1-GABAa-HDAC	31.0	0.23639333	0.25912786	0.29594564	0.30930245	0.31722313	0.31271663	0.30231768	0.291181448653623	0.2953244210958998	0.2870384762113462
ni1-SV2A-M1-mGluR5-5HT6-CB1-GABAa-HDAC	31.5	0.23605101	0.25956884	0.29618528	0.3096923	0.31754673	0.31271663	0.302727	0.29102508166216723	0.29518202949221417	0.2868681338321203
ni1-SV2A-M1-mGluR5-5HT6-CB1-GABAa-HDAC	32.0	0.23764898	0.25878173	0.2963072	0.3098279	0.31672087	0.31226242	0.3029929	0.2908636079506391	0.29500658039291583	0.28672063550836235
ni1-SV2A-M1-mGluR5-5HT6-CB1-GABAa-HDAC	32.5	0.23712707	0.25987387	0.2960886	0.31087506	0.31576353	0.3112568	0.3026215	0.2907164971508353	0.29482575019410684	0.2866072441075638
ni1-SV2A-M1-mGluR5-5HT6-CB1-GABAa-HDAC	33.0	0.23665419	0.25849748	0.2950631	0.3100695	0.31652936	0.31213933	0.30148247	0.2905801265026468	0.29464887837655407	0.28651137462873955
ni1-SV2A-M1-mGluR5-5HT6-CB1-GABAa-HDAC	33.5	0.23755519	0.2588147	0.29499167	0.3104468	0.3167166	0.31196958	0.30128005	0.2904508732459644	0.2944845396472984	0.2864172068446304
ni1-SV2A-M1-mGluR5-5HT6-CB1-GABAa-HDAC	34.0	0.23483703	0.25946167	0.29513872	0.3107224	0.31752118	0.31230912	0.30324197	0.29032511462067906	0.29433862463572774	0.2863116046056304
ni1-SV2A-M1-mGluR5-5HT6-CB1-GABAa-HDAC	34.5	0.23393716	0.25910312	0.29603395	0.31109136	0.31779373	0.3122879	0.30337706	0.29019922786668184	0.2942127378817305	0.28618571785163316
ni1-SV2A-M1-mGluR5-5HT6-CB1-GABAa-HDAC	35.0	0.23349346	0.2596348	0.29635766	0.31205446	0.31732532	0.31217754	0.30211094	0.2900695902238633	0.2941032566251973	0.2860359238225293
ni1-SV2A-M1-mGluR5-5HT6-CB1-GABAa-HDAC	35.5	0.23204091	0.26014596	0.29641655	0.31268266	0.31671235	0.31263173	0.30145717	0.2899325789321146	0.29400133080602187	0.28586382705820734
ni1-SV2A-M1-mGluR5-5HT6-CB1-GABAa-HDAC	36.0	0.23129264	0.2607109	0.29623994	0.3127039	0.3167932	0.31346828	0.30157524	0.28978457123132656	0.2938938242745981	0.285675318188055
ni1-SV2A-M1-mGluR5-5HT6-CB1-GABAa-HDAC	36.5	0.23102023	0.2605583	0.29710206	0.31174043	0.31720185	0.3135235	0.3020772	0.28962194436139005	0.29376491680366684	0.28547897191911326
ni1-SV2A-M1-mGluR5-5HT6-CB1-GABAa-HDAC	37.0	0.23028448	0.2596925	0.2971862	0.3105443	0.31765744	0.31314126	0.30228814	0.28944107556219595	0.2935980233922429	0.285284127732149
ni1-SV2A-M1-mGluR5-5HT6-CB1-GABAa-HDAC	37.5	0.22991061	0.25963065	0.29544547	0.3097177	0.31824094	0.31297988	0.3022375	0.28925503995358004	0.29339801239585683	0.28511206751130325
ni1-SV2A-M1-mGluR5-5HT6-CB1-GABAa-HDAC	38.0	0.22800565	0.25933802	0.29455477	0.31025177	0.3179854	0.3134428	0.30181566	0.2890773662003267	0.29318661924359823	0.28496811315705517
ni1-SV2A-M1-mGluR5-5HT6-CB1-GABAa-HDAC	38.5	0.22755909	0.2581391	0.2941348	0.31089628	0.3167379	0.314522	0.3007446	0.2889051118597498	0.2929738637336571	0.28483635998584256
ni1-SV2A-M1-mGluR5-5HT6-CB1-GABAa-HDAC	39.0	0.22882186	0.25783023	0.29323214	0.31087083	0.31618044	0.3144625	0.3015668	0.28873533448916305	0.29276900089049707	0.28470166808782904
ni1-SV2A-M1-mGluR5-5HT6-CB1-GABAa-HDAC	39.5	0.22879343	0.2575461	0.2930475	0.30920923	0.3162613	0.3143945	0.30163008	0.2885650916458803	0.29257860166092897	0.2845515816308316
ni1-SV2A-M1-mGluR5-5HT6-CB1-GABAa-HDAC	40.0	0.22782701	0.25771493	0.29202375	0.31069696	0.3164102	0.31445825	0.30190423	0.28839144088721547	0.29240495090226415	0.2843779308721668
ni1-SV2A-M1-mGluR5-5HT6-CB1-GABAa-HDAC	40.5	0.22678797	0.25723732	0.29246423	0.31056127	0.31574228	0.3148578	0.30113667	0.2882114397704823	0.2922451061718163	0.2841777733691483
ni1-SV2A-M1-mGluR5-5HT6-CB1-GABAa-HDAC	41.0	0.22591572	0.25790024	0.29299292	0.30979642	0.31567848	0.31364667	0.30127582	0.2880221458529946	0.2920908977269019	0.28395339397908737
ni1-SV2A-M1-mGluR5-5HT6-CB1-GABAa-HDAC	41.5	0.22494243	0.2562248	0.2927747	0.3092855	0.3150066	0.31328988	0.3014445	0.28782061669206627	0.2919298697353378	0.28371136364879473
ni1-SV2A-M1-mGluR5-5HT6-CB1-GABAa-HDAC	42.0	0.22585082	0.25784257	0.29198602	0.3098067	0.3148238	0.31264022	0.30210674	0.28760390984501105	0.29174688228728785	0.28346093740273426
ni1-SV2A-M1-mGluR5-5HT6-CB1-GABAa-HDAC	42.5	0.22471945	0.25628653	0.29160857	0.31041288	0.31508315	0.31137556	0.30152464	0.28736908286914276	0.2915260306991897	0.2832121350390958
ni1-SV2A-M1-mGluR5-5HT6-CB1-GABAa-HDAC	43.0	0.22458161	0.25622892	0.2920615	0.30928126	0.31661445	0.3113501	0.3011999	0.2871207204717686	0.2912636024098735	0.28297783853366376
ni1-SV2A-M1-mGluR5-5HT6-CB1-GABAa-HDAC	43.5	0.22431408	0.25557065	0.29261947	0.30956516	0.31547433	0.3111041	0.30140656	0.28686539158301383	0.29097542701523604	0.2827553561507916
ni1-SV2A-M1-mGluR5-5HT6-CB1-GABAa-HDAC	44.0	0.22486134	0.25531563	0.29246002	0.3085654	0.31515115	0.31095564	0.30275655	0.28660313009441907	0.2906760809794423	0.2825301792093958
ni1-SV2A-M1-mGluR5-5HT6-CB1-GABAa-HDAC	44.5	0.2252952	0.2560191	0.2918392	0.30759162	0.3151639	0.31030264	0.30343196	0.2863339698975253	0.2903786120670526	0.282289327727998
ni1-SV2A-M1-mGluR5-5HT6-CB1-GABAa-HDAC	45.0	0.2254047	0.25390542	0.2907785	0.3082732	0.31394407	0.3092516	0.30147824	0.2860579448838732	0.29009207408855464	0.28202381567919177
ni1-SV2A-M1-mGluR5-5HT6-CB1-GABAa-HDAC	45.5	0.22488973	0.25435343	0.2897854	0.30710074	0.31368068	0.30909485	0.3003231	0.2857750889450037	0.289819731114531	0.2817304467754764
ni1-SV2A-M1-mGluR5-5HT6-CB1-GABAa-HDAC	46.0	0.22452891	0.25404516	0.28936654	0.30657613	0.31427976	0.30917534	0.29977953	0.28548543597245757	0.2895583868574808	0.2814124850874343
ni1-SV2A-M1-mGluR5-5HT6-CB1-GABAa-HDAC	46.5	0.2226123	0.25393006	0.28908595	0.30608976	0.31374863	0.30915415	0.29978794	0.28518901985777556	0.2892990552899978	0.28107898442555335
ni1-SV2A-M1-mGluR5-5HT6-CB1-GABAa-HDAC	47.0	0.2214542	0.25206906	0.28737414	0.3058149	0.31383786	0.30932364	0.299194	0.28488587449249847	0.28902875643060333	0.2807429925543936
ni1-SV2A-M1-mGluR5-5HT6-CB1-GABAa-HDAC	47.5	0.22115466	0.2522744	0.2867384	0.30525267	0.31359994	0.30986604	0.2984487	0.2845760337681673	0.28873298159821426	0.28041908593812037
ni1-SV2A-M1-mGluR5-5HT6-CB1-GABAa-HDAC	48.0	0.22138539	0.2510879	0.28583953	0.3047033	0.31306055	0.3097177	0.298314	0.2842554878733952	0.288398460315672	0.2801125154311184
ni1-SV2A-M1-mGluR5-5HT6-CB1-GABAa-HDAC	48.5	0.22211418	0.25084984	0.28610286	0.30552742	0.31297988	0.30851033	0.2981751	0.2839213596610424	0.28803061270431396	0.2798121066177709
ni1-SV2A-M1-mGluR5-5HT6-CB1-GABAa-HDAC	49.0	0.22278242	0.25034103	0.28550097	0.3056162	0.31276333	0.30877292	0.29859185	0.28357538201902	0.28764413389292726	0.27950663014511273
ni1-SV2A-M1-mGluR5-5HT6-CB1-GABAa-HDAC	49.5	0.2215959	0.24918848	0.2852043	0.3066861	0.31362545	0.30871361	0.29838556	0.2832192878352389	0.28725295423657293	0.2791856214339049
ni1-SV2A-M1-mGluR5-5HT6-CB1-GABAa-HDAC	50.0	0.221353	0.24896297	0.28566396	0.30757892	0.31367642	0.30875176	0.297851	0.2828548099976102	0.2868683200126589	0.2788412999825615
ni1-SV2A-M1-mGluR5-5HT6-CB1-GABAa-HDAC	50.5	0.22128418	0.24815132	0.28475308	0.3072446	0.31156647	0.30768475	0.29805303	0.282483681394045	0.2864971914090937	0.2784701713789963
ni1-SV2A-M1-mGluR5-5HT6-CB1-GABAa-HDAC	51.0	0.22054757	0.24757762	0.28373414	0.3063731	0.31159618	0.30766782	0.2979057	0.2821076349124542	0.28614130131378823	0.2780739685111202
ni1-SV2A-M1-mGluR5-5HT6-CB1-GABAa-HDAC	51.5	0.22049497	0.24711467	0.2833793	0.30628005	0.3112271	0.30639848	0.29788888	0.281728403440749	0.28579715531465627	0.27765965156684175
ni1-SV2A-M1-mGluR5-5HT6-CB1-GABAa-HDAC	52.0	0.22043426	0.2467747	0.28413495	0.30488077	0.3103281	0.30601364	0.29779208	0.2813477198668403	0.28545697291011185	0.2772384668235688
ni1-SV2A-M1-mGluR5-5HT6-CB1-GABAa-HDAC	52.5	0.21890521	0.24543585	0.28370908	0.30387956	0.3104892	0.30606437	0.297952	0.28096731707863914	0.28511028952091594	0.27682434463636235
ni1-SV2A-M1-mGluR5-5HT6-CB1-GABAa-HDAC	53.0	0.21774088	0.24555455	0.2850915	0.30310267	0.30978552	0.30630544	0.2989413	0.28058892796405666	0.2847458757941036	0.2764319801340097
ni1-SV2A-M1-mGluR5-5HT6-CB1-GABAa-HDAC	53.5	0.21671854	0.24400379	0.28556368	0.30282408	0.30974314	0.3056331	0.29917294	0.2802094411938346	0.2843524136361114	0.2760664687515578
ni1-SV2A-M1-mGluR5-5HT6-CB1-GABAa-HDAC	54.0	0.21621358	0.24413468	0.28452754	0.30367684	0.30861622	0.30583182	0.29883185	0.27982462186530666	0.2839338749085782	0.2757153688220351
ni1-SV2A-M1-mGluR5-5HT6-CB1-GABAa-HDAC	54.5	0.21476802	0.2443842	0.2844983	0.30324197	0.3075874	0.30491033	0.2987392	0.27943451750627163	0.2835032693801789	0.27536576563236437
ni1-SV2A-M1-mGluR5-5HT6-CB1-GABAa-HDAC	55.0	0.21315794	0.24344759	0.2832541	0.30298024	0.30740964	0.3054175	0.29830557	0.2790391756445284	0.2830728420458624	0.2750055092431944
ni1-SV2A-M1-mGluR5-5HT6-CB1-GABAa-HDAC	55.5	0.2125368	0.24328811	0.28335842	0.30304778	0.3080869	0.3041203	0.29816666	0.2786386438078756	0.2826521538229243	0.27462513379282694
ni1-SV2A-M1-mGluR5-5HT6-CB1-GABAa-HDAC	56.0	0.21157716	0.24373384	0.2828785	0.30225018	0.30707535	0.30393025	0.2982635	0.2782329695241123	0.282246479539161	0.2742194595090636
ni1-SV2A-M1-mGluR5-5HT6-CB1-GABAa-HDAC	56.5	0.21145219	0.24235606	0.28389278	0.30176082	0.3065592	0.30365998	0.29707685	0.27782220032103694	0.28185586672237095	0.2737885339197029
ni1-SV2A-M1-mGluR5-5HT6-CB1-GABAa-HDAC	57.0	0.21081537	0.24192289	0.28237364	0.30060548	0.30584452	0.3037064	0.29518494	0.2774063837264486	0.28147513560035586	0.27333763185254134
ni1-SV2A-M1-mGluR5-5HT6-CB1-GABAa-HDAC	57.5	0.21092822	0.24176762	0.28135183	0.3000534	0.3057092	0.30295914	0.29496226	0.276985567268146	0.2810948203114175	0.27287631422487446
ni1-SV2A-M1-mGluR5-5HT6-CB1-GABAa-HDAC	58.0	0.20973961	0.24137542	0.2811934	0.29944673	0.3063012	0.30103126	0.2941264	0.2765597984739279	0.2807027709162047	0.2724168260316511
ni1-SV2A-M1-mGluR5-5HT6-CB1-GABAa-HDAC	58.5	0.21095239	0.24050954	0.28232774	0.29795623	0.3057388	0.30078673	0.29324475	0.2761291248715932	0.28028607270164013	0.27197217704154625
ni1-SV2A-M1-mGluR5-5HT6-CB1-GABAa-HDAC	59.0	0.20968723	0.23961954	0.2820858	0.29605496	0.304754	0.3007151	0.29182664	0.27568699958290127	0.27982997202517806	0.2715440271406245
ni1-SV2A-M1-mGluR5-5HT6-CB1-GABAa-HDAC	59.5	0.20921198	0.23780802	0.28180635	0.29604235	0.3044329	0.3000871	0.2922964	0.2752287293433442	0.2793379823866157	0.27111947630007266
ni1-SV2A-M1-mGluR5-5HT6-CB1-GABAa-HDAC	60.0	0.20940931	0.23758781	0.2798806	0.29534042	0.3055866	0.3002936	0.29235095	0.27475714210131985	0.2788258939752271	0.2706883902274126
ni1-SV2A-M1-mGluR5-5HT6-CB1-GABAa-HDAC	60.5	0.20944557	0.2376449	0.2801556	0.29452956	0.30519348	0.29958993	0.29196084	0.27427506580522576	0.2783087322065598	0.27024139940389175
ni1-SV2A-M1-mGluR5-5HT6-CB1-GABAa-HDAC	61.0	0.20864016	0.23722084	0.2805723	0.29390383	0.30496106	0.29931194	0.291856	0.27378532840345976	0.27779883841850844	0.2697718183884111
ni1-SV2A-M1-mGluR5-5HT6-CB1-GABAa-HDAC	61.5	0.20664793	0.23675202	0.27852714	0.29363093	0.3045892	0.2993962	0.29212862	0.27329075784441964	0.2773042678594683	0.26927724782937096
ni1-SV2A-M1-mGluR5-5HT6-CB1-GABAa-HDAC	62.0	0.20394991	0.23664604	0.27790695	0.294181	0.30378667	0.29821298	0.29147437	0.272794182076503	0.27682784847783704	0.268760515675169
ni1-SV2A-M1-mGluR5-5HT6-CB1-GABAa-HDAC	62.5	0.20442417	0.23673572	0.27739513	0.2950463	0.3039049	0.297527	0.291856	0.27229842904810764	0.2763671809220149	0.2682296771742004
ni1-SV2A-M1-mGluR5-5HT6-CB1-GABAa-HDAC	63.0	0.2052483	0.2369273	0.27517894	0.29435316	0.30322087	0.29688334	0.29221672	0.2718063267076313	0.2759155797509028	0.26769707366435974
ni1-SV2A-M1-mGluR5-5HT6-CB1-GABAa-HDAC	63.5	0.20506334	0.23615289	0.2733182	0.2937023	0.30315754	0.29555476	0.2930223	0.27132070300347155	0.27546367544574835	0.26717773056119476
ni1-SV2A-M1-mGluR5-5HT6-CB1-GABAa-HDAC	64.0	0.20399413	0.23462933	0.27264166	0.29384086	0.30250758	0.29395843	0.29240128	0.2708443858840263	0.27500133371407326	0.2666874380539794
ni1-SV2A-M1-mGluR5-5HT6-CB1-GABAa-HDAC	64.5	0.20519602	0.23470263	0.27219352	0.29448757	0.3031871	0.29305166	0.29173017	0.2703532614411359	0.2744961433792408	0.26621037950303106
ni1-SV2A-M1-mGluR5-5HT6-CB1-GABAa-HDAC	65.0	0.20472966	0.23383945	0.27060518	0.29568505	0.30244005	0.29284605	0.291856	0.269827494898423	0.2739375303306452	0.2657174594662008
ni1-SV2A-M1-mGluR5-5HT6-CB1-GABAa-HDAC	65.5	0.20499901	0.23359115	0.2712188	0.2964838	0.30255398	0.29194406	0.29127312	0.26927633290195846	0.2733492837869817	0.2652033820169352
ni1-SV2A-M1-mGluR5-5HT6-CB1-GABAa-HDAC	66.0	0.20472163	0.23286675	0.2709244	0.29708946	0.30033574	0.29181826	0.2926782	0.26870902209781333	0.27275366426734066	0.264664379928286
ni1-SV2A-M1-mGluR5-5HT6-CB1-GABAa-HDAC	66.5	0.20277674	0.23180094	0.27184922	0.29709366	0.29985535	0.29089165	0.29243067	0.2681348091320585	0.27216893833673994	0.26410067992737707
ni1-SV2A-M1-mGluR5-5HT6-CB1-GABAa-HDAC	67.0	0.20216626	0.23143494	0.27195707	0.29613483	0.2999944	0.2898231	0.2917805	0.26756294065076514	0.27160758282029246	0.2635182984812378
ni1-SV2A-M1-mGluR5-5HT6-CB1-GABAa-HDAC	67.5	0.20031565	0.2314756	0.27123538	0.2934714	0.29914767	0.29063597	0.28997812	0.267002663300004	0.27107561418502724	0.26292971241498075
ni1-SV2A-M1-mGluR5-5HT6-CB1-GABAa-HDAC	68.0	0.19906394	0.23125197	0.269768	0.29282925	0.29776263	0.28961784	0.2903971	0.26646322372584613	0.27057325915806835	0.2623531882936239
ni1-SV2A-M1-mGluR5-5HT6-CB1-GABAa-HDAC	68.5	0.19758837	0.23200023	0.2685212	0.29072398	0.29780892	0.28859192	0.29015407	0.26595386857436254	0.2700967505124674	0.2618109866362577
ni1-SV2A-M1-mGluR5-5HT6-CB1-GABAa-HDAC	69.0	0.19644217	0.2323826	0.26824793	0.29033005	0.2976995	0.28849563	0.28971	0.2654838444916242	0.26964079232167115	0.26132689666157727
ni1-SV2A-M1-mGluR5-5HT6-CB1-GABAa-HDAC	69.5	0.19500814	0.23174807	0.268132	0.28877193	0.2971652	0.2890064	0.28879705	0.26502995681248204	0.26917608668667614	0.26088382693828793
ni1-SV2A-M1-mGluR5-5HT6-CB1-GABAa-HDAC	70.0	0.19523641	0.2315488	0.26696903	0.28812313	0.29604656	0.28844124	0.28842866	0.2645659199575986	0.26868463057253333	0.26044720934266385
ni1-SV2A-M1-mGluR5-5HT6-CB1-GABAa-HDAC	70.5	0.19520438	0.23118691	0.2656	0.28615302	0.29464298	0.2875666	0.28813568	0.2640963442017619	0.2681787308339504	0.26001395756957346
ni1-SV2A-M1-mGluR5-5HT6-CB1-GABAa-HDAC	71.0	0.19467579	0.23157728	0.2643931	0.2857434	0.29439098	0.28564307	0.28718174	0.2636258398197603	0.26767006480819056	0.25958161483133
ni1-SV2A-M1-mGluR5-5HT6-CB1-GABAa-HDAC	71.5	0.19536857	0.2298456	0.2652486	0.2843396	0.2939752	0.28663385	0.2867802	0.2631590170863818	0.2671687880967112	0.2591492460760524
ni1-SV2A-M1-mGluR5-5HT6-CB1-GABAa-HDAC	72.0	0.1924865	0.22869596	0.2640956	0.28244036	0.29034683	0.28546336	0.2864875	0.2627004862764146	0.26668285091135546	0.2587181216414738
ni1-SV2A-M1-mGluR5-5HT6-CB1-GABAa-HDAC	72.5	0.19239847	0.2295043	0.26414105	0.28116837	0.29061922	0.28452754	0.2853798	0.262254857664647	0.2662176188697458	0.2582920964595482
ni1-SV2A-M1-mGluR5-5HT6-CB1-GABAa-HDAC	73.0	0.19173047	0.22939055	0.26422784	0.28247792	0.2901876	0.28508732	0.28439808	0.261826741525867	0.2657758887319378	0.2578775943197962
ni1-SV2A-M1-mGluR5-5HT6-CB1-GABAa-HDAC	73.5	0.19105463	0.22963431	0.26227456	0.28150192	0.28792226	0.28523356	0.2848659	0.2614207481348629	0.2653583342142002	0.25748316205552557
ni1-SV2A-M1-mGluR5-5HT6-CB1-GABAa-HDAC	74.0	0.18983136	0.22874063	0.26279056	0.28100163	0.28661293	0.28487006	0.28431454	0.2610414877664228	0.2649643524145193	0.25711862311832623
ni1-SV2A-M1-mGluR5-5HT6-CB1-GABAa-HDAC	74.5	0.18890029	0.22979277	0.261342	0.28005558	0.28606105	0.28433543	0.28353375	0.26069357069533483	0.2645932576383589	0.25679388375231077
ni1-SV2A-M1-mGluR5-5HT6-CB1-GABAa-HDAC	75.0	0.18921994	0.22896808	0.26237774	0.281577	0.28717336	0.28477815	0.28314558	0.2603649445971233	0.2642351431014902	0.25649474609275635
ni1-SV2A-M1-mGluR5-5HT6-CB1-GABAa-HDAC	75.5	0.18923992	0.228566	0.2618495	0.28181887	0.2865795	0.2851458	0.28109333	0.26004152004930037	0.2638813780702823	0.25620166202831846
ni1-SV2A-M1-mGluR5-5HT6-CB1-GABAa-HDAC	76.0	0.18839693	0.22718161	0.261342	0.28053063	0.28709808	0.2844106	0.28117254	0.2597248516796364	0.26353401847926206	0.2559156848800107
ni1-SV2A-M1-mGluR5-5HT6-CB1-GABAa-HDAC	76.5	0.18910407	0.22621185	0.26146576	0.2805598	0.2876963	0.2845192	0.27925164	0.259416494115902	0.2631950894535667	0.25563789877823734
ni1-SV2A-M1-mGluR5-5HT6-CB1-GABAa-HDAC	77.0	0.18666387	0.22574131	0.26182058	0.27879775	0.2868471	0.28467372	0.27758238	0.2591180019858673	0.2628665613563542	0.2553694426153804
ni1-SV2A-M1-mGluR5-5HT6-CB1-GABAa-HDAC	77.5	0.18731463	0.22398578	0.26236537	0.27903926	0.28657112	0.28434378	0.27682525	0.2588309299173029	0.26255036257614633	0.25511149725845944
ni1-SV2A-M1-mGluR5-5HT6-CB1-GABAa-HDAC	78.0	0.18793361	0.22388446	0.2615854	0.27783203	0.28669658	0.28431454	0.27712473	0.258556832537979	0.2622484312965857	0.2548652337793723
ni1-SV2A-M1-mGluR5-5HT6-CB1-GABAa-HDAC	78.5	0.18790166	0.22323209	0.260715	0.27824822	0.2851291	0.28249878	0.2767504	0.2582972644756662	0.261962808274636	0.25463172067669637
ni1-SV2A-M1-mGluR5-5HT6-CB1-GABAa-HDAC	79.0	0.18920396	0.22426139	0.2590372	0.27837726	0.2854592	0.2808724	0.27796105	0.2580537803581347	0.2616957720190041	0.2544117886972653
ni1-SV2A-M1-mGluR5-5HT6-CB1-GABAa-HDAC	79.5	0.18861665	0.22347113	0.2593545	0.27869782	0.28621992	0.2811517	0.27778625	0.257827934813155	0.2614500163779512	0.25420585324835887
ni1-SV2A-M1-mGluR5-5HT6-CB1-GABAa-HDAC	80.0	0.18831705	0.22278242	0.25825855	0.27924746	0.28653768	0.2838761	0.27681276	0.2576164156820078	0.2612265380381539	0.2540062933258618
ni1-SV2A-M1-mGluR5-5HT6-CB1-GABAa-HDAC	80.5	0.18912405	0.22305383	0.2587735	0.27980563	0.28514162	0.28638715	0.27623057	0.257415186787129	0.26102603257921814	0.25380434099503985
ni1-SV2A-M1-mGluR5-5HT6-CB1-GABAa-HDAC	81.0	0.18852477	0.2223288	0.2582874	0.2788727	0.2866213	0.2854968	0.27492964	0.2572247167280217	0.2608512242790417	0.2535982091770017
ni1-SV2A-M1-mGluR5-5HT6-CB1-GABAa-HDAC	81.5	0.18808937	0.22334553	0.25870347	0.2789185	0.2861363	0.28410158	0.27438125	0.2570454741041892	0.2607048351844943	0.25338611302388414
ni1-SV2A-M1-mGluR5-5HT6-CB1-GABAa-HDAC	82.0	0.1899193	0.2224098	0.258687	0.2793141	0.2860485	0.28442731	0.2753701	0.2568779275151344	0.26058950219321597	0.2531663528370528
ni1-SV2A-M1-mGluR5-5HT6-CB1-GABAa-HDAC	82.5	0.19176647	0.22106965	0.2591567	0.2778903	0.28434378	0.28426442	0.2730401	0.2567225455603608	0.2605076933737284	0.25293739774699314
ni1-SV2A-M1-mGluR5-5HT6-CB1-GABAa-HDAC	83.0	0.19144252	0.2224341	0.25862107	0.2792308	0.2863746	0.28579772	0.27283671	0.25657979683937127	0.26046163425421004	0.2526979594245325
ni1-SV2A-M1-mGluR5-5HT6-CB1-GABAa-HDAC	83.5	0.19204246	0.22330907	0.25879	0.27802348	0.28637043	0.28703532	0.27299443	0.25645014995166915	0.2604532544638576	0.2524470454394807
ni1-SV2A-M1-mGluR5-5HT6-CB1-GABAa-HDAC	84.0	0.19222246	0.22332932	0.25725377	0.2794599	0.28809384	0.28553024	0.27240515	0.2563340734967575	0.26048416197880425	0.2521839850147108
ni1-SV2A-M1-mGluR5-5HT6-CB1-GABAa-HDAC	84.5	0.1909027	0.22366968	0.25788787	0.27910173	0.28733233	0.28509983	0.27188239	0.2562320360741395	0.26055564710531703	0.251908425042962
ni1-SV2A-M1-mGluR5-5HT6-CB1-GABAa-HDAC	85.0	0.19047491	0.22444785	0.25780138	0.27914336	0.2877507	0.2840598	0.27113172	0.2561445062833184	0.26066871287624777	0.25162029969038907
ni1-SV2A-M1-mGluR5-5HT6-CB1-GABAa-HDAC	85.5	0.19119059	0.22571698	0.25784668	0.27894765	0.288052	0.28444818	0.26950282	0.2560728213550084	0.2608250565156742	0.2513205861943426
ni1-SV2A-M1-mGluR5-5HT6-CB1-GABAa-HDAC	86.0	0.19245048	0.22604957	0.25738552	0.27832732	0.2876377	0.28491184	0.2690306	0.25601753959162216	0.26102554627309993	0.2510095329101444
ni1-SV2A-M1-mGluR5-5HT6-CB1-GABAa-HDAC	86.5	0.19185846	0.22477621	0.2566528	0.2779111	0.28823194	0.28643313	0.2684425	0.25597796120021	0.2612694482597818	0.25068647414063816
ni1-SV2A-M1-mGluR5-5HT6-CB1-GABAa-HDAC	87.0	0.19229446	0.22302952	0.2569409	0.2770041	0.28777578	0.28624082	0.2691797	0.2559533863878224	0.26155566074614717	0.2503511120294976
ni1-SV2A-M1-mGluR5-5HT6-CB1-GABAa-HDAC	87.5	0.19418333	0.2219279	0.25652933	0.27580652	0.28816918	0.28863797	0.2697473	0.2559431153615099	0.2618827778441255	0.25000345287889425
ni1-SV2A-M1-mGluR5-5HT6-CB1-GABAa-HDAC	88.0	0.19564094	0.22012675	0.2566281	0.27644265	0.28784275	0.2893833	0.2689809	0.2559464483283228	0.2622491586126301	0.24964373804401552
ni1-SV2A-M1-mGluR5-5HT6-CB1-GABAa-HDAC	88.5	0.1957571	0.22016722	0.25899598	0.27612248	0.2882989	0.2894168	0.2698343	0.25596268549531165	0.26265299306578194	0.24927237792484133
ni1-SV2A-M1-mGluR5-5HT6-CB1-GABAa-HDAC	89.0	0.19381106	0.21903461	0.2593298	0.27769056	0.28762516	0.28811896	0.27222672	0.25599112706952687	0.2630923601230952	0.2488898940159585
ni1-SV2A-M1-mGluR5-5HT6-CB1-GABAa-HDAC	89.5	0.19262251	0.21953613	0.25746787	0.2781608	0.2873114	0.28674677	0.27294877	0.25603107325801894	0.26356527545624603	0.24849687105979185
ni1-SV2A-M1-mGluR5-5HT6-CB1-GABAa-HDAC	90.0	0.19287059	0.21922873	0.25764492	0.27834812	0.28666312	0.28534636	0.27370846	0.25608182426783815	0.2640697291798897	0.24809391935578662
ni2-5HT2a-5HT4-5HT1a-5HTT	5.0	0.5028156	0.5584651	0.6199008	0.63348675	0.6557809	0.6533107	0.6548876	0.5947492205799676	0.608596973054898	0.5809014681050372
ni2-5HT2a-5HT4-5HT1a-5HTT	5.5	0.5039272	0.5589375	0.61245555	0.6286873	0.65196633	0.6523453	0.64861435	0.5930491983721756	0.6061104163368157	0.5799879804075355
ni2-5HT2a-5HT4-5HT1a-5HTT	6.0	0.50172484	0.55516523	0.60605156	0.6236743	0.6462784	0.6490262	0.6406441	0.5913753454169038	0.603685972380458	0.5790647184533497
ni2-5HT2a-5HT4-5HT1a-5HTT	6.5	0.499674	0.54792535	0.6012206	0.6199451	0.63774145	0.6487974	0.63633037	0.5897318795763867	0.6013301302111995	0.5781336289415739
ni2-5HT2a-5HT4-5HT1a-5HTT	7.0	0.4961652	0.5412014	0.5950552	0.6139948	0.63130254	0.6420961	0.63304275	0.5881230187128591	0.5990493345490187	0.5771967028766996
ni2-5HT2a-5HT4-5HT1a-5HTT	7.5	0.49588674	0.53715485	0.5917567	0.6078642	0.6249319	0.63730097	0.63281804	0.5865529806885558	0.5968499204680714	0.5762560409090401
ni2-5HT2a-5HT4-5HT1a-5HTT	8.0	0.4928966	0.5302291	0.5875869	0.60299116	0.62368536	0.6345106	0.62941456	0.5850259833657114	0.5947380304500084	0.5753139362814145
ni2-5HT2a-5HT4-5HT1a-5HTT	8.5	0.4891327	0.5285754	0.5844796	0.5995996	0.6168216	0.62964404	0.62671	0.5835462446065608	0.5927195139221101	0.5743729752910115
ni2-5HT2a-5HT4-5HT1a-5HTT	9.0	0.48472384	0.52790064	0.57987994	0.59802467	0.61165947	0.62271833	0.6243919	0.5821179822733388	0.5907998128260876	0.5734361517205899
ni2-5HT2a-5HT4-5HT1a-5HTT	9.5	0.48184574	0.5291448	0.5764803	0.59416085	0.6077276	0.6218577	0.62192434	0.58074541422828	0.5889838418175062	0.5725069866390537
ni2-5HT2a-5HT4-5HT1a-5HTT	10.0	0.47902316	0.52665794	0.57429445	0.5935471	0.60586613	0.61908716	0.6175504	0.5794327583336194	0.587275877866729	0.5715896388005098
ni2-5HT2a-5HT4-5HT1a-5HTT	10.5	0.47776347	0.52613515	0.5712299	0.59024316	0.60225755	0.6157405	0.61533266	0.5781751043811535	0.5856704734443597	0.5706797353179472
ni2-5HT2a-5HT4-5HT1a-5HTT	11.0	0.47617885	0.52329946	0.5700582	0.5888177	0.6002173	0.6119668	0.61402774	0.576963179045257	0.5841577311438602	0.5697686269466538
ni2-5HT2a-5HT4-5HT1a-5HTT	11.5	0.47492713	0.52169186	0.56743634	0.5869614	0.59700316	0.61124796	0.612137	0.5757946555120314	0.5827343976629961	0.5688549133610666
ni2-5HT2a-5HT4-5HT1a-5HTT	12.0	0.47285357	0.5209915	0.5670384	0.58403194	0.59528166	0.6100036	0.61004746	0.5746672069675781	0.5813967216851995	0.5679376922499567
ni2-5HT2a-5HT4-5HT1a-5HTT	12.5	0.4738779	0.5195472	0.56584567	0.5841065	0.5941824	0.60813206	0.6097188	0.5735785065979991	0.5801404011845831	0.5670166120114152
ni2-5HT2a-5HT4-5HT1a-5HTT	13.0	0.47241348	0.51850903	0.5627711	0.58435166	0.59113383	0.6076948	0.6076839	0.5725262275893959	0.5789605765207094	0.5660918786580823
ni2-5HT2a-5HT4-5HT1a-5HTT	13.5	0.470039	0.51788056	0.56352186	0.58191913	0.58841616	0.60463446	0.6067063	0.5715080431278698	0.5778518750856095	0.5651642111701302
ni2-5HT2a-5HT4-5HT1a-5HTT	14.0	0.46888462	0.51470923	0.5650774	0.5821584	0.5874425	0.6058061	0.60519016	0.5705216263995226	0.5768085038057902	0.5642347489932551
ni2-5HT2a-5HT4-5HT1a-5HTT	14.5	0.46885127	0.5151816	0.56537	0.58009744	0.58642715	0.60562074	0.6041608	0.5695646505904559	0.5758243769272774	0.5633049242536344
ni2-5HT2a-5HT4-5HT1a-5HTT	15.0	0.4677457	0.5155994	0.56515056	0.5789627	0.58419174	0.604787	0.6034534	0.5686347888867714	0.5748932610822403	0.5623763166913026
ni2-5HT2a-5HT4-5HT1a-5HTT	15.5	0.46712667	0.51349205	0.5644455	0.5785441	0.58322775	0.6055608	0.6028662	0.5677297144745705	0.5740089190351595	0.5614505099139816
ni2-5HT2a-5HT4-5HT1a-5HTT	16.0	0.46805534	0.51379	0.56251574	0.5783587	0.5821052	0.60551715	0.6023988	0.566873846857065	0.573187681442182	0.560560012271948
ni2-5HT2a-5HT4-5HT1a-5HTT	16.5	0.46806487	0.5112748	0.56403315	0.57978445	0.58291906	0.60439485	0.60137254	0.5660873203134771	0.5724422125010487	0.5597324281259055
ni2-5HT2a-5HT4-5HT1a-5HTT	17.0	0.46692675	0.50896335	0.56121397	0.58122295	0.58539146	0.60526645	0.60092217	0.5653613801939245	0.5717616022518376	0.5589611581360113
ni2-5HT2a-5HT4-5HT1a-5HTT	17.5	0.46533337	0.510022	0.5592646	0.58186597	0.58706295	0.60525554	0.601188	0.5646872718485249	0.5711356783883678	0.5582388653086819
ni2-5HT2a-5HT4-5HT1a-5HTT	18.0	0.46387035	0.5117407	0.5609694	0.58118576	0.5891283	0.6061552	0.60232276	0.5640562406273956	0.5705547218772289	0.5575577593775622
ni2-5HT2a-5HT4-5HT1a-5HTT	18.5	0.46414572	0.5116961	0.5619688	0.5800444	0.58968025	0.6061661	0.6014811	0.5634595318806546	0.5700092411494464	0.5569098226118627
ni2-5HT2a-5HT4-5HT1a-5HTT	19.0	0.465495	0.5123605	0.56438285	0.58186066	0.5907635	0.6070339	0.59980005	0.562888390958419	0.5694898057763905	0.5562869761404475
ni2-5HT2a-5HT4-5HT1a-5HTT	19.5	0.46717426	0.5131991	0.5627711	0.5822913	0.5942578	0.6048523	0.6004938	0.5623340632108068	0.5689869380579087	0.555681188363705
ni2-5HT2a-5HT4-5HT1a-5HTT	20.0	0.4673552	0.51251924	0.56312555	0.5836857	0.5951576	0.6041118	0.59942627	0.5617877939879357	0.5684910598174617	0.5550845281584096
ni2-5HT2a-5HT4-5HT1a-5HTT	20.5	0.4676171	0.514406	0.5645499	0.58397865	0.5976354	0.60343164	0.6002444	0.5612408286399228	0.5679924912565842	0.5544891660232613
ni2-5HT2a-5HT4-5HT1a-5HTT	21.0	0.4681268	0.5155099	0.56494683	0.5839467	0.5982626	0.60262156	0.5998813	0.5606844125168859	0.5674814987667778	0.5538873262669941
ni2-5HT2a-5HT4-5HT1a-5HTT	21.5	0.47008198	0.5161568	0.56474835	0.5817384	0.59859806	0.6025075	0.60001135	0.560227866352276	0.5670587710423757	0.5533969616621762
ni2-5HT2a-5HT4-5HT1a-5HTT	22.0	0.47001517	0.51652527	0.5638453	0.58129203	0.5980625	0.60295314	0.6011229	0.5599586540326734	0.5668102854434857	0.5531070226218612
ni2-5HT2a-5HT4-5HT1a-5HTT	22.5	0.47130924	0.51698345	0.5634071	0.5808353	0.5985223	0.60282266	0.6008408	0.5598352356378902	0.5667056713175178	0.5529647999582625
ni2-5HT2a-5HT4-5HT1a-5HTT	23.0	0.4716485	0.5163311	0.5623698	0.58190846	0.5981815	0.6022521	0.59981626	0.5598160712477387	0.5667135924211786	0.5529185500742988
ni2-5HT2a-5HT4-5HT1a-5HTT	23.5	0.47294927	0.51567405	0.56139094	0.5832757	0.5976408	0.603051	0.6002444	0.5598596209420307	0.5667989549323169	0.5529202869517444
ni2-5HT2a-5HT4-5HT1a-5HTT	24.0	0.4731981	0.51634103	0.56154704	0.5833768	0.59980005	0.60550624	0.5995454	0.5599243448005786	0.5669211482523854	0.5529275413487719
ni2-5HT2a-5HT4-5HT1a-5HTT	24.5	0.47312632	0.51593286	0.56050134	0.5814514	0.6004504	0.6060897	0.59944254	0.5599687029031944	0.5670334554061706	0.5529039504002183
ni2-5HT2a-5HT4-5HT1a-5HTT	25.0	0.4736337	0.5161568	0.56113595	0.58142483	0.5979706	0.6057843	0.5986143	0.5599511553296905	0.5670836230098493	0.5528186876495318
ni2-5HT2a-5HT4-5HT1a-5HTT	25.5	0.47273874	0.5176114	0.56201047	0.581749	0.5994858	0.60587704	0.5982302	0.5598301621598787	0.567015381298159	0.5526449430215984
ni2-5HT2a-5HT4-5HT1a-5HTT	26.0	0.47253305	0.5163659	0.5608238	0.582536	0.59892815	0.6049177	0.5974786	0.5595641834735712	0.5667706268696161	0.5523577400775262
ni2-5HT2a-5HT4-5HT1a-5HTT	26.5	0.4728392	0.51569396	0.56069374	0.58239233	0.5975651	0.6042206	0.597068	0.5592292709192291	0.5664114867220925	0.5520470551163658
ni2-5HT2a-5HT4-5HT1a-5HTT	27.0	0.4719401	0.5145005	0.56043893	0.58315325	0.59627426	0.60418797	0.59762996	0.5589226631309215	0.5660464233191814	0.5517989029426617
ni2-5HT2a-5HT4-5HT1a-5HTT	27.5	0.4714765	0.5143315	0.55956066	0.58239233	0.5955243	0.6029096	0.59633905	0.5586346006668721	0.5656881484309135	0.5515810529028307
ni2-5HT2a-5HT4-5HT1a-5HTT	28.0	0.47155294	0.51388437	0.5590984	0.5828765	0.594414	0.6015571	0.5963066	0.5583553240853047	0.5653480480231978	0.5513626001474117
ni2-5HT2a-5HT4-5HT1a-5HTT	28.5	0.47075513	0.51405823	0.5585793	0.5825945	0.5944948	0.60213804	0.5960638	0.5580750739444429	0.5650328549716301	0.5511172929172556
ni2-5HT2a-5HT4-5HT1a-5HTT	29.0	0.4689323	0.5113194	0.556806	0.5825998	0.5934341	0.6023934	0.59482884	0.5577840908025107	0.5647418718296979	0.5508263097753234
ni2-5HT2a-5HT4-5HT1a-5HTT	29.5	0.46863672	0.5111807	0.55341876	0.58161086	0.5941447	0.6013074	0.59448403	0.5574726152177317	0.5644653391556248	0.5504798912798387
ni2-5HT2a-5HT4-5HT1a-5HTT	30.0	0.46805057	0.50997245	0.5526653	0.58116454	0.59395087	0.60141593	0.5938701	0.5571308877483299	0.5641844355123713	0.5500773399842884
ni2-5HT2a-5HT4-5HT1a-5HTT	30.5	0.46746948	0.5084246	0.55314	0.5805698	0.5934879	0.59998965	0.59342337	0.556749148952529	0.5638729091407889	0.5496253887642691
ni2-5HT2a-5HT4-5HT1a-5HTT	31.0	0.46759805	0.50853825	0.55259824	0.58001786	0.5928155	0.60078114	0.5938485	0.5563176393885525	0.5634998551914159	0.5491354235856891
ni2-5HT2a-5HT4-5HT1a-5HTT	31.5	0.46688867	0.5077527	0.5530058	0.5798057	0.59230477	0.60054797	0.5939401	0.5558265996146246	0.5630330430106695	0.5486201562185796
ni2-5HT2a-5HT4-5HT1a-5HTT	32.0	0.4669077	0.50757	0.55245376	0.57920116	0.5913593	0.5987874	0.59333724	0.5552553593361524	0.5624375751390158	0.5480731435332891
ni2-5HT2a-5HT4-5HT1a-5HTT	32.5	0.46611312	0.5069135	0.5522733	0.57779217	0.59104794	0.5963714	0.593036	0.5546001134072734	0.5617238735955333	0.5474763532190136
ni2-5HT2a-5HT4-5HT1a-5HTT	33.0	0.46605605	0.50556713	0.5515104	0.5766495	0.5913432	0.59598285	0.59077424	0.5538764001093064	0.5609299478733478	0.546822852345265
ni2-5HT2a-5HT4-5HT1a-5HTT	33.5	0.4650102	0.5053996	0.55047005	0.57731587	0.59153116	0.5957778	0.59107476	0.5530997577235698	0.5600924816614629	0.5461070337856767
ni2-5HT2a-5HT4-5HT1a-5HTT	34.0	0.4635571	0.503568	0.55002236	0.57628477	0.59055424	0.5947049	0.59234774	0.5522857245313821	0.5592435055585694	0.5453279435041949
ni2-5HT2a-5HT4-5HT1a-5HTT	34.5	0.46117243	0.5033614	0.5495542	0.5753023	0.5896427	0.5926004	0.5920737	0.5514498388140624	0.5584076198412496	0.5444920577868751
ni2-5HT2a-5HT4-5HT1a-5HTT	35.0	0.4604102	0.5025011	0.54907095	0.57361436	0.58883375	0.5917567	0.5911553	0.5506076388529288	0.5576003627908219	0.5436149149150358
ni2-5HT2a-5HT4-5HT1a-5HTT	35.5	0.45880687	0.50185746	0.54652464	0.57306117	0.58790785	0.5903236	0.5896749	0.5497746629293002	0.5568282106933417	0.5427211151652588
ni2-5HT2a-5HT4-5HT1a-5HTT	36.0	0.45753616	0.5011259	0.54588395	0.57287157	0.5865981	0.58959985	0.5900019	0.5489664493244952	0.5560902095127551	0.5418426891362353
ni2-5HT2a-5HT4-5HT1a-5HTT	36.5	0.45698863	0.50037026	0.5455254	0.5716137	0.5864485	0.58910155	0.58959985	0.5481985363198323	0.5553807521226957	0.5410163205169689
ni2-5HT2a-5HT4-5HT1a-5HTT	37.0	0.45483404	0.4996789	0.545638	0.57122463	0.58558357	0.58837336	0.5898893	0.5474864621966302	0.5546929055926751	0.5402800188005853
ni2-5HT2a-5HT4-5HT1a-5HTT	37.5	0.45338887	0.49807724	0.54527444	0.5718978	0.58484745	0.5886571	0.58968556	0.5467585540713387	0.553940769874202	0.5395763382684753
ni2-5HT2a-5HT4-5HT1a-5HTT	38.0	0.4515931	0.49569625	0.54334575	0.5720609	0.58409053	0.58872133	0.5889462	0.545945955930011	0.5530697161182709	0.5388221957417512
ni2-5HT2a-5HT4-5HT1a-5HTT	38.5	0.4510812	0.49389565	0.54031944	0.57098806	0.58232856	0.58811116	0.5874639	0.5450684313583712	0.5521219791224127	0.5380148835943298
ni2-5HT2a-5HT4-5HT1a-5HTT	39.0	0.44953743	0.4926287	0.5389191	0.57037336	0.58130795	0.5857864	0.58831984	0.5441457439421431	0.5511384678800362	0.53715302000425
ni2-5HT2a-5HT4-5HT1a-5HTT	39.5	0.44880614	0.49189356	0.5376274	0.5692237	0.5803575	0.5853755	0.5862829	0.5431976572670507	0.550155438294238	0.5362398762398635
ni2-5HT2a-5HT4-5HT1a-5HTT	40.0	0.4457265	0.49114922	0.5350387	0.56995845	0.5799595	0.58538616	0.58527946	0.5422439349188178	0.5492017159460051	0.5352861538916306
ni2-5HT2a-5HT4-5HT1a-5HTT	40.5	0.44393763	0.48966685	0.53518575	0.5696697	0.5795829	0.5850608	0.5854502	0.5413043404831688	0.5482970644210619	0.5343116165452757
ni2-5HT2a-5HT4-5HT1a-5HTT	41.0	0.4433217	0.489492	0.5349069	0.5677617	0.5800497	0.5846022	0.58580244	0.5403986375458272	0.5474521853098686	0.5333450897817857
ni2-5HT2a-5HT4-5HT1a-5HTT	41.5	0.44185784	0.4879343	0.53369623	0.566196	0.58066535	0.5847568	0.58661944	0.5395465896925171	0.546670349880777	0.5324228295042572
ni2-5HT2a-5HT4-5HT1a-5HTT	42.0	0.44155967	0.48839992	0.532487	0.5646334	0.57912165	0.5838348	0.58609605	0.5387679605089626	0.545950176311826	0.5315857447060992
ni2-5HT2a-5HT4-5HT1a-5HTT	42.5	0.44023287	0.4866645	0.531269	0.56226563	0.5778345	0.58308405	0.5846235	0.5380825135808874	0.5452889569769324	0.5308760701848425
ni2-5HT2a-5HT4-5HT1a-5HTT	43.0	0.439033	0.48442894	0.53152156	0.5603038	0.57713073	0.5830734	0.58376557	0.5374120897816028	0.5445941486873342	0.5302300308758714
ni2-5HT2a-5HT4-5HT1a-5HTT	43.5	0.43894935	0.48343357	0.53117305	0.5593996	0.5764434	0.5824083	0.5825147	0.5366794459622253	0.5438045624921852	0.5295543294322653
ni2-5HT2a-5HT4-5HT1a-5HTT	44.0	0.43796438	0.48346257	0.5303199	0.55976325	0.57481146	0.582419	0.58116984	0.5359057196751867	0.5429665468031182	0.5288448925472553
ni2-5HT2a-5HT4-5HT1a-5HTT	44.5	0.43696627	0.48164803	0.5277597	0.5588803	0.5740835	0.58239233	0.58172244	0.53511204847292	0.5421237998933428	0.5281002970524973
ni2-5HT2a-5HT4-5HT1a-5HTT	45.0	0.43572792	0.4794658	0.52712566	0.5589167	0.57285047	0.5815843	0.5821796	0.5343195699078571	0.5413130961570283	0.527326043658686
ni2-5HT2a-5HT4-5HT1a-5HTT	45.5	0.4341667	0.479822	0.5266982	0.55728275	0.5722661	0.5815949	0.582419	0.5335494215324303	0.5405611729528531	0.5265376701120076
ni2-5HT2a-5HT4-5HT1a-5HTT	46.0	0.43294042	0.47821525	0.5264116	0.556516	0.5720609	0.5819935	0.58127075	0.5328227408990717	0.5398835680270031	0.5257619137711402
ni2-5HT2a-5HT4-5HT1a-5HTT	46.5	0.4304223	0.47667798	0.52665794	0.5559102	0.5718031	0.58138764	0.5809574	0.5321606655602137	0.5392857820901736	0.5250355490302537
ni2-5HT2a-5HT4-5HT1a-5HTT	47.0	0.42825025	0.4751668	0.52502	0.5549532	0.57122463	0.5817862	0.5803893	0.5315843330682886	0.53876639197402	0.5244022741625571
ni2-5HT2a-5HT4-5HT1a-5HTT	47.5	0.4284115	0.47436646	0.5234148	0.5540178	0.5689824	0.5809733	0.580522	0.5311148809757285	0.5383213243717734	0.5239084375796835
ni2-5HT2a-5HT4-5HT1a-5HTT	48.0	0.42865577	0.47318375	0.5247439	0.55309355	0.5685052	0.5815524	0.5798269	0.5307001611345455	0.5378823769374089	0.5235179453316822
ni2-5HT2a-5HT4-5HT1a-5HTT	48.5	0.4286189	0.47357625	0.52421707	0.5522939	0.56867296	0.5808565	0.579286	0.5302799561221491	0.537403716310409	0.5231561959338892
ni2-5HT2a-5HT4-5HT1a-5HTT	49.0	0.4288033	0.473921	0.52399635	0.55207217	0.56810164	0.5797155	0.5788832	0.5298632995790673	0.5369168473431087	0.5228097518150259
ni2-5HT2a-5HT4-5HT1a-5HTT	49.5	0.42776656	0.47238478	0.5234298	0.5525466	0.5684056	0.58046895	0.57857054	0.5294592251458284	0.5364519490837215	0.5224665012079354
ni2-5HT2a-5HT4-5HT1a-5HTT	50.0	0.42778957	0.47259045	0.52348995	0.5526601	0.56790775	0.5800868	0.5785441	0.5290767664629604	0.5360345474901477	0.5221189854357732
ni2-5HT2a-5HT4-5HT1a-5HTT	50.5	0.42583364	0.47021085	0.5220272	0.55235577	0.5673787	0.5800709	0.5787401	0.5287249571709919	0.5356827381981791	0.5217671761438046
ni2-5HT2a-5HT4-5HT1a-5HTT	51.0	0.42536008	0.46898475	0.5222725	0.55123216	0.5681907	0.5795458	0.57858115	0.5284128309104507	0.5354055548483437	0.5214201069725576
ni2-5HT2a-5HT4-5HT1a-5HTT	51.5	0.42505214	0.4684175	0.52229255	0.55191237	0.56808066	0.5803469	0.57894146	0.5281494213218652	0.5352029690859066	0.5210958735578237
ni2-5HT2a-5HT4-5HT1a-5HTT	52.0	0.42315555	0.46765995	0.52293366	0.5513661	0.5677506	0.57967836	0.57920116	0.5279437620457633	0.5350675222340232	0.5208200018575034
ni2-5HT2a-5HT4-5HT1a-5HTT	52.5	0.4225729	0.46651748	0.5220122	0.5516341	0.56768775	0.5797208	0.57899976	0.5278048867226737	0.534987102525537	0.5206226709198103
ni2-5HT2a-5HT4-5HT1a-5HTT	53.0	0.42125267	0.46588486	0.5227433	0.5508562	0.5679811	0.58046365	0.58126014	0.5277418289931242	0.5349482723891691	0.5205353855970792
ni2-5HT2a-5HT4-5HT1a-5HTT	53.5	0.42077625	0.46477264	0.52227753	0.5514485	0.5686782	0.5813664	0.58133984	0.5277537982246662	0.5349360140275295	0.5205715824218028
ni2-5HT2a-5HT4-5HT1a-5HTT	54.0	0.4214772	0.465804	0.5224829	0.5517887	0.5695123	0.58194035	0.5815683	0.5278298553009713	0.5349536154892311	0.5207060951127114
ni2-5HT2a-5HT4-5HT1a-5HTT	54.5	0.42101902	0.4660941	0.5206715	0.5529852	0.57047313	0.58017176	0.5821318	0.5279638111367482	0.5350173589007896	0.5209102633727067
ni2-5HT2a-5HT4-5HT1a-5HTT	55.0	0.41966838	0.46596095	0.5200618	0.5534962	0.57093555	0.5809999	0.5828765	0.5281494766467053	0.5351422005845984	0.5211567527088122
ni2-5HT2a-5HT4-5HT1a-5HTT	55.5	0.41988805	0.46606082	0.52066153	0.55306774	0.5726609	0.5807875	0.58277005	0.5283806627455513	0.5353384437727385	0.521422881718364
ni2-5HT2a-5HT4-5HT1a-5HTT	56.0	0.4197004	0.4653904	0.5199219	0.5529284	0.5732824	0.58138233	0.5821903	0.5286511803479946	0.5356089613751819	0.5216933993208074
ni2-5HT2a-5HT4-5HT1a-5HTT	56.5	0.42131224	0.46368048	0.52011675	0.55244344	0.5709723	0.5803734	0.5826317	0.5289548403687439	0.5359475643066369	0.5219621164308508
ni2-5HT2a-5HT4-5HT1a-5HTT	57.0	0.42187136	0.4636188	0.5203466	0.5527891	0.5715664	0.5799277	0.5840053	0.5292854537225076	0.536339001486549	0.5222319059584661
ni2-5HT2a-5HT4-5HT1a-5HTT	57.5	0.4227197	0.46380866	0.52106655	0.55334127	0.5728031	0.58113796	0.58418643	0.5296368313239945	0.5367605915122544	0.5225130711357346
ni2-5HT2a-5HT4-5HT1a-5HTT	58.0	0.42273805	0.4632724	0.5228886	0.55417794	0.57314014	0.58042645	0.5839467	0.5300027840879129	0.5371849998907763	0.5228205682850495
ni2-5HT2a-5HT4-5HT1a-5HTT	58.5	0.42360073	0.46425492	0.52331954	0.55502045	0.57354057	0.5805433	0.58532214	0.5303771229289714	0.5375835663250164	0.5231706795329265
ni2-5HT2a-5HT4-5HT1a-5HTT	59.0	0.42249954	0.46467763	0.525025	0.5557084	0.57376194	0.58060694	0.58701485	0.530820751687766	0.5380029674906294	0.5236385358849026
ni2-5HT2a-5HT4-5HT1a-5HTT	59.5	0.42225647	0.46511	0.52544683	0.55608106	0.57534456	0.5814461	0.5879774	0.5313842001668377	0.5385079603550976	0.5242604399785779
ni2-5HT2a-5HT4-5HT1a-5HTT	60.0	0.42284814	0.4661036	0.52430236	0.55613285	0.57599944	0.5822541	0.59014666	0.5320457182238133	0.5390992659878547	0.5249921704597719
ni2-5HT2a-5HT4-5HT1a-5HTT	60.5	0.4225454	0.4684175	0.52639145	0.556718	0.57723653	0.5830042	0.5900823	0.5327835557163189	0.5397762796542119	0.5257908317784258
ni2-5HT2a-5HT4-5HT1a-5HTT	61.0	0.42258668	0.46742186	0.5271659	0.5575834	0.5781045	0.58378685	0.5920038	0.5335759625019808	0.540533743529168	0.5266181814747936
ni2-5HT2a-5HT4-5HT1a-5HTT	61.5	0.42048773	0.46854618	0.52702004	0.55925417	0.58124954	0.5848741	0.5935471	0.534401188438426	0.5413589694656132	0.5274434074112387
ni2-5HT2a-5HT4-5HT1a-5HTT	62.0	0.4190599	0.46906105	0.5292658	0.56070936	0.580899	0.5853328	0.5952385	0.5352374833832804	0.5422302073211734	0.5282447594453873
ni2-5HT2a-5HT4-5HT1a-5HTT	62.5	0.418941	0.4688179	0.53096604	0.56266165	0.5815045	0.5866141	0.5963714	0.5360630971941709	0.5431166449582123	0.5290095494301295
ni2-5HT2a-5HT4-5HT1a-5HTT	63.0	0.42031375	0.47163898	0.53026944	0.5639601	0.5830255	0.5872447	0.5971923	0.5368562797287237	0.5439800399169836	0.5297325195404639
ni2-5HT2a-5HT4-5HT1a-5HTT	63.5	0.42227942	0.47404552	0.5306076	0.5655843	0.5850661	0.58934265	0.59983253	0.5375952808445652	0.5447774966474286	0.5304130650417018
ni2-5HT2a-5HT4-5HT1a-5HTT	64.0	0.42073962	0.4765676	0.5303956	0.5665046	0.5854342	0.5901788	0.5998434	0.5382583503993222	0.5454647937953672	0.5310519070032773
ni2-5HT2a-5HT4-5HT1a-5HTT	64.5	0.42103735	0.4766636	0.5308903	0.56762487	0.5868385	0.5908816	0.60056424	0.5389624630516574	0.5461445219573888	0.531780404145926
ni2-5HT2a-5HT4-5HT1a-5HTT	65.0	0.42250413	0.47755206	0.53028965	0.5681488	0.58777946	0.59320277	0.6011175	0.5398139269496388	0.5469390434795988	0.5326888104196789
ni2-5HT2a-5HT4-5HT1a-5HTT	65.5	0.4241425	0.47739834	0.53319514	0.56889325	0.58968025	0.59499055	0.6004341	0.5407749921849996	0.547835819312931	0.5337141650570681
ni2-5HT2a-5HT4-5HT1a-5HTT	66.0	0.42339876	0.47955725	0.53418744	0.57001096	0.59194475	0.5940908	0.60137254	0.5418079088494742	0.5488196602698969	0.5347961574290514
ni2-5HT2a-5HT4-5HT1a-5HTT	66.5	0.4262108	0.4794947	0.5360836	0.5729716	0.59224564	0.59430087	0.60165477	0.5428749270347955	0.5498684532839666	0.5358814007856243
ni2-5HT2a-5HT4-5HT1a-5HTT	67.0	0.4278817	0.4792541	0.53748506	0.5732561	0.5928693	0.5939724	0.6015028	0.5439382968326975	0.5509500482531202	0.5369265454122747
ni2-5HT2a-5HT4-5HT1a-5HTT	67.5	0.4267583	0.48094907	0.53802896	0.5727873	0.5938701	0.5955728	0.60067815	0.5449602683349136	0.5520210954628451	0.5378994412069822
ni2-5HT2a-5HT4-5HT1a-5HTT	68.0	0.42801988	0.4806455	0.5388122	0.5740519	0.592837	0.5955567	0.6022195	0.545903091633178	0.5530282081631379	0.538777975103218
ni2-5HT2a-5HT4-5HT1a-5HTT	68.5	0.4269424	0.48274314	0.53999335	0.57488006	0.59335876	0.59522235	0.6041499	0.5467290168192236	0.553911075724955	0.5395469579134922
ni2-5HT2a-5HT4-5HT1a-5HTT	69.0	0.42726922	0.4853768	0.5425079	0.5751175	0.5947157	0.59730035	0.6041009	0.5474002939847846	0.5546067373808296	0.5401938505887397
ni2-5HT2a-5HT4-5HT1a-5HTT	69.5	0.43011773	0.4855171	0.54295224	0.5772207	0.59556204	0.599253	0.60520107	0.5480122620169084	0.5551999515123268	0.5408245725214901
ni2-5HT2a-5HT4-5HT1a-5HTT	70.0	0.4305931	0.4884096	0.5445936	0.5789574	0.59596664	0.6004558	0.60526097	0.5486724101608734	0.5558125659012647	0.5415322544204821
ni2-5HT2a-5HT4-5HT1a-5HTT	70.5	0.4317893	0.49073103	0.54726326	0.57951397	0.5979165	0.6006022	0.60588247	0.5493612140457595	0.5564383988910898	0.5422840292004293
ni2-5HT2a-5HT4-5HT1a-5HTT	71.0	0.43209895	0.49180597	0.54712987	0.5810158	0.599865	0.60059136	0.60599154	0.550059149300646	0.55707017750007	0.543048121101222
ni2-5HT2a-5HT4-5HT1a-5HTT	71.5	0.43228847	0.49320352	0.54688364	0.5796465	0.5999409	0.60078114	0.607591	0.5507466915546129	0.5576979906804224	0.5437953924288034
ni2-5HT2a-5HT4-5HT1a-5HTT	72.0	0.43263522	0.49386153	0.54746336	0.5802938	0.60041785	0.60292596	0.6087172	0.5514043164367399	0.5583081041428725	0.5445005287306074
ni2-5HT2a-5HT4-5HT1a-5HTT	72.5	0.43352333	0.4933351	0.54794586	0.5786129	0.5984087	0.6047216	0.6089196	0.5520124995761065	0.5588823029713214	0.5451426961808917
ni2-5HT2a-5HT4-5HT1a-5HTT	73.0	0.4341852	0.49368113	0.5512631	0.579021	0.5987171	0.6069247	0.609352	0.5525517166017927	0.5593979189037535	0.5457055142998319
ni2-5HT2a-5HT4-5HT1a-5HTT	73.5	0.43737006	0.49555466	0.5526704	0.58212644	0.59945875	0.6067882	0.6090509	0.553002443142878	0.5598286031905683	0.5461762830951878
ni2-5HT2a-5HT4-5HT1a-5HTT	74.0	0.4392608	0.49471995	0.5540126	0.58354187	0.6003474	0.6066135	0.60843277	0.5533451548284423	0.5601457939494136	0.546544515707471
ni2-5HT2a-5HT4-5HT1a-5HTT	74.5	0.44079134	0.4980185	0.555843	0.5851941	0.60078114	0.607438	0.6071376	0.5535603272875651	0.5603207857696436	0.5467998688054866
ni2-5HT2a-5HT4-5HT1a-5HTT	75.0	0.44272476	0.49803808	0.5563399	0.58629364	0.601188	0.60773855	0.6077877	0.5536977166086232	0.5604070542268591	0.5469883789903873
ni2-5HT2a-5HT4-5HT1a-5HTT	75.5	0.4448154	0.49876267	0.55680084	0.58648056	0.59944254	0.6087391	0.6072578	0.5538159309647774	0.5604726706229085	0.5471591913066464
ni2-5HT2a-5HT4-5HT1a-5HTT	76.0	0.44630158	0.4974754	0.5573087	0.5860533	0.6008679	0.6098174	0.60616064	0.5539087241122828	0.560512257774452	0.5473051904501135
ni2-5HT2a-5HT4-5HT1a-5HTT	76.5	0.44776624	0.49643883	0.55683196	0.58619213	0.5999409	0.6084929	0.60535365	0.5539698498073947	0.560520385087298	0.5474193145274915
ni2-5HT2a-5HT4-5HT1a-5HTT	77.0	0.44768664	0.49662456	0.5581383	0.5841545	0.5975327	0.60773855	0.60545176	0.5539930618063683	0.5604915270324337	0.547494596580303
ni2-5HT2a-5HT4-5HT1a-5HTT	77.5	0.44949523	0.49554488	0.5580449	0.5841651	0.5957778	0.6090017	0.60503215	0.5539721138654592	0.5604200853140336	0.5475241424168847
ni2-5HT2a-5HT4-5HT1a-5HTT	78.0	0.45195487	0.49432966	0.55925417	0.5845169	0.59646857	0.60789704	0.6034588	0.5539007597409226	0.5603004786169973	0.5475010408648479
ni2-5HT2a-5HT4-5HT1a-5HTT	78.5	0.45218512	0.49371526	0.5590517	0.5842557	0.5959397	0.60737246	0.6030401	0.5537727531890138	0.5601273034463119	0.5474182029317156
ni2-5HT2a-5HT4-5HT1a-5HTT	79.0	0.45259407	0.49392003	0.55836135	0.58378685	0.5942847	0.6051356	0.6023934	0.553581847965988	0.5598955684710217	0.5472681274609542
ni2-5HT2a-5HT4-5HT1a-5HTT	79.5	0.45153674	0.49614567	0.55829394	0.58336616	0.594414	0.609237	0.6037363	0.5533217978281006	0.5596010023886897	0.5470425932675116
ni2-5HT2a-5HT4-5HT1a-5HTT	80.0	0.45151794	0.4953984	0.5582472	0.587079	0.5950984	0.60875547	0.60283357	0.5530053538988899	0.5592638260943587	0.5467468817034212
ni2-5HT2a-5HT4-5HT1a-5HTT	80.5	0.45353472	0.4948566	0.5587298	0.5869988	0.5969816	0.6051956	0.6031162	0.5526483927170508	0.5589081190538723	0.5463886663802293
ni2-5HT2a-5HT4-5HT1a-5HTT	81.0	0.45261288	0.4952617	0.5560086	0.58718055	0.5957401	0.604994	0.6018502	0.5522493561615728	0.5585362335678403	0.5459624787553052
ni2-5HT2a-5HT4-5HT1a-5HTT	81.5	0.45251414	0.49521777	0.55501527	0.58589315	0.5976678	0.60545176	0.6012857	0.551806686111446	0.5581505180691857	0.5454628541537063
ni2-5HT2a-5HT4-5HT1a-5HTT	82.0	0.45479167	0.49386153	0.55095404	0.58284986	0.59654415	0.6051847	0.6015245	0.5513188244456603	0.5577531733769738	0.5448844755143467
ni2-5HT2a-5HT4-5HT1a-5HTT	82.5	0.45660648	0.49268228	0.54767895	0.58118576	0.594414	0.6053863	0.59971875	0.5507842130432056	0.5573461076297896	0.5442223184566215
ni2-5HT2a-5HT4-5HT1a-5HTT	83.0	0.45825875	0.49658546	0.54758143	0.5813239	0.59417164	0.60359484	0.60065645	0.5502012937830719	0.5569308085006933	0.5434717790654505
ni2-5HT2a-5HT4-5HT1a-5HTT	83.5	0.45811704	0.4974167	0.54537684	0.58070254	0.5906455	0.60210544	0.5983167	0.549568508544249	0.5565082506952137	0.5426287663932843
ni2-5HT2a-5HT4-5HT1a-5HTT	84.0	0.456531	0.49846888	0.5404723	0.57978445	0.59139687	0.6007541	0.59846276	0.5488842992057268	0.55607885130433	0.5416897471071236
ni2-5HT2a-5HT4-5HT1a-5HTT	84.5	0.45520622	0.49859127	0.5404468	0.57531816	0.59068304	0.600304	0.59451634	0.5481471076464952	0.5556424767097015	0.540651738583289
ni2-5HT2a-5HT4-5HT1a-5HTT	85.0	0.45439136	0.49876267	0.53936696	0.571882	0.5888766	0.5978733	0.5917299	0.5473553757455443	0.5551984952786538	0.5395122562124347
ni2-5HT2a-5HT4-5HT1a-5HTT	85.5	0.45309252	0.49778852	0.5390107	0.5665046	0.58597857	0.5950283	0.59038264	0.5465039587002501	0.5547423862894764	0.5382655311110239
ni2-5HT2a-5HT4-5HT1a-5HTT	86.0	0.45194545	0.496693	0.536713	0.5649259	0.5842557	0.5923424	0.5886892	0.5455904440250503	0.5542722745777992	0.5369086134723015
ni2-5HT2a-5HT4-5HT1a-5HTT	86.5	0.45137703	0.49635577	0.5353886	0.5631516	0.5801346	0.589825	0.5872447	0.5446173720745255	0.5537906413900748	0.5354441027589762
ni2-5HT2a-5HT4-5HT1a-5HTT	87.0	0.45156962	0.49272123	0.53234035	0.55992436	0.5770144	0.5879827	0.58384013	0.5435872832032567	0.5532993302875535	0.5338752361189598
ni2-5HT2a-5HT4-5HT1a-5HTT	87.5	0.45257527	0.49337894	0.5330079	0.5577545	0.5764539	0.585733	0.5802407	0.5425027177658248	0.5527996575453404	0.5322057779863092
ni2-5HT2a-5HT4-5HT1a-5HTT	88.0	0.45375118	0.48800704	0.53000206	0.55636585	0.5699637	0.5844742	0.57739526	0.5413662161168111	0.5522925319529707	0.5304399002806516
ni2-5HT2a-5HT4-5HT1a-5HTT	88.5	0.45273042	0.4866984	0.53143066	0.5521753	0.56928664	0.5849221	0.5776122	0.5401803186107962	0.5517785692456089	0.5285820679759835
ni2-5HT2a-5HT4-5HT1a-5HTT	89.0	0.45313486	0.4875658	0.5307893	0.55020756	0.5670279	0.58245087	0.5751809	0.5389475656023612	0.5512581925659155	0.526636938638807
ni2-5HT2a-5HT4-5HT1a-5HTT	89.5	0.45147568	0.4851446	0.5245733	0.5494771	0.56739444	0.5808353	0.5759361	0.5376704974460874	0.5507317154107275	0.5246092794814473
ni2-5HT2a-5HT4-5HT1a-5HTT	90.0	0.45146158	0.483564	0.52253795	0.5498114	0.56368357	0.5779827	0.57478505	0.5363516544965553	0.5501994069714856	0.522503902021625
ni3-FDOPA-DAT-D1-NMDA	5.0	0.4080029	0.44032127	0.48071295	0.5032975	0.5332154	0.5586468	0.5775646	0.4758593857108232	0.4931330030246384	0.458585768397008
ni3-FDOPA-DAT-D1-NMDA	5.5	0.40848365	0.43598753	0.4748073	0.49337894	0.52664787	0.5527839	0.569633	0.47403885906383225	0.4903313571556322	0.4577463609720323
ni3-FDOPA-DAT-D1-NMDA	6.0	0.39560157	0.42756853	0.46682203	0.4894726	0.5156641	0.54625297	0.5651453	0.47224280574954786	0.4875990203732959	0.4568865911257998
ni3-FDOPA-DAT-D1-NMDA	6.5	0.38701862	0.4168801	0.4615561	0.48769185	0.505577	0.543448	0.55614835	0.4704760444730508	0.48494364442027443	0.4560084445258272
ni3-FDOPA-DAT-D1-NMDA	7.0	0.3845038	0.41139	0.45635176	0.4844386	0.49900758	0.5354545	0.5499555	0.46874339393942216	0.4823728257728827	0.4551139621059616
ni3-FDOPA-DAT-D1-NMDA	7.5	0.37815708	0.4033138	0.45186558	0.47880188	0.49380788	0.53287137	0.5425896	0.4670496728537427	0.4798940241357833	0.4542053215717021
ni3-FDOPA-DAT-D1-NMDA	8.0	0.3744859	0.3975839	0.44803783	0.47259524	0.49168918	0.5270401	0.5362003	0.46539969992109365	0.47751445897470984	0.45328494086747745
ni3-FDOPA-DAT-D1-NMDA	8.5	0.3679337	0.39391378	0.44334504	0.4712949	0.48484957	0.52188706	0.5359821	0.46379829384655585	0.47524098420083716	0.45235560349227455
ni3-FDOPA-DAT-D1-NMDA	9.0	0.36289784	0.39281964	0.43885174	0.46865103	0.4832259	0.5195922	0.53515536	0.4622502733352103	0.4730799454298745	0.45142060124054606
ni3-FDOPA-DAT-D1-NMDA	9.5	0.3588591	0.39295414	0.4358577	0.46211055	0.48248255	0.51963216	0.53160244	0.46076045709213814	0.4710370305434256	0.4504838836408507
ni3-FDOPA-DAT-D1-NMDA	10.0	0.3562325	0.38752306	0.43140122	0.4591094	0.4809298	0.519802	0.52915996	0.45933366382242014	0.4691171319777552	0.4495501956670851
ni3-FDOPA-DAT-D1-NMDA	10.5	0.35460472	0.38326147	0.42728764	0.4569509	0.47873455	0.51840425	0.5276137	0.45796399852427455	0.4673136844793079	0.4486143125692412
ni3-FDOPA-DAT-D1-NMDA	11.0	0.3524386	0.38125566	0.4247902	0.45357707	0.47384438	0.5170333	0.5236955	0.45664065459669845	0.4656151029716649	0.447666206221732
ni3-FDOPA-DAT-D1-NMDA	11.5	0.34864137	0.37680528	0.41937098	0.45203003	0.47264785	0.5141129	0.5231391	0.45536108334594144	0.46401768306415087	0.446704483627732
ni3-FDOPA-DAT-D1-NMDA	12.0	0.3445895	0.37384477	0.41783017	0.4504569	0.47277224	0.51303035	0.5207965	0.4541227360782529	0.4625170991454959	0.44572837301100987
ni3-FDOPA-DAT-D1-NMDA	12.5	0.3440524	0.3724795	0.41540158	0.45043343	0.47353795	0.51207286	0.51994187	0.45292306409988203	0.46110833865237344	0.4447377895473906
ni3-FDOPA-DAT-D1-NMDA	13.0	0.34271044	0.37156564	0.4128229	0.45028326	0.4707838	0.51222664	0.51994187	0.4517595187170787	0.4597856934558516	0.4437333439783058
ni3-FDOPA-DAT-D1-NMDA	13.5	0.34068245	0.37101847	0.41345114	0.44905925	0.46885604	0.5106259	0.52164185	0.4506295512360921	0.4585428155538599	0.4427162869183243
ni3-FDOPA-DAT-D1-NMDA	14.0	0.3406911	0.3702731	0.413137	0.44764918	0.4685557	0.5109627	0.519802	0.4495306129631717	0.45737283245773147	0.44168839346861194
ni3-FDOPA-DAT-D1-NMDA	14.5	0.34125295	0.36824188	0.41507784	0.44632965	0.46779808	0.5095865	0.51799524	0.44846015520456706	0.4562685065906289	0.4406518038185052
ni3-FDOPA-DAT-D1-NMDA	15.0	0.33941686	0.36811417	0.41516447	0.44611454	0.46765995	0.5092205	0.51809	0.44741562926652745	0.4552224162429262	0.4396088422901287
ni3-FDOPA-DAT-D1-NMDA	15.5	0.34054852	0.367696	0.41370162	0.44725597	0.4671457	0.5095024	0.5198919	0.44639448645530244	0.454227134880463	0.43856183803014187
ni3-FDOPA-DAT-D1-NMDA	16.0	0.3406306	0.36650375	0.4141389	0.44600233	0.46779808	0.511255	0.5216218	0.44542520431440313	0.45330105005929827	0.437549358569508
ni3-FDOPA-DAT-D1-NMDA	16.5	0.34114057	0.364614	0.4121631	0.4460491	0.47050205	0.5107745	0.5214917	0.4445310971293617	0.4524581579226127	0.43660403633611067
ni3-FDOPA-DAT-D1-NMDA	17.0	0.3405831	0.36647734	0.41065827	0.44651672	0.47160074	0.51025957	0.5210015	0.44370187131945926	0.4516854763667025	0.43571826627221605
ni3-FDOPA-DAT-D1-NMDA	17.5	0.33964142	0.36738354	0.41006318	0.44559097	0.47402158	0.51080424	0.5215017	0.442927233303977	0.4509709434334584	0.4348835231744956
ni3-FDOPA-DAT-D1-NMDA	18.0	0.33691472	0.36669725	0.41180378	0.44567043	0.47350922	0.5099972	0.52006674	0.4421968895021959	0.450303062574963	0.43409071642942876
ni3-FDOPA-DAT-D1-NMDA	18.5	0.3370009	0.36866462	0.41165373	0.4448294	0.47355232	0.51006156	0.519802	0.44150054633339725	0.44967062098129973	0.43333047168549477
ni3-FDOPA-DAT-D1-NMDA	19.0	0.33895496	0.36748475	0.41193113	0.44615662	0.47256175	0.5103586	0.51828456	0.440827910216862	0.4490624821087142	0.43259333832500985
ni3-FDOPA-DAT-D1-NMDA	19.5	0.33942983	0.36612558	0.41285932	0.4461613	0.47402158	0.5103487	0.52030665	0.4401686875718714	0.4484674504471893	0.4318699246965535
ni3-FDOPA-DAT-D1-NMDA	20.0	0.33985734	0.36645976	0.4130869	0.44665238	0.47410777	0.5105269	0.52008677	0.4395125848177066	0.4478742051529653	0.43115096448244794
ni3-FDOPA-DAT-D1-NMDA	20.5	0.34061334	0.36778402	0.41264084	0.4472794	0.4743569	0.5100319	0.51979697	0.43884930837364855	0.44727129861959913	0.43042731812769797
ni3-FDOPA-DAT-D1-NMDA	21.0	0.34082073	0.36868224	0.4151964	0.44763982	0.47460124	0.5080886	0.5187136	0.4381685646589786	0.446647216118281	0.42968991319967614
ni3-FDOPA-DAT-D1-NMDA	21.5	0.34092015	0.37065235	0.41762912	0.4467506	0.47604927	0.5085135	0.51827455	0.43759609567559205	0.4461169320883993	0.4290752592627848
ni3-FDOPA-DAT-D1-NMDA	22.0	0.3405874	0.37108025	0.4193481	0.44585273	0.47547367	0.50801945	0.5169386	0.4372326479222692	0.44577933874303216	0.4286859571015062
ni3-FDOPA-DAT-D1-NMDA	22.5	0.34035408	0.37072292	0.42039618	0.44545546	0.4767212	0.50753546	0.5174469	0.43703043456361756	0.4456005817354362	0.4284602873917989
ni3-FDOPA-DAT-D1-NMDA	23.0	0.33931756	0.37137145	0.42143136	0.44518444	0.4765532	0.50577414	0.51628125	0.4369416687642451	0.44554560224584333	0.4283377352826469
ni3-FDOPA-DAT-D1-NMDA	23.5	0.33965868	0.3714553	0.42047858	0.44703603	0.47748	0.5049956	0.516351	0.4369185636887596	0.44557465426937615	0.428262473108143
ni3-FDOPA-DAT-D1-NMDA	24.0	0.339568	0.3717466	0.42007113	0.4466243	0.47859028	0.5080392	0.51582336	0.43691333250176895	0.4456411102018176	0.42818555480172027
ni3-FDOPA-DAT-D1-NMDA	24.5	0.33902404	0.37111554	0.41911936	0.44679272	0.47959095	0.508222	0.5151816	0.4368781883678808	0.44569072537517884	0.4280656513605827
ni3-FDOPA-DAT-D1-NMDA	25.0	0.33864853	0.3711067	0.41975075	0.44621274	0.4763372	0.50783175	0.5145601	0.4367653444517032	0.44566234903300705	0.4278683398703993
ni3-FDOPA-DAT-D1-NMDA	25.5	0.33814803	0.3717422	0.42004365	0.4451377	0.47718218	0.5083603	0.5137254	0.4365270139178437	0.44548982040469054	0.4275642074309969
ni3-FDOPA-DAT-D1-NMDA	26.0	0.33734584	0.37055534	0.41958144	0.44494152	0.47626522	0.50540453	0.5126036	0.43611540993091036	0.4451046914509483	0.42712612841087244
ni3-FDOPA-DAT-D1-NMDA	26.5	0.33721647	0.3700218	0.41933894	0.44365764	0.47612125	0.50451297	0.51109153	0.4356061805059855	0.4445652406472248	0.42664712036474617
ni3-FDOPA-DAT-D1-NMDA	27.0	0.3363932	0.3698631	0.4183923	0.44436708	0.47737432	0.504705	0.5119539	0.43510280686368774	0.44398894976306186	0.4262166639643136
ni3-FDOPA-DAT-D1-NMDA	27.5	0.3352216	0.36851048	0.41776618	0.44399363	0.47581422	0.5043308	0.50964093	0.4345992519769288	0.4433978122488101	0.4258006917050475
ni3-FDOPA-DAT-D1-NMDA	28.0	0.3341627	0.3685369	0.4162547	0.44397962	0.47431377	0.502968	0.5095123	0.4340894788186202	0.44281216775337656	0.42536678988386384
ni3-FDOPA-DAT-D1-NMDA	28.5	0.3322276	0.3688364	0.4160813	0.4440123	0.4723752	0.50425696	0.5090771	0.4335674503616738	0.44224655168403915	0.4248883490393085
ni3-FDOPA-DAT-D1-NMDA	29.0	0.33100757	0.36614317	0.41525567	0.4438023	0.47302103	0.50360245	0.5078663	0.43302712957900136	0.4417062309013667	0.42434802825663603
ni3-FDOPA-DAT-D1-NMDA	29.5	0.33075422	0.36554098	0.41431206	0.44266415	0.4724852	0.5018034	0.5066569	0.4324624794435144	0.44118516837827076	0.42373979050875804
ni3-FDOPA-DAT-D1-NMDA	30.0	0.3304709	0.36482045	0.4140797	0.44342434	0.4722461	0.5009934	0.50582343	0.43186746292812483	0.4406660232000061	0.4230689026562436
ni3-FDOPA-DAT-D1-NMDA	30.5	0.32911497	0.363951	0.41409338	0.44316778	0.4718206	0.49950737	0.50558686	0.43123604300574425	0.44012218590511837	0.42234990010637014
ni3-FDOPA-DAT-D1-NMDA	31.0	0.3276274	0.36241978	0.4132326	0.4415457	0.47023472	0.49760258	0.50521725	0.43056218264928436	0.43952124279052374	0.421603122508045
ni3-FDOPA-DAT-D1-NMDA	31.5	0.3258758	0.36099094	0.41246793	0.4400328	0.47015357	0.49769554	0.5048872	0.42983984483165694	0.43882912635169485	0.420850563311619
ni3-FDOPA-DAT-D1-NMDA	32.0	0.32597852	0.3601501	0.4104311	0.43920967	0.46938536	0.4950762	0.5043505	0.4290297020750013	0.4379887622162406	0.420070641933762
ni3-FDOPA-DAT-D1-NMDA	32.5	0.3239765	0.35850042	0.41022667	0.43791792	0.4695094	0.492283	0.5043111	0.42811040571808023	0.43699654861745435	0.4192242628187061
ni3-FDOPA-DAT-D1-NMDA	33.0	0.32321143	0.3569313	0.4090508	0.43759754	0.46853188	0.49203473	0.5026288	0.42710288695874016	0.43590144723062146	0.41830432668685885
ni3-FDOPA-DAT-D1-NMDA	33.5	0.3224168	0.35686576	0.40768555	0.43685955	0.46796957	0.49126107	0.5023831	0.42602807699482764	0.434750765929584	0.4173053880600713
ni3-FDOPA-DAT-D1-NMDA	34.0	0.3201676	0.35537255	0.40697402	0.43648377	0.46716	0.49059978	0.50031143	0.4249069070241891	0.4335860083465544	0.41622780570182377
ni3-FDOPA-DAT-D1-NMDA	34.5	0.31709117	0.35422093	0.40580562	0.43629825	0.46578023	0.48932207	0.5000662	0.42376030824467115	0.43243940956703647	0.4150812069223058
ni3-FDOPA-DAT-D1-NMDA	35.0	0.3159805	0.35225567	0.40508607	0.43532467	0.46464914	0.4893852	0.4989488	0.42260921185412015	0.4313319007888765	0.4138865229193638
ni3-FDOPA-DAT-D1-NMDA	35.5	0.313515	0.3518943	0.40213963	0.43434265	0.4626747	0.48872015	0.49745095	0.42147454905038273	0.430273109322264	0.4126759887785015
ni3-FDOPA-DAT-D1-NMDA	36.0	0.3120884	0.35049745	0.40188235	0.43298668	0.46136662	0.48775488	0.49738735	0.4203772510313054	0.4292633939306795	0.4114911081319313
ni3-FDOPA-DAT-D1-NMDA	36.5	0.3114604	0.3488977	0.40084925	0.43268144	0.460396	0.4874737	0.4956865	0.4193382489947346	0.42829730913597397	0.4103791888534952
ni3-FDOPA-DAT-D1-NMDA	37.0	0.3096245	0.34773374	0.40056518	0.4304454	0.45983294	0.4854881	0.49597955	0.41837847413851686	0.4273677556585548	0.40938919261847895
ni3-FDOPA-DAT-D1-NMDA	37.5	0.307998	0.34608924	0.39851537	0.42965636	0.45798478	0.48540583	0.49554488	0.41740043070554456	0.42635949084678393	0.4084413705643052
ni3-FDOPA-DAT-D1-NMDA	38.0	0.30635196	0.34391382	0.3980293	0.42896923	0.45721516	0.48523167	0.49433455	0.41631066711651205	0.42519681001588616	0.40742452421713793
ni3-FDOPA-DAT-D1-NMDA	38.5	0.30544287	0.34338993	0.39608228	0.4281489	0.4559368	0.48356882	0.49320838	0.41513618083596837	0.4239347411078497	0.40633762056408707
ni3-FDOPA-DAT-D1-NMDA	39.0	0.30453005	0.34304798	0.39459133	0.42700222	0.45438665	0.48187467	0.4925362	0.41390396932846296	0.4226266582632193	0.4051812803937066
ni3-FDOPA-DAT-D1-NMDA	39.5	0.3029549	0.34258497	0.39318275	0.4249832	0.45422658	0.4812286	0.49065325	0.41264103005854486	0.4213201313809102	0.40396192873617953
ni3-FDOPA-DAT-D1-NMDA	40.0	0.30099753	0.3419491	0.39056695	0.42461103	0.45245773	0.47955245	0.48962313	0.41137436049076337	0.4200534618131287	0.40269525916839805
ni3-FDOPA-DAT-D1-NMDA	40.5	0.29872656	0.3414259	0.3886665	0.42399096	0.45043343	0.47854218	0.4895503	0.4101309580896678	0.4188536470244242	0.40140826915491146
ni3-FDOPA-DAT-D1-NMDA	41.0	0.29801935	0.33955505	0.38759896	0.42399144	0.44877803	0.4780326	0.4892638	0.4089378203198074	0.41773638059168866	0.40013926004792616
ni3-FDOPA-DAT-D1-NMDA	41.5	0.29667726	0.33721647	0.38550204	0.42322898	0.4486562	0.47714856	0.48845327	0.4078219446457313	0.4167080875451054	0.3989358017463572
ni3-FDOPA-DAT-D1-NMDA	42.0	0.2962778	0.33728546	0.384682	0.4214772	0.44723725	0.4764092	0.48698908	0.4068103285319888	0.41576938867322816	0.3978512683907494
ni3-FDOPA-DAT-D1-NMDA	42.5	0.29534462	0.3337884	0.38347512	0.4210923	0.4458995	0.4763228	0.48600593	0.4059299694431291	0.414919250963167	0.3969406879230912
ni3-FDOPA-DAT-D1-NMDA	43.0	0.29440355	0.33197406	0.3826563	0.41940758	0.44433907	0.476294	0.48521715	0.40507632276085326	0.41403518718939347	0.39611745833231304
ni3-FDOPA-DAT-D1-NMDA	43.5	0.29377788	0.33076283	0.38047814	0.41862547	0.44382563	0.47586218	0.4841051	0.4041454305810439	0.41303326537428425	0.39525759578780356
ni3-FDOPA-DAT-D1-NMDA	44.0	0.29342523	0.32980564	0.38046038	0.4177342	0.44258487	0.4756703	0.48250183	0.4031651704395222	0.4119728109535837	0.39435752992546075
ni3-FDOPA-DAT-D1-NMDA	44.5	0.29131088	0.32889625	0.37802404	0.4160448	0.4414991	0.47497505	0.48193255	0.40216341987210974	0.41090984359359467	0.3934169961506248
ni3-FDOPA-DAT-D1-NMDA	45.0	0.2917847	0.32735315	0.37781566	0.41477695	0.44014448	0.4742946	0.48129126	0.4011680564146278	0.4098917461484676	0.3924443666807881
ni3-FDOPA-DAT-D1-NMDA	45.5	0.29151213	0.32707042	0.3756451	0.41274554	0.4389261	0.47374383	0.48036614	0.40020695760289804	0.408953381324383	0.39146053388141305
ni3-FDOPA-DAT-D1-NMDA	46.0	0.29037195	0.32629532	0.37525564	0.41213128	0.4375186	0.4731981	0.47961983	0.39930800097274144	0.4081156414868029	0.39050036045868
ni3-FDOPA-DAT-D1-NMDA	46.5	0.28899804	0.32469916	0.37449032	0.4114582	0.43608028	0.4711086	0.4790472	0.3984990640599797	0.40738689885322005	0.38961122926673936
ni3-FDOPA-DAT-D1-NMDA	47.0	0.28705207	0.3237029	0.37257665	0.41090363	0.43597826	0.47068828	0.4793455	0.39780802440043417	0.4067668888289744	0.38884915997189395
ni3-FDOPA-DAT-D1-NMDA	47.5	0.28623664	0.3231858	0.37224546	0.41053104	0.434727	0.47054502	0.47859028	0.3972627595299263	0.4062520410499642	0.3882734780098884
ni3-FDOPA-DAT-D1-NMDA	48.0	0.28705207	0.32300207	0.37224105	0.4098361	0.43446302	0.47007242	0.47679323	0.39679759371870144	0.4057566538599408	0.38783853357746206
ni3-FDOPA-DAT-D1-NMDA	48.5	0.28622827	0.32198977	0.37104055	0.40888742	0.4348521	0.46887988	0.47595814	0.39633525588489577	0.4052213987842699	0.38744911298552165
ni3-FDOPA-DAT-D1-NMDA	49.0	0.28529206	0.3220581	0.3707935	0.40920964	0.43475482	0.4685557	0.47585738	0.3958862305361663	0.4046847908080476	0.387087670264285
ni3-FDOPA-DAT-D1-NMDA	49.5	0.283993	0.32032114	0.37056416	0.40879214	0.43518567	0.46902767	0.47411257	0.39546100218017	0.40418369111492636	0.38673831324541363
ni3-FDOPA-DAT-D1-NMDA	50.0	0.28410992	0.3206112	0.3703657	0.40839294	0.43345392	0.46757424	0.4747402	0.39507005532456413	0.40374915664692945	0.3863909540021988
ni3-FDOPA-DAT-D1-NMDA	50.5	0.2836047	0.31803223	0.37124792	0.40874222	0.43279704	0.46730283	0.47475937	0.39472387447700574	0.40340297579937107	0.3860447731546404
ni3-FDOPA-DAT-D1-NMDA	51.0	0.28322488	0.31792575	0.3710626	0.40853807	0.43215904	0.46706477	0.47412694	0.3944329441451518	0.40315563307990815	0.3857102552103954
ni3-FDOPA-DAT-D1-NMDA	51.5	0.28313723	0.31671235	0.37065676	0.4092187	0.43263057	0.46768853	0.47430417	0.39420774883665954	0.4030063091085408	0.3854091885647783
ni3-FDOPA-DAT-D1-NMDA	52.0	0.28135183	0.31600177	0.37101406	0.4086515	0.43142894	0.46731234	0.4746204	0.394058773059186	0.40294491595856013	0.3851726301598119
ni3-FDOPA-DAT-D1-NMDA	52.5	0.28164372	0.31528297	0.37009674	0.40722322	0.4322145	0.46798864	0.47478333	0.3939965013203882	0.4029555614616276	0.38503744117914884
ni3-FDOPA-DAT-D1-NMDA	53.0	0.2816729	0.31452626	0.36973968	0.40619043	0.43164146	0.4694426	0.47558877	0.3940314181279234	0.40302069964796133	0.3850421366078855
ni3-FDOPA-DAT-D1-NMDA	53.5	0.2825113	0.3136297	0.36996007	0.40678826	0.43281093	0.47075513	0.4763996	0.3941679528817766	0.40312701302301596	0.3852088927405372
ni3-FDOPA-DAT-D1-NMDA	54.0	0.28301203	0.31453475	0.36984107	0.4075722	0.4348938	0.47200227	0.47591975	0.3943972687370871	0.4032834116364612	0.38551112583771296
ni3-FDOPA-DAT-D1-NMDA	54.5	0.2833835	0.31611663	0.36956778	0.4074272	0.4352737	0.4700438	0.47543532	0.3947099508342432	0.4035085111061245	0.3859113905623619
ni3-FDOPA-DAT-D1-NMDA	55.0	0.2820733	0.31649107	0.36967796	0.40672484	0.43576965	0.47157684	0.47575665	0.39509658431363315	0.4038192732483895	0.3863738953788768
ni3-FDOPA-DAT-D1-NMDA	55.5	0.28122675	0.3173764	0.3699777	0.40657085	0.43684563	0.4716772	0.47584298	0.395547754315645	0.4042268556380103	0.38686865299327966
ni3-FDOPA-DAT-D1-NMDA	56.0	0.28049314	0.31798965	0.37034366	0.40635797	0.4385218	0.47199747	0.47654837	0.3960540459806672	0.4047331473030325	0.38737494465830186
ni3-FDOPA-DAT-D1-NMDA	56.5	0.2817855	0.31660596	0.37081113	0.40638515	0.43902835	0.47205964	0.47808066	0.3966060444490878	0.4053287333838442	0.38788335551433145
ni3-FDOPA-DAT-D1-NMDA	57.0	0.28210247	0.3165251	0.3716848	0.40722322	0.44024682	0.47214568	0.47933108	0.39719433486129524	0.4059928951331765	0.388395774589414
ni3-FDOPA-DAT-D1-NMDA	57.5	0.2844774	0.31817704	0.37269592	0.40732747	0.44202092	0.4730354	0.4792589	0.39780950235767765	0.40669564525705176	0.38892335945830353
ni3-FDOPA-DAT-D1-NMDA	58.0	0.28441477	0.31782353	0.3764155	0.40946835	0.44258955	0.47255218	0.47877783	0.39844213207862333	0.4074011922198627	0.38948307193738396
ni3-FDOPA-DAT-D1-NMDA	58.5	0.28642058	0.31864142	0.37755856	0.41123545	0.44237977	0.47284877	0.47984606	0.39908280916452044	0.40807209068455835	0.3900935276444825
ni3-FDOPA-DAT-D1-NMDA	59.0	0.28576428	0.32045338	0.37818366	0.41099453	0.44278535	0.47349966	0.4806937	0.3998100701625053	0.4087691303037447	0.39085101002126593
ni3-FDOPA-DAT-D1-NMDA	59.5	0.28649586	0.31997567	0.37998074	0.4136333	0.4452265	0.47330818	0.48209655	0.400690770166425	0.40957691306579913	0.3918046272670509
ni3-FDOPA-DAT-D1-NMDA	60.0	0.2862032	0.32033393	0.38230047	0.4147359	0.4480519	0.47614044	0.48304728	0.40169797213673436	0.41049653240861567	0.39289941186485305
ni3-FDOPA-DAT-D1-NMDA	60.5	0.2862241	0.3218873	0.38410738	0.41638705	0.4483142	0.4770621	0.48408577	0.4028047390338878	0.41152742796864417	0.39408205009913144
ni3-FDOPA-DAT-D1-NMDA	61.0	0.28662968	0.3221136	0.3856581	0.4171221	0.44975317	0.47851816	0.48638844	0.40398413381834	0.4126632351407053	0.39530503249597465
ni3-FDOPA-DAT-D1-NMDA	61.5	0.2857434	0.3240107	0.3863895	0.41707644	0.45327127	0.479052	0.487023	0.4052092194505455	0.4138883207729108	0.3965301181281802
ni3-FDOPA-DAT-D1-NMDA	62.0	0.2863286	0.3244126	0.38894358	0.41911936	0.4541748	0.4798509	0.48756096	0.4064530588909589	0.41517574782571526	0.39773036995620253
ni3-FDOPA-DAT-D1-NMDA	62.5	0.2877716	0.32573882	0.39047745	0.42025423	0.4555361	0.48150337	0.48993886	0.4076887151000348	0.41648727537191604	0.39889015482815354
ni3-FDOPA-DAT-D1-NMDA	63.0	0.28902733	0.32821453	0.39180255	0.42209142	0.4582493	0.48140213	0.4909644	0.40888925103822793	0.41777539393760205	0.4000031081388538
ni3-FDOPA-DAT-D1-NMDA	63.5	0.29004514	0.33133397	0.3905043	0.4230087	0.4590432	0.483337	0.49443698	0.4100277296659926	0.418986789807232	0.40106866952475323
ni3-FDOPA-DAT-D1-NMDA	64.0	0.28843704	0.33311746	0.39152938	0.4230087	0.46032974	0.48447728	0.49360314	0.4110772139437837	0.42006649546382163	0.4020879324237458
ni3-FDOPA-DAT-D1-NMDA	64.5	0.29106352	0.33356473	0.3922774	0.42383945	0.46141875	0.48602048	0.4960235	0.4121758269878565	0.4211346914163967	0.40321696255931627
ni3-FDOPA-DAT-D1-NMDA	65.0	0.29182243	0.33494604	0.39277482	0.4244043	0.46314904	0.4875076	0.49783745	0.4134505330975878	0.4223383678908281	0.40456269830434743
ni3-FDOPA-DAT-D1-NMDA	65.5	0.29416838	0.33529478	0.39498186	0.4264086	0.46413147	0.48943374	0.49860597	0.41485765700811406	0.4236652975221755	0.4060500164940526
ni3-FDOPA-DAT-D1-NMDA	66.0	0.29483202	0.3360485	0.39579922	0.42769748	0.46546647	0.489696	0.50127804	0.4163535234545723	0.42509994717605726	0.4076070997330874
ni3-FDOPA-DAT-D1-NMDA	66.5	0.29910555	0.33697507	0.39884853	0.4290384	0.46607983	0.4913146	0.5034352	0.4178944571720989	0.42661814690593863	0.40917076743825914
ni3-FDOPA-DAT-D1-NMDA	67.0	0.30016717	0.338381	0.39978993	0.4308424	0.46762663	0.49244854	0.50435543	0.4194367828958306	0.42818320661731557	0.4106903591743456
ni3-FDOPA-DAT-D1-NMDA	67.5	0.29985535	0.34185827	0.40093946	0.43428707	0.46951416	0.49351054	0.50553757	0.420936825360904	0.42974446587496545	0.4121291848468425
ni3-FDOPA-DAT-D1-NMDA	68.0	0.3010945	0.34274074	0.40302467	0.43511617	0.46967635	0.4943882	0.50703686	0.42235090930245595	0.4312387440956963	0.4134630745092156
ni3-FDOPA-DAT-D1-NMDA	68.5	0.30158368	0.34651864	0.40453875	0.4370498	0.46916598	0.49540815	0.50889415	0.4236353594556228	0.432594223884163	0.4146764950270826
ni3-FDOPA-DAT-D1-NMDA	69.0	0.30164695	0.3489455	0.40934578	0.43725866	0.4680601	0.49639487	0.5088546	0.4247465005555415	0.4337357820755794	0.41575721903550356
ni3-FDOPA-DAT-D1-NMDA	69.5	0.30352062	0.34956697	0.410631	0.44139665	0.46863672	0.49836117	0.5094925	0.42579254796112564	0.43475843595913527	0.416826659963116
ni3-FDOPA-DAT-D1-NMDA	70.0	0.30507517	0.35168535	0.41303682	0.4448761	0.46781716	0.49942896	0.50996256	0.42689643941327193	0.43580303404253357	0.4179898447840103
ni3-FDOPA-DAT-D1-NMDA	70.5	0.30623353	0.3548228	0.41502312	0.4459369	0.46872255	0.50010055	0.5111113	0.4280365832200917	0.4368646282691842	0.4192085381709992
ni3-FDOPA-DAT-D1-NMDA	71.0	0.30707535	0.35770035	0.4162593	0.44768664	0.46959049	0.5014351	0.51153255	0.4291913876896956	0.4379369092689167	0.4204458661104745
ni3-FDOPA-DAT-D1-NMDA	71.5	0.3067961	0.3580107	0.4168755	0.44832823	0.47079334	0.5047592	0.5145303	0.43033926113019483	0.43901027696113704	0.4216682452992526
ni3-FDOPA-DAT-D1-NMDA	72.0	0.30656344	0.35942787	0.4182963	0.45005336	0.47233218	0.5076243	0.5158482	0.43145861184970036	0.4400703621728989	0.4228468615265018
ni3-FDOPA-DAT-D1-NMDA	72.5	0.30747312	0.36028582	0.42056102	0.44913423	0.4710417	0.5070862	0.51717776	0.43252784815632334	0.44109720661972157	0.4239584896929251
ni3-FDOPA-DAT-D1-NMDA	73.0	0.30636466	0.36296365	0.4216697	0.44953743	0.47308803	0.50926995	0.51861876	0.43352537835817473	0.44206529693565677	0.4249854597806927
ni3-FDOPA-DAT-D1-NMDA	73.5	0.30859926	0.36340678	0.42207307	0.4518703	0.47537777	0.5085037	0.51796037	0.43442961076336556	0.44294452873291484	0.4259146927938163
ni3-FDOPA-DAT-D1-NMDA	74.0	0.3100695	0.36330146	0.4241471	0.45380294	0.47817197	0.50921553	0.518085	0.43521895368000685	0.4437020369729589	0.4267358703870548
ni3-FDOPA-DAT-D1-NMDA	74.5	0.31230485	0.36452177	0.4249878	0.45572934	0.48100206	0.5101507	0.5203616	0.4358718154162097	0.4443047775807754	0.42743885325164394
ni3-FDOPA-DAT-D1-NMDA	75.0	0.31481528	0.36448225	0.4264454	0.45843354	0.48077077	0.51010114	0.51969206	0.43644314824898595	0.4448123425031729	0.428073953994799
ni3-FDOPA-DAT-D1-NMDA	75.5	0.31651658	0.36719432	0.42678592	0.4608836	0.48213997	0.510314	0.5189981	0.4369977295862117	0.44530131340751555	0.42869414576490783
ni3-FDOPA-DAT-D1-NMDA	76.0	0.31644	0.36642897	0.42733368	0.46006948	0.4820242	0.51188445	0.51819474	0.4375287054322936	0.4457659203598215	0.4292914905047657
ni3-FDOPA-DAT-D1-NMDA	76.5	0.31912726	0.36689517	0.4288632	0.46089306	0.48360747	0.5138347	0.5193875	0.4380292217916392	0.446200326801679	0.42985811678159946
ni3-FDOPA-DAT-D1-NMDA	77.0	0.31995863	0.36526853	0.42839772	0.46163192	0.48450628	0.5144508	0.52111155	0.4384924246686551	0.446598577753454	0.43038627158385623
ni3-FDOPA-DAT-D1-NMDA	77.5	0.32059416	0.36424515	0.42976707	0.4611677	0.48653373	0.5143414	0.52026665	0.43891146006774867	0.4469546274665537	0.43086829266894366
ni3-FDOPA-DAT-D1-NMDA	78.0	0.32143906	0.3636569	0.43197414	0.4635476	0.48732343	0.51363105	0.5182396	0.43927947399332656	0.44726245137405624	0.4312964966125969
ni3-FDOPA-DAT-D1-NMDA	78.5	0.3229807	0.36355597	0.43439358	0.4626273	0.48752216	0.51240516	0.5187435	0.43958961244979605	0.44751624672093077	0.43166297817866134
ni3-FDOPA-DAT-D1-NMDA	79.0	0.32545638	0.36434615	0.43628895	0.4637137	0.48864737	0.5106606	0.519802	0.43983502144156406	0.4477107248835329	0.4319593179995952
ni3-FDOPA-DAT-D1-NMDA	79.5	0.32799163	0.36576512	0.43598753	0.46268895	0.49075535	0.5125044	0.5198519	0.44000884697303777	0.4478414953981984	0.43217619854787714
ni3-FDOPA-DAT-D1-NMDA	80.0	0.32714325	0.36498296	0.43671572	0.4630826	0.4911103	0.5107844	0.51877844	0.4401251466969479	0.44793193367334666	0.43231835972054916
ni3-FDOPA-DAT-D1-NMDA	80.5	0.32827455	0.3653828	0.4372865	0.46529534	0.4916162	0.509923	0.52045155	0.4402013845751439	0.4480097359612057	0.4323930331890821
ni3-FDOPA-DAT-D1-NMDA	81.0	0.32770452	0.36698318	0.4363678	0.46649846	0.4922489	0.5109677	0.5192826	0.44023581607571066	0.4480780355702704	0.4323935965811509
ni3-FDOPA-DAT-D1-NMDA	81.5	0.32716468	0.3641749	0.43481967	0.46612266	0.49232194	0.5112352	0.51983196	0.44022669666673286	0.44813996098450065	0.4323134323489651
ni3-FDOPA-DAT-D1-NMDA	82.0	0.32886195	0.36369643	0.43384266	0.464046	0.4943638	0.51095283	0.51878846	0.44017228181629525	0.4481984565550682	0.4321461070775223
ni3-FDOPA-DAT-D1-NMDA	82.5	0.32935518	0.36219615	0.43152595	0.463391	0.49339843	0.51287156	0.5163311	0.4400708269924827	0.4482561015449741	0.43188555243999127
ni3-FDOPA-DAT-D1-NMDA	83.0	0.3303507	0.36334974	0.4308655	0.46190676	0.49122703	0.51152754	0.51463467	0.4399205876633799	0.4483149507306229	0.4315262245961369
ni3-FDOPA-DAT-D1-NMDA	83.5	0.32927796	0.363183	0.42848986	0.4607463	0.49065325	0.5120828	0.5158582	0.43971981929707166	0.4483764190152811	0.43106321957886223
ni3-FDOPA-DAT-D1-NMDA	84.0	0.32886195	0.36175779	0.42651442	0.4583863	0.49036646	0.5075848	0.51762134	0.43946677736164286	0.44844122573660933	0.4304923289866764
ni3-FDOPA-DAT-D1-NMDA	84.5	0.32776022	0.3614291	0.42526355	0.4558519	0.48899195	0.5076786	0.516849	0.439159717325178	0.4485094032802113	0.4298100313701447
ni3-FDOPA-DAT-D1-NMDA	85.0	0.32805166	0.36149043	0.42344466	0.45439136	0.4875755	0.5061439	0.5126979	0.4387968946557622	0.4485803628110973	0.4290134265004271
ni3-FDOPA-DAT-D1-NMDA	85.5	0.32747743	0.36259958	0.42201805	0.45039588	0.4872023	0.5054932	0.5123457	0.4383726081094414	0.44864918156072886	0.42809603465815393
ni3-FDOPA-DAT-D1-NMDA	86.0	0.32904634	0.36269608	0.4181592	0.44939676	0.48726043	0.50379926	0.5122018	0.4378842027901943	0.44871387488485853	0.42705453069553007
ni3-FDOPA-DAT-D1-NMDA	86.5	0.32914498	0.36110047	0.41655138	0.44814086	0.48375237	0.5033172	0.51081413	0.43733450368800386	0.44877719404228517	0.42589181333372256
ni3-FDOPA-DAT-D1-NMDA	87.0	0.33012322	0.35963354	0.41185382	0.44674593	0.48145035	0.50391245	0.5084246	0.4367263357928537	0.44884109484646983	0.42461157673923755
ni3-FDOPA-DAT-D1-NMDA	87.5	0.3322534	0.35940596	0.41019943	0.44548348	0.47840273	0.50360245	0.5060996	0.43606252409472684	0.44890687537676743	0.42321817281268626
ni3-FDOPA-DAT-D1-NMDA	88.0	0.33230066	0.35708857	0.40893734	0.44455385	0.4752483	0.50155294	0.5042127	0.43534589358360665	0.4489753254170672	0.4217164617501461
ni3-FDOPA-DAT-D1-NMDA	88.5	0.33124807	0.3561539	0.40808454	0.44168547	0.4750182	0.5002378	0.50357294	0.43457926924947626	0.4490468691966999	0.42011166930225263
ni3-FDOPA-DAT-D1-NMDA	89.0	0.3301318	0.35617137	0.4075133	0.43756503	0.47309282	0.4978717	0.50341064	0.433765476082319	0.44912169070606706	0.418409261458571
ni3-FDOPA-DAT-D1-NMDA	89.5	0.3288405	0.35439536	0.40410468	0.43611273	0.4718923	0.49636066	0.50499064	0.43290733907211826	0.4491998371639182	0.4166148409803183
ni3-FDOPA-DAT-D1-NMDA	90.0	0.32860896	0.3517985	0.40269044	0.43779254	0.46892276	0.49368113	0.5049956	0.4320076832088571	0.4492813005226722	0.41473406589504197
ni4-GI-5HT1b-MU-A4B2	5.0	0.20336325	0.17631611	0.14050455	0.11728652	0.09082181	0.055694584	0.042432398	0.12168160831650364	0.13241433244040363	0.11094888419260365
ni4-GI-5HT1b-MU-A4B2	5.5	0.20023139	0.17179364	0.13796495	0.11031782	0.08923575	0.05630962	0.04222766	0.11934844305326116	0.12947156226631695	0.10922532384020538
ni4-GI-5HT1b-MU-A4B2	6.0	0.19662249	0.17018582	0.13650331	0.109716766	0.08723827	0.055133738	0.040377457	0.11705075312619431	0.12659212550638882	0.10750938074599979
ni4-GI-5HT1b-MU-A4B2	6.5	0.19454366	0.16564101	0.13493623	0.1089363	0.08651173	0.055729397	0.037033107	0.11478699620329758	0.12377624009747099	0.10579775230912417
ni4-GI-5HT1b-MU-A4B2	7.0	0.19080274	0.16364835	0.13273007	0.1082457	0.08451131	0.056657773	0.036909543	0.11255562995256538	0.12102408963744209	0.10408717026768867
ni4-GI-5HT1b-MU-A4B2	7.5	0.18472844	0.15919627	0.13269475	0.10931091	0.08179336	0.05526524	0.034986746	0.1103551120419922	0.1183357727429994	0.10237445134098501
ni4-GI-5HT1b-MU-A4B2	8.0	0.18025227	0.15694293	0.12723593	0.109775305	0.083241485	0.05253495	0.033044904	0.1081839001395725	0.11571123876169137	0.10065656151745364
ni4-GI-5HT1b-MU-A4B2	8.5	0.17931649	0.15618429	0.12771015	0.1075474	0.08502397	0.0530183	0.030786814	0.10604045191330075	0.11315020990877804	0.09893069391782346
ni4-GI-5HT1b-MU-A4B2	9.0	0.17666215	0.15181753	0.12649143	0.10732506	0.08627475	0.050597925	0.029976295	0.10392322503117138	0.11065209257713515	0.0971943574852076
ni4-GI-5HT1b-MU-A4B2	9.5	0.17492047	0.14823289	0.123859346	0.107964806	0.084631704	0.048893195	0.028768308	0.10183067716117891	0.10821588448561409	0.09544546983674373
ni4-GI-5HT1b-MU-A4B2	10.0	0.17173804	0.14844967	0.12292756	0.1064709	0.084421985	0.047652513	0.02701244	0.09976126597131776	0.10584008911406458	0.09368244282857095
ni4-GI-5HT1b-MU-A4B2	10.5	0.16948739	0.14523873	0.12395332	0.10465388	0.08284157	0.045028623	0.02538021	0.09771664760142774	0.10352594615062151	0.09190734905223398
ni4-GI-5HT1b-MU-A4B2	11.0	0.16398896	0.1451521	0.12239912	0.10328182	0.07995361	0.04234355	0.02540336	0.09570011068084933	0.10127626052965151	0.09012396083204714
ni4-GI-5HT1b-MU-A4B2	11.5	0.15954429	0.14513241	0.12119767	0.098774664	0.077939816	0.042471025	0.025202716	0.09371256161182802	0.0990912205770388	0.08833390264661724
ni4-GI-5HT1b-MU-A4B2	12.0	0.15848847	0.1438686	0.11987529	0.09600303	0.07759455	0.04251352	0.024639383	0.0917549067966093	0.09697062863181043	0.08653918496140818
ni4-GI-5HT1b-MU-A4B2	12.5	0.15614477	0.1406186	0.11799808	0.09467224	0.07690019	0.04050105	0.022864597	0.08982805263743861	0.09491386020479785	0.08474224507007937
ni4-GI-5HT1b-MU-A4B2	13.0	0.15295012	0.13967092	0.1165829	0.09151002	0.07709414	0.040964548	0.021390863	0.0879329055365615	0.09291985862672685	0.08294595244639615
ni4-GI-5HT1b-MU-A4B2	13.5	0.15224369	0.13678616	0.11355471	0.08964777	0.07418164	0.04051264	0.020534443	0.0860703718962234	0.09098716965196484	0.08115357414048195
ni4-GI-5HT1b-MU-A4B2	14.0	0.14718857	0.13368382	0.11224249	0.08907639	0.07263477	0.04052809	0.018648108	0.08424135811866981	0.08911401315235887	0.07936870308498076
ni4-GI-5HT1b-MU-A4B2	14.5	0.14466384	0.13170987	0.10946701	0.087401465	0.07180526	0.040640097	0.017209338	0.0824467706061462	0.08729838215725122	0.07759515905504119
ni4-GI-5HT1b-MU-A4B2	15.0	0.14207798	0.13018008	0.108745106	0.08415791	0.070270546	0.039558668	0.016680906	0.0806875157608981	0.08553815528761323	0.07583687623418296
ni4-GI-5HT1b-MU-A4B2	15.5	0.13932495	0.12824321	0.108499296	0.08198358	0.06734542	0.038311273	0.014594271	0.07896449998517092	0.08383120816675799	0.07409779180358386
ni4-GI-5HT1b-MU-A4B2	16.0	0.13657402	0.12548462	0.104533024	0.08120722	0.06405748	0.03505624	0.012600321	0.07726920492345843	0.08216275316449452	0.07237565668242234
ni4-GI-5HT1b-MU-A4B2	16.5	0.13489696	0.12575491	0.10226862	0.08010496	0.06094508	0.032747667	0.010710598	0.0755945127439509	0.08051988274964751	0.0706691427382543
ni4-GI-5HT1b-MU-A4B2	17.0	0.1332756	0.12291973	0.100161046	0.079227954	0.05828267	0.030701902	0.009195019	0.07394343063443876	0.07890393363329277	0.06898292763558474
ni4-GI-5HT1b-MU-A4B2	17.5	0.13149409	0.121358104	0.09855662	0.076845884	0.055559203	0.02977946	0.009094753	0.07231896578271235	0.0773168142462937	0.067321117319131
ni4-GI-5HT1b-MU-A4B2	18.0	0.12932523	0.11849077	0.09534927	0.07472836	0.053571284	0.028849354	0.008520156	0.07072412537656204	0.07576078432934627	0.06568746642377782
ni4-GI-5HT1b-MU-A4B2	18.5	0.12656587	0.115750425	0.09446993	0.07253398	0.0529719	0.027313434	0.006518751	0.06916191660377828	0.07423827991984386	0.0640855532877127
ni4-GI-5HT1b-MU-A4B2	19.0	0.12090029	0.113769546	0.0924161	0.07077433	0.052291352	0.025503682	0.0054660104	0.06763534665215137	0.07275178444210899	0.06251890886219376
ni4-GI-5HT1b-MU-A4B2	19.5	0.11957801	0.11257441	0.091156185	0.069197215	0.052070957	0.021776648	0.0028592714	0.06614742270947174	0.07130374468258932	0.06099110073635416
ni4-GI-5HT1b-MU-A4B2	20.0	0.117435075	0.10967774	0.08906473	0.06813567	0.050505143	0.020989653	0.00240811	0.06470115196352975	0.06989652955333824	0.05950577437372127
ni4-GI-5HT1b-MU-A4B2	20.5	0.11524242	0.10752399	0.087580204	0.067275696	0.04944981	0.019797636	0.0009466614	0.06329954160211579	0.06853242920416258	0.058066654000068996
ni4-GI-5HT1b-MU-A4B2	21.0	0.112711094	0.10701692	0.08513661	0.06602077	0.047277633	0.018304802	-0.00032198048	0.06194559881302024	0.0672136920793111	0.05667750554672938
ni4-GI-5HT1b-MU-A4B2	21.5	0.11214097	0.10500865	0.083742395	0.0636548	0.0449243	0.017741635	-0.002643331	0.06060089329017779	0.06589519759610911	0.055306588984246466
ni4-GI-5HT1b-MU-A4B2	22.0	0.10988458	0.10237382	0.08185159	0.063132145	0.042687356	0.015662642	-0.0037423174	0.05923470161800353	0.06454507020409891	0.05392433303190815
ni4-GI-5HT1b-MU-A4B2	22.5	0.10658009	0.101384185	0.08038827	0.062264986	0.04135853	0.014197015	-0.0058593405	0.05786159132000835	0.06318653418665308	0.052536648453363616
ni4-GI-5HT1b-MU-A4B2	23.0	0.104330316	0.099771574	0.07866533	0.06077478	0.040960684	0.013433371	-0.0064840447	0.05649612991970322	0.06184206544442536	0.051150194394981086
ni4-GI-5HT1b-MU-A4B2	23.5	0.101843916	0.098435916	0.07721439	0.060093634	0.03963977	0.012029539	-0.007891578	0.055152884940599035	0.06053122756018131	0.04977454232101676
ni4-GI-5HT1b-MU-A4B2	24.0	0.10059729	0.0973147	0.076888554	0.059381586	0.039651357	0.008890365	-0.0076100687	0.05384642390620676	0.05926930832975079	0.04842353948266273
ni4-GI-5HT1b-MU-A4B2	24.5	0.09733417	0.09748598	0.07677219	0.057628807	0.038234036	0.008416035	-0.008257926	0.05259131434003729	0.05806686279133611	0.04711576588873847
ni4-GI-5HT1b-MU-A4B2	25.0	0.09763391	0.09354405	0.07497653	0.056936305	0.036284026	0.0058940463	-0.009179593	0.05140212376560157	0.05693015498022375	0.045874092550979385
ni4-GI-5HT1b-MU-A4B2	25.5	0.09686317	0.09276613	0.07461591	0.05490167	0.034403782	0.0043168785	-0.01019383	0.05029341970641052	0.055862336028430264	0.044724503384390775
ni4-GI-5HT1b-MU-A4B2	26.0	0.09522086	0.09180555	0.07255337	0.053927068	0.032894354	0.0023425568	-0.012102815	0.04927976968597508	0.05486513590509795	0.043694403466852216
ni4-GI-5HT1b-MU-A4B2	26.5	0.09420148	0.0900676	0.07220062	0.052647084	0.031605095	0.00046465447	-0.011990973	0.048342485837362455	0.053909074419155725	0.042775897255569184
ni4-GI-5HT1b-MU-A4B2	27.0	0.09250166	0.08992765	0.07097198	0.052376416	0.028710421	-0.0006536012	-0.013398659	0.04745310440512774	0.052974386863333944	0.041931821946921535
ni4-GI-5HT1b-MU-A4B2	27.5	0.09224887	0.08956226	0.07044105	0.05170751	0.028548334	-0.0023232764	-0.013599211	0.04661152908001371	0.05207839327933126	0.04114466488069616
ni4-GI-5HT1b-MU-A4B2	28.0	0.09176277	0.08836517	0.069096476	0.05216762	0.027313434	-0.0036266341	-0.015087954	0.045817663552763115	0.051237386142105205	0.040397940963421024
ni4-GI-5HT1b-MU-A4B2	28.5	0.09057298	0.08734706	0.06844947	0.05209802	0.027691612	-0.00428603	-0.015616358	0.04507141151411874	0.05046405154104709	0.03967877148719039
ni4-GI-5HT1b-MU-A4B2	29.0	0.09007926	0.08587074	0.06791485	0.051618584	0.027132064	-0.004733341	-0.015971204	0.04437267665482334	0.049765316681751694	0.03898003662789499
ni4-GI-5HT1b-MU-A4B2	29.5	0.08899477	0.08559106	0.06741514	0.050729368	0.026927544	-0.0059441766	-0.016931621	0.043721362665619684	0.049141085254961775	0.03830164007627759
ni4-GI-5HT1b-MU-A4B2	30.0	0.088314645	0.08488803	0.065455355	0.05003738	0.027294138	-0.0063297963	-0.018262371	0.04311737323725054	0.04858423743656807	0.03765050903793301
ni4-GI-5HT1b-MU-A4B2	30.5	0.088198066	0.0841346	0.06439433	0.049059402	0.027479367	-0.007008492	-0.018918127	0.04256061206045867	0.048081894518664875	0.037039329602252466
ni4-GI-5HT1b-MU-A4B2	31.0	0.087891065	0.083466694	0.06292696	0.048638087	0.0264259	-0.0069313673	-0.019400312	0.04205098282598685	0.04761757140778013	0.03648439424419357
ni4-GI-5HT1b-MU-A4B2	31.5	0.08741312	0.084021986	0.06338766	0.048719257	0.025854815	-0.006464764	-0.018871838	0.04158838922457783	0.04717375544370069	0.03600302300545497
ni4-GI-5HT1b-MU-A4B2	32.0	0.08746363	0.083928786	0.06404973	0.049291324	0.025453521	-0.007775889	-0.018138938	0.041212737842565836	0.0467793264243591	0.03564614926077257
ni4-GI-5HT1b-MU-A4B2	32.5	0.08810091	0.08528032	0.0636548	0.05004511	0.025438087	-0.009565232	-0.018239228	0.040952716447792296	0.0464739989059985	0.03543143398958609
ni4-GI-5HT1b-MU-A4B2	33.0	0.087576315	0.08371909	0.064858995	0.05013789	0.025052235	-0.009565232	-0.01921901	0.04079140050326083	0.04625826470257838	0.03532453630394328
ni4-GI-5HT1b-MU-A4B2	33.5	0.08829133	0.08381617	0.065021634	0.050493546	0.0249442	-0.00880167	-0.019427313	0.04071186547197502	0.04613158806131711	0.03529214288263293
ni4-GI-5HT1b-MU-A4B2	34.0	0.087681234	0.08409965	0.06494806	0.0501031	0.025071528	-0.008655128	-0.017838066	0.040697186816938506	0.04608982684386686	0.035304546790010154
ni4-GI-5HT1b-MU-A4B2	34.5	0.0872577	0.08523371	0.06473121	0.0496972	0.025685035	-0.008007267	-0.01817751	0.04073044000115489	0.04612308002808324	0.035337799974226536
ni4-GI-5HT1b-MU-A4B2	35.0	0.088034846	0.08558329	0.064351745	0.049283594	0.024990499	-0.008338909	-0.018979846	0.04079470048762777	0.04621442307696986	0.03537497789828568
ni4-GI-5HT1b-MU-A4B2	35.5	0.08723827	0.08585909	0.064564705	0.049434345	0.024905615	-0.007922428	-0.018775402	0.04087304373936075	0.04633990793867829	0.035406179540043214
ni4-GI-5HT1b-MU-A4B2	36.0	0.08782501	0.08616598	0.064920954	0.049766783	0.024855454	-0.008346622	-0.018736828	0.04094854521935746	0.04646982767756367	0.03542726276115125
ni4-GI-5HT1b-MU-A4B2	36.5	0.08721107	0.08669821	0.065672226	0.049055535	0.024631666	-0.008446886	-0.018771546	0.04100428039062149	0.046570868972414775	0.035437691808828206
ni4-GI-5HT1b-MU-A4B2	37.0	0.08765403	0.08687305	0.066621095	0.049024615	0.024461897	-0.008203938	-0.018281657	0.041023324716156453	0.04660869093527932	0.035437958497033586
ni4-GI-5HT1b-MU-A4B2	37.5	0.0885556	0.08701292	0.06727182	0.048386853	0.025179565	-0.0091140345	-0.018505385	0.04109061701868898	0.04665720560048225	0.035524028436895706
ni4-GI-5HT1b-MU-A4B2	38.0	0.08926685	0.08796879	0.067291185	0.048958905	0.025005933	-0.009218157	-0.01883712	0.04128614218308358	0.046807424641289785	0.035764859724877376
ni4-GI-5HT1b-MU-A4B2	38.5	0.088788785	0.088784896	0.068987995	0.048553053	0.025357056	-0.008732256	-0.019581614	0.04158554476555073	0.04705240896486828	0.03611868056623318
ni4-GI-5HT1b-MU-A4B2	39.0	0.0884701	0.08950006	0.068670295	0.048510537	0.024438748	-0.00908704	-0.019238297	0.04196446932230086	0.04738419191164295	0.036544746732958766
ni4-GI-5HT1b-MU-A4B2	39.5	0.08897923	0.090242535	0.06887563	0.049998723	0.024820728	-0.009742628	-0.018709827	0.042398560409544414	0.04779120043647277	0.03700592038261606
ni4-GI-5HT1b-MU-A4B2	40.0	0.08929017	0.09093067	0.07039068	0.05105025	0.02464324	-0.008678266	-0.01813508	0.042863462583491864	0.048256102610420216	0.03747082255656351
ni4-GI-5HT1b-MU-A4B2	40.5	0.0906002	0.09170833	0.070317045	0.050335046	0.02472041	-0.008335053	-0.01787664	0.04333482040035365	0.04875454298969574	0.03791509781101156
ni4-GI-5HT1b-MU-A4B2	41.0	0.09051856	0.09203887	0.07043718	0.050729416	0.024948057	-0.008219363	-0.01731734	0.04378827841634023	0.04925514261565777	0.038321414217022697
ni4-GI-5HT1b-MU-A4B2	41.5	0.09086458	0.09257556	0.07234404	0.05123969	0.025881825	-0.008917361	-0.016719477	0.04419948118766205	0.04972076364586826	0.03867819872945584
ni4-GI-5HT1b-MU-A4B2	42.0	0.09224109	0.09373855	0.072855726	0.051970426	0.025576996	-0.008450743	-0.016815906	0.044544073270529554	0.05011066185232284	0.03897748468873627
ni4-GI-5HT1b-MU-A4B2	42.5	0.09184054	0.09468002	0.073720254	0.052248817	0.026298562	-0.008292633	-0.017340483	0.04479769922115321	0.05038306544027608	0.03921233300203034
ni4-GI-5HT1b-MU-A4B2	43.0	0.09339235	0.09520529	0.07524023	0.05151806	0.027722484	-0.008265639	-0.016437909	0.0450566181778863	0.05062308515629047	0.03949015119948213
ni4-GI-5HT1b-MU-A4B2	43.5	0.093131736	0.09529479	0.076415345	0.051115975	0.028637094	-0.00779517	-0.016603764	0.04541588940036193	0.05093822309351119	0.039893555707212675
ni4-GI-5HT1b-MU-A4B2	44.0	0.09360629	0.09541931	0.07645801	0.050760295	0.029432112	-0.007532943	-0.01567807	0.045849357626710274	0.05132186370939988	0.04037685154402067
ni4-GI-5HT1b-MU-A4B2	44.5	0.09420537	0.09583569	0.077078626	0.050199743	0.028984427	-0.0068889484	-0.015381082	0.04633086759506153	0.051765337467122106	0.04089639772300096
ni4-GI-5HT1b-MU-A4B2	45.0	0.09485122	0.097003296	0.07685752	0.050798956	0.029131081	-0.007359411	-0.016495764	0.04683426404354587	0.05225460846560954	0.0414139196214822
ni4-GI-5HT1b-MU-A4B2	45.5	0.09578121	0.09814391	0.07818423	0.051092777	0.030555233	-0.006576594	-0.016287481	0.04733339171029349	0.05276786158235408	0.041898921838232905
ni4-GI-5HT1b-MU-A4B2	46.0	0.095279224	0.098517686	0.07897574	0.05179257	0.031693872	-0.006106137	-0.01556236	0.04780209533343454	0.05327460141612416	0.04232958925074492
ni4-GI-5HT1b-MU-A4B2	46.5	0.09576954	0.09942887	0.078870974	0.052685753	0.030921904	-0.0042204754	-0.016036773	0.04821421965109925	0.0537365533442485	0.042691885957949996
ni4-GI-5HT1b-MU-A4B2	47.0	0.09655958	0.09900051	0.07960435	0.053594485	0.03178651	-0.0043785768	-0.015462079	0.04854360940141775	0.05411007637982192	0.04297714242301358
ni4-GI-5HT1b-MU-A4B2	47.5	0.09752491	0.09864228	0.07959271	0.05495969	0.032427274	-0.004035382	-0.014952962	0.04876410932252026	0.05434947554164313	0.04317874310339739
ni4-GI-5HT1b-MU-A4B2	48.0	0.09737699	0.099872835	0.07996913	0.05573713	0.033079647	-0.0040816553	-0.013822904	0.04893755909411963	0.0545041476759129	0.04337097051232636
ni4-GI-5HT1b-MU-A4B2	48.5	0.098089404	0.10013768	0.080834605	0.057056233	0.03347726	-0.0043477276	-0.0134835085	0.049136655157043144	0.05465793761524935	0.04361537269883694
ni4-GI-5HT1b-MU-A4B2	49.0	0.0993354	0.09923416	0.08058233	0.05695178	0.03312983	-0.0036227782	-0.013317668	0.049351527391092644	0.054818391590410194	0.04388466319177509
ni4-GI-5HT1b-MU-A4B2	49.5	0.0989421	0.098506	0.07986435	0.05882437	0.03356219	-0.0034068364	-0.01400803	0.049572305676069926	0.054992028265412024	0.04415258308672783
ni4-GI-5HT1b-MU-A4B2	50.0	0.09930425	0.098836966	0.07924347	0.059629247	0.03432657	-0.0024929438	-0.014505562	0.049789119891776826	0.05518175991870518	0.04439647986484847
ni4-GI-5HT1b-MU-A4B2	50.5	0.09879414	0.0996859	0.07871577	0.06077865	0.035280168	-0.0025122243	-0.013950178	0.04999209991801517	0.05538473994494352	0.044599459891086816
ni4-GI-5HT1b-MU-A4B2	51.0	0.09799986	0.09995463	0.07927064	0.06135535	0.03421847	-0.003025083	-0.013703343	0.05017137563458677	0.05559109822392886	0.04475165304524468
ni4-GI-5HT1b-MU-A4B2	51.5	0.097575516	0.09969758	0.07886321	0.061335996	0.033948235	-0.003576505	-0.013302241	0.05031707692129344	0.055783941120610976	0.0448502127219759
ni4-GI-5HT1b-MU-A4B2	52.0	0.097283565	0.1011894	0.078940816	0.062172085	0.034257077	-0.0027281647	-0.012727592	0.05041933365793702	0.05594061611614323	0.04489805119973081
ni4-GI-5HT1b-MU-A4B2	52.5	0.096256	0.10184781	0.07941421	0.06286502	0.0346277	-0.0029980906	-0.012141381	0.05046827572431931	0.0560348643061126	0.04490168714252603
ni4-GI-5HT1b-MU-A4B2	53.0	0.09572284	0.10102968	0.08060561	0.06332959	0.034720354	-0.0042551807	-0.011821283	0.05045403300024215	0.056039399219365016	0.04486866678111928
ni4-GI-5HT1b-MU-A4B2	53.5	0.09487067	0.100044206	0.080958806	0.06332959	0.03405247	-0.0042706053	-0.011879131	0.05037271866097064	0.05593930724276392	0.044806130079177366
ni4-GI-5HT1b-MU-A4B2	54.0	0.09440768	0.10033632	0.08154492	0.063434124	0.03463542	-0.003904274	-0.010749163	0.05023285427542476	0.055754136733630964	0.044711571817218555
ni4-GI-5HT1b-MU-A4B2	54.5	0.09406532	0.1008427	0.08128097	0.06279533	0.034882504	-0.0042243316	-0.010004865	0.05004318231388857	0.055510046513206124	0.04457631811457102
ni4-GI-5HT1b-MU-A4B2	55.0	0.093960285	0.101150446	0.081552684	0.06397616	0.03496744	-0.004440275	-0.010560195	0.049812445246646166	0.05523216783598826	0.04439272265730407
ni4-GI-5HT1b-MU-A4B2	55.5	0.09367631	0.100242846	0.08084237	0.064634405	0.03558904	-0.0053079077	-0.011427912	0.0495493855439816	0.05494202557090995	0.044156745517053245
ni4-GI-5HT1b-MU-A4B2	56.0	0.09224109	0.10079985	0.081187814	0.064045854	0.035272446	-0.0051343804	-0.011782717	0.04926274567617896	0.05465538570310731	0.043870105649250604
ni4-GI-5HT1b-MU-A4B2	56.5	0.09185999	0.100301266	0.081447884	0.06294632	0.035855446	-0.0055816956	-0.012658171	0.048961268113522326	0.05438099070286442	0.043541545524180235
ni4-GI-5HT1b-MU-A4B2	57.0	0.09142447	0.09990399	0.0815061	0.06159533	0.035608344	-0.006541888	-0.01320968	0.04865369532629577	0.05412055952561331	0.043186831126978235
ni4-GI-5HT1b-MU-A4B2	57.5	0.0903475	0.09889538	0.080954924	0.061665002	0.03562379	-0.0050341203	-0.013360092	0.04834876978478339	0.0538700522429896	0.04282748732657718
ni4-GI-5HT1b-MU-A4B2	58.0	0.08947674	0.09852547	0.07994585	0.060318097	0.035025354	-0.005874765	-0.013248247	0.048055233959269236	0.05362182254106252	0.04248864537747595
ni4-GI-5HT1b-MU-A4B2	58.5	0.08771232	0.097703986	0.07973241	0.058921106	0.034813013	-0.006607444	-0.012137525	0.0477818303200374	0.053367196539160264	0.04219646410091453
ni4-GI-5HT1b-MU-A4B2	59.0	0.08572702	0.0968982	0.07950346	0.057497267	0.03577823	-0.0070624794	-0.013333095	0.04744780420875215	0.05301439279054543	0.04188121562695887
ni4-GI-5HT1b-MU-A4B2	59.5	0.08527255	0.09702276	0.07820363	0.057075575	0.036473222	-0.0076910504	-0.013302241	0.04698549635410198	0.05250677881230818	0.041464213895895774
ni4-GI-5HT1b-MU-A4B2	60.0	0.08551726	0.09687095	0.07589951	0.05684733	0.036029194	-0.007270717	-0.015103382	0.0464232923069073	0.05189015650622486	0.040956428107589746
ni4-GI-5HT1b-MU-A4B2	60.5	0.08404917	0.09536872	0.07527513	0.056251597	0.03462384	-0.0067886864	-0.015423509	0.0457895776179885	0.05120930020733059	0.04036985502864641
ni4-GI-5HT1b-MU-A4B2	61.0	0.082395084	0.09448938	0.075026944	0.056483693	0.033867165	-0.0076756254	-0.016437909	0.04511273783816597	0.05050537786509432	0.039720097811237615
ni4-GI-5HT1b-MU-A4B2	61.5	0.0820224	0.09354016	0.07465469	0.056650035	0.03195635	-0.008165374	-0.017814923	0.04442115851826012	0.04981379854518847	0.039028518491331765
ni4-GI-5HT1b-MU-A4B2	62.0	0.07976734	0.09232665	0.07486408	0.05572166	0.03212233	-0.00940712	-0.01773392	0.04374322520909132	0.04916294779843341	0.038323502619749227
ni4-GI-5HT1b-MU-A4B2	62.5	0.078874856	0.09072072	0.07446469	0.054704424	0.03323792	-0.011204232	-0.017668348	0.043107323461479996	0.04857418766079753	0.03764045926216246
ni4-GI-5HT1b-MU-A4B2	63.0	0.079127066	0.09061575	0.071572706	0.053609956	0.032628004	-0.012635032	-0.017571917	0.04254183882624653	0.04806312128445274	0.03702055636804032
ni4-GI-5HT1b-MU-A4B2	63.5	0.078971855	0.089752726	0.06965443	0.05418231	0.03246974	-0.012928139	-0.018212225	0.042075156854211315	0.04764174543600459	0.03650856827241804
ni4-GI-5HT1b-MU-A4B2	64.0	0.07942973	0.08895591	0.06882527	0.054306068	0.03174791	-0.013957893	-0.018736828	0.04173566309619477	0.047321029315317634	0.0361502968770719
ni4-GI-5HT1b-MU-A4B2	64.5	0.08057068	0.08828356	0.06736478	0.054062422	0.03191775	-0.014301149	-0.018405093	0.041379566530981605	0.046946033509385775	0.035813099552577436
ni4-GI-5HT1b-MU-A4B2	65.0	0.07930944	0.087786146	0.06659786	0.054731496	0.031095594	-0.014540275	-0.018100364	0.040874312095885594	0.046396645789034845	0.03535197840273634
ni4-GI-5HT1b-MU-A4B2	65.5	0.07871577	0.08723827	0.065846495	0.05492488	0.031497017	-0.014729261	-0.019469745	0.04026513927952062	0.04573764536221023	0.03479263319683101
ni4-GI-5HT1b-MU-A4B2	66.0	0.07890201	0.086601086	0.06600916	0.05598082	0.029158097	-0.01398489	-0.01921901	0.03959728757050063	0.0450317574425612	0.034162817698440054
ni4-GI-5HT1b-MU-A4B2	66.5	0.07786999	0.086593315	0.06615245	0.05558628	0.029127223	-0.014359002	-0.019296158	0.03891599645743952	0.04433634087950319	0.03349565203537585
ni4-GI-5HT1b-MU-A4B2	67.0	0.07661704	0.08396374	0.06520751	0.054932613	0.028366951	-0.015192091	-0.018856408	0.03826650542895121	0.043700975301011795	0.03283203555689062
ni4-GI-5HT1b-MU-A4B2	67.5	0.076011986	0.08281827	0.06464215	0.0539232	0.027336586	-0.014586557	-0.019130288	0.03769405397364962	0.043166560056339245	0.03222154789095999
ni4-GI-5HT1b-MU-A4B2	68.0	0.075860724	0.08336574	0.062992774	0.054062422	0.027294138	-0.0145132765	-0.01873297	0.03724388158014866	0.04276621527329791	0.03172154788699941
ni4-GI-5HT1b-MU-A4B2	68.5	0.074189395	0.08300852	0.06106119	0.053892262	0.026927544	-0.014524847	-0.019365594	0.03696122773706224	0.04252769471546641	0.03139476075865806
ni4-GI-5HT1b-MU-A4B2	69.0	0.07287511	0.08143624	0.05978791	0.052643217	0.026510794	-0.013664776	-0.020881636	0.036891331933004284	0.04247669815212715	0.03130596571388142
ni4-GI-5HT1b-MU-A4B2	69.5	0.070797585	0.0819137	0.05945124	0.050984524	0.027020156	-0.013120975	-0.019870931	0.03694108295947408	0.0425119139359981	0.031370251982950056
ni4-GI-5HT1b-MU-A4B2	70.0	0.069716424	0.081758425	0.058507085	0.04997553	0.026788626	-0.012561755	-0.019303873	0.03699606009923691	0.042530049958026984	0.03146207024044683
ni4-GI-5HT1b-MU-A4B2	70.5	0.06867417	0.0801981	0.05759012	0.048255444	0.024566073	-0.012492335	-0.020056095	0.037069538577805754	0.04255472273720542	0.03158435441840609
ni4-GI-5HT1b-MU-A4B2	71.0	0.06836811	0.08003899	0.057640415	0.048158817	0.02388315	-0.013313811	-0.020364705	0.03717479362069356	0.04260870295908811	0.031740884282299
ni4-GI-5HT1b-MU-A4B2	71.5	0.06824414	0.07994973	0.06063932	0.050048977	0.023636224	-0.012002543	-0.021178683	0.037325100453413265	0.042712716671646896	0.031937484235179635
ni4-GI-5HT1b-MU-A4B2	72.0	0.06855407	0.07953838	0.06041872	0.0507487	0.021761216	-0.010995979	-0.02166091	0.03753373430147784	0.04288452671302873	0.03218294188992695
ni4-GI-5HT1b-MU-A4B2	72.5	0.0696738	0.079332724	0.060917985	0.04976292	0.02366709	-0.010756876	-0.021988833	0.03781397039040024	0.043138423203934705	0.03248951757686578
ni4-GI-5HT1b-MU-A4B2	73.0	0.07069295	0.07964316	0.062501125	0.0503853	0.024265122	-0.00904462	-0.02320411	0.03817908394569341	0.04348524469173342	0.032872923199653396
ni4-GI-5HT1b-MU-A4B2	73.5	0.07039843	0.079852715	0.062326923	0.050230667	0.02464324	-0.009291428	-0.022849165	0.03864235019287029	0.04393297715562693	0.03335172323011364
ni4-GI-5HT1b-MU-A4B2	74.0	0.06803495	0.08012049	0.0626792	0.050153352	0.02486703	-0.008878796	-0.022420924	0.03921704435744385	0.04448789128251158	0.033946197432376125
ni4-GI-5HT1b-MU-A4B2	74.5	0.06673342	0.08134308	0.06321732	0.048402313	0.026460629	-0.008520156	-0.023084508	0.03991644166492705	0.045156146517435436	0.03467673681241866
ni4-GI-5HT1b-MU-A4B2	75.0	0.06727182	0.080322295	0.06477768	0.050435558	0.028390108	-0.006673	-0.023408592	0.04070561917668664	0.04590570271666858	0.03550553563670471
ni4-GI-5HT1b-MU-A4B2	75.5	0.06551345	0.0808773	0.06534305	0.051162366	0.028413262	-0.004031526	-0.022058275	0.041543826406820215	0.04670314380830372	0.03638450900533671
ni4-GI-5HT1b-MU-A4B2	76.0	0.06682638	0.07997301	0.06590071	0.051440734	0.029709991	-0.0036227782	-0.02139472	0.04243559725993686	0.047553677263696116	0.03731751725617761
ni4-GI-5HT1b-MU-A4B2	76.5	0.0679381	0.08083849	0.06675666	0.051429138	0.030705761	-0.00219217	-0.021387005	0.04338546564064574	0.048462469158029105	0.03830846212326238
ni4-GI-5HT1b-MU-A4B2	77.0	0.06784513	0.081556566	0.067728914	0.05253495	0.03187915	-0.0012011613	-0.020650173	0.044397965453555954	0.049434611987091516	0.03936131892002039
ni4-GI-5HT1b-MU-A4B2	77.5	0.07147581	0.08265909	0.0682209	0.053385664	0.03404861	0.00028341994	-0.019836213	0.04547763060327665	0.05047514184862991	0.04048011935792339
ni4-GI-5HT1b-MU-A4B2	78.0	0.07235955	0.0840647	0.0682209	0.054174576	0.034164425	0.0026163382	-0.018864123	0.04662899499441694	0.051589108001330694	0.04166888198750318
ni4-GI-5HT1b-MU-A4B2	78.5	0.07439102	0.083955966	0.06987142	0.055988558	0.035368968	0.0036729076	-0.01829323	0.04785659253158595	0.052781697523642174	0.04293148753952973
ni4-GI-5HT1b-MU-A4B2	79.0	0.077074744	0.08643792	0.07105336	0.05723419	0.038446434	0.005412024	-0.015377225	0.04916495711939282	0.05405841694246629	0.044271497296319344
ni4-GI-5HT1b-MU-A4B2	79.5	0.07919691	0.0886683	0.07197193	0.059513155	0.040748246	0.0069236546	-0.014682979	0.05055862266244667	0.055425330844033734	0.04569191448085961
ni4-GI-5HT1b-MU-A4B2	80.0	0.08080355	0.09099677	0.07327441	0.062470157	0.04205383	0.010228539	-0.012380492	0.05202799570266535	0.056878635229380484	0.047177356175950216
ni4-GI-5HT1b-MU-A4B2	80.5	0.083385155	0.093415685	0.07524023	0.06349607	0.044051107	0.013641636	-0.012573325	0.05356134464171428	0.0584129561928193	0.04870973309060927
ni4-GI-5HT1b-MU-A4B2	81.0	0.087568544	0.095057435	0.077835076	0.06460343	0.047219664	0.01506867	-0.010972841	0.055159996173824	0.060032651207513055	0.050287341140134945
ni4-GI-5HT1b-MU-A4B2	81.5	0.089255184	0.097984284	0.08045813	0.06706265	0.048464157	0.016156342	-0.009164168	0.056825276993225	0.06174207474896644	0.05190847923748357
ni4-GI-5HT1b-MU-A4B2	82.0	0.09285948	0.09900051	0.08366861	0.06872841	0.0511817	0.018227655	-0.0069352235	0.05855851379414779	0.06354546688431315	0.05357156070398243
ni4-GI-5HT1b-MU-A4B2	82.5	0.09682424	0.099249735	0.08688859	0.070964225	0.051927898	0.018231513	-0.0036999003	0.06036103327082288	0.06544684083818213	0.055275225703463625
ni4-GI-5HT1b-MU-A4B2	83.0	0.09923805	0.10124005	0.08894425	0.07449571	0.055284582	0.021495024	-0.002920969	0.062234162117480785	0.06744988395268191	0.05701844028227966
ni4-GI-5HT1b-MU-A4B2	83.5	0.1018634	0.10268167	0.09146336	0.076566614	0.0577913	0.023474181	-0.00046079842	0.06417922702835199	0.06955788599356277	0.05880056806314121
ni4-GI-5HT1b-MU-A4B2	84.0	0.10544143	0.1063617	0.09496016	0.08163033	0.05906041	0.0253995	0.0013206991	0.06619755469766704	0.07177370454646922	0.06062140484886485
ni4-GI-5HT1b-MU-A4B2	84.5	0.10966994	0.109580174	0.097980395	0.08423946	0.061846927	0.026337149	0.0027551572	0.06829047181965642	0.07409977036885018	0.06248117327046265
ni4-GI-5HT1b-MU-A4B2	85.0	0.11092285	0.11148111	0.099682	0.0852842	0.06301213	0.027417624	0.0059904507	0.07045930508855064	0.07653812823129746	0.06438048194580381
ni4-GI-5HT1b-MU-A4B2	85.5	0.11444927	0.11556675	0.10314152	0.09002484	0.063716754	0.028293628	0.0068156803	0.07270748479246159	0.07909269211689675	0.06632227746802642
ni4-GI-5HT1b-MU-A4B2	86.0	0.11661026	0.11899134	0.10785948	0.09126116	0.066121474	0.031138051	0.009249008	0.07503629478903324	0.08176516233499703	0.06830742724306946
ni4-GI-5HT1b-MU-A4B2	86.5	0.11913213	0.12259092	0.10959969	0.093170635	0.06934833	0.03215321	0.012480766	0.07744384212679421	0.08455360012227149	0.07033408413131693
ni4-GI-5HT1b-MU-A4B2	87.0	0.12131897	0.12586851	0.112754054	0.096384436	0.070925474	0.033311266	0.014698407	0.07992823385427315	0.08745557247639199	0.07240089523215432
ni4-GI-5HT1b-MU-A4B2	87.5	0.12457987	0.12627594	0.114652425	0.09839309	0.07175875	0.03690182	0.017911356	0.08248757701999866	0.09046823772100586	0.07450691631899146
ni4-GI-5HT1b-MU-A4B2	88.0	0.12788652	0.12918015	0.1168917	0.09921079	0.074549995	0.039353978	0.019832356	0.08511997867249939	0.09358843835737608	0.0766515189876227
ni4-GI-5HT1b-MU-A4B2	88.5	0.13309506	0.13041146	0.11982444	0.10053497	0.07554659	0.042494204	0.021367716	0.08782354586030394	0.09681278975447734	0.07883430196613055
ni4-GI-5HT1b-MU-A4B2	89.0	0.13504617	0.13170594	0.12283753	0.10288431	0.0763145	0.043038905	0.023397017	0.09059638563194096	0.10013775801213548	0.08105501325174644
ni4-GI-5HT1b-MU-A4B2	89.5	0.13754053	0.13321672	0.12571573	0.10665029	0.077819556	0.044866342	0.024708834	0.09343660503593909	0.10355972424899487	0.08331348582288331
ni4-GI-5HT1b-MU-A4B2	90.0	0.13932101	0.1347556	0.13032518	0.108429074	0.07880889	0.046118293	0.026560957	0.09634231112082693	0.10707503524472686	0.085609586996927
ni5-VAChT-NET	5.0	0.12870577	0.11444927	0.118725404	0.10715343	0.107570805	0.09693323	0.09369576	0.11590814496998239	0.11927790836310083	0.11253838157686395
ni5-VAChT-NET	5.5	0.12936835	0.11581686	0.12398856	0.111879356	0.10870219	0.100231156	0.09866954	0.11813364781464017	0.12131201298591728	0.11495528264336306
ni5-VAChT-NET	6.0	0.13265944	0.12000047	0.12649143	0.11709106	0.11177393	0.103784606	0.101968594	0.1202970734455827	0.12329278702171882	0.11730135986944658
ni5-VAChT-NET	6.5	0.13433549	0.12178074	0.13059972	0.121401146	0.117145784	0.108667076	0.10605362	0.12239647495625466	0.12521883623720334	0.119574113675306
ni5-VAChT-NET	7.0	0.13365634	0.12544152	0.13319318	0.12426267	0.11797462	0.110942364	0.10950213	0.12442990544010081	0.1270887556176294	0.12177105526257222
ni5-VAChT-NET	7.5	0.13381337	0.12797275	0.13423733	0.1272712	0.117313884	0.11647345	0.11299228	0.12639541799056586	0.12890111346663488	0.12388972251449684
ni5-VAChT-NET	8.0	0.13434334	0.1280433	0.1376938	0.13326775	0.12104506	0.11892094	0.11609825	0.12829106570109458	0.13065443122168394	0.12592770018050523
ni5-VAChT-NET	8.5	0.13646401	0.1301683	0.14039445	0.13653865	0.12492059	0.122892335	0.12115071	0.13011490166513162	0.1323471590073044	0.12788264432295884
ni5-VAChT-NET	9.0	0.1366408	0.1314274	0.141897	0.13932101	0.13018008	0.124881424	0.12348348	0.13186497897612182	0.13397764778897603	0.1297523101632676
ni5-VAChT-NET	9.5	0.13785884	0.13268298	0.14440005	0.14404574	0.13276146	0.12752594	0.12754945	0.13353935072750983	0.1355441202204142	0.13153458123460546
ni5-VAChT-NET	10.0	0.13866846	0.1344729	0.14612488	0.14447092	0.13533677	0.12959185	0.12844312	0.13513607001274044	0.13704464377865458	0.1332274962468263
ni5-VAChT-NET	10.5	0.14213699	0.13788635	0.14813435	0.14628245	0.13605943	0.13217677	0.13004674	0.13665719837409962	0.13848114925225335	0.13483324749594588
ni5-VAChT-NET	11.0	0.14517573	0.13901438	0.1494234	0.14854033	0.13811821	0.13592196	0.1322631	0.13810684740664617	0.1398575963701077	0.13635609844318464
ni5-VAChT-NET	11.5	0.14231405	0.14059894	0.15063012	0.14779148	0.140595	0.14025287	0.1346378	0.13948614528298375	0.14117488784971707	0.13779740271625043
ni5-VAChT-NET	12.0	0.14450635	0.14134231	0.15264621	0.14938003	0.14496309	0.14256981	0.13614585	0.14079622017571614	0.14243380521992788	0.1391586351315044
ni5-VAChT-NET	12.5	0.14556167	0.14157441	0.15243705	0.15052757	0.14637305	0.14491977	0.13699046	0.14203820025744707	0.14363499599794025	0.1404414045169539
ni5-VAChT-NET	13.0	0.14667639	0.14372295	0.15195958	0.15205033	0.14795306	0.14736195	0.13703367	0.14321321370078027	0.14477897200896378	0.14164745539259677
ni5-VAChT-NET	13.5	0.14818953	0.14657791	0.15339221	0.15523227	0.15063407	0.14772843	0.13799638	0.14432238867831948	0.14586612025078852	0.14277865710585044
ni5-VAChT-NET	14.0	0.14758657	0.14759839	0.15409099	0.15541396	0.1524489	0.14764962	0.13809463	0.14536685336266844	0.14689672540356585	0.14383698132177103
ni5-VAChT-NET	14.5	0.14724374	0.14790577	0.1545135	0.15595119	0.15383041	0.14859946	0.1386999	0.14634773592643094	0.1478710009254947	0.14482447092736717
ni5-VAChT-NET	15.0	0.14556167	0.14854033	0.15699431	0.15853196	0.15468724	0.14941552	0.14088999	0.14726616454221061	0.14878912435387104	0.1457432047305502
ni5-VAChT-NET	15.5	0.14575465	0.14928147	0.15614872	0.16052134	0.15573391	0.15016472	0.14128332	0.1481232673826113	0.14965127228481342	0.1465952624804092
ni5-VAChT-NET	16.0	0.14571132	0.15074845	0.15613292	0.16199341	0.15702198	0.15118235	0.14186159	0.14890732153856223	0.15044375343923708	0.1473708896378874
ni5-VAChT-NET	16.5	0.14681822	0.15211742	0.15584847	0.1614987	0.15748438	0.15120997	0.14215666	0.1496086550848944	0.15115507809466883	0.14806223207511998
ni5-VAChT-NET	17.0	0.14560498	0.15361722	0.15524016	0.16217549	0.15658334	0.1508589	0.14105912	0.1502314726700643	0.1517889264184346	0.14867401892169396
ni5-VAChT-NET	17.5	0.14627063	0.15477413	0.15618034	0.16212009	0.15872966	0.15041713	0.14181045	0.1507799789425281	0.15234915808125452	0.14921079980380167
ni5-VAChT-NET	18.0	0.14792942	0.15510193	0.15762667	0.16212009	0.15884037	0.1504053	0.1431601	0.1512583785507422	0.15283974305492432	0.1496770140465601
ni5-VAChT-NET	18.5	0.14532931	0.15577736	0.15758319	0.16177572	0.1592714	0.14930512	0.14235733	0.15167087614316305	0.15326470666327813	0.15007704562304797
ni5-VAChT-NET	19.0	0.14551046	0.15687971	0.15968668	0.16286433	0.15943356	0.14937215	0.14252259	0.15202167636824693	0.15362808910826825	0.1504152636282256
ni5-VAChT-NET	19.5	0.14597522	0.15748043	0.1594296	0.16286829	0.15890759	0.1475905	0.1423652	0.15231498387445017	0.15393391908861925	0.15069604866028108
ni5-VAChT-NET	20.0	0.14604217	0.1575911	0.16140372	0.1638543	0.1596234	0.14777572	0.14310502	0.1525550033102292	0.1541862008527598	0.1509238057676986
ni5-VAChT-NET	20.5	0.14578222	0.1574093	0.16310585	0.1635256	0.15902622	0.14663306	0.14297907	0.15274593932404026	0.15438891392006232	0.1511029647280182
ni5-VAChT-NET	21.0	0.14632578	0.15796266	0.1634266	0.1629356	0.15833032	0.14581372	0.14212126	0.1528919965643398	0.15454602471556653	0.15123796841311307
ni5-VAChT-NET	21.5	0.14634548	0.1586743	0.16364835	0.16272576	0.15683624	0.14518754	0.14219995	0.15294269507957758	0.15460495273534167	0.1512804374238135
ni5-VAChT-NET	22.0	0.14474258	0.15799034	0.16332364	0.16253969	0.15637788	0.14445123	0.14234553	0.15285742354385864	0.15452472491663333	0.15119012217108396
ni5-VAChT-NET	22.5	0.14410478	0.15767807	0.1632088	0.1623378	0.15686786	0.14364423	0.14064613	0.15265518954412202	0.15432706681734	0.15098331227090406
ni5-VAChT-NET	23.0	0.14266032	0.15635023	0.16455142	0.16168866	0.1562791	0.14381742	0.1402568	0.15235500066730684	0.15403346902494072	0.15067653230967296
ni5-VAChT-NET	23.5	0.14185372	0.1562791	0.16461878	0.16153431	0.15479782	0.14365603	0.13842477	0.1519758645003521	0.1536645077437537	0.15028722125695052
ni5-VAChT-NET	24.0	0.1407012	0.15727492	0.16454351	0.16028002	0.15428051	0.1437938	0.13857806	0.15153678863019704	0.15323941670528918	0.1498341605551049
ni5-VAChT-NET	24.5	0.14027648	0.15769783	0.16390578	0.15996751	0.15407124	0.14352614	0.13727334	0.1510567806437806	0.15277594369273528	0.14933761759482594
ni5-VAChT-NET	25.0	0.13965127	0.15735395	0.16371964	0.15940982	0.15353432	0.14294365	0.13648759	0.15055484812804198	0.15229048923909674	0.14881920701698723
ni5-VAChT-NET	25.5	0.1396552	0.15692714	0.16421473	0.15873757	0.15201087	0.1423534	0.13576092	0.1500499986699202	0.1517984765162382	0.14830152082360218
ni5-VAChT-NET	26.0	0.13918735	0.1555601	0.1642781	0.15865849	0.15101272	0.14084278	0.1349912	0.14956123985635433	0.15131488249219258	0.1478075972205161
ni5-VAChT-NET	26.5	0.13861737	0.15413047	0.16401668	0.15738162	0.150922	0.13946255	0.134681	0.1490293966212422	0.1507771436247925	0.1472816496176919
ni5-VAChT-NET	27.0	0.13730477	0.15488864	0.16370776	0.1572591	0.14883204	0.13864487	0.13315393	0.14839268870504954	0.1501262109027644	0.14665916650733468
ni5-VAChT-NET	27.5	0.13642474	0.15339616	0.16297519	0.15663077	0.1487256	0.1376545	0.1332285	0.1476662159045674	0.1493826523508362	0.14594977945829862
ni5-VAChT-NET	28.0	0.13567059	0.15335274	0.16208841	0.15640554	0.14770478	0.13736764	0.13307936	0.14686507801658677	0.14856671336764857	0.14516344266552497
ni5-VAChT-NET	28.5	0.13445327	0.15266989	0.16177572	0.15580107	0.14552622	0.13763878	0.13145879	0.14600437483789858	0.14769750705160586	0.1443112426241913
ni5-VAChT-NET	29.0	0.13322458	0.15186882	0.1594217	0.15527965	0.1445969	0.13692366	0.13115671	0.14509920616529395	0.14679233837900124	0.14340607395158667
ni5-VAChT-NET	29.5	0.13180795	0.15056701	0.15704964	0.15364881	0.14398669	0.13625583	0.13023105	0.14416467179556386	0.14586630714662566	0.14246303644450206
ni5-VAChT-NET	30.0	0.13112926	0.15011346	0.1556075	0.15320273	0.14410873	0.13587482	0.12947422	0.14321587152549925	0.144932307971768	0.1414994350792305
ni5-VAChT-NET	30.5	0.13035657	0.14992812	0.1554811	0.15156896	0.14342774	0.13515219	0.12872145	0.14226790515189128	0.14400142734960614	0.14053438295417642
ni5-VAChT-NET	31.0	0.12832552	0.14888328	0.15261069	0.15036193	0.14218421	0.13450432	0.12847055	0.14133587247153082	0.1430836194750811	0.13958812546798052
ni5-VAChT-NET	31.5	0.1267226	0.14777966	0.15220423	0.1503067	0.14166883	0.13402534	0.12844704	0.14043487328120896	0.1421885159170472	0.13868123064537072
ni5-VAChT-NET	32.0	0.12662856	0.14582948	0.15129675	0.15030277	0.14115351	0.13355428	0.12763175	0.1395178186121567	0.141265565615707	0.1377700716086064
ni5-VAChT-NET	32.5	0.12581366	0.1444473	0.15023178	0.14935638	0.13927384	0.13256133	0.12580974	0.13853392718307955	0.1402674493807944	0.1368004049853647
ni5-VAChT-NET	33.0	0.12400814	0.14197569	0.14781512	0.14831172	0.13808677	0.13225132	0.124869674	0.13749276032198032	0.1392091967682491	0.13577632387571154
ni5-VAChT-NET	33.5	0.123835854	0.14165702	0.1463573	0.14797671	0.13789813	0.13112533	0.12429008	0.13640387935686166	0.13810551470792345	0.13470224400579986
ni5-VAChT-NET	34.0	0.12129941	0.14057535	0.14575465	0.14735407	0.13849552	0.13146663	0.12325641	0.13527684561572628	0.13696997782943357	0.133583713402019
ni5-VAChT-NET	34.5	0.119394176	0.13901438	0.14445516	0.14758657	0.13779204	0.13019969	0.12297454	0.13412122042657693	0.1358143526402842	0.13242808821286964
ni5-VAChT-NET	35.0	0.11882708	0.13791779	0.14240454	0.14474653	0.13624796	0.12959577	0.12178857	0.13294656511741634	0.13464820046847814	0.13124492976635455
ni5-VAChT-NET	35.5	0.116856515	0.13701795	0.1401585	0.14380954	0.13487732	0.12918407	0.12023519	0.13176244101624723	0.133478877462516	0.13004600456997847
ni5-VAChT-NET	36.0	0.11542998	0.13555276	0.13930136	0.1435655	0.13235335	0.12829807	0.12001221	0.13057840945107235	0.1323119316487872	0.1288448872533575
ni5-VAChT-NET	36.5	0.11358986	0.13470848	0.13827148	0.14123611	0.1311881	0.12747107	0.1194372	0.12940403174989434	0.13115177875344464	0.12765628474634405
ni5-VAChT-NET	37.0	0.11170756	0.1334954	0.13733621	0.13845229	0.13171771	0.12630337	0.119785324	0.12824886924071605	0.1300025118765543	0.1264952266048778
ni5-VAChT-NET	37.5	0.11061057	0.13362494	0.13459854	0.13552135	0.12960362	0.12526135	0.11955454	0.12708057191050784	0.12882831891405813	0.12533282490695755
ni5-VAChT-NET	38.0	0.11084868	0.1319178	0.13337766	0.13430801	0.12780812	0.12425092	0.118854456	0.12586517346323592	0.12759869566095078	0.12413165126552107
ni5-VAChT-NET	38.5	0.109732375	0.13079192	0.1314274	0.13236512	0.12650318	0.12316245	0.116051346	0.12460981080239657	0.12632624724866534	0.1228933743561278
ni5-VAChT-NET	39.0	0.10844858	0.1296938	0.1309645	0.13074878	0.124783516	0.122555695	0.1156918	0.12332162083148594	0.12502325618254775	0.12161998548042413
ni5-VAChT-NET	39.5	0.10762932	0.12879594	0.12983105	0.12733783	0.12462295	0.12142854	0.11464462	0.12200774045400033	0.12370087266770761	0.12031460824029304
ni5-VAChT-NET	40.0	0.10551941	0.12698515	0.12711446	0.12670301	0.12296671	0.1193316	0.11436723	0.12067530657343596	0.12236843878714325	0.11898217435972867
ni5-VAChT-NET	40.5	0.10444726	0.12588026	0.12704392	0.12439973	0.12330338	0.11877624	0.11288293	0.11933145609328905	0.12103309144435086	0.11762982074222723
ni5-VAChT-NET	41.0	0.10305968	0.1251125	0.12647577	0.122820035	0.121283755	0.11707151	0.112390876	0.11798332591705588	0.11969976236332465	0.1162668894707871
ni5-VAChT-NET	41.5	0.10167638	0.12334254	0.12510468	0.122555695	0.120336905	0.11581295	0.111215636	0.11663805294823265	0.1183715751459475	0.1149045307505178
ni5-VAChT-NET	42.0	0.10074921	0.12203513	0.12317811	0.120164774	0.119182974	0.114679776	0.110044606	0.11530277409031563	0.11705052109386592	0.11355502708676533
ni5-VAChT-NET	42.5	0.09834247	0.12005915	0.122547865	0.11912822	0.11791206	0.11260956	0.10810135	0.11398462624680104	0.11573826888263927	0.11223098361096281
ni5-VAChT-NET	43.0	0.09701497	0.11784168	0.12207818	0.11491811	0.11754455	0.111887164	0.10706762	0.11265958613846422	0.11440729496208513	0.11091187731484331
ni5-VAChT-NET	43.5	0.096520655	0.11605916	0.12009044	0.11470713	0.116774425	0.111082904	0.106954515	0.11130261135546742	0.11303646361039679	0.10956875910053804
ni5-VAChT-NET	44.0	0.09537651	0.114468805	0.119538896	0.112429924	0.11587548	0.111079	0.10507103	0.10991931010538719	0.11163751793903497	0.10820110227173942
ni5-VAChT-NET	44.5	0.0930345	0.11378517	0.11769311	0.11098921	0.11476573	0.108444676	0.10339874	0.10851529059580028	0.11022155616495762	0.10680902502664295
ni5-VAChT-NET	45.0	0.09222554	0.1113757	0.11532057	0.10985727	0.11027488	0.105453126	0.09974431	0.10709616103428322	0.108797991622744	0.10539433044582244
ni5-VAChT-NET	45.5	0.08956614	0.11035295	0.11351174	0.10732506	0.108405665	0.10335587	0.09804269	0.1056675296284127	0.10737379519757004	0.10396126405925538
ni5-VAChT-NET	46.0	0.08837294	0.10894801	0.113394566	0.106431894	0.107149534	0.101917945	0.09732249	0.10423500458576526	0.10595321241941304	0.10251679675211749
ni5-VAChT-NET	46.5	0.086472884	0.10732896	0.11260565	0.10535955	0.10581186	0.09962748	0.09734973	0.10280419411391761	0.10453804636884699	0.10107034185898824
ni5-VAChT-NET	47.0	0.08574644	0.10431472	0.11001338	0.103032395	0.10529716	0.09807383	0.0973692	0.10138070642044633	0.10312841524406724	0.09963299759682542
ni5-VAChT-NET	47.5	0.084596746	0.10376901	0.1082535	0.102085486	0.1037807	0.097182356	0.0959252	0.09997014971292804	0.10172379234876627	0.09821650707708982
ni5-VAChT-NET	48.0	0.08303182	0.10236213	0.107289955	0.10114655	0.10145821	0.09641946	0.09455552	0.09855906240582762	0.1003068094093779	0.09681131540227735
ni5-VAChT-NET	48.5	0.08156821	0.10172703	0.10689991	0.10079206	0.09995852	0.09340791	0.092999496	0.09713174996063913	0.09886527215835397	0.09539822776292428
ni5-VAChT-NET	49.0	0.0804232	0.10014547	0.10540634	0.100768685	0.09831522	0.09292559	0.09150613	0.09569047115548304	0.09740690760175182	0.09397403470921427
ni5-VAChT-NET	49.5	0.07821527	0.09739645	0.10344161	0.09984947	0.09683203	0.09261445	0.08957392	0.09423748476847975	0.09593912011954156	0.09253584941741794
ni5-VAChT-NET	50.0	0.077148445	0.09626768	0.10235824	0.09880971	0.09582013	0.09032806	0.088847086	0.09277504957774968	0.09446818179145697	0.09108191736404239
ni5-VAChT-NET	50.5	0.07468959	0.09434543	0.1008427	0.09774681	0.0931823	0.0893096	0.08842346	0.09130542436141335	0.09299855657512064	0.08961229214770607
ni5-VAChT-NET	51.0	0.07263089	0.09173944	0.09924194	0.09646227	0.09218276	0.088757694	0.08788329	0.08983086789759112	0.09153250324865293	0.08812923254652931
ni5-VAChT-NET	51.5	0.07201457	0.08935624	0.09785971	0.09606141	0.09086069	0.08667879	0.08711005	0.08835363896440347	0.09007007541067225	0.0866372025181347
ni5-VAChT-NET	52.0	0.0697513	0.08794159	0.096629634	0.094131455	0.08842735	0.08596009	0.08491522	0.08687599633997083	0.08860951853768567	0.08514247414225598
ni5-VAChT-NET	52.5	0.06839523	0.085936785	0.095002964	0.09220998	0.0879921	0.08473268	0.08334244	0.08540019880241362	0.08714794580596391	0.08365245179886333
ni5-VAChT-NET	53.0	0.06630737	0.08437926	0.09488234	0.09007537	0.08602224	0.08266297	0.08237956	0.08392850512985228	0.08568214776569051	0.08217486249401405
ni5-VAChT-NET	53.5	0.06438272	0.0807104	0.09487067	0.08915413	0.08352105	0.08112959	0.08198358	0.08246028372614231	0.0842080307296926	0.08071253672259202
ni5-VAChT-NET	54.0	0.06387937	0.079173625	0.094384335	0.08867219	0.08156045	0.079759575	0.08103255	0.08099254534394276	0.08272606754165761	0.07925902314622792
ni5-VAChT-NET	54.5	0.060995393	0.078347184	0.09271946	0.08787941	0.07942585	0.07785447	0.079577185	0.07952401228457945	0.08124044873084822	0.07780757583831067
ni5-VAChT-NET	55.0	0.05759012	0.0777924	0.09042914	0.08622037	0.0791193	0.077132925	0.078490734	0.07805340684937816	0.07975504220043997	0.07635177149831635
ni5-VAChT-NET	55.5	0.055168547	0.07635329	0.088058166	0.084740445	0.07864593	0.075457394	0.077323005	0.07657945133966468	0.07827258355337197	0.07488631912595739
ni5-VAChT-NET	56.0	0.053114973	0.07487571	0.0867798	0.082752265	0.07782731	0.074201025	0.07617875	0.0751008680567649	0.07679400027047219	0.07340773584305761
ni5-VAChT-NET	56.5	0.05160312	0.07332481	0.08644569	0.08112571	0.076101184	0.07325891	0.07476326	0.07361637930200454	0.07531801465306634	0.07191474395094274
ni5-VAChT-NET	57.0	0.049809307	0.071863405	0.08505116	0.078285106	0.075255744	0.07239056	0.07260764	0.07212470737670945	0.07384114382297823	0.07040827093044068
ni5-VAChT-NET	57.5	0.047351062	0.07045268	0.082969695	0.07759455	0.07439877	0.06997604	0.070925474	0.07062457458220545	0.07235809677992029	0.0688910523844906
ni5-VAChT-NET	58.0	0.045387972	0.069317326	0.08039215	0.0775674	0.0736621	0.06736866	0.07012329	0.06911470321981829	0.07086245022336858	0.067366956216268
ni5-VAChT-NET	58.5	0.043753617	0.067419015	0.08069876	0.075628035	0.07234792	0.06701617	0.069325075	0.06759381559087385	0.06934745822671208	0.06584017295503562
ni5-VAChT-NET	59.0	0.041292865	0.06557928	0.07868085	0.07280921	0.07097973	0.066024646	0.065393396	0.06606762004710755	0.06781536705065783	0.06431987304355727
ni5-VAChT-NET	59.5	0.040145718	0.063554145	0.07777688	0.07102236	0.07012329	0.06500228	0.06473121	0.06454161473393785	0.0662751369316527	0.062808092536223
ni5-VAChT-NET	60.0	0.038230177	0.061351478	0.07585685	0.06952656	0.06931345	0.064618915	0.0631244	0.063014206643215	0.06473064308948377	0.061297770196946225
ni5-VAChT-NET	60.5	0.036573615	0.059714384	0.07349927	0.06782576	0.067988455	0.064758316	0.062431443	0.061483802766789226	0.06318543811785103	0.05978216741572742
ni5-VAChT-NET	61.0	0.034554344	0.058739245	0.07182464	0.06490159	0.06696582	0.06347671	0.061026357	0.05994881009651076	0.06164194231021805	0.058255677882803475
ni5-VAChT-NET	61.5	0.03301402	0.05786868	0.06918172	0.063724495	0.06547859	0.062803075	0.05815499	0.058407635624229876	0.060100767837937163	0.05671450341052259
ni5-VAChT-NET	62.0	0.02806594	0.056588143	0.06749261	0.063418634	0.06326765	0.061815962	0.054932613	0.05685868634179678	0.05856032169285858	0.05515705099073497
ni5-VAChT-NET	62.5	0.027907718	0.052345484	0.065800026	0.06359673	0.061382443	0.061394054	0.05374144	0.05530036924106174	0.05701680568733051	0.053583932794792975
ni5-VAChT-NET	63.0	0.026333291	0.049963932	0.061738547	0.062048215	0.06063158	0.059985276	0.05123969	0.05373109131387499	0.055464613511589836	0.051997569116160144
ni5-VAChT-NET	63.5	0.024724267	0.047579084	0.05905267	0.061452113	0.058808893	0.057729397	0.050393034	0.052149259552086775	0.05389700655563706	0.05040151254853649
ni5-VAChT-NET	64.0	0.02264083	0.044877935	0.056267068	0.06040324	0.058062132	0.05464254	0.048066057	0.050553280947547324	0.05230692358338556	0.04879963831170909
ni5-VAChT-NET	64.5	0.020329986	0.043336373	0.055033173	0.060724467	0.056777697	0.054294467	0.04761	0.04893744813592644	0.050685156959547346	0.04718973931230553
ni5-VAChT-NET	65.0	0.018736828	0.040775284	0.05327352	0.059861436	0.05654559	0.054356344	0.047335602	0.04729983822194535	0.049033690476874725	0.04556598596701597
ni5-VAChT-NET	65.5	0.017282624	0.038519807	0.05194336	0.059180364	0.054371815	0.052016824	0.046187848	0.045644534901031465	0.04736274273467924	0.04392632706738369
ni5-VAChT-NET	66.0	0.015681926	0.036075525	0.051378876	0.057342514	0.052507885	0.05108891	0.04633469	0.04397562186861223	0.045681887437769554	0.042269356299454906
ni5-VAChT-NET	66.5	0.01198326	0.034596812	0.05032345	0.055195622	0.051606987	0.050199743	0.04518318	0.04229718282011504	0.043999013408575816	0.040595352231654266
ni5-VAChT-NET	67.0	0.01015141	0.031481575	0.048089247	0.05382652	0.050984524	0.047702756	0.044445194	0.04061330145096734	0.04231956702012467	0.038907035881810006
ni5-VAChT-NET	67.5	0.008315771	0.029266158	0.047343332	0.05118943	0.049600564	0.04787281	0.043714985	0.038928061456596524	0.040646269290244307	0.03720985362294874
ni5-VAChT-NET	68.0	0.0052577774	0.02722082	0.045109767	0.05127062	0.047084402	0.04653564	0.043371145	0.037245546532430035	0.03897939878735941	0.03551169427750066
ni5-VAChT-NET	68.5	0.0024389587	0.024894038	0.043185707	0.048873868	0.04595986	0.045816883	0.042590782	0.035569840373895274	0.03731754919751618	0.033822131550274366
ni5-VAChT-NET	69.0	0.00072301016	0.022501942	0.041068837	0.048305687	0.045229547	0.044317693	0.042219933	0.03390502667641969	0.035658669312257925	0.03215138404058145
ni5-VAChT-NET	69.5	-0.0018104191	0.02022583	0.04033497	0.045870982	0.04500544	0.04422883	0.042092457	0.03223354674295777	0.03398262573513441	0.030484467750781126
ni5-VAChT-NET	70.0	-0.005666531	0.018613392	0.038353752	0.043973837	0.043962244	0.043398187	0.041814335	0.030538773562170083	0.03227628551428604	0.028801261610054127
ni5-VAChT-NET	70.5	-0.007193592	0.016572908	0.03671648	0.04122334	0.04144737	0.041057248	0.041316044	0.028826188358043143	0.030548376739248047	0.02710399997683824
ni5-VAChT-NET	71.0	-0.008990631	0.016295196	0.03390963	0.040474016	0.039585702	0.039705426	0.03940032	0.027101272354563447	0.02880736193244339	0.025395182776683504
ni5-VAChT-NET	71.5	-0.012214657	0.012989847	0.031608954	0.038299687	0.038222454	0.03882103	0.037141223	0.025369506775717487	0.02706106165952809	0.023677951891906884
ni5-VAChT-NET	72.0	-0.015315514	0.009333849	0.028779887	0.03446941	0.035257004	0.035728034	0.036079388	0.023636372845491783	0.025316366124408577	0.02195637956657499
ni5-VAChT-NET	72.5	-0.018351091	0.008435317	0.027460072	0.03228059	0.034434665	0.032878913	0.035345804	0.02190735178787282	0.02357907519865916	0.020235628377086482
ni5-VAChT-NET	73.0	-0.019863216	0.006283522	0.02467025	0.03101068	0.03284031	0.031049278	0.033369172	0.020187924826847115	0.02185390506015906	0.018521944593535167
ni5-VAChT-NET	73.5	-0.022147007	0.003915842	0.022139292	0.029482285	0.030041907	0.030246465	0.032419555	0.018483573186401165	0.020144676263302432	0.016822470109499898
ni5-VAChT-NET	74.0	-0.024639383	0.0018296994	0.021170968	0.028312923	0.02828591	0.029331768	0.030323656	0.016799778090521474	0.018454670810560014	0.015144885370482931
ni5-VAChT-NET	74.5	-0.025816228	0.00031426837	0.018270086	0.024998216	0.02540336	0.027842114	0.02758742	0.015142020763194543	0.016787135777695812	0.013496905748693276
ni5-VAChT-NET	75.0	-0.026144214	-0.0035687927	0.016194912	0.024739701	0.024423314	0.027788088	0.025522975	0.013496487644214706	0.015129162718305911	0.0118638125701235
ni5-VAChT-NET	75.5	-0.028683405	-0.003460822	0.014123735	0.023728821	0.022309043	0.024894038	0.022914752	0.011846854697895728	0.013466730389499786	0.01022697900629167
ni5-VAChT-NET	76.0	-0.031601235	-0.004833601	0.013394803	0.0219001	0.020302983	0.023474181	0.02065403	0.010194837435003249	0.011801765782421949	0.008587909087584548
ni5-VAChT-NET	76.5	-0.033195455	-0.006657575	0.011674732	0.02060388	0.019408027	0.023030495	0.017845782	0.00854215136630293	0.01013618289102224	0.0069481198415836205
ni5-VAChT-NET	77.0	-0.034311127	-0.0094919605	0.010876427	0.018709827	0.015847778	0.023026636	0.016056059	0.006890512002560408	0.00847187260745945	0.005309151397661366
ni5-VAChT-NET	77.5	-0.03715281	-0.01177886	0.011281363	0.018200655	0.014439996	0.020495865	0.014871967	0.005241634854541337	0.0068107081165464925	0.003672561592536182
ni5-VAChT-NET	78.0	-0.040192064	-0.01506867	0.009222014	0.015288515	0.010733738	0.018821692	0.0134642245	0.0035972354330113627	0.005154566735248826	0.0020399041307738986
ni5-VAChT-NET	78.5	-0.0436184	-0.016102344	0.007914715	0.012353496	0.008281064	0.017787922	0.013819047	0.001959029248736132	0.0035053690519309642	0.00041268944554129976
ni5-VAChT-NET	79.0	-0.043908156	-0.01858639	0.0054621543	0.01117338	0.0072784293	0.0156047875	0.014266438	0.0003287318124812963	0.0018651359524860499	-0.0012076723275234573
ni5-VAChT-NET	79.5	-0.044244286	-0.021707207	0.0034222608	0.011092393	0.0060868557	0.0137689095	0.013919324	-0.0012919413649874981	0.00023606353721461796	-0.0028199462671896144
ni5-VAChT-NET	80.0	-0.04726604	-0.022633115	0.00028341994	0.012287933	0.004351584	0.012677455	0.012434485	-0.002906490348015452	-0.0013835305363550272	-0.004429450159675876
ni5-VAChT-NET	80.5	-0.047146235	-0.024130082	-0.0018721161	0.010051142	0.0018952526	0.010618042	0.0121992305	-0.004519271482479005	-0.002996006483415232	-0.006042536481542777
ni5-VAChT-NET	81.0	-0.051034786	-0.026927544	-0.0051922225	0.0100704245	0.00032198048	0.010675889	0.0097464835	-0.006129853679909369	-0.004599981639011964	-0.007659725720806773
ni5-VAChT-NET	81.5	-0.0529835	-0.028698843	-0.00743268	0.007918571	-0.00056105584	0.008392897	0.009326136	-0.007737805851837755	-0.006194074279368729	-0.009281537424306782
ni5-VAChT-NET	82.0	-0.053915463	-0.030261902	-0.009175736	0.0054043117	0.00019087465	0.0071048983	0.008281064	-0.009342696909795375	-0.007776938601611855	-0.010908455217978896
ni5-VAChT-NET	82.5	-0.054828186	-0.030979801	-0.0104637835	0.0010430629	-0.0012204415	0.0055855517	0.006094568	-0.010944095765313444	-0.009347300024820258	-0.01254089150580663
ni5-VAChT-NET	83.0	-0.057272878	-0.033589214	-0.011204232	0.0021150485	-0.001918389	0.0039929645	0.004729485	-0.01254157132992317	-0.01090398628571142	-0.01417915637413492
ni5-VAChT-NET	83.5	-0.0583291	-0.03636897	-0.013298385	-0.001802707	-0.0036227782	0.0032178878	0.003183183	-0.014134692515155766	-0.012445949948422437	-0.015823435081889096
ni5-VAChT-NET	84.0	-0.057977013	-0.038450293	-0.016248912	-0.00014074595	-0.0043168785	-0.0007924192	0.0025777775	-0.015723028232542444	-0.013972279269080906	-0.01747377719600398
ni5-VAChT-NET	84.5	-0.059346758	-0.04110746	-0.01715148	-0.0044017136	-0.0043014544	-0.0015096461	0.0012358658	-0.017306147393614413	-0.015482196515460673	-0.01913009827176815
ni5-VAChT-NET	85.0	-0.061169565	-0.043042768	-0.018027075	-0.005149805	-0.0049531413	-0.0032525926	-0.00015231411	-0.01888361890990289	-0.016975045143988742	-0.02079219267581704
ni5-VAChT-NET	85.5	-0.062191438	-0.04346	-0.019485176	-0.0069467924	-0.006283522	-0.0038580007	-0.001980086	-0.020453813429952932	-0.018449043937048572	-0.022458582922857292
ni5-VAChT-NET	86.0	-0.063515425	-0.047895998	-0.020202685	-0.010429075	-0.0063876393	-0.0051112436	-0.0037114685	-0.02201589419481157	-0.019903225381957365	-0.024128563007665776
ni5-VAChT-NET	86.5	-0.065765165	-0.049264267	-0.022251172	-0.012118242	-0.009997152	-0.0075098053	-0.005250065	-0.023570619004762948	-0.021338361662590184	-0.02580287634693571
ni5-VAChT-NET	87.0	-0.066098236	-0.05083375	-0.024998216	-0.014054312	-0.012206944	-0.00646862	-0.0064107766	-0.025118745660091223	-0.022755380139501884	-0.02748211118068056
ni5-VAChT-NET	87.5	-0.065424375	-0.052890692	-0.026665144	-0.016572908	-0.0143165765	-0.006746268	-0.0067925425	-0.02666103196108055	-0.02415533648501153	-0.02916672743714957
ni5-VAChT-NET	88.0	-0.06489385	-0.05495582	-0.026780909	-0.017116765	-0.01562793	-0.0075252303	-0.0081538055	-0.02819823570801508	-0.025539385530486493	-0.030857085885543666
ni5-VAChT-NET	88.5	-0.06496742	-0.055501185	-0.026383454	-0.01679662	-0.01520752	-0.008238644	-0.010004865	-0.029731114701178955	-0.026908753420230296	-0.032553475982127614
ni5-VAChT-NET	89.0	-0.067446135	-0.055408355	-0.027128205	-0.016233483	-0.017093621	-0.010540913	-0.009102466	-0.031260426740856335	-0.028264713164720214	-0.03425614031699246
ni5-VAChT-NET	89.5	-0.070561185	-0.056804776	-0.028598502	-0.015477506	-0.019458173	-0.011562892	-0.008921216	-0.03278692962733138	-0.02960856445605427	-0.03596529479860849
ni5-VAChT-NET	90.0	-0.071615346	-0.05454972	-0.030254183	-0.016707906	-0.022772003	-0.01352979	-0.008847945	-0.03431138116088823	-0.030941617767769807	-0.03768114455400665
ni6-CBF-CMRglu	5.0	-0.23033325	-0.263253	-0.2855553	-0.30545133	-0.31541055	-0.31919545	-0.3165932	-0.29706298973562695	-0.29177361011682906	-0.30235236935442483
ni6-CBF-CMRglu	5.5	-0.23416106	-0.26762286	-0.28855005	-0.31066304	-0.31890565	-0.3191017	-0.316457	-0.29790248885839804	-0.29291353919137336	-0.3028914385254227
ni6-CBF-CMRglu	6.0	-0.23798339	-0.26913	-0.29208666	-0.31128225	-0.32026568	-0.3218062	-0.31616768	-0.2987462107703009	-0.29404396183326	-0.3034484597073418
ni6-CBF-CMRglu	6.5	-0.24275663	-0.27582732	-0.2947354	-0.31271663	-0.32088855	-0.3231174	-0.3183432	-0.2995940023119485	-0.29516385737452633	-0.30402414724937066
ni6-CBF-CMRglu	7.0	-0.24700817	-0.2807307	-0.2966983	-0.3145305	-0.32398078	-0.3263895	-0.3184071	-0.30044571032395334	-0.29627222207039317	-0.3046191985775135
ni6-CBF-CMRglu	7.5	-0.25187197	-0.28161868	-0.2967866	-0.31616342	-0.3286647	-0.32509696	-0.32193428	-0.3013011816469284	-0.2973680940571292	-0.30523426923672753
ni6-CBF-CMRglu	8.0	-0.255036	-0.28368405	-0.29927823	-0.31495982	-0.32919645	-0.32778594	-0.32425013	-0.30216026312148625	-0.29845058503491695	-0.30586994120805555
ni6-CBF-CMRglu	8.5	-0.25946167	-0.2848993	-0.30220798	-0.31618896	-0.32940665	-0.32569176	-0.32665926	-0.3030228015882398	-0.2995189186409347	-0.3065266845355449
ni6-CBF-CMRglu	9.0	-0.2620393	-0.28660876	-0.3007151	-0.314199	-0.33108488	-0.32659933	-0.32751596	-0.30388864388780173	-0.3005724741582589	-0.3072048136173446
ni6-CBF-CMRglu	9.5	-0.26510805	-0.28787622	-0.30337286	-0.31376138	-0.3304022	-0.32653508	-0.3263895	-0.30475763686078494	-0.30161083227568825	-0.30790444144588164
ni6-CBF-CMRglu	10.0	-0.26598042	-0.28841192	-0.30500755	-0.31481528	-0.32803452	-0.32875043	-0.3269976	-0.3056296273478021	-0.30263381725650174	-0.3086254374391024
ni6-CBF-CMRglu	10.5	-0.26692352	-0.28798085	-0.30516812	-0.31603578	-0.3289134	-0.3292265	-0.32848033	-0.30650513727096823	-0.30364215626159036	-0.3093681182803461
ni6-CBF-CMRglu	11.0	-0.26801607	-0.2898566	-0.30340663	-0.31595495	-0.32924366	-0.32929084	-0.32975847	-0.30738475994486525	-0.30463668098363134	-0.31013283890609916
ni6-CBF-CMRglu	11.5	-0.27174136	-0.287621	-0.30354175	-0.3199501	-0.32892627	-0.32868612	-0.32872042	-0.30826844929880637	-0.3056176992395835	-0.31091919935802925
ni6-CBF-CMRglu	12.0	-0.2729031	-0.29116413	-0.30463567	-0.32094827	-0.32605985	-0.3288019	-0.32871187	-0.3091561592621045	-0.3065857090712719	-0.31172660945293706
ni6-CBF-CMRglu	12.5	-0.27403238	-0.29154566	-0.30499065	-0.32110617	-0.32540503	-0.32909352	-0.32868612	-0.31004784376407263	-0.3075414188731156	-0.31255426865502967
ni6-CBF-CMRglu	13.0	-0.2770332	-0.2904851	-0.30713034	-0.3215842	-0.32570887	-0.3284846	-0.3281974	-0.31094345673402385	-0.3084857500296949	-0.3134011634383528
ni6-CBF-CMRglu	13.5	-0.2771289	-0.29057312	-0.3095016	-0.32090133	-0.32549062	-0.329338	-0.32795307	-0.31184295210127116	-0.3094198198620797	-0.3142660843404626
ni6-CBF-CMRglu	14.0	-0.27841058	-0.29087907	-0.30917957	-0.3214647	-0.32463074	-0.32999447	-0.32985714	-0.31274628379512753	-0.3103449062951474	-0.3151476612951077
ni6-CBF-CMRglu	14.5	-0.2784272	-0.2912941	-0.31013733	-0.32269445	-0.32533658	-0.32929942	-0.33193108	-0.31365340574490613	-0.3112623990479582	-0.31604441244185405
ni6-CBF-CMRglu	15.0	-0.2834252	-0.29308105	-0.31127375	-0.3223442	-0.32662502	-0.3286604	-0.33110204	-0.3145642718799199	-0.31217374422314276	-0.3169547995366971
ni6-CBF-CMRglu	15.5	-0.2836214	-0.29378626	-0.31087932	-0.32272437	-0.32805166	-0.32877618	-0.33231357	-0.3154788361294819	-0.3130803894006593	-0.3178772828583045
ni6-CBF-CMRglu	16.0	-0.2850706	-0.29661417	-0.31190592	-0.3236388	-0.33008888	-0.3286218	-0.33435205	-0.31639568446836286	-0.3139840102250921	-0.3188073587116336
ni6-CBF-CMRglu	16.5	-0.28530875	-0.29719043	-0.31303084	-0.32493442	-0.33219752	-0.3299859	-0.334649	-0.3173138369809352	-0.3148864801028099	-0.31974119385906047
ni6-CBF-CMRglu	17.0	-0.2860945	-0.29540765	-0.31569976	-0.32623538	-0.33479106	-0.33116218	-0.33621225	-0.318233898760914	-0.31578922738408277	-0.32067857013774526
ni6-CBF-CMRglu	17.5	-0.2873114	-0.29617268	-0.3155296	-0.32834312	-0.33445534	-0.33201274	-0.33648372	-0.3191564749020146	-0.31669339866005286	-0.32161955114397633
ni6-CBF-CMRglu	18.0	-0.28729886	-0.29666466	-0.31684428	-0.32965118	-0.33675092	-0.33358622	-0.33664316	-0.3200821704979521	-0.31759996738678037	-0.3225643736091239
ni6-CBF-CMRglu	18.5	-0.28924927	-0.298575	-0.31844544	-0.33000734	-0.33636305	-0.33534646	-0.33886433	-0.321011590642442	-0.31850982013649765	-0.32351336114838636
ni6-CBF-CMRglu	19.0	-0.2927705	-0.29952255	-0.31742325	-0.32941952	-0.336988	-0.33631566	-0.34012082	-0.32194534042919926	-0.3194238201278636	-0.32446686073053493
ni6-CBF-CMRglu	19.5	-0.29377368	-0.30065185	-0.31880337	-0.33045372	-0.33673367	-0.3399826	-0.34090286	-0.32288402495193924	-0.3203428486356829	-0.3254252012681956
ni6-CBF-CMRglu	20.0	-0.2947564	-0.3019633	-0.32007802	-0.331944	-0.33710438	-0.3399394	-0.34147775	-0.32382824930437726	-0.321267825313389	-0.32638867329536553
ni6-CBF-CMRglu	20.5	-0.29521856	-0.30331796	-0.31945977	-0.3326703	-0.33807036	-0.34290516	-0.3420875	-0.32477861858022833	-0.32219970863060143	-0.3273575285298552
ni6-CBF-CMRglu	21.0	-0.2960928	-0.30303514	-0.32006523	-0.33548427	-0.33995235	-0.3440654	-0.3429528	-0.32573573787320786	-0.3231394776105785	-0.32833199813583724
ni6-CBF-CMRglu	21.5	-0.2963829	-0.30186206	-0.32100376	-0.33665177	-0.34123135	-0.3447455	-0.34487548	-0.3266956987523434	-0.32408652097340956	-0.3293048765312772
ni6-CBF-CMRglu	22.0	-0.29649645	-0.30344886	-0.32071787	-0.33793664	-0.3426066	-0.34491882	-0.345686	-0.327655173291349	-0.32503807859634526	-0.3302722679863528
ni6-CBF-CMRglu	22.5	-0.29715255	-0.30391335	-0.32104215	-0.33897653	-0.3429571	-0.3462367	-0.34667483	-0.3286156373409696	-0.32599136004240625	-0.33123991463953295
ni6-CBF-CMRglu	23.0	-0.2984908	-0.3063308	-0.32023156	-0.34095904	-0.34290516	-0.34700456	-0.34782493	-0.3295785667519504	-0.32694394369805996	-0.33221318980584086
ni6-CBF-CMRglu	23.5	-0.29926983	-0.30652115	-0.32085013	-0.34239462	-0.3445765	-0.34801596	-0.35064533	-0.33054543737503606	-0.32789484321958007	-0.33319603153049204
ni6-CBF-CMRglu	24.0	-0.30003232	-0.30735463	-0.3216226	-0.34254605	-0.3449578	-0.34819835	-0.35111955	-0.33151772506097177	-0.3288451794878384	-0.3341902706341051
ni6-CBF-CMRglu	24.5	-0.30069822	-0.30904827	-0.32256633	-0.34436426	-0.34556895	-0.3484155	-0.35225132	-0.33249690566050233	-0.32979840581594316	-0.3351954055050615
ni6-CBF-CMRglu	25.0	-0.3013138	-0.30998898	-0.3237542	-0.34483647	-0.34615865	-0.34973648	-0.35234714	-0.33348445502437296	-0.33076009024045117	-0.33620881980829476
ni6-CBF-CMRglu	25.5	-0.30146137	-0.31021363	-0.32518682	-0.34649694	-0.34698722	-0.35045394	-0.35279575	-0.33448184900332845	-0.3317373349216809	-0.337226363084976
ni6-CBF-CMRglu	26.0	-0.3023008	-0.31177014	-0.3263467	-0.3467052	-0.34879777	-0.3523515	-0.3542689	-0.3354905634481138	-0.3327379424078354	-0.3382431844883922
ni6-CBF-CMRglu	26.5	-0.30319977	-0.31370616	-0.32701474	-0.34788138	-0.34971476	-0.3544041	-0.3551282	-0.3365240432912163	-0.3337806763835359	-0.3392674101988967
ni6-CBF-CMRglu	27.0	-0.30417523	-0.3143265	-0.32808593	-0.34815925	-0.35201183	-0.3551849	-0.35732013	-0.3375902268582256	-0.3348691880458117	-0.34031126567063946
ni6-CBF-CMRglu	27.5	-0.3056754	-0.315317	-0.3293037	-0.34992343	-0.35301796	-0.35743812	-0.35857478	-0.3386823300895399	-0.3359881100815725	-0.34137655009750734
ni6-CBF-CMRglu	28.0	-0.30570498	-0.3161209	-0.32975417	-0.35006258	-0.35523292	-0.35797575	-0.35856166	-0.3397935689255577	-0.33712258159068637	-0.342464556260429
ni6-CBF-CMRglu	28.5	-0.3075112	-0.31728274	-0.33079287	-0.34989735	-0.35728082	-0.35875848	-0.36109608	-0.3409171593066769	-0.33825951899833884	-0.3435747996150149
ni6-CBF-CMRglu	29.0	-0.3084934	-0.31926367	-0.33395186	-0.35090202	-0.35923532	-0.36000124	-0.36195067	-0.34204631717329637	-0.3393886768649583	-0.3447039574816344
ni6-CBF-CMRglu	29.5	-0.3104468	-0.3199032	-0.33806175	-0.35300922	-0.35985678	-0.3617797	-0.36282766	-0.34317425846581406	-0.34050327113094275	-0.3458452458006854
ni6-CBF-CMRglu	30.0	-0.31236005	-0.32033393	-0.33970186	-0.35391137	-0.35970357	-0.36236715	-0.36425394	-0.34429419912462844	-0.341599979116661	-0.34698841913259587
ni6-CBF-CMRglu	30.5	-0.31329414	-0.32141772	-0.34002578	-0.35550347	-0.36003187	-0.36361304	-0.3650972	-0.3453993550901378	-0.34267831627772394	-0.3481203939025517
ni6-CBF-CMRglu	31.0	-0.31460702	-0.32199833	-0.34313023	-0.35658622	-0.36291978	-0.3640037	-0.3657959	-0.3464829423027404	-0.34373957539506	-0.3492263092104208
ni6-CBF-CMRglu	31.5	-0.31600177	-0.3240962	-0.3437406	-0.3577834	-0.36357352	-0.3647853	-0.3660113	-0.34753817670283466	-0.34478555566255625	-0.35029079774311306
ni6-CBF-CMRglu	32.0	-0.3170784	-0.32415178	-0.34509215	-0.3572677	-0.36338043	-0.36689517	-0.36734834	-0.3485910517839574	-0.345847684876277	-0.3513344186916378
ni6-CBF-CMRglu	32.5	-0.31752118	-0.3258287	-0.34648827	-0.3583255	-0.36439884	-0.3681406	-0.368123	-0.34966790643971707	-0.3469468676273032	-0.35238894525213094
ni6-CBF-CMRglu	33.0	-0.3187096	-0.32857466	-0.34941918	-0.35955915	-0.36575633	-0.36896855	-0.36926374	-0.35076247471061994	-0.3480682547026525	-0.35345669471858737
ni6-CBF-CMRglu	33.5	-0.31992877	-0.32990006	-0.35130233	-0.35963792	-0.36655653	-0.3703172	-0.36925933	-0.35186849063717157	-0.34919750330230026	-0.3545394779720429
ni6-CBF-CMRglu	34.0	-0.3209952	-0.3313082	-0.3513937	-0.36143786	-0.36648616	-0.37052447	-0.3693122	-0.3529796882598781	-0.35032204795154004	-0.3556373285682161
ni6-CBF-CMRglu	34.5	-0.3230149	-0.33260584	-0.35225132	-0.3612845	-0.36686438	-0.3713847	-0.36977935	-0.35408980161924547	-0.35143216131090743	-0.3567474419275835
ni6-CBF-CMRglu	35.0	-0.32342938	-0.3345285	-0.3538329	-0.3639949	-0.3681406	-0.37235144	-0.37097436	-0.3551925647557796	-0.3525215774209083	-0.3578635520906509
ni6-CBF-CMRglu	35.5	-0.32491302	-0.33668196	-0.3561146	-0.3651675	-0.36885843	-0.3727754	-0.37130967	-0.3562817117099863	-0.35358749170201886	-0.3589759317179537
ni6-CBF-CMRglu	36.0	-0.32583725	-0.33771667	-0.35645956	-0.36535642	-0.3714553	-0.37408352	-0.37138912	-0.3573509765223717	-0.3546299377099578	-0.36007201533478556
ni6-CBF-CMRglu	36.5	-0.32675776	-0.3383249	-0.35769162	-0.3685589	-0.3725369	-0.37507868	-0.37224987	-0.3583940932334416	-0.3556507263257612	-0.361137460141122
ni6-CBF-CMRglu	37.0	-0.3273403	-0.3390154	-0.3578621	-0.37039217	-0.37264732	-0.3766724	-0.37207326	-0.3594047958837021	-0.3566521748434237	-0.3621574169239805
ni6-CBF-CMRglu	37.5	-0.32747743	-0.33908013	-0.35986117	-0.37267825	-0.37343374	-0.3773148	-0.37216157	-0.3604014200171376	-0.3576580531094572	-0.363144786924818
ni6-CBF-CMRglu	38.0	-0.3272932	-0.33939528	-0.36154303	-0.37494153	-0.37509194	-0.37889335	-0.37339395	-0.3614041961817206	-0.3586831573693067	-0.36412523499413446
ni6-CBF-CMRglu	38.5	-0.32799163	-0.34083802	-0.36305138	-0.37605682	-0.3759107	-0.37911963	-0.37536186	-0.3624097009239392	-0.3597154809159718	-0.36510392093190663
ni6-CBF-CMRglu	39.0	-0.33011463	-0.34118813	-0.3635472	-0.37800187	-0.37729707	-0.38020277	-0.3759904	-0.36341451079028153	-0.3607435234554102	-0.36608549812515284
ni6-CBF-CMRglu	39.5	-0.3306512	-0.34143886	-0.36464036	-0.3795945	-0.3780462	-0.38036266	-0.37724835	-0.3644152023272353	-0.36175756201889725	-0.3670728426355733
ni6-CBF-CMRglu	40.0	-0.33134684	-0.3426066	-0.36776203	-0.37964335	-0.37933707	-0.3824161	-0.3765528	-0.36540835208128897	-0.36275071177295093	-0.368065992389627
ni6-CBF-CMRglu	40.5	-0.3309088	-0.34342024	-0.3686426	-0.3805892	-0.37887117	-0.38428998	-0.37805066	-0.36639053659893017	-0.36371954926405886	-0.3690615239338015
ni6-CBF-CMRglu	41.0	-0.33213735	-0.34456787	-0.36903462	-0.38192064	-0.380074	-0.38510534	-0.37816593	-0.36735833242664717	-0.36466411241867974	-0.3700525524346146
ni6-CBF-CMRglu	41.5	-0.33292395	-0.34529153	-0.36987633	-0.3824161	-0.38087794	-0.38601035	-0.37896433	-0.36830831611092785	-0.365587277298514	-0.3710293549233417
ni6-CBF-CMRglu	42.0	-0.33394757	-0.34740382	-0.37201586	-0.38433897	-0.3814201	-0.38687137	-0.38010508	-0.36923706419826025	-0.36649369729057985	-0.37198043110594065
ni6-CBF-CMRglu	42.5	-0.33541965	-0.34824178	-0.3723956	-0.38573387	-0.38292328	-0.38771057	-0.38116235	-0.37014115323513247	-0.36738853219485407	-0.37289377427541087
ni6-CBF-CMRglu	43.0	-0.33570823	-0.34927574	-0.37281516	-0.3882108	-0.3825807	-0.3881795	-0.38254955	-0.3710288618474088	-0.3682855548692002	-0.37377216882561737
ni6-CBF-CMRglu	43.5	-0.33656558	-0.34961477	-0.3739332	-0.38853693	-0.3830434	-0.38876033	-0.3828743	-0.37190991063582385	-0.36918835374611497	-0.3746314675255327
ni6-CBF-CMRglu	44.0	-0.3372208	-0.3504496	-0.37442842	-0.3892833	-0.38391143	-0.38843417	-0.38238496	-0.3727830391091705	-0.370086038626966	-0.375480039591375
ni6-CBF-CMRglu	44.5	-0.3387737	-0.35162005	-0.37597713	-0.39029402	-0.3842722	-0.3909966	-0.3844147	-0.37364698677624225	-0.3709687315776168	-0.3763252419748677
ni6-CBF-CMRglu	45.0	-0.339758	-0.35103688	-0.37802848	-0.390831	-0.38759896	-0.39204893	-0.38663486	-0.374500493145832	-0.3718291993548098	-0.3771717869368542
ni6-CBF-CMRglu	45.5	-0.34061766	-0.3509281	-0.37789103	-0.39002112	-0.3895426	-0.3930931	-0.38762128	-0.37534229772673305	-0.37266404252810753	-0.3780205529253586
ni6-CBF-CMRglu	46.0	-0.34159452	-0.3519596	-0.37873808	-0.39069223	-0.39075938	-0.3933442	-0.3874293	-0.3761711400277385	-0.373474139545534	-0.378868140509943
ni6-CBF-CMRglu	46.5	-0.34205723	-0.3523994	-0.3784808	-0.39124727	-0.39107716	-0.39474395	-0.38775077	-0.3769857595576416	-0.3742642026679327	-0.37970731644735045
ni6-CBF-CMRglu	47.0	-0.3422216	-0.3542253	-0.3788978	-0.39346975	-0.39142638	-0.39591154	-0.38736233	-0.37778489582523533	-0.37504158884702676	-0.3805282028034439
ni6-CBF-CMRglu	47.5	-0.34318215	-0.35538563	-0.3809135	-0.39382854	-0.3926314	-0.39655417	-0.38761234	-0.3785672883393131	-0.3758146672990347	-0.3813199093795915
ni6-CBF-CMRglu	48.0	-0.3440827	-0.3559225	-0.38094905	-0.39389583	-0.39342043	-0.39722407	-0.38867098	-0.3793390601154524	-0.376595693207772	-0.3820824270231328
ni6-CBF-CMRglu	48.5	-0.34541288	-0.35552529	-0.38104236	-0.39539948	-0.39447466	-0.39881703	-0.38926095	-0.3801059185942145	-0.37738487978180063	-0.38282695740662837
ni6-CBF-CMRglu	49.0	-0.34649262	-0.3566386	-0.38130456	-0.39566445	-0.39591154	-0.39977193	-0.3901598	-0.38086597992186777	-0.37817175991390034	-0.3835601999298352
ni6-CBF-CMRglu	49.5	-0.34708267	-0.35700557	-0.3824339	-0.39597893	-0.39704418	-0.39972237	-0.39220572	-0.38161736024468046	-0.37894637290980915	-0.38428834757955177
ni6-CBF-CMRglu	50.0	-0.34704363	-0.35696623	-0.3827898	-0.39789882	-0.39665306	-0.4015349	-0.39219227	-0.38235817570892106	-0.379700535400583	-0.3850158160172591
ni6-CBF-CMRglu	50.5	-0.34896287	-0.3575605	-0.38339055	-0.3985784	-0.3980698	-0.40158904	-0.39198172	-0.3830865424608578	-0.3804289021525198	-0.38574418276919586
ni6-CBF-CMRglu	51.0	-0.34967998	-0.35875848	-0.3842232	-0.39862344	-0.39951512	-0.40178308	-0.39139056	-0.3838005766467592	-0.3811295893118879	-0.3864715639816305
ni6-CBF-CMRglu	51.5	-0.3498843	-0.36027706	-0.38435236	-0.39862344	-0.39972237	-0.4026453	-0.39119804	-0.3844983944128935	-0.3818041744049261	-0.38719261442086095
ni6-CBF-CMRglu	52.0	-0.35162005	-0.36121	-0.38555554	-0.39923584	-0.40054715	-0.40279433	-0.39206684	-0.38517811190552925	-0.3824570730931154	-0.3878991507179431
ni6-CBF-CMRglu	52.5	-0.352456	-0.36091647	-0.38688475	-0.40038487	-0.40169734	-0.4042584	-0.39299896	-0.38583784527093457	-0.38309447836325417	-0.38858121217861497
ni6-CBF-CMRglu	53.0	-0.3537588	-0.36220494	-0.3859301	-0.40127775	-0.40242857	-0.40513584	-0.3932859	-0.38647571065537795	-0.38372308961509954	-0.38922833169565635
ni6-CBF-CMRglu	53.5	-0.35442153	-0.36486876	-0.38628688	-0.40231118	-0.40434882	-0.4065346	-0.39444324	-0.3870908282766687	-0.3843474613689883	-0.3898341951843491
ni6-CBF-CMRglu	54.0	-0.35384598	-0.36498737	-0.38584536	-0.40278077	-0.4060863	-0.4074045	-0.39495495	-0.38768478361572045	-0.3849637448033066	-0.3904058224281343
ni6-CBF-CMRglu	54.5	-0.35390267	-0.36389393	-0.38695616	-0.40335897	-0.4073456	-0.40718246	-0.39598343	-0.38825939071345855	-0.3855651707054911	-0.390953610721426
ni6-CBF-CMRglu	55.0	-0.35371086	-0.36367887	-0.38799194	-0.40382895	-0.40778074	-0.40754503	-0.39695877	-0.38881646361080807	-0.38614547627593676	-0.3914874509456794
ni6-CBF-CMRglu	55.5	-0.3548359	-0.3646799	-0.38930118	-0.4052218	-0.40803465	-0.40910524	-0.3979618	-0.3893578163486942	-0.38670017604035617	-0.39201545665703225
ni6-CBF-CMRglu	56.0	-0.35595742	-0.36631465	-0.38969463	-0.40658444	-0.4077762	-0.40849724	-0.39910972	-0.3898852629680421	-0.38722762265970406	-0.39254290327638014
ni6-CBF-CMRglu	56.5	-0.356167	-0.36442956	-0.38983774	-0.40776715	-0.4081208	-0.4094184	-0.4003578	-0.39040061750977706	-0.38772963017490575	-0.39307160484464837
ni6-CBF-CMRglu	57.0	-0.35685703	-0.36517188	-0.39033875	-0.408402	-0.40725496	-0.40995872	-0.39933944	-0.390905694014824	-0.38821147400685657	-0.39359991402279143
ni6-CBF-CMRglu	57.5	-0.3579976	-0.36670604	-0.3914174	-0.4079848	-0.40613157	-0.41082639	-0.39973137	-0.39140230652410823	-0.38868126771169437	-0.3941233453365221
ni6-CBF-CMRglu	58.0	-0.35879347	-0.36699197	-0.39256868	-0.4084655	-0.4064395	-0.41116726	-0.39979896	-0.39189226907855484	-0.38914890217087444	-0.39463563598623524
ni6-CBF-CMRglu	58.5	-0.35975173	-0.36726913	-0.3925059	-0.40817976	-0.4057332	-0.41181743	-0.40024513	-0.3923773957190891	-0.3896247746788107	-0.3951300167593675
ni6-CBF-CMRglu	59.0	-0.36208656	-0.36750674	-0.39272106	-0.4083612	-0.40603197	-0.4115855	-0.40261367	-0.39283700558443796	-0.39009363867675756	-0.39558037249211836
ni6-CBF-CMRglu	59.5	-0.3615299	-0.3679205	-0.39395416	-0.4103357	-0.40711448	-0.41098544	-0.40268594	-0.39325434727939895	-0.3905333084669851	-0.3959753860918128
ni6-CBF-CMRglu	60.0	-0.3614247	-0.36828148	-0.39683735	-0.41080368	-0.40922323	-0.40940478	-0.4034358	-0.393637129044003	-0.39094290903603557	-0.3963313490519704
ni6-CBF-CMRglu	60.5	-0.36213478	-0.36792487	-0.39686435	-0.41114908	-0.4106628	-0.40903717	-0.40372953	-0.3939930591182808	-0.3913220717834095	-0.3966640464531521
ni6-CBF-CMRglu	61.0	-0.36313474	-0.3682595	-0.3980968	-0.4119357	-0.41084456	-0.4097226	-0.4037476	-0.39432984574226326	-0.3916722054339252	-0.3969874860506013
ni6-CBF-CMRglu	61.5	-0.36392027	-0.36860737	-0.39829034	-0.41189474	-0.41074005	-0.40914154	-0.40491867	-0.39465519715598124	-0.3919975568476432	-0.3973128374643193
ni6-CBF-CMRglu	62.0	-0.36578712	-0.37000418	-0.3982003	-0.4109991	-0.40998143	-0.40885112	-0.4072776	-0.39497682159946557	-0.39230583426459426	-0.3976478089343369
ni6-CBF-CMRglu	62.5	-0.36700955	-0.3709435	-0.3981868	-0.4094865	-0.4109309	-0.4079213	-0.40910524	-0.3953024273127471	-0.3926082073047797	-0.39799664732071455
ni6-CBF-CMRglu	63.0	-0.36692157	-0.3717775	-0.40029922	-0.40974984	-0.41068098	-0.40851086	-0.41144	-0.3956397225358567	-0.39291868372344285	-0.3983607613482706
ni6-CBF-CMRglu	63.5	-0.36693916	-0.37135822	-0.39978993	-0.4096136	-0.41174012	-0.41019487	-0.4108173	-0.3959964155088252	-0.3932530486011448	-0.3987397824165056
ni6-CBF-CMRglu	64.0	-0.36794248	-0.37224105	-0.40117398	-0.41083547	-0.41097182	-0.41104907	-0.4118356	-0.39638021447168337	-0.39362759343140497	-0.39913283551196177
ni6-CBF-CMRglu	64.5	-0.36674562	-0.3725104	-0.40126872	-0.41038567	-0.4117083	-0.4108082	-0.40989968	-0.3967530930722981	-0.39400978609408954	-0.3994964000505067
ni6-CBF-CMRglu	65.0	-0.36651254	-0.37301397	-0.40008286	-0.4081843	-0.41159916	-0.41029936	-0.4086651	-0.397079606189918	-0.3943580493002091	-0.3998011630796269
ni6-CBF-CMRglu	65.5	-0.36692157	-0.37397298	-0.39981246	-0.40720963	-0.41161734	-0.41154912	-0.40876493	-0.39737133391164564	-0.39467433342944114	-0.40006833439385014
ni6-CBF-CMRglu	66.0	-0.36751994	-0.37312442	-0.39866844	-0.40788502	-0.4112127	-0.41353312	-0.4081979	-0.3976398563245842	-0.39496160112595874	-0.4003181115232097
ni6-CBF-CMRglu	66.5	-0.36617395	-0.37422943	-0.39746693	-0.40830222	-0.41161278	-0.41348302	-0.4084292	-0.39789675351583653	-0.3952254597248143	-0.40056804730685874
ni6-CBF-CMRglu	67.0	-0.36616957	-0.37601697	-0.39750743	-0.40816617	-0.41305047	-0.41392025	-0.40834758	-0.3981536055725058	-0.39547535037388026	-0.4008318607711313
ni6-CBF-CMRglu	67.5	-0.36715913	-0.37449476	-0.3971791	-0.40808907	-0.4133464	-0.41380182	-0.40906438	-0.3984219925816947	-0.3957249920994902	-0.4011189930638992
ni6-CBF-CMRglu	68.0	-0.3665477	-0.3753309	-0.3990782	-0.40639874	-0.41553387	-0.41498664	-0.40802106	-0.3987134946305064	-0.39599193774079755	-0.4014350515202153
ni6-CBF-CMRglu	68.5	-0.36749354	-0.3757071	-0.3999161	-0.4063942	-0.41500488	-0.41458094	-0.40855622	-0.39903969180604376	-0.3962963848278352	-0.40178299878425233
ni6-CBF-CMRglu	69.0	-0.36690837	-0.37678313	-0.4007681	-0.40692872	-0.4162547	-0.41439408	-0.4099042	-0.3994121641954099	-0.3966595431551315	-0.4021647852356883
ni6-CBF-CMRglu	69.5	-0.36745393	-0.37680084	-0.4015755	-0.4059233	-0.4165103	-0.4138155	-0.40831128	-0.3998045965610776	-0.3970591388853904	-0.40255005423676476
ni6-CBF-CMRglu	70.0	-0.36746275	-0.37680972	-0.40286207	-0.40710995	-0.41666093	-0.41465387	-0.4079485	-0.4001860415163867	-0.39745874014985516	-0.40291334288291825
ni6-CBF-CMRglu	70.5	-0.3682595	-0.3779132	-0.4028937	-0.40812534	-0.4191697	-0.4157072	-0.4076765	-0.4005611309247405	-0.39785788234002434	-0.40326437950945665
ni6-CBF-CMRglu	71.0	-0.36800852	-0.37734583	-0.40389222	-0.40826595	-0.41776162	-0.4159353	-0.4090508	-0.4009344966495422	-0.39825651769721865	-0.4036124756018658
ni6-CBF-CMRglu	71.5	-0.36960304	-0.37659708	-0.4036346	-0.40923232	-0.41805407	-0.4149912	-0.40903717	-0.4013107705541953	-0.39865560611601025	-0.4039659349923803
ni6-CBF-CMRglu	72.0	-0.3703569	-0.37773588	-0.40463373	-0.41083547	-0.4197416	-0.41552472	-0.4095092	-0.40169458450210294	-0.39905756784171464	-0.4043316011624912
ni6-CBF-CMRglu	72.5	-0.37201586	-0.37956345	-0.4048825	-0.40995872	-0.41919255	-0.4147359	-0.41039476	-0.4020905703566684	-0.39946653456966386	-0.40471460614367294
ni6-CBF-CMRglu	73.0	-0.37105379	-0.3799985	-0.40553403	-0.4104311	-0.4187718	-0.41552928	-0.41107634	-0.402503359981295	-0.3998883390248101	-0.4051183809377799
ni6-CBF-CMRglu	73.5	-0.37183487	-0.38091794	-0.40626287	-0.4104447	-0.42010775	-0.41374716	-0.4115446	-0.4029375852393861	-0.4003302197556175	-0.4055449507231547
ni6-CBF-CMRglu	74.0	-0.37238675	-0.38233158	-0.4066388	-0.41087636	-0.42117935	-0.41500488	-0.41242245	-0.40339787799434484	-0.4008002606534524	-0.40599549533523727
ni6-CBF-CMRglu	74.5	-0.3711376	-0.3829188	-0.40672484	-0.41269547	-0.42224273	-0.4149046	-0.4138155	-0.4038888701095747	-0.40130660043270316	-0.4064711397864462
ni6-CBF-CMRglu	75.0	-0.37007028	-0.3846909	-0.40643498	-0.41328266	-0.42253622	-0.41582122	-0.415803	-0.40439858292218406	-0.40183583971040454	-0.4069613261339636
ni6-CBF-CMRglu	75.5	-0.37067	-0.38369328	-0.40702388	-0.41231325	-0.4250843	-0.41650572	-0.4167477	-0.4049130081485683	-0.40237035560339135	-0.4074556606937452
ni6-CBF-CMRglu	76.0	-0.37198937	-0.3852212	-0.40633535	-0.4143713	-0.42479938	-0.4159946	-0.41851574	-0.40543373322106047	-0.4029114035919053	-0.40795606285021563
ni6-CBF-CMRglu	76.5	-0.37160093	-0.38601035	-0.40664786	-0.41579387	-0.4250751	-0.41585773	-0.42066634	-0.4059623455719941	-0.4034602595573529	-0.40846443158663537
ni6-CBF-CMRglu	77.0	-0.37074056	-0.38818398	-0.40638515	-0.41720888	-0.4262614	-0.41413438	-0.4209274	-0.4065004326337024	-0.4040182356430756	-0.4089826296243292
ni6-CBF-CMRglu	77.5	-0.37289912	-0.3902135	-0.4058237	-0.41757888	-0.42715415	-0.41477695	-0.4228619	-0.4070495818385186	-0.404586671786911	-0.4095124918901262
ni6-CBF-CMRglu	78.0	-0.37415427	-0.39017323	-0.40676108	-0.41929778	-0.42935655	-0.41478607	-0.424216	-0.407611380618776	-0.4051669014406258	-0.4100558597969262
ni6-CBF-CMRglu	78.5	-0.3735884	-0.3915025	-0.4060229	-0.42017183	-0.42836544	-0.41414347	-0.42429405	-0.40818741640680795	-0.4057601901346436	-0.4106146426789723
ni6-CBF-CMRglu	79.0	-0.37078026	-0.3923984	-0.40793943	-0.4189593	-0.42784023	-0.4151371	-0.42272887	-0.4087792766349477	-0.4063676459664641	-0.4111909073034313
ni6-CBF-CMRglu	79.5	-0.37038776	-0.39283308	-0.40912792	-0.41673398	-0.4272186	-0.41637793	-0.4232198	-0.40938854873552855	-0.40699010200670593	-0.41178699546435116
ni6-CBF-CMRglu	80.0	-0.37180397	-0.39279723	-0.41057646	-0.41586685	-0.42909834	-0.419188	-0.4242068	-0.41001209130156496	-0.4076215636447878	-0.4124026189583421
ni6-CBF-CMRglu	80.5	-0.3711685	-0.39169505	-0.40940934	-0.41969582	-0.4292182	-0.4212939	-0.42407364	-0.41064593346432154	-0.4082549267673736	-0.41303694016126946
ni6-CBF-CMRglu	81.0	-0.37178192	-0.39129207	-0.41252252	-0.42018557	-0.42919978	-0.42086327	-0.42696542	-0.4112904184635071	-0.40888904096352696	-0.41369179596348726
ni6-CBF-CMRglu	81.5	-0.37262523	-0.38947552	-0.41518727	-0.42020845	-0.42898768	-0.42416087	-0.42656043	-0.4119458895388298	-0.4095227572996384	-0.41436902177802126
ni6-CBF-CMRglu	82.0	-0.37346467	-0.3882197	-0.4156205	-0.42366958	-0.43125802	-0.42657885	-0.4263304	-0.41261268992999844	-0.4101549832256695	-0.4150703966343274
ni6-CBF-CMRglu	82.5	-0.37239116	-0.38803658	-0.4135741	-0.4246202	-0.43254736	-0.42879406	-0.42732447	-0.4132911628767216	-0.41078473798576454	-0.4157975877676786
ni6-CBF-CMRglu	83.0	-0.37219688	-0.38840735	-0.4128411	-0.42232525	-0.43259358	-0.4304731	-0.4288125	-0.41398165161870754	-0.41141120142787496	-0.4165521018095401
ni6-CBF-CMRglu	83.5	-0.3710979	-0.39020452	-0.41555667	-0.42678592	-0.43462512	-0.4321359	-0.4289923	-0.41468449939566504	-0.4120337493364422	-0.41733524945488787
ni6-CBF-CMRglu	84.0	-0.3710582	-0.3896231	-0.41735047	-0.42621997	-0.4364977	-0.4346205	-0.42947185	-0.4154000494473026	-0.41265197048606866	-0.4181481284085365
ni6-CBF-CMRglu	84.5	-0.3697617	-0.38762128	-0.4177205	-0.4297117	-0.43659046	-0.43599218	-0.43054232	-0.4161286450133287	-0.4132656640039508	-0.41899162602270656
ni6-CBF-CMRglu	85.0	-0.3696427	-0.38865757	-0.4179901	-0.43104097	-0.4379365	-0.43788543	-0.43190944	-0.416870629333452	-0.41387481924215164	-0.4198664394247523
ni6-CBF-CMRglu	85.5	-0.36984548	-0.38655457	-0.41782558	-0.43297744	-0.43917713	-0.44094497	-0.43309307	-0.41762711955939824	-0.41448031497430154	-0.42077392414449494
ni6-CBF-CMRglu	86.0	-0.36930338	-0.38931906	-0.4172637	-0.43623796	-0.43916783	-0.44218403	-0.43443063	-0.41839862819840923	-0.4150824584688664	-0.4217147979279521
ni6-CBF-CMRglu	86.5	-0.37104496	-0.38936377	-0.41750577	-0.43802938	-0.4420116	-0.44431573	-0.43766254	-0.41918459152346693	-0.41568070857616185	-0.422688474470772
ni6-CBF-CMRglu	87.0	-0.36977494	-0.3888676	-0.41861176	-0.43724474	-0.4450396	-0.44521245	-0.43763933	-0.4199844458075538	-0.4162747677209845	-0.4236941238941231
ni6-CBF-CMRglu	87.5	-0.37064794	-0.388117	-0.42040533	-0.43996304	-0.4471343	-0.44615662	-0.43905625	-0.4207976273236518	-0.4168645397338526	-0.42473071491345094
ni6-CBF-CMRglu	88.0	-0.36766958	-0.388117	-0.4226463	-0.44004676	-0.44992203	-0.44639045	-0.44206285	-0.4216235723447432	-0.417450084091183	-0.42579706059830336
ni6-CBF-CMRglu	88.5	-0.36555856	-0.38717932	-0.4223757	-0.44168547	-0.44952336	-0.44652608	-0.44431573	-0.4224617171438101	-0.4180315722063879	-0.42689186208123225
ni6-CBF-CMRglu	89.0	-0.36514112	-0.38880056	-0.4230821	-0.44303253	-0.45136297	-0.4493358	-0.44640917	-0.4233114979938347	-0.4186092490567938	-0.4280137469308756
ni6-CBF-CMRglu	89.5	-0.36663568	-0.3918339	-0.42527735	-0.4437136	-0.45357236	-0.45012373	-0.44626886	-0.4241723511677993	-0.4191834015007746	-0.42916130083482396
ni6-CBF-CMRglu	90.0	-0.36708435	-0.39032534	-0.42656502	-0.4452265	-0.45676687	-0.45257527	-0.44535264	-0.4250437129386859	-0.41975433331988804	-0.4303330925574838
ni7-COX1	5.0	-0.57576704	-0.6123951	-0.6629082	-0.6990607	-0.70739776	-0.7252516	-0.72222465	-0.682632727439876	-0.668209580419744	-0.697055874460008
ni7-COX1	5.5	-0.5857597	-0.6154374	-0.6631001	-0.69940054	-0.7100747	-0.7224806	-0.71842575	-0.6813785656637511	-0.6677746348232021	-0.6949824965043001
ni7-COX1	6.0	-0.58589315	-0.6171086	-0.6653943	-0.7004636	-0.7084466	-0.721108	-0.7220124	-0.6801453727600086	-0.6673232210840028	-0.6929675244360145
ni7-COX1	6.5	-0.5918104	-0.61961293	-0.6654876	-0.70163757	-0.7069443	-0.71928984	-0.7200988	-0.6789314509159118	-0.6668512758560897	-0.6910116259757338
ni7-COX1	7.0	-0.5956915	-0.6276199	-0.66704595	-0.7024293	-0.7076675	-0.71849406	-0.71894157	-0.6777351023187241	-0.6663547819397583	-0.68911542269769
ni7-COX1	7.5	-0.5989931	-0.6302488	-0.66540015	-0.7011812	-0.70876586	-0.7186867	-0.7185065	-0.6765546291557093	-0.665829836337072	-0.6872794219743465
ni7-COX1	8.0	-0.5975165	-0.6333968	-0.6641125	-0.6981025	-0.7085571	-0.71645856	-0.71660113	-0.6753883336141306	-0.6652727366451024	-0.6855039305831588
ni7-COX1	8.5	-0.59685737	-0.63363296	-0.6646017	-0.6949084	-0.7079006	-0.71501565	-0.7155665	-0.6742345178812518	-0.6646800856921323	-0.6837889500703712
ni7-COX1	9.0	-0.5982626	-0.6362401	-0.6649804	-0.6950774	-0.7099948	-0.7155108	-0.7184133	-0.6730914841443365	-0.6640489107236415	-0.6821340575650315
ni7-COX1	9.5	-0.6000818	-0.6371034	-0.66333854	-0.69447374	-0.70931864	-0.7136741	-0.7176805	-0.6719575345906478	-0.6633767881807711	-0.6805382810005245
ni7-COX1	10.0	-0.60051006	-0.6337173	-0.6629489	-0.69343644	-0.70818275	-0.71510226	-0.7166259	-0.6708309714074495	-0.6626619586866269	-0.6789999841282721
ni7-COX1	10.5	-0.59692216	-0.6308035	-0.6629838	-0.6916663	-0.7074713	-0.71423644	-0.7149909	-0.669713899882659	-0.6619070871768075	-0.6775207125885104
ni7-COX1	11.0	-0.5930091	-0.6304449	-0.66019744	-0.690068	-0.70577496	-0.71209437	-0.7139954	-0.6686101368790754	-0.6611166405265076	-0.6761036332316432
ni7-COX1	11.5	-0.59419316	-0.6264478	-0.65722364	-0.6876583	-0.7063135	-0.70913434	-0.71209437	-0.6675205519462862	-0.6602924532706075	-0.674748650621965
ni7-COX1	12.0	-0.593418	-0.62379104	-0.65549266	-0.68751466	-0.7044852	-0.7087413	-0.7105238	-0.6664460146338776	-0.6594368786515504	-0.6734551506162049
ni7-COX1	12.5	-0.5932942	-0.62338513	-0.655533	-0.6861453	-0.70299	-0.70608705	-0.70985335	-0.6653873944914364	-0.6585528435038844	-0.6722219454789883
ni7-COX1	13.0	-0.59166	-0.6207762	-0.652667	-0.6852257	-0.70343524	-0.70473564	-0.7098595	-0.6643455610685495	-0.6576438554464152	-0.6710472666906837
ni7-COX1	13.5	-0.588186	-0.6199673	-0.65575784	-0.682693	-0.70166194	-0.70468676	-0.7109054	-0.6633213839148034	-0.6567139563800365	-0.6699288114495704
ni7-COX1	14.0	-0.58526343	-0.6165898	-0.6554811	-0.6812305	-0.7004575	-0.7060748	-0.70982873	-0.662315732579785	-0.6557676261421301	-0.66886383901744
ni7-COX1	14.5	-0.58586645	-0.61478734	-0.65655965	-0.68148595	-0.6978419	-0.70469284	-0.7094845	-0.6613294766130812	-0.6548096494118644	-0.667849303814298
ni7-COX1	15.0	-0.5850074	-0.6124061	-0.6558155	-0.68112946	-0.6990425	-0.7038441	-0.70857555	-0.6603634855642783	-0.6538449646158376	-0.6668820065127189
ni7-COX1	15.5	-0.58322775	-0.60802275	-0.6551699	-0.6768757	-0.69762987	-0.7020394	-0.7062217	-0.6594186289829634	-0.652878514209045	-0.6659587437568819
ni7-COX1	16.0	-0.5820095	-0.6065262	-0.65679055	-0.67706484	-0.6947876	-0.6995341	-0.7069933	-0.6584843112322095	-0.6519081275051536	-0.6650604949592654
ni7-COX1	16.5	-0.5791588	-0.6079298	-0.653374	-0.67635584	-0.694516	-0.6988969	-0.70526123	-0.6575519443633455	-0.6509329970298798	-0.6641708916968112
ni7-COX1	17.0	-0.5780727	-0.60589886	-0.6518171	-0.67430305	-0.69633454	-0.6980116	-0.7027401	-0.6566254094583431	-0.6499592487315472	-0.6632915701851391
ni7-COX1	17.5	-0.57735825	-0.6061006	-0.6502744	-0.6734433	-0.693967	-0.69741786	-0.7013029	-0.6557085875991733	-0.6489922402541358	-0.6624249349442107
ni7-COX1	18.0	-0.5759836	-0.6061388	-0.64734566	-0.6726432	-0.69232816	-0.69739366	-0.6977813	-0.6548053598678071	-0.6480368571347028	-0.6615738626009113
ni7-COX1	18.5	-0.57517034	-0.604994	-0.6474485	-0.6728314	-0.68902415	-0.6986057	-0.69726646	-0.6539196073462161	-0.6470977479943879	-0.6607414666980443
ni7-COX1	19.0	-0.5755452	-0.6050485	-0.64683753	-0.6720319	-0.68835294	-0.6981631	-0.69660676	-0.653055211116371	-0.6461794977735125	-0.6599309244592295
ni7-COX1	19.5	-0.5746637	-0.6026542	-0.64601606	-0.6707284	-0.6866892	-0.69542176	-0.6955668	-0.6522160522602435	-0.6452867406481243	-0.6591453638723627
ni7-COX1	20.0	-0.5720188	-0.6011012	-0.64472264	-0.6684901	-0.68557197	-0.69562715	-0.6947816	-0.6514060118598045	-0.6444242154455985	-0.6583878082740106
ni7-COX1	20.5	-0.5699427	-0.59906346	-0.64402264	-0.66954994	-0.684814	-0.69513786	-0.69291824	-0.6506289709970252	-0.6435967668377776	-0.6576611751562729
ni7-COX1	21.0	-0.5686101	-0.5975057	-0.6446885	-0.66947377	-0.68321085	-0.6932617	-0.6930749	-0.6498888107538769	-0.6428092955424237	-0.6569683259653302
ni7-COX1	21.5	-0.56874114	-0.59526545	-0.6431981	-0.6703061	-0.68513024	-0.69256896	-0.69148594	-0.649141710518132	-0.6420269716603872	-0.6562564493758767
ni7-COX1	22.0	-0.5671693	-0.5957023	-0.64160806	-0.66933906	-0.6854406	-0.69228	-0.6903802	-0.6483522685892459	-0.6412159417849645	-0.6554885953935272
ni7-COX1	22.5	-0.5644612	-0.5941393	-0.6412564	-0.66879445	-0.6842594	-0.6918528	-0.68924004	-0.6475369944167145	-0.6403810819985062	-0.6546929068349229
ni7-COX1	23.0	-0.5640488	-0.5929284	-0.63814825	-0.6679285	-0.6836694	-0.69131154	-0.68749076	-0.6467123974500345	-0.6395282740957862	-0.6538965208042828
ni7-COX1	23.5	-0.5619532	-0.59260577	-0.63738	-0.6686072	-0.68177116	-0.69184077	-0.68665934	-0.6458949871387015	-0.6386673135833796	-0.6531226606940235
ni7-COX1	24.0	-0.55894786	-0.5915043	-0.63574404	-0.66813326	-0.68146217	-0.68955195	-0.685554	-0.6451012729322121	-0.6378137419744576	-0.6523888038899666
ni7-COX1	24.5	-0.5553825	-0.58928907	-0.6367083	-0.6674959	-0.6815453	-0.68779004	-0.686474	-0.6443477642800618	-0.6369894608878153	-0.6517060676723083
ni7-COX1	25.0	-0.554519	-0.58812183	-0.63696223	-0.66760695	-0.6800433	-0.68663543	-0.6860139	-0.6436509706317475	-0.6362221383968049	-0.6510798028666901
ni7-COX1	25.5	-0.5541986	-0.5872607	-0.6342292	-0.6658609	-0.68088007	-0.6870181	-0.6850049	-0.6430274014367647	-0.6355436258427902	-0.6505111770307392
ni7-COX1	26.0	-0.5536149	-0.58715385	-0.63329005	-0.66505617	-0.68223494	-0.6873651	-0.68457544	-0.6424935661446098	-0.634987684393648	-0.6499994478955716
ni7-COX1	26.5	-0.5515928	-0.5858558	-0.6330821	-0.66426975	-0.68244904	-0.6885147	-0.68430114	-0.6420232007811415	-0.6345425533156015	-0.6495038482466815
ni7-COX1	27.0	-0.55094373	-0.5847568	-0.63316077	-0.6636702	-0.68172956	-0.6878439	-0.6843071	-0.6415804193488782	-0.6341606564149692	-0.6490001822827872
ni7-COX1	27.5	-0.5499143	-0.5845862	-0.6333631	-0.66225153	-0.6810998	-0.6887484	-0.683455	-0.6411672982623062	-0.6338206651824277	-0.6485139313421847
ni7-COX1	28.0	-0.54915833	-0.5842024	-0.6320487	-0.66212374	-0.6788933	-0.6872933	-0.6833716	-0.6407859139359111	-0.633502632001892	-0.6480691958699302
ni7-COX1	28.5	-0.5493383	-0.5832118	-0.6325091	-0.6619437	-0.6797586	-0.6860856	-0.68291914	-0.6404383427841784	-0.6331914556903571	-0.6476852298779998
ni7-COX1	29.0	-0.54939485	-0.58041584	-0.6319533	-0.66142696	-0.6806663	-0.6873591	-0.68290126	-0.6401266612215949	-0.6328797741277735	-0.6473735483154163
ni7-COX1	29.5	-0.5495542	-0.57999665	-0.6325203	-0.660012	-0.68005514	-0.6860079	-0.683586	-0.6398529456626456	-0.6325696637286266	-0.6471362275966647
ni7-COX1	30.0	-0.549652	-0.5805273	-0.6319926	-0.66055685	-0.6803221	-0.68600196	-0.68336564	-0.6396192725218169	-0.6322726394419385	-0.6469659056016954
ni7-COX1	30.5	-0.54882425	-0.58107424	-0.6326439	-0.6610034	-0.6806189	-0.6867909	-0.68349665	-0.6394277182135947	-0.6320079552796857	-0.6468474811475037
ni7-COX1	31.0	-0.54896814	-0.5815577	-0.6326495	-0.6601453	-0.6798772	-0.68507653	-0.6838064	-0.6392803591524644	-0.6317997116869244	-0.6467610066180044
ni7-COX1	31.5	-0.5481359	-0.57999665	-0.6319814	-0.6599946	-0.6784136	-0.68580484	-0.6836039	-0.6391792717529123	-0.6316733900019506	-0.6466851535038741
ni7-COX1	32.0	-0.54787916	-0.57959884	-0.6323126	-0.66031337	-0.67831296	-0.6868985	-0.6833537	-0.639147563224008	-0.631666915758468	-0.646628210689548
ni7-COX1	32.5	-0.54758143	-0.57976854	-0.6328068	-0.6615895	-0.6780644	-0.68862855	-0.68312746	-0.6391993493132169	-0.6317795863793079	-0.6466191122471259
ni7-COX1	33.0	-0.54760194	-0.5793602	-0.63441485	-0.66311175	-0.67844915	-0.68910813	-0.684021	-0.6393232192426185	-0.63197658616274	-0.646669852322497
ni7-COX1	33.5	-0.54673487	-0.57891494	-0.6353101	-0.66282684	-0.6780585	-0.6901821	-0.6839733	-0.6395077622342924	-0.6322244803002733	-0.6467910441683115
ni7-COX1	34.0	-0.5456688	-0.57892555	-0.63574964	-0.6638564	-0.67792237	-0.6891321	-0.68347883	-0.639741567510318	-0.6324946804164966	-0.6469884546041393
ni7-COX1	34.5	-0.5454946	-0.5799277	-0.6350454	-0.66347814	-0.6789466	-0.6902601	-0.68328226	-0.6400132242927751	-0.6327663371989537	-0.6472601113865964
ni7-COX1	35.0	-0.5460633	-0.57976323	-0.636195	-0.66374	-0.67872155	-0.6905664	-0.68503475	-0.6403113218037432	-0.6330280398697241	-0.6475946037377622
ni7-COX1	35.5	-0.5460838	-0.580055	-0.637205	-0.66368765	-0.6772659	-0.690981	-0.6850825	-0.6406244492653018	-0.6332778161854233	-0.6479710823451803
ni7-COX1	36.0	-0.546417	-0.579461	-0.6368268	-0.66149664	-0.6789111	-0.69145584	-0.6845277	-0.6409411958995306	-0.6335214329656216	-0.6483609588334396
ni7-COX1	36.5	-0.5466221	-0.58024603	-0.637685	-0.6643629	-0.6794977	-0.6916904	-0.6841163	-0.6412501509285088	-0.6337695034629688	-0.6487307983940488
ni7-COX1	37.0	-0.54572004	-0.5803628	-0.63739693	-0.6647532	-0.67971116	-0.6919069	-0.68430114	-0.6415399035743163	-0.6340340218233546	-0.6490457853252781
ni7-COX1	37.5	-0.5460582	-0.58205736	-0.6387758	-0.66525435	-0.6826097	-0.6912815	-0.6836456	-0.6418726548634709	-0.6343920073979309	-0.6493533023290109
ni7-COX1	38.0	-0.5473556	-0.58170116	-0.64007753	-0.6645842	-0.6830144	-0.69129956	-0.68346095	-0.6423059043283849	-0.6348861413944759	-0.6497256672622939
ni7-COX1	38.5	-0.547017	-0.582786	-0.64272076	-0.6642057	-0.6852018	-0.69209343	-0.68434286	-0.6428211889499804	-0.6354745558701019	-0.6501678220298589
ni7-COX1	39.0	-0.54694515	-0.5828871	-0.64394295	-0.6647532	-0.68511826	-0.6921356	-0.6847782	-0.643400045709179	-0.6361167637751599	-0.650683327643198
ni7-COX1	39.5	-0.54727864	-0.58378685	-0.6453207	-0.66747254	-0.68573314	-0.692286	-0.6866534	-0.644024011586902	-0.6367771244930807	-0.6512708986807234
ni7-COX1	40.0	-0.54767895	-0.58403724	-0.64674056	-0.6682678	-0.68710786	-0.69401526	-0.6874728	-0.6446746235640718	-0.6374277364702504	-0.6519215106578932
ni7-COX1	40.5	-0.54712987	-0.5844689	-0.6473342	-0.66827947	-0.68640226	-0.69511974	-0.6890062	-0.6453334186216095	-0.6380501366875905	-0.6526167005556286
ni7-COX1	41.0	-0.54736584	-0.58457017	-0.6468718	-0.66941607	-0.68790376	-0.69786614	-0.6891381	-0.6459819337404373	-0.6386353006605588	-0.6533285668203158
ni7-COX1	41.5	-0.5476841	-0.5843783	-0.6468718	-0.6712566	-0.6888563	-0.69819945	-0.68987596	-0.6466017059014768	-0.6391819429675678	-0.6540214688353858
ni7-COX1	42.0	-0.5485622	-0.5852101	-0.6477112	-0.6727843	-0.6885387	-0.6989636	-0.6913837	-0.6471742720856495	-0.6396936246201095	-0.6546549195511895
ni7-COX1	42.5	-0.5493074	-0.58679575	-0.64676905	-0.6725491	-0.68865854	-0.70094395	-0.6920092	-0.6476811692738773	-0.6401752875229155	-0.6551870510248391
ni7-COX1	43.0	-0.548665	-0.58718055	-0.64682615	-0.67534065	-0.68961793	-0.70059127	-0.6927978	-0.6482022555157338	-0.640721771466633	-0.6556827395648347
ni7-COX1	43.5	-0.5484338	-0.58780617	-0.64592487	-0.67425	-0.6901881	-0.7007372	-0.6931773	-0.6488143479504456	-0.6413931723168378	-0.6562355235840533
ni7-COX1	44.0	-0.54956454	-0.5882289	-0.6460788	-0.6747038	-0.6917686	-0.7003664	-0.6933641	-0.6494944221934134	-0.6421402072813358	-0.6568486371054909
ni7-COX1	44.5	-0.5498371	-0.58882844	-0.64691174	-0.67346686	-0.69171447	-0.7033498	-0.6944979	-0.6502194538600384	-0.6429163538235189	-0.657522553896558
ni7-COX1	45.0	-0.5504083	-0.5912895	-0.6483284	-0.67349625	-0.69503516	-0.70579946	-0.69776917	-0.6509664185657216	-0.6436823009832071	-0.658250536148236
ni7-COX1	45.5	-0.5499966	-0.5929607	-0.6472943	-0.6747156	-0.6957118	-0.7074591	-0.6964676	-0.6517122919258639	-0.6444091918893443	-0.6590153919623835
ni7-COX1	46.0	-0.54978055	-0.5944355	-0.6481055	-0.67740184	-0.6955849	-0.7076491	-0.69776314	-0.6524340495558664	-0.6450798346437888	-0.6597882644679439
ni7-COX1	46.5	-0.5498834	-0.5937086	-0.6492494	-0.6784906	-0.6945522	-0.70706683	-0.69793886	-0.6531086670711301	-0.6456874914375224	-0.6605298427047379
ni7-COX1	47.0	-0.55234545	-0.59373015	-0.6503546	-0.6804289	-0.69581455	-0.7072139	-0.69841164	-0.6537131200870557	-0.6462326360379549	-0.6611936041361566
ni7-COX1	47.5	-0.552	-0.59322965	-0.6505609	-0.6830025	-0.69852686	-0.7083239	-0.70011115	-0.6542243842190447	-0.6467185024680829	-0.6617302659700065
ni7-COX1	48.0	-0.5532587	-0.5939616	-0.6497589	-0.68288344	-0.6983025	-0.7086308	-0.70003825	-0.6547009948919734	-0.6472203474264334	-0.6621816423575134
ni7-COX1	48.5	-0.5517732	-0.5941016	-0.65016556	-0.68262756	-0.7002023	-0.7102285	-0.70074934	-0.6552097805058422	-0.6477900175719332	-0.6626295434397512
ni7-COX1	49.0	-0.55287683	-0.5939993	-0.650796	-0.6830858	-0.7028864	-0.7106161	-0.699437	-0.6557401561387378	-0.6483935230588593	-0.6630867892186163
ni7-COX1	49.5	-0.5529542	-0.5950768	-0.6504062	-0.6827108	-0.7028681	-0.71070224	-0.6999532	-0.6562815368687464	-0.6489982549347273	-0.6635648188027654
ni7-COX1	50.0	-0.5530161	-0.5930898	-0.65058386	-0.68337756	-0.7030449	-0.71342707	-0.7008892	-0.6568233377739543	-0.6495764506801329	-0.6640702248677757
ni7-COX1	50.5	-0.55270135	-0.5927348	-0.6522821	-0.6848796	-0.70485175	-0.7130258	-0.7012785	-0.6573549739324482	-0.6501080868386269	-0.6646018610262696
ni7-COX1	51.0	-0.5531606	-0.5937086	-0.65178263	-0.6853212	-0.70475394	-0.712378	-0.7024171	-0.6578658604223145	-0.6505825784882955	-0.6651491423563336
ni7-COX1	51.5	-0.55237645	-0.5941016	-0.65240276	-0.68422365	-0.70502895	-0.7143786	-0.7029656	-0.6583454123216397	-0.6509987792417612	-0.6656920454015182
ni7-COX1	52.0	-0.5515207	-0.595643	-0.65365577	-0.68496317	-0.70609313	-0.71491045	-0.7047845	-0.65878304470851	-0.651363281774601	-0.666202807642419
ni7-COX1	52.5	-0.5505061	-0.59651715	-0.6547494	-0.6848796	-0.7069075	-0.7152755	-0.70527345	-0.6591681726610119	-0.6516875251954719	-0.6666488201265519
ni7-COX1	53.0	-0.55123734	-0.5957778	-0.65497977	-0.68703604	-0.70737326	-0.71648335	-0.70509005	-0.6594902112572321	-0.6519843295062703	-0.6669960930081938
ni7-COX1	53.5	-0.55259305	-0.59667915	-0.65591353	-0.6877122	-0.70903605	-0.71708477	-0.70493114	-0.65974213795371	-0.65226149048817	-0.66722278541925
ni7-COX1	54.0	-0.55206704	-0.59688437	-0.6546169	-0.68837094	-0.70910364	-0.7174198	-0.705726	-0.659931206589654	-0.652511443655745	-0.667350969523563
ni7-COX1	54.5	-0.55289745	-0.59762996	-0.6563058	-0.6886046	-0.7106284	-0.7181524	-0.70557314	-0.6600682468171541	-0.6527216137372757	-0.6674148798970326
ni7-COX1	55.0	-0.5543588	-0.5981815	-0.6573507	-0.68834096	-0.71001935	-0.7182953	-0.70531017	-0.6601640882883001	-0.652880806354281	-0.6674473702223191
ni7-COX1	55.5	-0.55491185	-0.5995238	-0.6576685	-0.6905544	-0.7096075	-0.7190162	-0.70366096	-0.6602295606551812	-0.6529826735613599	-0.6674764477490026
ni7-COX1	56.0	-0.554488	-0.60015225	-0.6568598	-0.69040424	-0.7104007	-0.71970665	-0.70336205	-0.6602754935698877	-0.6530286064760663	-0.6675223806637091
ni7-COX1	56.5	-0.55411077	-0.60089505	-0.65826964	-0.6904463	-0.71152735	-0.7198249	-0.7026913	-0.6603127166845091	-0.65302943475049	-0.6675959986185281
ni7-COX1	57.0	-0.5538215	-0.60099274	-0.6593343	-0.6920393	-0.7114904	-0.7199307	-0.70235616	-0.6603520596511351	-0.6530054265712566	-0.6676986927310136
ni7-COX1	57.5	-0.55462754	-0.60080284	-0.6599077	-0.6922379	-0.71148425	-0.72050357	-0.7008953	-0.6604043521218554	-0.6529845891879464	-0.6678241150557644
ni7-COX1	58.0	-0.5556515	-0.5996158	-0.6612064	-0.69125146	-0.7106345	-0.718022	-0.6996556	-0.6604804237487598	-0.6529997762832198	-0.6679610712142998
ni7-COX1	58.5	-0.55521697	-0.5991826	-0.6622922	-0.69269544	-0.71112084	-0.71694833	-0.7010291	-0.6605911041839381	-0.6530852224329763	-0.6680969859348999
ni7-COX1	59.0	-0.55442077	-0.5979165	-0.6608758	-0.6918167	-0.7116444	-0.71689254	-0.69971025	-0.6606444299802388	-0.6531637825146988	-0.6681250774457788
ni7-COX1	59.5	-0.5534394	-0.59927464	-0.6601279	-0.69253284	-0.7112317	-0.7155541	-0.7001051	-0.6605623972721081	-0.6531426343381991	-0.6679821602060171
ni7-COX1	60.0	-0.55170107	-0.59975123	-0.66053945	-0.6926593	-0.7116383	-0.7168553	-0.69747233	-0.660376775084032	-0.6530301420041535	-0.6677234081639105
ni7-COX1	60.5	-0.5508356	-0.5974786	-0.6614328	-0.6913236	-0.712378	-0.71650195	-0.6970243	-0.6601193324404963	-0.6528360505064772	-0.6674026143745153
ni7-COX1	61.0	-0.5504958	-0.5981166	-0.6629082	-0.6924004	-0.7116937	-0.71747565	-0.69661885	-0.6598218383659864	-0.652574951272165	-0.6670687254598078
ni7-COX1	61.5	-0.5504032	-0.59777594	-0.6642639	-0.6935449	-0.71037614	-0.71509606	-0.6941721	-0.6595160618849886	-0.6522691747911672	-0.6667629489788099
ni7-COX1	62.0	-0.5522114	-0.59823555	-0.6641009	-0.69306886	-0.71027154	-0.71301347	-0.69394284	-0.6592337720219884	-0.6519504900879693	-0.6665170539560075
ni7-COX1	62.5	-0.5520103	-0.59731656	-0.6650387	-0.69093287	-0.7107084	-0.7127913	-0.69390666	-0.6590067378014719	-0.6516601047215934	-0.6663533708813504
ni7-COX1	63.0	-0.5520258	-0.5984249	-0.66534185	-0.6912334	-0.71013623	-0.71214366	-0.69396096	-0.6588667282479246	-0.6514469653140156	-0.6662864911818336
ni7-COX1	63.5	-0.55162376	-0.5974895	-0.66328037	-0.690002	-0.7080355	-0.7116752	-0.69299656	-0.6588455123858327	-0.6513648649202927	-0.6663261598513727
ni7-COX1	64.0	-0.5501149	-0.5962796	-0.6665437	-0.6886705	-0.70698106	-0.7110655	-0.69209343	-0.6589748592396816	-0.6514689774887198	-0.6664807409906434
ni7-COX1	64.5	-0.5499863	-0.5964254	-0.6641125	-0.68729925	-0.70632577	-0.7115705	-0.69244856	-0.6591049230425658	-0.651624438993465	-0.6665854070916667
ni7-COX1	65.0	-0.55020756	-0.5970464	-0.6639321	-0.68471855	-0.70590955	-0.7099333	-0.6920092	-0.659094689716326	-0.6516735140827182	-0.6665158653499338
ni7-COX1	65.5	-0.55004805	-0.5952062	-0.66405433	-0.68691045	-0.7060748	-0.7106345	-0.69021213	-0.6589891758185672	-0.6516349609064896	-0.6663433907306447
ni7-COX1	66.0	-0.5490144	-0.593348	-0.6628908	-0.6864083	-0.70600134	-0.71163213	-0.69005	-0.6588333979068953	-0.6515302978703758	-0.6661364979434149
ni7-COX1	66.5	-0.5499503	-0.5953194	-0.6626234	-0.68756855	-0.7067605	-0.7116691	-0.6911252	-0.6586723725389152	-0.6513882549564007	-0.6659564901214297
ni7-COX1	67.0	-0.55161345	-0.5936386	-0.66286755	-0.68716764	-0.7099579	-0.71214986	-0.6916423	-0.6585511162722324	-0.6512480162357128	-0.665854216308752
ni7-COX1	67.5	-0.5511497	-0.59255743	-0.6634549	-0.6890482	-0.71001935	-0.71021	-0.6924245	-0.6585146456644523	-0.6511604307523747	-0.6658688605765298
ni7-COX1	68.0	-0.5514898	-0.5924499	-0.66526604	-0.68970793	-0.70952755	-0.7098042	-0.6924967	-0.6586079772731802	-0.6511868016395724	-0.666029152906788
ni7-COX1	68.5	-0.5493023	-0.59307903	-0.6648989	-0.6921175	-0.7091589	-0.70915276	-0.6928098	-0.6588761276560214	-0.6513956436069206	-0.6663566117051223
ni7-COX1	69.0	-0.54876256	-0.59165466	-0.666246	-0.6913356	-0.70913434	-0.7094354	-0.69186485	-0.6593641133705814	-0.6518582316196196	-0.6668699951215432
ni7-COX1	69.5	-0.548064	-0.5921113	-0.66618764	-0.6927195	-0.70996404	-0.71068376	-0.6913476	-0.6599892681392299	-0.6525029195411337	-0.667475616737326
ni7-COX1	70.0	-0.5474018	-0.5923908	-0.6666663	-0.6910591	-0.7114596	-0.7106284	-0.69180465	-0.6606446570509152	-0.653207817305495	-0.6680814967963354
ni7-COX1	70.5	-0.54723245	-0.5931866	-0.66599506	-0.6918468	-0.7139645	-0.7119464	-0.6911913	-0.6613388937131115	-0.6539676413963443	-0.6687101460298787
ni7-COX1	71.0	-0.5478381	-0.593784	-0.6674024	-0.6926593	-0.7136062	-0.7126247	-0.69048834	-0.6620805917332927	-0.6547782449686714	-0.669382938497914
ni7-COX1	71.5	-0.54879344	-0.5935794	-0.6695558	-0.69560903	-0.71239036	-0.71436006	-0.6909209	-0.6628783647189321	-0.6556382288590537	-0.6701185005788106
ni7-COX1	72.0	-0.549796	-0.59317046	-0.6708105	-0.69709694	-0.716285	-0.71645236	-0.6922259	-0.6637408262775043	-0.6565501760068848	-0.6709314765481238
ni7-COX1	72.5	-0.5504546	-0.5934395	-0.67003053	-0.69632846	-0.71534365	-0.7156779	-0.6943953	-0.6646765900164826	-0.6575213361550373	-0.6718318438779279
ni7-COX1	73.0	-0.5497754	-0.5938001	-0.6731314	-0.6978419	-0.7158699	-0.7168553	-0.6948299	-0.6656942695433408	-0.6585635974353933	-0.6728249416512883
ni7-COX1	73.5	-0.55065024	-0.5948073	-0.673614	-0.7005852	-0.7168429	-0.7170042	-0.69574803	-0.666802478465553	-0.6596926813971098	-0.6739122755339961
ni7-COX1	74.0	-0.55175775	-0.59534097	-0.67430305	-0.70151585	-0.72011745	-0.71744466	-0.6971938	-0.6680098303905929	-0.6609266146810254	-0.6750930461001604
ni7-COX1	74.5	-0.55181444	-0.59711665	-0.67585397	-0.7018263	-0.7218377	-0.72072786	-0.6996738	-0.6693249389259345	-0.662283573420085	-0.6763663044317839
ni7-COX1	75.0	-0.5532587	-0.59644157	-0.6769821	-0.70198464	-0.7216817	-0.7223932	-0.70146716	-0.6707245975164382	-0.6637364770217437	-0.6777127180111328
ni7-COX1	75.5	-0.5539145	-0.59785706	-0.67872745	-0.7038441	-0.72442496	-0.72495717	-0.7041798	-0.6721819500465475	-0.6652486130347989	-0.679115287058296
ni7-COX1	76.0	-0.55501527	-0.59913385	-0.6791777	-0.704363	-0.7249259	-0.72442496	-0.70783925	-0.6737001357831089	-0.6668222155549504	-0.6805780560112675
ni7-COX1	76.5	-0.55465335	-0.60115004	-0.6823182	-0.7064972	-0.7266062	-0.7282648	-0.71096075	-0.6752822939929709	-0.6684595743080509	-0.6821050136778909
ni7-COX1	77.0	-0.55308837	-0.60160047	-0.68381834	-0.70807844	-0.72807616	-0.729234	-0.7125322	-0.67693156394298	-0.670163077899455	-0.6837000499865051
ni7-COX1	77.5	-0.55525315	-0.60339904	-0.6876284	-0.70737326	-0.73151034	-0.7311442	-0.7154117	-0.6786510848999843	-0.6719351907248994	-0.6853669790750692
ni7-COX1	78.0	-0.5558482	-0.6058225	-0.6894739	-0.7123348	-0.7335463	-0.73192096	-0.71783566	-0.6804439961308305	-0.6737783594938207	-0.6871096327678403
ni7-COX1	78.5	-0.5563555	-0.60776037	-0.69199115	-0.7151703	-0.7383787	-0.7344395	-0.7203354	-0.6823134369023663	-0.6756948457068814	-0.6889320280978513
ni7-COX1	79.0	-0.5590309	-0.6097626	-0.6955426	-0.71817726	-0.74086666	-0.7358287	-0.71981865	-0.6842625464814391	-0.677686481574662	-0.6908386113882162
ni7-COX1	79.5	-0.5608862	-0.6137197	-0.6992792	-0.7189354	-0.74359316	-0.7368579	-0.71988714	-0.6862944641348964	-0.6797543493609779	-0.6928345789088148
ni7-COX1	80.0	-0.56481624	-0.6166505	-0.70266086	-0.7228429	-0.7475138	-0.73912424	-0.7240682	-0.6884025951907601	-0.6818840742423194	-0.6949211161392007
ni7-COX1	80.5	-0.56832695	-0.61742884	-0.70194197	-0.7267694	-0.7494555	-0.74174243	-0.72625476	-0.690578848179984	-0.6840590209787673	-0.6970986753812008
ni7-COX1	81.0	-0.57268727	-0.61851746	-0.70292294	-0.7294922	-0.7508584	-0.7439651	-0.7302295	-0.6928241171738132	-0.6862760107361583	-0.6993722236114681
ni7-COX1	81.5	-0.5736038	-0.6197679	-0.70570767	-0.73075926	-0.7532302	-0.74663794	-0.7323823	-0.6951392962434926	-0.6885318687087256	-0.7017467237782595
ni7-COX1	82.0	-0.5777975	-0.6217023	-0.70974886	-0.73372996	-0.75620186	-0.7512726	-0.7340149	-0.6975252794602667	-0.6908235738381324	-0.7042269850824009
ni7-COX1	82.5	-0.5795723	-0.62429726	-0.71217453	-0.7362987	-0.75832856	-0.75514066	-0.7378311	-0.6999829608953808	-0.6931484099078289	-0.7068175118829327
ni7-COX1	83.0	-0.579339	-0.6274245	-0.71206355	-0.73808575	-0.76017946	-0.76141804	-0.7388502	-0.7025132346200796	-0.6955040986377524	-0.7095223706024069
ni7-COX1	83.5	-0.58300954	-0.6307363	-0.71546125	-0.74374706	-0.7628228	-0.76405245	-0.74407417	-0.7051169947056081	-0.6978888960299293	-0.7123450933812868
ni7-COX1	84.0	-0.5858131	-0.6321947	-0.71894777	-0.7480229	-0.765983	-0.76683444	-0.74972683	-0.7077951352232108	-0.700301638870643	-0.7152886315757786
ni7-COX1	84.5	-0.59018415	-0.6327899	-0.7182766	-0.75419134	-0.7683285	-0.77061474	-0.7557264	-0.7105485502441329	-0.7027417375382814	-0.7183553629499844
ni7-COX1	85.0	-0.592208	-0.6307923	-0.7213512	-0.7592633	-0.7709467	-0.772828	-0.75975394	-0.7133781338396193	-0.7052091211187967	-0.7215471465604419
ni7-COX1	85.5	-0.597041	-0.63259333	-0.7240307	-0.76346695	-0.7764773	-0.77556837	-0.7601336	-0.7162858152974754	-0.7077050688875987	-0.7248665617073521
ni7-COX1	86.0	-0.6011012	-0.6362965	-0.7274414	-0.76715153	-0.7795664	-0.7776753	-0.76483595	-0.7192721410595555	-0.7102295676388604	-0.7283147144802506
ni7-COX1	86.5	-0.6058116	-0.6405421	-0.72905135	-0.7729877	-0.7802986	-0.77950597	-0.7676142	-0.7223359309281769	-0.7127814987390575	-0.7318903631172964
ni7-COX1	87.0	-0.6082742	-0.64486504	-0.7300026	-0.7749207	-0.7861208	-0.78010374	-0.7705617	-0.7254760047056578	-0.7153604077366296	-0.735591601674686
ni7-COX1	87.5	-0.6098502	-0.6460275	-0.7318957	-0.77996266	-0.78706264	-0.7839635	-0.773747	-0.7286911821943156	-0.7179663893756784	-0.7394159750129529
ni7-COX1	88.0	-0.60800636	-0.6488145	-0.7362859	-0.7827759	-0.79347014	-0.7864188	-0.775161	-0.7319802831964685	-0.7205999628175026	-0.7433606035754343
ni7-COX1	88.5	-0.6092644	-0.6502515	-0.7367753	-0.78675085	-0.7940995	-0.7866695	-0.77577543	-0.7353421275144337	-0.7232619524546117	-0.7474223025742558
ni7-COX1	89.0	-0.6114235	-0.6543233	-0.73842967	-0.7894872	-0.7969038	-0.7907739	-0.7785666	-0.7387755349505293	-0.7259533832745234	-0.7515976866265351
ni7-COX1	89.5	-0.614892	-0.6578996	-0.7440036	-0.79064447	-0.79769415	-0.79429114	-0.7798216	-0.7422793253070731	-0.7286753944665241	-0.7558832561476221
ni7-COX1	90.0	-0.6164464	-0.66184497	-0.7465736	-0.79659474	-0.80253	-0.7984991	-0.77984846	-0.7458523183863824	-0.7314291713662504	-0.7602754654065145
ni8-H3	5.0	0.26804507	0.3285189	0.3987585	0.44979537	0.4960284	0.52531123	0.5414003	0.4246509518991564	0.44965119190679764	0.3996507118915152
ni8-H3	5.5	0.27049327	0.3217464	0.39831284	0.44676465	0.49451014	0.5201667	0.5366013	0.42307382613441746	0.4466540846997887	0.39949356756904625
ni8-H3	6.0	0.27260846	0.3206368	0.39698124	0.44199762	0.48913756	0.51695853	0.5303552	0.4215273350453933	0.44375250330216054	0.39930216678862607
ni8-H3	6.5	0.27465543	0.32123846	0.39711165	0.44107535	0.4807563	0.5154203	0.5256126	0.42001326272049583	0.4409523320795149	0.39907419336147676
ni8-H3	7.0	0.27279106	0.32272863	0.39725554	0.4402003	0.47697088	0.5140831	0.52419704	0.4185333932481368	0.4382593754100654	0.39880741108620826
ni8-H3	7.5	0.27258357	0.32140064	0.3970262	0.4396886	0.4739258	0.51008135	0.5227834	0.417089510716728	0.43567923972135564	0.3984997817121004
ni8-H3	8.0	0.27138883	0.31993303	0.39206684	0.43677604	0.47361454	0.5079108	0.51807505	0.4156833992146814	0.4332171837412679	0.3981496146880949
ni8-H3	8.5	0.26896846	0.31986055	0.38983327	0.43400466	0.47119936	0.50377464	0.5159428	0.41431684283040865	0.4308779371277426	0.3977557485330747
ni8-H3	9.0	0.26768908	0.31801945	0.3875052	0.43136427	0.46985766	0.4990027	0.5160125	0.41299162565232167	0.42866549387875985	0.3973177574258835
ni8-H3	9.5	0.27083734	0.3179854	0.3846909	0.43011773	0.46663645	0.4989145	0.5143116	0.41170953176883224	0.4265828960486384	0.39683616748902606
ni8-H3	10.0	0.27038547	0.3151129	0.3832259	0.4289462	0.4622954	0.49912515	0.51196873	0.41047234526835225	0.4246320344375034	0.3963126560992011
ni8-H3	10.5	0.2672628	0.30968806	0.3828343	0.4261188	0.46001744	0.4960919	0.5116267	0.4092782202079748	0.4228100930418693	0.39574634737408027
ni8-H3	11.0	0.2658853	0.30928126	0.37832114	0.42431244	0.4575173	0.49353492	0.51134914	0.4081234115086743	0.421112200089217	0.3951346229281316
ni8-H3	11.5	0.26431045	0.30671573	0.3749371	0.42239404	0.4584808	0.49401754	0.5089683	0.40700685455468466	0.41953561831467767	0.39447809079469165
ni8-H3	12.0	0.26224154	0.30726153	0.37327906	0.4211748	0.45726237	0.49229273	0.5075552	0.40592748473023943	0.4180767113560088	0.39377825810447004
ni8-H3	12.5	0.2609666	0.30426815	0.37127438	0.4210007	0.45625743	0.48975912	0.5073034	0.40488423741957225	0.41673084861994075	0.39303762621920374
ni8-H3	13.0	0.26001403	0.3019169	0.37030396	0.4219768	0.45520622	0.48923466	0.5053503	0.40387604800691695	0.4154923928157201	0.3922597031981138
ni8-H3	13.5	0.25784257	0.30181143	0.3699733	0.42037785	0.4542407	0.48929778	0.50364184	0.40290185187650707	0.41435478055924874	0.3914489231937654
ni8-H3	14.0	0.25399172	0.29688755	0.37061706	0.41914225	0.45387354	0.48875412	0.5021227	0.4019605844125764	0.4133106893729192	0.39061047945223365
ni8-H3	14.5	0.25384375	0.29486984	0.37122142	0.41955855	0.45177162	0.48924923	0.50179356	0.4010511809993586	0.4123522683841889	0.3897500936145283
ni8-H3	15.0	0.25404516	0.2939878	0.371217	0.4164327	0.45236844	0.487687	0.5015775	0.4001725770210873	0.41147140022370626	0.3888737538184683
ni8-H3	15.5	0.2531082	0.29068628	0.3692373	0.41562966	0.45042872	0.48728952	0.49962988	0.3993237078619963	0.41065996053953335	0.3879874551844592
ni8-H3	16.0	0.2537369	0.29120606	0.3679513	0.41487724	0.44941083	0.48599142	0.5000515	0.3985146380442986	0.40991341053696356	0.38711586555163363
ni8-H3	16.5	0.25256187	0.29119766	0.36704916	0.41565245	0.4503302	0.4845498	0.49980634	0.39775376928804085	0.40922666571651145	0.38628087285957025
ni8-H3	17.0	0.2510961	0.28778416	0.3665609	0.41555667	0.45245773	0.48467067	0.49947795	0.39703754277420683	0.4085922761390398	0.38548280940937385
ni8-H3	17.5	0.25025898	0.28744107	0.36452618	0.41642815	0.45284328	0.48519298	0.49850315	0.3963623996837805	0.40800412359925115	0.38472067576830987
ni8-H3	18.0	0.24855301	0.28677183	0.3629768	0.41546544	0.45339358	0.48464164	0.49763194	0.39572478119774557	0.40745690821439395	0.3839926541810972
ni8-H3	18.5	0.24986108	0.28552186	0.3642276	0.4153195	0.45264578	0.48493662	0.496737	0.3951211284970861	0.4069457407579209	0.3832965162362513
ni8-H3	19.0	0.25131774	0.28463197	0.36566845	0.4152967	0.45284796	0.48479638	0.49665877	0.39454788276278574	0.40646584238389133	0.38262992314168015
ni8-H3	19.5	0.25095245	0.2842185	0.36486876	0.41514167	0.45368528	0.48359296	0.49734333	0.39400148517582834	0.40601234890403637	0.3819906214476203
ni8-H3	20.0	0.2507842	0.28303707	0.36434174	0.41588512	0.45361	0.48293623	0.49678588	0.3934783769171979	0.4055802147335915	0.38137653910080427
ni8-H3	20.5	0.25018105	0.28179383	0.36345503	0.41585773	0.45429718	0.48335147	0.49689344	0.3929749991678782	0.40516421082317994	0.38078578751257647
ni8-H3	21.0	0.24890147	0.28166038	0.36359107	0.41663355	0.45312545	0.4822413	0.49622384	0.39248779310885307	0.4047590109767034	0.3802165752410027
ni8-H3	21.5	0.24922128	0.28053063	0.363047	0.41740072	0.45229793	0.48195186	0.4972504	0.3920618103733689	0.40439408285086886	0.37972953789586894
ni8-H3	22.0	0.24805705	0.2812059	0.3626873	0.41889527	0.4526552	0.48143107	0.4981996	0.39173311709213804	0.4041028088543429	0.37936342532993317
ni8-H3	22.5	0.24816361	0.2819857	0.36217424	0.4193847	0.4530878	0.48117077	0.49774936	0.3914846761923426	0.4038883165129439	0.37908103587174136
ni8-H3	23.0	0.24799559	0.2813185	0.3613721	0.42054728	0.45261288	0.481812	0.49862066	0.3912994506011656	0.40375199010936125	0.37884691109297
ni8-H3	23.5	0.24801198	0.28103915	0.36027706	0.4225454	0.45285267	0.4821448	0.49827304	0.39116040324578905	0.40368843012700395	0.37863237636457414
ni8-H3	24.0	0.24669279	0.28161034	0.36025953	0.42160094	0.45354414	0.48085752	0.49886063	0.39105049705339573	0.40368227725730504	0.3784187168494864
ni8-H3	24.5	0.24521075	0.28125176	0.3601895	0.4225454	0.45359117	0.48067442	0.50057626	0.3909526949511679	0.40370714795635676	0.37819824194597906
ni8-H3	25.0	0.24487518	0.28038478	0.36008003	0.42292613	0.45317718	0.48056844	0.49924764	0.39084995986628834	0.4037266634449757	0.377973256287601
ni8-H3	25.5	0.24445784	0.28037643	0.36145976	0.42255914	0.45348296	0.47974497	0.49853742	0.3907252547259394	0.4036971939117175	0.3777533155401613
ni8-H3	26.0	0.24363978	0.28060147	0.36080697	0.4213718	0.45251414	0.48035648	0.49865985	0.39056154245730357	0.4035717991634923	0.37755128575111485
ni8-H3	26.5	0.24385245	0.28051814	0.36068434	0.421633	0.45253766	0.48140213	0.4996054	0.3904059543884644	0.40337247145925426	0.3774394373176746
ni8-H3	27.0	0.24366432	0.2804681	0.36106104	0.42136264	0.4515978	0.48074186	0.5000368	0.39030967537364686	0.4031706587560257	0.377448691991268
ni8-H3	27.5	0.24328811	0.28090575	0.3619156	0.42103276	0.4518562	0.48126236	0.50022805	0.39026174862924556	0.40299597299710876	0.37752752426138236
ni8-H3	28.0	0.24346803	0.2810308	0.36179286	0.42135346	0.45199716	0.48132017	0.49995342	0.3902512173716549	0.402875632566178	0.37762680217713185
ni8-H3	28.5	0.24345167	0.2808724	0.36278817	0.42079917	0.45209113	0.48031795	0.50045854	0.39026712481726955	0.4028284553230827	0.3777057943114564
ni8-H3	29.0	0.24332492	0.2794682	0.36299872	0.42046484	0.45225093	0.48055398	0.50034577	0.3902985141824841	0.4028598446882973	0.377737183676671
ni8-H3	29.5	0.2428016	0.27880192	0.36252943	0.41982397	0.45208174	0.4805347	0.49859616	0.39033442868369306	0.4029588438782161	0.37771001348917
ni8-H3	30.0	0.24240102	0.27883106	0.36178845	0.419737	0.45210522	0.48044318	0.4980234	0.390363911537291	0.40309813590515414	0.37762968716942785
ni8-H3	30.5	0.2420986	0.2783065	0.36202517	0.41821405	0.45191258	0.48036614	0.49750474	0.3903760059596725	0.4032369893420514	0.3775150225772936
ni8-H3	31.0	0.24205774	0.2784397	0.36264345	0.41786215	0.45094034	0.4798894	0.4972553	0.390359755167232	0.4033262722380218	0.37739323809644215
ni8-H3	31.5	0.24267897	0.27800268	0.36343747	0.41797182	0.4509826	0.48097315	0.4979598	0.3903042023763642	0.4033144590825529	0.3772939456701755
ni8-H3	32.0	0.24277708	0.27787367	0.36341992	0.41759259	0.45029265	0.48139733	0.49796468	0.39023387551267713	0.40320039258346696	0.3772673584418873
ni8-H3	32.5	0.24202913	0.27888936	0.36331025	0.41845176	0.44965938	0.4810792	0.49724552	0.3901786511617224	0.40303963454410124	0.37731766777934356
ni8-H3	33.0	0.24152657	0.2792683	0.36355597	0.41834202	0.44991732	0.4812093	0.4967761	0.39013559552981003	0.40286981989767323	0.37740137116194683
ni8-H3	33.5	0.24115892	0.27851048	0.3628452	0.4187032	0.44957027	0.48207244	0.49684942	0.3901017748232499	0.402726190017773	0.37747735962872686
ni8-H3	34.0	0.23983997	0.27854794	0.36262152	0.41944873	0.4493358	0.48201457	0.49756345	0.39007425524835193	0.4026355857541651	0.3775129247425388
ni8-H3	34.5	0.23943995	0.27911004	0.36248118	0.4184243	0.44935927	0.48213032	0.49771023	0.3900501030114261	0.40261143351723927	0.37748877250561297
ni8-H3	35.0	0.239742	0.27896845	0.36352965	0.41787586	0.4487921	0.4828059	0.49745584	0.3900263843187823	0.40265079951330535	0.3774019691242592
ni8-H3	35.5	0.23914611	0.27924746	0.36326197	0.41814092	0.44851094	0.4821834	0.49643394	0.3900001653767304	0.4027343897445935	0.37726594100886723
ni8-H3	36.0	0.23898289	0.27910587	0.36331025	0.41807693	0.44940615	0.48318246	0.49683964	0.3899685123915804	0.4028294957739593	0.3771075290092015
ni8-H3	36.5	0.23855856	0.27774465	0.3642671	0.41789412	0.4493546	0.48349637	0.49736288	0.3899284915696422	0.40289500864043204	0.3769619744988524
ni8-H3	37.0	0.23741655	0.277054	0.36468866	0.41697598	0.4497344	0.4844096	0.49762216	0.3898771691172258	0.4028874258234145	0.3768669124110371
ni8-H3	37.5	0.2373187	0.2774201	0.36462718	0.41717234	0.45056483	0.48454013	0.49728462	0.38982654322129223	0.40279306029208206	0.3768600261505024
ni8-H3	38.0	0.23542356	0.2764759	0.3646755	0.41719973	0.45004869	0.48493662	0.49722105	0.3897885443191969	0.40264952770157575	0.37692756093681806
ni8-H3	38.5	0.23484924	0.27557376	0.3648863	0.41667008	0.4493546	0.48587525	0.49761727	0.3897601369928419	0.4024943613607051	0.3770259126249787
ni8-H3	39.0	0.2350651	0.27506673	0.36432418	0.41724086	0.44845003	0.48560423	0.4983171	0.38973828582412845	0.4023627010186515	0.3771138706296054
ni8-H3	39.5	0.23581876	0.27565688	0.3650972	0.41700336	0.44864213	0.48500434	0.49952698	0.38971995539495835	0.4022812859007715	0.3771586248891452
ni8-H3	40.0	0.23396158	0.2754657	0.36748034	0.41751948	0.4491061	0.48650467	0.4990419	0.38970211028723345	0.4022634407930466	0.3771407797814203
ni8-H3	40.5	0.2326918	0.27613494	0.36775762	0.4167568	0.44784117	0.48735738	0.49915454	0.3896817150828552	0.40230613027737827	0.37705729988833214
ni8-H3	41.0	0.23228496	0.27678782	0.36808336	0.41707003	0.44848284	0.48831746	0.49911046	0.38965573436372547	0.4023899587315886	0.3769215099958623
ni8-H3	41.5	0.23211819	0.2757899	0.36754197	0.41704905	0.44880146	0.4883417	0.49919376	0.3896211327117458	0.4024821160941247	0.3767601493293669
ni8-H3	42.0	0.23258601	0.2777072	0.36800852	0.41730937	0.4485297	0.48823497	0.49933586	0.3895748747088178	0.4025413917796076	0.37660835763802797
ni8-H3	42.5	0.23309463	0.27813584	0.367674	0.41629124	0.44819707	0.48759004	0.4990027	0.38951392493684334	0.40252418164303205	0.3765036682306546
ni8-H3	43.0	0.23280165	0.2774825	0.36751556	0.4156114	0.4487874	0.48836595	0.499674	0.38945094766440463	0.4024171814786905	0.3764847138501188
ni8-H3	43.5	0.23234598	0.27674207	0.36676762	0.4157072	0.44768664	0.4880458	0.4989929	0.3893982879282524	0.4022617200017163	0.37653485585478846
ni8-H3	44.0	0.23220362	0.27742842	0.36627948	0.415543	0.44785053	0.48762396	0.49816534	0.3893524314625403	0.40209979773517696	0.3766050651899036
ni8-H3	44.5	0.2319677	0.2771081	0.3659058	0.4138155	0.44736364	0.48872986	0.49998286	0.38930986400142287	0.4019686307364464	0.37665109726639934
ni8-H3	45.0	0.23245583	0.27744922	0.36620912	0.41443056	0.4474479	0.48852605	0.4999338	0.38926707127905374	0.40189293493783473	0.37664120762027276
ni8-H3	45.5	0.23206125	0.27863538	0.3650401	0.41256803	0.4481034	0.4883611	0.49961028	0.38922053902958714	0.40187930576461073	0.37656177229456356
ni8-H3	46.0	0.2316952	0.27863538	0.36618716	0.41265905	0.44883895	0.48799247	0.49909085	0.389166752987177	0.40191411925981374	0.3764193867145403
ni8-H3	46.5	0.23041454	0.2775782	0.36562887	0.41307324	0.44725597	0.48716837	0.49890962	0.3891021988859775	0.40196563095944143	0.3762387668125136
ni8-H3	47.0	0.23009753	0.2773244	0.36420125	0.41363785	0.44792545	0.48744947	0.49861085	0.3890233624601424	0.40198959627442826	0.37605712864585655
ni8-H3	47.5	0.23077224	0.27721208	0.36360425	0.4141936	0.44832823	0.48813313	0.49930155	0.388926729443826	0.4019369861500147	0.3759164727376373
ni8-H3	48.0	0.2310812	0.27687517	0.36406952	0.41278192	0.44780838	0.48842418	0.49940935	0.3888097819399653	0.4017762990107551	0.37584326486917546
ni8-H3	48.5	0.23184568	0.27607673	0.36468428	0.41392025	0.44864213	0.48879296	0.49880186	0.3886745793132803	0.40153556269565915	0.37581359593090147
ni8-H3	49.0	0.2324599	0.2752496	0.3637842	0.4140797	0.44933113	0.4891327	0.4972064	0.3885244731905995	0.4012586975584627	0.3757902488227363
ni8-H3	49.5	0.23257788	0.2746388	0.36352086	0.41489092	0.44945773	0.48902592	0.49768576	0.3883628151987513	0.4009872303932744	0.37573840000422826
ni8-H3	50.0	0.23302951	0.27391195	0.363872	0.41660616	0.4487499	0.49181083	0.49768087	0.38819295696456396	0.4007542874703771	0.3756316264587508
ni8-H3	50.5	0.23050396	0.27356732	0.36273992	0.41674313	0.44887644	0.49192277	0.49829262	0.38801825011486596	0.4005795806206791	0.3754569196090528
ni8-H3	51.0	0.22872032	0.27367112	0.36296803	0.41586685	0.44880146	0.49143618	0.4979451	0.38784204627648566	0.40046646147100873	0.3752176310819626
ni8-H3	51.5	0.2275185	0.27245077	0.36263466	0.41599917	0.44869837	0.49042964	0.49775425	0.3876676970762514	0.4004019214441146	0.3749334727083883
ni8-H3	52.0	0.22716132	0.27205247	0.36368763	0.41685268	0.44841257	0.48981255	0.49674678	0.3874985541409917	0.4003595375233706	0.3746375707586128
ni8-H3	52.5	0.22670276	0.27004564	0.36452177	0.41559315	0.44957495	0.48924923	0.496781	0.3873379690975347	0.4003044861683246	0.3743714520267448
ni8-H3	53.0	0.22609825	0.26989645	0.3649127	0.41654682	0.44962654	0.4878955	0.4952666	0.38718929357270904	0.40019955027889775	0.3741790368665203
ni8-H3	53.5	0.22607797	0.26952767	0.36565524	0.41655594	0.45170113	0.4885018	0.49530563	0.38702154942219763	0.39998806649298746	0.3740550323514078
ni8-H3	54.0	0.22546957	0.2695567	0.36396855	0.417081	0.45137236	0.48817676	0.4959307	0.3868088256339272	0.39966980901630605	0.37394784225154837
ni8-H3	54.5	0.22292826	0.26807404	0.36272678	0.4183466	0.4526364	0.48713928	0.49641928	0.38656207453309227	0.39929629890095547	0.37382785016522907
ni8-H3	55.0	0.2215959	0.26778013	0.36270046	0.41752404	0.45293263	0.48750278	0.4958135	0.3862922484448867	0.39891666363940975	0.3736678332503636
ni8-H3	55.5	0.2211749	0.2678298	0.3627136	0.41825062	0.45340768	0.48823497	0.49575487	0.3860102996945046	0.3985716302003178	0.37344896918869147
ni8-H3	56.0	0.21977074	0.2694241	0.36224878	0.41749665	0.45293263	0.4878276	0.49594536	0.38572718060714034	0.3982885111129535	0.3731658501013272
ni8-H3	56.5	0.2205233	0.26885664	0.36278817	0.41764283	0.45366648	0.48760942	0.49563766	0.38545384350798784	0.3980782587025109	0.3728294283134648
ni8-H3	57.0	0.21975051	0.26743248	0.36195505	0.41736418	0.45277745	0.4880264	0.49491516	0.3852012407222413	0.39793546509010447	0.3724670163543782
ni8-H3	57.5	0.22008225	0.2675442	0.36194187	0.4167203	0.45190787	0.48818162	0.49364215	0.38498032457509496	0.39784130795747386	0.37211934119271606
ni8-H3	58.0	0.21893351	0.2671552	0.36261275	0.41739616	0.45196426	0.48620445	0.4924875	0.3848020473917429	0.3977685644625328	0.371835530320953
ni8-H3	58.5	0.21861002	0.26669183	0.36273554	0.41780275	0.4513019	0.48542035	0.49298915	0.3846773614973792	0.3976876182035679	0.3716671047911905
ni8-H3	59.0	0.21909122	0.26683247	0.36210847	0.4166427	0.45062116	0.4843371	0.49046367	0.3845403322120885	0.3975068492828783	0.37157381514129867
ni8-H3	59.5	0.2195968	0.26760215	0.36178845	0.4169075	0.4509967	0.4837234	0.49041992	0.38433137734123396	0.3971923607236128	0.3714703939588551
ni8-H3	60.0	0.21816127	0.26715934	0.35956353	0.41646922	0.45299375	0.48438543	0.49063382	0.3840709779379274	0.3968052023057906	0.3713367535700642
ni8-H3	60.5	0.21722764	0.2669111	0.35945848	0.41468123	0.45389235	0.48437577	0.48973972	0.38377961505528074	0.3964040302498038	0.3711551998607577
ni8-H3	61.0	0.21642363	0.26617065	0.360934	0.41517815	0.45521092	0.48388767	0.48812827	0.38347776974640563	0.3960391002522188	0.3709164392405925
ni8-H3	61.5	0.2165529	0.26552144	0.35841733	0.4154928	0.45508373	0.48291692	0.48830774	0.3831859230644142	0.39574725357022733	0.37062459255860103
ni8-H3	62.0	0.21393257	0.26665458	0.3588766	0.4140478	0.45373234	0.4826273	0.4888803	0.382924556062418	0.39554897125694105	0.3703001408678949
ni8-H3	62.5	0.21387608	0.26547185	0.35898158	0.4144807	0.4551167	0.48300865	0.49019152	0.3827141497935291	0.3954483741613922	0.36997992542566593
ni8-H3	63.0	0.213981	0.26764768	0.35539874	0.41490003	0.45559737	0.481137	0.49102277	0.38257518531085927	0.39543616869323817	0.36971420192848037
ni8-H3	63.5	0.21327089	0.26910514	0.35323146	0.41450346	0.45621026	0.4823619	0.491587	0.38252814366752036	0.3954946607383102	0.36956162659673053
ni8-H3	64.0	0.21187952	0.27038547	0.35243425	0.4147496	0.45628572	0.4830859	0.4916454	0.3825935059166243	0.395603762622813	0.36958324921043556
ni8-H3	64.5	0.21149251	0.2701161	0.35180286	0.41521007	0.45665836	0.48357365	0.4915043	0.3826673850914942	0.3956336189057801	0.3697011512772084
ni8-H3	65.0	0.21239968	0.26870754	0.35129797	0.41177195	0.455423	0.48344806	0.4913	0.3826541590456189	0.3955175911190828	0.369790726972155
ni8-H3	65.5	0.21237952	0.2684094	0.3514677	0.4129731	0.45623386	0.48418242	0.49169892	0.3825867060623578	0.39533407233499446	0.3698393397897211
ni8-H3	66.0	0.21313374	0.26758975	0.35119352	0.4129094	0.4552675	0.4855365	0.49291608	0.38249790442507103	0.39515667116009456	0.3698391376900475
ni8-H3	66.5	0.21320634	0.2669111	0.35087156	0.4146721	0.4565593	0.48468032	0.4950225	0.3824206324171182	0.3950464960758992	0.3697947687583372
ni8-H3	67.0	0.21321845	0.26698557	0.35151124	0.41428474	0.45785254	0.4837862	0.49433455	0.3823877683218592	0.3950465350568828	0.36972900158683564
ni8-H3	67.5	0.21271828	0.2666215	0.35115436	0.4126181	0.45770615	0.48415342	0.49604794	0.3824321904226536	0.3951795566952903	0.36968482415001686
ni8-H3	68.0	0.21372679	0.26670423	0.35213375	0.4122268	0.4577581	0.48464164	0.496302	0.3825867770028614	0.39545020907632533	0.3697233449293975
ni8-H3	68.5	0.21388012	0.26766422	0.3529831	0.41234964	0.45728597	0.4840471	0.49738735	0.38288440634584225	0.39585064016012816	0.36991817253155634
ni8-H3	69.0	0.21313776	0.26991716	0.3545829	0.41222224	0.45893922	0.4847722	0.49768576	0.383357956734956	0.3963682134411447	0.37034770002876727
ni8-H3	69.5	0.21411417	0.2713598	0.3552111	0.41292757	0.45953968	0.48582685	0.49757323	0.3839439592826729	0.3969203583634027	0.37096756020194305
ni8-H3	70.0	0.21451776	0.2711483	0.35674345	0.41225865	0.4589061	0.48637876	0.4964926	0.3845620725209863	0.39745265585029405	0.37167148919167853
ni8-H3	70.5	0.21440879	0.26992545	0.35624996	0.41222224	0.46030134	0.48693576	0.4953154	0.3852198658625406	0.3979967637766252	0.372442967948456
ni8-H3	71.0	0.21423121	0.2715962	0.3570973	0.41302317	0.46033448	0.48737675	0.4960235	0.38592490871998003	0.39858236977752404	0.373267447662436
ni8-H3	71.5	0.21499005	0.27048495	0.3590078	0.41351035	0.4598613	0.48841932	0.49685434	0.38668477050594885	0.3992343988174569	0.3741351421944408
ni8-H3	72.0	0.21422717	0.27016583	0.35894656	0.41279104	0.46028242	0.49030328	0.49755856	0.38750702063309167	0.3999708735166249	0.3750431677495584
ni8-H3	72.5	0.21560375	0.27038965	0.35874537	0.41154912	0.45867926	0.49093038	0.49933586	0.3883992285140526	0.40080172733085373	0.3759967296972515
ni8-H3	73.0	0.2161732	0.2712437	0.36171833	0.4129822	0.45768255	0.49170867	0.49939954	0.38936896356147604	0.40172885380357437	0.3770090733193777
ni8-H3	73.5	0.21704176	0.2713847	0.3611136	0.41371527	0.45922285	0.4901818	0.50152844	0.3904237951880063	0.40274750185677993	0.37810008851923266
ni8-H3	74.0	0.21676701	0.27287406	0.36065367	0.41306868	0.45997012	0.4912708	0.5018378	0.39157129280628766	0.4038489249012742	0.3792936607113011
ni8-H3	74.5	0.21754284	0.2762098	0.36046973	0.41475415	0.46288812	0.49249235	0.5038337	0.39281902582896455	0.40502411722698256	0.38061393443094654
ni8-H3	75.0	0.21968174	0.27774882	0.36116618	0.41630036	0.46300197	0.49359828	0.5053454	0.39414651956575286	0.406259319173621	0.3820337199578847
ni8-H3	75.5	0.22089562	0.27749082	0.36214793	0.41903704	0.46555677	0.49429554	0.5066964	0.39553007601217616	0.4075479171328159	0.3835122348915364
ni8-H3	76.0	0.22270547	0.27947238	0.3637359	0.4190599	0.4668173	0.49564254	0.5084345	0.39697242960959006	0.40889421451668184	0.3850506447024983
ni8-H3	76.5	0.22440325	0.2812351	0.36338043	0.41967753	0.4677695	0.49710858	0.5106309	0.39847631479935064	0.41030241831128	0.3866502112874213
ni8-H3	77.0	0.22339821	0.28150192	0.36607724	0.42074418	0.4663462	0.4982094	0.5118101	0.40004446602281335	0.4117765641107206	0.3883123679349061
ni8-H3	77.5	0.22910212	0.28329164	0.36845762	0.42216477	0.46857476	0.5001594	0.5144955	0.40167961772133426	0.4133205561384971	0.3900386793041714
ni8-H3	78.0	0.2303739	0.28431454	0.3704142	0.4259118	0.47220308	0.5010866	0.51696354	0.4033845043362688	0.41493832927449964	0.391830679398038
ni8-H3	78.5	0.23239073	0.28676766	0.37033924	0.4282917	0.47413653	0.50151366	0.51856387	0.4051618603089732	0.4166341394286843	0.3936895811892621
ni8-H3	79.0	0.23431171	0.29033425	0.37296978	0.4308101	0.47606847	0.5033762	0.52026165	0.4070144200808028	0.41841298661734133	0.39561585354426426
ni8-H3	79.5	0.23691915	0.29314402	0.37781122	0.43165532	0.476438	0.506721	0.5217419	0.4089449180931137	0.42028117077065075	0.3976086654155766
ni8-H3	80.0	0.23822404	0.29690439	0.38015392	0.43588555	0.48060215	0.5100566	0.5247339	0.41094738486456833	0.4222462080671873	0.39964856166194934
ni8-H3	80.5	0.24090976	0.29694223	0.38347512	0.43986535	0.48325974	0.51378006	0.5265674	0.4130146337670026	0.42431572115183286	0.4017135463821723
ni8-H3	81.0	0.24463376	0.29817086	0.38642517	0.442473	0.4852075	0.5167444	0.53245664	0.4151475735215314	0.4264976784818742	0.40379746856118864
ni8-H3	81.5	0.24631605	0.3003526	0.3899585	0.4444091	0.48783246	0.52132165	0.532487	0.4173471128492699	0.42880004153201157	0.4058941841665282
ni8-H3	82.0	0.25193354	0.301706	0.39078176	0.44920924	0.49063382	0.52459335	0.535419	0.41961416047133315	0.4312305052801363	0.40799781566253
ni8-H3	82.5	0.25492084	0.30576417	0.39279723	0.4498282	0.49132916	0.52934146	0.53680944	0.42194962510883643	0.433796236309205	0.4101030139084679
ni8-H3	83.0	0.2574308	0.30988723	0.39404836	0.4528997	0.49431503	0.5338532	0.5397387	0.4243544154828946	0.436503642108664	0.4122051888571252
ni8-H3	83.5	0.26135024	0.31504488	0.3958711	0.45721516	0.49519336	0.5370685	0.5435144	0.4268294403146229	0.4393582040746159	0.4143006765546299
ni8-H3	84.0	0.26312914	0.31741473	0.3980698	0.45953968	0.501882	0.5402277	0.54797155	0.4293756083251365	0.4423643969056792	0.4163868197445938
ni8-H3	84.5	0.26634437	0.31925514	0.40013245	0.4622954	0.50364673	0.54201776	0.550918	0.4319938282355504	0.44552570106944483	0.4184619554016559
ni8-H3	85.0	0.26960227	0.32150736	0.4038154	0.4638941	0.50620806	0.54411775	0.55182475	0.4346850087669797	0.4488446979361309	0.42052531959782846
ni8-H3	85.5	0.27287406	0.32481036	0.4060048	0.4666983	0.5089683	0.5455356	0.55335677	0.4374511649919811	0.4523245292717873	0.42257780071217493
ni8-H3	86.0	0.27488807	0.328386	0.40853354	0.4683031	0.5103586	0.5480383	0.556573	0.44029290653579184	0.45596677476223	0.42461903830935366
ni8-H3	86.5	0.27829817	0.32983568	0.41053557	0.47350442	0.5096558	0.54922	0.55948794	0.443209033948547	0.4597701282458809	0.42664793965121306
ni8-H3	87.0	0.28228602	0.33096033	0.41317797	0.4763372	0.51304525	0.55079955	0.5614898	0.4461983477803826	0.463732132306969	0.42866456325379615
ni8-H3	87.5	0.28618228	0.33298844	0.41641444	0.4783883	0.5160075	0.5560448	0.56600773	0.4492596485814337	0.4678493775860613	0.43066991957680606
ni8-H3	88.0	0.28861284	0.33394757	0.42122975	0.48231366	0.5192926	0.5568993	0.5685314	0.45239173690183604	0.4721177190637646	0.4326657547399075
ni8-H3	88.5	0.2886338	0.33616486	0.4248729	0.4832694	0.5208015	0.56043375	0.570095	0.45559341329172504	0.47653248265074405	0.434654343932706
ni8-H3	89.0	0.29097548	0.33854064	0.4293704	0.48673716	0.52373564	0.5639027	0.5749592	0.4588634783012363	0.4810886465580036	0.436638310044469
ni8-H3	89.5	0.29350498	0.3426066	0.43262595	0.48910844	0.5268088	0.565762	0.57514393	0.46220073248050536	0.4857809910458766	0.43862047391513415
ni8-H3	90.0	0.29573128	0.34393546	0.4351486	0.49186924	0.5305571	0.5673002	0.5770038	0.4656039763796676	0.4906042163873087	0.4406037363720265
ni9-D2	5.0	-0.12963891	-0.16093282	-0.18144733	-0.19604954	-0.20639448	-0.2308942	-0.2393624	-0.206086738970702	-0.20134030427852773	-0.2108331736628763
ni9-D2	5.5	-0.14020962	-0.17053907	-0.18832503	-0.20639448	-0.21375503	-0.23337136	-0.2459107	-0.2101173050075432	-0.20564046169440262	-0.21459414832068377
ni9-D2	6.0	-0.14900155	-0.1761133	-0.1938831	-0.21269812	-0.22035334	-0.24069332	-0.25198284	-0.21408309766574082	-0.2098635257887873	-0.21830266954269434
ni9-D2	6.5	-0.15614872	-0.18464068	-0.1999144	-0.21874346	-0.23041047	-0.2444824	-0.2592144	-0.21798174804851356	-0.21400634920445788	-0.22195714689256923
ni9-D2	7.0	-0.16663188	-0.19301063	-0.2060365	-0.22362511	-0.23979506	-0.25093192	-0.26241076	-0.22181088725907996	-0.218065799770241	-0.22555597474791894
ni9-D2	7.5	-0.17301695	-0.19932066	-0.2095382	-0.22822896	-0.24533352	-0.25417256	-0.26647672	-0.22556814640065873	-0.22203878289699977	-0.22909750990431768
ni9-D2	8.0	-0.17993765	-0.20411067	-0.21774897	-0.23472299	-0.24891376	-0.258135	-0.2717289	-0.22925115657646852	-0.2259222700083131	-0.23258004314462394
ni9-D2	8.5	-0.18640839	-0.20733999	-0.2235076	-0.24000326	-0.25206906	-0.26119348	-0.27713722	-0.23285754888972793	-0.2297133329746323	-0.23600176480482354
ni9-D2	9.0	-0.19341482	-0.21517979	-0.22785543	-0.24225798	-0.25707674	-0.26718417	-0.27947655	-0.23638495444365568	-0.23340918333554647	-0.23936072555176488
ni9-D2	9.5	-0.19853055	-0.21930961	-0.23334287	-0.24590251	-0.26035213	-0.26937854	-0.2802556	-0.2398310043414704	-0.23700721336244618	-0.2426547953204946
ni9-D2	10.0	-0.20167236	-0.22429787	-0.23875439	-0.247086	-0.26277816	-0.2729363	-0.2843396	-0.24319332968639074	-0.24050503389873742	-0.24588162547404405
ni9-D2	10.5	-0.20889384	-0.22938243	-0.24099961	-0.25297675	-0.2648766	-0.27693754	-0.28800178	-0.24647484596924765	-0.24390574460665046	-0.24904394733184484
ni9-D2	11.0	-0.21296027	-0.23397379	-0.24386063	-0.25513056	-0.27072954	-0.28055146	-0.29015407	-0.2496808669921778	-0.24721487319735178	-0.2521468607870039
ni9-D2	11.5	-0.22066897	-0.23362371	-0.24790953	-0.26018307	-0.27123538	-0.2840097	-0.29242226	-0.2528126213253583	-0.2504339658027589	-0.2551912768479577
ni9-D2	12.0	-0.22583865	-0.2378488	-0.25142038	-0.26466995	-0.27246323	-0.28515	-0.2941264	-0.25587133753896624	-0.2535647392534292	-0.25817793582450327
ni9-D2	12.5	-0.22948399	-0.2413509	-0.25369993	-0.26599696	-0.27247152	-0.28863797	-0.29430276	-0.25885824420317843	-0.2566090991402133	-0.2611073892661436
ni9-D2	13.0	-0.23660935	-0.24431875	-0.2570397	-0.26770562	-0.27431896	-0.29027978	-0.29520595	-0.2617745698881722	-0.2595691421810818	-0.26397999759526264
ni9-D2	13.5	-0.24040338	-0.24683614	-0.26217964	-0.27053887	-0.27625552	-0.291835	-0.29696327	-0.26462154316412445	-0.2624471409179801	-0.2667959454102688
ni9-D2	14.0	-0.2447156	-0.25101402	-0.26382297	-0.2710778	-0.27704152	-0.29358056	-0.29880238	-0.2674003926012123	-0.26524551201098095	-0.2695552731914436
ni9-D2	14.5	-0.24672966	-0.2541438	-0.26606727	-0.27316046	-0.27864787	-0.29361412	-0.3020561	-0.27011234676961277	-0.26796677243887607	-0.27225792110034946
ni9-D2	15.0	-0.25271386	-0.25737727	-0.26866612	-0.27648008	-0.28076404	-0.29429436	-0.3029549	-0.272758634239503	-0.2706134897763593	-0.27490377870264665
ni9-D2	15.5	-0.25472757	-0.2618041	-0.26970997	-0.2794682	-0.2843062	-0.2963745	-0.30515546	-0.2753404835810599	-0.2731882329238074	-0.2774927342383124
ni9-D2	16.0	-0.25748432	-0.26566616	-0.27095756	-0.2812851	-0.2884245	-0.29790992	-0.30649152	-0.2778433139269516	-0.27567919353487336	-0.28000743431902986
ni9-D2	16.5	-0.2590743	-0.2665057	-0.2739867	-0.28195232	-0.29070723	-0.2989708	-0.307744	-0.28025527118422994	-0.2780770779504381	-0.28243346441802175
ni9-D2	17.0	-0.26040986	-0.26932055	-0.27583146	-0.28500792	-0.29217896	-0.29948464	-0.3092728	-0.28258167408464746	-0.28038794365306347	-0.28477540451623146
ni9-D2	17.5	-0.26326954	-0.27286163	-0.2781733	-0.28612795	-0.29484883	-0.30037788	-0.31068423	-0.284827841359957	-0.2826175952882306	-0.28703808743168335
ni9-D2	18.0	-0.2653354	-0.27560285	-0.2805223	-0.2898692	-0.29927823	-0.30217424	-0.31242797	-0.286999091741911	-0.28477168213833143	-0.2892265013454906
ni9-D2	18.5	-0.26752767	-0.2790809	-0.28250295	-0.29074496	-0.3007446	-0.3035164	-0.3152532	-0.28910074396226226	-0.28685577552039204	-0.2913457124041325
ni9-D2	19.0	-0.27056372	-0.2803306	-0.28422683	-0.2918518	-0.30133486	-0.3047033	-0.31655064	-0.29113811675276347	-0.2888754257950663	-0.2934008077104606
ni9-D2	19.5	-0.271422	-0.28157282	-0.28579772	-0.2937023	-0.30164695	-0.3075493	-0.318045	-0.2931165288451673	-0.290836199525724	-0.29539685816461064
ni9-D2	20.0	-0.2735507	-0.28334174	-0.28840774	-0.29484043	-0.30306044	-0.30958635	-0.31936172	-0.2950412989712264	-0.2927436977148688	-0.29733890022758397
ni9-D2	20.5	-0.27611	-0.28607777	-0.2904767	-0.29550853	-0.30355862	-0.3117277	-0.3201676	-0.2969177458626934	-0.29460355619678236	-0.2992319355286045
ni9-D2	21.0	-0.27884772	-0.28610286	-0.29186437	-0.29760274	-0.30591637	-0.31307754	-0.32171226	-0.2987511882513211	-0.2964214292495918	-0.30108094725305035
ni9-D2	21.5	-0.2799431	-0.28673002	-0.29324055	-0.29981744	-0.30766782	-0.31323043	-0.3229807	-0.30047981384463773	-0.29813846328549665	-0.3028211644037788
ni9-D2	22.0	-0.2817855	-0.28883055	-0.29235935	-0.30071086	-0.30893812	-0.31410554	-0.32312596	-0.3020538389385966	-0.2997053841200154	-0.3044022937571778
ni9-D2	22.5	-0.28231522	-0.2897016	-0.2937359	-0.30174816	-0.3099678	-0.31537652	-0.3244896	-0.30349662514758735	-0.30114172500627034	-0.30585152528890436
ni9-D2	23.0	-0.28469878	-0.29259008	-0.2952816	-0.30308157	-0.31009918	-0.31624	-0.32536224	-0.30483153408599983	-0.30246735016179327	-0.3071957180102064
ni9-D2	23.5	-0.28562635	-0.2933245	-0.29659316	-0.30498642	-0.31185925	-0.31703582	-0.32627392	-0.3060819273682236	-0.30370341174616095	-0.30846044299028624
ni9-D2	24.0	-0.2873825	-0.29483622	-0.29750174	-0.30633926	-0.31231335	-0.31750414	-0.32717752	-0.3072711666086486	-0.30487295284088356	-0.30966938037641367
ni9-D2	24.5	-0.2899027	-0.29644597	-0.29880658	-0.3083113	-0.31319645	-0.31763616	-0.32802594	-0.3084226134216644	-0.3060011095399004	-0.31084411730342837
ni9-D2	25.0	-0.28995717	-0.29907188	-0.30033574	-0.30884916	-0.314352	-0.3194896	-0.3292308	-0.3095596294216609	-0.3071149155881918	-0.31200434325512993
ni9-D2	25.5	-0.29038033	-0.30002812	-0.30136016	-0.31077328	-0.31464103	-0.32059416	-0.33060396	-0.31070557622302764	-0.3082427813795648	-0.3131683710664905
ni9-D2	26.0	-0.2915918	-0.30102706	-0.30281565	-0.31109136	-0.3164315	-0.3218745	-0.3319268	-0.3118838154401546	-0.3094137458022042	-0.31435388507810497
ni9-D2	26.5	-0.29273695	-0.30327573	-0.30321664	-0.31104895	-0.3176915	-0.322703	-0.33202133	-0.31304320125862267	-0.3105814358338645	-0.31550496668338085
ni9-D2	27.0	-0.2930475	-0.30409497	-0.30412874	-0.31114227	-0.31977525	-0.32359606	-0.33336687	-0.3141230711083021	-0.3116813418415854	-0.31656480037501883
ni9-D2	27.5	-0.29378206	-0.304209	-0.30487654	-0.31243646	-0.3200951	-0.32614976	-0.33439076	-0.31513251147001686	-0.3127148481076218	-0.31755017483241194
ni9-D2	28.0	-0.29405499	-0.30539215	-0.3052907	-0.3127506	-0.32160553	-0.3278331	-0.3350838	-0.3160806088245907	-0.31368379334484403	-0.3184774243043374
ni9-D2	28.5	-0.29595408	-0.30662265	-0.30584872	-0.3136212	-0.3230277	-0.32914498	-0.3368716	-0.31697644965284727	-0.31459161115231943	-0.3193612881533751
ni9-D2	29.0	-0.29716098	-0.30967534	-0.3075874	-0.31468776	-0.32424158	-0.33038503	-0.33871758	-0.31782912043561046	-0.3154442819350826	-0.3202139589361383
ni9-D2	29.5	-0.29865077	-0.3105825	-0.31087506	-0.3158869	-0.3245238	-0.3313898	-0.340164	-0.3186477076537039	-0.31625089217395724	-0.3210445231334506
ni9-D2	30.0	-0.30044955	-0.31186774	-0.31251284	-0.31695494	-0.32437414	-0.33215025	-0.34104547	-0.31944129778795155	-0.31702363442555653	-0.32185896115034657
ni9-D2	30.5	-0.30173552	-0.3127209	-0.31248313	-0.31845823	-0.32489163	-0.33368084	-0.3416291	-0.32021897731917714	-0.31777724805246044	-0.32266070658589385
ni9-D2	31.0	-0.30208987	-0.3121648	-0.31376988	-0.31905907	-0.32675776	-0.33383143	-0.34207883	-0.3209898327282043	-0.3185280673034461	-0.3234515981529625
ni9-D2	31.5	-0.30216157	-0.31365517	-0.31347677	-0.31957486	-0.3276231	-0.3337755	-0.34224755	-0.321762950495857	-0.31929288085790664	-0.3242330201338074
ni9-D2	32.0	-0.30301824	-0.31384635	-0.31495133	-0.31934464	-0.32905492	-0.3368371	-0.3435631	-0.322515722351018	-0.3200539569262598	-0.3249774877757762
ni9-D2	32.5	-0.30355862	-0.31410554	-0.31600177	-0.31951517	-0.33028632	-0.338079	-0.3439788	-0.32322174635714007	-0.32078001709042336	-0.3256634756238568
ni9-D2	33.0	-0.30303934	-0.31484932	-0.31698474	-0.32019743	-0.33088306	-0.3379841	-0.34523085	-0.3238844184969019	-0.32146675513450684	-0.326302081859297
ni9-D2	33.5	-0.3039007	-0.3161209	-0.31836024	-0.31986907	-0.3313984	-0.33815235	-0.3452265	-0.324507134752982	-0.3221103192732353	-0.32690395023272867
ni9-D2	34.0	-0.3052738	-0.3179854	-0.31826225	-0.31969425	-0.33144134	-0.33876505	-0.3435328	-0.3250932911080589	-0.32270845260753106	-0.32747812960858674
ni9-D2	34.5	-0.30597982	-0.31788316	-0.31834745	-0.320142	-0.3313168	-0.3398012	-0.34390083	-0.3256462835448112	-0.32326144504428334	-0.328031122045339
ni9-D2	35.0	-0.30601364	-0.31879058	-0.31853917	-0.32199833	-0.33214164	-0.3402677	-0.3438965	-0.3261695080459175	-0.3237726925661708	-0.3285663235256642
ni9-D2	35.5	-0.3068342	-0.32031688	-0.32044056	-0.3224937	-0.33198267	-0.34101522	-0.34460253	-0.32666636059405624	-0.3242486972316612	-0.32908402395645125
ni9-D2	36.0	-0.3079853	-0.32142198	-0.32035953	-0.32267737	-0.3327262	-0.3412789	-0.34436858	-0.32714023717190627	-0.32469850790518956	-0.329581966438623
ni9-D2	36.5	-0.30847222	-0.32155433	-0.31973687	-0.3238739	-0.33296266	-0.3413394	-0.34463283	-0.32759453376214587	-0.3251327683373877	-0.33005629918690405
ni9-D2	37.0	-0.30885342	-0.32235277	-0.3198179	-0.32422447	-0.33323786	-0.34304366	-0.34450722	-0.32803264634745377	-0.3255625767095034	-0.33050271598540415
ni9-D2	37.5	-0.30866703	-0.3229166	-0.3207264	-0.3249986	-0.33283797	-0.3432341	-0.34460253	-0.32843579436094555	-0.3259740289361874	-0.33089755978570373
ni9-D2	38.0	-0.3096711	-0.3230277	-0.3218446	-0.32649228	-0.33393037	-0.3446372	-0.34505314	-0.3287867082741776	-0.3263449790074609	-0.3312284375408943
ni9-D2	38.5	-0.3104383	-0.32466495	-0.32139212	-0.32645372	-0.33384433	-0.34380123	-0.3460589	-0.32909105062748945	-0.3266733872650944	-0.3315087139898845
ni9-D2	39.0	-0.30996352	-0.32442546	-0.3226603	-0.3267492	-0.3345543	-0.3447368	-0.34599385	-0.3293544839612207	-0.326957668481474	-0.3317512994409674
ni9-D2	39.5	-0.30970925	-0.32506704	-0.32299352	-0.3279702	-0.33494604	-0.34439892	-0.34624538	-0.32958267081571074	-0.3271978323151829	-0.3319675093162386
ni9-D2	40.0	-0.31142223	-0.32534513	-0.3228867	-0.32658648	-0.33520865	-0.3447325	-0.34593314	-0.32978127373129945	-0.3273964352307716	-0.3321661122318273
ni9-D2	40.5	-0.31056976	-0.32565323	-0.32347637	-0.326655	-0.33533353	-0.3453652	-0.3464666	-0.3299559552483262	-0.32755913976857953	-0.3323527707280729
ni9-D2	41.0	-0.31015003	-0.32556763	-0.3233396	-0.32700866	-0.33476523	-0.3451268	-0.346549	-0.3301123779071306	-0.3276947145447356	-0.3325300412695256
ni9-D2	41.5	-0.31041288	-0.32517397	-0.32353193	-0.32698476	-0.33502352	-0.3450098	-0.34582475	-0.33025620424805224	-0.32781447498133554	-0.33269793351476895
ni9-D2	42.0	-0.31045952	-0.32500714	-0.32413897	-0.327079	-0.33518282	-0.34523517	-0.34604156	-0.3303930968114307	-0.3279313313866725	-0.3328548622361889
ni9-D2	42.5	-0.3112059	-0.32426724	-0.3245409	-0.32766166	-0.33542827	-0.34537822	-0.34598085	-0.33052871813760554	-0.32805864849965516	-0.3329987877755559
ni9-D2	43.0	-0.31076482	-0.32410902	-0.32478043	-0.32761025	-0.3348212	-0.34491447	-0.34613696	-0.33063657578654465	-0.3281748641396101	-0.3330982874334792
ni9-D2	43.5	-0.31137556	-0.32411757	-0.32362598	-0.32750311	-0.33433482	-0.34503147	-0.3466271	-0.3306916870298002	-0.32824949286545396	-0.3331338811941464
ni9-D2	44.0	-0.31150284	-0.3245067	-0.32377556	-0.3269462	-0.33505797	-0.34490147	-0.34622803	-0.33070197897508763	-0.32828182054893645	-0.3331221374012388
ni9-D2	44.5	-0.31143072	-0.3248617	-0.32506704	-0.3279702	-0.33480397	-0.3450965	-0.3463191	-0.33067537873012304	-0.3282720414192455	-0.3330787160410006
ni9-D2	45.0	-0.31154525	-0.32438695	-0.32591432	-0.32735744	-0.33535075	-0.34496215	-0.3464189	-0.3306198134026218	-0.32822272292387505	-0.33301690388136856
ni9-D2	45.5	-0.31234306	-0.32287815	-0.32522961	-0.32654792	-0.3353852	-0.3445202	-0.3465013	-0.33054321010029997	-0.3281398727894224	-0.3329465474111775
ni9-D2	46.0	-0.31189743	-0.32257485	-0.32539648	-0.326321	-0.3350752	-0.34442922	-0.34656203	-0.3304534959308731	-0.32803333750472186	-0.3328736543570243
ni9-D2	46.5	-0.31283128	-0.3213153	-0.32562327	-0.32580304	-0.33526894	-0.3446805	-0.34713474	-0.33035859800205697	-0.32791640383771076	-0.3328007921664032
ni9-D2	47.0	-0.3124322	-0.32175922	-0.32451096	-0.3249943	-0.33485994	-0.34532186	-0.3471955	-0.33026644342156736	-0.3278047317746328	-0.3327281550685019
ni9-D2	47.5	-0.31233883	-0.32181045	-0.32608554	-0.32492158	-0.33504075	-0.3447325	-0.34676158	-0.33018495929712	-0.3277148896591696	-0.3326550289350704
ni9-D2	48.0	-0.3117871	-0.32174215	-0.32534513	-0.32496864	-0.335101	-0.34459385	-0.34684402	-0.3300995589659252	-0.327637793541167	-0.33256132439068337
ni9-D2	48.5	-0.31184652	-0.32082453	-0.32496008	-0.32595712	-0.33477813	-0.34375793	-0.3460719	-0.3299911374932928	-0.3275494082265761	-0.3324328667600095
ni9-D2	49.0	-0.31092596	-0.32083735	-0.32455376	-0.32585868	-0.3350666	-0.34381855	-0.34579006	-0.3298608445790875	-0.3274431812166924	-0.33227850794148256
ni9-D2	49.5	-0.31077328	-0.3204235	-0.32459652	-0.32475048	-0.334649	-0.3432774	-0.3458204	-0.3297098299231741	-0.3273130144434274	-0.3321066454029208
ni9-D2	50.0	-0.30981943	-0.32047898	-0.32481465	-0.32478043	-0.33423156	-0.34202695	-0.34581172	-0.3295392432254174	-0.32715440472488955	-0.33192408172594523
ni9-D2	50.5	-0.30969653	-0.31926367	-0.32469916	-0.32563183	-0.33389595	-0.34135672	-0.34488416	-0.32935023418568216	-0.3269653956851543	-0.33173507268621
ni9-D2	51.0	-0.3096245	-0.31926793	-0.32528523	-0.32538363	-0.33451128	-0.34128323	-0.3438532	-0.3291439525038331	-0.3267471370240864	-0.3315407679835798
ni9-D2	51.5	-0.30962023	-0.31943843	-0.32479325	-0.32472908	-0.33390886	-0.34109303	-0.34355444	-0.3289215478797351	-0.3265038845173401	-0.3313392112421301
ni9-D2	52.0	-0.3095694	-0.3191358	-0.3239936	-0.32445112	-0.3338056	-0.3414259	-0.34361506	-0.32868417001325284	-0.32624244074653613	-0.33112589927996955
ni9-D2	52.5	-0.30994657	-0.31827077	-0.3231687	-0.32473338	-0.33419713	-0.3420529	-0.3435068	-0.32843296860425125	-0.3259712031794931	-0.33089473402900943
ni9-D2	53.0	-0.3104468	-0.31907612	-0.32074773	-0.32368153	-0.33336258	-0.3413524	-0.34360638	-0.3281690933525949	-0.32569902371464454	-0.3306391629905453
ni9-D2	53.5	-0.31019244	-0.31953648	-0.32095683	-0.32374993	-0.3335002	-0.34150803	-0.3442473	-0.32790041307469686	-0.3254386476499387	-0.33036217849945504
ni9-D2	54.0	-0.3099593	-0.31875223	-0.3221179	-0.32331824	-0.3334185	-0.34179774	-0.3440524	-0.32763127968780736	-0.32518955042109066	-0.33007300895452407
ni9-D2	54.5	-0.3093787	-0.31748286	-0.321597	-0.32195562	-0.332709	-0.34030655	-0.3444942	-0.3273575675430474	-0.32493990418065233	-0.3297752309054425
ni9-D2	55.0	-0.30843836	-0.31749988	-0.32146895	-0.32164824	-0.33216313	-0.33965003	-0.3445462	-0.3270751509915377	-0.32467833551179104	-0.3294719664712844
ni9-D2	55.5	-0.30764666	-0.3181174	-0.32086295	-0.3219044	-0.33094746	-0.3394687	-0.34461117	-0.32677990438439913	-0.3243950658838713	-0.329164742884927
ni9-D2	56.0	-0.3079345	-0.31793427	-0.31997567	-0.32275426	-0.33094317	-0.33809194	-0.3447455	-0.3264677020727527	-0.3240828635722249	-0.32885254057328056
ni9-D2	56.5	-0.30718535	-0.31571677	-0.31887156	-0.3232328	-0.33036357	-0.33845866	-0.34589845	-0.3261344184077191	-0.32373760292797243	-0.3285312338874658
ni9-D2	57.0	-0.3082097	-0.31595922	-0.31953222	-0.32360888	-0.32919645	-0.33790216	-0.34475848	-0.3257759277404193	-0.3233582643780243	-0.3281935911028143
ni9-D2	57.5	-0.30715996	-0.31633362	-0.31951517	-0.32310033	-0.32811165	-0.33707422	-0.34472382	-0.3253881044219742	-0.3229463751552575	-0.3278298336886909
ni9-D2	58.0	-0.30728692	-0.31549984	-0.31823242	-0.32367298	-0.32728034	-0.33742344	-0.34500113	-0.3249668228035045	-0.3225050573787463	-0.32742858822826265
ni9-D2	58.5	-0.3072192	-0.31544882	-0.31702733	-0.32220328	-0.3264623	-0.338079	-0.34354144	-0.32450795723613113	-0.32203788759818075	-0.3269780268740815
ni9-D2	59.0	-0.30800223	-0.31520644	-0.3164315	-0.32228017	-0.32676634	-0.33759594	-0.34516582	-0.3240345417245189	-0.3215727762997607	-0.3264963071492771
ni9-D2	59.5	-0.30630544	-0.3150959	-0.31741047	-0.32193854	-0.32585868	-0.33677247	-0.344139	-0.32356779555376086	-0.32112606628704415	-0.32600952482047757
ni9-D2	60.0	-0.3057261	-0.3145475	-0.3203638	-0.32196844	-0.32594857	-0.33456722	-0.34315187	-0.3231008709956212	-0.3206832076332261	-0.32551853435801625
ni9-D2	60.5	-0.30601364	-0.31211388	-0.31786186	-0.32325417	-0.32529807	-0.33471787	-0.34319514	-0.32262692032186335	-0.32023010484211667	-0.32502373580161004
ni9-D2	61.0	-0.30474132	-0.3117447	-0.31769577	-0.3218062	-0.32447678	-0.33503643	-0.34302634	-0.32213909580425126	-0.3197542573037234	-0.3245239343047791
ni9-D2	61.5	-0.30425125	-0.31221572	-0.3164868	-0.31999272	-0.32361743	-0.33491158	-0.34200963	-0.3216305497145488	-0.31924571121402096	-0.32401538821507664
ni9-D2	62.0	-0.30480048	-0.31131193	-0.31562746	-0.31902924	-0.32193428	-0.3350063	-0.3413178	-0.3210944343245197	-0.318697618844773	-0.32349124980426636
ni9-D2	62.5	-0.30485117	-0.31031537	-0.3144795	-0.31826225	-0.3205387	-0.33394328	-0.34181502	-0.3205239019059278	-0.31810623854353276	-0.3229415652683228
ni9-D2	63.0	-0.30426392	-0.3095482	-0.31602302	-0.31834745	-0.3202145	-0.33383143	-0.3412746	-0.31991210473053683	-0.3174703754638201	-0.32235383399725354
ni9-D2	63.5	-0.30335596	-0.30951008	-0.3154063	-0.3185818	-0.3195109	-0.33212018	-0.33923122	-0.3192521950701106	-0.3167904296453524	-0.3217139604948688
ni9-D2	64.0	-0.30382466	-0.3089	-0.31469628	-0.3176915	-0.31891844	-0.33056962	-0.3402893	-0.3185373251964131	-0.3160672555584627	-0.32100739483436347
ni9-D2	64.5	-0.30087107	-0.30744773	-0.3151214	-0.31729552	-0.31819835	-0.33000305	-0.3377943	-0.317792465456803	-0.31533075380986847	-0.32025417710373755
ni9-D2	65.0	-0.2994004	-0.3074689	-0.31396532	-0.3155849	-0.3185264	-0.32976276	-0.3372596	-0.3170428379877408	-0.3146006438233946	-0.319485032152087
ni9-D2	65.5	-0.2969254	-0.3076128	-0.3121266	-0.3137444	-0.31622723	-0.32932514	-0.3366216	-0.3162819727446422	-0.31386181431849103	-0.3187021311707934
ni9-D2	66.0	-0.29653427	-0.3053499	-0.3109726	-0.31152406	-0.31581032	-0.33030778	-0.3347566	-0.3155033996829236	-0.3131000623720461	-0.3179067369938012
ni9-D2	66.5	-0.2947396	-0.305798	-0.30816737	-0.30950582	-0.31507462	-0.33093888	-0.33418423	-0.3147006487580008	-0.31230355827925405	-0.31709773923674756
ni9-D2	67.0	-0.29310623	-0.30491033	-0.30604324	-0.30902708	-0.31469202	-0.3290721	-0.33391315	-0.3138672499252898	-0.31146391261441225	-0.31627058723616736
ni9-D2	67.5	-0.2931482	-0.30327573	-0.30737156	-0.30851457	-0.31393132	-0.32871187	-0.33423585	-0.3129967331402066	-0.31057657471405536	-0.3154168915663578
ni9-D2	68.0	-0.29103416	-0.30238518	-0.3066988	-0.30765936	-0.3143605	-0.32845032	-0.33297125	-0.31208262835816736	-0.30964043419382115	-0.31452482252251357
ni9-D2	68.5	-0.29038453	-0.30047482	-0.3064577	-0.305946	-0.31340456	-0.3285575	-0.33309594	-0.3111184655345877	-0.3086567538876532	-0.31358017718152226
ni9-D2	69.0	-0.28874263	-0.29673195	-0.30449203	-0.3046526	-0.31250438	-0.32814595	-0.33370668	-0.3100977746248841	-0.3076277049869337	-0.31256784426283446
ni9-D2	69.5	-0.28667566	-0.29632404	-0.30430195	-0.30326307	-0.3121181	-0.3260042	-0.3311192	-0.3090206775498295	-0.30655703597049067	-0.3114843191291683
ni9-D2	70.0	-0.28287432	-0.2941264	-0.30303934	-0.3034362	-0.31150708	-0.32598707	-0.33093888	-0.3078945440458721	-0.30544719506450674	-0.3103418930272374
ni9-D2	70.5	-0.28256553	-0.29423136	-0.30246115	-0.30314067	-0.31240675	-0.32475904	-0.33030778	-0.30672377579194027	-0.30429801061931616	-0.3091495409645644
ni9-D2	71.0	-0.28112254	-0.29294676	-0.30123365	-0.3028494	-0.31038743	-0.3243057	-0.33030778	-0.3055127744669623	-0.3031096850462204	-0.3079158638877042
ni9-D2	71.5	-0.27847302	-0.29165888	-0.30001968	-0.30342352	-0.31000167	-0.32297215	-0.32824025	-0.30426594174986643	-0.3018833249760503	-0.30664855852368256
ni9-D2	72.0	-0.2774534	-0.28961366	-0.2990508	-0.3004664	-0.3090991	-0.32109338	-0.3284846	-0.30298767931958115	-0.30062134748810765	-0.30535401115105465
ni9-D2	72.5	-0.275341	-0.28920323	-0.298895	-0.2985371	-0.30799377	-0.31812593	-0.32772595	-0.3016823888550347	-0.2993277054345666	-0.30403707227550275
ni9-D2	73.0	-0.2740656	-0.2878595	-0.29553375	-0.2963703	-0.30584028	-0.31756377	-0.32770023	-0.30035447203515536	-0.29800787808971196	-0.30270106598059876
ni9-D2	73.5	-0.27328086	-0.28630772	-0.29495806	-0.29515132	-0.30447936	-0.31497258	-0.3272846	-0.2990083305388715	-0.29666860624618596	-0.301348054831557
ni9-D2	74.0	-0.2728865	-0.28496614	-0.29467657	-0.2946556	-0.30354595	-0.31494707	-0.32686913	-0.29764836604511136	-0.295317389266665	-0.2999793428235577
ni9-D2	74.5	-0.2699006	-0.28164372	-0.29219994	-0.2935092	-0.30190846	-0.31290346	-0.3250927	-0.2962789802328034	-0.29396177570936666	-0.29859618475624017
ni9-D2	75.0	-0.26774287	-0.2791725	-0.29017502	-0.2921496	-0.29995647	-0.31323043	-0.32449389	-0.2948896715474413	-0.2925899891339697	-0.29718935396091284
ni9-D2	75.5	-0.26663804	-0.27864787	-0.28928697	-0.29015407	-0.2996068	-0.31157073	-0.3243656	-0.29346784017283817	-0.2911861861566124	-0.29574949418906393
ni9-D2	76.0	-0.26543462	-0.27822325	-0.28745362	-0.28945032	-0.29745546	-0.3099932	-0.32424584	-0.2920147403954013	-0.28975132318587193	-0.2942781576049307
ni9-D2	76.5	-0.2616143	-0.27686268	-0.28545502	-0.28908595	-0.2957523	-0.30919653	-0.32311314	-0.2905316265015381	-0.2882863749373487	-0.29277687806572744
ni9-D2	77.0	-0.2612966	-0.27575666	-0.28230688	-0.28919065	-0.29479	-0.30776942	-0.32153726	-0.28901975277765557	-0.28679234866635844	-0.2912471568889527
ni9-D2	77.5	-0.2589754	-0.27507505	-0.2804056	-0.2878009	-0.29359314	-0.30484274	-0.32157993	-0.28748037351016126	-0.28527027656966	-0.28969047045066254
ni9-D2	78.0	-0.25560358	-0.27167913	-0.2795515	-0.28599417	-0.29034263	-0.30304778	-0.3211019	-0.2859147429854624	-0.2837211850237242	-0.2881083009472006
ni9-D2	78.5	-0.25374922	-0.26873654	-0.27749082	-0.28380093	-0.28871334	-0.30219954	-0.31971982	-0.2843241154899663	-0.2821460394556778	-0.28650219152425477
ni9-D2	79.0	-0.25094426	-0.26453358	-0.27572754	-0.2806765	-0.28712317	-0.30152884	-0.31778094	-0.2827097453100802	-0.2805456640199187	-0.2848738266002417
ni9-D2	79.5	-0.2477784	-0.2619114	-0.27328086	-0.27721626	-0.28472802	-0.30009976	-0.31691664	-0.2810728867322116	-0.2789206360749591	-0.2832251373894641
ni9-D2	80.0	-0.24658631	-0.2591361	-0.27066737	-0.2746762	-0.28173962	-0.2994804	-0.31618896	-0.2794112627754678	-0.2772661183123241	-0.2815564072386115
ni9-D2	80.5	-0.24235198	-0.25692445	-0.26644364	-0.27442694	-0.2794682	-0.29603815	-0.31493434	-0.27772186220661915	-0.27557628787588245	-0.27986743653735585
ni9-D2	81.0	-0.23843618	-0.2558298	-0.2644716	-0.2720193	-0.27763647	-0.2957607	-0.31370616	-0.27600483793356745	-0.2738499573433361	-0.2781597185237988
ni9-D2	81.5	-0.2369966	-0.25140804	-0.26384363	-0.26958156	-0.2751623	-0.29482782	-0.3132262	-0.27426034286421413	-0.2720859406180698	-0.2764347451103585
ni9-D2	82.0	-0.23330218	-0.24902447	-0.26251397	-0.2690306	-0.2751374	-0.29268238	-0.3109514	-0.2724885299064608	-0.27028310219937035	-0.2746939576135512
ni9-D2	82.5	-0.229094	-0.24754484	-0.2583739	-0.2671883	-0.2745391	-0.2930223	-0.3096372	-0.27068955196820904	-0.2684404069052439	-0.2729386970311742
ni9-D2	83.0	-0.22563586	-0.24221303	-0.25601497	-0.26561654	-0.27274957	-0.29086232	-0.30736732	-0.26886356195736044	-0.2665569636718234	-0.2711701602428975
ni9-D2	83.5	-0.22187121	-0.23980731	-0.25589153	-0.26565376	-0.27206492	-0.29088327	-0.30373177	-0.2670107127818167	-0.2646320572592173	-0.2693893683044161
ni9-D2	84.0	-0.21979906	-0.2368417	-0.25518814	-0.26303002	-0.26965198	-0.28895617	-0.30070665	-0.2651311573494792	-0.26266516355465314	-0.2675971511443052
ni9-D2	84.5	-0.2176843	-0.23182535	-0.25393006	-0.26104498	-0.269797	-0.28914878	-0.29983428	-0.26322504856824963	-0.26065594720565244	-0.2657941499308468
ni9-D2	85.0	-0.2155028	-0.23012193	-0.25006616	-0.26158127	-0.26995447	-0.28816918	-0.29892027	-0.26129253934602964	-0.2586042435583763	-0.263980835133683
ni9-D2	85.5	-0.21284734	-0.22499919	-0.24735637	-0.25952762	-0.26884836	-0.28930792	-0.2980404	-0.2593348572918278	-0.25651106631280357	-0.26215864827085206
ni9-D2	86.0	-0.2108194	-0.22317536	-0.24600896	-0.25997692	-0.26765183	-0.28709808	-0.29737553	-0.2573528225471393	-0.2543770514390301	-0.2603285936552485
ni9-D2	86.5	-0.20942946	-0.22032097	-0.24475242	-0.2583327	-0.26680353	-0.28752893	-0.29681605	-0.2553459768185948	-0.25220176090349916	-0.2584901927336904
ni9-D2	87.0	-0.20554987	-0.21954826	-0.24162462	-0.25571463	-0.26695246	-0.28750384	-0.29574388	-0.2533138618128252	-0.2499849752446698	-0.25664274838098067
ni9-D2	87.5	-0.2026723	-0.21795106	-0.23930936	-0.2546988	-0.2669897	-0.28568906	-0.29261947	-0.25125601923646174	-0.24772665573280278	-0.2547853827401207
ni9-D2	88.0	-0.19840224	-0.21614088	-0.23886047	-0.25162974	-0.26591837	-0.28515416	-0.2919147	-0.24917199079613503	-0.24542690330729605	-0.252917078284974
ni9-D2	88.5	-0.19566898	-0.21307322	-0.23656859	-0.25224563	-0.26552558	-0.28278667	-0.2913989	-0.24706131819847607	-0.2430859193544204	-0.2510367170425318
ni9-D2	89.0	-0.19260252	-0.21342015	-0.23371327	-0.25176522	-0.26684904	-0.28201905	-0.29127732	-0.24492354315011577	-0.24070397127316226	-0.2491431150270693
ni9-D2	89.5	-0.19033898	-0.21260938	-0.23354638	-0.25180626	-0.2657902	-0.28198987	-0.29060665	-0.2427582073576851	-0.23828136404454453	-0.24723505067082568
ni9-D2	90.0	-0.18846485	-0.21146025	-0.2334487	-0.2509196	-0.265968	-0.28259057	-0.28925765	-0.2405648525278149	-0.23581841783564064	-0.24531128721998915
ni10-TSPO	5.0	0.22486134	0.2915205	0.3709038	0.41832376	0.46383712	0.504966	0.5216168	0.3834193265990035	0.4091643486518286	0.35767430454617843
ni10-TSPO	5.5	0.22613476	0.2876168	0.36443835	0.40991783	0.4598897	0.49996322	0.51367575	0.3805993755298641	0.40488211347922975	0.3563166375804985
ni10-TSPO	6.0	0.2202724	0.28269905	0.35794953	0.4045523	0.45078543	0.4918595	0.50568545	0.3778406421431831	0.4007279202942462	0.35495336399211996
ni10-TSPO	6.5	0.21671449	0.2804431	0.35196394	0.39592502	0.43842888	0.4858946	0.49749985	0.3751466995052114	0.39670956459165907	0.35358383441876373
ni10-TSPO	7.0	0.21288364	0.27679613	0.3489759	0.39265382	0.43321332	0.47889328	0.4941736	0.3725211206822005	0.3928347594959585	0.35220748186844253
ni10-TSPO	7.5	0.21111764	0.27182016	0.3442603	0.38871118	0.429043	0.4739737	0.4896037	0.36996747874040153	0.38911101428381634	0.35082394319698673
ni10-TSPO	8.0	0.20712672	0.26903474	0.33797547	0.3794658	0.4244181	0.46847945	0.48342875	0.36748934674606576	0.3855454801739241	0.3494332133182074
ni10-TSPO	8.5	0.20489448	0.26695246	0.33360773	0.37623835	0.41881296	0.46099722	0.4763612	0.36509029776544444	0.3821447635535113	0.3480358319773776
ni10-TSPO	9.0	0.2032588	0.2639758	0.32908067	0.37255898	0.41232234	0.45628572	0.47445747	0.3627739048647888	0.378914713233804	0.34663309649577356
ni10-TSPO	9.5	0.2030981	0.26161015	0.32593143	0.36880997	0.40684265	0.4536712	0.4689466	0.36054374111035015	0.37586019772301765	0.34522728449768264
ni10-TSPO	10.0	0.20206988	0.25910726	0.32286108	0.36848846	0.40307888	0.45053667	0.4671457	0.35840337956837975	0.3729848999781648	0.3438218591585947
ni10-TSPO	10.5	0.2003919	0.25326023	0.3203766	0.36514112	0.3997584	0.44615194	0.46656507	0.3563486484322485	0.37028364923296714	0.34241364763152987
ni10-TSPO	11.0	0.19709937	0.2510961	0.3171891	0.36216107	0.397305	0.44281334	0.4632866	0.35437169520270123	0.36774743272935484	0.3409959576760476
ni10-TSPO	11.5	0.196907	0.2513793	0.31504488	0.3601238	0.3942682	0.43928406	0.4615135	0.35247057190705017	0.36537258001565504	0.3395685637984453
ni10-TSPO	12.0	0.19544467	0.24984056	0.314488	0.35761732	0.39061168	0.43608955	0.45826346	0.3506433305726071	0.36315449475781497	0.33813216638739924
ni10-TSPO	12.5	0.1938791	0.24613588	0.3140333	0.35761294	0.39049086	0.43455565	0.45618197	0.34888802322668416	0.36108755677162263	0.3366884896817457
ni10-TSPO	13.0	0.1928906	0.24218442	0.31335783	0.35669976	0.38824207	0.43326423	0.45641777	0.3472027018965936	0.3591651091848616	0.33524029460832555
ni10-TSPO	13.5	0.19070278	0.24068105	0.31164286	0.35323146	0.38474885	0.43292654	0.4559368	0.34558541860964714	0.35737954144272777	0.3337912957765665
ni10-TSPO	14.0	0.18840493	0.23749402	0.31138828	0.3522644	0.38353744	0.43165532	0.45606408	0.34403422539315703	0.35572246128275614	0.3323459895035579
ni10-TSPO	14.5	0.18852876	0.23581061	0.3099042	0.35128057	0.38035822	0.43019617	0.45366648	0.3425471742744353	0.3541849323061355	0.3309094162427351
ni10-TSPO	15.0	0.18899219	0.23498772	0.30673265	0.34894115	0.37948355	0.42935655	0.45254704	0.34112231728079395	0.3527577436780401	0.3294868908835478
ni10-TSPO	15.5	0.1888923	0.23416515	0.30619547	0.34845895	0.3784276	0.42666626	0.45309722	0.339757706439545	0.35143167737303943	0.3280837355060506
ni10-TSPO	16.0	0.18687944	0.23277724	0.3035122	0.34546924	0.37690273	0.42707127	0.45171523	0.338474632506556	0.3502129857827286	0.32673627923038345
ni10-TSPO	16.5	0.18721081	0.2326918	0.3042766	0.34657937	0.377111	0.42584744	0.45049912	0.33729056309561295	0.34910524853345176	0.32547587765777414
ni10-TSPO	17.0	0.18766204	0.23074785	0.30202657	0.34556028	0.3783655	0.42494184	0.4511939	0.3361978155209058	0.3480967758989348	0.32429885514287676
ni10-TSPO	17.5	0.1859893	0.2293296	0.29993963	0.3455256	0.3787913	0.4264316	0.44989386	0.3351887070966241	0.34717724956041984	0.3232001646328283
ni10-TSPO	18.0	0.18428169	0.22866347	0.29951832	0.3440394	0.37817037	0.42716333	0.45001584	0.3342555551369576	0.346337193900339	0.3221739163735762
ni10-TSPO	18.5	0.1864523	0.22757939	0.29898766	0.34425163	0.3783655	0.4273291	0.4508136	0.3333906769560964	0.3455675561911858	0.32121379772100705
ni10-TSPO	19.0	0.18644032	0.22759563	0.29978794	0.34284458	0.3779531	0.42504755	0.4505132	0.3325863898682301	0.34485939737440846	0.3203133823620517
ni10-TSPO	19.5	0.18711899	0.22747791	0.29859605	0.34263256	0.37970993	0.42527735	0.4518515	0.3318350111875485	0.34420369050669425	0.31946633186840273
ni10-TSPO	20.0	0.18691537	0.2261023	0.29702637	0.34329903	0.37962115	0.42355943	0.45112815	0.33112885822824145	0.3435912218442523	0.3186664946122306
ni10-TSPO	20.5	0.18705511	0.22478026	0.29720303	0.34325576	0.37937704	0.42380273	0.4516119	0.33046024830449855	0.3430125887130859	0.3179079078959112
ni10-TSPO	21.0	0.1870591	0.22510056	0.29761955	0.34395713	0.38036266	0.42233902	0.45173404	0.32982149873050987	0.3424582883983798	0.31718470906263996
ni10-TSPO	21.5	0.18615693	0.22407494	0.2999017	0.34368867	0.38093126	0.42228398	0.45239192	0.32930530851006584	0.34200497166520527	0.3166056453549264
ni10-TSPO	22.0	0.18495184	0.22396956	0.30047062	0.3440784	0.38106012	0.42298576	0.45248124	0.3289861026010588	0.3417242997986568	0.3162479054034608
ni10-TSPO	22.5	0.18644431	0.22358459	0.30057597	0.34484515	0.38184687	0.4234263	0.45364764	0.32882878724883097	0.3416019443661861	0.3160556301314758
ni10-TSPO	23.0	0.1851194	0.22413574	0.29959416	0.34614128	0.3817713	0.42302248	0.45477754	0.3287982686987249	0.3416217817591669	0.3159747556382829
ni10-TSPO	23.5	0.18415806	0.2245573	0.29798988	0.34752104	0.38179797	0.42315096	0.4545703	0.32885945319608284	0.34176070247355705	0.3159582039186086
ni10-TSPO	24.0	0.18486407	0.22477216	0.29842344	0.34749934	0.38256735	0.42431244	0.45487174	0.3289772469862471	0.3419853405012168	0.31596915347127735
ni10-TSPO	24.5	0.18392275	0.2247235	0.2977374	0.34739515	0.38254955	0.4241425	0.45492825	0.3291165563145601	0.3422509771757176	0.3159821354534026
ni10-TSPO	25.0	0.1850476	0.2233901	0.29805723	0.34641454	0.38046038	0.42323357	0.4543113	0.32924228742636413	0.34250260082734235	0.3159819740253859
ni10-TSPO	25.5	0.18429366	0.22403441	0.29846555	0.34513983	0.3809757	0.42290777	0.45407593	0.3293193465670015	0.3426777327386418	0.3159609603953612
ni10-TSPO	26.0	0.183843	0.22576159	0.2988992	0.34480613	0.38037598	0.42316014	0.45359588	0.32931263998181476	0.3427104851909555	0.31591479477267403
ni10-TSPO	26.5	0.18497577	0.22744544	0.29906765	0.34614998	0.38014948	0.42537388	0.45382178	0.3293012063781588	0.34265400890460596	0.31594840385171163
ni10-TSPO	27.0	0.1841102	0.22749008	0.29852027	0.34641454	0.37961227	0.42618778	0.45445257	0.3293777053112225	0.34262183019559	0.316133580426855
ni10-TSPO	27.5	0.18422985	0.22817211	0.298495	0.3476035	0.3795945	0.42493725	0.45431602	0.32952747429809903	0.34264106389068116	0.3164138847055169
ni10-TSPO	28.0	0.1825313	0.22833453	0.2987813	0.34857187	0.38010508	0.42438594	0.45345473	0.32973585085588136	0.3427363599505011	0.3167353417612616
ni10-TSPO	28.5	0.18315718	0.22933774	0.2988571	0.3482548	0.3811579	0.42425734	0.45521563	0.32998817250166246	0.3429237175518756	0.3170526274514493
ni10-TSPO	29.0	0.18212476	0.22793257	0.30007446	0.34946263	0.38128677	0.423766	0.45493296	0.3302697767525354	0.34320532180274854	0.3173342317023222
ni10-TSPO	29.5	0.18208092	0.22826144	0.30120414	0.35020608	0.3814379	0.42429405	0.4545703	0.3305660011255932	0.34356651022021295	0.31756549203097345
ni10-TSPO	30.0	0.18291	0.22782701	0.30160898	0.34987125	0.38153568	0.42359155	0.4526552	0.330862183137929	0.34397577273051105	0.3177485935453469
ni10-TSPO	30.5	0.182336	0.22770523	0.30154994	0.3497191	0.38174906	0.4230133	0.45299846	0.3311436603066357	0.3443877851910032	0.31789953542226823
ni10-TSPO	31.0	0.1830256	0.22702335	0.30242318	0.34971476	0.38189578	0.4227839	0.45294672	0.3313957701488064	0.34474857267525355	0.31804296762235923
ni10-TSPO	31.5	0.18274656	0.22604552	0.3027059	0.34954086	0.38209587	0.42337582	0.45321012	0.33160385018153404	0.34500169539067477	0.3182060049723933
ni10-TSPO	32.0	0.18325286	0.22703958	0.30268902	0.34930617	0.38249618	0.42481318	0.45497066	0.3317929038790415	0.34514570640548864	0.3184401013525943
ni10-TSPO	32.5	0.18171829	0.2283589	0.30313644	0.34891942	0.38402277	0.4252084	0.4554984	0.3319973471204453	0.3452414720048128	0.3187532222360778
ni10-TSPO	33.0	0.18173024	0.22872844	0.30406117	0.34858492	0.38413855	0.42555776	0.45428306	0.33221663603017976	0.3453302256227619	0.3191030464375976
ni10-TSPO	33.5	0.18128796	0.22851726	0.302305	0.34833732	0.38345286	0.42670307	0.45422658	0.33245022673267877	0.3454507358272985	0.319449717638059
ni10-TSPO	34.0	0.18272263	0.22840357	0.30190846	0.34904107	0.38285652	0.42714033	0.45506957	0.33269757535237615	0.3456331204025893	0.319762030302163
ni10-TSPO	34.5	0.18160273	0.22908588	0.30157524	0.34905848	0.38291436	0.42771128	0.45543712	0.3329581380137063	0.34589368306391943	0.3200225929634931
ni10-TSPO	35.0	0.18157086	0.229159	0.30079517	0.34940612	0.38380012	0.4285544	0.4558802	0.33323137084110294	0.3462318799357227	0.3202308617464832
ni10-TSPO	35.5	0.1810051	0.22887872	0.30057597	0.35007125	0.3843791	0.42831936	0.4565357	0.33351672995900017	0.3466303195515823	0.32040314036641804
ni10-TSPO	36.0	0.18131585	0.22944742	0.30081627	0.35131973	0.3843479	0.42842075	0.4574795	0.33381367149183216	0.34705779637619966	0.3205695466074647
ni10-TSPO	36.5	0.18224831	0.23028855	0.30308157	0.35218164	0.38428107	0.42926893	0.45684236	0.33412165156403273	0.3474744540904799	0.32076884903758557
ni10-TSPO	37.0	0.18161468	0.23032919	0.30387112	0.35287416	0.38435236	0.43076855	0.4568518	0.33444012630003606	0.3478379715091768	0.32104228109089533
ni10-TSPO	37.5	0.18191753	0.22999188	0.30415833	0.35406834	0.38658133	0.43216366	0.45686597	0.3347685255334791	0.34812132805992624	0.3214157230070319
ni10-TSPO	38.0	0.18128796	0.23077224	0.30428925	0.35441282	0.38734895	0.43205273	0.45712548	0.3351070859817283	0.3483512108660958	0.3218629610973608
ni10-TSPO	38.5	0.18127601	0.23145935	0.30435684	0.35531145	0.3873177	0.4319834	0.45858476	0.33545647409481233	0.34857006368739446	0.3223428845022302
ni10-TSPO	39.0	0.18222041	0.23104869	0.3044667	0.35640717	0.38718823	0.43305606	0.4582871	0.3358173563227596	0.34881786541737936	0.32281684722813986
ni10-TSPO	39.5	0.18202513	0.23127636	0.30421746	0.35627177	0.3870231	0.4335511	0.4588305	0.3361903991155985	0.34912594416581166	0.32325485406538534
ni10-TSPO	40.0	0.18171032	0.23250465	0.3056289	0.357661	0.38696507	0.4351347	0.4586698	0.3365762689233577	0.34951181397357084	0.3236407238731445
ni10-TSPO	40.5	0.18184182	0.23271213	0.30548516	0.35800198	0.3871838	0.4349679	0.45825875	0.3369756321960654	0.34997614129068516	0.32397512310144566
ni10-TSPO	41.0	0.1816346	0.2328342	0.30579376	0.35769853	0.38721502	0.43684563	0.4583863	0.3373891553837503	0.35050274497633244	0.3242755657911682
ni10-TSPO	41.5	0.1819494	0.2325738	0.30634773	0.357425	0.3881795	0.43744433	0.45958698	0.3378175049364408	0.3510616298208083	0.3245733800520733
ni10-TSPO	42.0	0.18235593	0.23451124	0.30620393	0.35786647	0.3894353	0.43835455	0.45892975	0.3382613473041653	0.35161414983061245	0.32490854477771813
ni10-TSPO	42.5	0.18286614	0.23462525	0.30634773	0.3590778	0.38990483	0.43997234	0.45902902	0.3387213489369524	0.3521191941460931	0.32532350372781166
ni10-TSPO	43.0	0.18351601	0.23494291	0.30674112	0.3604785	0.39073253	0.44061446	0.460254	0.33919695393907495	0.35254946477052485	0.32584444310762506
ni10-TSPO	43.5	0.1834841	0.23399822	0.3068511	0.36060548	0.39064303	0.44180658	0.46058533	0.339687003926902	0.3529336504513004	0.3264403574025036
ni10-TSPO	44.0	0.18299371	0.23379467	0.30716842	0.36243293	0.39130548	0.44161558	0.4608031	0.3401912616186059	0.35331838462639154	0.3270641386108203
ni10-TSPO	44.5	0.18354392	0.23390052	0.30768052	0.36144224	0.39047298	0.44214207	0.46158454	0.34070948973235937	0.3537453737340785	0.32767360573064025
ni10-TSPO	45.0	0.18551442	0.23598988	0.30873057	0.3618104	0.39088917	0.4440123	0.46218166	0.3412414509863346	0.354243451696405	0.3282394502762643
ni10-TSPO	45.5	0.18682355	0.23756334	0.30823934	0.36115742	0.39248353	0.44418034	0.46434042	0.34178690809870443	0.3548227921004236	0.32875102409698526
ni10-TSPO	46.0	0.18760215	0.23843618	0.30880257	0.36024642	0.39445668	0.4455676	0.46417895	0.3423456237876411	0.3554727467954268	0.3292185007798554
ni10-TSPO	46.5	0.1871709	0.23933792	0.3094677	0.36061862	0.3945285	0.44657287	0.46373743	0.3429173607713172	0.35616400729571557	0.3296707142469188
ni10-TSPO	47.0	0.18614097	0.2394522	0.30917957	0.3607544	0.39490107	0.44712025	0.46447814	0.34350188176790514	0.35685439259935503	0.33014937093645524
ni10-TSPO	47.5	0.18753426	0.23953791	0.3088661	0.3615518	0.39549828	0.44760704	0.465514	0.3440989494955775	0.35749679470471823	0.3307011042864368
ni10-TSPO	48.0	0.18862064	0.23975424	0.31027722	0.36234084	0.39687333	0.44765854	0.4668363	0.34470669504511003	0.3580594975715572	0.3313538925186629
ni10-TSPO	48.5	0.18971147	0.23914203	0.31076905	0.36387637	0.39761537	0.44772878	0.46857476	0.34532403645995857	0.35856816134432606	0.3320799115755911
ni10-TSPO	49.0	0.19055086	0.23932976	0.3114604	0.36365253	0.39888456	0.44820645	0.46930426	0.34595191688731625	0.3590655064798984	0.3328383272947341
ni10-TSPO	49.5	0.19035898	0.23888496	0.31151557	0.3657168	0.40052912	0.44855312	0.4702538	0.3465912794743756	0.3595917885689954	0.3335907703797559
ni10-TSPO	50.0	0.19131854	0.24100779	0.31191865	0.36661807	0.4007275	0.44914362	0.4715386	0.34724306736832955	0.3601786124185427	0.3343075223181164
ni10-TSPO	50.5	0.19049889	0.24103229	0.31207567	0.36746714	0.40288916	0.4504381	0.4716772	0.34790822371637103	0.3608437687665842	0.3349726786661579
ni10-TSPO	51.0	0.19144252	0.24186976	0.31415653	0.36756837	0.40407303	0.45078543	0.47119457	0.34858769166569276	0.3615882007603125	0.335587182571073
ni10-TSPO	51.5	0.19137853	0.24246234	0.314437	0.36838275	0.40387416	0.45195487	0.47164375	0.34928241436348756	0.3623960039560697	0.33616882477090543
ni10-TSPO	52.0	0.19079474	0.2426667	0.31546584	0.36935186	0.40457946	0.45210993	0.47350442	0.34999333495694845	0.36323745984131595	0.33674921007258096
ni10-TSPO	52.5	0.19161448	0.24289154	0.31564444	0.3708023	0.4060727	0.45260346	0.4740982	0.35072139659326795	0.3640741991197151	0.3373685940668208
ni10-TSPO	53.0	0.19173847	0.24362752	0.31572953	0.37170246	0.40769914	0.45409006	0.47431377	0.3514675424196392	0.3648653876287799	0.33806969721049845
ni10-TSPO	53.5	0.19307867	0.24530488	0.31630382	0.37201145	0.40960908	0.45628572	0.475162	0.3522214825292905	0.36557428505573764	0.3388686800028433
ni10-TSPO	54.0	0.19360693	0.24650851	0.31699327	0.3727489	0.41158095	0.45878795	0.4762892	0.3529748313077977	0.3662189561921652	0.33973070642343023
ni10-TSPO	54.5	0.19420335	0.24586976	0.31718057	0.37460974	0.41346025	0.4587218	0.4777971	0.35373138834087475	0.3668449779334569	0.3406177987482926
ni10-TSPO	55.0	0.19414331	0.24601305	0.3181515	0.37485746	0.41331	0.45929852	0.47757128	0.3544949532142352	0.36749546230885494	0.34149444411961544
ni10-TSPO	55.5	0.19324273	0.24590251	0.31978804	0.3757425	0.41484988	0.4608836	0.478547	0.35526932551359286	0.368204870563806	0.3423337804633797
ni10-TSPO	56.0	0.19222645	0.24713926	0.3201548	0.37649965	0.4159718	0.4625704	0.47905684	0.35605830482466166	0.3689938498748748	0.3431227597744485
ni10-TSPO	56.5	0.19322272	0.24750796	0.3202529	0.37685844	0.41776618	0.4626273	0.48155642	0.3568656907331553	0.3698661998277751	0.3438651816385356
ni10-TSPO	57.0	0.19348286	0.24702457	0.32114884	0.37773144	0.41774336	0.4632439	0.48353016	0.3576952828247875	0.37080887241736965	0.3445816932322054
ni10-TSPO	57.5	0.1964582	0.24783166	0.32353193	0.37789547	0.4176063	0.4664128	0.4838007	0.35855088068527224	0.37179500556963974	0.34530675580090475
ni10-TSPO	58.0	0.19603351	0.24804886	0.32462218	0.37998962	0.4189913	0.46737424	0.4834867	0.35943628390032295	0.3727890864267701	0.3460834813738758
ni10-TSPO	58.5	0.19661047	0.24836855	0.32477614	0.38203362	0.41910565	0.46746948	0.4831728	0.36035529205565375	0.3737531372647945	0.34695744684651303
ni10-TSPO	59.0	0.19580919	0.24942222	0.3253922	0.38225597	0.41994753	0.46850803	0.48407128	0.36128381185472414	0.3746366143811713	0.347931009328277
ni10-TSPO	59.5	0.19737592	0.25021386	0.32698905	0.38437462	0.42146346	0.46879405	0.48492694	0.36220033101787896	0.37544445590224645	0.34895620613351147
ni10-TSPO	60.0	0.19873908	0.25060365	0.32743028	0.38522568	0.42215103	0.47048298	0.4870666	0.36311252065615984	0.37622611024874203	0.34999893106357766
ni10-TSPO	60.5	0.19859472	0.25081292	0.32932514	0.38692492	0.4236604	0.4710847	0.48734283	0.3640280518806081	0.37702856097522786	0.35102754278598836
ni10-TSPO	61.0	0.19784091	0.25112894	0.33024767	0.38816166	0.42659265	0.47300667	0.48819134	0.3649545958022653	0.37789014085247846	0.35201905075205214
ni10-TSPO	61.5	0.1970633	0.25139573	0.33076283	0.38885865	0.42911217	0.47350922	0.4903276	0.3658998235321729	0.37883536858238603	0.3529642784819597
ni10-TSPO	62.0	0.19826591	0.25256598	0.33393896	0.39030743	0.43027002	0.4748025	0.49204445	0.3668714061813725	0.37987191527599223	0.35387089708675273
ni10-TSPO	62.5	0.19884737	0.25202388	0.3361347	0.39219674	0.43245488	0.47521955	0.49363726	0.3678770148609055	0.38099060445348765	0.3547634252683234
ni10-TSPO	63.0	0.19973786	0.2546289	0.33616054	0.39238495	0.43372232	0.47530586	0.49435893	0.36892432068181347	0.38216844556618096	0.355680195797446
ni10-TSPO	63.5	0.20111434	0.25568995	0.33736306	0.3927524	0.43532467	0.47662038	0.49696678	0.37002099475513783	0.383373797281585	0.3566681922286907
ni10-TSPO	64.0	0.19972181	0.2561137	0.33817822	0.3942817	0.43652552	0.4799231	0.49878716	0.3711747081919201	0.38457255340106083	0.3577768629827794
ni10-TSPO	64.5	0.2002033	0.25629476	0.33886	0.39448813	0.43768576	0.48106474	0.5009099	0.3723622149430592	0.3857147257745091	0.3590097041116093
ni10-TSPO	65.0	0.20054841	0.25722906	0.33950323	0.39439386	0.43705446	0.48214963	0.5014695	0.3735583274784774	0.3868049740028758	0.360311680954079
ni10-TSPO	65.5	0.20161214	0.25862107	0.34051827	0.3952019	0.43929335	0.48396015	0.50333685	0.374767804687751	0.38789492769553663	0.3616406816799654
ni10-TSPO	66.0	0.2048342	0.2596966	0.34173718	0.39665306	0.43944213	0.48526552	0.5044539	0.37599540546045696	0.3890312894621761	0.36295952145873783
ni10-TSPO	66.5	0.20706233	0.25996044	0.34317783	0.39861444	0.44024217	0.4863836	0.5062968	0.3772458886861716	0.39024788939624194	0.36424388797610124
ni10-TSPO	67.0	0.2066238	0.25999343	0.34331203	0.4002316	0.4406424	0.4879149	0.50753546	0.3785240132544716	0.3915598972561908	0.3654881292527524
ni10-TSPO	67.5	0.20759353	0.2614575	0.34418666	0.4001685	0.44326574	0.48805067	0.5095865	0.3798345380549334	0.39296166106271907	0.3667074150471477
ni10-TSPO	68.0	0.20831807	0.2625924	0.34469348	0.40019554	0.44511902	0.48993886	0.51102215	0.3811822219771337	0.3944288685015321	0.3679355754527353
ni10-TSPO	68.5	0.20863211	0.2649014	0.34691346	0.4024105	0.4461847	0.48972028	0.512301	0.3825718239106489	0.3959243347420988	0.36921931307919903
ni10-TSPO	69.0	0.2083704	0.26829347	0.35113695	0.40236536	0.44720918	0.4924096	0.512554	0.3840081027450558	0.39740594795419654	0.3706102575359151
ni10-TSPO	69.5	0.20999742	0.2716667	0.3515852	0.4057015	0.4477756	0.49362263	0.5143713	0.38550112559609684	0.3988641045274007	0.372138146664793
ni10-TSPO	70.0	0.21088791	0.2730733	0.353506	0.40719604	0.44916704	0.49392977	0.5145452	0.38705242896607345	0.40032703560926464	0.37377782232288226
ni10-TSPO	70.5	0.2123271	0.27448094	0.3562325	0.40902355	0.45124555	0.49581835	0.51539546	0.3886539758244004	0.4018115102506405	0.37549644139816035
ni10-TSPO	71.0	0.21271828	0.2752413	0.35676092	0.41070825	0.45297495	0.4971379	0.5168938	0.39029772914049243	0.4033322685672997	0.37726318971368517
ni10-TSPO	71.5	0.21390432	0.27697915	0.3595898	0.41163552	0.453069	0.49950737	0.5202816	0.39197565188376415	0.4048991461196508	0.37905215764787753
ni10-TSPO	72.0	0.21423523	0.27905592	0.3609559	0.4160174	0.4549094	0.50346965	0.5209615	0.3936797070236304	0.4065148704961273	0.38084454355113356
ni10-TSPO	72.5	0.2147115	0.28052646	0.3620208	0.41676596	0.45483875	0.505577	0.52353007	0.3954018575295058	0.4081738391365259	0.3826298759224857
ni10-TSPO	73.0	0.21502234	0.28231105	0.36631906	0.41763368	0.45635647	0.50713557	0.5252008	0.3971340663708051	0.4098621700512522	0.38440596269035804
ni10-TSPO	73.5	0.2182219	0.28341687	0.36727354	0.42035955	0.460983	0.5079108	0.5281524	0.39886829651694317	0.4115591386793845	0.38617745435450185
ni10-TSPO	74.0	0.2206285	0.28438553	0.36960745	0.42183468	0.46394157	0.50929964	0.5290894	0.4005965109373345	0.4132399059185543	0.3879531159561147
ni10-TSPO	74.5	0.22087942	0.288098	0.3715171	0.42572328	0.4655235	0.51039815	0.53305346	0.40231067260139397	0.4148793658260462	0.38974197937674177
ni10-TSPO	75.0	0.222669	0.28787205	0.37238675	0.4277205	0.46631768	0.51111627	0.53415704	0.40403009942230383	0.41650375139247303	0.39155644745213464
ni10-TSPO	75.5	0.22349949	0.28922835	0.3726385	0.4310733	0.46993402	0.5126879	0.5372209	0.4057780165283244	0.41815388110337054	0.39340215195327827
ni10-TSPO	76.0	0.22618344	0.29115576	0.37491938	0.4321729	0.4721122	0.51640075	0.53916335	0.4075522477114874	0.41982919446273076	0.39527530096024405
ni10-TSPO	76.5	0.22865534	0.2928754	0.3770268	0.43300056	0.47508052	0.5176064	0.5422883	0.4093506167638249	0.421529031675864	0.3971722018517858
ni10-TSPO	77.0	0.22974402	0.29435736	0.3787869	0.43508372	0.47667798	0.519023	0.5450235	0.4111709474773683	0.4232525564501926	0.39908933850454403
ni10-TSPO	77.5	0.23348533	0.2960928	0.38061583	0.4361823	0.48023608	0.5227934	0.54537684	0.41301106364414975	0.4249987972088609	0.4010233300794386
ni10-TSPO	78.0	0.23665826	0.29714835	0.38266966	0.43792722	0.48308107	0.524749	0.54613507	0.4148687890562009	0.4267668139446946	0.40297076416770716
ni10-TSPO	78.5	0.24030538	0.29862553	0.3835241	0.43987	0.48456913	0.5265423	0.54748386	0.41674194750555354	0.4285559972443902	0.4049278977667169
ni10-TSPO	79.0	0.24349256	0.3010144	0.38532373	0.44408232	0.48804098	0.52943724	0.5507429	0.4186283627842395	0.4303665039686475	0.40689022159983146
ni10-TSPO	79.5	0.2445683	0.3052569	0.39020452	0.44482473	0.49043936	0.53339255	0.5522733	0.4205258586842906	0.432199829617785	0.4088518877507962
ni10-TSPO	80.0	0.24811444	0.3079218	0.39367157	0.44753683	0.4928479	0.53380764	0.5538215	0.4224387574425021	0.4340741838397482	0.41080333104525596
ni10-TSPO	80.5	0.24799968	0.30847222	0.39688683	0.4501894	0.49816045	0.53641343	0.555843	0.42437252169092715	0.43601027972262735	0.41273476365922696
ni10-TSPO	81.0	0.24995542	0.31014156	0.39915925	0.45101547	0.5005223	0.53866976	0.558351	0.42632668581448513	0.43801492170408424	0.414638449924886
ni10-TSPO	81.5	0.25151888	0.31062913	0.40026766	0.45447612	0.5031549	0.5399679	0.55845475	0.42830078419809475	0.4400949070311754	0.41650666136501413
ni10-TSPO	82.0	0.25439045	0.31217328	0.40148073	0.45696977	0.505508	0.5437547	0.5591659	0.4302943512266752	0.4422567585149432	0.41833194393840717
ni10-TSPO	82.5	0.25700265	0.3121266	0.4034358	0.4599512	0.506573	0.546499	0.56018424	0.4323069212851455	0.444506454830084	0.42010738774020695
ni10-TSPO	83.0	0.25939986	0.31540203	0.40415442	0.4630494	0.5089485	0.5477559	0.562573	0.4343380287584246	0.44684919294363246	0.4218268645732167
ni10-TSPO	83.5	0.26224568	0.31850934	0.4068653	0.46494368	0.5111361	0.5515052	0.5665622	0.4363872080314316	0.4492892161400365	0.42348519992282674
ni10-TSPO	84.0	0.26402125	0.32115737	0.40896457	0.46444964	0.5150772	0.5539093	0.56910306	0.4384539934890855	0.4518297310157391	0.4250782559624319
ni10-TSPO	84.5	0.26649326	0.32283545	0.41154003	0.46496743	0.5153656	0.554886	0.5704416	0.4405379195163052	0.45447292031702385	0.4266029187155866
ni10-TSPO	85.0	0.2679126	0.32467777	0.40938663	0.4648629	0.51707315	0.5568734	0.5703418	0.44263852049801	0.4572200409077951	0.4280570000882249
ni10-TSPO	85.5	0.26881522	0.32665926	0.41094	0.46648893	0.5196721	0.5575419	0.57326657	0.4447534854015954	0.4600699420142629	0.429437028788928
ni10-TSPO	86.0	0.27029017	0.33160028	0.4114991	0.4679553	0.5206815	0.5588077	0.57456344	0.4468814586181326	0.4630222669871479	0.43074065024911734
ni10-TSPO	86.5	0.27260846	0.33362064	0.41429386	0.47060233	0.52272826	0.55948794	0.57587266	0.4490234076680531	0.46607787345611995	0.43196894187998625
ni10-TSPO	87.0	0.27527452	0.3334572	0.41443056	0.4732651	0.5228585	0.5615731	0.57631123	0.45118030007178883	0.4692364334996471	0.43312416664393055
ni10-TSPO	87.5	0.2770124	0.3353077	0.41691205	0.4748217	0.52272826	0.5621094	0.57990116	0.4533531033497715	0.4724966388931863	0.4342095678063567
ni10-TSPO	88.0	0.2789185	0.33554024	0.41963178	0.47749922	0.5203216	0.56243235	0.5822807	0.45554278502243295	0.47585642383619087	0.43522914620867503
ni10-TSPO	88.5	0.27997643	0.3376908	0.42037326	0.47744155	0.52054155	0.5653021	0.58273816	0.45775031261020493	0.47931317769665255	0.4361874475237573
ni10-TSPO	89.0	0.28149778	0.33981848	0.4239818	0.4789125	0.5222475	0.5656731	0.5830521	0.45997665363351925	0.48286393178458237	0.43708937548245613
ni10-TSPO	89.5	0.2831289	0.33858812	0.42402312	0.48000497	0.5242572	0.5664	0.58313197	0.46222277561280756	0.4865055135621732	0.4379400376634419
ni10-TSPO	90.0	0.28607777	0.3393694	0.42573708	0.4818795	0.5266931	0.5667767	0.5850501	0.4644896460685017	0.4902346681213266	0.43874462401567677
ce1-Ex7-In4-Ex5-Ex4-In1	5.0	0.68058115	0.73931974	0.78563106	0.8191723	0.8348102	0.851196	0.85122555	0.7939554583509045	0.8119818492831239	0.7759290674186852
ce1-Ex7-In4-Ex5-Ex4-In1	5.5	0.68633145	0.73584557	0.7823085	0.813845	0.8330918	0.8482815	0.8466964	0.791903402751142	0.8089059178890877	0.7749008876131963
ce1-Ex7-In4-Ex5-Ex4-In1	6.0	0.6832355	0.73159975	0.7814835	0.8111623	0.82575107	0.84500843	0.84694624	0.7898868370546297	0.8059122660668466	0.7738614080424128
ce1-Ex7-In4-Ex5-Ex4-In1	6.5	0.6834082	0.7269367	0.7793157	0.8131848	0.8233666	0.8425057	0.84176093	0.7879058777176795	0.8030039667723112	0.7728077886630478
ce1-Ex7-In4-Ex5-Ex4-In1	7.0	0.68417084	0.72909015	0.7790909	0.81369746	0.82229626	0.84118104	0.8399352	0.7859606411966038	0.8001840352865895	0.7717372471066181
ce1-Ex7-In4-Ex5-Ex4-In1	7.5	0.6815224	0.7240129	0.7774152	0.81260943	0.82334876	0.8385134	0.8342466	0.7840512439477146	0.7974553441587131	0.7706471437367162
ce1-Ex7-In4-Ex5-Ex4-In1	8.0	0.679066	0.7232031	0.7744548	0.80886257	0.82436365	0.8338386	0.82828295	0.7821778024273245	0.7948205152293193	0.7695350896253297
ce1-Ex7-In4-Ex5-Ex4-In1	8.5	0.67606443	0.72166085	0.7735182	0.80636114	0.819976	0.830989	0.8271912	0.7803404330917453	0.7922817888538437	0.7683990773296469
ce1-Ex7-In4-Ex5-Ex4-In1	9.0	0.674354	0.72215384	0.77158207	0.8069944	0.82184154	0.8310573	0.8306906	0.7785392523972893	0.7898408749410532	0.7672376298535254
ce1-Ex7-In4-Ex5-Ex4-In1	9.5	0.673197	0.72095317	0.76876974	0.80497813	0.8221932	0.8297891	0.82762414	0.776774376800269	0.7874987970019609	0.766049956598577
ce1-Ex7-In4-Ex5-Ex4-In1	10.0	0.67265	0.7178553	0.76729137	0.8022509	0.82153267	0.8309818	0.82545125	0.7750459227569962	0.7852557484372223	0.7648360970767701
ce1-Ex7-In4-Ex5-Ex4-In1	10.5	0.66886556	0.7119258	0.76443523	0.79978174	0.82061034	0.8306727	0.8257796	0.773353750824589	0.7831108903430218	0.7635966113061562
ce1-Ex7-In4-Ex5-Ex4-In1	11.0	0.6644016	0.71104485	0.7609601	0.7961463	0.81484693	0.827345	0.82523715	0.7716976000276725	0.7810631493430888	0.7623320507122562
ce1-Ex7-In4-Ex5-Ex4-In1	11.5	0.66460544	0.705412	0.755454	0.7946997	0.81301636	0.82379013	0.8233559	0.7700774045238203	0.779111253533511	0.7610435555141297
ce1-Ex7-In4-Ex5-Ex4-In1	12.0	0.6612276	0.7037992	0.7531696	0.7940698	0.81203794	0.8226623	0.820224	0.7684930984706058	0.7772532827173694	0.7597329142238421
ce1-Ex7-In4-Ex5-Ex4-In1	12.5	0.6608389	0.7014042	0.7497602	0.7936593	0.8124937	0.8209933	0.8201425	0.7669446160256024	0.7754865998087412	0.7584026322424635
ce1-Ex7-In4-Ex5-Ex4-In1	13.0	0.65904284	0.6993317	0.7469222	0.7906558	0.81205195	0.81980246	0.81946254	0.7654318913463836	0.7738078418437764	0.7570559408489907
ce1-Ex7-In4-Ex5-Ex4-In1	13.5	0.6564133	0.6981852	0.7471766	0.7871587	0.809243	0.82027006	0.82097554	0.7639548585905227	0.7722129781002085	0.7556967390808369
ce1-Ex7-In4-Ex5-Ex4-In1	14.0	0.6554848	0.69375384	0.7466165	0.78627086	0.8071267	0.8213268	0.8180268	0.7625134519155933	0.7706974305123717	0.7543294733188148
ce1-Ex7-In4-Ex5-Ex4-In1	14.5	0.65522546	0.6918296	0.7480014	0.7852995	0.8062359	0.8197635	0.816756	0.7611076054791688	0.7692562400161116	0.752958970942226
ce1-Ex7-In4-Ex5-Ex4-In1	15.0	0.6564335	0.68992186	0.7478338	0.7844374	0.80719286	0.8165515	0.8154733	0.7597372534388226	0.7678842553900914	0.7515902514875538
ce1-Ex7-In4-Ex5-Ex4-In1	15.5	0.65685487	0.6878059	0.7467838	0.7818403	0.8057006	0.81491727	0.8142737	0.7584023299521282	0.7665763203781898	0.7502283395260666
ce1-Ex7-In4-Ex5-Ex4-In1	16.0	0.6550958	0.6856713	0.74814	0.78169215	0.80290496	0.8126796	0.81469566	0.7571035254737581	0.7653225957321799	0.7488844552153364
ce1-Ex7-In4-Ex5-Ex4-In1	16.5	0.65232027	0.6855818	0.7450894	0.78123784	0.80278724	0.80992764	0.8140769	0.7558414138183847	0.7641139310454698	0.7475688965912995
ce1-Ex7-In4-Ex5-Ex4-In1	17.0	0.64993435	0.684791	0.7436454	0.7803703	0.8022751	0.8089952	0.81241655	0.7546157541835804	0.7629472798284692	0.7462842285386916
ce1-Ex7-In4-Ex5-Ex4-In1	17.5	0.6498886	0.68517584	0.74266505	0.77775675	0.80101705	0.809257	0.81254977	0.7534263057669182	0.7618205558365614	0.7450320556972749
ce1-Ex7-In4-Ex5-Ex4-In1	18.0	0.6455124	0.68283373	0.73933566	0.7768864	0.79996794	0.8076282	0.8083288	0.7522728277659708	0.7607322628755504	0.7438133926563912
ce1-Ex7-In4-Ex5-Ex4-In1	18.5	0.6459798	0.68300337	0.7394058	0.7773449	0.7979704	0.80886954	0.8080847	0.7511550793783114	0.7596812008543681	0.7426289579022547
ce1-Ex7-In4-Ex5-Ex4-In1	19.0	0.64649886	0.67938006	0.7379308	0.77707714	0.796589	0.8079279	0.80711627	0.7500728198015122	0.7586662492717409	0.7414793903312835
ce1-Ex7-In4-Ex5-Ex4-In1	19.5	0.64508796	0.6762298	0.73830646	0.7765185	0.7970389	0.80602384	0.8062255	0.7490258082331464	0.7576862260904196	0.7403653903758731
ce1-Ex7-In4-Ex5-Ex4-In1	20.0	0.643	0.6744159	0.7358773	0.77609396	0.79576206	0.8068169	0.8047074	0.7480138038707868	0.7567398184774445	0.739287789264129
ce1-Ex7-In4-Ex5-Ex4-In1	20.5	0.64185286	0.6741625	0.73172295	0.7758433	0.79512787	0.806382	0.8032789	0.7470365659120058	0.755825581312933	0.7382475505110787
ce1-Ex7-In4-Ex5-Ex4-In1	21.0	0.6398688	0.6734147	0.73406345	0.7758333	0.79361147	0.8038472	0.8026557	0.7460938535543766	0.754941999429484	0.7372457076792692
ce1-Ex7-In4-Ex5-Ex4-In1	21.5	0.63950646	0.67255884	0.7342979	0.7752923	0.7952136	0.80394083	0.8010032	0.7451899643595201	0.7540821335824602	0.73629779513658
ce1-Ex7-In4-Ex5-Ex4-In1	22.0	0.6377592	0.67236185	0.7334365	0.77550596	0.79465175	0.801435	0.7994233	0.7443282245332614	0.7532473748833542	0.7354090741831686
ce1-Ex7-In4-Ex5-Ex4-In1	22.5	0.6357533	0.67109895	0.7330252	0.7760204	0.7941657	0.80101705	0.7985657	0.7435069362394782	0.7524505651539789	0.7345633073249774
ce1-Ex7-In4-Ex5-Ex4-In1	23.0	0.6346774	0.67087597	0.73099685	0.7756496	0.79339945	0.7994784	0.79765403	0.7427244016420494	0.7517032892529296	0.7337455140311693
ce1-Ex7-In4-Ex5-Ex4-In1	23.5	0.63295645	0.6707527	0.7293011	0.77723444	0.79249746	0.7982043	0.797221	0.7419789229048532	0.7510122405890478	0.7329456052206587
ce1-Ex7-In4-Ex5-Ex4-In1	24.0	0.6309809	0.6705474	0.728703	0.7765921	0.79352254	0.79683626	0.7966714	0.741268802191768	0.7503769310759685	0.7321606733075676
ce1-Ex7-In4-Ex5-Ex4-In1	24.5	0.6279838	0.66941017	0.7285583	0.7762644	0.7933653	0.7950114	0.7974478	0.7405923416666716	0.7497889236166002	0.7313957597167431
ce1-Ex7-In4-Ex5-Ex4-In1	25.0	0.62767655	0.6674208	0.72796714	0.775319	0.7898047	0.7924531	0.79693925	0.7399478434934433	0.749232574062301	0.7306631129245856
ce1-Ex7-In4-Ex5-Ex4-In1	25.5	0.626761	0.66723377	0.7273324	0.7737914	0.79050595	0.79190016	0.7950251	0.7393336098359607	0.7486870099169336	0.7299802097549879
ce1-Ex7-In4-Ex5-Ex4-In1	26.0	0.6257683	0.6659959	0.7255252	0.7731053	0.7899068	0.79046845	0.7932559	0.7387479428581023	0.7481289717379292	0.7293669139782754
ce1-Ex7-In4-Ex5-Ex4-In1	26.5	0.62465984	0.66529024	0.7253121	0.77134955	0.7899544	0.7917023	0.79322857	0.738200155132451	0.7475496456043789	0.7288506646605231
ce1-Ex7-In4-Ex5-Ex4-In1	27.0	0.62303025	0.66418904	0.72517115	0.77140933	0.7896958	0.7911635	0.79413146	0.7376985755804876	0.7469719711219975	0.7284251800389776
ce1-Ex7-In4-Ex5-Ex4-In1	27.5	0.6223914	0.6641658	0.7257289	0.7707187	0.78898853	0.79181147	0.7930235	0.7372400308894373	0.746422027006416	0.7280580347724587
ce1-Ex7-In4-Ex5-Ex4-In1	28.0	0.62188345	0.66362154	0.7229375	0.7707453	0.78742325	0.791034	0.79152495	0.7368213477465254	0.7459241661001719	0.727718529392879
ce1-Ex7-In4-Ex5-Ex4-In1	28.5	0.62177527	0.66324925	0.7237752	0.7707386	0.78785753	0.79068303	0.7918831	0.736439352838977	0.7454966840588929	0.7273820216190611
ce1-Ex7-In4-Ex5-Ex4-In1	29.0	0.6222887	0.66082734	0.72419125	0.7699359	0.79025054	0.7912249	0.7916579	0.7360908728540173	0.7451482040739332	0.7270335416341014
ce1-Ex7-In4-Ex5-Ex4-In1	29.5	0.6224219	0.66063595	0.7260581	0.7685579	0.7893387	0.7892911	0.7915215	0.7357727344788717	0.7448755528325182	0.7266699161252252
ce1-Ex7-In4-Ex5-Ex4-In1	30.0	0.62262744	0.66079545	0.72511786	0.76999557	0.78971285	0.7889171	0.7896686	0.7354817644007653	0.7446637605177439	0.7262997682837867
ce1-Ex7-In4-Ex5-Ex4-In1	30.5	0.62161714	0.6606563	0.72518677	0.7700884	0.79000205	0.7890463	0.7893625	0.7352147893069235	0.7444881848484335	0.7259413937654136
ce1-Ex7-In4-Ex5-Ex4-In1	31.0	0.62128985	0.6604649	0.72568816	0.7688558	0.7888186	0.78718585	0.7894509	0.7349686358845711	0.7443181263564991	0.725619145412643
ce1-Ex7-In4-Ex5-Ex4-In1	31.5	0.6197964	0.6598825	0.7257822	0.7675921	0.7876166	0.7883634	0.7898455	0.7347401308209338	0.7441211597007608	0.7253591019411069
ce1-Ex7-In4-Ex5-Ex4-In1	32.0	0.620583	0.6591991	0.7254625	0.7675855	0.78643006	0.7894237	0.79062855	0.7345525312632678	0.7439020217351957	0.7252030407913399
ce1-Ex7-In4-Ex5-Ex4-In1	32.5	0.6201342	0.6593178	0.72644395	0.7684156	0.7863623	0.78917205	0.79124534	0.734426074201357	0.7436994697428669	0.725152678659847
ce1-Ex7-In4-Ex5-Ex4-In1	33.0	0.6197244	0.65871006	0.7286244	0.76941556	0.7860914	0.78924346	0.7909454	0.7343530560862171	0.7435350522031958	0.7251710599692385
ce1-Ex7-In4-Ex5-Ex4-In1	33.5	0.6191239	0.6582647	0.7296758	0.7689187	0.7857867	0.79095906	0.79095906	0.734325773368864	0.7434285917225104	0.7252229550152175
ce1-Ex7-In4-Ex5-Ex4-In1	34.0	0.61717564	0.65812016	0.729972	0.7696939	0.78511685	0.79050255	0.7898081	0.7343365225003132	0.7433938537202291	0.7252791912803973
ce1-Ex7-In4-Ex5-Ex4-In1	34.5	0.6162706	0.6584382	0.7293861	0.7689452	0.78542125	0.79190356	0.7895495	0.7343775999315811	0.7434349311514971	0.7253202687116652
ce1-Ex7-In4-Ex5-Ex4-In1	35.0	0.6167837	0.6580248	0.73114204	0.77065897	0.78429896	0.79281855	0.7894475	0.7344413021136834	0.7435441204673299	0.725338483760037
ce1-Ex7-In4-Ex5-Ex4-In1	35.5	0.61521775	0.65923095	0.731884	0.77037364	0.7827466	0.7922107	0.788788	0.7345199254976359	0.7437019216146145	0.7253379293806573
ce1-Ex7-In4-Ex5-Ex4-In1	36.0	0.61584324	0.6585886	0.7325413	0.7685579	0.7847179	0.79239845	0.78829205	0.7346057665344544	0.7438791620759644	0.7253323709929445
ce1-Ex7-In4-Ex5-Ex4-In1	36.5	0.61582947	0.6579814	0.73242754	0.77136946	0.78456247	0.79293466	0.78764033	0.7346911216751547	0.7440406121470827	0.7253416312032267
ce1-Ex7-In4-Ex5-Ex4-In1	37.0	0.61479914	0.65781957	0.73336375	0.77034044	0.7842111	0.7930338	0.78829205	0.7347682873707528	0.7441493162505798	0.7253872584909259
ce1-Ex7-In4-Ex5-Ex4-In1	37.5	0.6146587	0.6575711	0.73389244	0.7710407	0.78556335	0.7935123	0.787525	0.7348720467753334	0.7442215372472613	0.7255225563034055
ce1-Ex7-In4-Ex5-Ex4-In1	38.0	0.6146009	0.6568058	0.73501426	0.77065897	0.7861117	0.79421014	0.7872808	0.7350360658985814	0.7443094614400914	0.7257626703570714
ce1-Ex7-In4-Ex5-Ex4-In1	38.5	0.6140285	0.6574902	0.7377812	0.76886904	0.786979	0.7939296	0.78746057	0.7352509654749133	0.744432961591892	0.7260689693579346
ce1-Ex7-In4-Ex5-Ex4-In1	39.0	0.61361045	0.65783113	0.73858994	0.76938903	0.7859255	0.79336184	0.7868367	0.7355073662387451	0.7446101845923916	0.7264045478850987
ce1-Ex7-In4-Ex5-Ex4-In1	39.5	0.6140175	0.6589126	0.7398396	0.7709544	0.78668416	0.79259306	0.7879729	0.7357958889244932	0.7448532201444091	0.7267385577045773
ce1-Ex7-In4-Ex5-Ex4-In1	40.0	0.6138415	0.65903705	0.7416827	0.77154887	0.78650796	0.7937551	0.7875996	0.736107154266574	0.74516448548649	0.7270498230466581
ce1-Ex7-In4-Ex5-Ex4-In1	40.5	0.61276114	0.66056347	0.7410817	0.77049637	0.78512025	0.79415196	0.7898421	0.7364317829994036	0.74553460135305	0.7273289646457571
ce1-Ex7-In4-Ex5-Ex4-In1	41.0	0.6131239	0.6601693	0.74013	0.77242756	0.7852217	0.79563177	0.7898489	0.7367603958573984	0.7459423919743771	0.7275783997404197
ce1-Ex7-In4-Ex5-Ex4-In1	41.5	0.613286	0.65897626	0.7398077	0.77400804	0.7867113	0.7951313	0.79051614	0.7370836135749748	0.7463570091164847	0.7278102180334648
ce1-Ex7-In4-Ex5-Ex4-In1	42.0	0.6138332	0.66069394	0.7412415	0.77577984	0.78546864	0.79581696	0.7906558	0.7373920568865486	0.7467415473584766	0.7280425664146206
ce1-Ex7-In4-Ex5-Ex4-In1	42.5	0.6147606	0.6608737	0.7406409	0.77585334	0.7848734	0.7963041	0.7913237	0.7376763465265368	0.7470573754063637	0.7282953176467098
ce1-Ex7-In4-Ex5-Ex4-In1	43.0	0.6145541	0.6615758	0.74086446	0.77704704	0.7854348	0.7967435	0.79241896	0.7379687680012083	0.747318054231398	0.7286194817710185
ce1-Ex7-In4-Ex5-Ex4-In1	43.5	0.61405325	0.6621013	0.73900414	0.77611065	0.7853976	0.79787755	0.79147035	0.7383026525341105	0.7475778137011808	0.7290274913670403
ce1-Ex7-In4-Ex5-Ex4-In1	44.0	0.61412203	0.66252834	0.7398651	0.77611065	0.78612864	0.79746497	0.7904446	0.738670189435576	0.7478616615061043	0.7294787173650478
ce1-Ex7-In4-Ex5-Ex4-In1	44.5	0.61381394	0.6624615	0.7401907	0.7747349	0.78577316	0.80006105	0.7916989	0.7390635680159384	0.7481911555037211	0.7299359805281558
ce1-Ex7-In4-Ex5-Ex4-In1	45.0	0.6154712	0.6638892	0.74207294	0.7748284	0.78951895	0.80112064	0.7951313	0.7394749775855298	0.7485788403524682	0.7303711148185914
ce1-Ex7-In4-Ex5-Ex4-In1	45.5	0.6171287	0.665713	0.7411073	0.7751354	0.79050934	0.8031889	0.79337215	0.7398966074546834	0.7490241949424661	0.7307690199669008
ce1-Ex7-In4-Ex5-Ex4-In1	46.0	0.61663747	0.666857	0.74178505	0.77627444	0.79042083	0.80190164	0.79465175	0.7403206469337321	0.7495121190042604	0.7311291748632038
ce1-Ex7-In4-Ex5-Ex4-In1	46.5	0.61661816	0.66546804	0.7417786	0.77824587	0.7886725	0.8015767	0.7941246	0.7407392853330089	0.7500144465000792	0.7314641241659386
ce1-Ex7-In4-Ex5-Ex4-In1	47.0	0.617971	0.6662819	0.7427131	0.7809284	0.7895529	0.80130714	0.7937551	0.7411447119628465	0.7504939981930362	0.7317954257326568
ce1-Ex7-In4-Ex5-Ex4-In1	47.5	0.6178439	0.66529024	0.74287003	0.7832052	0.7915795	0.8023478	0.79509366	0.7415291161335777	0.7509101450134047	0.7321480872537508
ce1-Ex7-In4-Ex5-Ex4-In1	48.0	0.61836064	0.6667694	0.7426971	0.78240955	0.79227215	0.8019051	0.7947579	0.7419065756436578	0.7512560661155857	0.7325570851717299
ce1-Ex7-In4-Ex5-Ex4-In1	48.5	0.6176036	0.66572464	0.74319035	0.7829489	0.79441553	0.8034244	0.7945559	0.7422956262700879	0.7515690218115979	0.733022230728578
ce1-Ex7-In4-Ex5-Ex4-In1	49.0	0.6183883	0.66535145	0.74309427	0.78319174	0.7956969	0.80369127	0.7936662	0.7426951442910216	0.7518771404080002	0.7335131481740429
ce1-Ex7-In4-Ex5-Ex4-In1	49.5	0.61837447	0.6654884	0.7432641	0.7839106	0.795937	0.8038299	0.7932559	0.7431040059846111	0.7522068243382576	0.7340011876309647
ce1-Ex7-In4-Ex5-Ex4-In1	50.0	0.6184408	0.6640377	0.7429309	0.78484297	0.7954912	0.80594736	0.7933037	0.7435210876290095	0.7525784188489254	0.7344637564090936
ce1-Ex7-In4-Ex5-Ex4-In1	50.5	0.6174269	0.6633336	0.7434243	0.7867011	0.79661304	0.8052802	0.79399455	0.7439452655023695	0.7530025967222854	0.7348879342824536
ce1-Ex7-In4-Ex5-Ex4-In1	51.0	0.6166485	0.66492885	0.7440399	0.7865554	0.79618055	0.8048219	0.79422724	0.7443754158828441	0.7534782342364905	0.7352725975291976
ce1-Ex7-In4-Ex5-Ex4-In1	51.5	0.61563927	0.66526395	0.74328005	0.78649443	0.79731375	0.8060099	0.7945901	0.7448104150485856	0.7539924111655643	0.7356284189316069
ce1-Ex7-In4-Ex5-Ex4-In1	52.0	0.6136215	0.6668599	0.7440463	0.78795594	0.79838324	0.806222	0.79714197	0.7452491392777477	0.7545225348192577	0.7359757437362378
ce1-Ex7-In4-Ex5-Ex4-In1	52.5	0.61348397	0.6684178	0.7446977	0.78741306	0.80006105	0.80698395	0.79819745	0.7456904648484826	0.7550399553204106	0.7363409743765545
ce1-Ex7-In4-Ex5-Ex4-In1	53.0	0.61362696	0.6674179	0.7440559	0.78873706	0.80044746	0.80844736	0.79748213	0.7461332680389434	0.7555142969187704	0.7367522391591165
ce1-Ex7-In4-Ex5-Ex4-In1	53.5	0.6152701	0.66744125	0.74490315	0.7892877	0.8029326	0.80936176	0.79801166	0.7465535426151676	0.7559030330870956	0.7372040521432396
ce1-Ex7-In4-Ex5-Ex4-In1	54.0	0.6149836	0.66861093	0.74384105	0.7903016	0.80483234	0.81061995	0.7984796	0.7469355166324316	0.7562089121739416	0.7376621210909217
ce1-Ex7-In4-Ex5-Ex4-In1	54.5	0.6159011	0.6696182	0.74536246	0.78971624	0.8055338	0.81041706	0.79854846	0.7472904178027473	0.756472413919726	0.7381084216857686
ce1-Ex7-In4-Ex5-Ex4-In1	55.0	0.61624026	0.67043597	0.7464781	0.78971964	0.8057631	0.8112323	0.7977744	0.7476294738381258	0.7567322921917723	0.7385266554844794
ce1-Ex7-In4-Ex5-Ex4-In1	55.5	0.6166871	0.6717449	0.74700594	0.7921356	0.80580485	0.8122833	0.79638994	0.7479639124505784	0.7570212436704943	0.7389065812306624
ce1-Ex7-In4-Ex5-Ex4-In1	56.0	0.61506623	0.6731352	0.74679345	0.7924565	0.8064063	0.8123955	0.7964517	0.748304961352117	0.7573622925720329	0.7392476301322011
ce1-Ex7-In4-Ex5-Ex4-In1	56.5	0.61557317	0.67320585	0.74768233	0.7927946	0.8095259	0.81209403	0.79768497	0.7486638482547526	0.7577666666083991	0.7395610299011062
ce1-Ex7-In4-Ex5-Ex4-In1	57.0	0.61632025	0.6721708	0.7490788	0.793567	0.80973196	0.812101	0.7974753	0.7490518008704969	0.7582337969874755	0.7398698047535184
ce1-Ex7-In4-Ex5-Ex4-In1	57.5	0.6179682	0.67275286	0.7507074	0.7936286	0.81080186	0.81299883	0.7965959	0.7494800469113614	0.7587534424528714	0.7402066513698514
ce1-Ex7-In4-Ex5-Ex4-In1	58.0	0.6181838	0.6725	0.7542866	0.7945559	0.8119994	0.8110153	0.7960262	0.7499598140893572	0.7593093045612852	0.7406103236174292
ce1-Ex7-In4-Ex5-Ex4-In1	58.5	0.61772513	0.67240006	0.7560628	0.79580325	0.8119013	0.8101129	0.79779845	0.7505023301164959	0.7598833589963229	0.741121301236669
ce1-Ex7-In4-Ex5-Ex4-In1	59.0	0.61759806	0.672894	0.7551222	0.7954946	0.81343406	0.81018984	0.7965993	0.7510338269624244	0.7603833174343524	0.7416843364904964
ce1-Ex7-In4-Ex5-Ex4-In1	59.5	0.6182225	0.6739004	0.7548912	0.797575	0.8145585	0.8095154	0.7974512	0.7514888840402822	0.7607622795817922	0.7422154884987723
ce1-Ex7-In4-Ex5-Ex4-In1	60.0	0.6167147	0.67474884	0.75609213	0.7979257	0.81681246	0.811593	0.79586494	0.7518912502273198	0.7610732463442985	0.7427092541103412
ce1-Ex7-In4-Ex5-Ex4-In1	60.5	0.6156338	0.6738386	0.7571742	0.7988273	0.81665725	0.8121746	0.7972966	0.7522646744007878	0.7613674927544343	0.7431618560471414
ce1-Ex7-In4-Ex5-Ex4-In1	61.0	0.6148349	0.6739446	0.7593232	0.80113447	0.8176524	0.81375366	0.79826623	0.7526329054379364	0.7616902366578523	0.7435755742180205
ce1-Ex7-In4-Ex5-Ex4-In1	61.5	0.6140725	0.6747341	0.76170444	0.8007477	0.81793493	0.81295323	0.79703546	0.7530196922160163	0.7620770234359322	0.7439623609961004
ce1-Ex7-In4-Ex5-Ex4-In1	62.0	0.61598384	0.6751351	0.76325434	0.79958177	0.81703824	0.8110993	0.7981045	0.7534487836122779	0.7625516019659243	0.7443459652586314
ce1-Ex7-In4-Ex5-Ex4-In1	62.5	0.61691064	0.673818	0.7644451	0.79707325	0.81940943	0.8116596	0.8010067	0.7539439285039716	0.7631259246209502	0.7447619323869931
ce1-Ex7-In4-Ex5-Ex4-In1	63.0	0.6180539	0.6760792	0.7642213	0.7986001	0.8206564	0.8107424	0.8020503	0.754528875768348	0.763802271309858	0.7452554802268381
ce1-Ex7-In4-Ex5-Ex4-In1	63.5	0.61804837	0.6790571	0.7605113	0.79866546	0.81954396	0.8123639	0.80259687	0.7552273742826575	0.7645768647545855	0.7458778838107295
ce1-Ex7-In4-Ex5-Ex4-In1	64.0	0.61732745	0.68052775	0.76171756	0.7974409	0.82102525	0.8135148	0.8025311	0.7560631729241507	0.7654442018039777	0.7466821440443238
ce1-Ex7-In4-Ex5-Ex4-In1	64.5	0.6183551	0.6798306	0.76031476	0.79686373	0.8212594	0.81491375	0.8042148	0.7569286308992891	0.7662779171294788	0.7475793446690994
ce1-Ex7-In4-Ex5-Ex4-In1	65.0	0.6196552	0.68083346	0.7605178	0.79438126	0.8213765	0.81389415	0.8056276	0.7577214184299282	0.7669965795969985	0.748446257262858
ce1-Ex7-In4-Ex5-Ex4-In1	65.5	0.62043613	0.67971206	0.76107156	0.7966096	0.82234955	0.8158678	0.80410725	0.7584732509164079	0.7676647229869362	0.7492817788458797
ce1-Ex7-In4-Ex5-Ex4-In1	66.0	0.62060237	0.6782014	0.76056695	0.7975097	0.8219659	0.81844735	0.8056832	0.7592158437590694	0.768343431246852	0.7500882562712867
ce1-Ex7-In4-Ex5-Ex4-In1	66.5	0.6240616	0.68047136	0.760947	0.79872745	0.8234591	0.82028776	0.8089742	0.7599809123582526	0.769084775125191	0.7508770495913142
ce1-Ex7-In4-Ex5-Ex4-In1	67.0	0.6262143	0.6809938	0.7618619	0.7986345	0.8259081	0.82092947	0.80936176	0.7608001721142986	0.7699277596020813	0.751672584626516
ce1-Ex7-In4-Ex5-Ex4-In1	67.5	0.62600243	0.68275934	0.76318204	0.8029569	0.82693726	0.8211778	0.81131285	0.7617053384275476	0.7708968104980759	0.7525138663570193
ce1-Ex7-In4-Ex5-Ex4-In1	68.0	0.62752014	0.6844302	0.7664922	0.8036358	0.827889	0.82266945	0.81232536	0.7627281266983402	0.7720032878654105	0.75345296553127
ce1-Ex7-In4-Ex5-Ex4-In1	68.5	0.62627286	0.6869622	0.7665681	0.80704314	0.8273808	0.82244194	0.81334984	0.7639002523270167	0.7732495385572065	0.754550966096827
ce1-Ex7-In4-Ex5-Ex4-In1	69.0	0.62585753	0.68762034	0.77044	0.805784	0.8270803	0.8239255	0.8123184	0.7652534307139183	0.7746344595937452	0.7558724018340913
ce1-Ex7-In4-Ex5-Ex4-In1	69.5	0.6264235	0.68943286	0.77132297	0.81006396	0.82922214	0.82529426	0.81092083	0.7667422589303516	0.7760988748128484	0.7573856430478548
ce1-Ex7-In4-Ex5-Ex4-In1	70.0	0.62691724	0.6907625	0.7735249	0.8108893	0.8298788	0.82577246	0.8116175	0.7683001286986221	0.7775948672438292	0.759005390153415
ce1-Ex7-In4-Ex5-Ex4-In1	70.5	0.62803966	0.692883	0.7739713	0.81150544	0.83187044	0.82883126	0.8115545	0.769926947395567	0.7791397132182132	0.7607141815729208
ce1-Ex7-In4-Ex5-Ex4-In1	71.0	0.6291272	0.69541055	0.7767861	0.8126971	0.83177686	0.82854456	0.8118417	0.7716226223980238	0.7807492684287376	0.76249597636731
ce1-Ex7-In4-Ex5-Ex4-In1	71.5	0.6300648	0.69501495	0.7808073	0.81673485	0.8322737	0.8327241	0.8133358	0.7733870610828295	0.7824359544505791	0.7643381677150799
ce1-Ex7-In4-Ex5-Ex4-In1	72.0	0.63103414	0.6966984	0.78189754	0.82025236	0.8369458	0.83625734	0.81559306	0.7752201708268218	0.7842072159324516	0.7662331257211921
ce1-Ex7-In4-Ex5-Ex4-In1	72.5	0.6327486	0.6975066	0.7833098	0.8183766	0.8367428	0.83522236	0.8189848	0.7771218590068377	0.7860646648414902	0.7681790531721853
ce1-Ex7-In4-Ex5-Ex4-In1	73.0	0.6326727	0.7004007	0.7858036	0.82064223	0.83811754	0.83870596	0.8201602	0.7790920329997149	0.7880041159763298	0.7701799500230999
ce1-Ex7-In4-Ex5-Ex4-In1	73.5	0.6347224	0.70130986	0.7864572	0.82235307	0.8431306	0.83782715	0.8204437	0.7811306001822904	0.7900165930398555	0.7722446073247253
ce1-Ex7-In4-Ex5-Ex4-In1	74.0	0.6362945	0.70289034	0.78740287	0.82427454	0.8494717	0.839524	0.8231531	0.7832374679314015	0.7920902387767432	0.7743846970860597
ce1-Ex7-In4-Ex5-Ex4-In1	74.5	0.6365878	0.70611244	0.7884245	0.8263261	0.8541705	0.84195805	0.8276599	0.7854125436238857	0.7942130090928929	0.7766120781548784
ce1-Ex7-In4-Ex5-Ex4-In1	75.0	0.6394697	0.70575756	0.7915795	0.82875955	0.8552478	0.8443197	0.8294661	0.7876544068626168	0.7963883254549314	0.7789204882703021
ce1-Ex7-In4-Ex5-Ex4-In1	75.5	0.64096516	0.7068993	0.79322857	0.83334786	0.8597114	0.84747565	0.83322525	0.78996198182816	0.7986274307252802	0.7812965329310398
ce1-Ex7-In4-Ex5-Ex4-In1	76.0	0.64408314	0.70720255	0.7941246	0.8339288	0.8601604	0.8492136	0.8363189	0.7923356927638887	0.8009318804516623	0.7837395050761151
ce1-Ex7-In4-Ex5-Ex4-In1	76.5	0.64573467	0.7093841	0.79658556	0.83743167	0.8636009	0.8545307	0.8421077	0.7947759639131777	0.8033031606539199	0.7862487671724355
ce1-Ex7-In4-Ex5-Ex4-In1	77.0	0.64444166	0.7092489	0.7981355	0.8409404	0.8675306	0.8553407	0.84573084	0.7972832195194004	0.8057426337699484	0.7888238052688524
ce1-Ex7-In4-Ex5-Ex4-In1	77.5	0.6492931	0.7116762	0.80146956	0.84045583	0.8727571	0.8563527	0.84939796	0.7998578838259315	0.8082515675130293	0.7914642001388337
ce1-Ex7-In4-Ex5-Ex4-In1	78.0	0.6510204	0.7139253	0.805638	0.84774417	0.87516874	0.8585714	0.8533877	0.8025003810761441	0.8108312517011987	0.7941695104510894
ce1-Ex7-In4-Ex5-Ex4-In1	78.5	0.6531103	0.7163851	0.8103961	0.85061586	0.8804596	0.8605723	0.85675496	0.8052111355134133	0.8134832076308106	0.796939063396016
ce1-Ex7-In4-Ex5-Ex4-In1	79.0	0.6556606	0.71934366	0.8160052	0.85319126	0.88450706	0.8634468	0.85939723	0.8079905713811121	0.8162094931351335	0.7997716496270907
ce1-Ex7-In4-Ex5-Ex4-In1	79.5	0.6601635	0.7239535	0.8206883	0.85463095	0.8893302	0.8663026	0.85900104	0.8108391129226152	0.8190131033486768	0.8026651224965536
ce1-Ex7-In4-Ex5-Ex4-In1	80.0	0.6626213	0.7270623	0.82517296	0.8591393	0.8951454	0.8706573	0.8650202	0.8137554932226883	0.8219024951739571	0.8056084912714194
ce1-Ex7-In4-Ex5-Ex4-In1	80.5	0.66567796	0.72948056	0.8259439	0.8646058	0.89874876	0.8762245	0.8671563	0.8167383872723744	0.8248870218093172	0.8085897527354315
ce1-Ex7-In4-Ex5-Ex4-In1	81.0	0.6702102	0.7330758	0.8290428	0.8671941	0.90135044	0.8801246	0.8729895	0.8197881321744646	0.827972110771243	0.8116041535776861
ce1-Ex7-In4-Ex5-Ex4-In1	81.5	0.67199457	0.73369294	0.8321801	0.8699398	0.90348417	0.88581353	0.8757462	0.8229050650317491	0.8311631845414349	0.8146469455220633
ce1-Ex7-In4-Ex5-Ex4-In1	82.0	0.67889124	0.73633456	0.83838624	0.8746376	0.909419	0.8910091	0.878625	0.8260895229470182	0.834465473444411	0.8177135724496254
ce1-Ex7-In4-Ex5-Ex4-In1	82.5	0.6805693	0.7385103	0.8411336	0.8790707	0.9108091	0.896728	0.8799091	0.829341843023063	0.837883826806202	0.820799859239924
ce1-Ex7-In4-Ex5-Ex4-In1	83.0	0.6825302	0.74193215	0.8426591	0.8811454	0.91262525	0.90448374	0.8805058	0.8326623623626738	0.8414225466094374	0.8239021781159102
ce1-Ex7-In4-Ex5-Ex4-In1	83.5	0.6854564	0.7466293	0.84557307	0.88639975	0.917282	0.90972006	0.8869825	0.8360514180686409	0.8450852670783315	0.8270175690589503
ce1-Ex7-In4-Ex5-Ex4-In1	84.0	0.6878179	0.74949855	0.85085225	0.88996226	0.9221871	0.9121657	0.8952988	0.8395093472437551	0.8488748965591715	0.8301437979283388
ce1-Ex7-In4-Ex5-Ex4-In1	84.5	0.6922117	0.7516719	0.85313195	0.8975719	0.9229684	0.91670984	0.900934	0.8430364869908067	0.8527936265092395	0.8332793474723739
ce1-Ex7-In4-Ex5-Ex4-In1	85.0	0.69438416	0.7515618	0.8563341	0.90115213	0.9257533	0.9198035	0.90364337	0.8466331744125866	0.8568430000928127	0.8364233487323605
ce1-Ex7-In4-Ex5-Ex4-In1	85.5	0.6992679	0.75528806	0.8593038	0.9020054	0.93063664	0.9255889	0.9055646	0.8502990815318718	0.8610235017335637	0.83957466133018
ce1-Ex7-In4-Ex5-Ex4-In1	86.0	0.7029056	0.7590289	0.8610293	0.9064113	0.9334446	0.9272839	0.91049546	0.854033557547165	0.8653351800909289	0.8427319350034012
ce1-Ex7-In4-Ex5-Ex4-In1	86.5	0.70707697	0.7627516	0.86358964	0.912839	0.9347509	0.93076915	0.9154091	0.8578364553248432	0.8697778110869416	0.8458950995627448
ce1-Ex7-In4-Ex5-Ex4-In1	87.0	0.7098697	0.7672451	0.8628604	0.9149962	0.9405891	0.93345296	0.91719675	0.861707627731284	0.8743503405332786	0.8490649149292893
ce1-Ex7-In4-Ex5-Ex4-In1	87.5	0.7126041	0.76956797	0.8646096	0.91850907	0.9410008	0.9391542	0.9202681	0.8656469276328647	0.8790510278438631	0.8522428274218662
ce1-Ex7-In4-Ex5-Ex4-In1	88.0	0.7123759	0.772493	0.86929125	0.9209126	0.946338	0.94203544	0.9219663	0.8696542078959627	0.8838776019859484	0.855430813805977
ce1-Ex7-In4-Ex5-Ex4-In1	88.5	0.7140427	0.7719277	0.87031937	0.9235663	0.94601613	0.9436283	0.9225633	0.8737293213869556	0.8888274104415873	0.8586312323323239
ce1-Ex7-In4-Ex5-Ex4-In1	89.0	0.715193	0.7746182	0.8742291	0.92667454	0.94830203	0.94701606	0.92730033	0.8778721209722206	0.8938975499844375	0.8618466919600036
ce1-Ex7-In4-Ex5-Ex4-In1	89.5	0.71892077	0.77694666	0.879136	0.928071	0.94944996	0.9491522	0.92995405	0.8820824595181352	0.899084974656081	0.8650799443801895
ce1-Ex7-In4-Ex5-Ex4-In1	90.0	0.72106224	0.7768998	0.88361293	0.93616825	0.954966	0.95337623	0.9305166	0.8863601898910771	0.9043865808232964	0.8683337989588579
ce2-Oligo-Endo	5.0	-0.26428387	-0.26425907	-0.25072905	-0.2396606	-0.21526681	-0.19125475	-0.17744604	-0.23252568168280574	-0.22380255491418016	-0.24124880845143132
ce2-Oligo-Endo	5.5	-0.26613784	-0.26367247	-0.25358304	-0.24155745	-0.21762592	-0.1931869	-0.17753556	-0.23182572038482005	-0.22359805598480498	-0.24005338478483512
ce2-Oligo-Endo	6.0	-0.26615438	-0.2613175	-0.25561205	-0.2423604	-0.21547677	-0.19246867	-0.17761911	-0.23114371238526793	-0.22338886842782762	-0.23889855634270823
ce2-Oligo-Endo	6.5	-0.26625362	-0.26335034	-0.2546271	-0.24220306	-0.2155636	-0.190673	-0.17863394	-0.23047924906965983	-0.22317315295298498	-0.23778534518633468
ce2-Oligo-Endo	7.0	-0.2640339	-0.2644512	-0.25301808	-0.24144305	-0.2134708	-0.19133073	-0.17791556	-0.22983192182350637	-0.2229490981793511	-0.23671474546766164
ce2-Oligo-Endo	7.5	-0.26602203	-0.2651414	-0.2528743	-0.24009536	-0.21465722	-0.19073296	-0.17681547	-0.22920132203231802	-0.22271496179528835	-0.2356876822693477
ce2-Oligo-Endo	8.0	-0.26690722	-0.26356095	-0.2529688	-0.23823653	-0.21755114	-0.1914467	-0.17688708	-0.22858704108160535	-0.22246912280912354	-0.23470495935408717
ce2-Oligo-Endo	8.5	-0.26623502	-0.26272684	-0.25175932	-0.23656067	-0.21738343	-0.19132073	-0.17640379	-0.2279886703568789	-0.2222101448331779	-0.2337671958805799
ce2-Oligo-Endo	9.0	-0.26826683	-0.2597484	-0.25179216	-0.23621833	-0.21684602	-0.1910948	-0.17548518	-0.2274058012436492	-0.22193684816751222	-0.2328747543197862
ce2-Oligo-Endo	9.5	-0.2676314	-0.2566654	-0.25120512	-0.23703353	-0.2174986	-0.19051707	-0.17422307	-0.22683802512742682	-0.22164838526600783	-0.2320276649888458
ce2-Oligo-Endo	10.0	-0.26698583	-0.25368372	-0.24890581	-0.23476599	-0.21753094	-0.1908489	-0.17330912	-0.22628493339372227	-0.22134431028014065	-0.2312255565073039
ce2-Oligo-Endo	10.5	-0.26587316	-0.25095066	-0.25016078	-0.2338926	-0.21778555	-0.19107682	-0.17245504	-0.22574701824741375	-0.22102545388999545	-0.23046858260483205
ce2-Oligo-Endo	11.0	-0.26578012	-0.2518209	-0.25190097	-0.23224656	-0.21597955	-0.19068898	-0.17246696	-0.2252251868153522	-0.22069311635025587	-0.22975725728044852
ce2-Oligo-Endo	11.5	-0.26587522	-0.2501095	-0.24977109	-0.23225063	-0.2141164	-0.1908809	-0.17224455	-0.22471965286600717	-0.2203480950529951	-0.22909121067901925
ce2-Oligo-Endo	12.0	-0.2635527	-0.25104094	-0.24771923	-0.22987224	-0.21350913	-0.19129474	-0.17287609	-0.2242306301678483	-0.2199915011048891	-0.2284697592308075
ce2-Oligo-Endo	12.5	-0.26303235	-0.25039667	-0.24633268	-0.22964875	-0.21478438	-0.19253469	-0.17542554	-0.22375833248934507	-0.2196247925214148	-0.22789187245727532
ce2-Oligo-Endo	13.0	-0.26092356	-0.24939992	-0.24665208	-0.22853984	-0.21518001	-0.19239867	-0.17513134	-0.22330297359896714	-0.219249778576668	-0.22735616862126629
ce2-Oligo-Endo	13.5	-0.26054	-0.25103685	-0.24553639	-0.22744566	-0.21399534	-0.19271873	-0.1759524	-0.2228647672651841	-0.2188685916788278	-0.22686094285154038
ce2-Oligo-Endo	14.0	-0.26178992	-0.24876027	-0.24395698	-0.22652446	-0.21256523	-0.19249868	-0.17530228	-0.2224439272564655	-0.21848362910028724	-0.22640422541264377
ce2-Oligo-Endo	14.5	-0.2608947	-0.24891402	-0.24365434	-0.22489198	-0.21368665	-0.19271673	-0.17382765	-0.22204066734128097	-0.21809747248190925	-0.2259838622006527
ce2-Oligo-Endo	15.0	-0.2598453	-0.24769874	-0.2437893	-0.22437105	-0.21197045	-0.19170666	-0.17367665	-0.22165520128810004	-0.21771279645108213	-0.22559760612511795
ce2-Oligo-Endo	15.5	-0.2598494	-0.24667051	-0.24241966	-0.22341463	-0.21123473	-0.19226666	-0.17438999	-0.2212877428653923	-0.21733227807157024	-0.22524320765921435
ce2-Oligo-Endo	16.0	-0.2583206	-0.24495931	-0.2438895	-0.22227232	-0.21040858	-0.19156869	-0.17483915	-0.22093588451853466	-0.2169586052032222	-0.22491316383384713
ce2-Oligo-Endo	16.5	-0.25764725	-0.24468516	-0.24293266	-0.2214524	-0.21054156	-0.19182065	-0.17618306	-0.22059766219046417	-0.21659451942390387	-0.22460080495702447
ce2-Oligo-Endo	17.0	-0.25648636	-0.24332516	-0.24348463	-0.22152123	-0.21102515	-0.19233465	-0.17546132	-0.22027395489599094	-0.21624225744475456	-0.22430565234722732
ce2-Oligo-Endo	17.5	-0.25753605	-0.24361753	-0.24283455	-0.22143419	-0.21069871	-0.19095686	-0.1769368	-0.2199656416499247	-0.21590359130604994	-0.22402769199379943
ce2-Oligo-Endo	18.0	-0.2555195	-0.24260768	-0.24254432	-0.22158803	-0.2110453	-0.19072697	-0.17780614	-0.21967360146707535	-0.21558000751755485	-0.22376719541659584
ce2-Oligo-Endo	18.5	-0.25376385	-0.24433127	-0.2428509	-0.22038391	-0.2110453	-0.19157068	-0.17751566	-0.21939871336225295	-0.21527284930216475	-0.22352457742234114
ce2-Oligo-Endo	19.0	-0.25207135	-0.2438936	-0.2405445	-0.21970826	-0.21193618	-0.19215864	-0.17674784	-0.21914185635026728	-0.21498342136858353	-0.22330029133195103
ce2-Oligo-Endo	19.5	-0.25240195	-0.24426787	-0.24180259	-0.21983974	-0.21277294	-0.19203664	-0.17724909	-0.21890390944592833	-0.21471305820330738	-0.22309476068854928
ce2-Oligo-Endo	20.0	-0.25395086	-0.24282229	-0.2404465	-0.21969208	-0.21238174	-0.19219665	-0.17670608	-0.21868575166404597	-0.2144631575860098	-0.22290834574208213
ce2-Oligo-Endo	20.5	-0.25220484	-0.24400403	-0.23814067	-0.2195687	-0.21276285	-0.19191465	-0.17610154	-0.21848826201943014	-0.21423518131115266	-0.22274134272770763
ce2-Oligo-Endo	21.0	-0.25214323	-0.24392222	-0.23791634	-0.21956263	-0.21351518	-0.19138671	-0.17359321	-0.21831231952689079	-0.214030625069799	-0.22259401398398257
ce2-Oligo-Endo	21.5	-0.25038233	-0.24377704	-0.23655048	-0.21987008	-0.21433432	-0.19066499	-0.17282246	-0.21814871026924323	-0.21384571253267814	-0.22245170800580832
ce2-Oligo-Endo	22.0	-0.25195843	-0.24239309	-0.23648936	-0.22043651	-0.21516587	-0.18958177	-0.17155555	-0.21798991677582188	-0.21367386263803936	-0.2223059709136044
ce2-Oligo-Endo	22.5	-0.25132003	-0.24240944	-0.23535658	-0.22079667	-0.21432222	-0.18949185	-0.17147812	-0.21783936273121485	-0.21351146320401151	-0.22216726225841818
ce2-Oligo-Endo	23.0	-0.25115585	-0.24218057	-0.23357306	-0.22153944	-0.21437065	-0.18869273	-0.17009868	-0.21770047182001048	-0.21335551030411673	-0.22204543333590424
ce2-Oligo-Endo	23.5	-0.25133237	-0.24167797	-0.2338173	-0.22113058	-0.2149721	-0.18765424	-0.17080122	-0.21757666772679696	-0.2132053670267963	-0.22194796842679762
ce2-Oligo-Endo	24.0	-0.2501136	-0.24038321	-0.23337771	-0.22099702	-0.21431819	-0.18680377	-0.17069007	-0.2174713741361626	-0.213063871648249	-0.2218788766240762
ce2-Oligo-Endo	24.5	-0.2503454	-0.24172701	-0.23343875	-0.22196862	-0.2140599	-0.18762629	-0.1703011	-0.21738801473269556	-0.21293770903984086	-0.22183832042555027
ce2-Oligo-Endo	25.0	-0.2503618	-0.24109788	-0.23363005	-0.22136739	-0.21347886	-0.18719104	-0.17087665	-0.21733001320098416	-0.21283705162763236	-0.22182297477433596
ce2-Oligo-Endo	25.5	-0.2503331	-0.24091001	-0.23399642	-0.22159815	-0.21323681	-0.18692753	-0.17078932	-0.21730079322561657	-0.21277460188033914	-0.221826984570894
ce2-Oligo-Endo	26.0	-0.25161356	-0.24107747	-0.23348352	-0.2223918	-0.21283747	-0.18602541	-0.17017607	-0.21730377849118115	-0.212764217330738	-0.2218433396516243
ce2-Oligo-Endo	26.5	-0.25225	-0.23999941	-0.23329224	-0.22251734	-0.21250272	-0.18575004	-0.1712399	-0.2173402821877839	-0.2128159827361996	-0.2218645816393682
ce2-Oligo-Endo	27.0	-0.25382346	-0.24045262	-0.23367687	-0.22242014	-0.21207528	-0.18644449	-0.17066427	-0.2174076240828822	-0.21292014762748065	-0.22189510053828373
ce2-Oligo-Endo	27.5	-0.25439483	-0.24054246	-0.23404324	-0.22237155	-0.21285763	-0.18668799	-0.17134313	-0.21750323772709132	-0.21305999024518557	-0.22194648520899707
ce2-Oligo-Endo	28.0	-0.2533324	-0.24016067	-0.23319253	-0.2222946	-0.21310973	-0.18605334	-0.17021377	-0.21762455667102631	-0.21321962399486288	-0.22202948934718975
ce2-Oligo-Endo	28.5	-0.25365084	-0.24046691	-0.23390482	-0.2225943	-0.21221036	-0.18654229	-0.16942605	-0.2177690144653024	-0.21338609340729173	-0.22215193552331305
ce2-Oligo-Endo	29.0	-0.25407213	-0.2403975	-0.23406562	-0.22268745	-0.21196038	-0.1868437	-0.1696443	-0.21793404466053481	-0.21355112360252415	-0.22231696571854548
ce2-Oligo-Endo	29.5	-0.2539817	-0.24122247	-0.23477413	-0.22287379	-0.211787	-0.18660417	-0.17030308	-0.21811708080733866	-0.21371214813117523	-0.2225220134835021
ce2-Oligo-Endo	30.0	-0.254179	-0.24255249	-0.23429362	-0.22299936	-0.21189989	-0.18605733	-0.17104536	-0.21831555645632916	-0.21387230897442344	-0.22275880393823488
ce2-Oligo-Endo	30.5	-0.25435165	-0.24332516	-0.23528734	-0.2224647	-0.21193819	-0.18674389	-0.17104536	-0.21852690515812148	-0.21403942870271994	-0.22301438161352302
ce2-Oligo-Endo	31.0	-0.25482446	-0.24425763	-0.2363304	-0.22275227	-0.2126963	-0.18624492	-0.17191094	-0.21874856046333077	-0.21422426101174646	-0.22327285991491508
ce2-Oligo-Endo	31.5	-0.2554763	-0.24406743	-0.23671353	-0.22278872	-0.21276487	-0.18661016	-0.17204994	-0.21897795592257224	-0.2144383947621291	-0.2235175170830154
ce2-Oligo-Endo	32.0	-0.25636908	-0.24338035	-0.23600438	-0.22273606	-0.21263984	-0.18741265	-0.17277679	-0.2192429365425125	-0.2147186370909282	-0.2237672359940968
ce2-Oligo-Endo	32.5	-0.2573693	-0.24366866	-0.23576194	-0.22360912	-0.21287781	-0.18803963	-0.1731959	-0.21956633265117384	-0.2150788561957723	-0.22405380910657538
ce2-Oligo-Endo	33.0	-0.25767812	-0.24362776	-0.23556231	-0.22477643	-0.21340625	-0.18838514	-0.17351772	-0.21993805578120512	-0.21549480829929937	-0.22438130326311087
ce2-Oligo-Endo	33.5	-0.25929502	-0.2446381	-0.23688677	-0.22501564	-0.21328522	-0.18860485	-0.17347798	-0.22034801746525495	-0.21594308478909152	-0.22475295014141838
ce2-Oligo-Endo	34.0	-0.25916934	-0.24559982	-0.23762883	-0.22547792	-0.21296655	-0.1882014	-0.17399853	-0.2207861292359721	-0.21640320817796144	-0.22516905029398276
ce2-Oligo-Endo	34.5	-0.26017097	-0.24526829	-0.23902394	-0.22510079	-0.21354342	-0.18918616	-0.17418134	-0.22124230262600536	-0.2168593815679947	-0.22562522368401602
ce2-Oligo-Endo	35.0	-0.26162693	-0.2459785	-0.24083444	-0.22680241	-0.21360797	-0.18925409	-0.17427275	-0.22170644916800336	-0.21730151649183993	-0.2261113818441668
ce2-Oligo-Endo	35.5	-0.26180848	-0.24812287	-0.24207841	-0.22655895	-0.21346273	-0.18999742	-0.17419326	-0.22216848039461495	-0.2177252329127092	-0.2266117278765207
ce2-Oligo-Endo	36.0	-0.2611958	-0.2483483	-0.24221326	-0.22613296	-0.2150165	-0.19097485	-0.17415749	-0.22261830783848885	-0.2181308313830873	-0.2271057842938904
ce2-Oligo-Endo	36.5	-0.26192403	-0.24870902	-0.24294083	-0.22772372	-0.21545659	-0.19122076	-0.17517905	-0.2230458430322737	-0.2185215435806894	-0.227570142483858
ce2-Oligo-Endo	37.0	-0.26291883	-0.24877052	-0.24299806	-0.22784957	-0.21498017	-0.19103083	-0.17529036	-0.22344099750861834	-0.2189014363481752	-0.2279805586690615
ce2-Oligo-Endo	37.5	-0.26240897	-0.24961932	-0.24333946	-0.2285906	-0.21704803	-0.19163068	-0.17503195	-0.2238479777347106	-0.2193236782831263	-0.2283722771862949
ce2-Oligo-Endo	38.0	-0.26155677	-0.25073725	-0.24372795	-0.22962844	-0.21797755	-0.19175066	-0.17537783	-0.22430990317463356	-0.21982242671923202	-0.2287973796300351
ce2-Oligo-Endo	38.5	-0.26198593	-0.25193793	-0.244139	-0.2307623	-0.21863247	-0.1926067	-0.17524862	-0.22481505485637895	-0.2203718073744732	-0.2292583023382847
ce2-Oligo-Endo	39.0	-0.26245645	-0.25181472	-0.2446381	-0.23178084	-0.2192694	-0.19211464	-0.17502996	-0.22535171380793834	-0.2209467811317749	-0.22975664648410177
ce2-Oligo-Endo	39.5	-0.2629477	-0.25303453	-0.2460133	-0.23376642	-0.21973455	-0.19219264	-0.17495245	-0.22590816105730335	-0.2215252399992927	-0.23029108211531402
ce2-Oligo-Endo	40.0	-0.26432726	-0.25306943	-0.24530308	-0.23428549	-0.22090797	-0.19254869	-0.17581123	-0.22647267763246573	-0.22208975657445507	-0.2308555986904764
ce2-Oligo-Endo	40.5	-0.2639451	-0.25322762	-0.24581064	-0.23528937	-0.2201472	-0.19324093	-0.17635208	-0.22703354456141703	-0.2226286118852536	-0.23143847723758046
ce2-Oligo-Endo	41.0	-0.26399466	-0.25384814	-0.24642481	-0.23567459	-0.22121964	-0.19266471	-0.17616914	-0.2275790428721489	-0.22313579539024314	-0.23202229035405464
ce2-Oligo-Endo	41.5	-0.26383975	-0.2541646	-0.2475246	-0.23644248	-0.22131275	-0.19272073	-0.17696464	-0.22809745359265304	-0.2236099771372515	-0.23258493004805458
ce2-Oligo-Endo	42.0	-0.26526746	-0.25615716	-0.24869058	-0.23848332	-0.22133096	-0.19354908	-0.17787378	-0.22857705775092102	-0.2240527582993367	-0.23310135720250533
ce2-Oligo-Endo	42.5	-0.26641494	-0.2570338	-0.24837494	-0.23935245	-0.22156172	-0.19307286	-0.17807673	-0.22900613637494452	-0.22446657521450136	-0.23354569753538768
ce2-Oligo-Endo	43.0	-0.26701272	-0.25845858	-0.2493261	-0.23963203	-0.22279277	-0.19356509	-0.17867175	-0.2294179842757431	-0.22489378365850562	-0.23394218489298055
ce2-Oligo-Endo	43.5	-0.26648733	-0.2594578	-0.25062442	-0.23976673	-0.22255178	-0.193401	-0.17892253	-0.2298494629849948	-0.2253611321280857	-0.23433779384190392
ce2-Oligo-Endo	44.0	-0.26744515	-0.2596165	-0.25071058	-0.23942795	-0.22409543	-0.19310886	-0.18027036	-0.23029420361167893	-0.22584637063374252	-0.23474203658961534
ce2-Oligo-Endo	44.5	-0.2691551	-0.26072764	-0.2514945	-0.23870975	-0.2240245	-0.19368516	-0.1805412	-0.23074583726477496	-0.22632891858998144	-0.23516275593956848
ce2-Oligo-Endo	45.0	-0.26856703	-0.26028022	-0.2526751	-0.24075073	-0.22741117	-0.19428761	-0.1814774	-0.23119799505326216	-0.22679255697645703	-0.2356034331300673
ce2-Oligo-Endo	45.5	-0.26882172	-0.26178166	-0.2533406	-0.24129395	-0.22799775	-0.19492824	-0.1807802	-0.23164430808611994	-0.2272273894113264	-0.23606122676091348
ce2-Oligo-Endo	46.0	-0.26928148	-0.26160422	-0.2530489	-0.24166368	-0.22823325	-0.19503637	-0.18081605	-0.23207840747232764	-0.22763057449439122	-0.23652624045026405
ce2-Oligo-Endo	46.5	-0.2696191	-0.26235944	-0.2539899	-0.24146552	-0.22808301	-0.19620998	-0.18048146	-0.23249392432086466	-0.22800559346395555	-0.23698225517777377
ce2-Oligo-Endo	47.0	-0.27052253	-0.26346803	-0.25460654	-0.2432209	-0.22814596	-0.19611384	-0.17933458	-0.23288448974071027	-0.2283602891234728	-0.23740869035794773
ce2-Oligo-Endo	47.5	-0.27004176	-0.2640711	-0.2546045	-0.2441615	-0.22859466	-0.19733404	-0.17971085	-0.23324373484084399	-0.22870417368040083	-0.23778329600128714
ce2-Oligo-Endo	48.0	-0.27005628	-0.2637303	-0.2542756	-0.24447241	-0.22857232	-0.19753444	-0.18022457	-0.2335755905713523	-0.229051291119768	-0.2380998900229366
ce2-Oligo-Endo	48.5	-0.27036297	-0.2639988	-0.25526243	-0.24511072	-0.22861902	-0.19803356	-0.18096344	-0.2338897674576567	-0.22940229100225515	-0.23837724391305823
ce2-Oligo-Endo	49.0	-0.2705578	-0.26451525	-0.25521308	-0.2450739	-0.228217	-0.19771884	-0.18113475	-0.23418856597173904	-0.2297453184898333	-0.2386318134536448
ce2-Oligo-Endo	49.5	-0.27076298	-0.26393065	-0.25623536	-0.24430673	-0.22804648	-0.19713764	-0.18143356	-0.23447428658558098	-0.23006935390941755	-0.2388792192617444
ce2-Oligo-Endo	50.0	-0.27133518	-0.26340196	-0.25709966	-0.24446218	-0.22899674	-0.19795938	-0.18102321	-0.23474922977116433	-0.23036630871315367	-0.239132150829175
ce2-Oligo-Endo	50.5	-0.27311715	-0.264414	-0.256758	-0.24521713	-0.229145	-0.19719376	-0.1814734	-0.23501569600047087	-0.2306327749424602	-0.23939861705848153
ce2-Oligo-Endo	51.0	-0.2739226	-0.26634464	-0.2564699	-0.24539107	-0.22882412	-0.1974663	-0.1813977	-0.2352759857454823	-0.23087105306931888	-0.23968091842164574
ce2-Oligo-Endo	51.5	-0.27339944	-0.2680267	-0.25657484	-0.24483451	-0.22869822	-0.19749837	-0.18131801	-0.23553239947818047	-0.23108915199627472	-0.23997564696008622
ce2-Oligo-Endo	52.0	-0.27419463	-0.26942852	-0.25778726	-0.24459924	-0.22997992	-0.19800147	-0.18146943	-0.2357872376705471	-0.23129976121514556	-0.24027471412594864
ce2-Oligo-Endo	52.5	-0.27365062	-0.26975375	-0.2575834	-0.24470972	-0.23019734	-0.19823202	-0.18275072	-0.23604280079456388	-0.23151850134297958	-0.2405671002461482
ce2-Oligo-Endo	53.0	-0.27408248	-0.27061582	-0.25706467	-0.24423105	-0.22939686	-0.19779502	-0.18273877	-0.23630138932221267	-0.23176182816176952	-0.24084095048265583
ce2-Oligo-Endo	53.5	-0.27378142	-0.270678	-0.25735694	-0.24484065	-0.2295086	-0.19775492	-0.18275072	-0.2365414949246567	-0.2320171954730724	-0.241065794376241
ce2-Oligo-Endo	54.0	-0.27381048	-0.2695383	-0.2560461	-0.24550773	-0.22892769	-0.19789925	-0.18194959	-0.23674505604755758	-0.23225757959215604	-0.24123253250295912
ce2-Oligo-Endo	54.5	-0.27463493	-0.26891696	-0.25604197	-0.24632244	-0.22800182	-0.19737412	-0.18210502	-0.23691954332464468	-0.23247629584273893	-0.24136279080655043
ce2-Oligo-Endo	55.0	-0.27579227	-0.2688859	-0.25551745	-0.24700023	-0.22786377	-0.19769278	-0.18219867	-0.23707242738964718	-0.23266749471348375	-0.2414773600658106
ce2-Oligo-Endo	55.5	-0.2775889	-0.27006662	-0.25667363	-0.24793641	-0.22903329	-0.19698334	-0.18147142	-0.2372111788762944	-0.2328282578182837	-0.24159409993430508
ce2-Oligo-Endo	56.0	-0.27763465	-0.27125847	-0.25749695	-0.24864958	-0.22860076	-0.19753645	-0.18097341	-0.23734326841831568	-0.23296034736030502	-0.24172618947632635
ce2-Oligo-Endo	56.5	-0.27738503	-0.2712087	-0.25869137	-0.24961522	-0.23028472	-0.19776896	-0.18156904	-0.23747616664944024	-0.2330712339732768	-0.24188109932560367
ce2-Oligo-Endo	57.0	-0.2777075	-0.27122113	-0.25886646	-0.2483442	-0.22938874	-0.19828615	-0.1821887	-0.23761734420339742	-0.23317409672149167	-0.24206059168530317
ce2-Oligo-Endo	57.5	-0.2777595	-0.27112162	-0.25981024	-0.24751641	-0.23046558	-0.1984265	-0.18196155	-0.23777427171391644	-0.2332867952585149	-0.24226174816931798
ce2-Oligo-Endo	58.0	-0.277747	-0.2704666	-0.26095244	-0.24681386	-0.23020546	-0.19668679	-0.18272282	-0.23795441981472662	-0.2334301203631423	-0.24247871926631093
ce2-Oligo-Endo	58.5	-0.27805498	-0.26966676	-0.26211593	-0.2470719	-0.22970565	-0.19682705	-0.18255141	-0.23816525913955727	-0.23362569797911412	-0.24270482030000043
ce2-Oligo-Endo	59.0	-0.27783442	-0.26965433	-0.26261744	-0.24713336	-0.23015873	-0.19719575	-0.18247767	-0.23837283609880616	-0.23384853664722186	-0.24289713555039047
ce2-Oligo-Endo	59.5	-0.27679434	-0.27069458	-0.26139793	-0.2477684	-0.22901705	-0.19626006	-0.18330288	-0.23854443517581364	-0.2340569587204121	-0.24303191163121518
ce2-Oligo-Endo	60.0	-0.27727684	-0.2725278	-0.2611401	-0.24729723	-0.22982956	-0.19752643	-0.18273677	-0.23868938411372248	-0.23424613663181673	-0.24313263159562823
ce2-Oligo-Endo	60.5	-0.2783047	-0.27226433	-0.26260093	-0.2469818	-0.23002462	-0.19707753	-0.18333277	-0.23881701065567557	-0.23441207797951213	-0.243221943331839
ce2-Oligo-Endo	61.0	-0.27847537	-0.27151766	-0.26385215	-0.24701661	-0.2312034	-0.1980516	-0.18444142	-0.23893664254481572	-0.23455372148680503	-0.24331956360282642
ce2-Oligo-Endo	61.5	-0.27872726	-0.27107808	-0.2651848	-0.24614431	-0.22983363	-0.19745427	-0.1840027	-0.23905760752428595	-0.2346746864662753	-0.24344052858229662
ce2-Oligo-Endo	62.0	-0.27953514	-0.27194488	-0.26523027	-0.24485905	-0.22830634	-0.19720778	-0.18442348	-0.239189233337229	-0.23478430066106556	-0.24359416601339243
ce2-Oligo-Endo	62.5	-0.28014755	-0.27414685	-0.26562715	-0.24441104	-0.22954719	-0.19655055	-0.18486625	-0.23934084772678776	-0.23489760024488202	-0.2437840952086935
ce2-Oligo-Endo	63.0	-0.28226963	-0.27562392	-0.26580495	-0.24360527	-0.22958376	-0.19752844	-0.18585978	-0.23952177843610514	-0.2350343019807036	-0.24400925489150668
ce2-Oligo-Endo	63.5	-0.2836843	-0.2755969	-0.26525092	-0.24419628	-0.22922625	-0.19785915	-0.18639061	-0.2397413532083239	-0.2352170537567396	-0.2442656526599082
[truncated: 1,592 more rows]
