# Supplementary material for: Regional patterns of human cortex development correlate with underlying neurobiology
Source: bioRxiv. 2024 Aug 10:2023.05.05.539537. Originally published 2023 May 5. Preprint. [Version 4] doi: 10.1101/2023.05.05.539537 (PMC10187287; doi:10.1101/2023.05.05.539537)
Supplement: Supplement 5 [file media-5.zip › source_data/source_supp_FigS6A_MovieS1_predictedCT.csv]

sex	cent	tp	lh_G&S_frontomargin_thickness	lh_G&S_occipital_inf_thickness	lh_G&S_paracentral_thickness	lh_G&S_subcentral_thickness	lh_G&S_transv_frontopol_thickness	lh_G&S_cingul-Ant_thickness	lh_G&S_cingul-Mid-Ant_thickness	lh_G&S_cingul-Mid-Post_thickness	lh_G_cingul-Post-dorsal_thickness	lh_G_cingul-Post-ventral_thickness	lh_G_cuneus_thickness	lh_G_front_inf-Opercular_thickness	lh_G_front_inf-Orbital_thickness	lh_G_front_inf-Triangul_thickness	lh_G_front_middle_thickness	lh_G_front_sup_thickness	lh_G_Ins_lg&S_cent_ins_thickness	lh_G_insular_short_thickness	lh_G_occipital_middle_thickness	lh_G_occipital_sup_thickness	lh_G_oc-temp_lat-fusifor_thickness	lh_G_oc-temp_med-Lingual_thickness	lh_G_oc-temp_med-Parahip_thickness	lh_G_orbital_thickness	lh_G_pariet_inf-Angular_thickness	lh_G_pariet_inf-Supramar_thickness	lh_G_parietal_sup_thickness	lh_G_postcentral_thickness	lh_G_precentral_thickness	lh_G_precuneus_thickness	lh_G_rectus_thickness	lh_G_subcallosal_thickness	lh_G_temp_sup-G_T_transv_thickness	lh_G_temp_sup-Lateral_thickness	lh_G_temp_sup-Plan_polar_thickness	lh_G_temp_sup-Plan_tempo_thickness	lh_G_temporal_inf_thickness	lh_G_temporal_middle_thickness	lh_Lat_Fis-ant-Horizont_thickness	lh_Lat_Fis-ant-Vertical_thickness	lh_Lat_Fis-post_thickness	lh_Pole_occipital_thickness	lh_Pole_temporal_thickness	lh_S_calcarine_thickness	lh_S_central_thickness	lh_S_cingul-Marginalis_thickness	lh_S_circular_insula_ant_thickness
female	0.01	5.0	2.348	2.227	2.035	2.469	2.502	2.773	2.441	2.6	2.842	2.395	1.861	2.568	2.572	2.574	2.53	2.77	2.777	3.068	2.365	1.97	2.588	2.006	2.51	2.7	2.598	2.584	2.271	1.93	2.223	2.578	2.32	1.883	2.238	2.623	2.584	2.352	2.541	2.736	1.975	2.066	2.414	1.51	2.697	1.945	1.776	2.312	2.613
female	0.01	5.5	2.332	2.22	2.033	2.465	2.482	2.762	2.438	2.592	2.834	2.383	1.844	2.572	2.57	2.566	2.533	2.77	2.771	3.068	2.36	1.96	2.584	1.988	2.514	2.691	2.594	2.586	2.268	1.927	2.238	2.568	2.312	1.874	2.229	2.633	2.598	2.346	2.545	2.742	1.965	2.062	2.402	1.508	2.703	1.932	1.772	2.3	2.61
female	0.01	6.0	2.316	2.217	2.031	2.463	2.465	2.748	2.432	2.586	2.824	2.371	1.825	2.574	2.57	2.559	2.535	2.77	2.764	3.066	2.354	1.95	2.58	1.972	2.518	2.686	2.592	2.588	2.264	1.924	2.254	2.557	2.307	1.865	2.219	2.64	2.611	2.338	2.547	2.748	1.956	2.059	2.393	1.506	2.709	1.919	1.769	2.29	2.604
female	0.01	6.5	2.3	2.21	2.03	2.459	2.447	2.736	2.426	2.578	2.816	2.361	1.809	2.576	2.568	2.553	2.537	2.77	2.756	3.064	2.348	1.941	2.574	1.956	2.52	2.678	2.588	2.588	2.258	1.921	2.268	2.547	2.299	1.857	2.209	2.648	2.625	2.332	2.549	2.754	1.946	2.055	2.38	1.504	2.715	1.906	1.765	2.277	2.598
female	0.01	7.0	2.287	2.205	2.027	2.455	2.43	2.723	2.42	2.572	2.809	2.35	1.792	2.576	2.566	2.545	2.537	2.77	2.75	3.062	2.34	1.932	2.57	1.94	2.521	2.67	2.582	2.588	2.254	1.917	2.28	2.535	2.293	1.85	2.201	2.656	2.637	2.324	2.55	2.758	1.937	2.05	2.37	1.502	2.72	1.894	1.762	2.266	2.592
female	0.01	7.5	2.271	2.2	2.023	2.451	2.412	2.71	2.412	2.564	2.799	2.34	1.776	2.576	2.562	2.537	2.537	2.768	2.742	3.06	2.334	1.923	2.564	1.926	2.523	2.664	2.578	2.588	2.248	1.914	2.291	2.523	2.285	1.842	2.191	2.662	2.646	2.318	2.55	2.76	1.927	2.045	2.36	1.501	2.725	1.881	1.758	2.254	2.586
female	0.01	8.0	2.258	2.193	2.02	2.447	2.395	2.7	2.406	2.557	2.791	2.328	1.761	2.576	2.559	2.53	2.537	2.764	2.736	3.057	2.328	1.914	2.56	1.911	2.525	2.656	2.572	2.588	2.244	1.91	2.3	2.512	2.277	1.835	2.184	2.668	2.656	2.31	2.553	2.764	1.917	2.041	2.35	1.499	2.729	1.869	1.754	2.242	2.58
female	0.01	8.5	2.244	2.188	2.016	2.441	2.377	2.688	2.398	2.549	2.781	2.318	1.746	2.576	2.555	2.52	2.535	2.762	2.729	3.055	2.322	1.905	2.555	1.897	2.527	2.648	2.568	2.586	2.236	1.906	2.31	2.5	2.27	1.828	2.174	2.674	2.664	2.303	2.553	2.766	1.906	2.035	2.34	1.497	2.732	1.857	1.75	2.23	2.574
female	0.01	9.0	2.23	2.182	2.012	2.438	2.36	2.676	2.39	2.54	2.771	2.307	1.732	2.574	2.55	2.512	2.533	2.758	2.723	3.053	2.316	1.896	2.549	1.885	2.527	2.64	2.562	2.584	2.23	1.902	2.318	2.49	2.262	1.821	2.166	2.678	2.672	2.295	2.553	2.768	1.896	2.03	2.328	1.495	2.736	1.846	1.747	2.219	2.566
female	0.01	9.5	2.217	2.176	2.006	2.432	2.344	2.664	2.383	2.531	2.762	2.297	1.719	2.572	2.545	2.504	2.531	2.754	2.717	3.049	2.309	1.888	2.543	1.872	2.527	2.633	2.557	2.58	2.225	1.897	2.326	2.479	2.254	1.815	2.158	2.68	2.68	2.287	2.55	2.768	1.887	2.023	2.318	1.494	2.738	1.835	1.743	2.207	2.559
female	0.01	10.0	2.203	2.17	2.002	2.428	2.326	2.652	2.375	2.523	2.754	2.285	1.706	2.57	2.541	2.494	2.53	2.748	2.709	3.045	2.303	1.88	2.537	1.859	2.527	2.623	2.55	2.578	2.217	1.894	2.332	2.467	2.246	1.81	2.15	2.682	2.686	2.281	2.55	2.768	1.877	2.018	2.31	1.492	2.742	1.824	1.739	2.195	2.55
female	0.01	10.5	2.19	2.164	1.996	2.422	2.31	2.64	2.365	2.514	2.744	2.275	1.693	2.568	2.533	2.486	2.525	2.742	2.703	3.041	2.297	1.871	2.531	1.849	2.527	2.615	2.543	2.574	2.21	1.889	2.338	2.455	2.238	1.805	2.143	2.684	2.691	2.273	2.549	2.768	1.866	2.012	2.3	1.491	2.744	1.814	1.736	2.184	2.543
female	0.01	11.0	2.178	2.158	1.99	2.418	2.295	2.63	2.357	2.506	2.734	2.264	1.682	2.564	2.527	2.477	2.521	2.736	2.695	3.037	2.291	1.863	2.525	1.837	2.527	2.607	2.537	2.57	2.203	1.885	2.342	2.443	2.229	1.8	2.135	2.686	2.695	2.266	2.547	2.768	1.856	2.006	2.291	1.489	2.746	1.804	1.732	2.172	2.535
female	0.01	11.5	2.164	2.152	1.984	2.412	2.28	2.621	2.348	2.496	2.725	2.254	1.671	2.56	2.521	2.467	2.518	2.73	2.69	3.033	2.283	1.855	2.52	1.826	2.525	2.6	2.53	2.566	2.195	1.88	2.346	2.43	2.22	1.795	2.127	2.686	2.7	2.258	2.545	2.766	1.847	1.999	2.281	1.488	2.748	1.794	1.729	2.16	2.527
female	0.01	12.0	2.152	2.146	1.978	2.406	2.266	2.61	2.34	2.486	2.713	2.244	1.66	2.557	2.514	2.457	2.512	2.723	2.684	3.03	2.277	1.849	2.512	1.816	2.523	2.59	2.523	2.562	2.188	1.875	2.35	2.418	2.213	1.79	2.12	2.686	2.703	2.25	2.543	2.764	1.836	1.992	2.273	1.487	2.75	1.785	1.726	2.148	2.52
female	0.01	12.5	2.14	2.14	1.972	2.4	2.25	2.6	2.33	2.479	2.703	2.232	1.649	2.553	2.506	2.45	2.508	2.717	2.676	3.025	2.271	1.841	2.506	1.807	2.523	2.582	2.516	2.559	2.18	1.87	2.352	2.406	2.203	1.786	2.113	2.686	2.707	2.242	2.54	2.762	1.826	1.986	2.264	1.485	2.752	1.775	1.722	2.137	2.512
female	0.01	13.0	2.129	2.135	1.965	2.395	2.234	2.59	2.32	2.469	2.693	2.223	1.64	2.547	2.498	2.44	2.502	2.709	2.67	3.021	2.266	1.834	2.5	1.798	2.521	2.572	2.508	2.553	2.172	1.865	2.354	2.395	2.195	1.782	2.105	2.684	2.709	2.234	2.537	2.76	1.816	1.9795	2.256	1.484	2.752	1.767	1.719	2.123	2.502
female	0.01	13.5	2.12	2.129	1.958	2.389	2.22	2.58	2.31	2.459	2.684	2.213	1.631	2.543	2.49	2.43	2.496	2.701	2.664	3.018	2.26	1.827	2.492	1.789	2.52	2.564	2.5	2.547	2.162	1.86	2.355	2.383	2.188	1.778	2.1	2.684	2.71	2.227	2.533	2.758	1.807	1.972	2.248	1.483	2.752	1.758	1.715	2.111	2.494
female	0.01	14.0	2.107	2.121	1.951	2.383	2.207	2.57	2.3	2.45	2.674	2.203	1.622	2.537	2.482	2.42	2.49	2.691	2.658	3.012	2.254	1.82	2.486	1.781	2.518	2.555	2.492	2.541	2.154	1.855	2.355	2.371	2.178	1.774	2.092	2.682	2.71	2.22	2.53	2.754	1.796	1.965	2.24	1.482	2.754	1.75	1.712	2.1	2.484
female	0.01	14.5	2.098	2.115	1.944	2.377	2.193	2.56	2.291	2.441	2.664	2.193	1.613	2.531	2.473	2.41	2.482	2.684	2.652	3.008	2.248	1.813	2.48	1.773	2.516	2.547	2.484	2.537	2.146	1.85	2.355	2.36	2.17	1.771	2.086	2.678	2.713	2.213	2.525	2.75	1.786	1.958	2.23	1.481	2.754	1.741	1.708	2.09	2.477
female	0.01	15.0	2.086	2.11	1.9375	2.371	2.18	2.55	2.281	2.432	2.654	2.184	1.605	2.525	2.465	2.4	2.477	2.676	2.646	3.004	2.24	1.807	2.473	1.766	2.512	2.537	2.477	2.53	2.137	1.845	2.355	2.348	2.162	1.769	2.078	2.676	2.713	2.205	2.521	2.746	1.776	1.951	2.223	1.48	2.754	1.733	1.705	2.078	2.467
female	0.01	15.5	2.076	2.104	1.93	2.365	2.166	2.543	2.271	2.422	2.643	2.174	1.599	2.52	2.455	2.39	2.469	2.666	2.639	2.998	2.234	1.801	2.467	1.759	2.51	2.53	2.469	2.523	2.129	1.84	2.355	2.338	2.152	1.766	2.072	2.672	2.713	2.197	2.518	2.742	1.767	1.943	2.215	1.4795	2.754	1.727	1.702	2.066	2.457
female	0.01	16.0	2.066	2.098	1.923	2.357	2.154	2.533	2.262	2.412	2.633	2.164	1.592	2.514	2.445	2.38	2.46	2.656	2.633	2.994	2.229	1.795	2.46	1.752	2.508	2.521	2.46	2.518	2.12	1.835	2.354	2.326	2.145	1.763	2.066	2.67	2.71	2.19	2.514	2.738	1.758	1.937	2.209	1.479	2.754	1.719	1.699	2.055	2.45
female	0.01	16.5	2.057	2.094	1.915	2.352	2.14	2.525	2.252	2.402	2.623	2.154	1.585	2.508	2.436	2.371	2.455	2.646	2.627	2.988	2.225	1.789	2.453	1.746	2.504	2.512	2.453	2.512	2.111	1.829	2.352	2.314	2.137	1.76	2.06	2.666	2.71	2.184	2.51	2.734	1.748	1.929	2.201	1.478	2.754	1.712	1.695	2.043	2.44
female	0.01	17.0	2.049	2.088	1.908	2.346	2.129	2.516	2.242	2.393	2.613	2.145	1.579	2.5	2.428	2.361	2.447	2.637	2.621	2.982	2.219	1.783	2.447	1.74	2.502	2.504	2.445	2.504	2.102	1.824	2.35	2.303	2.129	1.758	2.053	2.662	2.709	2.176	2.506	2.729	1.738	1.922	2.193	1.477	2.752	1.705	1.692	2.033	2.43
female	0.01	17.5	2.04	2.082	1.9	2.34	2.117	2.508	2.232	2.383	2.604	2.137	1.573	2.494	2.418	2.352	2.44	2.629	2.615	2.979	2.213	1.777	2.441	1.734	2.498	2.494	2.438	2.498	2.094	1.819	2.348	2.293	2.121	1.755	2.047	2.656	2.709	2.168	2.5	2.725	1.7295	1.914	2.186	1.477	2.752	1.698	1.689	2.021	2.42
female	0.01	18.0	2.031	2.076	1.893	2.334	2.105	2.5	2.22	2.375	2.594	2.127	1.567	2.486	2.408	2.342	2.432	2.62	2.611	2.973	2.207	1.771	2.434	1.7295	2.496	2.486	2.43	2.49	2.084	1.814	2.344	2.281	2.111	1.753	2.041	2.652	2.707	2.16	2.496	2.719	1.72	1.907	2.18	1.476	2.752	1.691	1.687	2.01	2.412
female	0.01	18.5	2.023	2.07	1.886	2.326	2.096	2.492	2.21	2.365	2.584	2.12	1.5625	2.479	2.398	2.332	2.424	2.607	2.605	2.969	2.201	1.767	2.428	1.725	2.492	2.479	2.42	2.484	2.076	1.81	2.342	2.271	2.104	1.751	2.035	2.648	2.705	2.154	2.49	2.715	1.711	1.899	2.172	1.475	2.75	1.686	1.684	2.0	2.402
female	0.01	19.0	2.014	2.066	1.878	2.32	2.084	2.484	2.201	2.355	2.574	2.11	1.558	2.473	2.389	2.322	2.414	2.598	2.6	2.963	2.197	1.762	2.422	1.72	2.49	2.469	2.412	2.477	2.066	1.804	2.338	2.26	2.096	1.749	2.03	2.643	2.701	2.146	2.486	2.709	1.702	1.893	2.166	1.475	2.75	1.68	1.681	1.989	2.393
female	0.01	19.5	2.008	2.06	1.871	2.314	2.074	2.477	2.191	2.346	2.564	2.102	1.553	2.465	2.379	2.312	2.406	2.588	2.594	2.957	2.191	1.757	2.416	1.715	2.486	2.46	2.404	2.469	2.059	1.799	2.334	2.25	2.088	1.747	2.023	2.639	2.7	2.14	2.482	2.703	1.693	1.885	2.16	1.474	2.748	1.674	1.678	1.9795	2.385
female	0.01	20.0	1.999	2.055	1.864	2.309	2.064	2.469	2.182	2.338	2.555	2.094	1.548	2.457	2.37	2.305	2.398	2.578	2.588	2.953	2.186	1.752	2.41	1.711	2.484	2.453	2.396	2.463	2.05	1.795	2.33	2.24	2.082	1.745	2.02	2.633	2.697	2.133	2.477	2.697	1.685	1.878	2.152	1.474	2.748	1.668	1.675	1.97	2.375
female	0.01	20.5	1.992	2.05	1.857	2.303	2.053	2.46	2.174	2.328	2.547	2.084	1.544	2.451	2.36	2.295	2.39	2.568	2.582	2.947	2.182	1.747	2.404	1.707	2.48	2.445	2.389	2.455	2.043	1.79	2.326	2.23	2.074	1.743	2.014	2.627	2.693	2.127	2.473	2.691	1.676	1.871	2.146	1.473	2.746	1.663	1.672	1.96	2.367
female	0.01	21.0	1.985	2.045	1.851	2.297	2.045	2.455	2.164	2.32	2.537	2.076	1.54	2.443	2.35	2.285	2.383	2.56	2.578	2.941	2.176	1.742	2.398	1.703	2.479	2.438	2.38	2.45	2.033	1.785	2.322	2.22	2.066	1.741	2.008	2.623	2.691	2.121	2.467	2.688	1.668	1.864	2.14	1.473	2.746	1.657	1.67	1.95	2.357
female	0.01	21.5	1.979	2.041	1.844	2.29	2.035	2.447	2.154	2.31	2.527	2.068	1.536	2.436	2.34	2.277	2.375	2.55	2.572	2.938	2.172	1.738	2.393	1.7	2.475	2.43	2.375	2.441	2.025	1.78	2.318	2.213	2.06	1.739	2.002	2.617	2.69	2.113	2.463	2.682	1.66	1.857	2.135	1.472	2.744	1.652	1.667	1.941	2.35
female	0.01	22.0	1.973	2.037	1.837	2.283	2.025	2.441	2.146	2.303	2.52	2.062	1.533	2.428	2.332	2.268	2.367	2.541	2.566	2.932	2.168	1.734	2.389	1.696	2.473	2.422	2.367	2.436	2.018	1.776	2.314	2.203	2.053	1.737	1.996	2.611	2.686	2.107	2.459	2.676	1.651	1.851	2.129	1.472	2.744	1.647	1.664	1.932	2.34
female	0.01	22.5	1.967	2.033	1.831	2.277	2.018	2.434	2.137	2.295	2.512	2.055	1.529	2.422	2.322	2.26	2.36	2.531	2.562	2.926	2.162	1.73	2.383	1.693	2.469	2.416	2.36	2.428	2.012	1.772	2.31	2.195	2.047	1.735	1.991	2.607	2.684	2.102	2.453	2.67	1.645	1.844	2.123	1.472	2.742	1.643	1.662	1.923	2.332
female	0.01	23.0	1.961	2.03	1.825	2.271	2.01	2.428	2.129	2.287	2.502	2.047	1.526	2.414	2.312	2.252	2.352	2.523	2.557	2.922	2.158	1.727	2.379	1.69	2.467	2.408	2.354	2.422	2.004	1.768	2.307	2.186	2.041	1.733	1.985	2.602	2.68	2.096	2.45	2.666	1.637	1.837	2.117	1.471	2.742	1.638	1.659	1.915	2.324
female	0.01	23.5	1.955	2.025	1.819	2.268	2.002	2.422	2.121	2.28	2.494	2.041	1.522	2.408	2.305	2.244	2.344	2.514	2.553	2.916	2.154	1.723	2.373	1.6875	2.465	2.4	2.346	2.416	1.997	1.764	2.303	2.178	2.035	1.731	1.9795	2.598	2.678	2.09	2.445	2.66	1.63	1.831	2.111	1.471	2.74	1.634	1.657	1.906	2.316
female	0.01	24.0	1.95	2.021	1.813	2.262	1.995	2.416	2.111	2.271	2.486	2.033	1.52	2.4	2.297	2.236	2.338	2.506	2.547	2.912	2.15	1.719	2.37	1.685	2.46	2.395	2.34	2.408	1.99	1.76	2.299	2.17	2.03	1.7295	1.975	2.592	2.674	2.084	2.441	2.654	1.622	1.824	2.105	1.471	2.74	1.629	1.654	1.898	2.309
female	0.01	24.5	1.945	2.018	1.809	2.256	1.987	2.408	2.105	2.264	2.48	2.027	1.517	2.395	2.29	2.229	2.33	2.498	2.543	2.906	2.146	1.716	2.365	1.682	2.459	2.389	2.334	2.402	1.984	1.757	2.295	2.164	2.023	1.728	1.969	2.588	2.672	2.08	2.438	2.65	1.616	1.818	2.102	1.47	2.738	1.625	1.652	1.892	2.3
female	0.01	25.0	1.94	2.014	1.804	2.25	1.981	2.402	2.098	2.256	2.473	2.021	1.514	2.389	2.281	2.22	2.324	2.49	2.537	2.902	2.145	1.712	2.361	1.68	2.457	2.383	2.328	2.396	1.979	1.753	2.293	2.156	2.018	1.726	1.964	2.582	2.67	2.074	2.434	2.645	1.609	1.8125	2.096	1.47	2.738	1.621	1.65	1.884	2.295
female	0.01	25.5	1.937	2.012	1.8	2.246	1.975	2.398	2.09	2.25	2.465	2.016	1.511	2.38	2.273	2.215	2.318	2.482	2.533	2.898	2.14	1.709	2.357	1.677	2.455	2.377	2.322	2.393	1.973	1.75	2.29	2.15	2.014	1.724	1.958	2.578	2.668	2.068	2.43	2.64	1.604	1.807	2.09	1.47	2.738	1.617	1.648	1.877	2.287
female	0.01	26.0	1.932	2.008	1.795	2.24	1.969	2.393	2.084	2.242	2.459	2.01	1.508	2.375	2.266	2.207	2.312	2.477	2.53	2.893	2.137	1.706	2.355	1.675	2.453	2.371	2.316	2.387	1.968	1.747	2.285	2.145	2.01	1.722	1.953	2.574	2.664	2.064	2.428	2.637	1.597	1.802	2.086	1.47	2.736	1.613	1.6455	1.87	2.28
female	0.01	26.5	1.928	2.006	1.791	2.236	1.963	2.387	2.076	2.236	2.453	2.004	1.506	2.37	2.258	2.201	2.307	2.469	2.523	2.889	2.135	1.703	2.352	1.672	2.453	2.365	2.312	2.38	1.963	1.744	2.281	2.139	2.004	1.72	1.947	2.57	2.662	2.06	2.424	2.633	1.591	1.796	2.08	1.47	2.736	1.609	1.644	1.864	2.273
female	0.01	27.0	1.925	2.004	1.787	2.23	1.958	2.38	2.07	2.23	2.445	1.999	1.503	2.363	2.252	2.195	2.3	2.463	2.52	2.885	2.13	1.7	2.35	1.67	2.451	2.36	2.307	2.377	1.958	1.741	2.28	2.133	2.0	1.717	1.942	2.566	2.66	2.055	2.42	2.629	1.586	1.791	2.076	1.47	2.736	1.605	1.642	1.858	2.268
female	0.01	27.5	1.921	2.0	1.784	2.227	1.953	2.377	2.064	2.225	2.44	1.994	1.5	2.36	2.244	2.188	2.295	2.457	2.516	2.879	2.129	1.697	2.346	1.667	2.45	2.355	2.303	2.371	1.953	1.738	2.275	2.127	1.997	1.715	1.937	2.562	2.658	2.05	2.418	2.623	1.58	1.786	2.07	1.47	2.734	1.602	1.64	1.853	2.262
female	0.01	28.0	1.918	1.998	1.781	2.22	1.948	2.371	2.059	2.219	2.434	1.989	1.498	2.354	2.238	2.182	2.29	2.451	2.512	2.875	2.125	1.695	2.344	1.665	2.45	2.352	2.299	2.367	1.949	1.736	2.273	2.123	1.993	1.712	1.932	2.559	2.656	2.047	2.416	2.62	1.575	1.781	2.066	1.469	2.734	1.599	1.638	1.848	2.256
female	0.01	28.5	1.915	1.996	1.777	2.217	1.943	2.367	2.053	2.213	2.428	1.984	1.495	2.348	2.232	2.178	2.285	2.445	2.508	2.871	2.123	1.692	2.342	1.663	2.447	2.346	2.295	2.363	1.945	1.734	2.27	2.117	1.99	1.71	1.927	2.555	2.654	2.043	2.412	2.617	1.57	1.776	2.06	1.469	2.734	1.595	1.636	1.842	2.25
female	0.01	29.0	1.912	1.994	1.775	2.213	1.939	2.361	2.047	2.207	2.424	1.98	1.493	2.342	2.227	2.172	2.281	2.44	2.504	2.867	2.121	1.69	2.34	1.661	2.447	2.342	2.29	2.357	1.941	1.731	2.268	2.113	1.987	1.708	1.921	2.553	2.652	2.04	2.41	2.613	1.565	1.771	2.057	1.469	2.734	1.592	1.635	1.837	2.244
female	0.01	29.5	1.909	1.993	1.772	2.209	1.936	2.357	2.043	2.203	2.418	1.976	1.491	2.338	2.22	2.166	2.275	2.436	2.5	2.863	2.12	1.688	2.338	1.659	2.445	2.338	2.287	2.354	1.938	1.7295	2.264	2.11	1.984	1.705	1.916	2.549	2.65	2.035	2.408	2.61	1.562	1.767	2.053	1.469	2.734	1.589	1.633	1.833	2.238
female	0.01	30.0	1.907	1.991	1.7705	2.205	1.932	2.354	2.037	2.197	2.414	1.972	1.488	2.332	2.215	2.16	2.271	2.43	2.494	2.86	2.117	1.687	2.338	1.657	2.445	2.334	2.283	2.35	1.936	1.728	2.262	2.105	1.981	1.702	1.91	2.545	2.65	2.031	2.406	2.605	1.557	1.763	2.047	1.469	2.734	1.586	1.631	1.828	2.234
female	0.01	30.5	1.905	1.99	1.768	2.201	1.929	2.35	2.033	2.193	2.408	1.968	1.486	2.328	2.21	2.156	2.268	2.426	2.492	2.855	2.115	1.685	2.336	1.656	2.445	2.33	2.28	2.346	1.933	1.726	2.26	2.104	1.9795	1.7	1.905	2.543	2.648	2.027	2.402	2.602	1.553	1.759	2.043	1.469	2.734	1.583	1.63	1.824	2.229
female	0.01	31.0	1.903	1.988	1.766	2.197	1.926	2.344	2.03	2.19	2.404	1.965	1.484	2.322	2.205	2.152	2.264	2.422	2.488	2.852	2.113	1.683	2.334	1.654	2.445	2.326	2.275	2.342	1.93	1.725	2.256	2.1	1.977	1.697	1.9	2.54	2.646	2.025	2.4	2.6	1.549	1.755	2.04	1.469	2.734	1.58	1.628	1.82	2.225
female	0.01	31.5	1.901	1.987	1.765	2.193	1.923	2.34	2.025	2.184	2.4	1.961	1.482	2.318	2.201	2.146	2.26	2.416	2.484	2.848	2.111	1.681	2.334	1.652	2.443	2.324	2.273	2.338	1.928	1.723	2.254	2.096	1.975	1.695	1.8955	2.537	2.645	2.021	2.398	2.596	1.545	1.751	2.035	1.469	2.734	1.577	1.626	1.816	2.219
female	0.01	32.0	1.899	1.986	1.763	2.19	1.92	2.336	2.02	2.18	2.396	1.958	1.48	2.314	2.195	2.143	2.256	2.412	2.48	2.844	2.11	1.679	2.332	1.651	2.443	2.32	2.27	2.336	1.926	1.722	2.252	2.094	1.973	1.692	1.891	2.533	2.645	2.018	2.398	2.594	1.541	1.747	2.031	1.469	2.734	1.574	1.625	1.813	2.215
female	0.01	32.5	1.898	1.986	1.762	2.186	1.918	2.332	2.018	2.176	2.393	1.954	1.479	2.31	2.191	2.139	2.252	2.408	2.477	2.84	2.11	1.678	2.332	1.649	2.443	2.316	2.268	2.332	1.924	1.72	2.25	2.092	1.972	1.689	1.886	2.531	2.643	2.016	2.396	2.59	1.538	1.743	2.027	1.47	2.734	1.571	1.623	1.81	2.21
female	0.01	33.0	1.896	1.985	1.76	2.182	1.916	2.328	2.014	2.172	2.389	1.951	1.477	2.307	2.188	2.135	2.25	2.406	2.473	2.836	2.107	1.676	2.332	1.648	2.443	2.314	2.264	2.328	1.922	1.719	2.248	2.09	1.97	1.687	1.881	2.53	2.64	2.012	2.395	2.588	1.534	1.739	2.023	1.47	2.734	1.569	1.622	1.807	2.207
female	0.01	33.5	1.8955	1.984	1.759	2.178	1.914	2.326	2.01	2.168	2.385	1.948	1.475	2.3	2.184	2.13	2.246	2.402	2.469	2.832	2.105	1.675	2.33	1.646	2.443	2.31	2.262	2.326	1.92	1.718	2.244	2.088	1.969	1.685	1.876	2.525	2.64	2.01	2.393	2.584	1.531	1.736	2.02	1.47	2.734	1.566	1.62	1.804	2.203
female	0.01	34.0	1.895	1.984	1.758	2.176	1.912	2.322	2.006	2.166	2.38	1.945	1.473	2.297	2.18	2.127	2.242	2.398	2.467	2.83	2.105	1.673	2.33	1.6455	2.443	2.309	2.26	2.322	1.919	1.717	2.242	2.086	1.968	1.682	1.871	2.523	2.639	2.006	2.39	2.582	1.528	1.732	2.016	1.47	2.734	1.564	1.619	1.802	2.2
female	0.01	34.5	1.894	1.983	1.757	2.172	1.91	2.318	2.004	2.162	2.377	1.943	1.472	2.293	2.176	2.123	2.24	2.396	2.463	2.826	2.104	1.672	2.33	1.645	2.443	2.307	2.258	2.32	1.917	1.715	2.24	2.084	1.966	1.679	1.866	2.521	2.639	2.004	2.39	2.58	1.525	1.7295	2.012	1.47	2.734	1.5625	1.618	1.799	2.195
female	0.01	35.0	1.893	1.983	1.757	2.168	1.909	2.316	2.0	2.158	2.375	1.94	1.47	2.291	2.172	2.12	2.238	2.393	2.459	2.822	2.102	1.671	2.33	1.644	2.445	2.305	2.256	2.316	1.916	1.714	2.238	2.082	1.966	1.676	1.861	2.52	2.637	2.002	2.389	2.578	1.523	1.727	2.008	1.47	2.734	1.56	1.616	1.797	2.191
female	0.01	35.5	1.893	1.983	1.756	2.166	1.907	2.312	1.997	2.156	2.371	1.938	1.469	2.287	2.168	2.117	2.234	2.39	2.457	2.818	2.102	1.67	2.33	1.643	2.445	2.303	2.254	2.314	1.915	1.714	2.236	2.08	1.965	1.673	1.856	2.518	2.635	1.999	2.387	2.574	1.5205	1.724	2.004	1.47	2.734	1.558	1.615	1.795	2.19
female	0.01	36.0	1.892	1.983	1.756	2.162	1.906	2.309	1.994	2.152	2.37	1.937	1.467	2.283	2.166	2.113	2.232	2.387	2.453	2.816	2.102	1.668	2.33	1.642	2.445	2.3	2.252	2.312	1.915	1.713	2.234	2.08	1.964	1.67	1.853	2.516	2.635	1.997	2.387	2.572	1.519	1.721	2.0	1.47	2.734	1.556	1.614	1.793	2.186
female	0.01	36.5	1.892	1.983	1.755	2.16	1.905	2.307	1.992	2.15	2.367	1.935	1.466	2.28	2.162	2.11	2.23	2.385	2.45	2.812	2.1	1.667	2.33	1.641	2.445	2.299	2.25	2.31	1.914	1.712	2.232	2.078	1.963	1.668	1.848	2.514	2.633	1.994	2.385	2.57	1.516	1.718	1.997	1.47	2.734	1.554	1.613	1.791	2.182
female	0.01	37.0	1.892	1.983	1.755	2.156	1.905	2.303	1.989	2.146	2.363	1.933	1.464	2.275	2.158	2.107	2.227	2.383	2.447	2.809	2.1	1.666	2.332	1.64	2.447	2.297	2.248	2.307	1.914	1.711	2.23	2.078	1.963	1.665	1.843	2.512	2.633	1.992	2.385	2.568	1.514	1.715	1.994	1.471	2.734	1.552	1.612	1.79	2.18
female	0.01	37.5	1.891	1.983	1.755	2.154	1.904	2.3	1.987	2.145	2.361	1.931	1.463	2.273	2.156	2.105	2.225	2.38	2.443	2.807	2.098	1.666	2.332	1.639	2.447	2.295	2.248	2.305	1.913	1.711	2.229	2.078	1.963	1.662	1.839	2.51	2.63	1.99	2.385	2.566	1.512	1.712	1.99	1.471	2.734	1.55	1.611	1.788	2.176
female	0.01	38.0	1.891	1.983	1.754	2.15	1.903	2.299	1.985	2.143	2.36	1.929	1.461	2.27	2.152	2.102	2.223	2.379	2.441	2.803	2.098	1.665	2.332	1.638	2.447	2.293	2.246	2.303	1.913	1.71	2.227	2.076	1.962	1.659	1.834	2.508	2.63	1.988	2.383	2.564	1.51	1.709	1.987	1.471	2.734	1.548	1.609	1.787	2.174
female	0.01	38.5	1.891	1.983	1.754	2.148	1.903	2.295	1.982	2.14	2.357	1.928	1.46	2.266	2.15	2.1	2.22	2.377	2.438	2.799	2.098	1.664	2.332	1.637	2.45	2.291	2.244	2.3	1.913	1.709	2.225	2.076	1.962	1.656	1.83	2.506	2.629	1.986	2.383	2.562	1.508	1.707	1.984	1.471	2.734	1.547	1.608	1.785	2.172
female	0.01	39.0	1.891	1.984	1.754	2.145	1.903	2.293	1.98	2.137	2.355	1.926	1.459	2.264	2.148	2.096	2.219	2.375	2.436	2.797	2.098	1.663	2.334	1.637	2.45	2.291	2.244	2.299	1.913	1.709	2.223	2.076	1.962	1.653	1.826	2.504	2.629	1.984	2.38	2.56	1.506	1.704	1.98	1.471	2.736	1.545	1.607	1.784	2.168
female	0.01	39.5	1.891	1.984	1.754	2.143	1.902	2.291	1.979	2.135	2.354	1.925	1.458	2.26	2.145	2.094	2.217	2.373	2.432	2.793	2.096	1.662	2.334	1.636	2.45	2.29	2.242	2.297	1.913	1.708	2.22	2.076	1.962	1.65	1.822	2.502	2.627	1.982	2.38	2.559	1.505	1.701	1.978	1.471	2.736	1.543	1.606	1.783	2.166
female	0.01	40.0	1.892	1.985	1.754	2.14	1.902	2.29	1.977	2.133	2.352	1.923	1.457	2.256	2.143	2.092	2.215	2.371	2.43	2.791	2.096	1.662	2.334	1.635	2.451	2.29	2.24	2.295	1.913	1.708	2.219	2.076	1.962	1.647	1.818	2.5	2.627	1.98	2.38	2.557	1.503	1.699	1.975	1.472	2.736	1.542	1.605	1.782	2.164
female	0.01	40.5	1.892	1.985	1.754	2.137	1.902	2.285	1.976	2.13	2.35	1.922	1.456	2.254	2.14	2.09	2.213	2.37	2.428	2.787	2.096	1.661	2.336	1.635	2.451	2.287	2.24	2.293	1.913	1.707	2.217	2.076	1.962	1.645	1.814	2.498	2.625	1.979	2.38	2.555	1.501	1.697	1.972	1.472	2.736	1.54	1.6045	1.782	2.162
female	0.01	41.0	1.892	1.986	1.754	2.135	1.902	2.283	1.974	2.129	2.348	1.921	1.455	2.25	2.139	2.088	2.21	2.367	2.424	2.785	2.096	1.66	2.336	1.634	2.453	2.285	2.238	2.291	1.913	1.707	2.213	2.076	1.962	1.642	1.811	2.496	2.625	1.977	2.379	2.553	1.5	1.694	1.969	1.472	2.736	1.539	1.604	1.781	2.158
female	0.01	41.5	1.892	1.986	1.754	2.133	1.902	2.281	1.972	2.127	2.346	1.92	1.454	2.248	2.137	2.084	2.209	2.365	2.422	2.781	2.094	1.66	2.336	1.634	2.453	2.285	2.238	2.29	1.913	1.706	2.21	2.076	1.963	1.639	1.807	2.494	2.623	1.975	2.379	2.55	1.498	1.692	1.966	1.472	2.736	1.537	1.603	1.78	2.156
female	0.01	42.0	1.893	1.987	1.754	2.13	1.902	2.28	1.971	2.127	2.344	1.919	1.453	2.244	2.135	2.082	2.207	2.363	2.42	2.78	2.094	1.659	2.338	1.633	2.455	2.283	2.236	2.287	1.914	1.706	2.209	2.076	1.963	1.636	1.803	2.492	2.621	1.973	2.379	2.549	1.497	1.689	1.963	1.472	2.736	1.536	1.602	1.779	2.154
female	0.01	42.5	1.893	1.987	1.754	2.127	1.902	2.277	1.969	2.125	2.342	1.918	1.452	2.242	2.13	2.08	2.205	2.363	2.416	2.775	2.094	1.659	2.338	1.633	2.455	2.283	2.236	2.285	1.914	1.705	2.207	2.076	1.963	1.633	1.8	2.492	2.621	1.971	2.379	2.547	1.496	1.6875	1.96	1.472	2.736	1.534	1.602	1.779	2.152
female	0.01	43.0	1.894	1.988	1.754	2.125	1.902	2.275	1.967	2.123	2.342	1.917	1.451	2.24	2.129	2.078	2.205	2.361	2.414	2.773	2.094	1.658	2.34	1.633	2.457	2.283	2.234	2.283	1.914	1.704	2.205	2.076	1.963	1.631	1.796	2.49	2.62	1.969	2.377	2.545	1.494	1.686	1.957	1.472	2.736	1.533	1.601	1.778	2.15
female	0.01	43.5	1.894	1.989	1.754	2.123	1.902	2.273	1.966	2.121	2.34	1.916	1.45	2.236	2.127	2.076	2.203	2.36	2.412	2.771	2.094	1.657	2.34	1.632	2.457	2.281	2.234	2.281	1.915	1.704	2.203	2.076	1.963	1.628	1.793	2.488	2.62	1.968	2.377	2.543	1.493	1.684	1.954	1.472	2.736	1.532	1.6	1.778	2.148
female	0.01	44.0	1.894	1.989	1.754	2.121	1.902	2.271	1.964	2.12	2.338	1.915	1.449	2.234	2.125	2.074	2.201	2.357	2.41	2.768	2.094	1.657	2.34	1.632	2.459	2.281	2.232	2.28	1.915	1.703	2.201	2.076	1.964	1.625	1.79	2.486	2.617	1.966	2.377	2.541	1.492	1.681	1.951	1.473	2.736	1.53	1.599	1.777	2.146
female	0.01	44.5	1.895	1.99	1.754	2.12	1.902	2.27	1.963	2.117	2.336	1.914	1.449	2.23	2.123	2.072	2.2	2.355	2.408	2.766	2.092	1.656	2.342	1.632	2.459	2.28	2.232	2.28	1.915	1.703	2.197	2.076	1.964	1.622	1.787	2.484	2.615	1.964	2.377	2.54	1.491	1.679	1.948	1.473	2.736	1.529	1.598	1.777	2.145
female	0.01	45.0	1.895	1.991	1.753	2.115	1.902	2.268	1.961	2.117	2.336	1.914	1.448	2.229	2.121	2.07	2.197	2.355	2.404	2.762	2.092	1.656	2.342	1.631	2.459	2.28	2.23	2.277	1.915	1.702	2.195	2.076	1.964	1.619	1.784	2.482	2.615	1.962	2.377	2.54	1.49	1.677	1.945	1.473	2.736	1.528	1.597	1.776	2.143
female	0.01	45.5	1.895	1.991	1.753	2.113	1.903	2.266	1.96	2.115	2.334	1.913	1.447	2.227	2.12	2.068	2.195	2.354	2.402	2.76	2.092	1.655	2.342	1.631	2.46	2.28	2.23	2.275	1.916	1.701	2.193	2.076	1.964	1.616	1.781	2.48	2.613	1.96	2.375	2.537	1.488	1.675	1.942	1.473	2.736	1.526	1.596	1.776	2.14
female	0.01	46.0	1.8955	1.992	1.753	2.111	1.903	2.266	1.958	2.113	2.334	1.912	1.447	2.223	2.117	2.066	2.193	2.352	2.4	2.758	2.092	1.655	2.344	1.631	2.46	2.277	2.229	2.273	1.916	1.7	2.191	2.076	1.964	1.613	1.778	2.479	2.611	1.958	2.375	2.535	1.487	1.673	1.94	1.473	2.736	1.525	1.596	1.776	2.139
female	0.01	46.5	1.8955	1.993	1.752	2.11	1.903	2.264	1.956	2.111	2.332	1.912	1.446	2.22	2.117	2.064	2.191	2.35	2.398	2.754	2.092	1.654	2.344	1.631	2.463	2.277	2.229	2.271	1.916	1.7	2.188	2.076	1.965	1.61	1.775	2.477	2.61	1.956	2.375	2.533	1.486	1.67	1.9375	1.473	2.736	1.524	1.595	1.775	2.139
female	0.01	47.0	1.8955	1.993	1.751	2.107	1.902	2.262	1.955	2.111	2.33	1.911	1.445	2.217	2.115	2.06	2.19	2.348	2.396	2.752	2.09	1.653	2.344	1.631	2.463	2.277	2.227	2.27	1.916	1.699	2.186	2.076	1.965	1.608	1.773	2.475	2.607	1.955	2.375	2.531	1.485	1.668	1.935	1.473	2.736	1.523	1.594	1.775	2.137
female	0.01	47.5	1.896	1.994	1.751	2.105	1.902	2.26	1.953	2.11	2.33	1.91	1.445	2.215	2.113	2.059	2.188	2.346	2.395	2.75	2.09	1.653	2.344	1.631	2.465	2.275	2.225	2.268	1.916	1.698	2.182	2.076	1.965	1.605	1.7705	2.473	2.607	1.953	2.375	2.53	1.484	1.666	1.932	1.473	2.736	1.522	1.593	1.774	2.135
female	0.01	48.0	1.896	1.995	1.75	2.102	1.902	2.258	1.951	2.107	2.328	1.91	1.444	2.213	2.111	2.057	2.186	2.344	2.393	2.746	2.09	1.652	2.344	1.631	2.465	2.275	2.225	2.266	1.916	1.697	2.18	2.076	1.964	1.603	1.769	2.47	2.605	1.951	2.373	2.527	1.483	1.663	1.93	1.473	2.736	1.5205	1.592	1.773	2.133
female	0.01	48.5	1.896	1.995	1.749	2.1	1.902	2.258	1.95	2.105	2.326	1.909	1.444	2.209	2.11	2.055	2.184	2.342	2.39	2.744	2.09	1.651	2.344	1.631	2.465	2.275	2.223	2.264	1.916	1.696	2.176	2.076	1.964	1.6	1.767	2.469	2.604	1.948	2.373	2.525	1.481	1.661	1.927	1.473	2.736	1.52	1.591	1.773	2.13
female	0.01	49.0	1.896	1.996	1.748	2.098	1.901	2.256	1.948	2.105	2.326	1.908	1.443	2.207	2.105	2.053	2.182	2.34	2.389	2.742	2.088	1.651	2.344	1.631	2.467	2.273	2.22	2.262	1.916	1.695	2.174	2.076	1.964	1.598	1.765	2.467	2.602	1.946	2.373	2.523	1.48	1.659	1.924	1.473	2.736	1.519	1.59	1.772	2.129
female	0.01	49.5	1.896	1.996	1.746	2.096	1.901	2.254	1.946	2.104	2.324	1.907	1.443	2.203	2.104	2.05	2.18	2.338	2.387	2.74	2.088	1.65	2.344	1.63	2.467	2.273	2.22	2.26	1.916	1.693	2.17	2.074	1.964	1.595	1.763	2.465	2.6	1.944	2.373	2.521	1.4795	1.656	1.922	1.473	2.734	1.518	1.59	1.771	2.127
female	0.01	50.0	1.8955	1.996	1.745	2.094	1.9	2.252	1.944	2.102	2.322	1.907	1.442	2.201	2.102	2.047	2.178	2.336	2.385	2.736	2.088	1.649	2.344	1.63	2.467	2.273	2.219	2.258	1.915	1.692	2.166	2.074	1.963	1.592	1.761	2.463	2.598	1.942	2.371	2.52	1.478	1.654	1.919	1.473	2.734	1.517	1.589	1.7705	2.125
female	0.01	50.5	1.8955	1.997	1.743	2.092	1.899	2.252	1.942	2.1	2.322	1.906	1.442	2.2	2.1	2.045	2.174	2.332	2.383	2.734	2.086	1.648	2.344	1.63	2.469	2.271	2.217	2.256	1.915	1.69	2.164	2.074	1.963	1.59	1.759	2.46	2.594	1.94	2.371	2.518	1.477	1.651	1.916	1.473	2.734	1.515	1.588	1.77	2.123
female	0.01	51.0	1.8955	1.997	1.741	2.09	1.898	2.25	1.94	2.098	2.32	1.905	1.442	2.195	2.098	2.043	2.172	2.33	2.38	2.732	2.086	1.647	2.344	1.63	2.469	2.271	2.215	2.254	1.914	1.689	2.16	2.072	1.962	1.587	1.758	2.459	2.592	1.9375	2.371	2.516	1.475	1.649	1.914	1.473	2.734	1.514	1.587	1.769	2.121
female	0.01	51.5	1.895	1.997	1.739	2.086	1.897	2.248	1.9375	2.098	2.318	1.904	1.441	2.193	2.096	2.041	2.17	2.328	2.379	2.729	2.084	1.646	2.344	1.631	2.469	2.27	2.213	2.252	1.914	1.6875	2.156	2.072	1.961	1.585	1.757	2.457	2.59	1.936	2.37	2.514	1.474	1.646	1.911	1.473	2.732	1.513	1.586	1.768	2.12
female	0.01	52.0	1.895	1.997	1.737	2.084	1.896	2.246	1.936	2.096	2.316	1.904	1.441	2.19	2.094	2.037	2.166	2.324	2.377	2.727	2.084	1.6455	2.342	1.631	2.469	2.27	2.21	2.25	1.913	1.686	2.152	2.07	1.96	1.582	1.756	2.453	2.588	1.933	2.37	2.512	1.472	1.645	1.908	1.472	2.732	1.512	1.585	1.767	2.117
female	0.01	52.5	1.894	1.997	1.734	2.082	1.895	2.246	1.933	2.094	2.316	1.903	1.441	2.188	2.09	2.035	2.164	2.322	2.375	2.725	2.082	1.645	2.342	1.631	2.469	2.268	2.209	2.248	1.912	1.684	2.148	2.068	1.959	1.58	1.755	2.451	2.584	1.931	2.367	2.51	1.471	1.642	1.905	1.472	2.732	1.51	1.584	1.766	2.115
female	0.01	53.0	1.893	1.997	1.732	2.08	1.894	2.244	1.931	2.092	2.314	1.902	1.44	2.184	2.088	2.031	2.16	2.318	2.375	2.723	2.082	1.644	2.34	1.631	2.469	2.268	2.207	2.244	1.91	1.682	2.145	2.068	1.958	1.577	1.754	2.45	2.582	1.928	2.367	2.506	1.469	1.639	1.903	1.472	2.73	1.509	1.583	1.764	2.113
female	0.01	53.5	1.892	1.997	1.7295	2.078	1.892	2.242	1.928	2.09	2.312	1.901	1.44	2.18	2.086	2.03	2.156	2.314	2.373	2.719	2.08	1.643	2.34	1.631	2.469	2.266	2.203	2.242	1.909	1.68	2.14	2.066	1.957	1.575	1.753	2.445	2.578	1.925	2.365	2.504	1.467	1.636	1.9	1.472	2.73	1.508	1.582	1.762	2.111
female	0.01	54.0	1.891	1.997	1.727	2.074	1.89	2.242	1.925	2.088	2.31	1.9	1.44	2.178	2.082	2.025	2.154	2.31	2.371	2.717	2.078	1.642	2.338	1.631	2.469	2.264	2.201	2.24	1.907	1.678	2.137	2.064	1.955	1.573	1.753	2.443	2.576	1.922	2.365	2.502	1.465	1.633	1.897	1.472	2.729	1.506	1.581	1.761	2.11
female	0.01	54.5	1.889	1.996	1.723	2.072	1.888	2.24	1.922	2.086	2.309	1.898	1.439	2.174	2.08	2.021	2.15	2.307	2.37	2.715	2.076	1.64	2.336	1.631	2.469	2.264	2.2	2.236	1.906	1.675	2.13	2.062	1.954	1.57	1.752	2.44	2.572	1.919	2.363	2.5	1.463	1.63	1.8955	1.471	2.729	1.505	1.581	1.759	2.107
female	0.01	55.0	1.888	1.996	1.72	2.07	1.886	2.238	1.919	2.084	2.307	1.897	1.439	2.17	2.078	2.02	2.146	2.303	2.367	2.713	2.076	1.639	2.336	1.631	2.469	2.262	2.195	2.234	1.904	1.673	2.127	2.06	1.952	1.568	1.752	2.438	2.57	1.916	2.363	2.496	1.461	1.627	1.893	1.471	2.727	1.504	1.579	1.757	2.105
female	0.01	55.5	1.887	1.995	1.716	2.066	1.883	2.236	1.916	2.082	2.305	1.896	1.439	2.168	2.074	2.016	2.143	2.299	2.365	2.709	2.074	1.637	2.334	1.631	2.469	2.26	2.193	2.23	1.902	1.67	2.123	2.059	1.95	1.566	1.752	2.434	2.566	1.913	2.361	2.494	1.459	1.624	1.89	1.471	2.727	1.502	1.578	1.754	2.102
female	0.01	56.0	1.885	1.995	1.712	2.064	1.881	2.236	1.913	2.078	2.303	1.8955	1.439	2.164	2.07	2.012	2.139	2.295	2.365	2.707	2.072	1.636	2.332	1.631	2.469	2.26	2.19	2.229	1.899	1.668	2.117	2.055	1.948	1.563	1.752	2.43	2.562	1.909	2.36	2.492	1.457	1.621	1.887	1.47	2.725	1.501	1.577	1.752	2.1
female	0.01	56.5	1.883	1.994	1.708	2.062	1.878	2.234	1.909	2.076	2.3	1.894	1.438	2.16	2.068	2.008	2.135	2.291	2.363	2.705	2.07	1.634	2.33	1.631	2.469	2.258	2.188	2.225	1.897	1.665	2.113	2.053	1.946	1.562	1.752	2.428	2.559	1.906	2.36	2.488	1.454	1.618	1.885	1.47	2.723	1.499	1.576	1.75	2.098
female	0.01	57.0	1.881	1.993	1.704	2.059	1.875	2.232	1.906	2.074	2.299	1.893	1.438	2.158	2.064	2.004	2.13	2.287	2.361	2.701	2.068	1.633	2.328	1.631	2.467	2.256	2.184	2.223	1.8955	1.662	2.107	2.049	1.944	1.56	1.752	2.424	2.555	1.902	2.357	2.486	1.452	1.615	1.882	1.47	2.72	1.498	1.575	1.747	2.096
female	0.01	57.5	1.88	1.992	1.7	2.057	1.872	2.23	1.902	2.072	2.297	1.891	1.438	2.154	2.062	2.0	2.127	2.283	2.36	2.7	2.066	1.631	2.324	1.631	2.467	2.254	2.18	2.219	1.893	1.659	2.102	2.047	1.942	1.558	1.752	2.42	2.55	1.899	2.355	2.482	1.45	1.611	1.879	1.469	2.72	1.496	1.574	1.745	2.092
female	0.01	58.0	1.877	1.992	1.695	2.055	1.869	2.23	1.898	2.07	2.293	1.89	1.438	2.15	2.059	1.997	2.123	2.277	2.36	2.697	2.064	1.629	2.322	1.631	2.467	2.252	2.176	2.215	1.89	1.655	2.098	2.043	1.94	1.556	1.752	2.416	2.547	1.8955	2.355	2.48	1.447	1.608	1.876	1.469	2.719	1.495	1.573	1.742	2.09
female	0.01	58.5	1.875	1.991	1.69	2.05	1.866	2.229	1.895	2.066	2.291	1.888	1.438	2.146	2.055	1.993	2.12	2.273	2.357	2.695	2.062	1.627	2.32	1.631	2.465	2.25	2.174	2.213	1.888	1.652	2.092	2.041	1.9375	1.553	1.752	2.412	2.543	1.892	2.354	2.477	1.445	1.6045	1.873	1.468	2.717	1.493	1.572	1.739	2.088
female	0.01	59.0	1.873	1.989	1.686	2.049	1.863	2.227	1.891	2.064	2.29	1.887	1.4375	2.143	2.05	1.989	2.113	2.268	2.355	2.691	2.06	1.625	2.316	1.631	2.465	2.248	2.17	2.209	1.885	1.649	2.086	2.037	1.936	1.551	1.753	2.408	2.54	1.889	2.352	2.475	1.442	1.602	1.87	1.468	2.715	1.492	1.57	1.736	2.084
female	0.01	59.5	1.871	1.988	1.681	2.045	1.859	2.227	1.887	2.062	2.287	1.885	1.4375	2.139	2.049	1.985	2.11	2.264	2.354	2.69	2.059	1.624	2.314	1.631	2.463	2.246	2.166	2.205	1.881	1.6455	2.08	2.033	1.933	1.549	1.753	2.404	2.535	1.885	2.35	2.47	1.439	1.598	1.867	1.467	2.713	1.49	1.569	1.734	2.082
female	0.01	60.0	1.869	1.987	1.676	2.043	1.856	2.225	1.883	2.059	2.283	1.883	1.4375	2.137	2.045	1.98	2.105	2.258	2.354	2.688	2.057	1.622	2.312	1.631	2.463	2.244	2.162	2.201	1.878	1.643	2.074	2.03	1.931	1.546	1.754	2.4	2.531	1.881	2.348	2.467	1.4375	1.595	1.864	1.466	2.71	1.488	1.568	1.731	2.078
female	0.01	60.5	1.866	1.986	1.671	2.04	1.853	2.223	1.879	2.057	2.281	1.881	1.4375	2.133	2.041	1.977	2.1	2.252	2.352	2.686	2.055	1.62	2.309	1.631	2.46	2.242	2.158	2.197	1.875	1.639	2.068	2.025	1.928	1.544	1.754	2.396	2.525	1.877	2.346	2.465	1.435	1.591	1.861	1.466	2.71	1.487	1.566	1.728	2.076
female	0.01	61.0	1.864	1.984	1.666	2.037	1.85	2.22	1.875	2.055	2.277	1.879	1.437	2.129	2.037	1.973	2.096	2.248	2.35	2.684	2.05	1.617	2.307	1.631	2.459	2.24	2.154	2.193	1.871	1.635	2.062	2.021	1.926	1.542	1.754	2.393	2.521	1.872	2.344	2.46	1.432	1.587	1.858	1.465	2.709	1.485	1.565	1.725	2.074
female	0.01	61.5	1.861	1.983	1.66	2.033	1.846	2.22	1.871	2.05	2.275	1.877	1.437	2.125	2.033	1.968	2.09	2.242	2.35	2.68	2.049	1.615	2.303	1.631	2.459	2.238	2.148	2.19	1.868	1.632	2.057	2.018	1.923	1.539	1.755	2.389	2.518	1.868	2.344	2.457	1.429	1.583	1.855	1.464	2.705	1.483	1.563	1.722	2.07
female	0.01	62.0	1.858	1.981	1.655	2.031	1.842	2.219	1.866	2.049	2.273	1.875	1.437	2.121	2.03	1.964	2.086	2.236	2.348	2.678	2.047	1.613	2.299	1.631	2.457	2.236	2.145	2.188	1.864	1.628	2.05	2.014	1.92	1.537	1.755	2.385	2.512	1.864	2.342	2.455	1.427	1.58	1.853	1.463	2.703	1.481	1.5625	1.719	2.068
female	0.01	62.5	1.856	1.9795	1.649	2.027	1.838	2.217	1.862	2.045	2.27	1.873	1.437	2.117	2.025	1.959	2.08	2.23	2.346	2.676	2.043	1.611	2.295	1.63	2.455	2.234	2.14	2.184	1.861	1.624	2.045	2.01	1.918	1.534	1.756	2.38	2.508	1.859	2.34	2.451	1.424	1.576	1.85	1.462	2.701	1.48	1.561	1.715	2.064
female	0.01	63.0	1.854	1.979	1.644	2.023	1.834	2.217	1.858	2.043	2.266	1.871	1.437	2.113	2.021	1.955	2.076	2.225	2.346	2.674	2.041	1.609	2.293	1.63	2.453	2.232	2.137	2.18	1.857	1.62	2.04	2.006	1.915	1.531	1.756	2.375	2.502	1.855	2.338	2.447	1.421	1.572	1.846	1.462	2.7	1.479	1.559	1.712	2.06
female	0.01	63.5	1.851	1.977	1.638	2.021	1.83	2.215	1.854	2.04	2.264	1.869	1.436	2.11	2.018	1.95	2.07	2.219	2.344	2.672	2.04	1.606	2.29	1.63	2.451	2.229	2.133	2.174	1.854	1.616	2.031	2.002	1.912	1.529	1.756	2.371	2.496	1.851	2.336	2.443	1.418	1.568	1.843	1.461	2.697	1.477	1.558	1.709	2.059
female	0.01	64.0	1.848	1.975	1.632	2.018	1.826	2.213	1.85	2.037	2.26	1.867	1.436	2.105	2.014	1.945	2.064	2.215	2.342	2.668	2.035	1.6045	2.285	1.63	2.45	2.227	2.127	2.17	1.85	1.612	2.025	1.997	1.91	1.526	1.757	2.367	2.492	1.847	2.332	2.44	1.415	1.564	1.84	1.46	2.695	1.475	1.556	1.705	2.055
female	0.01	64.5	1.845	1.973	1.626	2.014	1.822	2.213	1.845	2.033	2.256	1.864	1.436	2.102	2.01	1.941	2.06	2.209	2.34	2.666	2.033	1.602	2.281	1.63	2.447	2.225	2.123	2.166	1.846	1.608	2.02	1.992	1.907	1.523	1.757	2.361	2.486	1.842	2.33	2.436	1.412	1.561	1.837	1.459	2.691	1.473	1.554	1.702	2.053
female	0.01	65.0	1.842	1.971	1.62	2.012	1.818	2.21	1.84	2.031	2.254	1.862	1.436	2.098	2.006	1.937	2.055	2.203	2.34	2.664	2.03	1.6	2.277	1.629	2.445	2.223	2.12	2.162	1.841	1.6045	2.012	1.987	1.904	1.5205	1.757	2.357	2.48	1.837	2.328	2.432	1.409	1.557	1.833	1.457	2.69	1.471	1.552	1.698	2.049
female	0.01	65.5	1.839	1.969	1.614	2.008	1.814	2.209	1.836	2.027	2.25	1.86	1.435	2.094	2.002	1.932	2.049	2.197	2.338	2.662	2.027	1.597	2.273	1.629	2.441	2.219	2.113	2.158	1.837	1.6	2.006	1.982	1.901	1.518	1.757	2.352	2.475	1.832	2.326	2.428	1.406	1.553	1.83	1.456	2.688	1.469	1.55	1.694	2.047
female	0.01	66.0	1.836	1.966	1.608	2.004	1.811	2.209	1.831	2.025	2.246	1.857	1.435	2.09	1.997	1.927	2.045	2.191	2.336	2.66	2.023	1.595	2.27	1.629	2.44	2.217	2.11	2.154	1.833	1.596	1.999	1.979	1.899	1.515	1.757	2.348	2.469	1.827	2.324	2.426	1.403	1.549	1.826	1.455	2.684	1.467	1.548	1.691	2.043
female	0.01	66.5	1.833	1.964	1.603	2.0	1.806	2.207	1.826	2.021	2.242	1.8545	1.435	2.086	1.993	1.922	2.04	2.184	2.336	2.656	2.021	1.592	2.266	1.628	2.438	2.215	2.104	2.15	1.828	1.592	1.991	1.974	1.896	1.512	1.757	2.342	2.465	1.822	2.322	2.422	1.4	1.545	1.823	1.454	2.682	1.465	1.546	1.6875	2.04
female	0.01	67.0	1.83	1.962	1.596	1.997	1.802	2.207	1.821	2.018	2.238	1.853	1.435	2.082	1.988	1.918	2.033	2.178	2.334	2.654	2.018	1.589	2.262	1.628	2.434	2.21	2.1	2.145	1.824	1.587	1.984	1.968	1.895	1.509	1.757	2.336	2.459	1.817	2.32	2.416	1.397	1.541	1.819	1.452	2.68	1.463	1.543	1.684	2.037
female	0.01	67.5	1.827	1.959	1.59	1.993	1.798	2.205	1.817	2.016	2.234	1.85	1.434	2.076	1.984	1.913	2.027	2.172	2.332	2.652	2.014	1.587	2.258	1.627	2.432	2.209	2.094	2.14	1.819	1.583	1.978	1.963	1.892	1.505	1.756	2.332	2.451	1.8125	2.316	2.412	1.395	1.537	1.815	1.451	2.676	1.461	1.541	1.681	2.033
female	0.01	68.0	1.824	1.957	1.584	1.99	1.794	2.203	1.8125	2.012	2.23	1.847	1.434	2.072	1.98	1.908	2.021	2.166	2.332	2.65	2.012	1.584	2.254	1.627	2.428	2.207	2.09	2.137	1.815	1.579	1.971	1.958	1.89	1.502	1.756	2.326	2.445	1.808	2.314	2.408	1.392	1.532	1.8125	1.45	2.674	1.459	1.539	1.677	2.03
female	0.01	68.5	1.821	1.954	1.577	1.986	1.79	2.203	1.808	2.01	2.227	1.844	1.434	2.068	1.976	1.903	2.018	2.16	2.33	2.648	2.008	1.581	2.248	1.626	2.424	2.203	2.084	2.133	1.811	1.574	1.963	1.953	1.887	1.498	1.755	2.32	2.44	1.802	2.312	2.404	1.389	1.528	1.809	1.448	2.67	1.457	1.536	1.673	2.027
female	0.01	69.0	1.818	1.951	1.571	1.982	1.785	2.201	1.803	2.006	2.223	1.842	1.433	2.064	1.972	1.898	2.012	2.154	2.328	2.646	2.004	1.578	2.244	1.626	2.42	2.201	2.08	2.127	1.806	1.57	1.956	1.947	1.885	1.495	1.754	2.314	2.434	1.797	2.31	2.4	1.386	1.524	1.805	1.447	2.666	1.455	1.533	1.669	2.023
female	0.01	69.5	1.815	1.948	1.565	1.979	1.781	2.201	1.798	2.002	2.219	1.839	1.433	2.06	1.967	1.894	2.006	2.148	2.328	2.645	2.002	1.575	2.24	1.625	2.418	2.2	2.074	2.123	1.802	1.565	1.948	1.942	1.883	1.491	1.754	2.31	2.428	1.792	2.309	2.396	1.383	1.5205	1.801	1.445	2.664	1.453	1.531	1.666	2.02
female	0.01	70.0	1.8125	1.946	1.56	1.975	1.777	2.2	1.793	1.999	2.215	1.835	1.432	2.057	1.963	1.889	2.0	2.143	2.326	2.643	1.998	1.572	2.236	1.625	2.414	2.195	2.068	2.12	1.797	1.562	1.94	1.9375	1.881	1.487	1.753	2.305	2.42	1.786	2.305	2.393	1.38	1.517	1.797	1.443	2.66	1.45	1.528	1.662	2.016
female	0.01	70.5	1.81	1.943	1.553	1.971	1.773	2.2	1.789	1.996	2.21	1.832	1.432	2.053	1.958	1.884	1.995	2.137	2.324	2.64	1.994	1.569	2.23	1.624	2.41	2.193	2.064	2.113	1.792	1.557	1.934	1.932	1.879	1.483	1.751	2.299	2.414	1.78	2.303	2.387	1.377	1.512	1.793	1.441	2.656	1.448	1.525	1.658	2.014
female	0.01	71.0	1.807	1.94	1.547	1.967	1.77	2.197	1.784	1.993	2.207	1.829	1.432	2.047	1.954	1.879	1.99	2.13	2.324	2.637	1.991	1.566	2.227	1.623	2.406	2.19	2.059	2.11	1.787	1.553	1.926	1.926	1.877	1.479	1.75	2.293	2.406	1.775	2.3	2.383	1.374	1.508	1.789	1.44	2.654	1.446	1.522	1.654	2.01
female	0.01	71.5	1.804	1.937	1.541	1.963	1.766	2.195	1.779	1.989	2.201	1.826	1.431	2.043	1.949	1.874	1.984	2.125	2.322	2.635	1.987	1.563	2.223	1.622	2.4	2.188	2.055	2.105	1.782	1.548	1.918	1.921	1.875	1.475	1.748	2.287	2.4	1.77	2.297	2.379	1.372	1.504	1.784	1.438	2.65	1.444	1.52	1.651	2.006
female	0.01	72.0	1.8	1.934	1.535	1.958	1.762	2.195	1.774	1.986	2.197	1.823	1.431	2.04	1.945	1.869	1.979	2.12	2.32	2.633	1.983	1.561	2.217	1.621	2.396	2.184	2.049	2.1	1.777	1.544	1.91	1.915	1.874	1.471	1.746	2.281	2.393	1.764	2.295	2.375	1.369	1.5	1.78	1.437	2.646	1.441	1.517	1.647	2.004
female	0.01	72.5	1.797	1.931	1.528	1.954	1.758	2.193	1.77	1.983	2.193	1.819	1.43	2.035	1.94	1.864	1.974	2.113	2.32	2.63	1.98	1.558	2.213	1.621	2.393	2.182	2.043	2.096	1.772	1.539	1.902	1.91	1.872	1.466	1.744	2.275	2.387	1.758	2.293	2.37	1.366	1.495	1.776	1.435	2.643	1.439	1.514	1.644	2.0
female	0.01	73.0	1.794	1.927	1.522	1.95	1.755	2.193	1.766	1.98	2.188	1.816	1.43	2.031	1.937	1.859	1.968	2.107	2.318	2.629	1.977	1.555	2.209	1.62	2.387	2.178	2.04	2.09	1.768	1.535	1.895	1.904	1.871	1.461	1.742	2.268	2.379	1.752	2.29	2.365	1.363	1.491	1.771	1.433	2.639	1.437	1.51	1.641	1.996
female	0.01	73.5	1.791	1.924	1.517	1.945	1.751	2.191	1.761	1.977	2.184	1.8125	1.429	2.025	1.932	1.8545	1.963	2.102	2.316	2.627	1.973	1.552	2.203	1.619	2.383	2.176	2.033	2.086	1.763	1.53	1.887	1.898	1.869	1.456	1.74	2.262	2.371	1.746	2.287	2.361	1.36	1.487	1.768	1.43	2.635	1.435	1.507	1.637	1.992
female	0.01	74.0	1.788	1.92	1.511	1.941	1.747	2.191	1.756	1.974	2.178	1.81	1.428	2.021	1.927	1.85	1.958	2.096	2.314	2.625	1.969	1.549	2.2	1.617	2.377	2.172	2.027	2.082	1.758	1.526	1.879	1.894	1.868	1.451	1.737	2.256	2.365	1.74	2.285	2.355	1.358	1.483	1.763	1.428	2.63	1.432	1.503	1.634	1.989
female	0.01	74.5	1.786	1.917	1.506	1.937	1.744	2.191	1.751	1.971	2.174	1.806	1.428	2.018	1.923	1.845	1.952	2.09	2.314	2.623	1.965	1.545	2.195	1.616	2.373	2.17	2.023	2.076	1.753	1.522	1.87	1.888	1.867	1.445	1.734	2.25	2.357	1.734	2.281	2.352	1.355	1.479	1.758	1.426	2.627	1.43	1.499	1.63	1.985
female	0.01	75.0	1.783	1.913	1.5	1.933	1.74	2.19	1.747	1.967	2.168	1.802	1.427	2.014	1.918	1.84	1.947	2.084	2.312	2.621	1.961	1.542	2.19	1.615	2.367	2.166	2.018	2.072	1.748	1.518	1.862	1.882	1.867	1.44	1.731	2.242	2.35	1.729	2.28	2.346	1.353	1.475	1.753	1.423	2.623	1.427	1.495	1.627	1.982
female	0.01	75.5	1.78	1.909	1.494	1.928	1.737	2.19	1.742	1.964	2.164	1.798	1.427	2.01	1.914	1.835	1.942	2.078	2.31	2.62	1.958	1.539	2.186	1.614	2.361	2.164	2.014	2.066	1.743	1.514	1.8545	1.877	1.866	1.435	1.728	2.236	2.342	1.723	2.275	2.342	1.351	1.471	1.749	1.421	2.62	1.425	1.491	1.623	1.979
female	0.01	76.0	1.777	1.905	1.489	1.923	1.734	2.188	1.738	1.961	2.158	1.794	1.426	2.004	1.909	1.83	1.9375	2.072	2.309	2.617	1.954	1.535	2.18	1.613	2.355	2.16	2.008	2.062	1.738	1.51	1.846	1.871	1.865	1.429	1.724	2.23	2.334	1.717	2.273	2.336	1.348	1.467	1.744	1.418	2.615	1.422	1.487	1.62	1.976
female	0.01	76.5	1.774	1.902	1.483	1.918	1.731	2.188	1.733	1.958	2.152	1.79	1.425	2.0	1.905	1.826	1.932	2.068	2.309	2.615	1.95	1.532	2.176	1.611	2.35	2.156	2.002	2.057	1.733	1.505	1.838	1.865	1.865	1.423	1.72	2.223	2.326	1.71	2.27	2.332	1.346	1.463	1.738	1.416	2.611	1.42	1.483	1.617	1.972
female	0.01	77.0	1.772	1.897	1.479	1.913	1.729	2.188	1.7295	1.954	2.146	1.786	1.424	1.996	1.9	1.821	1.927	2.062	2.307	2.613	1.946	1.528	2.17	1.61	2.344	2.154	1.998	2.053	1.729	1.501	1.83	1.859	1.865	1.417	1.716	2.217	2.318	1.704	2.268	2.326	1.343	1.458	1.733	1.413	2.607	1.417	1.4795	1.614	1.969
female	0.01	77.5	1.77	1.894	1.474	1.908	1.726	2.186	1.725	1.951	2.14	1.782	1.423	1.992	1.896	1.816	1.922	2.057	2.305	2.611	1.942	1.525	2.166	1.608	2.336	2.15	1.992	2.047	1.724	1.497	1.821	1.8545	1.865	1.41	1.711	2.209	2.31	1.697	2.266	2.322	1.341	1.454	1.729	1.41	2.602	1.414	1.475	1.61	1.965
female	0.01	78.0	1.768	1.89	1.469	1.903	1.723	2.186	1.721	1.948	2.137	1.778	1.423	1.987	1.892	1.812	1.917	2.053	2.303	2.611	1.9375	1.522	2.162	1.607	2.33	2.148	1.987	2.043	1.719	1.493	1.813	1.849	1.866	1.403	1.706	2.203	2.303	1.691	2.262	2.316	1.338	1.45	1.724	1.407	2.598	1.412	1.47	1.607	1.962
female	0.01	78.5	1.765	1.886	1.464	1.898	1.72	2.186	1.717	1.945	2.13	1.774	1.422	1.983	1.888	1.808	1.913	2.047	2.3	2.61	1.934	1.519	2.156	1.605	2.322	2.145	1.982	2.037	1.714	1.489	1.805	1.843	1.866	1.396	1.701	2.195	2.295	1.685	2.26	2.312	1.336	1.446	1.718	1.404	2.594	1.409	1.466	1.6045	1.958
female	0.01	79.0	1.763	1.882	1.459	1.894	1.718	2.184	1.713	1.942	2.125	1.77	1.421	1.979	1.884	1.803	1.908	2.041	2.299	2.607	1.93	1.515	2.152	1.604	2.316	2.143	1.978	2.033	1.709	1.485	1.796	1.838	1.867	1.39	1.695	2.188	2.285	1.679	2.256	2.307	1.334	1.442	1.712	1.401	2.588	1.406	1.461	1.603	1.955
female	0.01	79.5	1.761	1.877	1.455	1.888	1.716	2.184	1.708	1.939	2.12	1.766	1.42	1.975	1.879	1.799	1.903	2.037	2.299	2.605	1.926	1.512	2.146	1.602	2.309	2.139	1.973	2.027	1.704	1.481	1.788	1.832	1.868	1.383	1.689	2.182	2.277	1.672	2.254	2.3	1.332	1.438	1.707	1.398	2.584	1.403	1.456	1.6	1.951
female	0.01	80.0	1.758	1.873	1.451	1.883	1.714	2.184	1.704	1.937	2.113	1.761	1.419	1.971	1.875	1.794	1.899	2.033	2.297	2.604	1.922	1.508	2.143	1.6	2.3	2.135	1.968	2.023	1.699	1.478	1.779	1.827	1.869	1.375	1.683	2.174	2.27	1.665	2.25	2.297	1.33	1.435	1.701	1.395	2.58	1.4	1.45	1.597	1.948
female	0.01	80.5	1.756	1.868	1.446	1.877	1.712	2.182	1.701	1.934	2.105	1.757	1.418	1.966	1.87	1.79	1.895	2.027	2.295	2.602	1.918	1.505	2.139	1.598	2.293	2.133	1.963	2.018	1.694	1.474	1.7705	1.821	1.871	1.367	1.677	2.166	2.26	1.658	2.248	2.291	1.328	1.431	1.695	1.392	2.574	1.397	1.445	1.595	1.944
female	0.01	81.0	1.754	1.863	1.442	1.872	1.71	2.182	1.697	1.931	2.1	1.752	1.417	1.962	1.866	1.785	1.891	2.023	2.293	2.6	1.914	1.501	2.133	1.596	2.285	2.129	1.958	2.014	1.689	1.47	1.763	1.816	1.872	1.359	1.669	2.158	2.252	1.652	2.244	2.285	1.326	1.427	1.689	1.388	2.568	1.395	1.439	1.592	1.941
female	0.01	81.5	1.753	1.858	1.439	1.866	1.708	2.182	1.693	1.928	2.094	1.747	1.416	1.957	1.862	1.781	1.887	2.02	2.291	2.6	1.909	1.497	2.129	1.594	2.277	2.127	1.954	2.01	1.685	1.466	1.754	1.811	1.874	1.352	1.662	2.15	2.242	1.6455	2.242	2.281	1.324	1.423	1.683	1.385	2.564	1.392	1.434	1.59	1.9375
female	0.01	82.0	1.751	1.8545	1.436	1.86	1.707	2.182	1.689	1.925	2.088	1.743	1.414	1.953	1.858	1.777	1.882	2.016	2.29	2.598	1.905	1.494	2.125	1.592	2.27	2.123	1.949	2.004	1.681	1.463	1.745	1.806	1.876	1.343	1.654	2.145	2.234	1.639	2.238	2.275	1.323	1.419	1.677	1.381	2.559	1.389	1.429	1.587	1.935
female	0.01	82.5	1.749	1.85	1.433	1.8545	1.706	2.182	1.687	1.922	2.08	1.738	1.413	1.949	1.854	1.773	1.878	2.012	2.287	2.596	1.901	1.49	2.121	1.59	2.262	2.121	1.944	1.999	1.676	1.459	1.736	1.801	1.879	1.334	1.6455	2.137	2.225	1.632	2.236	2.27	1.321	1.415	1.671	1.377	2.555	1.386	1.423	1.585	1.931
female	0.01	83.0	1.747	1.845	1.43	1.85	1.705	2.18	1.683	1.919	2.074	1.733	1.412	1.944	1.85	1.77	1.875	2.008	2.285	2.594	1.897	1.486	2.115	1.587	2.252	2.117	1.94	1.994	1.671	1.456	1.728	1.796	1.882	1.325	1.637	2.129	2.215	1.625	2.232	2.264	1.32	1.411	1.664	1.374	2.549	1.383	1.416	1.583	1.928
female	0.01	83.5	1.746	1.84	1.427	1.844	1.704	2.18	1.68	1.916	2.068	1.729	1.41	1.94	1.846	1.766	1.871	2.004	2.283	2.594	1.893	1.482	2.111	1.585	2.244	2.115	1.936	1.99	1.667	1.453	1.72	1.791	1.885	1.316	1.628	2.121	2.207	1.618	2.23	2.26	1.318	1.407	1.657	1.37	2.543	1.38	1.41	1.581	1.924
female	0.01	84.0	1.745	1.835	1.424	1.838	1.703	2.18	1.677	1.913	2.06	1.724	1.409	1.937	1.842	1.762	1.867	2.0	2.281	2.592	1.889	1.4795	2.107	1.582	2.234	2.111	1.932	1.985	1.662	1.449	1.711	1.786	1.888	1.308	1.619	2.113	2.197	1.611	2.227	2.254	1.317	1.403	1.651	1.366	2.54	1.377	1.404	1.58	1.921
female	0.01	84.5	1.743	1.83	1.422	1.832	1.702	2.18	1.674	1.911	2.055	1.719	1.408	1.933	1.838	1.758	1.864	1.998	2.28	2.59	1.885	1.476	2.104	1.58	2.227	2.11	1.928	1.98	1.658	1.446	1.703	1.781	1.891	1.299	1.61	2.105	2.19	1.6045	2.225	2.248	1.315	1.4	1.645	1.362	2.533	1.374	1.397	1.578	1.918
female	0.01	85.0	1.742	1.825	1.42	1.826	1.702	2.18	1.671	1.908	2.047	1.714	1.406	1.929	1.835	1.754	1.861	1.994	2.28	2.59	1.881	1.472	2.1	1.577	2.217	2.105	1.923	1.977	1.654	1.443	1.695	1.776	1.895	1.29	1.601	2.098	2.18	1.598	2.22	2.244	1.314	1.396	1.639	1.358	2.527	1.371	1.392	1.576	1.915
female	0.01	85.5	1.741	1.82	1.418	1.82	1.702	2.18	1.668	1.905	2.041	1.709	1.405	1.925	1.831	1.751	1.857	1.991	2.277	2.588	1.877	1.469	2.096	1.575	2.207	2.104	1.919	1.972	1.65	1.441	1.687	1.772	1.898	1.282	1.591	2.09	2.172	1.591	2.219	2.238	1.313	1.394	1.632	1.3545	2.523	1.368	1.386	1.575	1.912
female	0.01	86.0	1.74	1.815	1.416	1.815	1.701	2.18	1.666	1.903	2.035	1.704	1.404	1.921	1.828	1.747	1.8545	1.989	2.275	2.588	1.873	1.465	2.092	1.572	2.2	2.102	1.915	1.968	1.646	1.438	1.68	1.768	1.903	1.273	1.581	2.084	2.164	1.585	2.217	2.234	1.3125	1.391	1.625	1.351	2.518	1.365	1.379	1.574	1.909
female	0.01	86.5	1.739	1.811	1.414	1.81	1.701	2.18	1.663	1.901	2.027	1.699	1.402	1.918	1.824	1.744	1.853	1.986	2.275	2.588	1.869	1.461	2.088	1.57	2.19	2.098	1.912	1.964	1.643	1.436	1.672	1.764	1.907	1.266	1.572	2.076	2.156	1.578	2.213	2.229	1.312	1.388	1.619	1.347	2.514	1.362	1.373	1.572	1.907
female	0.01	87.0	1.738	1.806	1.413	1.805	1.701	2.18	1.661	1.898	2.021	1.694	1.401	1.914	1.821	1.74	1.85	1.983	2.273	2.586	1.866	1.458	2.086	1.567	2.182	2.096	1.908	1.96	1.639	1.434	1.664	1.76	1.912	1.258	1.5625	2.07	2.148	1.572	2.21	2.225	1.311	1.385	1.613	1.343	2.508	1.359	1.367	1.571	1.904
female	0.01	87.5	1.737	1.802	1.412	1.8	1.701	2.18	1.659	1.896	2.016	1.69	1.399	1.911	1.818	1.737	1.848	1.981	2.273	2.586	1.862	1.455	2.082	1.565	2.174	2.094	1.905	1.957	1.635	1.432	1.657	1.756	1.917	1.25	1.553	2.062	2.14	1.566	2.209	2.22	1.31	1.382	1.606	1.34	2.504	1.356	1.36	1.57	1.902
female	0.01	88.0	1.736	1.797	1.412	1.795	1.701	2.18	1.658	1.895	2.01	1.686	1.398	1.908	1.815	1.734	1.845	1.9795	2.273	2.586	1.858	1.451	2.08	1.563	2.166	2.092	1.902	1.953	1.632	1.43	1.651	1.752	1.923	1.243	1.544	2.057	2.133	1.561	2.207	2.215	1.309	1.38	1.601	1.336	2.5	1.354	1.3545	1.57	1.9
female	0.01	88.5	1.735	1.793	1.411	1.79	1.701	2.18	1.656	1.893	2.004	1.682	1.397	1.905	1.8125	1.731	1.843	1.978	2.273	2.586	1.855	1.448	2.076	1.561	2.156	2.09	1.898	1.95	1.629	1.428	1.645	1.748	1.928	1.236	1.534	2.05	2.127	1.555	2.205	2.21	1.309	1.377	1.595	1.332	2.496	1.351	1.35	1.569	1.898
female	0.01	89.0	1.735	1.789	1.411	1.786	1.701	2.182	1.655	1.891	1.997	1.678	1.3955	1.902	1.811	1.7295	1.841	1.976	2.273	2.586	1.853	1.445	2.074	1.559	2.15	2.088	1.896	1.947	1.626	1.427	1.639	1.745	1.934	1.23	1.525	2.045	2.12	1.55	2.203	2.207	1.308	1.375	1.589	1.329	2.492	1.348	1.344	1.568	1.896
female	0.01	89.5	1.734	1.785	1.411	1.781	1.702	2.182	1.654	1.89	1.992	1.674	1.395	1.9	1.809	1.727	1.84	1.975	2.273	2.588	1.85	1.441	2.072	1.557	2.143	2.086	1.894	1.944	1.623	1.425	1.634	1.742	1.94	1.225	1.517	2.04	2.113	1.544	2.201	2.205	1.307	1.374	1.584	1.326	2.488	1.346	1.338	1.568	1.8955
female	0.01	90.0	1.734	1.781	1.412	1.777	1.702	2.182	1.653	1.888	1.986	1.67	1.393	1.897	1.807	1.724	1.838	1.973	2.275	2.588	1.847	1.438	2.07	1.555	2.135	2.086	1.892	1.942	1.62	1.424	1.628	1.739	1.946	1.22	1.508	2.033	2.11	1.539	2.201	2.201	1.307	1.372	1.578	1.323	2.484	1.343	1.333	1.568	1.894
female	0.05	5.0	2.477	2.36	2.217	2.627	2.678	2.887	2.625	2.71	2.986	2.58	1.971	2.719	2.758	2.725	2.648	2.906	2.973	3.271	2.484	2.105	2.74	2.12	2.713	2.82	2.717	2.707	2.395	2.074	2.422	2.697	2.494	2.135	2.438	2.805	2.822	2.527	2.697	2.87	2.188	2.268	2.533	1.655	2.883	2.041	1.895	2.426	2.79
female	0.05	5.5	2.46	2.354	2.217	2.623	2.66	2.875	2.621	2.703	2.979	2.57	1.953	2.72	2.756	2.717	2.652	2.908	2.967	3.27	2.479	2.096	2.736	2.102	2.717	2.814	2.713	2.709	2.39	2.072	2.436	2.686	2.488	2.125	2.428	2.814	2.836	2.521	2.7	2.875	2.178	2.264	2.523	1.653	2.889	2.027	1.891	2.416	2.785
female	0.05	6.0	2.445	2.348	2.215	2.621	2.643	2.861	2.615	2.697	2.97	2.56	1.937	2.723	2.756	2.71	2.654	2.908	2.959	3.27	2.473	2.086	2.73	2.086	2.72	2.807	2.71	2.71	2.387	2.068	2.451	2.676	2.48	2.117	2.42	2.824	2.85	2.516	2.701	2.88	2.168	2.26	2.512	1.651	2.895	2.014	1.887	2.404	2.78
female	0.05	6.5	2.432	2.344	2.21	2.617	2.625	2.85	2.61	2.691	2.96	2.549	1.92	2.725	2.754	2.703	2.654	2.908	2.953	3.268	2.467	2.078	2.727	2.07	2.723	2.8	2.707	2.71	2.383	2.066	2.463	2.664	2.475	2.11	2.41	2.832	2.861	2.508	2.703	2.885	2.16	2.256	2.502	1.65	2.9	2.002	1.884	2.393	2.775
female	0.05	7.0	2.418	2.338	2.209	2.613	2.607	2.838	2.604	2.684	2.953	2.54	1.904	2.725	2.752	2.697	2.656	2.906	2.945	3.266	2.46	2.068	2.723	2.057	2.725	2.793	2.703	2.71	2.377	2.062	2.475	2.654	2.467	2.102	2.402	2.838	2.873	2.502	2.705	2.889	2.15	2.252	2.49	1.648	2.904	1.99	1.88	2.38	2.77
female	0.05	7.5	2.402	2.332	2.205	2.61	2.59	2.826	2.598	2.676	2.945	2.53	1.889	2.727	2.748	2.69	2.656	2.904	2.94	3.262	2.455	2.06	2.717	2.041	2.727	2.787	2.697	2.71	2.373	2.059	2.486	2.643	2.46	2.094	2.393	2.844	2.883	2.494	2.707	2.893	2.14	2.248	2.48	1.646	2.91	1.979	1.877	2.371	2.764
female	0.05	8.0	2.389	2.326	2.203	2.605	2.574	2.814	2.59	2.668	2.936	2.518	1.875	2.725	2.746	2.682	2.656	2.902	2.932	3.26	2.45	2.05	2.713	2.027	2.729	2.78	2.693	2.709	2.367	2.057	2.496	2.633	2.453	2.086	2.385	2.85	2.893	2.488	2.707	2.895	2.13	2.242	2.47	1.645	2.914	1.967	1.873	2.36	2.758
female	0.05	8.5	2.375	2.322	2.2	2.602	2.559	2.803	2.584	2.66	2.928	2.508	1.86	2.725	2.742	2.674	2.654	2.9	2.926	3.258	2.443	2.043	2.707	2.016	2.729	2.771	2.688	2.707	2.361	2.053	2.504	2.621	2.445	2.08	2.377	2.854	2.9	2.48	2.707	2.896	2.123	2.238	2.46	1.644	2.916	1.956	1.869	2.348	2.75
female	0.05	9.0	2.363	2.316	2.193	2.596	2.541	2.791	2.576	2.652	2.918	2.498	1.848	2.723	2.736	2.664	2.652	2.896	2.92	3.254	2.436	2.035	2.701	2.002	2.729	2.764	2.682	2.705	2.355	2.049	2.512	2.61	2.438	2.072	2.37	2.857	2.908	2.473	2.707	2.898	2.113	2.232	2.451	1.642	2.92	1.945	1.866	2.336	2.744
female	0.05	9.5	2.35	2.31	2.19	2.592	2.525	2.78	2.568	2.645	2.91	2.486	1.834	2.72	2.732	2.656	2.65	2.893	2.912	3.252	2.43	2.027	2.697	1.99	2.73	2.756	2.676	2.703	2.35	2.045	2.52	2.598	2.43	2.066	2.361	2.861	2.916	2.467	2.705	2.898	2.104	2.227	2.441	1.641	2.924	1.935	1.862	2.324	2.736
female	0.05	10.0	2.336	2.305	2.186	2.588	2.51	2.77	2.56	2.637	2.9	2.477	1.822	2.719	2.727	2.648	2.648	2.887	2.906	3.248	2.424	2.02	2.691	1.979	2.73	2.748	2.67	2.701	2.342	2.04	2.525	2.588	2.424	2.06	2.354	2.863	2.922	2.459	2.705	2.9	2.094	2.223	2.432	1.639	2.926	1.924	1.859	2.312	2.73
female	0.05	10.5	2.324	2.299	2.18	2.582	2.494	2.758	2.553	2.627	2.89	2.467	1.811	2.717	2.72	2.639	2.645	2.88	2.9	3.244	2.418	2.012	2.686	1.968	2.729	2.74	2.664	2.697	2.336	2.035	2.53	2.576	2.416	2.055	2.346	2.865	2.926	2.451	2.703	2.898	2.084	2.217	2.424	1.638	2.928	1.914	1.855	2.303	2.723
female	0.05	11.0	2.312	2.293	2.174	2.576	2.48	2.748	2.543	2.62	2.88	2.457	1.799	2.713	2.715	2.63	2.64	2.875	2.895	3.24	2.412	2.004	2.68	1.957	2.729	2.732	2.658	2.693	2.328	2.031	2.535	2.564	2.406	2.05	2.34	2.867	2.932	2.445	2.701	2.898	2.074	2.21	2.414	1.636	2.93	1.904	1.853	2.291	2.715
female	0.05	11.5	2.3	2.287	2.168	2.572	2.465	2.738	2.535	2.611	2.871	2.447	1.789	2.71	2.709	2.621	2.637	2.87	2.887	3.236	2.406	1.997	2.674	1.947	2.729	2.723	2.65	2.69	2.322	2.027	2.54	2.553	2.398	2.045	2.332	2.867	2.936	2.438	2.7	2.898	2.064	2.203	2.406	1.635	2.932	1.8955	1.85	2.28	2.707
female	0.05	12.0	2.29	2.281	2.162	2.566	2.451	2.729	2.527	2.602	2.861	2.438	1.778	2.707	2.701	2.613	2.633	2.863	2.88	3.232	2.4	1.989	2.666	1.9375	2.727	2.715	2.645	2.686	2.314	2.021	2.541	2.541	2.39	2.041	2.324	2.867	2.94	2.43	2.697	2.896	2.057	2.197	2.396	1.634	2.934	1.886	1.846	2.268	2.7
female	0.05	12.5	2.277	2.275	2.156	2.56	2.436	2.717	2.518	2.594	2.852	2.428	1.769	2.701	2.693	2.604	2.627	2.855	2.875	3.229	2.395	1.982	2.66	1.929	2.725	2.707	2.637	2.682	2.307	2.018	2.545	2.53	2.383	2.037	2.318	2.867	2.941	2.424	2.693	2.895	2.047	2.191	2.389	1.633	2.936	1.877	1.843	2.256	2.691
female	0.05	13.0	2.268	2.27	2.15	2.555	2.422	2.707	2.508	2.584	2.842	2.418	1.76	2.697	2.686	2.594	2.621	2.85	2.87	3.225	2.389	1.976	2.654	1.92	2.723	2.7	2.63	2.676	2.299	2.014	2.545	2.52	2.375	2.033	2.31	2.865	2.943	2.416	2.691	2.89	2.037	2.186	2.38	1.632	2.936	1.869	1.84	2.244	2.684
female	0.05	13.5	2.256	2.264	2.145	2.549	2.408	2.7	2.5	2.574	2.834	2.408	1.751	2.693	2.678	2.586	2.615	2.842	2.863	3.22	2.383	1.969	2.648	1.912	2.723	2.69	2.623	2.672	2.291	2.008	2.547	2.508	2.367	2.03	2.305	2.863	2.945	2.408	2.688	2.889	2.027	2.178	2.373	1.63	2.936	1.86	1.836	2.234	2.674
female	0.05	14.0	2.246	2.258	2.137	2.545	2.395	2.69	2.49	2.566	2.824	2.398	1.742	2.688	2.67	2.576	2.61	2.834	2.857	3.217	2.377	1.963	2.643	1.904	2.72	2.682	2.615	2.666	2.283	2.004	2.547	2.496	2.36	2.025	2.299	2.861	2.947	2.4	2.684	2.885	2.018	2.172	2.365	1.629	2.938	1.853	1.833	2.223	2.666
female	0.05	14.5	2.236	2.252	2.13	2.54	2.383	2.68	2.48	2.557	2.814	2.389	1.734	2.682	2.662	2.566	2.604	2.824	2.852	3.21	2.371	1.956	2.635	1.896	2.717	2.674	2.607	2.66	2.273	1.999	2.547	2.484	2.352	2.021	2.291	2.86	2.947	2.395	2.682	2.883	2.01	2.164	2.357	1.628	2.938	1.845	1.83	2.21	2.656
female	0.05	15.0	2.225	2.246	2.123	2.533	2.37	2.672	2.47	2.547	2.805	2.379	1.728	2.676	2.654	2.557	2.598	2.816	2.846	3.207	2.365	1.95	2.629	1.89	2.715	2.664	2.6	2.654	2.266	1.994	2.547	2.475	2.342	2.02	2.285	2.857	2.947	2.387	2.678	2.879	2.0	2.158	2.35	1.628	2.938	1.837	1.827	2.2	2.648
female	0.05	15.5	2.217	2.242	2.117	2.527	2.357	2.662	2.463	2.54	2.795	2.37	1.721	2.67	2.645	2.547	2.59	2.807	2.84	3.203	2.36	1.944	2.623	1.883	2.713	2.656	2.592	2.648	2.258	1.989	2.547	2.463	2.334	2.016	2.28	2.854	2.947	2.38	2.674	2.875	1.991	2.15	2.342	1.627	2.938	1.83	1.824	2.19	2.64
female	0.05	16.0	2.207	2.236	2.11	2.521	2.346	2.654	2.453	2.53	2.785	2.361	1.714	2.664	2.637	2.54	2.584	2.799	2.834	3.197	2.354	1.938	2.617	1.877	2.71	2.648	2.584	2.643	2.248	1.984	2.545	2.451	2.326	2.014	2.273	2.85	2.947	2.373	2.67	2.871	1.981	2.145	2.334	1.626	2.938	1.823	1.82	2.178	2.63
female	0.05	16.5	2.197	2.23	2.104	2.514	2.332	2.645	2.443	2.52	2.775	2.352	1.708	2.658	2.627	2.53	2.576	2.79	2.828	3.193	2.348	1.933	2.61	1.871	2.707	2.639	2.576	2.635	2.24	1.9795	2.543	2.441	2.318	2.01	2.268	2.848	2.945	2.365	2.664	2.865	1.973	2.137	2.328	1.625	2.938	1.816	1.817	2.168	2.621
female	0.05	17.0	2.19	2.225	2.096	2.508	2.322	2.637	2.434	2.512	2.766	2.344	1.702	2.652	2.617	2.52	2.568	2.78	2.822	3.188	2.342	1.928	2.604	1.865	2.705	2.63	2.568	2.629	2.232	1.975	2.541	2.43	2.31	2.008	2.262	2.844	2.945	2.36	2.66	2.861	1.964	2.13	2.32	1.624	2.936	1.81	1.814	2.156	2.613
female	0.05	17.5	2.18	2.22	2.09	2.502	2.31	2.629	2.424	2.502	2.756	2.334	1.696	2.645	2.61	2.51	2.56	2.771	2.816	3.184	2.338	1.922	2.598	1.859	2.701	2.623	2.56	2.623	2.223	1.97	2.54	2.42	2.303	2.006	2.256	2.838	2.943	2.352	2.656	2.857	1.955	2.123	2.314	1.624	2.936	1.804	1.812	2.146	2.604
female	0.05	18.0	2.172	2.215	2.082	2.496	2.299	2.621	2.414	2.492	2.746	2.326	1.691	2.639	2.6	2.502	2.553	2.762	2.81	3.178	2.332	1.917	2.592	1.8545	2.7	2.615	2.553	2.615	2.215	1.965	2.537	2.41	2.295	2.004	2.25	2.834	2.941	2.346	2.652	2.852	1.946	2.117	2.307	1.623	2.936	1.798	1.81	2.137	2.596
female	0.05	18.5	2.164	2.209	2.076	2.49	2.29	2.613	2.404	2.484	2.736	2.318	1.687	2.63	2.59	2.492	2.545	2.752	2.807	3.174	2.326	1.912	2.586	1.851	2.697	2.607	2.545	2.61	2.207	1.96	2.533	2.398	2.287	2.002	2.244	2.83	2.94	2.338	2.646	2.846	1.938	2.11	2.3	1.622	2.934	1.792	1.807	2.127	2.586
female	0.05	19.0	2.156	2.205	2.068	2.484	2.28	2.605	2.396	2.475	2.727	2.309	1.682	2.625	2.58	2.482	2.537	2.742	2.8	3.168	2.322	1.907	2.58	1.846	2.693	2.598	2.537	2.602	2.2	1.955	2.531	2.389	2.281	1.999	2.24	2.824	2.938	2.332	2.643	2.842	1.93	2.104	2.295	1.622	2.934	1.786	1.804	2.117	2.578
female	0.05	19.5	2.15	2.2	2.062	2.479	2.268	2.598	2.387	2.467	2.719	2.3	1.677	2.617	2.572	2.475	2.53	2.732	2.795	3.164	2.316	1.902	2.574	1.842	2.691	2.59	2.531	2.596	2.191	1.95	2.527	2.379	2.273	1.997	2.234	2.82	2.936	2.326	2.639	2.836	1.922	2.096	2.29	1.621	2.932	1.78	1.801	2.107	2.57
female	0.05	20.0	2.143	2.195	2.055	2.473	2.26	2.592	2.377	2.457	2.709	2.293	1.673	2.611	2.562	2.465	2.521	2.723	2.79	3.158	2.312	1.898	2.568	1.838	2.688	2.582	2.523	2.588	2.182	1.946	2.523	2.37	2.266	1.995	2.229	2.814	2.932	2.318	2.633	2.83	1.914	2.09	2.281	1.621	2.932	1.775	1.798	2.098	2.56
female	0.05	20.5	2.135	2.19	2.049	2.467	2.25	2.584	2.37	2.45	2.701	2.285	1.669	2.604	2.553	2.457	2.514	2.715	2.785	3.152	2.307	1.894	2.562	1.834	2.686	2.574	2.516	2.582	2.174	1.941	2.52	2.361	2.26	1.993	2.223	2.81	2.93	2.312	2.629	2.824	1.906	2.082	2.275	1.62	2.93	1.77	1.796	2.088	2.553
female	0.05	21.0	2.129	2.186	2.041	2.46	2.24	2.578	2.36	2.44	2.691	2.277	1.665	2.596	2.545	2.447	2.506	2.705	2.78	3.148	2.303	1.89	2.557	1.83	2.682	2.568	2.508	2.576	2.166	1.9375	2.516	2.352	2.252	1.991	2.219	2.805	2.928	2.307	2.625	2.82	1.898	2.076	2.27	1.62	2.93	1.765	1.793	2.078	2.543
female	0.05	21.5	2.123	2.182	2.035	2.455	2.232	2.57	2.352	2.432	2.684	2.271	1.662	2.59	2.535	2.44	2.5	2.695	2.775	3.143	2.299	1.886	2.553	1.827	2.68	2.56	2.502	2.568	2.16	1.933	2.514	2.342	2.246	1.99	2.213	2.8	2.924	2.3	2.62	2.814	1.891	2.07	2.264	1.62	2.928	1.76	1.791	2.07	2.535
female	0.05	22.0	2.117	2.178	2.03	2.45	2.223	2.564	2.342	2.424	2.674	2.264	1.658	2.582	2.525	2.432	2.492	2.688	2.77	3.139	2.295	1.882	2.547	1.824	2.676	2.553	2.494	2.562	2.152	1.929	2.51	2.334	2.24	1.988	2.207	2.795	2.922	2.295	2.615	2.809	1.884	2.062	2.258	1.619	2.928	1.755	1.788	2.06	2.527
female	0.05	22.5	2.111	2.174	2.023	2.443	2.215	2.559	2.334	2.416	2.666	2.258	1.655	2.576	2.518	2.422	2.484	2.678	2.766	3.133	2.29	1.878	2.543	1.821	2.674	2.547	2.486	2.557	2.145	1.925	2.506	2.326	2.234	1.986	2.203	2.791	2.918	2.29	2.611	2.805	1.876	2.057	2.254	1.619	2.926	1.751	1.786	2.053	2.52
female	0.05	23.0	2.105	2.17	2.018	2.438	2.207	2.55	2.326	2.408	2.658	2.25	1.652	2.568	2.51	2.414	2.477	2.67	2.76	3.129	2.285	1.874	2.537	1.818	2.672	2.54	2.48	2.549	2.139	1.921	2.502	2.318	2.229	1.984	2.197	2.785	2.916	2.283	2.607	2.799	1.869	2.05	2.248	1.619	2.926	1.746	1.783	2.045	2.512
female	0.05	23.5	2.1	2.166	2.014	2.434	2.201	2.545	2.318	2.4	2.65	2.244	1.649	2.562	2.502	2.406	2.47	2.662	2.756	3.123	2.281	1.87	2.533	1.815	2.668	2.533	2.475	2.543	2.13	1.917	2.498	2.31	2.223	1.982	2.191	2.781	2.912	2.277	2.604	2.793	1.862	2.045	2.242	1.618	2.924	1.742	1.781	2.037	2.504
female	0.05	24.0	2.096	2.162	2.008	2.428	2.193	2.54	2.31	2.393	2.643	2.238	1.646	2.557	2.492	2.4	2.463	2.652	2.75	3.12	2.277	1.867	2.53	1.8125	2.666	2.527	2.469	2.537	2.125	1.914	2.494	2.303	2.217	1.98	2.188	2.775	2.91	2.273	2.6	2.79	1.856	2.04	2.236	1.618	2.924	1.738	1.779	2.03	2.496
female	0.05	24.5	2.09	2.158	2.002	2.422	2.188	2.533	2.303	2.387	2.637	2.232	1.644	2.55	2.484	2.393	2.457	2.646	2.746	3.115	2.275	1.864	2.525	1.811	2.664	2.52	2.463	2.531	2.12	1.91	2.49	2.297	2.21	1.979	2.182	2.771	2.908	2.268	2.596	2.783	1.85	2.033	2.232	1.618	2.924	1.734	1.777	2.021	2.49
female	0.05	25.0	2.086	2.156	1.998	2.418	2.182	2.527	2.297	2.379	2.629	2.227	1.641	2.543	2.479	2.385	2.451	2.639	2.742	3.11	2.271	1.86	2.521	1.808	2.662	2.514	2.457	2.525	2.113	1.907	2.486	2.29	2.207	1.977	2.178	2.768	2.906	2.262	2.592	2.78	1.844	2.027	2.227	1.618	2.922	1.73	1.774	2.016	2.482
female	0.05	25.5	2.082	2.152	1.994	2.412	2.174	2.523	2.29	2.373	2.623	2.22	1.638	2.537	2.47	2.379	2.445	2.63	2.736	3.105	2.268	1.857	2.52	1.806	2.66	2.51	2.451	2.521	2.107	1.904	2.484	2.283	2.203	1.975	2.172	2.764	2.902	2.258	2.588	2.775	1.838	2.023	2.223	1.618	2.922	1.727	1.772	2.01	2.477
female	0.05	26.0	2.078	2.15	1.99	2.408	2.17	2.518	2.283	2.367	2.615	2.215	1.636	2.531	2.463	2.373	2.44	2.625	2.732	3.102	2.266	1.8545	2.516	1.803	2.66	2.504	2.445	2.516	2.104	1.901	2.48	2.277	2.197	1.972	2.166	2.76	2.9	2.254	2.586	2.771	1.832	2.018	2.217	1.617	2.922	1.723	1.7705	2.002	2.47
female	0.05	26.5	2.074	2.146	1.986	2.402	2.164	2.512	2.277	2.36	2.61	2.209	1.633	2.527	2.457	2.367	2.434	2.617	2.729	3.096	2.262	1.853	2.512	1.801	2.658	2.498	2.441	2.51	2.098	1.898	2.477	2.271	2.193	1.97	2.162	2.756	2.898	2.248	2.582	2.766	1.827	2.012	2.213	1.617	2.92	1.719	1.769	1.997	2.463
female	0.05	27.0	2.07	2.145	1.982	2.398	2.158	2.508	2.271	2.354	2.604	2.205	1.631	2.521	2.451	2.36	2.428	2.611	2.725	3.092	2.26	1.85	2.51	1.799	2.656	2.494	2.436	2.506	2.094	1.896	2.475	2.266	2.19	1.968	2.156	2.752	2.896	2.244	2.58	2.762	1.822	2.008	2.207	1.617	2.92	1.716	1.767	1.991	2.457
female	0.05	27.5	2.068	2.143	1.9795	2.395	2.154	2.502	2.266	2.348	2.598	2.2	1.628	2.516	2.443	2.354	2.422	2.605	2.72	3.088	2.258	1.847	2.508	1.796	2.656	2.488	2.432	2.502	2.09	1.894	2.47	2.262	2.186	1.965	2.152	2.748	2.895	2.24	2.576	2.758	1.817	2.002	2.203	1.617	2.92	1.712	1.765	1.985	2.451
female	0.05	28.0	2.064	2.14	1.977	2.389	2.15	2.498	2.26	2.344	2.592	2.195	1.626	2.51	2.438	2.35	2.418	2.6	2.717	3.084	2.254	1.845	2.506	1.794	2.654	2.484	2.428	2.496	2.086	1.892	2.469	2.258	2.184	1.963	2.146	2.744	2.893	2.236	2.574	2.754	1.8125	1.998	2.2	1.617	2.92	1.709	1.764	1.98	2.445
female	0.05	28.5	2.062	2.139	1.974	2.385	2.145	2.492	2.254	2.338	2.588	2.191	1.623	2.506	2.432	2.344	2.412	2.596	2.713	3.08	2.252	1.843	2.504	1.792	2.652	2.48	2.424	2.492	2.082	1.889	2.467	2.252	2.18	1.961	2.14	2.74	2.89	2.232	2.57	2.75	1.808	1.994	2.193	1.617	2.918	1.706	1.762	1.976	2.441
female	0.05	29.0	2.059	2.137	1.971	2.38	2.14	2.488	2.25	2.332	2.582	2.188	1.621	2.5	2.426	2.338	2.408	2.59	2.709	3.076	2.25	1.841	2.502	1.791	2.652	2.477	2.42	2.488	2.078	1.887	2.463	2.248	2.178	1.958	2.137	2.738	2.889	2.229	2.568	2.748	1.804	1.989	2.19	1.617	2.918	1.702	1.76	1.971	2.436
female	0.05	29.5	2.057	2.135	1.969	2.377	2.139	2.484	2.244	2.328	2.578	2.184	1.619	2.496	2.422	2.334	2.404	2.584	2.705	3.072	2.248	1.838	2.5	1.789	2.652	2.473	2.416	2.484	2.076	1.885	2.46	2.244	2.174	1.956	2.13	2.734	2.889	2.225	2.566	2.744	1.799	1.985	2.186	1.617	2.918	1.699	1.759	1.967	2.43
female	0.05	30.0	2.055	2.133	1.967	2.373	2.135	2.48	2.24	2.322	2.572	2.18	1.617	2.49	2.416	2.328	2.4	2.58	2.701	3.068	2.246	1.836	2.498	1.787	2.65	2.469	2.412	2.48	2.072	1.883	2.459	2.24	2.172	1.953	2.127	2.732	2.887	2.223	2.564	2.74	1.795	1.981	2.182	1.617	2.918	1.696	1.757	1.963	2.426
female	0.05	30.5	2.053	2.133	1.965	2.37	2.13	2.475	2.236	2.318	2.568	2.176	1.615	2.486	2.412	2.324	2.396	2.576	2.697	3.064	2.244	1.835	2.498	1.785	2.65	2.465	2.41	2.477	2.07	1.882	2.455	2.238	2.17	1.95	2.121	2.729	2.885	2.219	2.562	2.738	1.791	1.978	2.178	1.617	2.918	1.694	1.755	1.959	2.42
female	0.05	31.0	2.05	2.13	1.963	2.365	2.129	2.47	2.23	2.314	2.564	2.172	1.613	2.482	2.406	2.318	2.393	2.572	2.693	3.06	2.242	1.833	2.496	1.784	2.65	2.46	2.406	2.473	2.068	1.88	2.453	2.234	2.168	1.948	2.117	2.727	2.883	2.215	2.56	2.734	1.788	1.974	2.174	1.617	2.918	1.691	1.754	1.955	2.416
female	0.05	31.5	2.049	2.13	1.961	2.361	2.125	2.467	2.227	2.31	2.56	2.168	1.611	2.477	2.402	2.314	2.389	2.568	2.69	3.057	2.24	1.831	2.494	1.782	2.65	2.457	2.404	2.469	2.066	1.879	2.451	2.232	2.166	1.945	2.113	2.723	2.883	2.213	2.559	2.73	1.784	1.97	2.17	1.617	2.918	1.688	1.752	1.951	2.412
female	0.05	32.0	2.047	2.129	1.96	2.36	2.123	2.463	2.223	2.307	2.557	2.166	1.609	2.473	2.398	2.31	2.385	2.564	2.686	3.053	2.238	1.829	2.494	1.781	2.65	2.455	2.4	2.467	2.062	1.877	2.45	2.229	2.164	1.942	2.107	2.72	2.88	2.209	2.557	2.729	1.781	1.967	2.166	1.617	2.918	1.687	1.751	1.948	2.408
female	0.05	32.5	2.047	2.129	1.958	2.355	2.121	2.46	2.22	2.303	2.553	2.162	1.607	2.469	2.393	2.307	2.38	2.56	2.682	3.049	2.238	1.828	2.494	1.779	2.65	2.451	2.398	2.463	2.062	1.876	2.447	2.227	2.162	1.94	2.104	2.719	2.879	2.207	2.555	2.725	1.777	1.963	2.162	1.617	2.918	1.684	1.749	1.945	2.404
female	0.05	33.0	2.045	2.127	1.957	2.352	2.12	2.457	2.217	2.299	2.549	2.16	1.605	2.465	2.389	2.303	2.379	2.557	2.68	3.047	2.236	1.826	2.492	1.778	2.65	2.45	2.395	2.46	2.06	1.875	2.443	2.225	2.16	1.9375	2.098	2.715	2.879	2.203	2.553	2.723	1.774	1.96	2.158	1.617	2.918	1.682	1.748	1.942	2.4
female	0.05	33.5	2.043	2.127	1.956	2.348	2.117	2.453	2.213	2.295	2.545	2.156	1.6045	2.46	2.385	2.299	2.375	2.553	2.676	3.043	2.234	1.825	2.492	1.777	2.65	2.447	2.393	2.457	2.059	1.874	2.441	2.223	2.16	1.935	2.094	2.713	2.877	2.201	2.553	2.72	1.771	1.956	2.154	1.617	2.918	1.679	1.747	1.939	2.396
female	0.05	34.0	2.043	2.127	1.955	2.346	2.115	2.45	2.21	2.291	2.541	2.154	1.603	2.457	2.38	2.295	2.373	2.55	2.672	3.04	2.234	1.824	2.492	1.775	2.65	2.443	2.39	2.455	2.057	1.872	2.44	2.22	2.158	1.932	2.09	2.71	2.875	2.2	2.55	2.717	1.77	1.953	2.15	1.617	2.918	1.677	1.745	1.9375	2.393
female	0.05	34.5	2.041	2.127	1.954	2.342	2.113	2.447	2.207	2.29	2.54	2.152	1.601	2.453	2.379	2.293	2.37	2.547	2.67	3.035	2.232	1.823	2.492	1.774	2.65	2.441	2.389	2.451	2.057	1.871	2.438	2.219	2.158	1.929	2.084	2.709	2.875	2.195	2.549	2.715	1.767	1.95	2.146	1.617	2.918	1.675	1.744	1.936	2.389
female	0.05	35.0	2.041	2.127	1.954	2.34	2.113	2.443	2.205	2.285	2.535	2.15	1.6	2.45	2.375	2.29	2.367	2.545	2.666	3.033	2.232	1.821	2.492	1.773	2.65	2.44	2.387	2.45	2.055	1.871	2.436	2.219	2.156	1.927	2.08	2.707	2.873	2.193	2.549	2.713	1.764	1.947	2.143	1.618	2.918	1.673	1.743	1.933	2.385
female	0.05	35.5	2.041	2.125	1.953	2.336	2.111	2.441	2.201	2.283	2.533	2.146	1.598	2.447	2.371	2.285	2.365	2.541	2.664	3.03	2.23	1.82	2.492	1.772	2.65	2.438	2.385	2.447	2.055	1.87	2.434	2.217	2.156	1.924	2.076	2.705	2.873	2.191	2.547	2.71	1.762	1.944	2.14	1.618	2.918	1.671	1.742	1.931	2.383
female	0.05	36.0	2.041	2.125	1.953	2.334	2.111	2.438	2.2	2.28	2.53	2.145	1.597	2.443	2.367	2.283	2.361	2.54	2.66	3.025	2.23	1.819	2.492	1.771	2.65	2.436	2.383	2.443	2.053	1.869	2.432	2.217	2.154	1.921	2.072	2.703	2.871	2.19	2.547	2.709	1.76	1.941	2.137	1.618	2.918	1.669	1.741	1.93	2.379
female	0.05	36.5	2.04	2.125	1.952	2.33	2.11	2.436	2.197	2.277	2.527	2.143	1.596	2.44	2.365	2.28	2.36	2.537	2.656	3.023	2.23	1.818	2.492	1.7705	2.652	2.434	2.38	2.441	2.053	1.868	2.43	2.215	2.154	1.918	2.068	2.701	2.871	2.188	2.545	2.705	1.758	1.939	2.133	1.618	2.918	1.667	1.74	1.928	2.377
female	0.05	37.0	2.04	2.125	1.952	2.328	2.11	2.432	2.193	2.275	2.525	2.143	1.594	2.436	2.361	2.277	2.357	2.535	2.654	3.02	2.229	1.817	2.492	1.77	2.652	2.432	2.38	2.44	2.053	1.867	2.428	2.215	2.154	1.915	2.062	2.7	2.87	2.186	2.545	2.703	1.756	1.937	2.13	1.618	2.92	1.665	1.739	1.926	2.373
female	0.05	37.5	2.04	2.127	1.952	2.324	2.107	2.43	2.191	2.271	2.523	2.14	1.593	2.434	2.36	2.275	2.355	2.533	2.65	3.018	2.229	1.817	2.494	1.77	2.652	2.43	2.379	2.438	2.053	1.867	2.426	2.213	2.154	1.912	2.059	2.697	2.87	2.184	2.543	2.701	1.754	1.934	2.127	1.618	2.92	1.663	1.737	1.925	2.371
female	0.05	38.0	2.04	2.127	1.952	2.322	2.107	2.428	2.19	2.27	2.52	2.139	1.592	2.43	2.357	2.271	2.354	2.531	2.648	3.014	2.229	1.816	2.494	1.769	2.654	2.43	2.377	2.436	2.05	1.866	2.424	2.213	2.154	1.909	2.055	2.695	2.867	2.182	2.543	2.7	1.752	1.932	2.123	1.618	2.92	1.661	1.736	1.924	2.37
female	0.05	38.5	2.04	2.127	1.951	2.32	2.107	2.424	2.188	2.268	2.518	2.137	1.591	2.428	2.354	2.27	2.352	2.53	2.646	3.012	2.227	1.815	2.494	1.768	2.654	2.428	2.377	2.434	2.05	1.866	2.422	2.213	2.154	1.906	2.05	2.693	2.867	2.18	2.543	2.697	1.75	1.929	2.121	1.618	2.92	1.66	1.735	1.922	2.365
female	0.05	39.0	2.04	2.127	1.951	2.316	2.107	2.422	2.186	2.266	2.516	2.135	1.59	2.424	2.352	2.268	2.35	2.527	2.643	3.008	2.227	1.814	2.494	1.767	2.654	2.426	2.375	2.432	2.05	1.865	2.42	2.213	2.154	1.903	2.047	2.691	2.865	2.178	2.541	2.695	1.748	1.927	2.117	1.619	2.92	1.658	1.734	1.921	2.363
female	0.05	39.5	2.04	2.127	1.951	2.314	2.107	2.42	2.184	2.264	2.514	2.135	1.588	2.42	2.35	2.266	2.348	2.525	2.64	3.006	2.227	1.814	2.496	1.767	2.656	2.426	2.373	2.43	2.05	1.865	2.418	2.213	2.154	1.9	2.043	2.69	2.865	2.176	2.541	2.693	1.747	1.924	2.115	1.619	2.92	1.657	1.733	1.92	2.361
female	0.05	40.0	2.04	2.127	1.951	2.312	2.107	2.418	2.182	2.262	2.512	2.133	1.587	2.418	2.348	2.262	2.346	2.523	2.639	3.002	2.227	1.813	2.496	1.766	2.656	2.424	2.373	2.428	2.05	1.864	2.416	2.213	2.154	1.897	2.04	2.688	2.863	2.174	2.541	2.691	1.745	1.922	2.111	1.619	2.92	1.655	1.733	1.919	2.36
female	0.05	40.5	2.04	2.129	1.951	2.309	2.107	2.416	2.182	2.26	2.512	2.13	1.586	2.416	2.344	2.26	2.344	2.521	2.635	3.0	2.225	1.8125	2.496	1.766	2.656	2.424	2.371	2.426	2.05	1.864	2.414	2.21	2.154	1.895	2.037	2.686	2.863	2.172	2.54	2.69	1.744	1.92	2.11	1.619	2.92	1.654	1.732	1.919	2.357
female	0.05	41.0	2.041	2.129	1.951	2.307	2.105	2.412	2.18	2.258	2.51	2.13	1.585	2.412	2.342	2.258	2.342	2.52	2.633	2.996	2.225	1.8125	2.498	1.765	2.658	2.422	2.371	2.424	2.05	1.863	2.412	2.21	2.154	1.892	2.033	2.684	2.861	2.17	2.54	2.688	1.742	1.918	2.105	1.619	2.92	1.652	1.731	1.918	2.354
female	0.05	41.5	2.041	2.129	1.951	2.305	2.105	2.41	2.178	2.256	2.508	2.129	1.585	2.41	2.34	2.256	2.34	2.518	2.63	2.994	2.225	1.812	2.498	1.765	2.658	2.422	2.37	2.422	2.053	1.863	2.41	2.21	2.154	1.89	2.03	2.684	2.861	2.168	2.54	2.688	1.741	1.915	2.104	1.619	2.92	1.651	1.73	1.917	2.352
female	0.05	42.0	2.041	2.129	1.951	2.303	2.107	2.408	2.176	2.254	2.506	2.129	1.584	2.406	2.338	2.254	2.338	2.518	2.627	2.99	2.225	1.812	2.498	1.764	2.66	2.42	2.37	2.42	2.053	1.862	2.408	2.213	2.154	1.887	2.025	2.682	2.86	2.166	2.54	2.686	1.74	1.913	2.1	1.619	2.92	1.649	1.7295	1.917	2.35
female	0.05	42.5	2.041	2.13	1.951	2.3	2.107	2.406	2.174	2.252	2.504	2.127	1.583	2.404	2.336	2.252	2.338	2.516	2.625	2.988	2.225	1.811	2.5	1.764	2.66	2.42	2.367	2.418	2.053	1.862	2.406	2.213	2.154	1.884	2.023	2.68	2.857	2.164	2.537	2.684	1.739	1.911	2.098	1.62	2.92	1.648	1.729	1.916	2.348
female	0.05	43.0	2.041	2.13	1.951	2.297	2.107	2.404	2.174	2.252	2.504	2.127	1.582	2.4	2.334	2.25	2.336	2.514	2.623	2.986	2.223	1.81	2.5	1.764	2.662	2.418	2.367	2.416	2.053	1.861	2.404	2.213	2.154	1.881	2.02	2.678	2.857	2.164	2.537	2.682	1.737	1.909	2.094	1.62	2.922	1.647	1.728	1.916	2.346
female	0.05	43.5	2.041	2.13	1.951	2.295	2.107	2.404	2.172	2.25	2.502	2.127	1.581	2.398	2.332	2.248	2.334	2.512	2.621	2.982	2.223	1.81	2.502	1.763	2.662	2.418	2.365	2.416	2.053	1.861	2.402	2.213	2.154	1.878	2.016	2.676	2.855	2.162	2.537	2.68	1.736	1.907	2.092	1.62	2.922	1.6455	1.727	1.915	2.344
female	0.05	44.0	2.043	2.133	1.951	2.293	2.107	2.402	2.17	2.248	2.5	2.125	1.581	2.396	2.33	2.246	2.332	2.51	2.62	2.98	2.223	1.809	2.502	1.763	2.664	2.418	2.365	2.414	2.053	1.86	2.4	2.213	2.154	1.875	2.014	2.674	2.855	2.16	2.537	2.678	1.735	1.905	2.09	1.62	2.922	1.645	1.727	1.915	2.344
female	0.05	44.5	2.043	2.133	1.951	2.291	2.107	2.4	2.168	2.246	2.5	2.125	1.58	2.393	2.328	2.244	2.33	2.51	2.617	2.979	2.223	1.809	2.502	1.763	2.664	2.416	2.363	2.412	2.055	1.859	2.396	2.213	2.154	1.872	2.01	2.674	2.854	2.158	2.537	2.676	1.734	1.903	2.086	1.62	2.922	1.644	1.726	1.914	2.342
female	0.05	45.0	2.043	2.133	1.951	2.29	2.107	2.398	2.168	2.246	2.498	2.123	1.579	2.39	2.326	2.242	2.328	2.508	2.615	2.975	2.223	1.808	2.504	1.763	2.664	2.416	2.363	2.41	2.055	1.859	2.395	2.213	2.154	1.869	2.008	2.672	2.852	2.156	2.537	2.674	1.733	1.901	2.084	1.62	2.922	1.643	1.725	1.914	2.34
female	0.05	45.5	2.043	2.135	1.95	2.287	2.107	2.396	2.166	2.244	2.496	2.123	1.579	2.389	2.326	2.24	2.326	2.506	2.611	2.973	2.223	1.808	2.504	1.762	2.666	2.416	2.361	2.408	2.055	1.858	2.393	2.213	2.156	1.866	2.006	2.67	2.85	2.154	2.535	2.674	1.732	1.899	2.082	1.62	2.922	1.642	1.724	1.913	2.338
female	0.05	46.0	2.043	2.135	1.95	2.285	2.107	2.395	2.164	2.242	2.496	2.123	1.578	2.385	2.324	2.238	2.324	2.504	2.61	2.97	2.22	1.807	2.504	1.762	2.666	2.414	2.361	2.406	2.055	1.857	2.39	2.213	2.156	1.863	2.002	2.668	2.85	2.152	2.535	2.672	1.731	1.897	2.078	1.62	2.922	1.641	1.723	1.913	2.336
female	0.05	46.5	2.043	2.135	1.949	2.283	2.107	2.393	2.162	2.24	2.494	2.123	1.577	2.383	2.322	2.236	2.324	2.502	2.607	2.967	2.22	1.807	2.504	1.762	2.668	2.414	2.36	2.404	2.055	1.857	2.387	2.213	2.156	1.86	2.0	2.666	2.848	2.15	2.535	2.67	1.73	1.895	2.076	1.62	2.922	1.639	1.723	1.913	2.334
female	0.05	47.0	2.045	2.137	1.949	2.281	2.107	2.393	2.162	2.24	2.494	2.121	1.577	2.38	2.32	2.234	2.322	2.502	2.605	2.965	2.22	1.806	2.506	1.762	2.668	2.414	2.36	2.404	2.055	1.856	2.385	2.213	2.156	1.858	1.998	2.664	2.846	2.15	2.535	2.668	1.7295	1.893	2.074	1.62	2.92	1.638	1.722	1.912	2.332
female	0.05	47.5	2.045	2.137	1.948	2.28	2.107	2.39	2.16	2.238	2.492	2.121	1.576	2.379	2.318	2.232	2.32	2.5	2.604	2.963	2.22	1.806	2.506	1.762	2.67	2.412	2.357	2.402	2.055	1.855	2.383	2.213	2.156	1.855	1.995	2.662	2.844	2.148	2.535	2.666	1.729	1.891	2.07	1.62	2.92	1.637	1.721	1.912	2.33
female	0.05	48.0	2.045	2.137	1.947	2.275	2.107	2.389	2.158	2.236	2.49	2.121	1.576	2.375	2.316	2.23	2.318	2.498	2.602	2.96	2.219	1.805	2.506	1.762	2.67	2.412	2.357	2.4	2.055	1.8545	2.379	2.213	2.156	1.853	1.993	2.66	2.842	2.146	2.533	2.664	1.728	1.889	2.068	1.62	2.92	1.636	1.72	1.911	2.33
female	0.05	48.5	2.045	2.137	1.946	2.273	2.105	2.387	2.156	2.236	2.49	2.12	1.575	2.373	2.314	2.227	2.316	2.496	2.6	2.957	2.219	1.804	2.506	1.762	2.67	2.412	2.355	2.398	2.055	1.854	2.377	2.213	2.156	1.85	1.991	2.658	2.84	2.145	2.533	2.662	1.726	1.887	2.066	1.62	2.92	1.635	1.719	1.91	2.328
female	0.05	49.0	2.045	2.139	1.945	2.271	2.105	2.387	2.154	2.234	2.488	2.12	1.575	2.371	2.312	2.225	2.314	2.494	2.598	2.955	2.219	1.804	2.506	1.762	2.672	2.41	2.354	2.396	2.055	1.853	2.373	2.21	2.154	1.848	1.989	2.656	2.838	2.143	2.533	2.66	1.725	1.885	2.064	1.62	2.92	1.634	1.719	1.91	2.326
female	0.05	49.5	2.045	2.139	1.944	2.27	2.105	2.385	2.152	2.232	2.486	2.12	1.574	2.367	2.31	2.223	2.31	2.492	2.596	2.953	2.219	1.803	2.506	1.762	2.672	2.41	2.352	2.395	2.055	1.852	2.371	2.21	2.154	1.845	1.987	2.654	2.836	2.14	2.533	2.658	1.724	1.883	2.06	1.62	2.92	1.633	1.718	1.909	2.324
female	0.05	50.0	2.045	2.139	1.943	2.268	2.105	2.383	2.152	2.23	2.486	2.117	1.574	2.365	2.309	2.22	2.309	2.488	2.596	2.951	2.217	1.802	2.506	1.762	2.672	2.41	2.352	2.393	2.055	1.85	2.367	2.21	2.154	1.842	1.986	2.652	2.834	2.139	2.531	2.656	1.723	1.88	2.059	1.62	2.92	1.631	1.717	1.908	2.322
female	0.05	50.5	2.043	2.139	1.941	2.266	2.104	2.383	2.15	2.23	2.484	2.117	1.574	2.361	2.307	2.219	2.307	2.486	2.594	2.947	2.217	1.801	2.506	1.762	2.672	2.408	2.35	2.39	2.053	1.849	2.365	2.21	2.154	1.84	1.984	2.65	2.832	2.135	2.531	2.654	1.722	1.878	2.057	1.62	2.918	1.63	1.716	1.907	2.32
female	0.05	51.0	2.043	2.139	1.939	2.264	2.104	2.38	2.148	2.229	2.482	2.117	1.573	2.36	2.305	2.217	2.305	2.484	2.592	2.945	2.215	1.8	2.504	1.762	2.674	2.408	2.348	2.389	2.053	1.848	2.361	2.209	2.154	1.837	1.983	2.648	2.83	2.133	2.531	2.652	1.72	1.876	2.053	1.62	2.918	1.629	1.715	1.906	2.318
female	0.05	51.5	2.043	2.139	1.9375	2.262	2.102	2.379	2.145	2.227	2.482	2.115	1.573	2.357	2.303	2.213	2.3	2.482	2.59	2.943	2.215	1.8	2.504	1.762	2.674	2.406	2.346	2.387	2.053	1.846	2.357	2.209	2.152	1.835	1.982	2.646	2.828	2.13	2.53	2.65	1.719	1.873	2.05	1.62	2.918	1.628	1.715	1.905	2.316
female	0.05	52.0	2.043	2.139	1.936	2.26	2.102	2.377	2.143	2.225	2.48	2.115	1.573	2.354	2.3	2.21	2.299	2.479	2.588	2.941	2.213	1.799	2.504	1.762	2.674	2.406	2.344	2.385	2.05	1.844	2.354	2.207	2.152	1.832	1.981	2.643	2.826	2.129	2.53	2.648	1.717	1.871	2.049	1.62	2.916	1.627	1.714	1.904	2.314
female	0.05	52.5	2.041	2.139	1.934	2.256	2.1	2.377	2.14	2.223	2.479	2.113	1.572	2.352	2.297	2.209	2.297	2.477	2.586	2.938	2.213	1.798	2.502	1.762	2.674	2.404	2.342	2.38	2.05	1.842	2.35	2.205	2.15	1.83	1.98	2.64	2.822	2.127	2.527	2.646	1.716	1.868	2.047	1.62	2.916	1.626	1.713	1.903	2.312
female	0.05	53.0	2.041	2.139	1.931	2.254	2.098	2.375	2.139	2.22	2.477	2.113	1.572	2.348	2.295	2.205	2.293	2.473	2.584	2.936	2.21	1.797	2.502	1.762	2.674	2.404	2.34	2.379	2.049	1.84	2.346	2.205	2.15	1.827	1.9795	2.639	2.82	2.123	2.527	2.645	1.714	1.866	2.043	1.62	2.916	1.624	1.712	1.901	2.31
female	0.05	53.5	2.04	2.139	1.929	2.252	2.096	2.373	2.137	2.219	2.477	2.111	1.572	2.346	2.293	2.203	2.291	2.469	2.584	2.934	2.21	1.795	2.5	1.762	2.674	2.402	2.338	2.377	2.049	1.838	2.342	2.203	2.148	1.825	1.979	2.635	2.818	2.121	2.527	2.64	1.712	1.863	2.041	1.619	2.914	1.623	1.711	1.9	2.309
female	0.05	54.0	2.04	2.139	1.926	2.25	2.094	2.373	2.133	2.217	2.475	2.111	1.571	2.342	2.29	2.2	2.287	2.467	2.582	2.932	2.209	1.794	2.5	1.762	2.674	2.402	2.334	2.375	2.047	1.836	2.338	2.201	2.146	1.823	1.979	2.633	2.814	2.12	2.525	2.639	1.711	1.86	2.04	1.619	2.914	1.622	1.71	1.898	2.307
female	0.05	54.5	2.037	2.139	1.923	2.248	2.092	2.371	2.13	2.215	2.473	2.11	1.571	2.34	2.287	2.197	2.283	2.463	2.58	2.93	2.207	1.793	2.498	1.762	2.674	2.4	2.332	2.371	2.045	1.834	2.334	2.2	2.146	1.82	1.978	2.63	2.81	2.115	2.525	2.637	1.709	1.857	2.035	1.619	2.912	1.621	1.709	1.896	2.305
female	0.05	55.0	2.037	2.139	1.919	2.244	2.09	2.37	2.127	2.213	2.47	2.11	1.571	2.336	2.285	2.193	2.28	2.459	2.578	2.926	2.207	1.792	2.496	1.762	2.674	2.398	2.33	2.37	2.043	1.832	2.33	2.197	2.145	1.818	1.978	2.627	2.809	2.113	2.523	2.635	1.707	1.855	2.033	1.619	2.912	1.619	1.708	1.895	2.303
female	0.05	55.5	2.035	2.137	1.916	2.242	2.088	2.37	2.125	2.21	2.469	2.107	1.571	2.332	2.281	2.19	2.277	2.455	2.576	2.924	2.205	1.79	2.494	1.762	2.674	2.398	2.326	2.365	2.041	1.829	2.326	2.195	2.143	1.816	1.978	2.625	2.805	2.11	2.521	2.63	1.705	1.853	2.031	1.618	2.91	1.618	1.707	1.893	2.3
female	0.05	56.0	2.033	2.137	1.912	2.24	2.086	2.367	2.121	2.209	2.467	2.107	1.571	2.33	2.28	2.188	2.273	2.451	2.576	2.922	2.203	1.789	2.492	1.762	2.674	2.396	2.324	2.363	2.04	1.827	2.32	2.193	2.14	1.813	1.978	2.621	2.8	2.107	2.521	2.629	1.703	1.85	2.03	1.618	2.908	1.617	1.706	1.891	2.299
female	0.05	56.5	2.031	2.137	1.908	2.238	2.084	2.365	2.12	2.207	2.465	2.105	1.57	2.326	2.275	2.184	2.27	2.447	2.574	2.92	2.201	1.787	2.49	1.762	2.674	2.395	2.32	2.361	2.037	1.824	2.316	2.19	2.139	1.812	1.978	2.617	2.799	2.104	2.52	2.627	1.701	1.847	2.025	1.618	2.908	1.615	1.705	1.889	2.297
female	0.05	57.0	2.03	2.137	1.904	2.234	2.08	2.363	2.115	2.205	2.463	2.104	1.57	2.322	2.273	2.18	2.266	2.443	2.572	2.916	2.2	1.786	2.488	1.762	2.672	2.393	2.318	2.357	2.035	1.821	2.31	2.188	2.137	1.81	1.978	2.615	2.795	2.1	2.518	2.623	1.699	1.844	2.023	1.617	2.906	1.614	1.704	1.886	2.293
female	0.05	57.5	2.03	2.135	1.9	2.232	2.078	2.363	2.111	2.203	2.46	2.104	1.57	2.32	2.27	2.176	2.262	2.438	2.57	2.914	2.197	1.784	2.486	1.762	2.672	2.39	2.314	2.354	2.033	1.818	2.307	2.184	2.135	1.808	1.978	2.611	2.791	2.098	2.518	2.621	1.696	1.841	2.021	1.617	2.904	1.612	1.703	1.884	2.291
female	0.05	58.0	2.027	2.135	1.896	2.23	2.076	2.361	2.11	2.201	2.459	2.102	1.57	2.316	2.268	2.172	2.258	2.434	2.57	2.912	2.195	1.783	2.484	1.762	2.672	2.39	2.31	2.352	2.03	1.815	2.3	2.182	2.133	1.805	1.978	2.607	2.787	2.094	2.516	2.617	1.694	1.837	2.018	1.616	2.904	1.611	1.702	1.881	2.29
female	0.05	58.5	2.025	2.133	1.893	2.227	2.072	2.36	2.105	2.197	2.455	2.1	1.569	2.312	2.264	2.168	2.254	2.43	2.568	2.91	2.193	1.781	2.482	1.762	2.67	2.389	2.307	2.348	2.027	1.8125	2.297	2.178	2.13	1.803	1.979	2.604	2.783	2.09	2.514	2.615	1.692	1.834	2.016	1.616	2.902	1.609	1.701	1.879	2.287
female	0.05	59.0	2.023	2.133	1.888	2.225	2.07	2.36	2.102	2.195	2.453	2.098	1.569	2.31	2.26	2.164	2.248	2.424	2.566	2.908	2.191	1.779	2.48	1.762	2.67	2.387	2.305	2.344	2.025	1.81	2.291	2.176	2.129	1.801	1.979	2.602	2.78	2.086	2.512	2.611	1.689	1.831	2.012	1.615	2.9	1.608	1.7	1.876	2.283
female	0.05	59.5	2.02	2.13	1.883	2.223	2.066	2.357	2.098	2.193	2.451	2.096	1.569	2.307	2.258	2.162	2.244	2.42	2.566	2.904	2.19	1.777	2.477	1.762	2.668	2.385	2.3	2.342	2.021	1.807	2.285	2.172	2.127	1.798	1.979	2.598	2.775	2.084	2.512	2.61	1.6875	1.828	2.01	1.615	2.898	1.606	1.698	1.873	2.281
female	0.05	60.0	2.018	2.13	1.879	2.219	2.062	2.355	2.094	2.191	2.45	2.096	1.569	2.303	2.254	2.158	2.24	2.414	2.564	2.902	2.188	1.775	2.475	1.762	2.668	2.383	2.297	2.338	2.02	1.803	2.281	2.168	2.123	1.796	1.9795	2.594	2.771	2.08	2.51	2.605	1.686	1.824	2.008	1.614	2.896	1.605	1.697	1.871	2.28
female	0.05	60.5	2.016	2.129	1.874	2.217	2.06	2.355	2.09	2.188	2.445	2.094	1.569	2.299	2.25	2.152	2.236	2.41	2.562	2.9	2.186	1.774	2.47	1.762	2.666	2.38	2.293	2.334	2.016	1.8	2.275	2.164	2.121	1.794	1.9795	2.59	2.766	2.076	2.508	2.602	1.683	1.821	2.004	1.613	2.895	1.604	1.696	1.868	2.275
female	0.05	61.0	2.014	2.127	1.869	2.213	2.057	2.354	2.086	2.186	2.443	2.092	1.569	2.295	2.246	2.148	2.23	2.404	2.562	2.898	2.184	1.772	2.469	1.762	2.664	2.379	2.29	2.33	2.012	1.797	2.27	2.162	2.12	1.791	1.98	2.586	2.762	2.072	2.506	2.6	1.681	1.817	2.002	1.613	2.893	1.603	1.694	1.865	2.273
female	0.05	61.5	2.012	2.125	1.864	2.21	2.053	2.352	2.082	2.182	2.441	2.09	1.568	2.293	2.242	2.145	2.227	2.4	2.56	2.896	2.182	1.7705	2.465	1.762	2.664	2.377	2.285	2.328	2.01	1.793	2.264	2.158	2.117	1.789	1.98	2.582	2.758	2.068	2.504	2.596	1.678	1.814	1.998	1.612	2.89	1.601	1.693	1.862	2.27
female	0.05	62.0	2.01	2.125	1.858	2.207	2.049	2.352	2.078	2.18	2.438	2.088	1.568	2.29	2.24	2.14	2.22	2.395	2.559	2.895	2.178	1.768	2.463	1.762	2.662	2.375	2.281	2.324	2.006	1.789	2.258	2.154	2.113	1.786	1.98	2.578	2.752	2.064	2.502	2.592	1.675	1.811	1.995	1.611	2.889	1.599	1.691	1.859	2.268
female	0.05	62.5	2.006	2.123	1.854	2.205	2.047	2.35	2.074	2.178	2.436	2.086	1.568	2.285	2.236	2.137	2.217	2.389	2.559	2.89	2.176	1.766	2.459	1.762	2.66	2.371	2.277	2.32	2.002	1.786	2.252	2.15	2.111	1.784	1.981	2.572	2.748	2.06	2.5	2.59	1.673	1.808	1.992	1.611	2.887	1.598	1.69	1.855	2.266
female	0.05	63.0	2.004	2.121	1.849	2.201	2.043	2.348	2.07	2.174	2.432	2.084	1.568	2.281	2.232	2.133	2.213	2.385	2.557	2.889	2.174	1.764	2.455	1.761	2.658	2.37	2.273	2.316	1.999	1.782	2.246	2.145	2.11	1.781	1.981	2.568	2.742	2.057	2.498	2.586	1.67	1.804	1.989	1.61	2.885	1.596	1.688	1.853	2.262
female	0.05	63.5	2.002	2.12	1.843	2.2	2.04	2.348	2.066	2.172	2.43	2.082	1.567	2.277	2.229	2.129	2.207	2.379	2.555	2.887	2.17	1.762	2.453	1.761	2.656	2.367	2.268	2.312	1.995	1.778	2.24	2.14	2.107	1.779	1.981	2.564	2.738	2.05	2.496	2.582	1.668	1.801	1.986	1.609	2.883	1.594	1.6875	1.85	2.26
female	0.05	64.0	1.999	2.117	1.838	2.195	2.035	2.346	2.062	2.168	2.426	2.08	1.567	2.273	2.225	2.123	2.203	2.373	2.555	2.885	2.168	1.76	2.45	1.761	2.654	2.365	2.264	2.309	1.991	1.774	2.234	2.137	2.104	1.776	1.982	2.56	2.732	2.047	2.494	2.578	1.665	1.797	1.983	1.608	2.88	1.592	1.686	1.847	2.256
female	0.05	64.5	1.996	2.115	1.832	2.193	2.031	2.344	2.059	2.166	2.422	2.078	1.567	2.27	2.22	2.12	2.197	2.367	2.553	2.883	2.166	1.757	2.445	1.761	2.652	2.363	2.26	2.305	1.987	1.771	2.227	2.133	2.102	1.773	1.982	2.555	2.729	2.043	2.492	2.574	1.662	1.793	1.98	1.607	2.879	1.591	1.684	1.843	2.254
female	0.05	65.0	1.993	2.113	1.826	2.19	2.027	2.344	2.053	2.164	2.42	2.076	1.567	2.266	2.217	2.115	2.191	2.361	2.55	2.88	2.162	1.755	2.441	1.761	2.65	2.361	2.256	2.3	1.983	1.768	2.22	2.129	2.1	1.7705	1.982	2.55	2.723	2.04	2.49	2.572	1.659	1.79	1.978	1.606	2.875	1.589	1.682	1.84	2.25
female	0.05	65.5	1.99	2.111	1.821	2.186	2.023	2.342	2.049	2.16	2.416	2.074	1.567	2.262	2.213	2.111	2.188	2.355	2.55	2.877	2.16	1.753	2.438	1.76	2.648	2.357	2.25	2.297	1.9795	1.764	2.215	2.123	2.096	1.768	1.982	2.547	2.717	2.033	2.488	2.568	1.657	1.786	1.974	1.605	2.873	1.587	1.681	1.837	2.248
female	0.05	66.0	1.987	2.11	1.815	2.184	2.02	2.342	2.045	2.158	2.412	2.07	1.566	2.258	2.209	2.105	2.182	2.352	2.549	2.875	2.156	1.75	2.434	1.76	2.645	2.355	2.246	2.293	1.976	1.76	2.209	2.12	2.094	1.765	1.982	2.541	2.71	2.03	2.486	2.564	1.654	1.782	1.971	1.6045	2.871	1.585	1.679	1.833	2.244
female	0.05	66.5	1.985	2.107	1.81	2.18	2.016	2.34	2.041	2.154	2.41	2.068	1.566	2.254	2.205	2.102	2.178	2.346	2.547	2.873	2.154	1.748	2.43	1.76	2.643	2.354	2.242	2.29	1.972	1.756	2.201	2.115	2.092	1.762	1.982	2.537	2.705	2.025	2.484	2.56	1.651	1.778	1.968	1.603	2.867	1.583	1.676	1.83	2.24
female	0.05	67.0	1.982	2.105	1.804	2.176	2.012	2.338	2.035	2.152	2.406	2.066	1.566	2.25	2.201	2.098	2.172	2.34	2.547	2.871	2.15	1.745	2.426	1.759	2.64	2.352	2.236	2.285	1.968	1.752	2.195	2.11	2.09	1.758	1.982	2.531	2.701	2.02	2.482	2.557	1.649	1.775	1.964	1.602	2.865	1.581	1.674	1.826	2.238
female	0.05	67.5	1.9795	2.104	1.799	2.172	2.008	2.338	2.031	2.148	2.402	2.064	1.566	2.246	2.197	2.094	2.166	2.334	2.545	2.87	2.148	1.743	2.422	1.759	2.637	2.348	2.232	2.28	1.963	1.748	2.188	2.105	2.088	1.755	1.981	2.527	2.695	2.016	2.48	2.553	1.646	1.771	1.961	1.601	2.863	1.579	1.672	1.823	2.234
female	0.05	68.0	1.977	2.102	1.793	2.17	2.004	2.336	2.027	2.145	2.398	2.06	1.565	2.242	2.193	2.088	2.162	2.328	2.545	2.867	2.145	1.74	2.418	1.758	2.635	2.346	2.229	2.275	1.959	1.743	2.182	2.1	2.084	1.752	1.981	2.521	2.69	2.012	2.477	2.549	1.644	1.768	1.957	1.6	2.86	1.577	1.67	1.819	2.232
female	0.05	68.5	1.974	2.098	1.787	2.166	2.0	2.336	2.023	2.143	2.395	2.059	1.565	2.238	2.19	2.084	2.156	2.322	2.543	2.865	2.143	1.738	2.414	1.758	2.63	2.344	2.223	2.271	1.954	1.739	2.174	2.096	2.082	1.748	1.98	2.516	2.682	2.006	2.475	2.545	1.641	1.764	1.954	1.598	2.857	1.575	1.668	1.816	2.229
female	0.05	69.0	1.971	2.096	1.781	2.162	1.997	2.334	2.018	2.139	2.39	2.057	1.565	2.234	2.184	2.08	2.15	2.316	2.541	2.863	2.139	1.735	2.41	1.757	2.627	2.34	2.219	2.268	1.95	1.735	2.168	2.09	2.08	1.744	1.98	2.512	2.676	2.0	2.473	2.541	1.639	1.76	1.95	1.597	2.854	1.573	1.665	1.8125	2.225
female	0.05	69.5	1.968	2.094	1.775	2.158	1.993	2.334	2.014	2.137	2.387	2.053	1.564	2.23	2.18	2.074	2.146	2.31	2.541	2.861	2.135	1.732	2.406	1.757	2.625	2.338	2.213	2.264	1.945	1.731	2.16	2.086	2.078	1.74	1.9795	2.506	2.67	1.996	2.47	2.535	1.636	1.756	1.946	1.595	2.852	1.571	1.663	1.81	2.223
female	0.05	70.0	1.965	2.09	1.77	2.154	1.989	2.332	2.01	2.133	2.383	2.05	1.564	2.227	2.176	2.07	2.14	2.305	2.54	2.86	2.133	1.7295	2.402	1.756	2.621	2.336	2.209	2.258	1.941	1.728	2.154	2.08	2.076	1.736	1.979	2.5	2.664	1.991	2.469	2.531	1.633	1.752	1.943	1.594	2.848	1.569	1.66	1.806	2.219
female	0.05	70.5	1.962	2.088	1.765	2.15	1.985	2.332	2.006	2.13	2.379	2.047	1.563	2.223	2.172	2.064	2.135	2.299	2.537	2.857	2.129	1.728	2.396	1.755	2.617	2.332	2.203	2.254	1.937	1.724	2.146	2.074	2.074	1.732	1.978	2.494	2.658	1.985	2.465	2.527	1.63	1.749	1.939	1.592	2.844	1.567	1.657	1.803	2.217
female	0.05	71.0	1.959	2.084	1.759	2.146	1.981	2.33	2.0	2.127	2.375	2.045	1.563	2.219	2.168	2.06	2.13	2.293	2.537	2.855	2.125	1.725	2.393	1.755	2.613	2.33	2.2	2.25	1.933	1.719	2.139	2.07	2.072	1.729	1.976	2.49	2.65	1.98	2.463	2.523	1.628	1.745	1.936	1.59	2.842	1.565	1.654	1.799	2.213
female	0.05	71.5	1.956	2.082	1.753	2.143	1.979	2.33	1.996	2.125	2.371	2.041	1.563	2.215	2.164	2.057	2.125	2.287	2.535	2.854	2.121	1.722	2.389	1.754	2.61	2.326	2.193	2.246	1.928	1.715	2.133	2.064	2.072	1.725	1.975	2.484	2.645	1.976	2.46	2.52	1.625	1.741	1.932	1.588	2.838	1.563	1.652	1.796	2.209
female	0.05	72.0	1.953	2.078	1.747	2.139	1.975	2.328	1.992	2.121	2.365	2.04	1.5625	2.21	2.16	2.05	2.121	2.281	2.533	2.852	2.12	1.719	2.385	1.753	2.605	2.324	2.19	2.24	1.923	1.711	2.125	2.059	2.07	1.72	1.973	2.479	2.639	1.97	2.457	2.514	1.623	1.737	1.928	1.587	2.834	1.562	1.649	1.792	2.207
female	0.05	72.5	1.951	2.076	1.742	2.135	1.971	2.328	1.987	2.117	2.361	2.035	1.5625	2.207	2.156	2.047	2.115	2.277	2.533	2.85	2.115	1.716	2.379	1.752	2.6	2.322	2.184	2.236	1.919	1.707	2.117	2.055	2.068	1.715	1.971	2.473	2.63	1.965	2.455	2.51	1.62	1.733	1.924	1.585	2.83	1.559	1.646	1.789	2.203
female	0.05	73.0	1.948	2.072	1.736	2.13	1.968	2.326	1.983	2.115	2.357	2.033	1.562	2.203	2.15	2.043	2.11	2.271	2.531	2.848	2.111	1.713	2.375	1.751	2.596	2.318	2.18	2.232	1.914	1.703	2.11	2.049	2.066	1.711	1.969	2.467	2.625	1.959	2.453	2.506	1.617	1.7295	1.919	1.583	2.828	1.557	1.643	1.785	2.2
female	0.05	73.5	1.945	2.07	1.73	2.127	1.964	2.326	1.979	2.111	2.352	2.03	1.562	2.2	2.146	2.037	2.105	2.266	2.53	2.846	2.107	1.71	2.371	1.75	2.592	2.316	2.174	2.229	1.909	1.699	2.102	2.043	2.066	1.705	1.967	2.46	2.617	1.954	2.45	2.502	1.615	1.726	1.915	1.581	2.824	1.555	1.64	1.782	2.197
female	0.05	74.0	1.942	2.066	1.726	2.123	1.961	2.324	1.975	2.11	2.348	2.025	1.561	2.195	2.143	2.033	2.1	2.26	2.53	2.844	2.105	1.707	2.367	1.749	2.586	2.312	2.17	2.223	1.904	1.695	2.096	2.04	2.064	1.7	1.964	2.455	2.61	1.948	2.447	2.496	1.612	1.722	1.911	1.579	2.82	1.553	1.637	1.779	2.193
female	0.05	74.5	1.939	2.062	1.721	2.12	1.958	2.324	1.971	2.105	2.344	2.021	1.561	2.19	2.139	2.03	2.096	2.254	2.527	2.842	2.102	1.704	2.361	1.748	2.58	2.31	2.164	2.219	1.9	1.69	2.088	2.033	2.064	1.695	1.962	2.45	2.604	1.942	2.445	2.492	1.61	1.718	1.906	1.576	2.816	1.55	1.633	1.775	2.19
female	0.05	75.0	1.9375	2.059	1.715	2.115	1.954	2.322	1.966	2.104	2.338	2.02	1.56	2.186	2.135	2.023	2.09	2.25	2.525	2.84	2.098	1.701	2.357	1.747	2.576	2.307	2.16	2.215	1.8955	1.687	2.08	2.027	2.064	1.689	1.959	2.441	2.596	1.9375	2.441	2.488	1.608	1.714	1.902	1.574	2.812	1.548	1.63	1.772	2.188
female	0.05	75.5	1.935	2.057	1.71	2.111	1.951	2.322	1.962	2.1	2.334	2.016	1.559	2.182	2.13	2.02	2.086	2.244	2.523	2.838	2.094	1.698	2.354	1.746	2.57	2.305	2.154	2.209	1.891	1.683	2.072	2.023	2.062	1.685	1.955	2.436	2.588	1.932	2.44	2.482	1.605	1.71	1.897	1.572	2.809	1.546	1.626	1.77	2.184
female	0.05	76.0	1.933	2.053	1.705	2.105	1.948	2.322	1.958	2.096	2.328	2.012	1.559	2.178	2.127	2.016	2.08	2.238	2.523	2.836	2.09	1.695	2.348	1.745	2.564	2.3	2.15	2.205	1.886	1.679	2.064	2.018	2.062	1.679	1.952	2.43	2.58	1.926	2.438	2.479	1.604	1.707	1.893	1.569	2.805	1.543	1.622	1.767	2.18
female	0.05	76.5	1.93	2.049	1.7	2.102	1.945	2.32	1.953	2.094	2.324	2.008	1.558	2.174	2.123	2.012	2.076	2.234	2.521	2.834	2.086	1.692	2.344	1.743	2.559	2.299	2.145	2.2	1.882	1.675	2.057	2.012	2.062	1.673	1.948	2.424	2.572	1.92	2.434	2.473	1.602	1.703	1.888	1.567	2.8	1.541	1.618	1.764	2.178
female	0.05	77.0	1.927	2.045	1.695	2.098	1.943	2.32	1.949	2.09	2.318	2.004	1.557	2.17	2.117	2.006	2.07	2.229	2.52	2.832	2.082	1.689	2.34	1.742	2.553	2.295	2.14	2.195	1.877	1.671	2.049	2.006	2.062	1.666	1.944	2.416	2.564	1.914	2.432	2.469	1.599	1.699	1.884	1.564	2.797	1.538	1.614	1.761	2.174
female	0.05	77.5	1.925	2.041	1.69	2.092	1.94	2.32	1.945	2.088	2.312	2.0	1.556	2.166	2.113	2.002	2.066	2.223	2.518	2.83	2.078	1.686	2.336	1.741	2.547	2.293	2.135	2.191	1.872	1.667	2.041	2.002	2.062	1.66	1.939	2.41	2.557	1.908	2.43	2.463	1.597	1.695	1.879	1.5625	2.791	1.536	1.61	1.758	2.17
female	0.05	78.0	1.923	2.037	1.687	2.088	1.9375	2.318	1.941	2.084	2.307	1.997	1.556	2.162	2.11	1.998	2.062	2.219	2.518	2.828	2.074	1.683	2.33	1.739	2.541	2.29	2.13	2.186	1.867	1.664	2.033	1.996	2.062	1.653	1.936	2.404	2.549	1.902	2.426	2.459	1.595	1.691	1.873	1.56	2.787	1.533	1.605	1.755	2.168
female	0.05	78.5	1.92	2.033	1.682	2.082	1.936	2.318	1.9375	2.082	2.303	1.993	1.555	2.158	2.105	1.993	2.057	2.213	2.516	2.826	2.07	1.68	2.326	1.738	2.533	2.287	2.125	2.182	1.863	1.66	2.025	1.991	2.062	1.646	1.931	2.396	2.541	1.896	2.424	2.453	1.593	1.6875	1.868	1.557	2.783	1.53	1.602	1.752	2.164
female	0.05	79.0	1.918	2.03	1.678	2.078	1.934	2.318	1.934	2.078	2.297	1.989	1.554	2.154	2.102	1.989	2.053	2.209	2.514	2.826	2.068	1.676	2.322	1.736	2.527	2.283	2.121	2.178	1.858	1.656	2.018	1.986	2.064	1.64	1.925	2.39	2.533	1.891	2.42	2.45	1.591	1.685	1.863	1.554	2.78	1.528	1.597	1.75	2.16
female	0.05	79.5	1.916	2.025	1.674	2.072	1.932	2.316	1.931	2.076	2.291	1.984	1.553	2.15	2.098	1.985	2.049	2.205	2.512	2.824	2.064	1.673	2.316	1.734	2.521	2.281	2.117	2.172	1.854	1.652	2.01	1.98	2.064	1.632	1.92	2.383	2.525	1.884	2.418	2.443	1.589	1.681	1.858	1.551	2.773	1.525	1.592	1.747	2.158
female	0.05	80.0	1.914	2.021	1.67	2.068	1.93	2.316	1.927	2.072	2.285	1.98	1.552	2.145	2.094	1.981	2.045	2.201	2.51	2.822	2.06	1.67	2.312	1.732	2.514	2.277	2.111	2.168	1.85	1.649	2.002	1.976	2.066	1.625	1.914	2.377	2.518	1.878	2.414	2.44	1.587	1.677	1.853	1.548	2.77	1.522	1.587	1.744	2.154
female	0.05	80.5	1.912	2.018	1.666	2.062	1.928	2.316	1.923	2.07	2.28	1.977	1.551	2.14	2.09	1.978	2.041	2.195	2.508	2.82	2.057	1.666	2.309	1.731	2.506	2.275	2.107	2.164	1.845	1.6455	1.994	1.971	2.066	1.617	1.907	2.37	2.51	1.872	2.412	2.434	1.586	1.674	1.847	1.545	2.766	1.5205	1.582	1.742	2.15
female	0.05	81.0	1.91	2.012	1.663	2.059	1.926	2.316	1.92	2.068	2.273	1.973	1.55	2.137	2.086	1.973	2.037	2.191	2.508	2.818	2.053	1.663	2.305	1.7295	2.498	2.271	2.104	2.158	1.841	1.643	1.986	1.966	2.068	1.609	1.9	2.361	2.5	1.865	2.41	2.428	1.584	1.67	1.842	1.542	2.76	1.518	1.577	1.74	2.148
female	0.05	81.5	1.908	2.008	1.659	2.053	1.925	2.314	1.916	2.064	2.268	1.968	1.549	2.133	2.082	1.969	2.033	2.188	2.506	2.818	2.049	1.66	2.3	1.728	2.49	2.27	2.098	2.154	1.836	1.639	1.978	1.961	2.07	1.601	1.894	2.355	2.492	1.859	2.406	2.424	1.582	1.666	1.836	1.539	2.756	1.515	1.572	1.737	2.145
female	0.05	82.0	1.907	2.004	1.656	2.047	1.924	2.314	1.913	2.062	2.262	1.964	1.548	2.129	2.078	1.965	2.03	2.184	2.504	2.816	2.045	1.656	2.295	1.726	2.482	2.266	2.094	2.148	1.832	1.636	1.97	1.956	2.072	1.592	1.887	2.348	2.484	1.853	2.404	2.418	1.581	1.663	1.83	1.535	2.75	1.512	1.566	1.735	2.14
female	0.05	82.5	1.905	1.999	1.653	2.041	1.922	2.314	1.909	2.059	2.256	1.959	1.547	2.125	2.074	1.962	2.025	2.18	2.502	2.814	2.041	1.653	2.291	1.723	2.475	2.264	2.09	2.145	1.827	1.633	1.962	1.951	2.074	1.584	1.879	2.34	2.475	1.847	2.4	2.412	1.579	1.659	1.824	1.532	2.746	1.51	1.562	1.733	2.139
female	0.05	83.0	1.904	1.994	1.65	2.037	1.921	2.314	1.906	2.057	2.248	1.954	1.546	2.121	2.07	1.958	2.021	2.178	2.5	2.812	2.037	1.649	2.287	1.721	2.467	2.26	2.086	2.14	1.823	1.63	1.954	1.946	2.078	1.575	1.871	2.334	2.467	1.841	2.398	2.408	1.578	1.656	1.818	1.528	2.74	1.507	1.556	1.732	2.135
female	0.05	83.5	1.902	1.99	1.647	2.031	1.921	2.314	1.903	2.055	2.242	1.95	1.544	2.117	2.066	1.954	2.018	2.174	2.498	2.812	2.033	1.646	2.283	1.719	2.459	2.258	2.082	2.137	1.819	1.627	1.946	1.941	2.08	1.566	1.862	2.326	2.457	1.834	2.395	2.402	1.577	1.652	1.8125	1.525	2.734	1.504	1.55	1.73	2.133
female	0.05	84.0	1.901	1.985	1.6455	2.025	1.92	2.314	1.9	2.05	2.236	1.945	1.543	2.113	2.062	1.95	2.014	2.17	2.496	2.81	2.03	1.643	2.28	1.717	2.45	2.256	2.078	2.13	1.815	1.624	1.938	1.937	2.084	1.558	1.8545	2.318	2.45	1.828	2.393	2.396	1.576	1.649	1.806	1.521	2.73	1.501	1.544	1.729	2.129
female	0.05	84.5	1.9	1.98	1.644	2.02	1.919	2.314	1.897	2.049	2.23	1.94	1.542	2.11	2.059	1.947	2.012	2.168	2.494	2.809	2.025	1.64	2.275	1.714	2.441	2.252	2.074	2.127	1.812	1.621	1.931	1.933	2.086	1.549	1.846	2.31	2.44	1.821	2.39	2.393	1.574	1.646	1.8	1.518	2.725	1.498	1.538	1.728	2.127
female	0.05	85.0	1.899	1.976	1.642	2.016	1.919	2.312	1.8955	2.047	2.225	1.937	1.541	2.105	2.057	1.943	2.008	2.164	2.494	2.809	2.021	1.637	2.271	1.712	2.434	2.25	2.07	2.123	1.808	1.618	1.923	1.928	2.09	1.54	1.837	2.305	2.432	1.815	2.387	2.387	1.573	1.643	1.794	1.515	2.72	1.495	1.532	1.726	2.123
female	0.05	85.5	1.897	1.972	1.64	2.01	1.919	2.312	1.893	2.045	2.217	1.932	1.539	2.104	2.053	1.94	2.006	2.162	2.492	2.807	2.018	1.633	2.268	1.71	2.424	2.248	2.066	2.12	1.804	1.616	1.916	1.924	2.094	1.531	1.828	2.297	2.424	1.81	2.385	2.383	1.572	1.64	1.788	1.511	2.715	1.492	1.527	1.725	2.121
female	0.05	86.0	1.896	1.967	1.638	2.004	1.918	2.312	1.891	2.043	2.21	1.928	1.538	2.1	2.049	1.9375	2.002	2.158	2.492	2.807	2.014	1.63	2.266	1.707	2.416	2.244	2.062	2.115	1.8	1.613	1.909	1.92	2.098	1.523	1.819	2.291	2.416	1.804	2.383	2.377	1.571	1.638	1.782	1.507	2.71	1.49	1.521	1.724	2.12
female	0.05	86.5	1.896	1.963	1.637	2.0	1.918	2.312	1.889	2.04	2.205	1.923	1.537	2.096	2.047	1.935	2.0	2.156	2.49	2.807	2.01	1.627	2.262	1.705	2.408	2.242	2.059	2.111	1.796	1.611	1.901	1.916	2.102	1.515	1.811	2.283	2.408	1.798	2.38	2.373	1.571	1.635	1.776	1.504	2.707	1.487	1.516	1.722	2.115
female	0.05	87.0	1.8955	1.958	1.636	1.995	1.918	2.314	1.887	2.037	2.2	1.919	1.535	2.092	2.043	1.932	1.998	2.154	2.49	2.807	2.006	1.623	2.258	1.703	2.4	2.24	2.055	2.107	1.793	1.609	1.8955	1.912	2.107	1.507	1.802	2.277	2.4	1.792	2.377	2.37	1.57	1.632	1.7705	1.5	2.701	1.484	1.51	1.721	2.113
female	0.05	87.5	1.895	1.954	1.635	1.99	1.918	2.314	1.885	2.035	2.193	1.915	1.534	2.09	2.041	1.929	1.995	2.152	2.488	2.805	2.004	1.62	2.256	1.7	2.393	2.238	2.053	2.105	1.79	1.607	1.889	1.908	2.111	1.5	1.793	2.271	2.393	1.786	2.375	2.365	1.569	1.63	1.765	1.497	2.697	1.481	1.504	1.721	2.111
female	0.05	88.0	1.894	1.95	1.635	1.985	1.918	2.314	1.884	2.033	2.188	1.911	1.533	2.086	2.04	1.926	1.993	2.15	2.488	2.805	2.0	1.617	2.254	1.698	2.385	2.236	2.049	2.102	1.787	1.605	1.883	1.905	2.117	1.493	1.784	2.266	2.387	1.781	2.373	2.36	1.568	1.628	1.759	1.494	2.693	1.4795	1.499	1.72	2.11
female	0.05	88.5	1.894	1.946	1.634	1.981	1.919	2.314	1.882	2.031	2.182	1.907	1.532	2.084	2.035	1.923	1.991	2.148	2.488	2.807	1.997	1.614	2.25	1.696	2.377	2.234	2.047	2.098	1.784	1.604	1.877	1.902	2.121	1.486	1.776	2.26	2.38	1.775	2.371	2.355	1.568	1.626	1.754	1.49	2.69	1.477	1.493	1.719	2.107
female	0.05	89.0	1.893	1.942	1.634	1.978	1.919	2.314	1.881	2.031	2.176	1.903	1.53	2.082	2.033	1.921	1.989	2.146	2.488	2.807	1.994	1.611	2.248	1.694	2.37	2.232	2.045	2.096	1.781	1.603	1.871	1.898	2.127	1.48	1.768	2.254	2.375	1.7705	2.37	2.354	1.567	1.624	1.748	1.487	2.686	1.475	1.488	1.719	2.105
female	0.05	89.5	1.892	1.938	1.634	1.974	1.919	2.314	1.88	2.03	2.172	1.899	1.529	2.08	2.031	1.918	1.988	2.146	2.49	2.807	1.991	1.608	2.246	1.692	2.361	2.23	2.041	2.094	1.778	1.602	1.866	1.896	2.133	1.475	1.76	2.25	2.37	1.767	2.37	2.35	1.567	1.622	1.743	1.484	2.682	1.472	1.483	1.718	2.105
female	0.05	90.0	1.892	1.936	1.635	1.97	1.919	2.314	1.879	2.027	2.166	1.896	1.528	2.078	2.03	1.916	1.987	2.145	2.49	2.809	1.988	1.605	2.244	1.69	2.355	2.23	2.04	2.092	1.776	1.601	1.861	1.894	2.139	1.47	1.752	2.244	2.363	1.762	2.367	2.346	1.566	1.621	1.738	1.482	2.68	1.47	1.479	1.718	2.104
female	0.25	5.0	2.652	2.54	2.46	2.842	2.918	3.043	2.875	2.863	3.184	2.836	2.12	2.922	3.01	2.93	2.812	3.098	3.24	3.549	2.646	2.29	2.947	2.271	2.99	2.988	2.88	2.875	2.562	2.27	2.69	2.857	2.73	2.496	2.707	3.055	3.15	2.768	2.908	3.053	2.47	2.54	2.697	1.848	3.137	2.17	2.053	2.582	3.03
female	0.25	5.5	2.637	2.533	2.46	2.838	2.9	3.03	2.871	2.857	3.176	2.824	2.102	2.924	3.01	2.924	2.814	3.098	3.232	3.549	2.643	2.28	2.943	2.256	2.992	2.98	2.877	2.877	2.559	2.268	2.703	2.848	2.725	2.486	2.697	3.064	3.164	2.76	2.912	3.059	2.46	2.535	2.686	1.846	3.143	2.156	2.049	2.57	3.025
female	0.25	6.0	2.623	2.53	2.459	2.836	2.883	3.018	2.865	2.852	3.168	2.814	2.086	2.926	3.008	2.918	2.816	3.098	3.227	3.547	2.637	2.27	2.94	2.24	2.996	2.975	2.873	2.877	2.555	2.264	2.717	2.838	2.717	2.479	2.69	3.072	3.178	2.754	2.914	3.064	2.453	2.531	2.676	1.844	3.148	2.145	2.047	2.56	3.021
female	0.25	6.5	2.61	2.523	2.457	2.832	2.867	3.006	2.86	2.844	3.16	2.805	2.07	2.928	3.006	2.91	2.818	3.098	3.22	3.545	2.63	2.262	2.936	2.227	2.998	2.969	2.871	2.879	2.55	2.262	2.729	2.828	2.71	2.47	2.682	3.08	3.19	2.748	2.916	3.068	2.445	2.527	2.666	1.843	3.152	2.133	2.043	2.549	3.016
female	0.25	7.0	2.596	2.518	2.453	2.828	2.852	2.994	2.854	2.838	3.152	2.795	2.055	2.928	3.004	2.904	2.818	3.098	3.213	3.543	2.625	2.254	2.93	2.213	3.0	2.96	2.867	2.879	2.547	2.258	2.738	2.816	2.705	2.46	2.674	3.086	3.2	2.74	2.918	3.072	2.436	2.523	2.656	1.841	3.158	2.121	2.04	2.54	3.01
female	0.25	7.5	2.582	2.514	2.451	2.824	2.834	2.982	2.848	2.83	3.145	2.785	2.041	2.93	3.002	2.896	2.818	3.096	3.207	3.541	2.62	2.246	2.926	2.2	3.002	2.955	2.861	2.877	2.541	2.254	2.75	2.807	2.697	2.455	2.666	3.092	3.209	2.734	2.918	3.076	2.428	2.52	2.646	1.839	3.162	2.11	2.037	2.527	3.004
female	0.25	8.0	2.568	2.508	2.447	2.82	2.818	2.973	2.842	2.822	3.137	2.775	2.027	2.928	2.998	2.889	2.818	3.092	3.201	3.54	2.613	2.236	2.922	2.186	3.002	2.947	2.857	2.877	2.537	2.252	2.758	2.795	2.691	2.447	2.658	3.098	3.219	2.729	2.918	3.078	2.418	2.516	2.637	1.838	3.166	2.1	2.033	2.518	2.998
female	0.25	8.5	2.555	2.502	2.443	2.816	2.803	2.96	2.834	2.814	3.127	2.766	2.014	2.928	2.994	2.88	2.818	3.09	3.195	3.535	2.607	2.229	2.916	2.174	3.004	2.94	2.852	2.875	2.531	2.248	2.766	2.785	2.684	2.44	2.65	3.102	3.227	2.72	2.918	3.08	2.41	2.51	2.627	1.836	3.168	2.088	2.03	2.506	2.992
female	0.25	9.0	2.543	2.498	2.44	2.812	2.787	2.951	2.828	2.809	3.12	2.756	2.002	2.926	2.99	2.873	2.816	3.086	3.188	3.533	2.602	2.223	2.91	2.162	3.004	2.934	2.848	2.873	2.525	2.244	2.773	2.773	2.678	2.434	2.643	3.105	3.234	2.715	2.918	3.082	2.4	2.506	2.617	1.835	3.172	2.078	2.027	2.496	2.986
female	0.25	9.5	2.531	2.492	2.436	2.809	2.773	2.94	2.82	2.8	3.111	2.746	1.99	2.926	2.986	2.865	2.814	3.082	3.182	3.53	2.596	2.215	2.906	2.15	3.004	2.926	2.842	2.871	2.52	2.24	2.781	2.764	2.67	2.428	2.635	3.107	3.24	2.707	2.918	3.082	2.393	2.5	2.61	1.833	3.176	2.068	2.023	2.484	2.98
female	0.25	10.0	2.52	2.486	2.432	2.805	2.758	2.93	2.812	2.793	3.102	2.736	1.979	2.922	2.98	2.857	2.81	3.078	3.176	3.527	2.59	2.207	2.9	2.14	3.004	2.918	2.836	2.87	2.514	2.236	2.787	2.752	2.662	2.422	2.627	3.111	3.246	2.701	2.916	3.082	2.383	2.494	2.6	1.832	3.178	2.059	2.02	2.475	2.973
female	0.25	10.5	2.508	2.48	2.426	2.799	2.744	2.918	2.805	2.783	3.092	2.727	1.968	2.92	2.975	2.85	2.809	3.072	3.17	3.523	2.584	2.2	2.895	2.129	3.004	2.91	2.83	2.865	2.506	2.232	2.791	2.742	2.654	2.416	2.621	3.111	3.252	2.693	2.914	3.082	2.375	2.49	2.592	1.831	3.18	2.049	2.018	2.463	2.965
female	0.25	11.0	2.496	2.477	2.42	2.795	2.729	2.908	2.797	2.775	3.084	2.717	1.957	2.918	2.969	2.84	2.805	3.066	3.164	3.52	2.578	2.193	2.889	2.12	3.004	2.902	2.824	2.861	2.5	2.229	2.795	2.73	2.648	2.41	2.613	3.113	3.256	2.688	2.914	3.082	2.365	2.484	2.582	1.829	3.182	2.041	2.014	2.451	2.959
female	0.25	11.5	2.484	2.47	2.416	2.79	2.715	2.898	2.79	2.768	3.074	2.707	1.947	2.914	2.963	2.832	2.8	3.06	3.158	3.516	2.572	2.186	2.883	2.11	3.002	2.895	2.816	2.857	2.492	2.225	2.799	2.72	2.64	2.406	2.607	3.113	3.26	2.68	2.912	3.08	2.357	2.479	2.574	1.828	3.184	2.031	2.01	2.441	2.951
female	0.25	12.0	2.473	2.465	2.41	2.785	2.701	2.889	2.781	2.76	3.064	2.7	1.9375	2.91	2.957	2.824	2.797	3.055	3.152	3.512	2.566	2.18	2.877	2.102	3.002	2.887	2.81	2.854	2.486	2.22	2.803	2.709	2.633	2.402	2.602	3.113	3.264	2.674	2.908	3.078	2.348	2.473	2.566	1.827	3.186	2.023	2.008	2.43	2.943
female	0.25	12.5	2.463	2.459	2.404	2.78	2.688	2.879	2.773	2.75	3.057	2.69	1.929	2.906	2.95	2.814	2.791	3.049	3.146	3.508	2.56	2.172	2.871	2.092	3.0	2.879	2.805	2.85	2.479	2.215	2.805	2.7	2.625	2.396	2.594	3.113	3.266	2.666	2.906	3.076	2.34	2.467	2.559	1.826	3.186	2.016	2.004	2.42	2.936
female	0.25	13.0	2.453	2.453	2.398	2.773	2.676	2.871	2.764	2.742	3.047	2.68	1.92	2.902	2.941	2.807	2.787	3.041	3.14	3.504	2.555	2.166	2.865	2.084	2.998	2.871	2.797	2.846	2.47	2.21	2.807	2.688	2.617	2.393	2.588	3.111	3.268	2.66	2.904	3.074	2.33	2.46	2.55	1.825	3.188	2.006	2.002	2.408	2.928
female	0.25	13.5	2.441	2.45	2.393	2.768	2.662	2.861	2.756	2.732	3.037	2.67	1.912	2.896	2.936	2.797	2.781	3.033	3.135	3.5	2.55	2.16	2.86	2.076	2.996	2.863	2.79	2.84	2.463	2.207	2.807	2.676	2.61	2.389	2.582	3.111	3.27	2.652	2.9	3.072	2.322	2.455	2.543	1.824	3.188	1.999	1.999	2.398	2.92
female	0.25	14.0	2.432	2.443	2.387	2.764	2.65	2.852	2.746	2.725	3.027	2.662	1.904	2.893	2.928	2.79	2.775	3.025	3.129	3.496	2.545	2.154	2.854	2.068	2.996	2.854	2.783	2.834	2.455	2.203	2.809	2.666	2.602	2.385	2.576	3.11	3.271	2.646	2.896	3.068	2.312	2.447	2.535	1.823	3.188	1.991	1.995	2.387	2.912
female	0.25	14.5	2.422	2.438	2.38	2.758	2.637	2.844	2.738	2.717	3.02	2.652	1.896	2.887	2.92	2.78	2.77	3.018	3.123	3.492	2.54	2.148	2.848	2.062	2.992	2.846	2.775	2.83	2.447	2.197	2.809	2.654	2.594	2.383	2.57	3.107	3.271	2.639	2.895	3.066	2.305	2.441	2.527	1.822	3.188	1.984	1.992	2.377	2.904
female	0.25	15.0	2.414	2.432	2.373	2.752	2.625	2.836	2.729	2.707	3.01	2.645	1.89	2.88	2.912	2.771	2.762	3.01	3.117	3.488	2.533	2.143	2.842	2.055	2.99	2.838	2.768	2.824	2.44	2.193	2.807	2.645	2.588	2.379	2.564	3.104	3.271	2.633	2.89	3.062	2.297	2.436	2.521	1.821	3.188	1.978	1.99	2.367	2.895
female	0.25	15.5	2.404	2.428	2.367	2.746	2.613	2.826	2.72	2.7	3.0	2.635	1.883	2.877	2.902	2.762	2.756	3.002	3.111	3.482	2.527	2.137	2.836	2.049	2.988	2.83	2.762	2.818	2.432	2.19	2.807	2.635	2.58	2.377	2.559	3.102	3.271	2.627	2.887	3.059	2.287	2.43	2.514	1.821	3.188	1.971	1.987	2.355	2.887
female	0.25	16.0	2.396	2.422	2.361	2.74	2.602	2.818	2.71	2.69	2.99	2.627	1.877	2.871	2.895	2.754	2.75	2.992	3.105	3.479	2.523	2.13	2.83	2.043	2.986	2.822	2.754	2.812	2.424	2.184	2.805	2.623	2.572	2.373	2.553	3.098	3.271	2.62	2.883	3.055	2.28	2.422	2.508	1.82	3.188	1.964	1.984	2.346	2.879
female	0.25	16.5	2.387	2.416	2.354	2.734	2.59	2.81	2.701	2.682	2.982	2.62	1.871	2.863	2.887	2.744	2.742	2.984	3.102	3.475	2.518	2.127	2.824	2.037	2.984	2.814	2.746	2.807	2.416	2.18	2.805	2.613	2.564	2.371	2.547	3.094	3.27	2.613	2.879	3.049	2.271	2.416	2.5	1.819	3.188	1.957	1.981	2.336	2.871
female	0.25	17.0	2.379	2.412	2.348	2.729	2.58	2.803	2.693	2.672	2.973	2.61	1.866	2.857	2.877	2.734	2.734	2.975	3.096	3.469	2.512	2.121	2.818	2.033	2.98	2.807	2.738	2.8	2.408	2.176	2.803	2.604	2.557	2.367	2.541	3.09	3.27	2.605	2.875	3.045	2.264	2.41	2.494	1.818	3.188	1.951	1.979	2.326	2.861
female	0.25	17.5	2.371	2.406	2.342	2.725	2.57	2.795	2.684	2.664	2.963	2.602	1.86	2.852	2.87	2.727	2.729	2.967	3.09	3.465	2.508	2.115	2.812	2.027	2.979	2.799	2.73	2.793	2.4	2.17	2.8	2.594	2.55	2.365	2.537	3.086	3.268	2.6	2.871	3.041	2.254	2.402	2.488	1.818	3.188	1.945	1.976	2.316	2.854
female	0.25	18.0	2.363	2.402	2.334	2.719	2.559	2.787	2.676	2.654	2.955	2.594	1.855	2.846	2.86	2.717	2.72	2.957	3.084	3.459	2.502	2.111	2.807	2.023	2.977	2.791	2.725	2.787	2.393	2.166	2.797	2.584	2.543	2.363	2.531	3.082	3.266	2.594	2.865	3.035	2.246	2.396	2.48	1.817	3.186	1.939	1.974	2.307	2.846
female	0.25	18.5	2.355	2.396	2.328	2.713	2.549	2.78	2.666	2.646	2.945	2.586	1.852	2.84	2.852	2.709	2.713	2.947	3.08	3.455	2.498	2.107	2.8	2.02	2.973	2.783	2.717	2.781	2.385	2.162	2.795	2.574	2.535	2.361	2.525	3.078	3.264	2.588	2.861	3.031	2.238	2.39	2.475	1.817	3.186	1.934	1.971	2.297	2.836
female	0.25	19.0	2.348	2.393	2.322	2.707	2.54	2.773	2.658	2.637	2.936	2.578	1.847	2.832	2.842	2.701	2.705	2.94	3.074	3.45	2.492	2.102	2.795	2.016	2.97	2.775	2.709	2.773	2.377	2.158	2.791	2.564	2.53	2.36	2.521	3.074	3.262	2.58	2.857	3.025	2.23	2.385	2.469	1.816	3.186	1.929	1.968	2.287	2.828
female	0.25	19.5	2.342	2.387	2.316	2.701	2.53	2.766	2.648	2.629	2.928	2.57	1.843	2.826	2.834	2.691	2.7	2.93	3.07	3.445	2.488	2.098	2.79	2.012	2.967	2.768	2.701	2.768	2.37	2.152	2.79	2.555	2.521	2.357	2.516	3.068	3.26	2.574	2.854	3.02	2.225	2.377	2.463	1.816	3.184	1.924	1.966	2.277	2.82
female	0.25	20.0	2.336	2.383	2.309	2.695	2.521	2.758	2.64	2.621	2.92	2.562	1.839	2.818	2.824	2.684	2.691	2.922	3.064	3.44	2.482	2.094	2.783	2.008	2.965	2.76	2.695	2.762	2.361	2.148	2.785	2.545	2.516	2.355	2.51	3.064	3.256	2.568	2.848	3.016	2.217	2.371	2.457	1.815	3.184	1.919	1.963	2.27	2.812
female	0.25	20.5	2.328	2.379	2.303	2.69	2.512	2.752	2.63	2.613	2.91	2.557	1.836	2.812	2.816	2.676	2.684	2.912	3.06	3.436	2.479	2.09	2.777	2.004	2.96	2.752	2.688	2.756	2.354	2.145	2.781	2.537	2.508	2.354	2.506	3.06	3.254	2.562	2.844	3.01	2.209	2.365	2.451	1.815	3.182	1.914	1.961	2.26	2.805
female	0.25	21.0	2.322	2.375	2.297	2.684	2.504	2.746	2.623	2.605	2.902	2.549	1.832	2.807	2.807	2.666	2.676	2.902	3.055	3.432	2.475	2.086	2.773	2.0	2.959	2.746	2.68	2.748	2.346	2.14	2.777	2.527	2.502	2.352	2.5	3.055	3.252	2.557	2.84	3.004	2.201	2.36	2.445	1.814	3.182	1.909	1.958	2.252	2.797
female	0.25	21.5	2.316	2.37	2.291	2.678	2.496	2.738	2.615	2.596	2.895	2.543	1.829	2.799	2.799	2.658	2.67	2.895	3.05	3.426	2.47	2.082	2.768	1.997	2.957	2.738	2.674	2.742	2.34	2.137	2.775	2.52	2.496	2.35	2.496	3.05	3.248	2.55	2.836	3.0	2.195	2.354	2.44	1.814	3.18	1.904	1.956	2.244	2.79
female	0.25	22.0	2.31	2.365	2.285	2.674	2.488	2.732	2.607	2.59	2.887	2.535	1.826	2.793	2.791	2.65	2.662	2.887	3.045	3.422	2.467	2.078	2.764	1.994	2.953	2.732	2.668	2.736	2.332	2.133	2.771	2.512	2.49	2.348	2.49	3.045	3.246	2.545	2.832	2.994	2.188	2.348	2.436	1.814	3.18	1.9	1.954	2.234	2.781
female	0.25	22.5	2.305	2.363	2.281	2.668	2.48	2.727	2.6	2.582	2.879	2.53	1.822	2.785	2.783	2.643	2.654	2.877	3.041	3.416	2.463	2.074	2.76	1.991	2.951	2.725	2.66	2.73	2.326	2.129	2.768	2.504	2.484	2.346	2.486	3.041	3.244	2.541	2.828	2.988	2.182	2.342	2.43	1.813	3.178	1.8955	1.951	2.227	2.773
female	0.25	23.0	2.3	2.36	2.275	2.662	2.473	2.72	2.592	2.574	2.871	2.523	1.82	2.78	2.773	2.637	2.648	2.87	3.037	3.412	2.459	2.07	2.754	1.989	2.95	2.719	2.654	2.725	2.318	2.125	2.764	2.496	2.479	2.344	2.48	3.035	3.24	2.535	2.822	2.984	2.176	2.336	2.424	1.813	3.178	1.892	1.949	2.22	2.766
female	0.25	23.5	2.295	2.355	2.27	2.658	2.467	2.715	2.584	2.566	2.863	2.518	1.817	2.773	2.766	2.629	2.64	2.861	3.031	3.408	2.455	2.068	2.75	1.986	2.947	2.713	2.648	2.719	2.312	2.121	2.76	2.488	2.473	2.342	2.477	3.031	3.238	2.53	2.818	2.979	2.17	2.33	2.42	1.813	3.176	1.888	1.947	2.213	2.758
female	0.25	24.0	2.291	2.352	2.266	2.652	2.46	2.709	2.576	2.56	2.857	2.512	1.814	2.768	2.76	2.621	2.635	2.854	3.027	3.402	2.451	2.064	2.746	1.983	2.945	2.707	2.643	2.713	2.307	2.12	2.758	2.482	2.469	2.34	2.47	3.027	3.236	2.525	2.816	2.975	2.164	2.324	2.414	1.813	3.176	1.884	1.945	2.205	2.752
female	0.25	24.5	2.287	2.35	2.262	2.648	2.453	2.703	2.57	2.553	2.85	2.506	1.812	2.762	2.752	2.615	2.629	2.848	3.023	3.398	2.447	2.062	2.742	1.981	2.943	2.701	2.637	2.707	2.3	2.115	2.754	2.477	2.463	2.338	2.467	3.023	3.232	2.52	2.812	2.97	2.158	2.318	2.41	1.813	3.174	1.88	1.943	2.2	2.744
female	0.25	25.0	2.283	2.346	2.258	2.643	2.447	2.7	2.564	2.547	2.844	2.5	1.81	2.756	2.744	2.607	2.623	2.84	3.02	3.395	2.445	2.059	2.74	1.9795	2.941	2.695	2.63	2.701	2.297	2.113	2.75	2.469	2.459	2.336	2.463	3.02	3.23	2.516	2.809	2.965	2.152	2.314	2.404	1.8125	3.174	1.876	1.941	2.193	2.738
female	0.25	25.5	2.28	2.344	2.252	2.639	2.443	2.693	2.557	2.541	2.836	2.494	1.807	2.75	2.738	2.602	2.617	2.832	3.014	3.39	2.441	2.057	2.736	1.977	2.94	2.69	2.627	2.697	2.291	2.11	2.748	2.463	2.455	2.334	2.457	3.016	3.229	2.512	2.805	2.96	2.146	2.309	2.4	1.8125	3.174	1.873	1.939	2.186	2.732
female	0.25	26.0	2.275	2.34	2.25	2.635	2.438	2.688	2.55	2.535	2.83	2.49	1.805	2.744	2.73	2.596	2.611	2.826	3.01	3.385	2.44	2.053	2.734	1.975	2.938	2.684	2.621	2.691	2.287	2.107	2.744	2.459	2.451	2.332	2.453	3.012	3.227	2.508	2.803	2.957	2.143	2.305	2.396	1.8125	3.172	1.869	1.9375	2.18	2.727
female	0.25	26.5	2.271	2.338	2.246	2.629	2.432	2.684	2.545	2.53	2.824	2.484	1.802	2.738	2.725	2.59	2.605	2.82	3.006	3.38	2.436	2.05	2.73	1.973	2.936	2.68	2.617	2.688	2.281	2.105	2.742	2.453	2.447	2.33	2.447	3.008	3.225	2.502	2.799	2.953	2.137	2.299	2.39	1.8125	3.172	1.866	1.936	2.176	2.72
female	0.25	27.0	2.268	2.336	2.242	2.625	2.428	2.678	2.54	2.523	2.818	2.48	1.8	2.734	2.719	2.584	2.602	2.814	3.002	3.377	2.434	2.049	2.729	1.971	2.936	2.676	2.613	2.682	2.277	2.102	2.738	2.447	2.443	2.328	2.443	3.004	3.223	2.498	2.797	2.95	2.133	2.295	2.387	1.8125	3.172	1.863	1.934	2.17	2.715
female	0.25	27.5	2.266	2.334	2.24	2.621	2.424	2.674	2.535	2.518	2.814	2.475	1.798	2.729	2.713	2.578	2.596	2.809	2.998	3.373	2.432	2.047	2.727	1.969	2.934	2.67	2.607	2.678	2.273	2.1	2.736	2.443	2.44	2.324	2.438	3.0	3.22	2.494	2.793	2.945	2.127	2.291	2.383	1.8125	3.172	1.859	1.933	2.164	2.709
female	0.25	28.0	2.262	2.332	2.236	2.617	2.42	2.67	2.53	2.512	2.809	2.47	1.795	2.725	2.707	2.574	2.592	2.803	2.994	3.37	2.428	2.045	2.725	1.967	2.934	2.666	2.604	2.674	2.27	2.098	2.732	2.44	2.438	2.322	2.434	2.996	3.219	2.492	2.791	2.941	2.123	2.287	2.379	1.8125	3.172	1.856	1.931	2.16	2.703
female	0.25	28.5	2.26	2.33	2.234	2.613	2.416	2.664	2.523	2.508	2.803	2.467	1.793	2.719	2.701	2.568	2.588	2.799	2.99	3.365	2.426	2.041	2.723	1.965	2.932	2.662	2.6	2.67	2.268	2.096	2.73	2.434	2.434	2.32	2.43	2.994	3.217	2.488	2.79	2.938	2.12	2.283	2.373	1.8125	3.17	1.854	1.929	2.154	2.7
female	0.25	29.0	2.258	2.328	2.232	2.61	2.412	2.66	2.52	2.502	2.799	2.463	1.791	2.715	2.697	2.564	2.582	2.793	2.986	3.361	2.424	2.04	2.72	1.963	2.932	2.658	2.596	2.666	2.264	2.094	2.729	2.432	2.432	2.318	2.424	2.99	3.215	2.484	2.787	2.934	2.115	2.28	2.37	1.8125	3.17	1.851	1.928	2.15	2.693
female	0.25	29.5	2.254	2.326	2.229	2.605	2.408	2.656	2.516	2.498	2.793	2.459	1.789	2.709	2.691	2.559	2.578	2.79	2.982	3.357	2.422	2.037	2.719	1.962	2.93	2.654	2.594	2.662	2.26	2.092	2.725	2.428	2.43	2.314	2.42	2.988	3.215	2.48	2.785	2.932	2.111	2.275	2.365	1.8125	3.17	1.848	1.926	2.146	2.69
female	0.25	30.0	2.252	2.326	2.227	2.602	2.404	2.652	2.512	2.494	2.79	2.455	1.787	2.705	2.688	2.555	2.574	2.785	2.98	3.354	2.42	2.037	2.717	1.96	2.93	2.65	2.59	2.658	2.258	2.09	2.723	2.424	2.426	2.312	2.416	2.984	3.213	2.479	2.781	2.928	2.107	2.271	2.361	1.8125	3.17	1.846	1.925	2.143	2.684
female	0.25	30.5	2.25	2.324	2.227	2.598	2.402	2.648	2.506	2.488	2.785	2.453	1.785	2.701	2.682	2.55	2.57	2.78	2.977	3.35	2.418	2.035	2.717	1.958	2.93	2.646	2.586	2.654	2.256	2.088	2.72	2.42	2.424	2.31	2.41	2.982	3.21	2.475	2.78	2.924	2.104	2.268	2.357	1.8125	3.17	1.843	1.923	2.139	2.68
female	0.25	31.0	2.248	2.322	2.225	2.594	2.398	2.645	2.502	2.484	2.781	2.45	1.784	2.697	2.678	2.545	2.566	2.775	2.973	3.348	2.418	2.033	2.715	1.957	2.93	2.645	2.584	2.65	2.254	2.088	2.719	2.418	2.422	2.307	2.406	2.979	3.209	2.47	2.777	2.922	2.102	2.264	2.354	1.8125	3.17	1.84	1.922	2.137	2.676
female	0.25	31.5	2.248	2.322	2.223	2.592	2.396	2.64	2.5	2.48	2.777	2.445	1.782	2.693	2.674	2.541	2.564	2.771	2.969	3.344	2.416	2.031	2.715	1.956	2.93	2.64	2.58	2.648	2.252	2.086	2.717	2.416	2.42	2.305	2.402	2.977	3.209	2.469	2.777	2.918	2.098	2.26	2.35	1.8125	3.17	1.838	1.92	2.133	2.672
female	0.25	32.0	2.246	2.322	2.22	2.588	2.395	2.637	2.496	2.477	2.773	2.443	1.78	2.69	2.67	2.537	2.56	2.77	2.967	3.34	2.414	2.03	2.713	1.954	2.928	2.639	2.578	2.645	2.25	2.084	2.715	2.412	2.42	2.303	2.398	2.975	3.207	2.467	2.775	2.916	2.094	2.258	2.348	1.8125	3.17	1.835	1.919	2.129	2.668
female	0.25	32.5	2.244	2.32	2.22	2.584	2.393	2.635	2.492	2.473	2.77	2.441	1.778	2.686	2.664	2.533	2.557	2.766	2.963	3.336	2.412	2.03	2.713	1.953	2.928	2.635	2.576	2.643	2.248	2.084	2.713	2.41	2.418	2.299	2.393	2.973	3.205	2.463	2.773	2.914	2.092	2.254	2.344	1.8125	3.17	1.833	1.918	2.127	2.664
female	0.25	33.0	2.244	2.32	2.219	2.582	2.39	2.63	2.488	2.47	2.766	2.438	1.777	2.682	2.662	2.531	2.555	2.762	2.959	3.334	2.412	2.027	2.713	1.952	2.928	2.633	2.574	2.639	2.246	2.082	2.71	2.408	2.416	2.297	2.389	2.969	3.205	2.46	2.771	2.91	2.088	2.25	2.34	1.8125	3.17	1.831	1.916	2.125	2.66
female	0.25	33.5	2.242	2.32	2.219	2.578	2.389	2.627	2.486	2.467	2.764	2.436	1.775	2.678	2.658	2.527	2.55	2.76	2.957	3.33	2.41	2.025	2.713	1.95	2.928	2.63	2.57	2.637	2.244	2.082	2.709	2.406	2.416	2.295	2.385	2.967	3.203	2.459	2.771	2.908	2.086	2.248	2.336	1.8125	3.17	1.829	1.915	2.121	2.656
female	0.25	34.0	2.242	2.318	2.217	2.574	2.387	2.625	2.482	2.463	2.76	2.434	1.774	2.674	2.654	2.523	2.549	2.756	2.953	3.326	2.41	2.025	2.71	1.949	2.93	2.627	2.568	2.633	2.242	2.08	2.707	2.404	2.414	2.291	2.38	2.965	3.203	2.455	2.77	2.906	2.084	2.244	2.332	1.8125	3.17	1.827	1.914	2.12	2.652
female	0.25	34.5	2.24	2.318	2.217	2.572	2.387	2.621	2.48	2.46	2.758	2.432	1.772	2.67	2.65	2.521	2.547	2.754	2.95	3.324	2.408	2.023	2.71	1.948	2.93	2.625	2.566	2.63	2.242	2.08	2.705	2.404	2.414	2.29	2.377	2.963	3.201	2.453	2.768	2.902	2.082	2.242	2.33	1.8125	3.17	1.825	1.913	2.117	2.65
female	0.25	35.0	2.24	2.318	2.215	2.568	2.385	2.617	2.477	2.457	2.754	2.428	1.771	2.666	2.646	2.518	2.543	2.75	2.947	3.32	2.408	2.023	2.71	1.947	2.93	2.623	2.564	2.629	2.24	2.078	2.703	2.402	2.412	2.285	2.371	2.96	3.201	2.451	2.768	2.9	2.078	2.24	2.326	1.8125	3.17	1.823	1.912	2.115	2.646
female	0.25	35.5	2.24	2.318	2.215	2.566	2.383	2.615	2.475	2.455	2.752	2.426	1.77	2.664	2.645	2.514	2.541	2.748	2.943	3.316	2.406	2.021	2.71	1.946	2.93	2.621	2.564	2.625	2.24	2.078	2.701	2.4	2.412	2.283	2.367	2.959	3.2	2.45	2.766	2.898	2.076	2.236	2.322	1.8125	3.17	1.821	1.911	2.113	2.645
female	0.25	36.0	2.238	2.318	2.215	2.564	2.383	2.613	2.473	2.453	2.748	2.424	1.769	2.66	2.64	2.512	2.54	2.746	2.941	3.314	2.406	2.021	2.71	1.945	2.93	2.62	2.562	2.623	2.24	2.078	2.7	2.4	2.41	2.28	2.363	2.957	3.2	2.447	2.766	2.896	2.074	2.234	2.32	1.8125	3.17	1.819	1.91	2.111	2.64
female	0.25	36.5	2.238	2.318	2.215	2.56	2.38	2.61	2.47	2.45	2.746	2.424	1.768	2.656	2.639	2.51	2.537	2.744	2.94	3.31	2.404	2.02	2.713	1.944	2.93	2.62	2.56	2.621	2.238	2.076	2.697	2.398	2.41	2.277	2.36	2.955	3.197	2.445	2.764	2.895	2.072	2.232	2.316	1.813	3.17	1.817	1.909	2.11	2.639
female	0.25	37.0	2.238	2.318	2.215	2.559	2.38	2.607	2.469	2.447	2.744	2.422	1.767	2.654	2.637	2.506	2.535	2.742	2.936	3.309	2.404	2.02	2.713	1.944	2.932	2.617	2.559	2.62	2.238	2.076	2.695	2.398	2.41	2.273	2.355	2.953	3.197	2.443	2.764	2.893	2.07	2.229	2.314	1.813	3.17	1.815	1.908	2.11	2.635
female	0.25	37.5	2.238	2.318	2.213	2.557	2.38	2.605	2.467	2.445	2.742	2.42	1.765	2.65	2.633	2.504	2.533	2.738	2.934	3.305	2.404	2.018	2.713	1.943	2.932	2.615	2.557	2.617	2.238	2.076	2.693	2.398	2.41	2.271	2.352	2.951	3.195	2.441	2.762	2.89	2.07	2.227	2.31	1.813	3.172	1.814	1.907	2.107	2.633
female	0.25	38.0	2.238	2.318	2.213	2.553	2.38	2.602	2.465	2.443	2.74	2.418	1.764	2.648	2.63	2.502	2.531	2.736	2.93	3.303	2.402	2.018	2.713	1.942	2.932	2.613	2.557	2.615	2.238	2.074	2.691	2.396	2.41	2.268	2.35	2.95	3.195	2.44	2.762	2.889	2.068	2.225	2.307	1.813	3.172	1.8125	1.906	2.105	2.63
female	0.25	38.5	2.238	2.318	2.213	2.55	2.379	2.6	2.463	2.441	2.738	2.416	1.763	2.645	2.629	2.498	2.53	2.736	2.928	3.299	2.402	2.018	2.713	1.942	2.934	2.613	2.555	2.613	2.238	2.074	2.69	2.396	2.41	2.266	2.346	2.947	3.193	2.438	2.762	2.887	2.066	2.223	2.305	1.813	3.172	1.812	1.905	2.105	2.629
female	0.25	39.0	2.238	2.318	2.213	2.549	2.379	2.598	2.46	2.44	2.736	2.416	1.762	2.643	2.625	2.496	2.527	2.734	2.926	3.297	2.402	2.016	2.715	1.941	2.934	2.611	2.555	2.611	2.238	2.074	2.688	2.396	2.41	2.262	2.342	2.947	3.193	2.436	2.76	2.885	2.064	2.22	2.3	1.813	3.172	1.81	1.904	2.104	2.625
female	0.25	39.5	2.238	2.32	2.213	2.547	2.379	2.596	2.459	2.438	2.734	2.414	1.761	2.639	2.623	2.494	2.525	2.732	2.922	3.293	2.402	2.016	2.715	1.94	2.934	2.61	2.553	2.61	2.238	2.074	2.686	2.396	2.41	2.26	2.338	2.945	3.191	2.434	2.76	2.883	2.062	2.219	2.299	1.813	3.172	1.809	1.903	2.104	2.623
female	0.25	40.0	2.238	2.32	2.213	2.543	2.379	2.594	2.457	2.436	2.732	2.412	1.76	2.637	2.621	2.492	2.523	2.73	2.92	3.291	2.402	2.016	2.715	1.94	2.936	2.61	2.55	2.607	2.238	2.072	2.684	2.396	2.41	2.256	2.334	2.943	3.191	2.432	2.76	2.88	2.062	2.217	2.297	1.813	3.172	1.807	1.902	2.102	2.621
female	0.25	40.5	2.238	2.32	2.213	2.541	2.379	2.592	2.455	2.434	2.73	2.412	1.759	2.633	2.62	2.49	2.521	2.729	2.918	3.29	2.4	2.014	2.717	1.939	2.936	2.607	2.55	2.605	2.238	2.072	2.682	2.396	2.41	2.254	2.33	2.941	3.19	2.432	2.758	2.879	2.06	2.215	2.293	1.814	3.172	1.806	1.901	2.102	2.62
female	0.25	41.0	2.238	2.32	2.213	2.54	2.379	2.59	2.453	2.432	2.729	2.41	1.758	2.63	2.617	2.488	2.52	2.727	2.916	3.285	2.4	2.014	2.717	1.939	2.936	2.607	2.549	2.604	2.238	2.072	2.68	2.396	2.41	2.25	2.328	2.94	3.19	2.43	2.758	2.877	2.059	2.213	2.291	1.814	3.172	1.804	1.9	2.102	2.617
female	0.25	41.5	2.24	2.32	2.213	2.537	2.379	2.588	2.453	2.43	2.729	2.41	1.758	2.629	2.615	2.486	2.518	2.727	2.912	3.283	2.4	2.014	2.717	1.938	2.938	2.605	2.549	2.602	2.238	2.072	2.678	2.396	2.41	2.248	2.324	2.94	3.188	2.428	2.758	2.875	2.059	2.21	2.287	1.814	3.172	1.803	1.899	2.1	2.615
female	0.25	42.0	2.24	2.322	2.213	2.535	2.379	2.586	2.451	2.428	2.727	2.408	1.757	2.625	2.613	2.484	2.516	2.725	2.91	3.281	2.4	2.014	2.719	1.938	2.938	2.605	2.549	2.602	2.238	2.07	2.676	2.396	2.41	2.246	2.322	2.938	3.188	2.426	2.758	2.873	2.057	2.209	2.285	1.814	3.172	1.802	1.899	2.1	2.613
female	0.25	42.5	2.24	2.322	2.213	2.533	2.379	2.584	2.45	2.426	2.725	2.408	1.756	2.623	2.611	2.482	2.516	2.723	2.908	3.277	2.4	2.012	2.719	1.938	2.94	2.605	2.547	2.6	2.238	2.07	2.674	2.396	2.41	2.242	2.318	2.936	3.186	2.424	2.758	2.871	2.057	2.207	2.283	1.814	3.172	1.801	1.898	2.1	2.611
female	0.25	43.0	2.24	2.322	2.213	2.531	2.379	2.582	2.45	2.426	2.723	2.408	1.755	2.621	2.61	2.48	2.514	2.72	2.906	3.275	2.398	2.012	2.719	1.9375	2.94	2.604	2.547	2.598	2.238	2.07	2.672	2.396	2.41	2.24	2.314	2.934	3.184	2.422	2.756	2.871	2.055	2.205	2.28	1.814	3.172	1.799	1.897	2.1	2.61
female	0.25	43.5	2.24	2.324	2.213	2.527	2.379	2.58	2.447	2.424	2.723	2.406	1.754	2.62	2.607	2.479	2.512	2.72	2.904	3.273	2.398	2.012	2.72	1.9375	2.941	2.604	2.545	2.596	2.24	2.07	2.67	2.396	2.41	2.236	2.312	2.932	3.184	2.422	2.756	2.87	2.055	2.203	2.277	1.814	3.172	1.798	1.896	2.098	2.607
female	0.25	44.0	2.24	2.324	2.213	2.525	2.379	2.578	2.445	2.422	2.72	2.406	1.754	2.615	2.605	2.477	2.51	2.719	2.902	3.27	2.398	2.012	2.72	1.9375	2.941	2.602	2.545	2.594	2.24	2.068	2.668	2.396	2.41	2.234	2.31	2.932	3.182	2.42	2.756	2.867	2.053	2.201	2.275	1.814	3.174	1.797	1.8955	2.098	2.607
female	0.25	44.5	2.242	2.324	2.213	2.523	2.379	2.576	2.443	2.42	2.719	2.406	1.753	2.613	2.604	2.475	2.508	2.717	2.9	3.268	2.398	2.01	2.72	1.9375	2.941	2.602	2.543	2.594	2.24	2.068	2.666	2.396	2.41	2.23	2.307	2.93	3.182	2.418	2.756	2.865	2.053	2.2	2.273	1.815	3.174	1.796	1.8955	2.098	2.605
female	0.25	45.0	2.242	2.326	2.213	2.521	2.379	2.574	2.443	2.42	2.719	2.404	1.753	2.611	2.604	2.473	2.508	2.715	2.898	3.266	2.398	2.01	2.723	1.937	2.943	2.602	2.543	2.592	2.24	2.068	2.664	2.396	2.412	2.229	2.305	2.928	3.18	2.416	2.756	2.863	2.05	2.197	2.27	1.815	3.174	1.795	1.895	2.098	2.604
female	0.25	45.5	2.242	2.326	2.213	2.52	2.379	2.574	2.441	2.418	2.717	2.404	1.752	2.607	2.602	2.47	2.506	2.715	2.896	3.264	2.398	2.01	2.723	1.937	2.943	2.6	2.541	2.59	2.24	2.068	2.662	2.396	2.412	2.225	2.303	2.926	3.178	2.414	2.754	2.861	2.05	2.195	2.268	1.815	3.174	1.794	1.894	2.098	2.602
female	0.25	46.0	2.242	2.326	2.213	2.518	2.379	2.572	2.44	2.416	2.717	2.404	1.751	2.605	2.6	2.469	2.504	2.713	2.895	3.26	2.396	2.01	2.723	1.937	2.945	2.6	2.541	2.588	2.24	2.066	2.658	2.396	2.412	2.223	2.299	2.924	3.176	2.414	2.754	2.86	2.049	2.193	2.266	1.815	3.172	1.793	1.894	2.096	2.6
female	0.25	46.5	2.242	2.326	2.21	2.516	2.379	2.57	2.44	2.416	2.715	2.402	1.751	2.604	2.598	2.467	2.502	2.71	2.893	3.258	2.396	2.008	2.723	1.937	2.945	2.6	2.54	2.586	2.24	2.066	2.656	2.396	2.412	2.219	2.297	2.922	3.176	2.412	2.754	2.86	2.049	2.191	2.264	1.815	3.172	1.792	1.893	2.096	2.598
female	0.25	47.0	2.242	2.328	2.21	2.514	2.379	2.568	2.438	2.414	2.715	2.402	1.75	2.602	2.596	2.465	2.5	2.709	2.89	3.256	2.396	2.008	2.723	1.937	2.945	2.6	2.54	2.586	2.24	2.064	2.654	2.396	2.412	2.217	2.295	2.922	3.174	2.41	2.754	2.857	2.047	2.19	2.26	1.815	3.172	1.791	1.892	2.096	2.598
female	0.25	47.5	2.242	2.328	2.21	2.512	2.379	2.568	2.436	2.412	2.713	2.402	1.75	2.598	2.594	2.463	2.498	2.707	2.889	3.254	2.396	2.008	2.725	1.937	2.947	2.598	2.537	2.584	2.24	2.064	2.652	2.396	2.412	2.215	2.293	2.92	3.172	2.408	2.754	2.855	2.047	2.188	2.258	1.815	3.172	1.79	1.891	2.096	2.596
female	0.25	48.0	2.242	2.328	2.209	2.51	2.379	2.566	2.436	2.412	2.71	2.4	1.749	2.596	2.592	2.46	2.496	2.705	2.887	3.25	2.396	2.006	2.725	1.937	2.947	2.598	2.537	2.582	2.24	2.064	2.648	2.396	2.412	2.21	2.291	2.918	3.17	2.406	2.754	2.854	2.045	2.186	2.256	1.815	3.172	1.788	1.891	2.096	2.594
female	0.25	48.5	2.242	2.328	2.209	2.508	2.379	2.564	2.434	2.41	2.71	2.4	1.749	2.594	2.59	2.459	2.494	2.703	2.885	3.248	2.395	2.006	2.725	1.937	2.95	2.598	2.535	2.58	2.24	2.062	2.646	2.396	2.412	2.209	2.29	2.916	3.168	2.404	2.752	2.852	2.045	2.184	2.254	1.815	3.172	1.787	1.89	2.094	2.592
female	0.25	49.0	2.242	2.33	2.207	2.506	2.379	2.562	2.432	2.408	2.709	2.4	1.749	2.592	2.59	2.457	2.492	2.701	2.883	3.246	2.395	2.006	2.725	1.937	2.95	2.596	2.533	2.578	2.24	2.062	2.645	2.396	2.412	2.205	2.287	2.914	3.166	2.402	2.752	2.85	2.043	2.182	2.252	1.815	3.172	1.786	1.889	2.094	2.59
female	0.25	49.5	2.242	2.33	2.207	2.504	2.377	2.562	2.43	2.408	2.709	2.4	1.748	2.588	2.588	2.455	2.49	2.7	2.88	3.244	2.395	2.006	2.725	1.937	2.95	2.596	2.533	2.576	2.24	2.06	2.64	2.396	2.41	2.203	2.287	2.912	3.164	2.4	2.752	2.848	2.043	2.18	2.248	1.815	3.172	1.785	1.888	2.094	2.59
female	0.25	50.0	2.242	2.33	2.205	2.502	2.377	2.56	2.428	2.406	2.707	2.398	1.748	2.586	2.586	2.453	2.488	2.697	2.879	3.242	2.393	2.004	2.725	1.937	2.95	2.596	2.531	2.574	2.24	2.059	2.639	2.395	2.41	2.201	2.285	2.91	3.162	2.398	2.752	2.846	2.041	2.178	2.246	1.815	3.17	1.784	1.888	2.092	2.588
female	0.25	50.5	2.242	2.33	2.205	2.5	2.377	2.559	2.426	2.404	2.705	2.398	1.748	2.584	2.584	2.451	2.486	2.695	2.877	3.24	2.393	2.004	2.725	1.937	2.951	2.594	2.53	2.572	2.24	2.059	2.635	2.395	2.41	2.197	2.283	2.908	3.16	2.396	2.75	2.844	2.04	2.176	2.244	1.815	3.17	1.783	1.887	2.092	2.586
female	0.25	51.0	2.242	2.33	2.203	2.498	2.375	2.559	2.424	2.404	2.705	2.398	1.747	2.582	2.582	2.45	2.484	2.693	2.877	3.236	2.393	2.002	2.723	1.937	2.951	2.594	2.527	2.57	2.24	2.057	2.63	2.395	2.41	2.195	2.281	2.906	3.158	2.395	2.75	2.842	2.04	2.174	2.242	1.815	3.17	1.782	1.886	2.09	2.584
female	0.25	51.5	2.242	2.33	2.201	2.496	2.375	2.557	2.422	2.402	2.703	2.396	1.747	2.578	2.58	2.445	2.482	2.691	2.875	3.234	2.39	2.002	2.723	1.937	2.951	2.592	2.525	2.568	2.238	2.055	2.629	2.393	2.408	2.193	2.281	2.904	3.156	2.393	2.75	2.84	2.037	2.172	2.24	1.815	3.17	1.781	1.885	2.09	2.582
female	0.25	52.0	2.242	2.33	2.2	2.494	2.373	2.555	2.42	2.4	2.701	2.396	1.747	2.576	2.578	2.443	2.479	2.688	2.873	3.232	2.39	2.002	2.723	1.937	2.951	2.592	2.523	2.566	2.238	2.055	2.625	2.393	2.408	2.191	2.28	2.9	3.154	2.39	2.748	2.838	2.037	2.17	2.236	1.814	3.168	1.78	1.885	2.088	2.58
female	0.25	52.5	2.24	2.33	2.197	2.492	2.373	2.555	2.418	2.398	2.701	2.395	1.746	2.572	2.574	2.441	2.477	2.686	2.871	3.23	2.389	2.0	2.72	1.937	2.951	2.59	2.521	2.564	2.236	2.053	2.621	2.39	2.406	2.188	2.28	2.898	3.152	2.389	2.748	2.836	2.035	2.166	2.234	1.814	3.168	1.779	1.884	2.088	2.578
female	0.25	53.0	2.24	2.33	2.195	2.49	2.371	2.553	2.416	2.396	2.7	2.395	1.746	2.57	2.572	2.44	2.473	2.682	2.87	3.229	2.389	1.999	2.72	1.937	2.951	2.59	2.52	2.562	2.236	2.05	2.617	2.389	2.406	2.186	2.28	2.896	3.148	2.387	2.746	2.834	2.033	2.164	2.232	1.814	3.168	1.778	1.883	2.086	2.576
female	0.25	53.5	2.238	2.33	2.191	2.488	2.37	2.55	2.414	2.395	2.697	2.395	1.746	2.568	2.57	2.436	2.47	2.68	2.87	3.227	2.387	1.998	2.719	1.937	2.951	2.588	2.518	2.56	2.234	2.049	2.613	2.389	2.404	2.184	2.277	2.895	3.146	2.383	2.746	2.832	2.031	2.162	2.23	1.814	3.166	1.777	1.882	2.084	2.574
female	0.25	54.0	2.238	2.33	2.19	2.484	2.367	2.55	2.412	2.393	2.695	2.393	1.745	2.564	2.568	2.434	2.467	2.676	2.867	3.223	2.387	1.997	2.719	1.937	2.951	2.588	2.516	2.557	2.232	2.047	2.611	2.387	2.404	2.182	2.277	2.89	3.143	2.38	2.744	2.83	2.031	2.16	2.229	1.814	3.166	1.775	1.881	2.082	2.572
female	0.25	54.5	2.236	2.33	2.188	2.482	2.365	2.549	2.408	2.39	2.693	2.393	1.745	2.562	2.566	2.43	2.465	2.674	2.865	3.22	2.385	1.996	2.717	1.937	2.951	2.586	2.514	2.555	2.232	2.045	2.605	2.385	2.402	2.18	2.277	2.889	3.14	2.379	2.744	2.826	2.03	2.156	2.225	1.813	3.164	1.774	1.88	2.082	2.57
female	0.25	55.0	2.236	2.33	2.184	2.48	2.363	2.547	2.406	2.39	2.693	2.39	1.745	2.559	2.562	2.428	2.46	2.67	2.863	3.219	2.383	1.995	2.715	1.937	2.951	2.586	2.512	2.553	2.23	2.043	2.602	2.383	2.4	2.176	2.277	2.887	3.137	2.375	2.742	2.824	2.027	2.154	2.223	1.813	3.164	1.773	1.88	2.08	2.568
female	0.25	55.5	2.234	2.33	2.18	2.479	2.361	2.547	2.404	2.389	2.691	2.389	1.745	2.557	2.56	2.424	2.457	2.666	2.863	3.217	2.38	1.993	2.715	1.937	2.951	2.584	2.508	2.549	2.229	2.041	2.598	2.38	2.398	2.174	2.277	2.883	3.135	2.373	2.742	2.822	2.025	2.152	2.22	1.813	3.162	1.772	1.879	2.078	2.566
female	0.25	56.0	2.232	2.328	2.178	2.477	2.36	2.545	2.4	2.385	2.69	2.389	1.745	2.553	2.559	2.422	2.455	2.662	2.861	3.215	2.38	1.992	2.713	1.937	2.951	2.582	2.506	2.547	2.227	2.037	2.594	2.377	2.398	2.172	2.277	2.88	3.13	2.371	2.74	2.82	2.023	2.148	2.219	1.813	3.162	1.7705	1.878	2.076	2.564
female	0.25	56.5	2.232	2.328	2.174	2.475	2.357	2.543	2.398	2.383	2.688	2.387	1.744	2.55	2.555	2.418	2.451	2.658	2.86	3.213	2.379	1.991	2.71	1.937	2.951	2.58	2.502	2.545	2.225	2.035	2.59	2.375	2.396	2.17	2.277	2.877	3.127	2.367	2.74	2.816	2.021	2.146	2.215	1.8125	3.16	1.77	1.877	2.074	2.562
female	0.25	57.0	2.23	2.328	2.17	2.47	2.355	2.543	2.395	2.38	2.686	2.387	1.744	2.547	2.553	2.414	2.447	2.654	2.86	3.209	2.377	1.989	2.709	1.937	2.951	2.58	2.5	2.541	2.223	2.033	2.586	2.373	2.395	2.168	2.277	2.873	3.125	2.365	2.738	2.814	2.02	2.145	2.213	1.8125	3.158	1.769	1.876	2.072	2.56
female	0.25	57.5	2.229	2.326	2.166	2.469	2.354	2.541	2.39	2.379	2.684	2.385	1.744	2.543	2.549	2.412	2.443	2.65	2.857	3.207	2.375	1.988	2.707	1.937	2.95	2.578	2.496	2.54	2.22	2.031	2.58	2.371	2.393	2.166	2.277	2.871	3.121	2.361	2.736	2.81	2.018	2.14	2.21	1.8125	3.158	1.768	1.875	2.068	2.559
female	0.25	58.0	2.227	2.326	2.162	2.467	2.35	2.541	2.389	2.377	2.682	2.383	1.744	2.541	2.547	2.408	2.44	2.646	2.855	3.205	2.373	1.986	2.705	1.937	2.95	2.576	2.494	2.535	2.217	2.027	2.576	2.367	2.39	2.164	2.277	2.867	3.117	2.357	2.736	2.809	2.016	2.139	2.209	1.812	3.156	1.766	1.874	2.066	2.557
female	0.25	58.5	2.225	2.324	2.158	2.465	2.348	2.54	2.385	2.375	2.678	2.383	1.744	2.537	2.543	2.404	2.436	2.64	2.855	3.203	2.371	1.985	2.701	1.937	2.95	2.574	2.49	2.533	2.215	2.025	2.57	2.365	2.389	2.16	2.277	2.863	3.113	2.355	2.734	2.807	2.014	2.135	2.205	1.812	3.154	1.765	1.873	2.064	2.553
female	0.25	59.0	2.223	2.324	2.154	2.46	2.344	2.537	2.38	2.373	2.676	2.38	1.743	2.535	2.541	2.4	2.432	2.637	2.854	3.201	2.37	1.983	2.7	1.937	2.947	2.572	2.486	2.53	2.213	2.021	2.566	2.361	2.387	2.158	2.277	2.861	3.11	2.352	2.732	2.803	2.012	2.133	2.203	1.811	3.152	1.763	1.872	2.062	2.55
female	0.25	59.5	2.22	2.322	2.15	2.459	2.342	2.537	2.379	2.371	2.674	2.379	1.743	2.531	2.537	2.396	2.428	2.633	2.852	3.2	2.367	1.981	2.697	1.937	2.947	2.57	2.482	2.525	2.209	2.02	2.56	2.36	2.385	2.156	2.277	2.857	3.105	2.348	2.73	2.799	2.01	2.129	2.201	1.811	3.152	1.762	1.87	2.06	2.549
female	0.25	60.0	2.219	2.322	2.146	2.457	2.338	2.535	2.375	2.367	2.672	2.377	1.743	2.527	2.533	2.395	2.424	2.627	2.852	3.197	2.365	1.98	2.695	1.937	2.945	2.57	2.48	2.523	2.207	2.016	2.557	2.355	2.38	2.154	2.28	2.854	3.102	2.346	2.729	2.797	2.008	2.127	2.197	1.81	3.15	1.761	1.869	2.057	2.547
female	0.25	60.5	2.217	2.32	2.143	2.453	2.336	2.533	2.371	2.365	2.67	2.377	1.743	2.523	2.531	2.39	2.418	2.623	2.85	3.193	2.363	1.979	2.691	1.937	2.945	2.568	2.477	2.52	2.205	2.014	2.55	2.352	2.379	2.152	2.28	2.85	3.098	2.342	2.729	2.793	2.006	2.123	2.195	1.81	3.148	1.759	1.868	2.055	2.543
female	0.25	61.0	2.215	2.32	2.137	2.451	2.332	2.533	2.367	2.363	2.666	2.375	1.743	2.521	2.527	2.387	2.414	2.62	2.848	3.191	2.361	1.977	2.69	1.937	2.943	2.566	2.473	2.516	2.201	2.01	2.545	2.348	2.377	2.148	2.28	2.846	3.092	2.338	2.727	2.791	2.002	2.121	2.193	1.809	3.146	1.758	1.867	2.05	2.541
female	0.25	61.5	2.213	2.318	2.133	2.45	2.33	2.531	2.363	2.361	2.664	2.373	1.743	2.518	2.523	2.383	2.41	2.613	2.848	3.19	2.36	1.975	2.686	1.937	2.941	2.564	2.469	2.514	2.197	2.006	2.541	2.346	2.375	2.146	2.28	2.842	3.088	2.334	2.725	2.787	2.0	2.117	2.19	1.808	3.145	1.756	1.865	2.049	2.54
female	0.25	62.0	2.21	2.316	2.127	2.445	2.326	2.53	2.36	2.357	2.662	2.371	1.742	2.514	2.521	2.379	2.406	2.61	2.846	3.188	2.357	1.973	2.684	1.937	2.94	2.562	2.465	2.51	2.195	2.004	2.535	2.342	2.373	2.145	2.28	2.838	3.084	2.33	2.723	2.783	1.998	2.113	2.188	1.808	3.143	1.755	1.864	2.047	2.535
female	0.25	62.5	2.207	2.314	2.123	2.443	2.322	2.53	2.355	2.355	2.658	2.37	1.742	2.512	2.518	2.375	2.4	2.604	2.844	3.186	2.354	1.971	2.68	1.936	2.94	2.56	2.46	2.506	2.191	2.0	2.53	2.338	2.371	2.143	2.28	2.834	3.08	2.326	2.72	2.781	1.996	2.111	2.186	1.807	3.14	1.753	1.863	2.043	2.533
female	0.25	63.0	2.205	2.314	2.12	2.44	2.318	2.527	2.354	2.354	2.656	2.367	1.742	2.508	2.514	2.371	2.396	2.598	2.844	3.184	2.352	1.969	2.678	1.936	2.938	2.557	2.457	2.502	2.188	1.997	2.523	2.334	2.367	2.139	2.281	2.83	3.074	2.322	2.719	2.777	1.993	2.107	2.182	1.806	3.139	1.751	1.861	2.041	2.531
female	0.25	63.5	2.203	2.312	2.113	2.438	2.316	2.527	2.35	2.35	2.652	2.365	1.742	2.504	2.51	2.367	2.393	2.594	2.842	3.182	2.35	1.967	2.674	1.936	2.936	2.555	2.453	2.498	2.186	1.993	2.518	2.33	2.365	2.137	2.281	2.826	3.07	2.318	2.717	2.773	1.991	2.104	2.18	1.805	3.137	1.75	1.86	2.037	2.527
female	0.25	64.0	2.201	2.31	2.107	2.434	2.312	2.525	2.346	2.348	2.65	2.363	1.742	2.5	2.506	2.363	2.387	2.588	2.842	3.18	2.348	1.965	2.67	1.936	2.934	2.553	2.45	2.494	2.182	1.99	2.512	2.326	2.363	2.135	2.281	2.822	3.064	2.314	2.715	2.771	1.989	2.102	2.176	1.804	3.135	1.748	1.858	2.035	2.525
female	0.25	64.5	2.197	2.309	2.104	2.432	2.309	2.523	2.342	2.346	2.646	2.361	1.741	2.496	2.504	2.36	2.383	2.582	2.84	3.178	2.344	1.963	2.668	1.936	2.932	2.55	2.445	2.492	2.178	1.986	2.506	2.322	2.361	2.13	2.281	2.818	3.06	2.31	2.713	2.768	1.986	2.098	2.174	1.803	3.133	1.747	1.856	2.031	2.521
female	0.25	65.0	2.195	2.307	2.098	2.428	2.305	2.523	2.338	2.342	2.645	2.36	1.741	2.492	2.5	2.354	2.379	2.578	2.838	3.174	2.342	1.961	2.664	1.936	2.93	2.549	2.441	2.488	2.174	1.983	2.5	2.316	2.36	2.129	2.281	2.814	3.055	2.307	2.71	2.764	1.984	2.094	2.17	1.802	3.129	1.745	1.855	2.027	2.52
female	0.25	65.5	2.193	2.305	2.094	2.426	2.303	2.521	2.334	2.34	2.64	2.357	1.741	2.49	2.496	2.35	2.373	2.572	2.838	3.172	2.34	1.959	2.66	1.935	2.928	2.547	2.436	2.484	2.17	1.9795	2.494	2.312	2.355	2.125	2.281	2.809	3.049	2.303	2.709	2.76	1.981	2.092	2.168	1.801	3.127	1.743	1.854	2.025	2.518
female	0.25	66.0	2.19	2.303	2.088	2.422	2.299	2.521	2.328	2.336	2.639	2.355	1.741	2.486	2.492	2.346	2.37	2.566	2.836	3.17	2.336	1.956	2.656	1.935	2.924	2.545	2.432	2.48	2.166	1.976	2.488	2.309	2.354	2.123	2.281	2.805	3.045	2.299	2.707	2.756	1.9795	2.088	2.164	1.8	3.125	1.741	1.852	2.021	2.514
female	0.25	66.5	2.188	2.3	2.082	2.42	2.295	2.52	2.324	2.334	2.635	2.354	1.741	2.482	2.488	2.342	2.363	2.562	2.836	3.168	2.334	1.954	2.652	1.935	2.922	2.541	2.428	2.477	2.162	1.973	2.482	2.305	2.352	2.12	2.281	2.8	3.04	2.295	2.705	2.752	1.977	2.084	2.162	1.799	3.123	1.74	1.85	2.02	2.512
female	0.25	67.0	2.186	2.299	2.078	2.416	2.291	2.518	2.32	2.33	2.63	2.352	1.74	2.479	2.484	2.338	2.36	2.557	2.834	3.166	2.33	1.952	2.648	1.934	2.92	2.54	2.424	2.473	2.158	1.969	2.477	2.3	2.35	2.115	2.281	2.795	3.033	2.29	2.703	2.748	1.975	2.082	2.158	1.798	3.12	1.738	1.848	2.016	2.508
female	0.25	67.5	2.182	2.297	2.072	2.412	2.287	2.518	2.316	2.328	2.627	2.35	1.74	2.475	2.48	2.334	2.354	2.55	2.832	3.164	2.328	1.95	2.645	1.934	2.916	2.537	2.42	2.469	2.154	1.965	2.469	2.295	2.348	2.113	2.281	2.791	3.027	2.285	2.701	2.744	1.972	2.078	2.154	1.797	3.117	1.736	1.846	2.012	2.506
female	0.25	68.0	2.18	2.295	2.066	2.41	2.283	2.516	2.312	2.326	2.625	2.346	1.74	2.47	2.477	2.33	2.35	2.545	2.832	3.162	2.324	1.947	2.64	1.933	2.914	2.535	2.414	2.465	2.15	1.961	2.463	2.291	2.346	2.11	2.281	2.785	3.021	2.281	2.7	2.74	1.97	2.074	2.152	1.796	3.115	1.734	1.844	2.01	2.502
female	0.25	68.5	2.178	2.293	2.062	2.406	2.281	2.516	2.309	2.322	2.621	2.344	1.739	2.467	2.473	2.324	2.344	2.54	2.83	3.16	2.322	1.945	2.637	1.933	2.91	2.533	2.41	2.46	2.146	1.957	2.457	2.287	2.344	2.105	2.28	2.781	3.016	2.275	2.697	2.736	1.967	2.07	2.148	1.795	3.111	1.732	1.842	2.006	2.5
female	0.25	69.0	2.174	2.29	2.057	2.402	2.277	2.514	2.305	2.32	2.617	2.342	1.739	2.463	2.469	2.32	2.34	2.535	2.828	3.158	2.318	1.942	2.633	1.932	2.908	2.53	2.406	2.457	2.143	1.954	2.451	2.281	2.342	2.102	2.28	2.775	3.01	2.271	2.695	2.732	1.965	2.068	2.145	1.793	3.11	1.731	1.84	2.004	2.496
female	0.25	69.5	2.172	2.287	2.05	2.4	2.273	2.514	2.3	2.316	2.613	2.338	1.739	2.46	2.465	2.316	2.334	2.53	2.828	3.156	2.316	1.94	2.629	1.932	2.904	2.527	2.4	2.451	2.139	1.95	2.443	2.277	2.34	2.098	2.28	2.771	3.004	2.268	2.691	2.729	1.962	2.064	2.143	1.792	3.105	1.7295	1.837	2.0	2.494
female	0.25	70.0	2.168	2.285	2.047	2.396	2.27	2.512	2.297	2.314	2.61	2.336	1.738	2.457	2.46	2.312	2.33	2.523	2.826	3.154	2.312	1.9375	2.625	1.931	2.9	2.525	2.396	2.447	2.135	1.946	2.438	2.271	2.338	2.094	2.277	2.766	2.998	2.262	2.69	2.725	1.96	2.06	2.139	1.79	3.104	1.728	1.835	1.997	2.49
female	0.25	70.5	2.166	2.283	2.041	2.393	2.266	2.512	2.293	2.31	2.605	2.334	1.738	2.453	2.457	2.309	2.324	2.518	2.826	3.152	2.31	1.936	2.621	1.931	2.898	2.521	2.393	2.443	2.13	1.942	2.432	2.268	2.336	2.09	2.277	2.76	2.992	2.258	2.688	2.72	1.958	2.057	2.135	1.789	3.1	1.726	1.832	1.993	2.488
female	0.25	71.0	2.164	2.28	2.035	2.389	2.264	2.51	2.29	2.309	2.602	2.33	1.738	2.45	2.453	2.303	2.32	2.514	2.824	3.15	2.307	1.933	2.617	1.93	2.895	2.52	2.387	2.44	2.127	1.938	2.424	2.262	2.334	2.086	2.275	2.756	2.986	2.252	2.686	2.717	1.955	2.053	2.13	1.787	3.096	1.724	1.83	1.99	2.484
female	0.25	71.5	2.16	2.277	2.031	2.385	2.26	2.51	2.283	2.305	2.598	2.328	1.737	2.445	2.45	2.299	2.314	2.508	2.822	3.148	2.303	1.93	2.613	1.929	2.89	2.518	2.383	2.436	2.123	1.935	2.418	2.258	2.334	2.082	2.273	2.75	2.98	2.248	2.684	2.713	1.953	2.05	2.127	1.786	3.094	1.722	1.827	1.987	2.482
female	0.25	72.0	2.158	2.273	2.025	2.383	2.256	2.508	2.28	2.303	2.594	2.326	1.737	2.441	2.445	2.295	2.31	2.502	2.822	3.146	2.3	1.928	2.61	1.929	2.887	2.514	2.379	2.432	2.117	1.932	2.41	2.252	2.332	2.078	2.271	2.744	2.973	2.242	2.68	2.709	1.95	2.047	2.123	1.784	3.09	1.72	1.824	1.984	2.479
female	0.25	72.5	2.156	2.271	2.02	2.379	2.254	2.508	2.275	2.299	2.59	2.322	1.736	2.438	2.441	2.291	2.305	2.496	2.82	3.145	2.297	1.925	2.605	1.928	2.88	2.512	2.373	2.428	2.113	1.928	2.404	2.248	2.33	2.072	2.271	2.738	2.967	2.238	2.678	2.705	1.948	2.043	2.12	1.782	3.086	1.718	1.822	1.981	2.477
female	0.25	73.0	2.152	2.268	2.016	2.375	2.25	2.506	2.271	2.297	2.586	2.32	1.736	2.434	2.438	2.287	2.3	2.492	2.818	3.143	2.293	1.922	2.602	1.927	2.877	2.51	2.37	2.424	2.11	1.924	2.396	2.242	2.33	2.068	2.27	2.734	2.96	2.232	2.676	2.7	1.946	2.04	2.115	1.78	3.084	1.716	1.819	1.978	2.473
female	0.25	73.5	2.15	2.266	2.01	2.371	2.246	2.506	2.268	2.293	2.58	2.316	1.736	2.43	2.434	2.281	2.297	2.486	2.818	3.14	2.291	1.92	2.598	1.926	2.873	2.506	2.363	2.418	2.105	1.92	2.39	2.238	2.328	2.062	2.268	2.729	2.953	2.229	2.674	2.695	1.943	2.037	2.111	1.779	3.08	1.714	1.816	1.975	2.469
female	0.25	74.0	2.148	2.262	2.006	2.367	2.244	2.506	2.264	2.291	2.576	2.312	1.735	2.426	2.43	2.277	2.291	2.482	2.816	3.139	2.287	1.917	2.592	1.925	2.87	2.504	2.36	2.414	2.102	1.916	2.383	2.232	2.326	2.059	2.264	2.723	2.947	2.223	2.67	2.691	1.941	2.033	2.107	1.777	3.076	1.711	1.8125	1.972	2.467
female	0.25	74.5	2.146	2.26	2.0	2.363	2.24	2.504	2.26	2.287	2.572	2.31	1.734	2.422	2.426	2.273	2.287	2.477	2.814	3.137	2.283	1.914	2.588	1.924	2.863	2.502	2.355	2.41	2.096	1.913	2.375	2.229	2.326	2.053	2.262	2.717	2.94	2.219	2.668	2.688	1.939	2.03	2.104	1.775	3.072	1.709	1.81	1.969	2.463
female	0.25	75.0	2.143	2.256	1.996	2.36	2.238	2.504	2.256	2.285	2.568	2.307	1.734	2.418	2.422	2.27	2.281	2.47	2.814	3.137	2.281	1.911	2.584	1.923	2.86	2.498	2.35	2.406	2.092	1.909	2.37	2.223	2.326	2.047	2.26	2.71	2.932	2.213	2.666	2.682	1.9375	2.025	2.1	1.773	3.068	1.707	1.807	1.966	2.46
female	0.25	75.5	2.14	2.252	1.991	2.355	2.234	2.502	2.252	2.283	2.562	2.305	1.733	2.414	2.418	2.266	2.277	2.467	2.812	3.135	2.277	1.908	2.58	1.922	2.854	2.496	2.346	2.402	2.088	1.905	2.361	2.219	2.324	2.041	2.256	2.705	2.926	2.207	2.662	2.678	1.936	2.021	2.096	1.7705	3.064	1.705	1.803	1.963	2.457
female	0.25	76.0	2.139	2.25	1.987	2.352	2.232	2.502	2.248	2.28	2.559	2.3	1.733	2.41	2.414	2.262	2.273	2.46	2.81	3.133	2.273	1.905	2.576	1.921	2.848	2.492	2.342	2.396	2.084	1.901	2.355	2.213	2.324	2.035	2.254	2.7	2.918	2.201	2.66	2.674	1.934	2.02	2.092	1.769	3.06	1.703	1.8	1.96	2.455
female	0.25	76.5	2.137	2.246	1.982	2.346	2.23	2.502	2.244	2.277	2.553	2.297	1.732	2.406	2.412	2.258	2.268	2.457	2.81	3.13	2.27	1.903	2.572	1.92	2.844	2.49	2.336	2.393	2.078	1.898	2.348	2.209	2.324	2.03	2.25	2.693	2.91	2.197	2.658	2.668	1.932	2.016	2.088	1.767	3.057	1.7	1.796	1.958	2.451
female	0.25	77.0	2.133	2.242	1.979	2.342	2.227	2.5	2.24	2.273	2.549	2.293	1.731	2.402	2.408	2.254	2.264	2.451	2.809	3.129	2.268	1.9	2.566	1.918	2.838	2.488	2.332	2.389	2.074	1.895	2.34	2.203	2.324	2.023	2.246	2.688	2.904	2.191	2.654	2.664	1.93	2.012	2.082	1.765	3.053	1.698	1.792	1.955	2.45
female	0.25	77.5	2.13	2.238	1.974	2.338	2.225	2.5	2.236	2.271	2.543	2.291	1.731	2.398	2.404	2.25	2.26	2.447	2.807	3.127	2.264	1.897	2.562	1.917	2.832	2.484	2.328	2.385	2.07	1.892	2.332	2.2	2.324	2.018	2.242	2.682	2.896	2.186	2.652	2.66	1.928	2.008	2.078	1.762	3.049	1.696	1.789	1.952	2.445
female	0.25	78.0	2.129	2.234	1.97	2.334	2.223	2.5	2.234	2.268	2.54	2.287	1.73	2.395	2.4	2.244	2.256	2.443	2.805	3.125	2.26	1.895	2.559	1.916	2.826	2.482	2.322	2.379	2.066	1.888	2.326	2.193	2.324	2.01	2.238	2.674	2.889	2.18	2.65	2.654	1.926	2.006	2.074	1.76	3.045	1.693	1.785	1.949	2.441
female	0.25	78.5	2.127	2.23	1.966	2.328	2.22	2.498	2.23	2.266	2.533	2.283	1.7295	2.39	2.396	2.24	2.252	2.438	2.805	3.125	2.256	1.892	2.555	1.914	2.82	2.479	2.318	2.375	2.062	1.885	2.318	2.19	2.326	2.004	2.232	2.668	2.88	2.176	2.646	2.65	1.924	2.002	2.068	1.757	3.041	1.691	1.78	1.947	2.44
female	0.25	79.0	2.125	2.229	1.962	2.324	2.219	2.498	2.227	2.264	2.527	2.28	1.729	2.387	2.393	2.236	2.248	2.434	2.803	3.123	2.252	1.889	2.55	1.913	2.812	2.477	2.314	2.371	2.059	1.881	2.31	2.184	2.326	1.996	2.229	2.662	2.873	2.17	2.645	2.645	1.922	1.999	2.064	1.755	3.037	1.689	1.776	1.944	2.436
female	0.25	79.5	2.123	2.225	1.958	2.32	2.217	2.498	2.223	2.26	2.523	2.275	1.729	2.385	2.389	2.232	2.242	2.43	2.8	3.121	2.248	1.886	2.547	1.911	2.807	2.473	2.31	2.367	2.053	1.878	2.305	2.18	2.326	1.989	2.223	2.656	2.865	2.164	2.643	2.64	1.92	1.995	2.059	1.752	3.033	1.687	1.772	1.942	2.434
female	0.25	80.0	2.121	2.22	1.955	2.314	2.215	2.498	2.219	2.258	2.518	2.271	1.728	2.38	2.385	2.23	2.238	2.426	2.799	3.12	2.246	1.883	2.543	1.909	2.8	2.47	2.307	2.363	2.049	1.875	2.297	2.174	2.328	1.981	2.217	2.648	2.857	2.158	2.639	2.635	1.919	1.992	2.055	1.749	3.027	1.685	1.768	1.94	2.43
female	0.25	80.5	2.12	2.217	1.951	2.31	2.213	2.496	2.217	2.254	2.512	2.268	1.727	2.377	2.38	2.227	2.234	2.422	2.799	3.117	2.242	1.879	2.54	1.908	2.793	2.469	2.3	2.357	2.045	1.871	2.29	2.17	2.33	1.974	2.213	2.643	2.85	2.152	2.637	2.63	1.917	1.988	2.049	1.746	3.023	1.682	1.764	1.9375	2.428
female	0.25	81.0	2.117	2.21	1.948	2.307	2.21	2.496	2.213	2.252	2.506	2.264	1.726	2.373	2.377	2.223	2.232	2.418	2.797	3.117	2.238	1.876	2.533	1.906	2.785	2.465	2.297	2.354	2.041	1.868	2.281	2.166	2.33	1.966	2.205	2.635	2.842	2.146	2.635	2.625	1.916	1.985	2.045	1.743	3.02	1.68	1.759	1.936	2.424
female	0.25	81.5	2.117	2.207	1.945	2.3	2.21	2.496	2.21	2.25	2.5	2.26	1.725	2.37	2.373	2.219	2.229	2.414	2.795	3.115	2.234	1.873	2.53	1.904	2.78	2.463	2.293	2.35	2.037	1.865	2.275	2.16	2.332	1.957	2.2	2.629	2.834	2.14	2.63	2.621	1.914	1.982	2.04	1.74	3.016	1.677	1.754	1.934	2.422
female	0.25	82.0	2.115	2.203	1.942	2.297	2.209	2.496	2.207	2.246	2.496	2.256	1.724	2.365	2.371	2.215	2.225	2.41	2.793	3.113	2.23	1.87	2.525	1.902	2.771	2.459	2.29	2.346	2.033	1.862	2.268	2.156	2.334	1.949	2.193	2.621	2.826	2.135	2.629	2.615	1.913	1.9795	2.033	1.737	3.01	1.675	1.749	1.932	2.418
female	0.25	82.5	2.113	2.2	1.939	2.291	2.209	2.496	2.203	2.244	2.49	2.252	1.723	2.361	2.367	2.21	2.22	2.406	2.791	3.113	2.227	1.867	2.521	1.9	2.764	2.457	2.285	2.342	2.03	1.859	2.26	2.152	2.336	1.94	2.186	2.615	2.816	2.129	2.627	2.61	1.912	1.976	2.027	1.734	3.006	1.672	1.744	1.931	2.416
female	0.25	83.0	2.111	2.195	1.9375	2.285	2.207	2.496	2.201	2.242	2.484	2.248	1.722	2.357	2.363	2.207	2.217	2.404	2.79	3.111	2.223	1.864	2.518	1.898	2.756	2.455	2.281	2.336	2.025	1.856	2.252	2.146	2.338	1.932	2.178	2.607	2.809	2.123	2.623	2.605	1.91	1.973	2.021	1.731	3.0	1.669	1.738	1.929	2.412
female	0.25	83.5	2.111	2.191	1.935	2.281	2.207	2.494	2.2	2.24	2.479	2.244	1.721	2.354	2.36	2.205	2.215	2.4	2.79	3.11	2.219	1.861	2.514	1.896	2.748	2.451	2.277	2.332	2.021	1.854	2.246	2.143	2.342	1.923	2.172	2.602	2.8	2.117	2.621	2.6	1.909	1.97	2.018	1.728	2.996	1.667	1.733	1.927	2.41
female	0.25	84.0	2.11	2.186	1.933	2.275	2.205	2.494	2.195	2.236	2.473	2.238	1.72	2.35	2.355	2.201	2.21	2.398	2.787	3.11	2.217	1.858	2.51	1.895	2.74	2.45	2.273	2.328	2.018	1.852	2.238	2.139	2.344	1.914	2.164	2.596	2.793	2.111	2.62	2.596	1.908	1.967	2.012	1.725	2.99	1.664	1.729	1.926	2.406
female	0.25	84.5	2.11	2.182	1.931	2.271	2.205	2.494	2.193	2.234	2.467	2.234	1.718	2.348	2.354	2.197	2.209	2.395	2.785	3.107	2.213	1.8545	2.508	1.893	2.732	2.447	2.27	2.324	2.014	1.849	2.23	2.135	2.348	1.905	2.156	2.588	2.783	2.107	2.615	2.59	1.907	1.964	2.006	1.722	2.986	1.661	1.723	1.924	2.404
female	0.25	85.0	2.107	2.178	1.93	2.266	2.205	2.494	2.191	2.232	2.46	2.23	1.717	2.344	2.35	2.195	2.205	2.393	2.783	3.107	2.209	1.852	2.504	1.891	2.725	2.443	2.266	2.32	2.01	1.847	2.225	2.13	2.35	1.896	2.148	2.582	2.775	2.102	2.613	2.586	1.906	1.961	2.0	1.719	2.982	1.659	1.718	1.923	2.402
female	0.25	85.5	2.107	2.174	1.928	2.262	2.205	2.494	2.19	2.23	2.455	2.227	1.716	2.34	2.348	2.191	2.203	2.389	2.783	3.105	2.205	1.849	2.5	1.888	2.717	2.441	2.262	2.316	2.008	1.845	2.217	2.127	2.354	1.888	2.139	2.574	2.768	2.096	2.611	2.58	1.905	1.959	1.994	1.715	2.977	1.656	1.713	1.922	2.398
female	0.25	86.0	2.105	2.17	1.927	2.256	2.205	2.494	2.188	2.229	2.45	2.223	1.715	2.338	2.344	2.19	2.201	2.387	2.781	3.105	2.201	1.846	2.498	1.886	2.709	2.44	2.26	2.312	2.004	1.842	2.21	2.123	2.357	1.88	2.13	2.568	2.762	2.09	2.61	2.576	1.905	1.956	1.989	1.712	2.973	1.654	1.707	1.921	2.396
female	0.25	86.5	2.105	2.166	1.925	2.252	2.205	2.494	2.186	2.227	2.443	2.219	1.714	2.334	2.342	2.186	2.197	2.385	2.781	3.105	2.2	1.843	2.494	1.884	2.701	2.438	2.256	2.31	2.0	1.84	2.205	2.12	2.361	1.871	2.123	2.562	2.754	2.084	2.605	2.572	1.904	1.954	1.983	1.709	2.969	1.651	1.702	1.92	2.395
female	0.25	87.0	2.104	2.162	1.925	2.248	2.205	2.494	2.184	2.225	2.438	2.215	1.713	2.33	2.338	2.184	2.195	2.383	2.781	3.104	2.195	1.84	2.492	1.882	2.693	2.436	2.254	2.307	1.997	1.838	2.2	2.115	2.365	1.863	2.115	2.557	2.746	2.08	2.604	2.568	1.903	1.951	1.979	1.706	2.965	1.649	1.697	1.919	2.393
female	0.25	87.5	2.104	2.158	1.924	2.244	2.205	2.494	2.182	2.223	2.432	2.21	1.711	2.328	2.336	2.182	2.193	2.38	2.78	3.104	2.193	1.837	2.488	1.88	2.686	2.434	2.25	2.303	1.994	1.837	2.193	2.113	2.371	1.856	2.107	2.55	2.74	2.074	2.602	2.564	1.903	1.949	1.973	1.703	2.96	1.646	1.692	1.918	2.39
female	0.25	88.0	2.104	2.154	1.923	2.238	2.205	2.496	2.18	2.22	2.426	2.207	1.71	2.326	2.334	2.178	2.191	2.379	2.78	3.104	2.19	1.835	2.486	1.878	2.678	2.432	2.248	2.3	1.991	1.835	2.188	2.11	2.375	1.85	2.1	2.545	2.732	2.07	2.6	2.56	1.902	1.947	1.968	1.7	2.957	1.645	1.687	1.917	2.389
female	0.25	88.5	2.102	2.15	1.923	2.234	2.205	2.496	2.18	2.219	2.422	2.203	1.709	2.322	2.332	2.176	2.19	2.377	2.78	3.104	2.188	1.832	2.484	1.876	2.672	2.43	2.244	2.297	1.989	1.834	2.182	2.105	2.38	1.843	2.092	2.54	2.727	2.064	2.6	2.557	1.901	1.946	1.963	1.697	2.953	1.642	1.683	1.917	2.387
female	0.25	89.0	2.102	2.146	1.923	2.23	2.205	2.496	2.178	2.217	2.416	2.201	1.708	2.32	2.33	2.174	2.188	2.377	2.78	3.105	2.184	1.829	2.482	1.874	2.664	2.428	2.242	2.295	1.986	1.832	2.178	2.104	2.385	1.837	2.084	2.535	2.72	2.06	2.598	2.553	1.901	1.944	1.958	1.694	2.95	1.64	1.678	1.916	2.387
female	0.25	89.5	2.102	2.143	1.923	2.229	2.205	2.496	2.178	2.217	2.41	2.197	1.707	2.318	2.328	2.172	2.188	2.375	2.781	3.105	2.182	1.827	2.48	1.872	2.658	2.428	2.24	2.293	1.984	1.831	2.172	2.102	2.39	1.831	2.078	2.53	2.717	2.057	2.596	2.549	1.901	1.943	1.953	1.691	2.945	1.638	1.673	1.916	2.385
female	0.25	90.0	2.102	2.14	1.924	2.225	2.205	2.496	2.176	2.215	2.406	2.193	1.706	2.316	2.326	2.17	2.186	2.373	2.781	3.105	2.18	1.824	2.479	1.87	2.652	2.426	2.238	2.291	1.981	1.83	2.168	2.098	2.396	1.826	2.07	2.525	2.71	2.053	2.594	2.547	1.9	1.941	1.949	1.689	2.943	1.636	1.669	1.916	2.385
female	0.5	5.0	2.768	2.658	2.623	2.986	3.078	3.146	3.041	2.967	3.316	3.004	2.217	3.059	3.18	3.068	2.922	3.225	3.418	3.736	2.756	2.41	3.086	2.373	3.174	3.1	2.99	2.988	2.674	2.398	2.865	2.967	2.887	2.75	2.887	3.223	3.373	2.926	3.053	3.178	2.658	2.717	2.807	1.973	3.307	2.256	2.158	2.686	3.191
female	0.5	5.5	2.754	2.654	2.621	2.982	3.06	3.135	3.037	2.96	3.31	2.994	2.201	3.06	3.178	3.062	2.924	3.225	3.412	3.734	2.75	2.4	3.082	2.36	3.176	3.094	2.986	2.988	2.67	2.395	2.879	2.957	2.88	2.74	2.877	3.232	3.387	2.92	3.055	3.184	2.648	2.715	2.795	1.972	3.312	2.242	2.154	2.676	3.186
female	0.5	6.0	2.74	2.648	2.621	2.98	3.045	3.123	3.031	2.953	3.303	2.984	2.186	3.062	3.178	3.055	2.926	3.227	3.406	3.734	2.746	2.393	3.078	2.344	3.18	3.088	2.984	2.99	2.668	2.393	2.893	2.945	2.875	2.732	2.87	3.24	3.398	2.914	3.057	3.19	2.64	2.71	2.785	1.97	3.316	2.23	2.152	2.664	3.182
female	0.5	6.5	2.727	2.645	2.617	2.977	3.03	3.111	3.027	2.947	3.295	2.975	2.17	3.064	3.176	3.049	2.928	3.225	3.398	3.732	2.74	2.385	3.074	2.33	3.182	3.082	2.98	2.99	2.662	2.39	2.904	2.936	2.87	2.723	2.861	3.246	3.41	2.906	3.059	3.193	2.633	2.707	2.775	1.968	3.322	2.22	2.148	2.654	3.178
female	0.5	7.0	2.713	2.639	2.615	2.973	3.014	3.102	3.021	2.941	3.287	2.965	2.156	3.064	3.174	3.043	2.928	3.225	3.393	3.73	2.734	2.375	3.07	2.316	3.184	3.074	2.977	2.99	2.658	2.387	2.914	2.926	2.863	2.715	2.854	3.252	3.42	2.9	3.06	3.197	2.625	2.703	2.766	1.967	3.326	2.209	2.145	2.645	3.172
female	0.5	7.5	2.701	2.633	2.613	2.969	2.998	3.09	3.016	2.934	3.28	2.957	2.143	3.064	3.17	3.035	2.928	3.223	3.387	3.729	2.729	2.367	3.064	2.303	3.186	3.068	2.973	2.99	2.654	2.385	2.924	2.916	2.855	2.707	2.846	3.258	3.43	2.895	3.06	3.2	2.615	2.7	2.756	1.965	3.33	2.197	2.143	2.633	3.166
female	0.5	8.0	2.688	2.629	2.61	2.965	2.982	3.078	3.008	2.926	3.271	2.947	2.129	3.064	3.168	3.027	2.928	3.22	3.38	3.725	2.723	2.36	3.06	2.291	3.186	3.06	2.967	2.988	2.648	2.38	2.934	2.906	2.85	2.701	2.838	3.264	3.44	2.889	3.06	3.203	2.607	2.695	2.748	1.963	3.334	2.188	2.139	2.623	3.16
female	0.5	8.5	2.676	2.623	2.605	2.96	2.967	3.068	3.002	2.92	3.262	2.938	2.115	3.064	3.164	3.02	2.928	3.217	3.375	3.723	2.717	2.354	3.057	2.28	3.188	3.055	2.963	2.988	2.645	2.377	2.941	2.895	2.842	2.693	2.83	3.268	3.447	2.88	3.06	3.205	2.6	2.69	2.738	1.962	3.338	2.178	2.135	2.613	3.154
female	0.5	9.0	2.664	2.62	2.602	2.957	2.951	3.057	2.996	2.912	3.254	2.928	2.104	3.062	3.16	3.014	2.926	3.213	3.367	3.72	2.71	2.346	3.05	2.268	3.188	3.047	2.957	2.986	2.639	2.373	2.947	2.885	2.836	2.688	2.824	3.271	3.453	2.875	3.06	3.205	2.59	2.686	2.729	1.961	3.34	2.168	2.133	2.602	3.148
female	0.5	9.5	2.652	2.613	2.598	2.953	2.938	3.047	2.988	2.904	3.246	2.918	2.092	3.06	3.154	3.006	2.924	3.209	3.361	3.717	2.707	2.338	3.045	2.256	3.188	3.04	2.953	2.984	2.633	2.371	2.955	2.875	2.828	2.68	2.816	3.273	3.46	2.87	3.06	3.207	2.582	2.68	2.72	1.959	3.344	2.158	2.129	2.592	3.143
female	0.5	10.0	2.64	2.607	2.594	2.95	2.924	3.037	2.98	2.896	3.236	2.908	2.082	3.059	3.15	2.998	2.92	3.205	3.355	3.715	2.701	2.33	3.041	2.246	3.188	3.031	2.947	2.98	2.627	2.367	2.96	2.863	2.822	2.674	2.809	3.275	3.467	2.861	3.059	3.207	2.574	2.676	2.713	1.958	3.346	2.148	2.127	2.58	3.135
female	0.5	10.5	2.629	2.604	2.588	2.943	2.908	3.027	2.975	2.889	3.229	2.9	2.07	3.057	3.145	2.988	2.918	3.201	3.35	3.71	2.695	2.324	3.035	2.236	3.188	3.025	2.941	2.979	2.62	2.363	2.965	2.854	2.814	2.67	2.803	3.277	3.47	2.855	3.059	3.207	2.564	2.67	2.703	1.957	3.348	2.139	2.123	2.57	3.129
female	0.5	11.0	2.617	2.598	2.584	2.94	2.895	3.018	2.967	2.88	3.219	2.89	2.06	3.053	3.139	2.98	2.914	3.195	3.344	3.707	2.69	2.316	3.03	2.227	3.188	3.018	2.936	2.975	2.613	2.36	2.969	2.842	2.807	2.664	2.797	3.28	3.475	2.85	3.057	3.205	2.557	2.664	2.695	1.956	3.35	2.13	2.121	2.56	3.121
female	0.5	11.5	2.607	2.592	2.578	2.936	2.88	3.008	2.959	2.873	3.21	2.88	2.05	3.05	3.133	2.973	2.91	3.19	3.338	3.703	2.684	2.31	3.023	2.217	3.186	3.01	2.928	2.97	2.607	2.355	2.973	2.832	2.8	2.658	2.79	3.28	3.479	2.842	3.055	3.205	2.549	2.658	2.688	1.954	3.352	2.123	2.117	2.549	3.113
female	0.5	12.0	2.596	2.586	2.574	2.93	2.87	2.998	2.951	2.865	3.201	2.873	2.043	3.047	3.127	2.965	2.906	3.184	3.332	3.701	2.678	2.305	3.018	2.209	3.186	3.002	2.922	2.967	2.6	2.352	2.975	2.822	2.793	2.654	2.783	3.28	3.482	2.836	3.05	3.203	2.54	2.654	2.68	1.953	3.354	2.113	2.113	2.54	3.107
female	0.5	12.5	2.586	2.582	2.568	2.924	2.855	2.988	2.941	2.855	3.193	2.863	2.033	3.043	3.12	2.957	2.902	3.176	3.326	3.697	2.672	2.297	3.012	2.201	3.184	2.994	2.916	2.963	2.594	2.346	2.977	2.81	2.785	2.65	2.777	3.28	3.484	2.828	3.049	3.201	2.531	2.648	2.672	1.952	3.354	2.105	2.111	2.53	3.1
female	0.5	13.0	2.576	2.576	2.562	2.92	2.844	2.98	2.934	2.848	3.184	2.854	2.025	3.04	3.113	2.947	2.896	3.17	3.322	3.693	2.668	2.291	3.006	2.193	3.182	2.986	2.908	2.959	2.586	2.342	2.979	2.8	2.777	2.646	2.771	3.277	3.486	2.822	3.047	3.2	2.523	2.643	2.664	1.951	3.355	2.098	2.11	2.518	3.092
female	0.5	13.5	2.566	2.57	2.557	2.914	2.83	2.97	2.926	2.84	3.174	2.846	2.018	3.033	3.105	2.94	2.89	3.162	3.316	3.688	2.662	2.285	3.0	2.186	3.18	2.979	2.902	2.953	2.578	2.338	2.98	2.79	2.771	2.643	2.766	3.275	3.488	2.816	3.043	3.197	2.516	2.637	2.656	1.95	3.355	2.09	2.105	2.508	3.084
female	0.5	14.0	2.557	2.566	2.55	2.908	2.818	2.963	2.918	2.83	3.166	2.836	2.01	3.03	3.098	2.93	2.885	3.154	3.31	3.684	2.656	2.28	2.994	2.178	3.18	2.97	2.895	2.95	2.57	2.334	2.98	2.78	2.764	2.639	2.76	3.273	3.49	2.809	3.041	3.193	2.506	2.63	2.65	1.949	3.355	2.084	2.104	2.498	3.076
female	0.5	14.5	2.547	2.56	2.545	2.904	2.807	2.953	2.908	2.822	3.156	2.828	2.004	3.023	3.09	2.922	2.879	3.146	3.305	3.68	2.65	2.273	2.988	2.172	3.178	2.963	2.889	2.943	2.562	2.33	2.98	2.77	2.756	2.635	2.754	3.271	3.49	2.803	3.037	3.19	2.498	2.623	2.643	1.949	3.355	2.076	2.1	2.486	3.068
female	0.5	15.0	2.537	2.555	2.54	2.898	2.795	2.945	2.9	2.814	3.146	2.82	1.996	3.02	3.082	2.914	2.873	3.139	3.299	3.676	2.646	2.27	2.982	2.166	3.174	2.955	2.88	2.938	2.557	2.324	2.98	2.758	2.748	2.63	2.748	3.27	3.49	2.797	3.033	3.188	2.49	2.617	2.635	1.948	3.357	2.07	2.098	2.477	3.06
female	0.5	15.5	2.53	2.55	2.533	2.893	2.783	2.938	2.89	2.805	3.139	2.81	1.99	3.014	3.074	2.904	2.867	3.13	3.293	3.672	2.64	2.264	2.977	2.16	3.172	2.947	2.873	2.932	2.549	2.32	2.98	2.748	2.742	2.629	2.742	3.268	3.49	2.79	3.03	3.184	2.482	2.611	2.629	1.947	3.355	2.062	2.094	2.467	3.053
female	0.5	16.0	2.521	2.545	2.525	2.887	2.771	2.93	2.883	2.797	3.129	2.803	1.984	3.008	3.066	2.896	2.861	3.123	3.29	3.666	2.635	2.258	2.97	2.154	3.17	2.94	2.867	2.926	2.541	2.316	2.979	2.738	2.734	2.625	2.736	3.264	3.49	2.783	3.025	3.18	2.475	2.605	2.623	1.946	3.355	2.057	2.092	2.457	3.043
female	0.5	16.5	2.512	2.541	2.52	2.883	2.762	2.922	2.873	2.79	3.121	2.795	1.979	3.002	3.059	2.887	2.854	3.115	3.283	3.662	2.63	2.254	2.965	2.148	3.168	2.932	2.86	2.92	2.533	2.312	2.977	2.729	2.727	2.623	2.732	3.26	3.488	2.777	3.021	3.174	2.467	2.6	2.615	1.946	3.355	2.05	2.09	2.447	3.035
female	0.5	17.0	2.504	2.535	2.514	2.877	2.752	2.914	2.865	2.78	3.111	2.787	1.974	2.996	3.05	2.879	2.848	3.105	3.277	3.658	2.625	2.248	2.96	2.143	3.166	2.924	2.852	2.914	2.525	2.307	2.975	2.719	2.72	2.621	2.727	3.256	3.488	2.77	3.018	3.17	2.459	2.594	2.61	1.945	3.355	2.045	2.086	2.438	3.027
female	0.5	17.5	2.496	2.531	2.508	2.871	2.74	2.906	2.857	2.771	3.102	2.78	1.969	2.99	3.041	2.871	2.84	3.098	3.273	3.652	2.621	2.244	2.955	2.139	3.162	2.916	2.846	2.908	2.518	2.303	2.973	2.709	2.713	2.62	2.72	3.252	3.486	2.764	3.014	3.166	2.451	2.588	2.604	1.944	3.355	2.04	2.084	2.428	3.02
female	0.5	18.0	2.49	2.525	2.502	2.865	2.73	2.898	2.848	2.764	3.094	2.771	1.964	2.984	3.033	2.861	2.832	3.088	3.268	3.648	2.615	2.238	2.95	2.135	3.16	2.908	2.838	2.902	2.51	2.299	2.97	2.7	2.707	2.615	2.717	3.248	3.484	2.758	3.01	3.16	2.443	2.58	2.598	1.944	3.354	2.033	2.082	2.418	3.012
female	0.5	18.5	2.482	2.521	2.494	2.86	2.72	2.89	2.84	2.754	3.084	2.764	1.96	2.977	3.025	2.854	2.826	3.08	3.264	3.645	2.611	2.234	2.943	2.13	3.156	2.9	2.83	2.896	2.502	2.295	2.969	2.69	2.7	2.613	2.71	3.244	3.482	2.752	3.006	3.156	2.436	2.574	2.59	1.943	3.354	2.027	2.078	2.41	3.004
female	0.5	19.0	2.475	2.516	2.488	2.854	2.713	2.885	2.83	2.746	3.076	2.756	1.955	2.97	3.016	2.846	2.818	3.07	3.258	3.639	2.605	2.23	2.938	2.125	3.154	2.893	2.824	2.889	2.494	2.291	2.965	2.68	2.693	2.611	2.707	3.24	3.48	2.746	3.002	3.15	2.428	2.568	2.584	1.943	3.354	2.023	2.076	2.4	2.996
female	0.5	19.5	2.469	2.512	2.482	2.85	2.703	2.877	2.822	2.738	3.068	2.748	1.951	2.965	3.008	2.836	2.81	3.062	3.254	3.635	2.602	2.227	2.932	2.123	3.152	2.885	2.816	2.883	2.486	2.287	2.963	2.672	2.686	2.61	2.701	3.236	3.479	2.74	2.996	3.146	2.422	2.562	2.58	1.942	3.352	2.018	2.074	2.393	2.988
female	0.5	20.0	2.463	2.508	2.477	2.844	2.695	2.871	2.814	2.73	3.059	2.742	1.948	2.959	3.0	2.828	2.805	3.053	3.248	3.63	2.598	2.223	2.928	2.12	3.148	2.879	2.809	2.877	2.48	2.281	2.959	2.662	2.68	2.607	2.697	3.23	3.477	2.734	2.992	3.14	2.414	2.557	2.574	1.942	3.352	2.014	2.072	2.383	2.979
female	0.5	20.5	2.457	2.504	2.47	2.838	2.686	2.865	2.807	2.723	3.05	2.734	1.944	2.951	2.99	2.82	2.797	3.045	3.244	3.625	2.594	2.219	2.922	2.115	3.146	2.871	2.803	2.871	2.473	2.277	2.955	2.654	2.674	2.605	2.691	3.227	3.475	2.729	2.988	3.135	2.406	2.55	2.568	1.942	3.35	2.008	2.068	2.375	2.97
female	0.5	21.0	2.451	2.5	2.465	2.832	2.678	2.857	2.797	2.715	3.043	2.729	1.941	2.945	2.982	2.812	2.79	3.035	3.238	3.621	2.588	2.215	2.918	2.111	3.145	2.865	2.795	2.865	2.465	2.273	2.953	2.646	2.668	2.604	2.688	3.223	3.47	2.723	2.984	3.13	2.4	2.545	2.562	1.941	3.35	2.004	2.066	2.367	2.965
female	0.5	21.5	2.445	2.496	2.459	2.828	2.67	2.852	2.79	2.707	3.035	2.72	1.938	2.94	2.975	2.805	2.783	3.027	3.234	3.615	2.584	2.21	2.912	2.11	3.14	2.857	2.79	2.857	2.459	2.271	2.95	2.639	2.662	2.602	2.682	3.217	3.469	2.717	2.98	3.125	2.395	2.54	2.557	1.941	3.348	2.0	2.064	2.357	2.957
female	0.5	22.0	2.44	2.492	2.455	2.822	2.662	2.846	2.781	2.7	3.027	2.715	1.936	2.932	2.967	2.797	2.775	3.02	3.229	3.611	2.58	2.207	2.908	2.107	3.139	2.852	2.783	2.852	2.451	2.268	2.945	2.63	2.656	2.6	2.678	3.213	3.465	2.713	2.977	3.121	2.387	2.533	2.553	1.941	3.348	1.995	2.062	2.35	2.95
female	0.5	22.5	2.434	2.488	2.45	2.816	2.656	2.84	2.775	2.691	3.02	2.709	1.933	2.926	2.959	2.791	2.77	3.012	3.225	3.607	2.576	2.203	2.904	2.104	3.137	2.844	2.777	2.846	2.445	2.264	2.941	2.623	2.65	2.598	2.672	3.209	3.463	2.707	2.973	3.115	2.38	2.527	2.547	1.94	3.346	1.991	2.06	2.344	2.941
female	0.5	23.0	2.43	2.484	2.443	2.812	2.648	2.834	2.768	2.686	3.014	2.703	1.93	2.92	2.951	2.783	2.762	3.004	3.22	3.602	2.572	2.201	2.898	2.102	3.135	2.838	2.77	2.84	2.44	2.26	2.938	2.615	2.645	2.596	2.668	3.203	3.46	2.701	2.969	3.11	2.375	2.521	2.543	1.94	3.346	1.987	2.059	2.336	2.936
female	0.5	23.5	2.424	2.48	2.44	2.807	2.643	2.828	2.76	2.678	3.006	2.697	1.927	2.914	2.943	2.775	2.756	2.996	3.217	3.598	2.57	2.197	2.895	2.1	3.133	2.832	2.764	2.834	2.434	2.256	2.936	2.607	2.64	2.594	2.664	3.2	3.457	2.697	2.965	3.105	2.37	2.518	2.537	1.94	3.344	1.983	2.057	2.328	2.928
female	0.5	24.0	2.42	2.479	2.436	2.803	2.637	2.822	2.754	2.672	2.998	2.691	1.925	2.908	2.936	2.77	2.75	2.988	3.213	3.594	2.566	2.195	2.89	2.096	3.13	2.826	2.76	2.83	2.428	2.254	2.932	2.602	2.635	2.592	2.658	3.195	3.455	2.691	2.96	3.102	2.363	2.512	2.533	1.94	3.344	1.9795	2.055	2.322	2.922
female	0.5	24.5	2.416	2.475	2.43	2.797	2.63	2.818	2.746	2.664	2.992	2.686	1.922	2.902	2.928	2.762	2.744	2.98	3.207	3.59	2.562	2.191	2.889	2.094	3.129	2.82	2.754	2.824	2.422	2.25	2.928	2.596	2.63	2.59	2.654	3.191	3.453	2.688	2.957	3.096	2.357	2.506	2.527	1.939	3.344	1.977	2.053	2.316	2.914
female	0.5	25.0	2.412	2.473	2.426	2.793	2.625	2.812	2.74	2.658	2.986	2.68	1.92	2.896	2.922	2.756	2.738	2.975	3.203	3.584	2.56	2.19	2.885	2.092	3.127	2.816	2.748	2.818	2.418	2.248	2.926	2.59	2.625	2.588	2.65	3.188	3.451	2.684	2.953	3.092	2.354	2.502	2.523	1.939	3.342	1.973	2.05	2.309	2.908
female	0.5	25.5	2.408	2.469	2.422	2.79	2.62	2.807	2.734	2.652	2.98	2.676	1.917	2.89	2.916	2.75	2.732	2.969	3.2	3.58	2.557	2.186	2.88	2.09	3.125	2.81	2.744	2.814	2.412	2.244	2.922	2.584	2.621	2.586	2.645	3.184	3.45	2.68	2.951	3.088	2.348	2.496	2.52	1.939	3.342	1.97	2.049	2.303	2.902
female	0.5	26.0	2.404	2.467	2.42	2.783	2.613	2.803	2.729	2.646	2.975	2.67	1.915	2.887	2.908	2.744	2.727	2.96	3.195	3.576	2.555	2.184	2.879	2.088	3.123	2.805	2.738	2.809	2.408	2.242	2.92	2.578	2.617	2.584	2.64	3.18	3.447	2.674	2.947	3.084	2.342	2.492	2.514	1.939	3.342	1.966	2.047	2.297	2.896
female	0.5	26.5	2.4	2.465	2.416	2.78	2.61	2.797	2.723	2.64	2.969	2.666	1.912	2.88	2.902	2.738	2.72	2.955	3.191	3.572	2.55	2.182	2.877	2.086	3.121	2.8	2.734	2.805	2.404	2.24	2.916	2.572	2.615	2.582	2.637	3.176	3.445	2.67	2.945	3.08	2.338	2.488	2.51	1.939	3.34	1.963	2.045	2.293	2.89
female	0.5	27.0	2.398	2.463	2.412	2.775	2.605	2.793	2.717	2.635	2.963	2.662	1.91	2.875	2.896	2.732	2.717	2.95	3.188	3.568	2.549	2.18	2.873	2.084	3.121	2.797	2.73	2.8	2.4	2.238	2.914	2.568	2.611	2.58	2.63	3.172	3.443	2.666	2.941	3.076	2.334	2.484	2.506	1.939	3.34	1.96	2.043	2.287	2.885
female	0.5	27.5	2.395	2.46	2.41	2.771	2.6	2.79	2.713	2.63	2.957	2.658	1.908	2.871	2.89	2.729	2.713	2.945	3.184	3.564	2.547	2.176	2.871	2.082	3.12	2.791	2.727	2.797	2.396	2.236	2.912	2.564	2.607	2.578	2.627	3.17	3.441	2.664	2.94	3.072	2.33	2.479	2.502	1.939	3.34	1.957	2.041	2.283	2.88
female	0.5	28.0	2.393	2.459	2.406	2.768	2.596	2.783	2.707	2.625	2.951	2.652	1.906	2.865	2.887	2.723	2.707	2.94	3.18	3.56	2.545	2.174	2.87	2.08	3.12	2.787	2.72	2.791	2.393	2.232	2.908	2.559	2.605	2.574	2.623	3.166	3.44	2.66	2.938	3.068	2.324	2.475	2.498	1.939	3.34	1.954	2.041	2.277	2.875
female	0.5	28.5	2.39	2.457	2.404	2.764	2.592	2.78	2.703	2.621	2.947	2.648	1.904	2.861	2.88	2.719	2.703	2.934	3.176	3.557	2.543	2.172	2.867	2.078	3.117	2.783	2.719	2.787	2.389	2.23	2.906	2.555	2.602	2.572	2.62	3.162	3.438	2.656	2.936	3.064	2.32	2.47	2.494	1.939	3.34	1.951	2.04	2.273	2.87
female	0.5	29.0	2.387	2.455	2.402	2.76	2.59	2.775	2.697	2.615	2.943	2.646	1.902	2.857	2.875	2.713	2.7	2.93	3.174	3.553	2.541	2.17	2.865	2.076	3.117	2.78	2.715	2.783	2.387	2.23	2.904	2.553	2.6	2.57	2.613	3.16	3.436	2.652	2.932	3.06	2.316	2.467	2.488	1.939	3.34	1.948	2.037	2.27	2.865
female	0.5	29.5	2.385	2.453	2.4	2.756	2.586	2.771	2.693	2.611	2.938	2.643	1.9	2.852	2.871	2.709	2.695	2.926	3.17	3.549	2.54	2.168	2.865	2.074	3.117	2.775	2.71	2.781	2.383	2.229	2.902	2.549	2.598	2.566	2.61	3.156	3.434	2.65	2.93	3.059	2.314	2.465	2.486	1.939	3.34	1.945	2.035	2.266	2.861
female	0.5	30.0	2.383	2.453	2.398	2.754	2.582	2.768	2.69	2.607	2.934	2.639	1.898	2.848	2.865	2.705	2.691	2.92	3.166	3.547	2.537	2.168	2.863	2.074	3.115	2.773	2.707	2.777	2.38	2.227	2.898	2.545	2.594	2.564	2.605	3.154	3.434	2.646	2.928	3.055	2.31	2.46	2.482	1.939	3.338	1.943	2.035	2.262	2.855
female	0.5	30.5	2.38	2.451	2.396	2.75	2.58	2.764	2.686	2.604	2.93	2.635	1.896	2.844	2.861	2.7	2.688	2.916	3.162	3.543	2.535	2.166	2.861	2.072	3.115	2.77	2.705	2.773	2.377	2.225	2.896	2.543	2.592	2.562	2.602	3.15	3.432	2.645	2.926	3.053	2.307	2.457	2.479	1.939	3.338	1.94	2.033	2.258	2.852
female	0.5	31.0	2.379	2.451	2.395	2.746	2.578	2.76	2.682	2.598	2.926	2.633	1.8955	2.84	2.857	2.695	2.684	2.912	3.158	3.54	2.533	2.164	2.861	2.07	3.115	2.766	2.701	2.77	2.375	2.223	2.895	2.54	2.59	2.56	2.596	3.148	3.43	2.64	2.924	3.049	2.305	2.453	2.475	1.939	3.338	1.938	2.031	2.254	2.848
female	0.5	31.5	2.379	2.45	2.393	2.742	2.574	2.756	2.678	2.596	2.922	2.629	1.894	2.836	2.854	2.691	2.68	2.908	3.156	3.535	2.531	2.162	2.86	2.07	3.115	2.764	2.7	2.768	2.373	2.223	2.893	2.537	2.59	2.557	2.592	3.146	3.43	2.639	2.922	3.047	2.3	2.451	2.47	1.939	3.338	1.936	2.031	2.252	2.844
female	0.5	32.0	2.377	2.45	2.393	2.74	2.572	2.754	2.676	2.592	2.918	2.627	1.892	2.832	2.85	2.688	2.678	2.906	3.152	3.533	2.531	2.16	2.86	2.068	3.115	2.76	2.697	2.764	2.371	2.22	2.89	2.535	2.588	2.555	2.588	3.145	3.428	2.635	2.922	3.043	2.299	2.447	2.467	1.939	3.338	1.934	2.03	2.248	2.84
female	0.5	32.5	2.375	2.447	2.39	2.736	2.57	2.75	2.672	2.588	2.914	2.623	1.891	2.828	2.846	2.686	2.674	2.902	3.15	3.53	2.53	2.16	2.86	2.066	3.115	2.758	2.693	2.762	2.37	2.219	2.889	2.533	2.586	2.55	2.584	3.14	3.426	2.633	2.92	3.041	2.295	2.443	2.463	1.939	3.338	1.932	2.027	2.246	2.836
female	0.5	33.0	2.375	2.447	2.39	2.732	2.568	2.746	2.668	2.584	2.912	2.621	1.889	2.824	2.842	2.682	2.672	2.898	3.146	3.525	2.527	2.158	2.857	2.066	3.115	2.756	2.691	2.758	2.37	2.219	2.887	2.531	2.584	2.549	2.58	3.139	3.426	2.63	2.918	3.037	2.293	2.441	2.46	1.939	3.338	1.93	2.027	2.244	2.832
female	0.5	33.5	2.373	2.447	2.389	2.73	2.566	2.744	2.666	2.582	2.908	2.62	1.888	2.82	2.838	2.678	2.668	2.896	3.143	3.523	2.527	2.158	2.857	2.064	3.115	2.752	2.69	2.756	2.367	2.217	2.885	2.53	2.584	2.547	2.576	3.137	3.424	2.627	2.916	3.035	2.291	2.44	2.457	1.939	3.338	1.927	2.025	2.242	2.83
female	0.5	34.0	2.373	2.445	2.389	2.727	2.566	2.74	2.662	2.578	2.904	2.617	1.886	2.818	2.834	2.674	2.666	2.893	3.14	3.52	2.525	2.156	2.857	2.064	3.115	2.75	2.688	2.752	2.365	2.217	2.883	2.527	2.582	2.543	2.572	3.135	3.424	2.625	2.916	3.033	2.287	2.436	2.453	1.939	3.338	1.925	2.025	2.238	2.826
female	0.5	34.5	2.371	2.445	2.387	2.725	2.564	2.738	2.66	2.574	2.902	2.615	1.885	2.814	2.832	2.672	2.664	2.89	3.137	3.516	2.525	2.154	2.857	2.062	3.115	2.748	2.686	2.75	2.365	2.217	2.88	2.525	2.582	2.541	2.568	3.133	3.422	2.623	2.914	3.031	2.285	2.434	2.451	1.939	3.338	1.924	2.023	2.236	2.822
female	0.5	35.0	2.371	2.445	2.387	2.723	2.562	2.734	2.658	2.572	2.9	2.613	1.883	2.81	2.828	2.668	2.66	2.889	3.135	3.514	2.523	2.154	2.857	2.062	3.115	2.746	2.684	2.748	2.363	2.215	2.879	2.523	2.58	2.537	2.564	3.13	3.422	2.621	2.914	3.027	2.283	2.43	2.447	1.939	3.338	1.922	2.023	2.234	2.82
female	0.5	35.5	2.371	2.445	2.387	2.719	2.562	2.732	2.656	2.57	2.896	2.611	1.882	2.807	2.824	2.666	2.658	2.885	3.13	3.51	2.523	2.152	2.857	2.06	3.115	2.744	2.682	2.746	2.363	2.215	2.877	2.523	2.58	2.535	2.56	3.129	3.42	2.62	2.912	3.025	2.281	2.428	2.443	1.939	3.34	1.92	2.021	2.232	2.816
female	0.5	36.0	2.371	2.445	2.387	2.717	2.56	2.729	2.652	2.566	2.895	2.61	1.881	2.805	2.822	2.662	2.656	2.883	3.129	3.508	2.521	2.152	2.857	2.06	3.115	2.742	2.682	2.744	2.363	2.213	2.875	2.521	2.58	2.531	2.557	3.127	3.42	2.617	2.912	3.023	2.28	2.426	2.441	1.939	3.34	1.918	2.02	2.232	2.814
female	0.5	36.5	2.37	2.445	2.387	2.713	2.56	2.727	2.65	2.564	2.893	2.607	1.88	2.8	2.82	2.66	2.654	2.88	3.127	3.504	2.521	2.152	2.857	2.059	3.117	2.74	2.68	2.74	2.361	2.213	2.873	2.521	2.58	2.53	2.553	3.125	3.418	2.615	2.91	3.021	2.277	2.424	2.438	1.939	3.34	1.916	2.02	2.23	2.812
female	0.5	37.0	2.37	2.445	2.385	2.71	2.56	2.725	2.648	2.562	2.89	2.605	1.878	2.799	2.816	2.658	2.652	2.879	3.123	3.502	2.521	2.15	2.857	2.059	3.117	2.74	2.678	2.738	2.361	2.213	2.871	2.521	2.578	2.525	2.549	3.123	3.418	2.613	2.91	3.02	2.275	2.42	2.436	1.94	3.34	1.915	2.018	2.229	2.809
female	0.5	37.5	2.37	2.445	2.385	2.709	2.559	2.72	2.646	2.56	2.889	2.604	1.877	2.795	2.814	2.656	2.65	2.877	3.121	3.498	2.52	2.15	2.86	2.057	3.117	2.738	2.676	2.736	2.361	2.21	2.87	2.52	2.578	2.523	2.545	3.121	3.416	2.611	2.908	3.018	2.273	2.418	2.432	1.94	3.34	1.913	2.018	2.229	2.807
female	0.5	38.0	2.37	2.445	2.385	2.707	2.559	2.719	2.645	2.559	2.887	2.602	1.876	2.793	2.812	2.652	2.648	2.875	3.117	3.496	2.52	2.148	2.86	2.057	3.117	2.736	2.676	2.734	2.361	2.21	2.867	2.52	2.578	2.52	2.541	3.121	3.416	2.61	2.908	3.016	2.273	2.416	2.43	1.94	3.34	1.912	2.018	2.227	2.805
female	0.5	38.5	2.37	2.445	2.385	2.703	2.559	2.717	2.643	2.557	2.885	2.602	1.875	2.79	2.81	2.65	2.646	2.873	3.115	3.492	2.52	2.148	2.86	2.057	3.12	2.736	2.674	2.732	2.361	2.21	2.867	2.52	2.578	2.518	2.537	3.12	3.414	2.607	2.908	3.014	2.271	2.414	2.426	1.94	3.34	1.91	2.016	2.225	2.803
female	0.5	39.0	2.37	2.445	2.385	2.701	2.559	2.715	2.64	2.555	2.883	2.6	1.874	2.787	2.807	2.648	2.645	2.871	3.113	3.49	2.52	2.148	2.86	2.057	3.12	2.734	2.674	2.73	2.361	2.21	2.865	2.52	2.578	2.514	2.535	3.117	3.414	2.605	2.906	3.012	2.27	2.412	2.424	1.94	3.34	1.909	2.016	2.225	2.799
female	0.5	39.5	2.37	2.447	2.385	2.7	2.559	2.713	2.64	2.553	2.88	2.598	1.873	2.785	2.805	2.646	2.643	2.87	3.111	3.488	2.518	2.146	2.861	2.055	3.12	2.732	2.672	2.73	2.361	2.209	2.863	2.52	2.578	2.512	2.531	3.115	3.412	2.605	2.906	3.01	2.268	2.41	2.422	1.94	3.34	1.907	2.014	2.225	2.797
female	0.5	40.0	2.37	2.447	2.385	2.697	2.559	2.71	2.639	2.55	2.879	2.598	1.872	2.781	2.803	2.645	2.64	2.87	3.107	3.484	2.518	2.146	2.861	2.055	3.121	2.732	2.672	2.729	2.361	2.209	2.861	2.52	2.578	2.508	2.527	3.113	3.412	2.604	2.906	3.008	2.268	2.408	2.418	1.94	3.34	1.906	2.014	2.223	2.795
female	0.5	40.5	2.37	2.447	2.385	2.695	2.559	2.709	2.637	2.549	2.877	2.596	1.871	2.78	2.8	2.643	2.639	2.867	3.105	3.482	2.518	2.146	2.861	2.055	3.121	2.73	2.67	2.727	2.361	2.209	2.86	2.518	2.578	2.506	2.523	3.111	3.41	2.602	2.906	3.006	2.266	2.406	2.416	1.94	3.34	1.905	2.012	2.223	2.793
female	0.5	41.0	2.371	2.447	2.385	2.693	2.559	2.707	2.635	2.547	2.875	2.596	1.871	2.775	2.799	2.64	2.639	2.865	3.104	3.48	2.518	2.146	2.863	2.055	3.123	2.73	2.67	2.725	2.361	2.209	2.857	2.518	2.578	2.502	2.521	3.111	3.41	2.6	2.904	3.006	2.266	2.404	2.412	1.941	3.342	1.903	2.012	2.22	2.791
female	0.5	41.5	2.371	2.45	2.385	2.691	2.559	2.705	2.633	2.545	2.875	2.594	1.87	2.773	2.797	2.639	2.637	2.863	3.102	3.477	2.518	2.145	2.863	2.053	3.123	2.729	2.668	2.723	2.361	2.209	2.855	2.518	2.578	2.5	2.518	3.11	3.408	2.598	2.904	3.004	2.264	2.402	2.41	1.941	3.342	1.902	2.012	2.22	2.79
female	0.5	42.0	2.371	2.45	2.385	2.69	2.559	2.703	2.633	2.543	2.873	2.594	1.869	2.771	2.795	2.637	2.635	2.863	3.1	3.475	2.518	2.145	2.863	2.053	3.123	2.729	2.668	2.72	2.361	2.207	2.854	2.52	2.578	2.496	2.516	3.107	3.408	2.598	2.904	3.002	2.262	2.4	2.408	1.941	3.342	1.901	2.01	2.22	2.787
female	0.5	42.5	2.371	2.45	2.385	2.686	2.559	2.701	2.63	2.543	2.871	2.594	1.868	2.77	2.793	2.635	2.633	2.861	3.098	3.473	2.516	2.145	2.865	2.053	3.125	2.729	2.666	2.72	2.361	2.207	2.852	2.52	2.578	2.494	2.512	3.105	3.406	2.596	2.904	3.0	2.262	2.398	2.406	1.941	3.342	1.9	2.01	2.22	2.787
female	0.5	43.0	2.371	2.45	2.385	2.684	2.559	2.7	2.629	2.541	2.87	2.592	1.868	2.766	2.791	2.633	2.63	2.86	3.096	3.469	2.516	2.145	2.865	2.053	3.125	2.727	2.666	2.719	2.361	2.207	2.85	2.52	2.578	2.49	2.51	3.105	3.406	2.594	2.904	2.998	2.26	2.396	2.402	1.941	3.342	1.899	2.008	2.219	2.785
female	0.5	43.5	2.371	2.451	2.385	2.682	2.559	2.697	2.629	2.54	2.87	2.592	1.867	2.764	2.791	2.63	2.63	2.857	3.092	3.467	2.516	2.143	2.865	2.053	3.127	2.727	2.664	2.717	2.363	2.207	2.848	2.52	2.58	2.488	2.506	3.104	3.404	2.592	2.902	2.996	2.26	2.395	2.4	1.941	3.342	1.897	2.008	2.219	2.783
female	0.5	44.0	2.373	2.451	2.385	2.68	2.559	2.695	2.627	2.537	2.867	2.59	1.866	2.762	2.79	2.629	2.629	2.857	3.09	3.465	2.516	2.143	2.867	2.053	3.127	2.727	2.664	2.715	2.363	2.205	2.846	2.52	2.58	2.484	2.504	3.102	3.402	2.59	2.902	2.996	2.258	2.393	2.398	1.941	3.342	1.896	2.008	2.219	2.781
female	0.5	44.5	2.373	2.451	2.385	2.678	2.559	2.693	2.625	2.537	2.867	2.59	1.866	2.76	2.787	2.627	2.627	2.855	3.088	3.463	2.516	2.143	2.867	2.05	3.127	2.725	2.662	2.713	2.363	2.205	2.844	2.52	2.58	2.482	2.502	3.1	3.402	2.59	2.902	2.994	2.258	2.39	2.396	1.941	3.342	1.8955	2.006	2.219	2.78
female	0.5	45.0	2.373	2.453	2.385	2.676	2.559	2.693	2.625	2.535	2.865	2.59	1.865	2.756	2.785	2.625	2.625	2.854	3.086	3.459	2.516	2.143	2.867	2.05	3.129	2.725	2.662	2.713	2.363	2.205	2.842	2.52	2.58	2.479	2.498	3.098	3.4	2.588	2.902	2.992	2.256	2.39	2.393	1.941	3.342	1.895	2.006	2.219	2.777
female	0.5	45.5	2.373	2.453	2.385	2.674	2.559	2.691	2.623	2.533	2.863	2.59	1.865	2.754	2.783	2.623	2.625	2.854	3.084	3.457	2.516	2.14	2.867	2.05	3.129	2.725	2.662	2.71	2.363	2.205	2.84	2.52	2.58	2.477	2.496	3.098	3.398	2.586	2.902	2.99	2.256	2.389	2.39	1.941	3.342	1.894	2.006	2.217	2.777
female	0.5	46.0	2.373	2.453	2.383	2.672	2.559	2.69	2.621	2.533	2.863	2.588	1.864	2.752	2.781	2.621	2.623	2.852	3.082	3.455	2.514	2.14	2.87	2.05	3.13	2.723	2.66	2.709	2.363	2.203	2.838	2.52	2.58	2.475	2.494	3.096	3.398	2.584	2.902	2.988	2.256	2.387	2.389	1.942	3.342	1.893	2.004	2.217	2.775
female	0.5	46.5	2.373	2.453	2.383	2.67	2.559	2.688	2.621	2.531	2.861	2.588	1.864	2.75	2.78	2.621	2.621	2.85	3.08	3.453	2.514	2.14	2.87	2.05	3.13	2.723	2.66	2.707	2.363	2.203	2.834	2.52	2.58	2.47	2.492	3.094	3.396	2.584	2.9	2.986	2.254	2.385	2.387	1.942	3.342	1.892	2.004	2.217	2.773
female	0.5	47.0	2.373	2.455	2.383	2.668	2.559	2.688	2.62	2.531	2.861	2.588	1.863	2.748	2.78	2.62	2.62	2.848	3.08	3.451	2.514	2.14	2.87	2.05	3.13	2.723	2.658	2.705	2.363	2.203	2.832	2.52	2.58	2.469	2.49	3.092	3.395	2.582	2.9	2.986	2.254	2.383	2.385	1.942	3.342	1.891	2.004	2.217	2.771
female	0.5	47.5	2.373	2.455	2.383	2.666	2.559	2.686	2.617	2.53	2.86	2.586	1.863	2.744	2.777	2.617	2.617	2.846	3.078	3.447	2.514	2.139	2.87	2.05	3.133	2.723	2.658	2.705	2.363	2.201	2.83	2.52	2.58	2.465	2.488	3.09	3.393	2.58	2.9	2.984	2.252	2.38	2.38	1.942	3.342	1.89	2.002	2.217	2.77
female	0.5	48.0	2.375	2.455	2.38	2.664	2.559	2.684	2.617	2.527	2.86	2.586	1.862	2.742	2.775	2.615	2.615	2.846	3.076	3.445	2.514	2.139	2.87	2.05	3.133	2.72	2.656	2.703	2.363	2.201	2.828	2.52	2.58	2.463	2.486	3.088	3.393	2.578	2.9	2.982	2.252	2.379	2.379	1.942	3.342	1.889	2.002	2.215	2.77
female	0.5	48.5	2.375	2.455	2.38	2.662	2.557	2.684	2.615	2.527	2.857	2.586	1.862	2.74	2.773	2.613	2.613	2.844	3.074	3.443	2.512	2.139	2.87	2.05	3.133	2.72	2.654	2.701	2.363	2.2	2.824	2.52	2.58	2.459	2.484	3.088	3.39	2.576	2.9	2.98	2.25	2.377	2.377	1.942	3.34	1.888	2.002	2.215	2.768
female	0.5	49.0	2.375	2.457	2.379	2.66	2.557	2.682	2.613	2.525	2.857	2.586	1.861	2.738	2.771	2.611	2.611	2.842	3.072	3.441	2.512	2.139	2.87	2.05	3.135	2.72	2.654	2.7	2.363	2.2	2.822	2.518	2.58	2.457	2.482	3.086	3.389	2.574	2.898	2.979	2.25	2.375	2.375	1.942	3.34	1.887	2.0	2.215	2.766
female	0.5	49.5	2.373	2.457	2.379	2.658	2.557	2.68	2.611	2.523	2.855	2.584	1.861	2.736	2.77	2.61	2.61	2.84	3.07	3.44	2.512	2.137	2.87	2.05	3.135	2.719	2.652	2.697	2.363	2.197	2.82	2.518	2.58	2.455	2.48	3.084	3.387	2.572	2.898	2.977	2.248	2.373	2.373	1.942	3.34	1.886	2.0	2.213	2.764
female	0.5	50.0	2.373	2.457	2.377	2.656	2.557	2.68	2.611	2.523	2.854	2.584	1.861	2.732	2.768	2.607	2.607	2.838	3.068	3.438	2.51	2.137	2.87	2.05	3.135	2.719	2.65	2.695	2.363	2.197	2.816	2.518	2.58	2.451	2.48	3.082	3.385	2.57	2.898	2.975	2.248	2.371	2.371	1.942	3.34	1.885	1.999	2.213	2.764
female	0.5	50.5	2.373	2.457	2.377	2.654	2.555	2.678	2.61	2.521	2.854	2.584	1.86	2.73	2.766	2.605	2.605	2.834	3.066	3.434	2.51	2.137	2.87	2.05	3.135	2.719	2.65	2.693	2.363	2.195	2.814	2.518	2.578	2.45	2.479	3.08	3.383	2.568	2.896	2.973	2.246	2.37	2.37	1.942	3.34	1.884	1.998	2.213	2.762
female	0.5	51.0	2.373	2.457	2.375	2.652	2.555	2.676	2.607	2.52	2.852	2.582	1.86	2.729	2.764	2.602	2.604	2.832	3.066	3.432	2.51	2.135	2.87	2.05	3.137	2.717	2.648	2.691	2.363	2.193	2.81	2.516	2.578	2.447	2.479	3.078	3.38	2.566	2.896	2.97	2.244	2.367	2.365	1.941	3.338	1.883	1.998	2.21	2.76
female	0.5	51.5	2.373	2.457	2.373	2.65	2.555	2.676	2.605	2.518	2.85	2.582	1.86	2.727	2.762	2.6	2.602	2.83	3.064	3.43	2.508	2.135	2.87	2.05	3.137	2.717	2.646	2.69	2.361	2.193	2.809	2.516	2.578	2.443	2.477	3.074	3.379	2.564	2.896	2.969	2.244	2.365	2.363	1.941	3.338	1.882	1.997	2.21	2.758
female	0.5	52.0	2.373	2.457	2.371	2.648	2.553	2.674	2.604	2.518	2.85	2.582	1.859	2.723	2.76	2.598	2.598	2.828	3.062	3.428	2.508	2.133	2.867	2.05	3.137	2.715	2.645	2.688	2.361	2.191	2.805	2.514	2.576	2.441	2.475	3.072	3.375	2.562	2.896	2.967	2.242	2.363	2.361	1.941	3.338	1.881	1.996	2.209	2.756
female	0.5	52.5	2.371	2.457	2.37	2.646	2.55	2.672	2.602	2.516	2.848	2.58	1.859	2.72	2.758	2.596	2.596	2.824	3.06	3.426	2.506	2.133	2.867	2.05	3.137	2.715	2.643	2.686	2.36	2.19	2.8	2.514	2.576	2.44	2.475	3.07	3.373	2.56	2.895	2.965	2.242	2.361	2.36	1.941	3.336	1.88	1.995	2.209	2.754
female	0.5	53.0	2.371	2.457	2.367	2.645	2.55	2.672	2.6	2.514	2.846	2.58	1.859	2.719	2.756	2.594	2.594	2.822	3.06	3.424	2.506	2.13	2.867	2.05	3.137	2.713	2.64	2.684	2.36	2.188	2.797	2.512	2.574	2.438	2.475	3.068	3.371	2.559	2.895	2.963	2.24	2.36	2.357	1.941	3.336	1.879	1.995	2.207	2.752
female	0.5	53.5	2.371	2.457	2.365	2.643	2.549	2.67	2.596	2.512	2.846	2.578	1.859	2.715	2.754	2.59	2.59	2.818	3.059	3.422	2.504	2.13	2.865	2.05	3.137	2.713	2.639	2.682	2.357	2.186	2.795	2.51	2.574	2.436	2.473	3.066	3.37	2.557	2.893	2.96	2.238	2.357	2.355	1.941	3.336	1.878	1.994	2.205	2.75
female	0.5	54.0	2.37	2.457	2.361	2.64	2.547	2.67	2.594	2.51	2.844	2.578	1.858	2.713	2.752	2.588	2.588	2.816	3.057	3.42	2.504	2.129	2.865	2.05	3.137	2.71	2.637	2.68	2.357	2.184	2.791	2.508	2.572	2.432	2.473	3.062	3.365	2.555	2.893	2.959	2.236	2.354	2.352	1.941	3.334	1.877	1.993	2.205	2.748
female	0.5	54.5	2.367	2.457	2.36	2.639	2.545	2.668	2.592	2.508	2.842	2.576	1.858	2.709	2.75	2.584	2.584	2.812	3.055	3.416	2.502	2.129	2.863	2.05	3.137	2.71	2.635	2.678	2.355	2.182	2.787	2.508	2.57	2.43	2.473	3.06	3.363	2.55	2.89	2.955	2.236	2.352	2.35	1.94	3.334	1.875	1.992	2.203	2.746
female	0.5	55.0	2.367	2.457	2.357	2.637	2.543	2.666	2.59	2.506	2.84	2.576	1.858	2.707	2.746	2.582	2.582	2.809	3.055	3.414	2.5	2.127	2.861	2.05	3.137	2.709	2.63	2.674	2.354	2.18	2.783	2.506	2.57	2.428	2.473	3.059	3.36	2.549	2.89	2.953	2.234	2.35	2.348	1.94	3.332	1.874	1.991	2.201	2.744
female	0.5	55.5	2.365	2.455	2.354	2.635	2.541	2.666	2.586	2.504	2.838	2.574	1.858	2.703	2.744	2.578	2.578	2.807	3.053	3.412	2.5	2.127	2.86	2.05	3.137	2.707	2.629	2.672	2.352	2.178	2.78	2.504	2.568	2.426	2.473	3.055	3.357	2.547	2.889	2.951	2.232	2.348	2.346	1.94	3.332	1.873	1.99	2.2	2.742
female	0.5	56.0	2.365	2.455	2.35	2.633	2.54	2.664	2.584	2.502	2.836	2.574	1.858	2.701	2.742	2.576	2.574	2.803	3.05	3.41	2.498	2.125	2.86	2.05	3.137	2.707	2.627	2.67	2.35	2.176	2.775	2.5	2.566	2.424	2.473	3.053	3.354	2.543	2.889	2.95	2.23	2.344	2.344	1.94	3.33	1.872	1.99	2.197	2.74
female	0.5	56.5	2.363	2.455	2.348	2.63	2.537	2.662	2.58	2.5	2.834	2.572	1.857	2.697	2.738	2.572	2.57	2.799	3.05	3.408	2.496	2.123	2.857	2.05	3.137	2.705	2.623	2.666	2.348	2.174	2.77	2.498	2.564	2.422	2.473	3.049	3.35	2.541	2.887	2.945	2.229	2.342	2.342	1.939	3.33	1.871	1.989	2.195	2.738
female	0.5	57.0	2.361	2.455	2.344	2.627	2.535	2.662	2.578	2.498	2.832	2.572	1.857	2.695	2.736	2.57	2.568	2.795	3.049	3.406	2.494	2.123	2.855	2.05	3.135	2.703	2.621	2.664	2.346	2.172	2.766	2.496	2.562	2.418	2.473	3.047	3.348	2.537	2.885	2.943	2.227	2.34	2.338	1.939	3.328	1.869	1.988	2.193	2.736
female	0.5	57.5	2.36	2.453	2.34	2.625	2.533	2.66	2.574	2.496	2.83	2.57	1.857	2.691	2.734	2.566	2.564	2.791	3.047	3.404	2.492	2.121	2.854	2.05	3.135	2.701	2.617	2.66	2.344	2.168	2.762	2.494	2.56	2.416	2.473	3.043	3.344	2.535	2.885	2.941	2.225	2.336	2.336	1.939	3.326	1.868	1.987	2.191	2.734
female	0.5	58.0	2.357	2.453	2.336	2.623	2.53	2.658	2.572	2.494	2.828	2.568	1.857	2.69	2.73	2.562	2.56	2.787	3.047	3.402	2.49	2.12	2.852	2.05	3.135	2.701	2.615	2.658	2.342	2.166	2.758	2.49	2.56	2.414	2.473	3.041	3.34	2.531	2.883	2.938	2.223	2.334	2.334	1.938	3.326	1.867	1.986	2.19	2.732
female	0.5	58.5	2.355	2.451	2.332	2.621	2.527	2.658	2.568	2.492	2.826	2.568	1.857	2.686	2.729	2.56	2.557	2.783	3.045	3.398	2.49	2.12	2.848	2.05	3.133	2.7	2.611	2.654	2.34	2.164	2.752	2.488	2.559	2.412	2.473	3.037	3.336	2.53	2.88	2.936	2.22	2.332	2.332	1.938	3.324	1.866	1.985	2.188	2.73
female	0.5	59.0	2.355	2.451	2.328	2.62	2.525	2.656	2.566	2.49	2.824	2.566	1.856	2.684	2.725	2.557	2.553	2.777	3.043	3.396	2.488	2.117	2.846	2.05	3.133	2.697	2.607	2.652	2.336	2.16	2.748	2.484	2.555	2.41	2.473	3.033	3.332	2.525	2.88	2.932	2.219	2.328	2.328	1.9375	3.322	1.864	1.984	2.184	2.729
female	0.5	59.5	2.354	2.45	2.324	2.615	2.521	2.656	2.562	2.488	2.822	2.564	1.856	2.68	2.723	2.553	2.549	2.773	3.043	3.395	2.486	2.115	2.844	2.05	3.133	2.695	2.605	2.648	2.334	2.158	2.742	2.482	2.553	2.408	2.475	3.031	3.328	2.521	2.879	2.93	2.217	2.326	2.326	1.9375	3.32	1.863	1.983	2.182	2.725
female	0.5	60.0	2.352	2.45	2.32	2.613	2.52	2.654	2.559	2.486	2.82	2.564	1.856	2.676	2.719	2.549	2.545	2.77	3.041	3.393	2.484	2.113	2.842	2.05	3.13	2.693	2.602	2.646	2.332	2.156	2.738	2.479	2.55	2.404	2.475	3.027	3.324	2.52	2.877	2.926	2.215	2.322	2.324	1.937	3.318	1.861	1.981	2.18	2.723
female	0.5	60.5	2.35	2.447	2.316	2.611	2.516	2.652	2.557	2.482	2.818	2.562	1.856	2.674	2.715	2.547	2.541	2.766	3.04	3.39	2.482	2.111	2.838	2.05	3.129	2.691	2.598	2.643	2.328	2.152	2.732	2.477	2.549	2.402	2.475	3.023	3.32	2.516	2.875	2.924	2.213	2.32	2.322	1.937	3.318	1.86	1.98	2.178	2.72
female	0.5	61.0	2.346	2.447	2.312	2.607	2.514	2.652	2.553	2.48	2.814	2.56	1.856	2.67	2.713	2.543	2.537	2.76	3.04	3.389	2.479	2.11	2.836	2.05	3.129	2.69	2.594	2.639	2.326	2.148	2.729	2.473	2.547	2.4	2.475	3.02	3.316	2.512	2.873	2.92	2.21	2.316	2.318	1.936	3.316	1.859	1.9795	2.174	2.719
female	0.5	61.5	2.344	2.445	2.309	2.605	2.51	2.65	2.549	2.479	2.812	2.559	1.856	2.666	2.709	2.54	2.533	2.756	3.037	3.387	2.477	2.11	2.834	2.05	3.127	2.688	2.592	2.637	2.322	2.146	2.723	2.469	2.545	2.398	2.475	3.016	3.312	2.508	2.873	2.918	2.209	2.314	2.316	1.935	3.314	1.857	1.979	2.172	2.715
female	0.5	62.0	2.342	2.443	2.303	2.604	2.508	2.648	2.545	2.477	2.81	2.557	1.855	2.664	2.705	2.535	2.527	2.75	3.037	3.385	2.475	2.107	2.83	2.05	3.125	2.686	2.588	2.633	2.32	2.143	2.717	2.465	2.543	2.395	2.475	3.012	3.307	2.506	2.871	2.914	2.207	2.31	2.314	1.935	3.312	1.856	1.977	2.17	2.713
female	0.5	62.5	2.34	2.443	2.299	2.6	2.504	2.648	2.541	2.473	2.807	2.555	1.855	2.66	2.703	2.531	2.523	2.746	3.035	3.383	2.473	2.105	2.828	2.05	3.125	2.684	2.584	2.629	2.316	2.14	2.713	2.46	2.541	2.393	2.477	3.008	3.303	2.502	2.87	2.91	2.205	2.309	2.31	1.934	3.31	1.8545	1.976	2.166	2.71
female	0.5	63.0	2.338	2.441	2.295	2.598	2.5	2.646	2.537	2.47	2.805	2.555	1.855	2.656	2.7	2.527	2.52	2.74	3.033	3.38	2.47	2.104	2.824	2.05	3.123	2.682	2.58	2.627	2.312	2.137	2.707	2.459	2.54	2.39	2.477	3.004	3.299	2.498	2.867	2.908	2.203	2.305	2.309	1.933	3.309	1.854	1.975	2.164	2.707
female	0.5	63.5	2.336	2.44	2.29	2.596	2.498	2.646	2.535	2.469	2.803	2.553	1.855	2.654	2.695	2.523	2.516	2.736	3.033	3.379	2.469	2.102	2.82	2.05	3.121	2.68	2.576	2.623	2.31	2.133	2.701	2.455	2.535	2.387	2.477	3.0	3.293	2.494	2.865	2.904	2.2	2.303	2.307	1.933	3.307	1.852	1.973	2.16	2.705
female	0.5	64.0	2.334	2.438	2.285	2.592	2.494	2.645	2.531	2.465	2.799	2.55	1.855	2.65	2.693	2.52	2.51	2.73	3.031	3.375	2.465	2.1	2.818	2.05	3.12	2.678	2.572	2.62	2.307	2.13	2.695	2.451	2.533	2.385	2.477	2.996	3.29	2.49	2.863	2.9	2.197	2.299	2.303	1.932	3.305	1.851	1.972	2.158	2.703
female	0.5	64.5	2.33	2.436	2.28	2.59	2.49	2.645	2.527	2.463	2.797	2.549	1.855	2.646	2.69	2.516	2.506	2.727	3.031	3.373	2.463	2.098	2.814	2.05	3.117	2.676	2.568	2.615	2.303	2.127	2.69	2.447	2.531	2.383	2.477	2.992	3.283	2.486	2.861	2.896	2.195	2.295	2.3	1.931	3.303	1.849	1.97	2.154	2.7
female	0.5	65.0	2.328	2.436	2.275	2.586	2.488	2.643	2.523	2.46	2.793	2.547	1.8545	2.643	2.686	2.512	2.502	2.72	3.03	3.371	2.46	2.096	2.81	2.049	3.115	2.674	2.564	2.611	2.3	2.123	2.686	2.443	2.53	2.379	2.477	2.988	3.28	2.482	2.86	2.895	2.193	2.293	2.297	1.93	3.299	1.847	1.969	2.152	2.697
female	0.5	65.5	2.326	2.434	2.27	2.584	2.484	2.64	2.52	2.457	2.791	2.545	1.8545	2.64	2.682	2.508	2.496	2.715	3.027	3.37	2.459	2.094	2.809	2.049	3.113	2.672	2.56	2.607	2.297	2.121	2.68	2.438	2.527	2.377	2.477	2.984	3.273	2.479	2.857	2.89	2.191	2.29	2.295	1.929	3.297	1.846	1.967	2.148	2.695
female	0.5	66.0	2.324	2.432	2.266	2.58	2.48	2.64	2.516	2.455	2.787	2.543	1.8545	2.637	2.678	2.504	2.492	2.71	3.027	3.367	2.455	2.092	2.805	2.049	3.111	2.67	2.555	2.604	2.293	2.117	2.674	2.434	2.525	2.373	2.477	2.979	3.268	2.475	2.855	2.887	2.19	2.285	2.291	1.928	3.295	1.844	1.965	2.146	2.691
female	0.5	66.5	2.32	2.43	2.26	2.578	2.477	2.639	2.512	2.453	2.783	2.541	1.8545	2.633	2.676	2.5	2.488	2.705	3.025	3.365	2.453	2.09	2.8	2.049	3.107	2.668	2.55	2.602	2.29	2.113	2.668	2.43	2.523	2.37	2.477	2.975	3.264	2.47	2.854	2.883	2.186	2.283	2.29	1.927	3.293	1.843	1.963	2.143	2.69
female	0.5	67.0	2.318	2.428	2.256	2.574	2.475	2.639	2.508	2.45	2.781	2.537	1.854	2.629	2.672	2.496	2.482	2.701	3.025	3.363	2.45	2.086	2.797	2.049	3.105	2.666	2.547	2.598	2.285	2.11	2.662	2.426	2.521	2.367	2.477	2.97	3.258	2.467	2.852	2.879	2.184	2.28	2.285	1.926	3.29	1.841	1.961	2.14	2.688
female	0.5	67.5	2.316	2.426	2.25	2.572	2.47	2.637	2.504	2.447	2.777	2.535	1.854	2.625	2.668	2.492	2.479	2.695	3.023	3.361	2.447	2.084	2.793	2.049	3.104	2.662	2.543	2.594	2.281	2.107	2.654	2.422	2.52	2.363	2.477	2.967	3.252	2.463	2.85	2.875	2.182	2.277	2.283	1.925	3.287	1.839	1.959	2.137	2.684
female	0.5	68.0	2.312	2.422	2.246	2.568	2.467	2.637	2.5	2.445	2.773	2.533	1.854	2.623	2.664	2.488	2.473	2.69	3.023	3.36	2.445	2.082	2.79	2.047	3.1	2.66	2.54	2.59	2.277	2.104	2.648	2.418	2.518	2.36	2.477	2.96	3.246	2.457	2.848	2.871	2.18	2.273	2.28	1.924	3.285	1.837	1.957	2.135	2.682
female	0.5	68.5	2.31	2.42	2.24	2.564	2.463	2.635	2.496	2.441	2.771	2.531	1.854	2.62	2.66	2.484	2.469	2.684	3.021	3.357	2.441	2.08	2.787	2.047	3.098	2.658	2.535	2.586	2.273	2.1	2.643	2.412	2.516	2.355	2.475	2.957	3.242	2.453	2.846	2.867	2.178	2.27	2.275	1.922	3.281	1.836	1.955	2.13	2.678
female	0.5	69.0	2.309	2.418	2.236	2.562	2.46	2.635	2.492	2.44	2.768	2.53	1.853	2.615	2.656	2.479	2.465	2.68	3.02	3.355	2.44	2.078	2.783	2.047	3.094	2.656	2.53	2.582	2.27	2.096	2.637	2.408	2.514	2.354	2.475	2.951	3.236	2.45	2.844	2.863	2.176	2.268	2.273	1.921	3.28	1.834	1.953	2.127	2.676
female	0.5	69.5	2.305	2.416	2.23	2.559	2.457	2.633	2.488	2.436	2.764	2.525	1.853	2.611	2.652	2.475	2.459	2.674	3.02	3.354	2.436	2.076	2.78	2.047	3.092	2.652	2.525	2.578	2.266	2.092	2.63	2.404	2.512	2.35	2.475	2.947	3.23	2.445	2.84	2.86	2.172	2.264	2.27	1.92	3.275	1.832	1.951	2.125	2.672
female	0.5	70.0	2.303	2.414	2.225	2.555	2.453	2.633	2.484	2.434	2.76	2.523	1.853	2.607	2.65	2.47	2.455	2.668	3.018	3.352	2.434	2.072	2.775	2.045	3.088	2.65	2.521	2.574	2.262	2.088	2.625	2.398	2.51	2.346	2.473	2.941	3.225	2.44	2.838	2.855	2.17	2.26	2.266	1.918	3.273	1.83	1.949	2.121	2.67
female	0.5	70.5	2.3	2.41	2.22	2.553	2.451	2.63	2.48	2.432	2.756	2.521	1.852	2.604	2.646	2.467	2.45	2.664	3.018	3.35	2.43	2.07	2.771	2.045	3.084	2.648	2.518	2.57	2.258	2.086	2.617	2.395	2.508	2.34	2.473	2.938	3.217	2.436	2.836	2.852	2.168	2.256	2.264	1.917	3.27	1.828	1.946	2.12	2.666
female	0.5	71.0	2.299	2.408	2.215	2.549	2.447	2.63	2.477	2.428	2.752	2.52	1.852	2.602	2.643	2.463	2.445	2.658	3.016	3.348	2.428	2.068	2.768	2.045	3.08	2.646	2.512	2.566	2.254	2.082	2.611	2.39	2.506	2.336	2.47	2.932	3.21	2.432	2.834	2.848	2.166	2.254	2.26	1.915	3.268	1.826	1.944	2.115	2.664
female	0.5	71.5	2.295	2.406	2.21	2.545	2.443	2.629	2.473	2.426	2.748	2.516	1.852	2.598	2.639	2.459	2.441	2.654	3.014	3.346	2.424	2.066	2.764	2.045	3.076	2.643	2.508	2.562	2.25	2.078	2.605	2.385	2.506	2.332	2.469	2.928	3.205	2.426	2.832	2.844	2.164	2.25	2.256	1.914	3.264	1.825	1.941	2.113	2.66
female	0.5	72.0	2.293	2.402	2.205	2.541	2.441	2.629	2.469	2.422	2.744	2.514	1.851	2.594	2.635	2.455	2.436	2.648	3.014	3.344	2.42	2.064	2.76	2.043	3.072	2.64	2.504	2.557	2.246	2.074	2.598	2.38	2.504	2.328	2.469	2.922	3.2	2.422	2.83	2.84	2.162	2.246	2.252	1.912	3.262	1.823	1.939	2.11	2.658
female	0.5	72.5	2.291	2.4	2.201	2.54	2.438	2.627	2.465	2.42	2.74	2.51	1.851	2.59	2.63	2.451	2.432	2.643	3.012	3.344	2.418	2.06	2.756	2.043	3.068	2.639	2.498	2.553	2.242	2.07	2.592	2.375	2.502	2.322	2.467	2.916	3.193	2.416	2.826	2.836	2.16	2.244	2.25	1.911	3.258	1.821	1.937	2.107	2.654
female	0.5	73.0	2.287	2.396	2.197	2.535	2.434	2.627	2.46	2.416	2.736	2.508	1.85	2.586	2.627	2.447	2.426	2.639	3.01	3.342	2.414	2.059	2.75	2.041	3.064	2.635	2.494	2.549	2.238	2.066	2.586	2.371	2.502	2.318	2.465	2.91	3.186	2.412	2.824	2.832	2.156	2.24	2.246	1.909	3.254	1.819	1.934	2.104	2.652
female	0.5	73.5	2.285	2.395	2.191	2.531	2.432	2.627	2.457	2.414	2.732	2.504	1.85	2.582	2.623	2.443	2.422	2.633	3.01	3.34	2.412	2.057	2.746	2.041	3.06	2.633	2.49	2.545	2.234	2.064	2.578	2.367	2.5	2.312	2.463	2.906	3.18	2.408	2.822	2.828	2.154	2.236	2.242	1.907	3.252	1.817	1.931	2.102	2.648
female	0.5	74.0	2.283	2.39	2.188	2.527	2.428	2.625	2.453	2.412	2.729	2.502	1.849	2.578	2.62	2.44	2.418	2.629	3.008	3.338	2.408	2.053	2.742	2.041	3.057	2.63	2.486	2.541	2.229	2.06	2.572	2.361	2.5	2.309	2.46	2.9	3.174	2.402	2.82	2.822	2.152	2.234	2.238	1.905	3.248	1.815	1.928	2.098	2.646
female	0.5	74.5	2.281	2.389	2.182	2.523	2.426	2.625	2.45	2.408	2.725	2.498	1.849	2.574	2.615	2.434	2.414	2.623	3.008	3.336	2.404	2.05	2.738	2.04	3.05	2.627	2.48	2.537	2.225	2.057	2.564	2.357	2.498	2.303	2.459	2.895	3.166	2.398	2.818	2.818	2.15	2.23	2.234	1.903	3.244	1.813	1.925	2.096	2.645
female	0.5	75.0	2.277	2.385	2.178	2.52	2.424	2.623	2.445	2.406	2.719	2.496	1.848	2.572	2.611	2.43	2.408	2.62	3.006	3.334	2.402	2.049	2.734	2.04	3.047	2.625	2.477	2.533	2.22	2.053	2.559	2.352	2.498	2.297	2.455	2.889	3.16	2.393	2.814	2.814	2.148	2.227	2.23	1.901	3.24	1.812	1.922	2.092	2.64
female	0.5	75.5	2.275	2.383	2.174	2.516	2.42	2.623	2.441	2.402	2.715	2.492	1.848	2.568	2.61	2.426	2.404	2.613	3.004	3.332	2.398	2.045	2.73	2.037	3.041	2.623	2.473	2.53	2.217	2.05	2.55	2.348	2.498	2.291	2.453	2.883	3.152	2.387	2.812	2.81	2.146	2.225	2.227	1.899	3.236	1.809	1.919	2.09	2.639
female	0.5	76.0	2.273	2.379	2.17	2.512	2.418	2.623	2.438	2.4	2.71	2.49	1.847	2.564	2.605	2.422	2.4	2.61	3.004	3.33	2.395	2.043	2.727	2.035	3.037	2.62	2.469	2.525	2.213	2.047	2.545	2.342	2.496	2.285	2.45	2.877	3.146	2.383	2.81	2.805	2.145	2.22	2.223	1.897	3.232	1.807	1.915	2.088	2.635
female	0.5	76.5	2.271	2.375	2.166	2.508	2.416	2.621	2.436	2.398	2.705	2.486	1.847	2.56	2.602	2.418	2.396	2.604	3.002	3.328	2.393	2.041	2.723	2.035	3.031	2.617	2.463	2.52	2.209	2.043	2.537	2.338	2.496	2.28	2.447	2.871	3.139	2.377	2.807	2.8	2.143	2.217	2.219	1.8955	3.23	1.805	1.912	2.084	2.633
female	0.5	77.0	2.27	2.373	2.16	2.504	2.412	2.621	2.432	2.395	2.701	2.482	1.846	2.557	2.598	2.414	2.39	2.6	3.0	3.328	2.389	2.037	2.719	2.033	3.025	2.615	2.459	2.516	2.205	2.04	2.531	2.334	2.496	2.273	2.443	2.865	3.13	2.373	2.805	2.797	2.14	2.215	2.213	1.894	3.227	1.803	1.908	2.082	2.629
female	0.5	77.5	2.268	2.37	2.156	2.5	2.41	2.621	2.428	2.393	2.697	2.48	1.845	2.553	2.594	2.41	2.387	2.596	2.998	3.326	2.385	2.035	2.715	2.033	3.021	2.611	2.455	2.512	2.201	2.037	2.523	2.328	2.496	2.268	2.44	2.86	3.125	2.367	2.803	2.791	2.139	2.21	2.209	1.892	3.223	1.801	1.905	2.08	2.627
female	0.5	78.0	2.266	2.365	2.152	2.496	2.408	2.62	2.424	2.39	2.691	2.477	1.845	2.549	2.59	2.406	2.383	2.592	2.998	3.324	2.38	2.031	2.71	2.031	3.016	2.61	2.451	2.508	2.197	2.033	2.518	2.324	2.496	2.26	2.436	2.854	3.117	2.361	2.8	2.787	2.139	2.207	2.205	1.889	3.217	1.799	1.901	2.076	2.623
female	0.5	78.5	2.264	2.361	2.15	2.49	2.406	2.62	2.42	2.387	2.688	2.473	1.844	2.545	2.586	2.402	2.379	2.586	2.996	3.322	2.379	2.03	2.707	2.03	3.01	2.607	2.445	2.504	2.191	2.03	2.51	2.318	2.498	2.254	2.432	2.848	3.11	2.357	2.797	2.783	2.137	2.205	2.201	1.887	3.213	1.796	1.897	2.074	2.621
female	0.5	79.0	2.262	2.357	2.146	2.486	2.404	2.62	2.418	2.385	2.682	2.469	1.843	2.541	2.582	2.4	2.375	2.582	2.994	3.32	2.375	2.025	2.701	2.03	3.002	2.604	2.441	2.5	2.188	2.027	2.504	2.314	2.498	2.246	2.426	2.842	3.102	2.352	2.795	2.777	2.135	2.201	2.195	1.884	3.209	1.794	1.894	2.072	2.617
female	0.5	79.5	2.26	2.355	2.143	2.482	2.402	2.62	2.414	2.38	2.676	2.465	1.842	2.54	2.58	2.396	2.371	2.578	2.994	3.32	2.371	2.023	2.697	2.027	2.996	2.602	2.438	2.496	2.184	2.023	2.496	2.31	2.498	2.238	2.422	2.836	3.094	2.346	2.793	2.773	2.133	2.2	2.191	1.882	3.205	1.792	1.89	2.07	2.615
female	0.5	80.0	2.258	2.352	2.139	2.479	2.4	2.617	2.41	2.379	2.672	2.463	1.842	2.535	2.576	2.393	2.367	2.574	2.992	3.318	2.367	2.021	2.693	2.025	2.99	2.6	2.434	2.49	2.18	2.021	2.49	2.305	2.5	2.23	2.416	2.83	3.086	2.34	2.79	2.768	2.13	2.195	2.186	1.879	3.201	1.789	1.885	2.068	2.611
female	0.5	80.5	2.256	2.348	2.137	2.473	2.398	2.617	2.408	2.377	2.666	2.459	1.841	2.531	2.572	2.389	2.363	2.57	2.99	3.316	2.363	2.018	2.69	2.023	2.984	2.596	2.43	2.486	2.176	2.018	2.482	2.3	2.502	2.223	2.41	2.822	3.078	2.336	2.787	2.764	2.13	2.191	2.182	1.877	3.197	1.787	1.881	2.066	2.61
female	0.5	81.0	2.254	2.344	2.133	2.469	2.398	2.617	2.404	2.375	2.66	2.455	1.84	2.527	2.568	2.385	2.36	2.566	2.988	3.314	2.361	2.016	2.686	2.021	2.977	2.594	2.426	2.482	2.172	2.016	2.475	2.297	2.502	2.215	2.404	2.816	3.07	2.33	2.785	2.758	2.129	2.19	2.176	1.874	3.193	1.785	1.876	2.064	2.605
female	0.5	81.5	2.252	2.34	2.13	2.465	2.396	2.617	2.402	2.371	2.656	2.451	1.839	2.523	2.564	2.38	2.357	2.562	2.986	3.314	2.357	2.012	2.682	2.02	2.969	2.59	2.422	2.479	2.168	2.012	2.469	2.293	2.504	2.207	2.398	2.81	3.062	2.324	2.781	2.754	2.127	2.186	2.172	1.871	3.188	1.782	1.872	2.062	2.604
female	0.5	82.0	2.252	2.336	2.127	2.459	2.396	2.617	2.398	2.37	2.65	2.447	1.838	2.52	2.562	2.379	2.354	2.56	2.986	3.312	2.354	2.01	2.678	2.02	2.963	2.588	2.418	2.475	2.164	2.01	2.46	2.287	2.506	2.2	2.393	2.803	3.055	2.318	2.78	2.748	2.127	2.184	2.166	1.868	3.184	1.78	1.867	2.06	2.6
female	0.5	82.5	2.25	2.332	2.125	2.455	2.395	2.615	2.396	2.367	2.645	2.443	1.837	2.518	2.559	2.375	2.35	2.557	2.984	3.31	2.35	2.006	2.674	2.018	2.955	2.586	2.414	2.47	2.16	2.006	2.455	2.283	2.508	2.19	2.385	2.797	3.047	2.312	2.777	2.744	2.125	2.18	2.16	1.865	3.18	1.777	1.862	2.059	2.598
female	0.5	83.0	2.248	2.326	2.123	2.45	2.395	2.615	2.393	2.365	2.639	2.44	1.836	2.514	2.555	2.371	2.348	2.553	2.982	3.31	2.346	2.004	2.672	2.016	2.947	2.582	2.41	2.467	2.156	2.004	2.447	2.28	2.51	2.182	2.379	2.791	3.04	2.309	2.773	2.738	2.123	2.178	2.156	1.862	3.174	1.775	1.857	2.057	2.594
female	0.5	83.5	2.248	2.322	2.121	2.445	2.393	2.615	2.39	2.361	2.633	2.436	1.835	2.51	2.553	2.37	2.344	2.55	2.98	3.309	2.344	2.0	2.668	2.014	2.94	2.58	2.406	2.463	2.154	2.002	2.44	2.275	2.514	2.172	2.371	2.783	3.031	2.303	2.771	2.734	2.123	2.174	2.15	1.859	3.17	1.772	1.853	2.055	2.592
female	0.5	84.0	2.246	2.318	2.12	2.44	2.393	2.615	2.389	2.36	2.627	2.432	1.834	2.506	2.549	2.365	2.342	2.547	2.98	3.309	2.34	1.997	2.664	2.012	2.932	2.578	2.402	2.459	2.15	1.999	2.434	2.271	2.516	2.164	2.365	2.777	3.023	2.297	2.77	2.729	2.121	2.172	2.145	1.856	3.166	1.7705	1.848	2.055	2.59
female	0.5	84.5	2.246	2.314	2.117	2.436	2.393	2.615	2.387	2.357	2.621	2.428	1.833	2.502	2.545	2.363	2.338	2.545	2.979	3.307	2.336	1.994	2.66	2.01	2.926	2.576	2.398	2.455	2.146	1.996	2.428	2.268	2.52	2.154	2.357	2.771	3.016	2.291	2.768	2.725	2.121	2.168	2.14	1.854	3.16	1.768	1.843	2.053	2.586
female	0.5	85.0	2.244	2.31	2.115	2.432	2.393	2.615	2.383	2.355	2.615	2.424	1.832	2.5	2.543	2.36	2.336	2.543	2.977	3.307	2.332	1.991	2.656	2.008	2.918	2.572	2.396	2.451	2.143	1.994	2.42	2.264	2.521	2.146	2.35	2.764	3.008	2.287	2.764	2.719	2.121	2.166	2.135	1.85	3.156	1.766	1.838	2.05	2.584
female	0.5	85.5	2.244	2.307	2.113	2.426	2.393	2.615	2.38	2.354	2.611	2.42	1.831	2.496	2.54	2.357	2.332	2.54	2.977	3.305	2.33	1.989	2.654	2.006	2.91	2.57	2.393	2.447	2.14	1.992	2.414	2.26	2.525	2.137	2.342	2.758	3.0	2.281	2.762	2.715	2.12	2.164	2.129	1.847	3.152	1.763	1.833	2.05	2.582
female	0.5	86.0	2.242	2.303	2.111	2.422	2.39	2.615	2.379	2.352	2.605	2.416	1.83	2.494	2.537	2.354	2.33	2.537	2.975	3.305	2.326	1.986	2.65	2.004	2.902	2.568	2.389	2.443	2.137	1.99	2.408	2.256	2.53	2.129	2.334	2.752	2.992	2.275	2.76	2.71	2.12	2.162	2.125	1.844	3.148	1.761	1.828	2.049	2.58
female	0.5	86.5	2.242	2.299	2.111	2.418	2.39	2.615	2.377	2.35	2.6	2.412	1.828	2.49	2.535	2.352	2.328	2.535	2.975	3.305	2.322	1.983	2.648	2.0	2.895	2.566	2.387	2.441	2.133	1.988	2.402	2.252	2.533	2.121	2.326	2.746	2.984	2.271	2.758	2.707	2.117	2.16	2.12	1.841	3.143	1.758	1.823	2.049	2.578
female	0.5	87.0	2.242	2.295	2.11	2.414	2.39	2.615	2.377	2.348	2.594	2.408	1.827	2.488	2.531	2.348	2.326	2.533	2.973	3.305	2.32	1.98	2.645	1.999	2.887	2.564	2.383	2.438	2.13	1.986	2.396	2.25	2.537	2.113	2.318	2.74	2.979	2.266	2.756	2.701	2.117	2.156	2.113	1.838	3.139	1.756	1.818	2.047	2.576
female	0.5	87.5	2.24	2.291	2.11	2.408	2.39	2.615	2.375	2.346	2.59	2.404	1.826	2.484	2.53	2.346	2.324	2.531	2.973	3.303	2.316	1.978	2.643	1.997	2.88	2.562	2.38	2.434	2.127	1.984	2.39	2.246	2.541	2.105	2.31	2.734	2.97	2.262	2.754	2.697	2.117	2.154	2.11	1.835	3.135	1.754	1.813	2.047	2.574
female	0.5	88.0	2.24	2.287	2.11	2.404	2.393	2.615	2.373	2.344	2.584	2.4	1.825	2.482	2.527	2.344	2.322	2.53	2.973	3.303	2.314	1.976	2.64	1.995	2.873	2.56	2.377	2.432	2.125	1.983	2.385	2.242	2.545	2.098	2.305	2.73	2.965	2.256	2.752	2.693	2.117	2.154	2.104	1.833	3.13	1.752	1.809	2.047	2.572
female	0.5	88.5	2.24	2.285	2.11	2.4	2.393	2.615	2.373	2.342	2.578	2.398	1.824	2.48	2.525	2.342	2.32	2.53	2.973	3.305	2.312	1.973	2.639	1.993	2.867	2.559	2.375	2.43	2.123	1.982	2.38	2.24	2.55	2.092	2.297	2.725	2.959	2.252	2.75	2.691	2.115	2.152	2.1	1.83	3.129	1.749	1.804	2.045	2.57
female	0.5	89.0	2.238	2.281	2.11	2.398	2.393	2.617	2.371	2.342	2.574	2.395	1.823	2.479	2.523	2.34	2.318	2.527	2.973	3.305	2.309	1.971	2.637	1.991	2.86	2.559	2.373	2.426	2.121	1.98	2.375	2.238	2.555	2.086	2.29	2.719	2.953	2.248	2.748	2.688	2.115	2.15	2.096	1.827	3.125	1.747	1.8	2.045	2.57
female	0.5	89.5	2.238	2.277	2.11	2.395	2.393	2.617	2.371	2.34	2.568	2.39	1.822	2.477	2.521	2.338	2.318	2.525	2.975	3.305	2.307	1.968	2.635	1.99	2.854	2.557	2.371	2.424	2.117	1.9795	2.371	2.234	2.56	2.08	2.283	2.715	2.95	2.244	2.748	2.684	2.115	2.148	2.09	1.825	3.121	1.745	1.796	2.045	2.568
female	0.5	90.0	2.238	2.275	2.11	2.39	2.393	2.617	2.371	2.338	2.564	2.389	1.821	2.475	2.52	2.336	2.316	2.525	2.975	3.307	2.305	1.966	2.633	1.988	2.848	2.555	2.37	2.422	2.115	1.9795	2.367	2.232	2.566	2.076	2.275	2.71	2.943	2.24	2.746	2.682	2.115	2.148	2.086	1.822	3.12	1.743	1.791	2.045	2.568
female	0.75	5.0	2.883	2.773	2.78	3.125	3.232	3.25	3.203	3.066	3.447	3.168	2.31	3.191	3.344	3.203	3.027	3.35	3.592	3.92	2.863	2.525	3.22	2.473	3.352	3.209	3.098	3.098	2.783	2.521	3.037	3.072	3.04	3.008	3.059	3.385	3.59	3.08	3.191	3.3	2.838	2.89	2.912	2.094	3.47	2.338	2.26	2.787	3.348
female	0.75	5.5	2.87	2.77	2.777	3.123	3.217	3.238	3.2	3.06	3.44	3.16	2.295	3.193	3.342	3.195	3.031	3.35	3.586	3.918	2.857	2.518	3.217	2.459	3.355	3.203	3.094	3.098	2.78	2.52	3.05	3.062	3.033	2.998	3.05	3.395	3.604	3.074	3.193	3.307	2.83	2.887	2.902	2.092	3.477	2.326	2.256	2.777	3.344
female	0.75	6.0	2.855	2.766	2.775	3.12	3.201	3.227	3.193	3.055	3.434	3.15	2.281	3.195	3.342	3.19	3.033	3.35	3.58	3.916	2.852	2.51	3.213	2.443	3.357	3.197	3.092	3.1	2.775	2.518	3.062	3.053	3.027	2.988	3.043	3.4	3.615	3.066	3.195	3.31	2.822	2.883	2.893	2.09	3.482	2.314	2.252	2.768	3.338
female	0.75	6.5	2.842	2.76	2.773	3.115	3.186	3.215	3.188	3.047	3.426	3.14	2.266	3.195	3.34	3.184	3.033	3.35	3.574	3.914	2.846	2.502	3.209	2.43	3.36	3.191	3.088	3.1	2.771	2.514	3.074	3.043	3.021	2.979	3.035	3.408	3.627	3.06	3.197	3.316	2.814	2.879	2.883	2.088	3.486	2.305	2.25	2.756	3.334
female	0.75	7.0	2.828	2.756	2.771	3.113	3.17	3.205	3.184	3.041	3.418	3.13	2.252	3.197	3.338	3.178	3.035	3.348	3.566	3.912	2.84	2.494	3.205	2.418	3.361	3.186	3.084	3.1	2.768	2.512	3.084	3.033	3.016	2.97	3.027	3.414	3.637	3.055	3.2	3.32	2.805	2.875	2.873	2.086	3.49	2.293	2.246	2.746	3.328
female	0.75	7.5	2.816	2.75	2.768	3.11	3.154	3.193	3.178	3.035	3.41	3.121	2.238	3.197	3.334	3.17	3.035	3.348	3.56	3.91	2.836	2.486	3.201	2.404	3.363	3.178	3.08	3.1	2.764	2.508	3.094	3.023	3.01	2.963	3.02	3.42	3.646	3.049	3.2	3.322	2.797	2.871	2.863	2.084	3.494	2.283	2.244	2.736	3.322
female	0.75	8.0	2.805	2.746	2.766	3.105	3.14	3.182	3.172	3.027	3.402	3.113	2.227	3.197	3.332	3.162	3.035	3.344	3.555	3.908	2.83	2.479	3.195	2.393	3.365	3.172	3.074	3.098	2.758	2.506	3.102	3.012	3.002	2.955	3.012	3.424	3.654	3.043	3.201	3.324	2.79	2.867	2.855	2.084	3.498	2.273	2.24	2.727	3.318
female	0.75	8.5	2.791	2.74	2.762	3.102	3.125	3.172	3.164	3.021	3.395	3.104	2.215	3.195	3.328	3.156	3.033	3.342	3.549	3.906	2.824	2.47	3.191	2.38	3.365	3.164	3.07	3.098	2.754	2.502	3.11	3.002	2.996	2.95	3.006	3.428	3.662	3.037	3.201	3.326	2.781	2.863	2.846	2.082	3.502	2.264	2.238	2.715	3.312
female	0.75	9.0	2.78	2.736	2.758	3.098	3.111	3.162	3.158	3.014	3.385	3.094	2.203	3.195	3.324	3.148	3.031	3.338	3.543	3.902	2.818	2.465	3.188	2.37	3.365	3.158	3.064	3.096	2.748	2.498	3.117	2.992	2.99	2.941	2.998	3.432	3.67	3.03	3.2	3.328	2.773	2.857	2.838	2.08	3.504	2.254	2.234	2.705	3.305
female	0.75	9.5	2.768	2.73	2.754	3.094	3.098	3.152	3.15	3.006	3.377	3.084	2.191	3.193	3.32	3.14	3.03	3.334	3.537	3.9	2.812	2.457	3.182	2.36	3.365	3.15	3.06	3.094	2.742	2.496	3.123	2.982	2.982	2.936	2.992	3.434	3.676	3.023	3.2	3.328	2.766	2.854	2.828	2.08	3.508	2.244	2.23	2.695	3.299
female	0.75	10.0	2.758	2.725	2.75	3.09	3.082	3.143	3.145	2.998	3.37	3.076	2.18	3.191	3.314	3.133	3.027	3.33	3.531	3.896	2.809	2.451	3.176	2.35	3.365	3.143	3.055	3.09	2.736	2.492	3.129	2.97	2.977	2.93	2.984	3.438	3.682	3.018	3.197	3.33	2.756	2.85	2.82	2.078	3.51	2.234	2.229	2.686	3.293
female	0.75	10.5	2.746	2.72	2.746	3.084	3.068	3.133	3.137	2.99	3.36	3.066	2.17	3.19	3.31	3.125	3.023	3.326	3.525	3.895	2.803	2.443	3.172	2.34	3.365	3.137	3.049	3.088	2.73	2.488	3.133	2.96	2.969	2.924	2.979	3.438	3.686	3.012	3.197	3.328	2.748	2.844	2.812	2.076	3.512	2.227	2.225	2.674	3.287
female	0.75	11.0	2.734	2.715	2.74	3.08	3.057	3.123	3.129	2.982	3.352	3.059	2.16	3.186	3.305	3.117	3.021	3.32	3.52	3.89	2.797	2.438	3.166	2.33	3.365	3.129	3.043	3.084	2.725	2.484	3.137	2.951	2.963	2.92	2.973	3.44	3.691	3.004	3.195	3.328	2.74	2.838	2.805	2.076	3.514	2.217	2.223	2.664	3.28
female	0.75	11.5	2.725	2.709	2.736	3.076	3.043	3.113	3.121	2.975	3.344	3.049	2.152	3.184	3.299	3.11	3.018	3.314	3.514	3.887	2.791	2.432	3.16	2.322	3.363	3.121	3.037	3.08	2.717	2.48	3.14	2.941	2.955	2.914	2.965	3.44	3.693	2.998	3.193	3.328	2.732	2.834	2.797	2.074	3.516	2.209	2.219	2.654	3.271
female	0.75	12.0	2.715	2.705	2.73	3.07	3.03	3.104	3.113	2.967	3.334	3.041	2.143	3.18	3.291	3.102	3.014	3.309	3.508	3.883	2.787	2.424	3.154	2.312	3.363	3.113	3.031	3.076	2.71	2.477	3.143	2.93	2.947	2.91	2.959	3.44	3.697	2.992	3.191	3.326	2.725	2.828	2.79	2.074	3.516	2.201	2.217	2.645	3.266
female	0.75	12.5	2.705	2.7	2.725	3.066	3.018	3.094	3.105	2.959	3.326	3.031	2.135	3.176	3.285	3.094	3.008	3.303	3.504	3.879	2.781	2.418	3.148	2.305	3.361	3.105	3.023	3.072	2.703	2.473	3.145	2.92	2.941	2.904	2.953	3.44	3.7	2.986	3.19	3.324	2.717	2.822	2.781	2.072	3.518	2.193	2.215	2.635	3.258
female	0.75	13.0	2.695	2.695	2.72	3.06	3.006	3.086	3.098	2.951	3.316	3.023	2.127	3.172	3.28	3.086	3.004	3.295	3.498	3.875	2.775	2.412	3.145	2.297	3.361	3.098	3.018	3.068	2.697	2.469	3.146	2.91	2.934	2.9	2.947	3.438	3.701	2.979	3.186	3.322	2.707	2.816	2.773	2.072	3.518	2.186	2.21	2.623	3.25
female	0.75	13.5	2.686	2.69	2.715	3.057	2.992	3.078	3.09	2.943	3.309	3.014	2.12	3.168	3.271	3.076	2.998	3.29	3.492	3.871	2.77	2.406	3.139	2.291	3.36	3.09	3.012	3.064	2.69	2.465	3.148	2.9	2.926	2.896	2.941	3.438	3.703	2.973	3.184	3.318	2.7	2.81	2.768	2.07	3.52	2.18	2.209	2.613	3.242
female	0.75	14.0	2.676	2.684	2.709	3.05	2.98	3.068	3.082	2.934	3.299	3.006	2.111	3.162	3.264	3.068	2.992	3.281	3.486	3.867	2.766	2.4	3.133	2.283	3.357	3.084	3.004	3.059	2.682	2.459	3.148	2.889	2.92	2.893	2.936	3.436	3.705	2.967	3.18	3.316	2.691	2.805	2.76	2.07	3.52	2.172	2.205	2.604	3.234
female	0.75	14.5	2.668	2.68	2.703	3.045	2.969	3.06	3.074	2.926	3.291	2.998	2.105	3.158	3.258	3.06	2.986	3.273	3.48	3.863	2.76	2.396	3.127	2.277	3.355	3.076	2.998	3.053	2.676	2.455	3.148	2.879	2.912	2.89	2.93	3.434	3.705	2.959	3.176	3.312	2.684	2.799	2.754	2.07	3.52	2.166	2.203	2.594	3.229
female	0.75	15.0	2.658	2.674	2.697	3.041	2.959	3.053	3.064	2.918	3.281	2.99	2.1	3.152	3.25	3.05	2.98	3.266	3.477	3.86	2.754	2.39	3.121	2.271	3.354	3.068	2.99	3.049	2.668	2.451	3.148	2.87	2.904	2.887	2.926	3.43	3.705	2.953	3.174	3.309	2.676	2.793	2.746	2.068	3.52	2.158	2.201	2.584	3.22
female	0.75	15.5	2.65	2.67	2.691	3.035	2.947	3.045	3.057	2.91	3.273	2.98	2.092	3.146	3.242	3.043	2.975	3.258	3.47	3.855	2.75	2.385	3.115	2.266	3.352	3.06	2.984	3.043	2.66	2.447	3.146	2.86	2.898	2.883	2.92	3.428	3.705	2.947	3.17	3.305	2.668	2.787	2.74	2.068	3.52	2.152	2.197	2.574	3.213
female	0.75	16.0	2.643	2.664	2.686	3.03	2.938	3.037	3.049	2.9	3.264	2.973	2.088	3.143	3.234	3.035	2.969	3.25	3.465	3.852	2.744	2.38	3.11	2.26	3.348	3.053	2.977	3.037	2.652	2.443	3.146	2.85	2.89	2.88	2.914	3.424	3.705	2.941	3.166	3.3	2.66	2.781	2.732	2.066	3.52	2.146	2.195	2.564	3.203
female	0.75	16.5	2.635	2.66	2.68	3.023	2.926	3.03	3.041	2.893	3.256	2.965	2.082	3.137	3.227	3.027	2.963	3.242	3.46	3.846	2.74	2.375	3.104	2.254	3.346	3.045	2.969	3.031	2.645	2.44	3.145	2.84	2.885	2.877	2.91	3.422	3.703	2.936	3.162	3.297	2.652	2.775	2.727	2.066	3.52	2.14	2.193	2.555	3.195
female	0.75	17.0	2.627	2.654	2.674	3.02	2.916	3.021	3.031	2.885	3.246	2.957	2.076	3.13	3.217	3.018	2.955	3.232	3.455	3.842	2.734	2.371	3.098	2.25	3.344	3.037	2.963	3.025	2.639	2.436	3.143	2.83	2.877	2.875	2.904	3.418	3.703	2.93	3.158	3.293	2.646	2.77	2.72	2.066	3.52	2.135	2.19	2.547	3.188
female	0.75	17.5	2.62	2.65	2.668	3.014	2.906	3.014	3.023	2.877	3.238	2.95	2.072	3.125	3.209	3.01	2.95	3.225	3.451	3.838	2.73	2.365	3.094	2.246	3.342	3.03	2.955	3.02	2.63	2.43	3.14	2.82	2.871	2.873	2.898	3.414	3.701	2.922	3.154	3.29	2.639	2.764	2.715	2.066	3.518	2.129	2.188	2.537	3.18
female	0.75	18.0	2.611	2.646	2.66	3.008	2.896	3.008	3.016	2.87	3.229	2.943	2.068	3.12	3.201	3.002	2.941	3.217	3.445	3.834	2.725	2.361	3.088	2.24	3.338	3.021	2.95	3.014	2.623	2.426	3.139	2.812	2.863	2.871	2.895	3.41	3.7	2.916	3.15	3.283	2.63	2.758	2.709	2.064	3.518	2.123	2.186	2.527	3.172
female	0.75	18.5	2.605	2.64	2.654	3.002	2.887	3.0	3.006	2.86	3.22	2.936	2.062	3.111	3.193	2.994	2.936	3.207	3.441	3.828	2.72	2.357	3.082	2.236	3.336	3.016	2.941	3.008	2.615	2.422	3.137	2.803	2.857	2.87	2.889	3.406	3.697	2.91	3.146	3.28	2.623	2.752	2.703	2.064	3.518	2.12	2.182	2.52	3.164
female	0.75	19.0	2.598	2.637	2.648	2.998	2.879	2.992	2.998	2.852	3.213	2.928	2.059	3.105	3.186	2.984	2.928	3.2	3.436	3.824	2.717	2.354	3.076	2.232	3.334	3.008	2.936	3.002	2.61	2.418	3.133	2.793	2.852	2.867	2.885	3.402	3.695	2.904	3.143	3.273	2.617	2.746	2.697	2.064	3.516	2.113	2.18	2.51	3.156
female	0.75	19.5	2.592	2.633	2.643	2.992	2.87	2.986	2.99	2.844	3.203	2.92	2.057	3.1	3.176	2.977	2.92	3.19	3.432	3.82	2.71	2.35	3.072	2.229	3.33	3.0	2.928	2.996	2.602	2.414	3.13	2.785	2.844	2.863	2.88	3.398	3.693	2.9	3.137	3.27	2.61	2.74	2.691	2.064	3.516	2.11	2.178	2.502	3.148
female	0.75	20.0	2.586	2.629	2.637	2.986	2.861	2.98	2.982	2.836	3.195	2.914	2.053	3.094	3.168	2.969	2.914	3.182	3.426	3.814	2.707	2.346	3.066	2.227	3.328	2.994	2.922	2.99	2.594	2.41	3.127	2.777	2.838	2.861	2.875	3.393	3.691	2.895	3.133	3.264	2.604	2.734	2.686	2.062	3.516	2.104	2.176	2.492	3.14
female	0.75	20.5	2.58	2.625	2.633	2.982	2.854	2.973	2.975	2.828	3.188	2.908	2.049	3.088	3.16	2.96	2.906	3.174	3.422	3.81	2.703	2.342	3.062	2.223	3.326	2.986	2.914	2.982	2.588	2.406	3.123	2.768	2.832	2.86	2.871	3.389	3.69	2.889	3.129	3.26	2.596	2.729	2.682	2.062	3.514	2.1	2.174	2.484	3.135
female	0.75	21.0	2.574	2.62	2.627	2.977	2.846	2.967	2.967	2.82	3.18	2.9	2.045	3.08	3.152	2.953	2.9	3.164	3.418	3.805	2.7	2.338	3.057	2.22	3.322	2.98	2.908	2.977	2.58	2.402	3.121	2.76	2.826	2.86	2.867	3.385	3.686	2.883	3.125	3.254	2.59	2.723	2.676	2.062	3.514	2.096	2.172	2.477	3.127
female	0.75	21.5	2.568	2.617	2.621	2.97	2.838	2.96	2.959	2.814	3.172	2.895	2.043	3.074	3.145	2.947	2.893	3.156	3.412	3.8	2.695	2.334	3.053	2.217	3.32	2.973	2.9	2.97	2.574	2.398	3.117	2.752	2.82	2.857	2.861	3.379	3.684	2.877	3.121	3.248	2.584	2.717	2.67	2.062	3.512	2.092	2.17	2.469	3.12
female	0.75	22.0	2.562	2.613	2.615	2.967	2.83	2.955	2.951	2.807	3.164	2.889	2.04	3.068	3.137	2.94	2.887	3.148	3.408	3.797	2.691	2.332	3.047	2.215	3.318	2.967	2.895	2.965	2.566	2.396	3.113	2.744	2.814	2.855	2.857	3.375	3.682	2.873	3.117	3.244	2.578	2.71	2.666	2.062	3.512	2.088	2.166	2.46	3.111
female	0.75	22.5	2.559	2.61	2.611	2.96	2.824	2.95	2.943	2.799	3.158	2.883	2.037	3.062	3.129	2.932	2.879	3.14	3.404	3.793	2.688	2.328	3.043	2.21	3.316	2.96	2.889	2.959	2.56	2.393	3.111	2.736	2.81	2.854	2.854	3.371	3.678	2.867	3.113	3.238	2.572	2.707	2.66	2.062	3.51	2.084	2.164	2.455	3.105
female	0.75	23.0	2.553	2.605	2.605	2.957	2.816	2.943	2.938	2.793	3.15	2.877	2.035	3.057	3.121	2.926	2.873	3.133	3.4	3.787	2.684	2.324	3.04	2.209	3.314	2.955	2.883	2.953	2.555	2.389	3.107	2.73	2.805	2.852	2.848	3.367	3.676	2.863	3.11	3.234	2.566	2.701	2.656	2.06	3.51	2.08	2.162	2.447	3.098
female	0.75	23.5	2.549	2.602	2.602	2.951	2.81	2.94	2.93	2.785	3.145	2.871	2.031	3.05	3.113	2.918	2.867	3.125	3.395	3.783	2.682	2.322	3.035	2.207	3.312	2.95	2.877	2.95	2.549	2.385	3.104	2.723	2.799	2.85	2.844	3.361	3.674	2.857	3.105	3.229	2.56	2.695	2.65	2.06	3.508	2.076	2.16	2.441	3.092
female	0.75	24.0	2.545	2.6	2.598	2.947	2.805	2.934	2.924	2.78	3.137	2.865	2.03	3.045	3.107	2.912	2.861	3.12	3.39	3.78	2.678	2.318	3.031	2.205	3.31	2.943	2.871	2.943	2.543	2.383	3.102	2.717	2.795	2.848	2.84	3.357	3.672	2.854	3.102	3.225	2.555	2.691	2.646	2.06	3.508	2.072	2.158	2.434	3.086
female	0.75	24.5	2.541	2.596	2.594	2.943	2.799	2.928	2.918	2.773	3.13	2.86	2.027	3.04	3.1	2.906	2.855	3.111	3.387	3.775	2.674	2.316	3.03	2.203	3.309	2.938	2.867	2.938	2.54	2.379	3.098	2.71	2.791	2.846	2.836	3.354	3.668	2.85	3.1	3.22	2.549	2.686	2.643	2.06	3.508	2.068	2.158	2.428	3.078
female	0.75	25.0	2.537	2.594	2.59	2.938	2.793	2.924	2.91	2.768	3.125	2.855	2.025	3.033	3.094	2.898	2.85	3.105	3.383	3.771	2.672	2.314	3.025	2.2	3.307	2.932	2.861	2.934	2.533	2.377	3.094	2.705	2.787	2.844	2.83	3.35	3.666	2.844	3.096	3.217	2.545	2.682	2.637	2.06	3.506	2.066	2.156	2.422	3.072
female	0.75	25.5	2.533	2.592	2.586	2.934	2.79	2.918	2.904	2.76	3.12	2.85	2.023	3.03	3.088	2.893	2.844	3.1	3.379	3.768	2.668	2.31	3.021	2.197	3.305	2.928	2.857	2.928	2.53	2.375	3.092	2.7	2.783	2.84	2.826	3.346	3.664	2.84	3.092	3.21	2.54	2.678	2.633	2.06	3.506	2.062	2.154	2.416	3.066
female	0.75	26.0	2.53	2.588	2.582	2.93	2.783	2.914	2.9	2.756	3.113	2.846	2.02	3.023	3.08	2.887	2.838	3.092	3.375	3.764	2.666	2.309	3.02	2.195	3.303	2.922	2.852	2.924	2.525	2.371	3.09	2.693	2.78	2.838	2.822	3.342	3.662	2.836	3.09	3.207	2.535	2.672	2.629	2.06	3.506	2.059	2.152	2.41	3.06
female	0.75	26.5	2.525	2.586	2.578	2.926	2.78	2.908	2.895	2.75	3.107	2.842	2.018	3.018	3.074	2.883	2.834	3.088	3.371	3.76	2.664	2.307	3.018	2.193	3.303	2.918	2.848	2.92	2.521	2.37	3.086	2.69	2.775	2.836	2.818	3.34	3.66	2.832	3.086	3.203	2.531	2.668	2.625	2.06	3.504	2.057	2.15	2.406	3.055
female	0.75	27.0	2.523	2.584	2.576	2.922	2.775	2.904	2.889	2.744	3.102	2.836	2.016	3.014	3.068	2.877	2.828	3.082	3.367	3.756	2.66	2.305	3.016	2.191	3.3	2.914	2.844	2.914	2.518	2.367	3.084	2.686	2.771	2.834	2.812	3.336	3.658	2.828	3.084	3.2	2.525	2.664	2.621	2.06	3.504	2.053	2.148	2.4	3.05
female	0.75	27.5	2.52	2.582	2.572	2.918	2.771	2.9	2.885	2.738	3.096	2.832	2.014	3.008	3.064	2.871	2.824	3.076	3.363	3.752	2.658	2.303	3.012	2.191	3.299	2.91	2.84	2.91	2.514	2.365	3.08	2.68	2.77	2.832	2.809	3.332	3.656	2.826	3.082	3.197	2.521	2.66	2.617	2.06	3.504	2.05	2.146	2.396	3.045
female	0.75	28.0	2.518	2.58	2.57	2.914	2.768	2.896	2.879	2.734	3.092	2.828	2.012	3.004	3.059	2.867	2.82	3.07	3.361	3.748	2.656	2.3	3.01	2.19	3.299	2.904	2.836	2.906	2.51	2.363	3.078	2.676	2.766	2.83	2.805	3.33	3.654	2.822	3.08	3.193	2.518	2.656	2.613	2.06	3.504	2.047	2.146	2.39	3.041
female	0.75	28.5	2.516	2.578	2.568	2.91	2.764	2.89	2.875	2.73	3.086	2.824	2.01	3.0	3.053	2.861	2.816	3.066	3.357	3.744	2.654	2.299	3.01	2.188	3.297	2.9	2.832	2.902	2.506	2.361	3.076	2.672	2.764	2.826	2.8	3.326	3.654	2.818	3.076	3.19	2.514	2.652	2.61	2.06	3.504	2.045	2.145	2.387	3.035
female	0.75	29.0	2.514	2.578	2.566	2.906	2.76	2.887	2.871	2.725	3.082	2.82	2.008	2.994	3.049	2.857	2.812	3.062	3.354	3.74	2.652	2.297	3.008	2.186	3.297	2.898	2.828	2.898	2.504	2.36	3.074	2.668	2.762	2.824	2.797	3.324	3.652	2.814	3.074	3.186	2.51	2.648	2.605	2.06	3.504	2.041	2.143	2.383	3.031
female	0.75	29.5	2.512	2.576	2.564	2.902	2.758	2.883	2.865	2.72	3.078	2.818	2.006	2.99	3.043	2.854	2.809	3.057	3.35	3.736	2.65	2.295	3.006	2.184	3.297	2.895	2.826	2.895	2.5	2.357	3.072	2.666	2.758	2.822	2.791	3.32	3.65	2.812	3.072	3.184	2.508	2.646	2.602	2.06	3.504	2.04	2.14	2.379	3.027
female	0.75	30.0	2.51	2.574	2.562	2.898	2.754	2.879	2.861	2.717	3.074	2.814	2.004	2.986	3.04	2.85	2.805	3.053	3.346	3.732	2.648	2.293	3.004	2.182	3.295	2.89	2.822	2.893	2.498	2.357	3.068	2.662	2.756	2.818	2.787	3.318	3.648	2.809	3.07	3.18	2.504	2.643	2.598	2.06	3.502	2.037	2.14	2.377	3.021
female	0.75	30.5	2.508	2.574	2.56	2.896	2.752	2.875	2.857	2.713	3.07	2.81	2.004	2.982	3.035	2.846	2.8	3.049	3.344	3.73	2.646	2.291	3.004	2.182	3.295	2.887	2.82	2.889	2.496	2.355	3.066	2.66	2.754	2.816	2.783	3.316	3.648	2.807	3.068	3.176	2.5	2.639	2.594	2.06	3.502	2.035	2.139	2.373	3.018
female	0.75	31.0	2.506	2.572	2.559	2.893	2.748	2.873	2.855	2.709	3.066	2.809	2.002	2.979	3.031	2.842	2.797	3.045	3.34	3.727	2.646	2.29	3.002	2.18	3.295	2.885	2.816	2.885	2.494	2.354	3.064	2.656	2.752	2.814	2.78	3.312	3.646	2.803	3.066	3.174	2.498	2.635	2.59	2.06	3.502	2.031	2.137	2.37	3.014
female	0.75	31.5	2.504	2.572	2.557	2.889	2.746	2.87	2.852	2.705	3.062	2.805	2.0	2.975	3.027	2.838	2.793	3.041	3.336	3.723	2.645	2.29	3.002	2.178	3.295	2.88	2.814	2.883	2.492	2.352	3.062	2.654	2.75	2.81	2.775	3.31	3.645	2.8	3.064	3.172	2.494	2.633	2.586	2.06	3.502	2.03	2.137	2.367	3.01
female	0.75	32.0	2.502	2.57	2.557	2.887	2.744	2.865	2.848	2.701	3.059	2.803	1.998	2.97	3.023	2.834	2.791	3.04	3.334	3.719	2.643	2.287	3.0	2.178	3.295	2.879	2.812	2.879	2.49	2.352	3.06	2.652	2.75	2.809	2.771	3.309	3.645	2.799	3.064	3.168	2.492	2.629	2.584	2.06	3.502	2.027	2.135	2.363	3.006
female	0.75	32.5	2.502	2.57	2.555	2.883	2.742	2.861	2.846	2.697	3.055	2.8	1.997	2.967	3.02	2.83	2.787	3.035	3.33	3.717	2.643	2.285	3.0	2.176	3.295	2.877	2.809	2.877	2.488	2.35	3.059	2.65	2.748	2.807	2.768	3.307	3.643	2.795	3.062	3.166	2.49	2.627	2.58	2.06	3.502	2.025	2.135	2.361	3.004
female	0.75	33.0	2.5	2.57	2.555	2.88	2.74	2.86	2.842	2.695	3.053	2.797	1.995	2.963	3.016	2.826	2.785	3.031	3.328	3.713	2.64	2.285	3.0	2.176	3.295	2.873	2.807	2.873	2.486	2.35	3.057	2.648	2.746	2.803	2.764	3.305	3.64	2.793	3.06	3.164	2.486	2.623	2.576	2.06	3.502	2.023	2.133	2.36	3.0
female	0.75	33.5	2.5	2.568	2.553	2.877	2.738	2.855	2.84	2.691	3.049	2.795	1.994	2.96	3.012	2.824	2.781	3.03	3.324	3.71	2.639	2.283	3.0	2.174	3.295	2.871	2.805	2.871	2.486	2.348	3.055	2.646	2.746	2.8	2.76	3.3	3.64	2.791	3.06	3.16	2.484	2.621	2.574	2.06	3.502	2.021	2.13	2.355	2.996
female	0.75	34.0	2.498	2.568	2.553	2.875	2.738	2.854	2.836	2.69	3.047	2.793	1.993	2.957	3.008	2.82	2.78	3.025	3.322	3.707	2.639	2.281	3.0	2.174	3.295	2.87	2.803	2.87	2.484	2.348	3.053	2.645	2.744	2.797	2.756	3.299	3.639	2.79	3.059	3.158	2.482	2.62	2.57	2.06	3.502	2.02	2.13	2.354	2.992
female	0.75	34.5	2.498	2.568	2.553	2.871	2.736	2.85	2.834	2.686	3.043	2.791	1.991	2.953	3.006	2.816	2.777	3.023	3.318	3.703	2.637	2.281	2.998	2.172	3.295	2.867	2.8	2.867	2.484	2.346	3.05	2.643	2.744	2.795	2.752	3.297	3.639	2.787	3.057	3.156	2.48	2.615	2.566	2.06	3.502	2.018	2.129	2.352	2.99
female	0.75	35.0	2.498	2.568	2.55	2.87	2.734	2.848	2.832	2.684	3.041	2.79	1.99	2.951	3.002	2.814	2.775	3.021	3.316	3.701	2.637	2.28	2.998	2.172	3.295	2.865	2.799	2.863	2.482	2.346	3.049	2.643	2.742	2.791	2.748	3.295	3.637	2.785	3.057	3.154	2.479	2.613	2.564	2.06	3.502	2.016	2.129	2.35	2.986
female	0.75	35.5	2.496	2.568	2.55	2.867	2.734	2.844	2.828	2.68	3.04	2.787	1.989	2.947	3.0	2.812	2.773	3.02	3.312	3.697	2.637	2.28	2.998	2.17	3.295	2.863	2.797	2.861	2.482	2.346	3.049	2.64	2.742	2.79	2.744	3.293	3.637	2.783	3.055	3.152	2.477	2.611	2.56	2.06	3.504	2.014	2.127	2.35	2.984
female	0.75	36.0	2.496	2.568	2.55	2.863	2.732	2.842	2.826	2.678	3.035	2.785	1.987	2.943	2.996	2.809	2.77	3.018	3.31	3.695	2.635	2.28	3.0	2.17	3.297	2.861	2.797	2.86	2.48	2.344	3.047	2.64	2.742	2.785	2.74	3.293	3.635	2.781	3.055	3.148	2.475	2.61	2.559	2.06	3.504	2.014	2.127	2.348	2.982
female	0.75	36.5	2.496	2.568	2.55	2.861	2.732	2.84	2.824	2.676	3.033	2.783	1.986	2.941	2.994	2.807	2.768	3.014	3.309	3.691	2.635	2.277	3.0	2.168	3.297	2.86	2.795	2.857	2.48	2.344	3.045	2.639	2.742	2.783	2.736	3.291	3.635	2.78	3.053	3.146	2.473	2.605	2.555	2.06	3.504	2.012	2.125	2.346	2.979
female	0.75	37.0	2.496	2.568	2.55	2.86	2.732	2.838	2.822	2.674	3.031	2.783	1.985	2.938	2.992	2.805	2.766	3.012	3.305	3.69	2.635	2.277	3.0	2.168	3.297	2.86	2.793	2.855	2.48	2.344	3.043	2.639	2.74	2.78	2.732	3.29	3.633	2.777	3.053	3.145	2.47	2.604	2.553	2.06	3.504	2.01	2.125	2.344	2.977
female	0.75	37.5	2.496	2.568	2.549	2.857	2.73	2.834	2.82	2.672	3.03	2.781	1.984	2.936	2.99	2.8	2.764	3.01	3.303	3.688	2.633	2.275	3.0	2.168	3.297	2.857	2.793	2.854	2.48	2.342	3.041	2.639	2.74	2.777	2.729	3.287	3.633	2.775	3.053	3.143	2.469	2.602	2.549	2.06	3.504	2.008	2.123	2.344	2.975
female	0.75	38.0	2.496	2.568	2.549	2.854	2.73	2.832	2.818	2.67	3.027	2.78	1.983	2.932	2.986	2.799	2.762	3.008	3.3	3.684	2.633	2.275	3.0	2.166	3.299	2.855	2.791	2.852	2.48	2.342	3.04	2.637	2.74	2.773	2.727	3.285	3.63	2.773	3.05	3.14	2.467	2.6	2.547	2.06	3.504	2.006	2.123	2.342	2.973
female	0.75	38.5	2.496	2.568	2.549	2.852	2.73	2.83	2.816	2.668	3.025	2.777	1.982	2.93	2.984	2.797	2.76	3.008	3.297	3.682	2.633	2.275	3.0	2.166	3.299	2.855	2.79	2.85	2.48	2.342	3.037	2.637	2.74	2.771	2.723	3.283	3.63	2.771	3.05	3.139	2.467	2.598	2.545	2.06	3.504	2.006	2.123	2.342	2.969
female	0.75	39.0	2.496	2.568	2.549	2.85	2.73	2.828	2.816	2.666	3.023	2.777	1.981	2.928	2.982	2.795	2.76	3.006	3.295	3.678	2.63	2.273	3.002	2.166	3.299	2.854	2.79	2.848	2.48	2.342	3.035	2.637	2.74	2.768	2.719	3.281	3.63	2.77	3.05	3.139	2.465	2.596	2.541	2.062	3.504	2.004	2.121	2.34	2.967
female	0.75	39.5	2.496	2.568	2.549	2.848	2.73	2.826	2.814	2.664	3.021	2.775	1.98	2.924	2.98	2.793	2.758	3.004	3.293	3.676	2.63	2.273	3.002	2.164	3.3	2.854	2.787	2.846	2.48	2.342	3.033	2.637	2.74	2.766	2.717	3.281	3.629	2.77	3.049	3.137	2.463	2.594	2.54	2.062	3.504	2.002	2.121	2.34	2.965
female	0.75	40.0	2.496	2.57	2.549	2.846	2.73	2.824	2.812	2.662	3.02	2.775	1.9795	2.922	2.979	2.791	2.756	3.002	3.291	3.674	2.63	2.273	3.002	2.164	3.3	2.852	2.787	2.844	2.48	2.34	3.033	2.637	2.74	2.762	2.713	3.28	3.629	2.768	3.049	3.135	2.463	2.592	2.535	2.062	3.504	2.002	2.12	2.338	2.963
female	0.75	40.5	2.496	2.57	2.549	2.844	2.73	2.822	2.81	2.66	3.02	2.773	1.9795	2.92	2.977	2.79	2.754	3.0	3.29	3.67	2.63	2.273	3.004	2.164	3.3	2.852	2.785	2.844	2.48	2.34	3.031	2.637	2.74	2.76	2.709	3.277	3.627	2.766	3.049	3.133	2.46	2.59	2.533	2.062	3.504	2.0	2.12	2.338	2.96
female	0.75	41.0	2.496	2.57	2.549	2.842	2.73	2.82	2.809	2.658	3.018	2.773	1.979	2.916	2.975	2.787	2.752	3.0	3.285	3.668	2.63	2.271	3.004	2.164	3.303	2.85	2.785	2.842	2.48	2.34	3.03	2.637	2.74	2.756	2.707	3.275	3.627	2.764	3.049	3.13	2.46	2.588	2.531	2.062	3.504	1.999	2.12	2.338	2.959
female	0.75	41.5	2.496	2.57	2.549	2.84	2.73	2.818	2.809	2.656	3.016	2.771	1.978	2.914	2.973	2.785	2.75	2.998	3.283	3.666	2.63	2.271	3.004	2.164	3.303	2.85	2.783	2.84	2.48	2.34	3.027	2.637	2.74	2.754	2.703	3.275	3.625	2.762	3.047	3.129	2.459	2.586	2.53	2.062	3.506	1.998	2.117	2.338	2.957
female	0.75	42.0	2.498	2.572	2.549	2.838	2.73	2.816	2.807	2.656	3.014	2.771	1.977	2.912	2.97	2.783	2.75	2.996	3.281	3.664	2.629	2.271	3.006	2.162	3.303	2.848	2.783	2.838	2.48	2.338	3.025	2.637	2.74	2.75	2.701	3.273	3.625	2.762	3.047	3.127	2.459	2.584	2.525	2.062	3.506	1.997	2.117	2.336	2.957
female	0.75	42.5	2.498	2.572	2.549	2.836	2.73	2.814	2.805	2.654	3.014	2.77	1.977	2.91	2.969	2.781	2.748	2.996	3.28	3.66	2.629	2.271	3.006	2.162	3.305	2.848	2.781	2.836	2.48	2.338	3.023	2.637	2.74	2.748	2.697	3.271	3.623	2.76	3.047	3.125	2.457	2.582	2.523	2.062	3.506	1.995	2.115	2.336	2.955
female	0.75	43.0	2.498	2.572	2.549	2.834	2.73	2.812	2.805	2.652	3.012	2.77	1.976	2.908	2.967	2.78	2.746	2.994	3.277	3.658	2.629	2.27	3.006	2.162	3.305	2.848	2.781	2.836	2.48	2.338	3.021	2.637	2.74	2.744	2.695	3.27	3.621	2.758	3.047	3.125	2.457	2.582	2.521	2.062	3.506	1.994	2.115	2.336	2.953
female	0.75	43.5	2.498	2.572	2.549	2.832	2.73	2.81	2.803	2.65	3.012	2.77	1.975	2.904	2.967	2.777	2.744	2.992	3.275	3.656	2.629	2.27	3.008	2.162	3.307	2.846	2.781	2.834	2.48	2.338	3.02	2.637	2.742	2.742	2.693	3.27	3.621	2.758	3.047	3.123	2.455	2.58	2.52	2.062	3.506	1.993	2.115	2.336	2.951
female	0.75	44.0	2.498	2.574	2.549	2.83	2.73	2.81	2.8	2.65	3.01	2.768	1.975	2.902	2.965	2.775	2.744	2.99	3.273	3.654	2.629	2.27	3.008	2.162	3.307	2.846	2.78	2.832	2.48	2.338	3.018	2.637	2.742	2.738	2.69	3.268	3.62	2.756	3.045	3.121	2.455	2.578	2.516	2.062	3.506	1.992	2.113	2.334	2.95
female	0.75	44.5	2.498	2.574	2.549	2.828	2.73	2.809	2.8	2.648	3.008	2.768	1.974	2.9	2.963	2.775	2.742	2.99	3.271	3.65	2.629	2.27	3.008	2.162	3.307	2.846	2.78	2.83	2.482	2.336	3.016	2.637	2.742	2.736	2.688	3.266	3.62	2.754	3.045	3.12	2.453	2.576	2.514	2.062	3.506	1.991	2.113	2.334	2.947
female	0.75	45.0	2.498	2.574	2.549	2.826	2.73	2.807	2.799	2.646	3.008	2.768	1.973	2.898	2.96	2.773	2.74	2.988	3.27	3.648	2.629	2.27	3.008	2.162	3.309	2.844	2.777	2.83	2.482	2.336	3.014	2.637	2.742	2.732	2.686	3.264	3.617	2.752	3.045	3.117	2.453	2.574	2.512	2.062	3.506	1.99	2.113	2.334	2.947
female	0.75	45.5	2.5	2.574	2.549	2.824	2.73	2.805	2.799	2.646	3.006	2.766	1.973	2.896	2.959	2.771	2.738	2.986	3.268	3.646	2.627	2.268	3.01	2.162	3.309	2.844	2.777	2.828	2.482	2.336	3.012	2.637	2.742	2.73	2.684	3.264	3.615	2.752	3.045	3.117	2.451	2.572	2.51	2.062	3.506	1.989	2.111	2.334	2.945
female	0.75	46.0	2.5	2.576	2.549	2.822	2.73	2.805	2.797	2.645	3.006	2.766	1.972	2.893	2.957	2.77	2.738	2.986	3.266	3.645	2.627	2.268	3.01	2.16	3.31	2.844	2.775	2.826	2.482	2.334	3.01	2.637	2.742	2.727	2.682	3.262	3.615	2.75	3.045	3.115	2.451	2.57	2.508	2.062	3.506	1.988	2.111	2.334	2.943
female	0.75	46.5	2.5	2.576	2.547	2.82	2.73	2.803	2.795	2.645	3.004	2.766	1.972	2.89	2.957	2.768	2.736	2.984	3.264	3.643	2.627	2.268	3.01	2.16	3.31	2.842	2.775	2.824	2.482	2.334	3.008	2.637	2.742	2.725	2.68	3.26	3.613	2.748	3.045	3.113	2.45	2.568	2.506	2.062	3.506	1.987	2.111	2.332	2.941
female	0.75	47.0	2.5	2.576	2.547	2.818	2.73	2.8	2.795	2.643	3.004	2.766	1.971	2.889	2.955	2.766	2.734	2.982	3.262	3.64	2.627	2.268	3.01	2.16	3.31	2.842	2.773	2.822	2.482	2.334	3.004	2.637	2.742	2.723	2.678	3.258	3.611	2.746	3.043	3.111	2.45	2.568	2.504	2.062	3.506	1.986	2.11	2.332	2.941
female	0.75	47.5	2.5	2.578	2.547	2.816	2.73	2.8	2.793	2.64	3.002	2.764	1.971	2.887	2.953	2.764	2.732	2.98	3.26	3.637	2.627	2.266	3.01	2.16	3.312	2.842	2.773	2.822	2.482	2.332	3.002	2.637	2.742	2.719	2.676	3.256	3.61	2.744	3.043	3.11	2.45	2.566	2.5	2.062	3.506	1.985	2.11	2.332	2.94
female	0.75	48.0	2.5	2.578	2.547	2.814	2.73	2.799	2.791	2.64	3.002	2.764	1.971	2.885	2.951	2.762	2.73	2.979	3.26	3.635	2.625	2.266	3.012	2.16	3.312	2.842	2.771	2.82	2.482	2.332	3.0	2.637	2.742	2.717	2.674	3.254	3.61	2.744	3.043	3.107	2.447	2.564	2.498	2.062	3.504	1.984	2.11	2.332	2.938
female	0.75	48.5	2.5	2.578	2.545	2.812	2.73	2.797	2.791	2.639	3.0	2.764	1.97	2.883	2.95	2.76	2.729	2.979	3.258	3.633	2.625	2.266	3.012	2.16	3.312	2.84	2.771	2.818	2.482	2.332	2.998	2.637	2.742	2.713	2.672	3.254	3.607	2.742	3.043	3.107	2.447	2.562	2.496	2.062	3.504	1.983	2.107	2.332	2.936
female	0.75	49.0	2.5	2.578	2.545	2.81	2.729	2.797	2.79	2.637	2.998	2.764	1.97	2.879	2.947	2.758	2.727	2.977	3.256	3.63	2.625	2.266	3.012	2.16	3.314	2.84	2.77	2.816	2.482	2.33	2.994	2.637	2.742	2.71	2.67	3.252	3.605	2.74	3.043	3.105	2.445	2.56	2.494	2.062	3.504	1.982	2.107	2.33	2.936
female	0.75	49.5	2.5	2.578	2.543	2.809	2.729	2.795	2.787	2.637	2.998	2.762	1.97	2.877	2.947	2.756	2.725	2.975	3.254	3.629	2.625	2.264	3.012	2.16	3.314	2.84	2.77	2.814	2.482	2.33	2.992	2.637	2.742	2.709	2.668	3.25	3.604	2.738	3.041	3.104	2.445	2.559	2.492	2.062	3.504	1.981	2.107	2.33	2.934
female	0.75	50.0	2.5	2.578	2.543	2.807	2.729	2.793	2.785	2.635	2.996	2.762	1.969	2.875	2.945	2.754	2.723	2.973	3.252	3.627	2.623	2.264	3.012	2.16	3.314	2.838	2.768	2.812	2.482	2.328	2.99	2.637	2.742	2.705	2.668	3.248	3.602	2.736	3.041	3.102	2.443	2.557	2.49	2.062	3.504	1.98	2.105	2.33	2.932
female	0.75	50.5	2.5	2.58	2.541	2.805	2.729	2.793	2.783	2.633	2.996	2.762	1.969	2.873	2.943	2.752	2.72	2.97	3.25	3.625	2.623	2.264	3.01	2.16	3.314	2.838	2.766	2.812	2.48	2.326	2.986	2.635	2.74	2.703	2.666	3.246	3.6	2.734	3.041	3.1	2.443	2.555	2.488	2.062	3.504	1.9795	2.105	2.328	2.93
female	0.75	51.0	2.5	2.58	2.54	2.803	2.727	2.791	2.783	2.633	2.994	2.76	1.969	2.871	2.941	2.75	2.719	2.967	3.25	3.623	2.623	2.262	3.01	2.16	3.316	2.838	2.764	2.81	2.48	2.326	2.984	2.635	2.74	2.701	2.664	3.244	3.598	2.732	3.04	3.098	2.441	2.553	2.486	2.062	3.502	1.9795	2.105	2.328	2.928
female	0.75	51.5	2.5	2.58	2.537	2.8	2.727	2.79	2.781	2.63	2.992	2.76	1.968	2.867	2.94	2.748	2.717	2.965	3.248	3.62	2.621	2.262	3.01	2.16	3.316	2.836	2.764	2.809	2.48	2.324	2.98	2.633	2.74	2.697	2.664	3.242	3.596	2.73	3.04	3.096	2.44	2.55	2.484	2.062	3.502	1.979	2.104	2.326	2.928
female	0.75	52.0	2.498	2.58	2.535	2.799	2.725	2.79	2.78	2.629	2.992	2.76	1.968	2.865	2.938	2.746	2.715	2.963	3.246	3.617	2.621	2.26	3.01	2.16	3.316	2.836	2.762	2.807	2.48	2.322	2.979	2.633	2.738	2.695	2.662	3.24	3.594	2.729	3.04	3.094	2.44	2.549	2.48	2.062	3.502	1.978	2.104	2.326	2.926
female	0.75	52.5	2.498	2.58	2.533	2.797	2.725	2.787	2.777	2.629	2.99	2.758	1.968	2.863	2.936	2.744	2.71	2.96	3.244	3.615	2.62	2.26	3.008	2.16	3.316	2.834	2.76	2.805	2.479	2.322	2.975	2.63	2.738	2.693	2.662	3.236	3.59	2.727	3.037	3.092	2.438	2.547	2.479	2.062	3.5	1.976	2.104	2.324	2.924
female	0.75	53.0	2.498	2.58	2.531	2.795	2.723	2.787	2.775	2.627	2.988	2.758	1.968	2.861	2.934	2.742	2.709	2.957	3.244	3.613	2.62	2.26	3.008	2.16	3.316	2.834	2.758	2.803	2.479	2.32	2.97	2.63	2.736	2.69	2.662	3.234	3.588	2.725	3.037	3.09	2.438	2.545	2.477	2.062	3.5	1.975	2.102	2.324	2.922
female	0.75	53.5	2.496	2.58	2.53	2.793	2.72	2.785	2.771	2.625	2.988	2.756	1.967	2.857	2.932	2.738	2.707	2.955	3.242	3.611	2.617	2.258	3.006	2.16	3.316	2.832	2.756	2.799	2.477	2.318	2.967	2.629	2.736	2.688	2.66	3.232	3.586	2.723	3.037	3.088	2.436	2.543	2.475	2.062	3.5	1.974	2.102	2.322	2.92
female	0.75	54.0	2.496	2.58	2.527	2.791	2.72	2.783	2.77	2.623	2.986	2.756	1.967	2.855	2.93	2.736	2.703	2.951	3.24	3.61	2.617	2.258	3.006	2.16	3.316	2.832	2.754	2.797	2.475	2.316	2.965	2.627	2.734	2.686	2.66	3.23	3.582	2.72	3.035	3.084	2.434	2.541	2.473	2.062	3.498	1.973	2.1	2.32	2.918
female	0.75	54.5	2.494	2.58	2.525	2.79	2.719	2.783	2.768	2.621	2.984	2.756	1.967	2.852	2.926	2.734	2.701	2.95	3.24	3.607	2.615	2.256	3.004	2.16	3.316	2.83	2.75	2.795	2.475	2.314	2.96	2.625	2.734	2.684	2.66	3.229	3.58	2.717	3.035	3.082	2.432	2.537	2.47	2.062	3.498	1.972	2.1	2.318	2.916
female	0.75	55.0	2.494	2.578	2.521	2.787	2.717	2.781	2.766	2.62	2.982	2.754	1.967	2.85	2.924	2.73	2.697	2.945	3.238	3.605	2.613	2.254	3.002	2.16	3.316	2.83	2.748	2.793	2.473	2.312	2.957	2.623	2.732	2.682	2.66	3.225	3.576	2.715	3.033	3.08	2.432	2.535	2.469	2.062	3.496	1.971	2.1	2.318	2.914
female	0.75	55.5	2.492	2.578	2.52	2.785	2.715	2.78	2.762	2.617	2.98	2.754	1.966	2.848	2.922	2.729	2.695	2.941	3.236	3.604	2.613	2.254	3.002	2.16	3.316	2.828	2.746	2.791	2.47	2.31	2.953	2.621	2.73	2.68	2.66	3.223	3.574	2.713	3.033	3.078	2.43	2.533	2.467	2.06	3.496	1.97	2.098	2.316	2.912
female	0.75	56.0	2.49	2.578	2.516	2.783	2.713	2.78	2.76	2.615	2.98	2.752	1.966	2.844	2.92	2.725	2.691	2.938	3.236	3.602	2.611	2.252	3.0	2.16	3.316	2.826	2.744	2.787	2.469	2.309	2.95	2.62	2.729	2.676	2.66	3.219	3.57	2.709	3.031	3.076	2.428	2.531	2.463	2.06	3.494	1.969	2.098	2.314	2.91
female	0.75	56.5	2.49	2.578	2.514	2.781	2.71	2.777	2.758	2.613	2.979	2.752	1.966	2.842	2.916	2.723	2.688	2.934	3.234	3.598	2.61	2.252	2.998	2.16	3.316	2.826	2.74	2.785	2.467	2.307	2.945	2.617	2.729	2.674	2.66	3.217	3.568	2.707	3.03	3.072	2.426	2.53	2.46	2.06	3.494	1.968	2.096	2.312	2.908
female	0.75	57.0	2.488	2.576	2.51	2.777	2.709	2.777	2.754	2.611	2.977	2.75	1.966	2.838	2.914	2.719	2.684	2.932	3.232	3.596	2.607	2.25	2.996	2.16	3.314	2.824	2.738	2.783	2.465	2.305	2.941	2.615	2.727	2.672	2.66	3.213	3.564	2.705	3.03	3.07	2.424	2.525	2.459	2.06	3.492	1.966	2.096	2.31	2.906
female	0.75	57.5	2.486	2.576	2.506	2.775	2.705	2.775	2.752	2.61	2.975	2.748	1.966	2.836	2.912	2.717	2.682	2.928	3.232	3.594	2.607	2.248	2.994	2.16	3.314	2.822	2.734	2.78	2.463	2.3	2.936	2.613	2.725	2.67	2.66	3.21	3.56	2.701	3.027	3.068	2.422	2.523	2.457	2.06	3.49	1.965	2.094	2.309	2.904
female	0.75	58.0	2.484	2.576	2.502	2.773	2.703	2.773	2.748	2.607	2.973	2.748	1.966	2.832	2.908	2.713	2.678	2.924	3.23	3.592	2.605	2.248	2.992	2.16	3.314	2.82	2.732	2.777	2.46	2.299	2.932	2.61	2.723	2.668	2.66	3.207	3.557	2.7	3.027	3.064	2.42	2.521	2.455	2.06	3.49	1.964	2.094	2.307	2.902
female	0.75	58.5	2.482	2.574	2.5	2.771	2.701	2.773	2.746	2.605	2.97	2.746	1.965	2.83	2.906	2.709	2.674	2.918	3.229	3.59	2.604	2.246	2.99	2.16	3.312	2.82	2.729	2.773	2.459	2.297	2.928	2.607	2.72	2.666	2.66	3.205	3.555	2.695	3.025	3.062	2.418	2.518	2.453	2.059	3.488	1.963	2.092	2.305	2.9
female	0.75	59.0	2.482	2.574	2.496	2.77	2.697	2.771	2.742	2.604	2.969	2.744	1.965	2.826	2.902	2.707	2.67	2.914	3.229	3.588	2.602	2.244	2.988	2.16	3.312	2.818	2.727	2.771	2.457	2.293	2.924	2.604	2.719	2.662	2.66	3.201	3.55	2.693	3.023	3.059	2.416	2.516	2.45	2.059	3.486	1.961	2.092	2.3	2.898
female	0.75	59.5	2.48	2.572	2.492	2.768	2.695	2.771	2.74	2.602	2.965	2.744	1.965	2.824	2.9	2.703	2.666	2.91	3.227	3.586	2.6	2.242	2.986	2.16	3.31	2.816	2.723	2.768	2.453	2.291	2.918	2.602	2.717	2.66	2.66	3.197	3.547	2.69	3.021	3.057	2.414	2.514	2.447	2.059	3.486	1.96	2.09	2.299	2.896
female	0.75	60.0	2.479	2.572	2.488	2.764	2.693	2.77	2.736	2.6	2.963	2.742	1.965	2.82	2.896	2.7	2.662	2.906	3.225	3.584	2.598	2.242	2.982	2.16	3.31	2.814	2.719	2.766	2.451	2.29	2.914	2.598	2.715	2.658	2.662	3.195	3.543	2.686	3.021	3.053	2.412	2.51	2.445	2.059	3.484	1.959	2.09	2.297	2.893
female	0.75	60.5	2.477	2.57	2.484	2.762	2.69	2.768	2.732	2.598	2.96	2.74	1.965	2.818	2.895	2.695	2.658	2.902	3.225	3.582	2.596	2.24	2.98	2.16	3.309	2.812	2.717	2.762	2.45	2.285	2.908	2.596	2.713	2.656	2.662	3.191	3.54	2.684	3.02	3.05	2.41	2.508	2.443	2.057	3.482	1.957	2.088	2.295	2.89
female	0.75	61.0	2.475	2.57	2.48	2.76	2.688	2.768	2.73	2.594	2.959	2.738	1.965	2.814	2.89	2.693	2.654	2.896	3.223	3.58	2.594	2.238	2.979	2.16	3.309	2.81	2.713	2.758	2.445	2.283	2.904	2.592	2.71	2.654	2.662	3.188	3.535	2.68	3.018	3.047	2.408	2.504	2.44	2.057	3.48	1.956	2.088	2.293	2.889
female	0.75	61.5	2.473	2.568	2.475	2.758	2.684	2.766	2.727	2.592	2.957	2.738	1.964	2.81	2.889	2.69	2.65	2.893	3.223	3.578	2.592	2.236	2.975	2.16	3.307	2.809	2.709	2.756	2.443	2.28	2.898	2.588	2.709	2.65	2.662	3.184	3.53	2.676	3.016	3.045	2.406	2.502	2.438	2.057	3.479	1.955	2.086	2.29	2.887
female	0.75	62.0	2.469	2.566	2.47	2.754	2.682	2.766	2.723	2.59	2.953	2.736	1.964	2.809	2.885	2.686	2.646	2.889	3.22	3.576	2.59	2.234	2.973	2.16	3.307	2.807	2.705	2.752	2.44	2.277	2.895	2.586	2.707	2.648	2.662	3.18	3.525	2.674	3.014	3.041	2.404	2.498	2.436	2.055	3.477	1.953	2.084	2.287	2.885
female	0.75	62.5	2.467	2.566	2.467	2.752	2.678	2.764	2.719	2.588	2.951	2.734	1.964	2.805	2.88	2.682	2.643	2.883	3.22	3.574	2.588	2.232	2.969	2.16	3.305	2.805	2.701	2.75	2.438	2.273	2.889	2.582	2.705	2.646	2.662	3.178	3.521	2.67	3.014	3.04	2.402	2.496	2.434	2.055	3.475	1.952	2.084	2.285	2.88
female	0.75	63.0	2.465	2.564	2.463	2.75	2.676	2.762	2.717	2.586	2.95	2.732	1.964	2.8	2.879	2.678	2.637	2.879	3.219	3.572	2.584	2.23	2.967	2.16	3.303	2.803	2.697	2.746	2.434	2.271	2.883	2.578	2.701	2.643	2.664	3.174	3.518	2.666	3.012	3.035	2.4	2.492	2.43	2.055	3.473	1.95	2.082	2.281	2.879
female	0.75	63.5	2.463	2.562	2.457	2.746	2.672	2.762	2.713	2.582	2.945	2.73	1.964	2.799	2.875	2.674	2.633	2.873	3.217	3.568	2.582	2.229	2.963	2.16	3.3	2.8	2.693	2.742	2.43	2.268	2.879	2.574	2.7	2.64	2.664	3.17	3.512	2.662	3.01	3.031	2.398	2.49	2.428	2.053	3.47	1.949	2.08	2.28	2.877
female	0.75	64.0	2.46	2.56	2.453	2.744	2.668	2.76	2.709	2.58	2.943	2.729	1.964	2.795	2.871	2.67	2.629	2.87	3.217	3.566	2.58	2.229	2.96	2.16	3.299	2.799	2.69	2.738	2.428	2.264	2.873	2.57	2.697	2.639	2.664	3.166	3.508	2.658	3.008	3.03	2.396	2.486	2.426	2.053	3.469	1.948	2.08	2.275	2.873
female	0.75	64.5	2.459	2.559	2.45	2.742	2.666	2.76	2.705	2.578	2.941	2.727	1.963	2.791	2.87	2.666	2.625	2.863	3.215	3.564	2.578	2.227	2.957	2.16	3.297	2.797	2.688	2.736	2.424	2.262	2.867	2.566	2.695	2.635	2.664	3.162	3.502	2.654	3.006	3.025	2.395	2.484	2.422	2.053	3.467	1.946	2.078	2.273	2.871
female	0.75	65.0	2.457	2.559	2.443	2.738	2.662	2.758	2.701	2.574	2.938	2.725	1.963	2.79	2.865	2.664	2.621	2.86	3.215	3.562	2.576	2.225	2.953	2.16	3.295	2.795	2.684	2.732	2.42	2.258	2.861	2.562	2.693	2.633	2.664	3.156	3.498	2.65	3.004	3.021	2.393	2.48	2.42	2.05	3.465	1.944	2.076	2.27	2.87
female	0.75	65.5	2.453	2.557	2.44	2.736	2.658	2.758	2.697	2.572	2.936	2.723	1.963	2.785	2.861	2.66	2.615	2.854	3.213	3.56	2.572	2.223	2.951	2.16	3.293	2.793	2.678	2.729	2.418	2.256	2.855	2.559	2.691	2.629	2.664	3.152	3.492	2.646	3.002	3.018	2.39	2.479	2.416	2.05	3.463	1.943	2.074	2.268	2.865
female	0.75	66.0	2.451	2.555	2.436	2.732	2.656	2.756	2.693	2.57	2.932	2.72	1.963	2.781	2.857	2.656	2.611	2.85	3.21	3.559	2.57	2.22	2.947	2.16	3.291	2.791	2.674	2.725	2.414	2.252	2.852	2.555	2.69	2.625	2.664	3.148	3.488	2.645	3.0	3.014	2.387	2.475	2.414	2.049	3.46	1.941	2.074	2.266	2.863
female	0.75	66.5	2.45	2.553	2.43	2.73	2.652	2.756	2.69	2.568	2.93	2.719	1.963	2.777	2.855	2.652	2.607	2.844	3.21	3.557	2.568	2.217	2.943	2.158	3.29	2.79	2.67	2.72	2.41	2.248	2.846	2.55	2.688	2.623	2.664	3.145	3.482	2.639	2.998	3.012	2.385	2.473	2.41	2.049	3.457	1.94	2.072	2.262	2.861
female	0.75	67.0	2.447	2.55	2.426	2.727	2.648	2.754	2.688	2.564	2.926	2.717	1.962	2.775	2.852	2.648	2.602	2.84	3.209	3.555	2.564	2.215	2.941	2.158	3.287	2.787	2.666	2.717	2.406	2.244	2.84	2.547	2.686	2.62	2.664	3.14	3.477	2.635	2.996	3.008	2.383	2.469	2.408	2.047	3.455	1.938	2.07	2.26	2.857
female	0.75	67.5	2.443	2.549	2.42	2.725	2.646	2.754	2.684	2.562	2.922	2.715	1.962	2.771	2.848	2.645	2.598	2.834	3.209	3.553	2.562	2.213	2.938	2.158	3.283	2.785	2.662	2.715	2.402	2.242	2.834	2.543	2.684	2.615	2.664	3.135	3.473	2.63	2.994	3.004	2.38	2.465	2.406	2.047	3.453	1.937	2.068	2.256	2.855
female	0.75	68.0	2.441	2.547	2.416	2.72	2.643	2.752	2.68	2.559	2.92	2.713	1.962	2.768	2.844	2.64	2.594	2.83	3.207	3.55	2.56	2.21	2.934	2.158	3.281	2.781	2.658	2.71	2.4	2.238	2.828	2.54	2.682	2.613	2.664	3.13	3.467	2.627	2.992	3.0	2.379	2.463	2.402	2.045	3.45	1.936	2.066	2.254	2.854
female	0.75	68.5	2.44	2.545	2.41	2.719	2.639	2.752	2.676	2.557	2.916	2.71	1.962	2.764	2.84	2.637	2.588	2.824	3.207	3.549	2.557	2.209	2.93	2.158	3.277	2.78	2.654	2.707	2.396	2.234	2.822	2.535	2.68	2.61	2.662	3.127	3.46	2.623	2.99	2.996	2.377	2.459	2.398	2.045	3.447	1.934	2.064	2.25	2.85
female	0.75	69.0	2.438	2.541	2.406	2.715	2.637	2.75	2.672	2.555	2.912	2.709	1.961	2.762	2.838	2.633	2.584	2.818	3.205	3.547	2.555	2.207	2.926	2.156	3.275	2.777	2.65	2.703	2.393	2.232	2.816	2.53	2.678	2.605	2.662	3.121	3.455	2.62	2.988	2.992	2.375	2.457	2.396	2.043	3.445	1.932	2.062	2.248	2.848
female	0.75	69.5	2.434	2.54	2.4	2.71	2.633	2.75	2.668	2.55	2.908	2.707	1.961	2.758	2.834	2.629	2.58	2.814	3.203	3.547	2.55	2.205	2.922	2.156	3.271	2.775	2.646	2.7	2.389	2.229	2.81	2.525	2.676	2.602	2.662	3.117	3.45	2.615	2.986	2.988	2.373	2.453	2.393	2.041	3.441	1.931	2.06	2.244	2.844
female	0.75	70.0	2.432	2.537	2.396	2.709	2.629	2.748	2.664	2.549	2.906	2.703	1.961	2.754	2.83	2.625	2.574	2.809	3.203	3.545	2.549	2.203	2.918	2.156	3.27	2.773	2.64	2.695	2.385	2.225	2.803	2.521	2.674	2.598	2.66	3.113	3.443	2.611	2.982	2.984	2.371	2.45	2.39	2.041	3.44	1.929	2.059	2.242	2.842
female	0.75	70.5	2.43	2.535	2.393	2.705	2.627	2.748	2.66	2.547	2.902	2.701	1.96	2.75	2.826	2.621	2.57	2.805	3.201	3.543	2.545	2.201	2.914	2.156	3.266	2.77	2.637	2.691	2.38	2.22	2.797	2.518	2.672	2.594	2.66	3.107	3.438	2.605	2.98	2.98	2.367	2.447	2.387	2.04	3.436	1.927	2.057	2.238	2.84
female	0.75	71.0	2.428	2.533	2.387	2.701	2.623	2.746	2.656	2.543	2.898	2.7	1.96	2.748	2.822	2.615	2.566	2.799	3.201	3.541	2.543	2.197	2.912	2.154	3.262	2.768	2.633	2.688	2.377	2.219	2.791	2.512	2.672	2.59	2.658	3.104	3.432	2.602	2.979	2.977	2.365	2.443	2.383	2.037	3.434	1.925	2.053	2.236	2.836
female	0.75	71.5	2.424	2.53	2.383	2.7	2.621	2.746	2.652	2.541	2.895	2.697	1.96	2.744	2.82	2.611	2.562	2.795	3.2	3.54	2.54	2.195	2.908	2.154	3.258	2.766	2.629	2.684	2.373	2.215	2.785	2.508	2.67	2.584	2.658	3.098	3.426	2.598	2.977	2.973	2.363	2.441	2.38	2.037	3.43	1.924	2.05	2.232	2.834
female	0.75	72.0	2.422	2.527	2.377	2.695	2.617	2.744	2.648	2.54	2.89	2.693	1.959	2.74	2.816	2.607	2.557	2.79	3.2	3.537	2.537	2.193	2.904	2.154	3.254	2.764	2.625	2.68	2.37	2.21	2.78	2.504	2.668	2.58	2.656	3.092	3.42	2.594	2.975	2.969	2.361	2.438	2.377	2.035	3.428	1.922	2.049	2.23	2.83
female	0.75	72.5	2.42	2.525	2.373	2.691	2.615	2.744	2.645	2.535	2.887	2.691	1.959	2.736	2.812	2.604	2.553	2.783	3.197	3.535	2.533	2.191	2.9	2.152	3.25	2.76	2.62	2.676	2.365	2.207	2.773	2.498	2.668	2.576	2.654	3.088	3.414	2.588	2.973	2.965	2.36	2.434	2.373	2.033	3.424	1.92	2.047	2.227	2.828
female	0.75	73.0	2.418	2.521	2.37	2.688	2.611	2.742	2.643	2.533	2.883	2.688	1.958	2.732	2.809	2.6	2.549	2.78	3.195	3.533	2.531	2.19	2.896	2.152	3.246	2.758	2.615	2.672	2.361	2.205	2.766	2.494	2.666	2.57	2.652	3.082	3.408	2.584	2.969	2.96	2.357	2.432	2.37	2.031	3.42	1.918	2.043	2.225	2.826
female	0.75	73.5	2.414	2.52	2.363	2.686	2.61	2.742	2.639	2.53	2.879	2.686	1.958	2.729	2.805	2.596	2.543	2.773	3.195	3.531	2.527	2.186	2.893	2.15	3.242	2.756	2.611	2.668	2.357	2.201	2.76	2.49	2.666	2.566	2.65	3.078	3.4	2.578	2.967	2.957	2.355	2.428	2.365	2.03	3.418	1.916	2.041	2.22	2.822
female	0.75	74.0	2.412	2.516	2.36	2.682	2.605	2.742	2.635	2.527	2.875	2.684	1.958	2.727	2.8	2.592	2.54	2.77	3.193	3.53	2.525	2.184	2.889	2.15	3.238	2.754	2.607	2.664	2.354	2.197	2.754	2.484	2.664	2.56	2.648	3.072	3.395	2.574	2.965	2.951	2.354	2.426	2.361	2.027	3.414	1.914	2.037	2.219	2.82
female	0.75	74.5	2.41	2.514	2.355	2.678	2.604	2.74	2.63	2.525	2.871	2.68	1.957	2.723	2.797	2.588	2.535	2.766	3.191	3.527	2.521	2.182	2.885	2.15	3.234	2.75	2.604	2.66	2.35	2.193	2.746	2.48	2.664	2.555	2.646	3.066	3.389	2.57	2.963	2.947	2.352	2.422	2.36	2.027	3.41	1.912	2.035	2.217	2.816
female	0.75	75.0	2.408	2.51	2.352	2.674	2.6	2.74	2.627	2.521	2.865	2.678	1.957	2.719	2.795	2.584	2.531	2.76	3.191	3.527	2.518	2.178	2.88	2.148	3.229	2.748	2.598	2.656	2.346	2.191	2.74	2.477	2.662	2.549	2.645	3.06	3.38	2.564	2.96	2.943	2.35	2.418	2.355	2.025	3.408	1.91	2.031	2.213	2.814
female	0.75	75.5	2.406	2.508	2.348	2.67	2.598	2.74	2.623	2.52	2.861	2.674	1.956	2.715	2.791	2.582	2.527	2.756	3.19	3.525	2.516	2.176	2.877	2.148	3.225	2.746	2.594	2.652	2.342	2.188	2.734	2.47	2.662	2.543	2.64	3.055	3.375	2.56	2.957	2.94	2.348	2.416	2.352	2.023	3.404	1.908	2.03	2.21	2.81
female	0.75	76.0	2.404	2.504	2.344	2.666	2.596	2.738	2.62	2.518	2.857	2.672	1.955	2.71	2.787	2.578	2.521	2.752	3.19	3.523	2.512	2.174	2.871	2.146	3.219	2.742	2.59	2.648	2.336	2.184	2.727	2.467	2.662	2.537	2.639	3.05	3.367	2.555	2.955	2.936	2.346	2.412	2.348	2.021	3.4	1.906	2.025	2.209	2.809
female	0.75	76.5	2.402	2.5	2.338	2.662	2.592	2.738	2.617	2.514	2.854	2.668	1.955	2.709	2.783	2.574	2.518	2.746	3.188	3.521	2.508	2.172	2.867	2.145	3.215	2.74	2.586	2.643	2.332	2.182	2.72	2.463	2.662	2.531	2.635	3.045	3.361	2.55	2.953	2.93	2.344	2.41	2.344	2.02	3.396	1.904	2.023	2.205	2.805
female	0.75	77.0	2.398	2.498	2.334	2.658	2.59	2.738	2.613	2.512	2.848	2.664	1.954	2.705	2.78	2.57	2.514	2.742	3.186	3.52	2.506	2.168	2.863	2.145	3.209	2.738	2.582	2.639	2.328	2.178	2.715	2.457	2.662	2.525	2.63	3.04	3.354	2.545	2.951	2.926	2.342	2.406	2.338	2.018	3.393	1.902	2.02	2.203	2.803
female	0.75	77.5	2.396	2.494	2.332	2.654	2.588	2.736	2.61	2.51	2.844	2.662	1.954	2.701	2.777	2.566	2.51	2.738	3.186	3.52	2.502	2.166	2.86	2.143	3.203	2.734	2.578	2.635	2.324	2.174	2.707	2.453	2.662	2.52	2.629	3.033	3.346	2.541	2.947	2.922	2.342	2.402	2.334	2.014	3.389	1.9	2.016	2.201	2.8
female	0.75	78.0	2.395	2.49	2.328	2.65	2.586	2.736	2.607	2.506	2.84	2.658	1.953	2.697	2.773	2.562	2.506	2.734	3.184	3.518	2.498	2.162	2.855	2.143	3.197	2.732	2.572	2.63	2.32	2.172	2.701	2.45	2.662	2.512	2.625	3.027	3.34	2.535	2.945	2.916	2.34	2.4	2.33	2.012	3.385	1.898	2.012	2.2	2.797
female	0.75	78.5	2.393	2.488	2.324	2.646	2.584	2.736	2.604	2.504	2.834	2.654	1.952	2.693	2.77	2.559	2.502	2.729	3.182	3.516	2.496	2.16	2.852	2.14	3.191	2.73	2.568	2.627	2.316	2.168	2.693	2.443	2.662	2.506	2.62	3.021	3.332	2.531	2.943	2.912	2.338	2.396	2.326	2.01	3.38	1.8955	2.008	2.195	2.795
female	0.75	79.0	2.393	2.484	2.32	2.643	2.582	2.734	2.6	2.502	2.83	2.652	1.952	2.691	2.766	2.555	2.498	2.725	3.18	3.514	2.492	2.158	2.848	2.139	3.186	2.727	2.564	2.623	2.312	2.166	2.688	2.44	2.664	2.498	2.615	3.016	3.324	2.525	2.941	2.908	2.336	2.395	2.322	2.008	3.377	1.894	2.004	2.193	2.791
female	0.75	79.5	2.39	2.48	2.316	2.639	2.58	2.734	2.598	2.498	2.824	2.648	1.951	2.688	2.762	2.55	2.494	2.72	3.18	3.512	2.488	2.154	2.844	2.139	3.18	2.725	2.56	2.62	2.309	2.162	2.682	2.436	2.664	2.49	2.611	3.01	3.316	2.52	2.938	2.902	2.334	2.39	2.316	2.006	3.373	1.892	2.0	2.191	2.79
female	0.75	80.0	2.389	2.477	2.314	2.633	2.578	2.734	2.594	2.496	2.82	2.645	1.95	2.684	2.76	2.549	2.49	2.717	3.178	3.512	2.486	2.152	2.84	2.137	3.174	2.723	2.557	2.615	2.305	2.16	2.674	2.432	2.666	2.482	2.605	3.004	3.31	2.516	2.936	2.898	2.334	2.389	2.312	2.002	3.37	1.89	1.997	2.19	2.785
female	0.75	80.5	2.387	2.473	2.31	2.629	2.578	2.734	2.59	2.494	2.814	2.64	1.949	2.68	2.756	2.545	2.488	2.715	3.176	3.51	2.482	2.15	2.838	2.135	3.168	2.719	2.553	2.611	2.303	2.156	2.668	2.426	2.666	2.475	2.602	2.998	3.303	2.51	2.934	2.895	2.332	2.385	2.309	2.0	3.365	1.888	1.993	2.188	2.783
female	0.75	81.0	2.385	2.469	2.309	2.625	2.576	2.734	2.588	2.492	2.809	2.637	1.948	2.676	2.752	2.541	2.484	2.71	3.174	3.508	2.479	2.146	2.834	2.133	3.16	2.717	2.549	2.607	2.299	2.154	2.66	2.422	2.668	2.467	2.596	2.99	3.295	2.504	2.93	2.889	2.33	2.383	2.303	1.998	3.361	1.885	1.988	2.186	2.781
female	0.75	81.5	2.383	2.465	2.305	2.621	2.574	2.732	2.586	2.488	2.805	2.633	1.948	2.674	2.75	2.537	2.48	2.707	3.174	3.508	2.475	2.145	2.83	2.13	3.154	2.715	2.545	2.604	2.295	2.15	2.654	2.418	2.67	2.459	2.59	2.984	3.287	2.5	2.928	2.885	2.33	2.379	2.299	1.995	3.355	1.883	1.984	2.184	2.777
female	0.75	82.0	2.383	2.46	2.303	2.615	2.574	2.732	2.582	2.486	2.799	2.63	1.947	2.67	2.746	2.535	2.477	2.703	3.172	3.506	2.473	2.14	2.826	2.129	3.146	2.713	2.541	2.6	2.291	2.148	2.646	2.414	2.672	2.45	2.584	2.979	3.28	2.494	2.926	2.879	2.328	2.377	2.293	1.992	3.352	1.881	1.9795	2.182	2.775
female	0.75	82.5	2.38	2.457	2.3	2.611	2.572	2.732	2.58	2.484	2.793	2.627	1.946	2.666	2.742	2.531	2.475	2.701	3.17	3.504	2.469	2.139	2.822	2.129	3.14	2.709	2.537	2.596	2.287	2.146	2.64	2.41	2.674	2.441	2.576	2.973	3.271	2.488	2.924	2.875	2.326	2.373	2.29	1.989	3.348	1.878	1.976	2.182	2.771
female	0.75	83.0	2.379	2.453	2.299	2.607	2.572	2.732	2.576	2.482	2.79	2.623	1.945	2.662	2.74	2.53	2.47	2.697	3.168	3.504	2.465	2.137	2.818	2.127	3.133	2.707	2.533	2.592	2.283	2.143	2.633	2.406	2.676	2.432	2.57	2.965	3.264	2.484	2.92	2.87	2.326	2.371	2.283	1.986	3.344	1.876	1.971	2.18	2.77
female	0.75	83.5	2.379	2.45	2.297	2.602	2.572	2.732	2.574	2.48	2.783	2.62	1.944	2.66	2.736	2.525	2.469	2.695	3.168	3.502	2.463	2.133	2.814	2.125	3.125	2.705	2.531	2.588	2.28	2.14	2.627	2.402	2.678	2.424	2.562	2.959	3.256	2.479	2.918	2.865	2.324	2.37	2.28	1.984	3.338	1.874	1.966	2.178	2.768
female	0.75	84.0	2.377	2.445	2.295	2.598	2.57	2.732	2.572	2.479	2.777	2.615	1.943	2.656	2.732	2.523	2.465	2.691	3.166	3.502	2.459	2.13	2.81	2.123	3.12	2.701	2.527	2.584	2.277	2.139	2.621	2.398	2.68	2.414	2.557	2.953	3.248	2.473	2.916	2.86	2.324	2.365	2.273	1.981	3.334	1.871	1.961	2.176	2.764
female	0.75	84.5	2.377	2.441	2.293	2.594	2.57	2.732	2.57	2.477	2.771	2.611	1.942	2.652	2.73	2.52	2.463	2.69	3.164	3.5	2.455	2.127	2.809	2.121	3.111	2.7	2.523	2.58	2.273	2.137	2.613	2.395	2.684	2.406	2.549	2.947	3.24	2.469	2.914	2.855	2.324	2.363	2.268	1.979	3.33	1.869	1.956	2.176	2.762
female	0.75	85.0	2.375	2.438	2.291	2.588	2.57	2.732	2.568	2.475	2.766	2.607	1.941	2.65	2.727	2.518	2.46	2.688	3.164	3.5	2.453	2.125	2.805	2.12	3.104	2.697	2.52	2.576	2.27	2.135	2.607	2.39	2.686	2.396	2.543	2.941	3.232	2.463	2.91	2.852	2.322	2.361	2.264	1.976	3.326	1.866	1.952	2.174	2.76
female	0.75	85.5	2.375	2.434	2.29	2.584	2.57	2.732	2.566	2.473	2.762	2.604	1.94	2.646	2.725	2.514	2.457	2.684	3.162	3.498	2.45	2.123	2.803	2.117	3.096	2.695	2.518	2.572	2.268	2.133	2.602	2.387	2.69	2.389	2.535	2.936	3.225	2.459	2.908	2.846	2.322	2.36	2.258	1.973	3.32	1.864	1.947	2.174	2.758
female	0.75	86.0	2.373	2.432	2.29	2.58	2.57	2.732	2.564	2.47	2.756	2.6	1.939	2.645	2.723	2.512	2.455	2.682	3.162	3.498	2.445	2.12	2.799	2.115	3.09	2.693	2.514	2.57	2.264	2.13	2.596	2.383	2.693	2.379	2.527	2.93	3.219	2.453	2.906	2.842	2.32	2.355	2.254	1.97	3.316	1.862	1.942	2.172	2.756
female	0.75	86.5	2.373	2.428	2.287	2.576	2.57	2.732	2.562	2.469	2.75	2.596	1.938	2.64	2.719	2.51	2.453	2.68	3.16	3.498	2.443	2.117	2.797	2.113	3.082	2.691	2.512	2.566	2.262	2.129	2.59	2.38	2.697	2.371	2.52	2.924	3.21	2.45	2.904	2.838	2.32	2.354	2.248	1.967	3.312	1.86	1.9375	2.172	2.754
female	0.75	87.0	2.373	2.424	2.287	2.572	2.57	2.732	2.56	2.467	2.746	2.594	1.9375	2.639	2.717	2.506	2.451	2.678	3.16	3.498	2.44	2.115	2.793	2.111	3.074	2.69	2.508	2.564	2.258	2.127	2.584	2.377	2.701	2.363	2.514	2.918	3.205	2.443	2.902	2.834	2.32	2.352	2.244	1.964	3.309	1.857	1.933	2.17	2.752
female	0.75	87.5	2.371	2.42	2.285	2.568	2.57	2.732	2.559	2.465	2.74	2.59	1.936	2.637	2.715	2.504	2.45	2.676	3.16	3.498	2.438	2.111	2.791	2.11	3.068	2.688	2.506	2.56	2.256	2.125	2.58	2.373	2.705	2.357	2.506	2.912	3.197	2.44	2.9	2.83	2.32	2.35	2.238	1.961	3.305	1.855	1.929	2.17	2.75
female	0.75	88.0	2.371	2.416	2.285	2.564	2.57	2.732	2.559	2.463	2.736	2.586	1.935	2.633	2.713	2.502	2.447	2.676	3.16	3.498	2.434	2.11	2.79	2.107	3.06	2.686	2.504	2.559	2.254	2.125	2.574	2.371	2.709	2.35	2.498	2.908	3.191	2.436	2.898	2.826	2.318	2.35	2.234	1.959	3.3	1.854	1.924	2.17	2.748
female	0.75	88.5	2.371	2.412	2.285	2.56	2.57	2.732	2.557	2.46	2.73	2.582	1.934	2.63	2.71	2.5	2.445	2.674	3.16	3.498	2.432	2.107	2.787	2.105	3.055	2.684	2.5	2.555	2.25	2.123	2.57	2.37	2.715	2.344	2.492	2.902	3.186	2.432	2.898	2.822	2.318	2.348	2.23	1.956	3.299	1.852	1.92	2.168	2.746
female	0.75	89.0	2.371	2.41	2.285	2.557	2.57	2.732	2.557	2.46	2.727	2.58	1.933	2.629	2.709	2.498	2.445	2.672	3.16	3.498	2.43	2.105	2.785	2.104	3.049	2.684	2.498	2.553	2.248	2.121	2.564	2.365	2.719	2.336	2.484	2.898	3.182	2.428	2.896	2.818	2.318	2.346	2.225	1.954	3.295	1.85	1.916	2.168	2.746
female	0.75	89.5	2.371	2.406	2.285	2.555	2.57	2.734	2.557	2.459	2.72	2.576	1.932	2.627	2.707	2.496	2.443	2.672	3.16	3.498	2.428	2.102	2.783	2.102	3.043	2.682	2.496	2.55	2.246	2.121	2.56	2.363	2.725	2.332	2.479	2.895	3.176	2.424	2.895	2.816	2.318	2.344	2.22	1.951	3.293	1.848	1.912	2.168	2.744
female	0.75	90.0	2.37	2.404	2.287	2.55	2.572	2.734	2.555	2.457	2.717	2.574	1.931	2.625	2.705	2.494	2.441	2.67	3.162	3.5	2.424	2.1	2.783	2.102	3.037	2.682	2.494	2.549	2.244	2.121	2.557	2.361	2.729	2.326	2.473	2.889	3.172	2.42	2.895	2.812	2.318	2.344	2.217	1.949	3.29	1.846	1.908	2.168	2.744
female	0.95	5.0	3.041	2.936	2.994	3.318	3.45	3.393	3.428	3.207	3.629	3.396	2.441	3.375	3.572	3.389	3.178	3.523	3.836	4.176	3.01	2.688	3.408	2.61	3.602	3.363	3.246	3.25	2.934	2.693	3.275	3.219	3.25	3.379	3.299	3.611	3.896	3.293	3.387	3.475	3.086	3.129	3.06	2.256	3.701	2.453	2.398	2.928	3.564
female	0.95	5.5	3.027	2.93	2.992	3.316	3.434	3.38	3.424	3.201	3.621	3.389	2.428	3.377	3.57	3.383	3.18	3.523	3.828	4.17	3.004	2.68	3.406	2.596	3.604	3.357	3.244	3.252	2.932	2.691	3.287	3.209	3.244	3.37	3.291	3.62	3.908	3.287	3.389	3.48	3.078	3.125	3.05	2.256	3.707	2.443	2.396	2.918	3.56
female	0.95	6.0	3.014	2.926	2.992	3.314	3.418	3.371	3.418	3.195	3.615	3.379	2.412	3.379	3.57	3.377	3.182	3.523	3.822	4.17	3.0	2.672	3.402	2.582	3.605	3.352	3.24	3.252	2.928	2.69	3.299	3.2	3.24	3.36	3.283	3.627	3.92	3.281	3.39	3.484	3.07	3.121	3.041	2.254	3.71	2.432	2.393	2.908	3.557
female	0.95	6.5	3.002	2.922	2.99	3.31	3.404	3.36	3.414	3.188	3.607	3.37	2.398	3.38	3.568	3.371	3.184	3.523	3.816	4.17	2.994	2.664	3.398	2.568	3.607	3.346	3.236	3.252	2.924	2.686	3.31	3.191	3.234	3.352	3.275	3.633	3.932	3.275	3.393	3.488	3.064	3.12	3.031	2.252	3.717	2.422	2.389	2.898	3.55
female	0.95	7.0	2.988	2.916	2.986	3.307	3.389	3.35	3.408	3.182	3.6	3.361	2.387	3.38	3.566	3.365	3.184	3.521	3.81	4.168	2.988	2.656	3.395	2.557	3.61	3.34	3.232	3.252	2.92	2.684	3.32	3.182	3.227	3.342	3.268	3.639	3.941	3.27	3.395	3.492	3.057	3.115	3.023	2.25	3.72	2.41	2.387	2.889	3.547
female	0.95	7.5	2.977	2.912	2.984	3.305	3.375	3.338	3.402	3.176	3.592	3.352	2.373	3.38	3.562	3.357	3.184	3.521	3.805	4.168	2.984	2.648	3.389	2.545	3.611	3.332	3.229	3.252	2.916	2.68	3.328	3.172	3.22	3.334	3.262	3.645	3.95	3.264	3.395	3.496	3.049	3.111	3.014	2.248	3.725	2.4	2.383	2.879	3.541
female	0.95	8.0	2.965	2.908	2.98	3.3	3.36	3.328	3.396	3.168	3.584	3.342	2.361	3.38	3.56	3.352	3.184	3.518	3.799	4.164	2.979	2.643	3.385	2.533	3.611	3.326	3.225	3.252	2.91	2.678	3.336	3.162	3.215	3.326	3.254	3.648	3.959	3.258	3.395	3.498	3.041	3.107	3.006	2.248	3.727	2.39	2.38	2.87	3.535
female	0.95	8.5	2.953	2.902	2.979	3.297	3.346	3.318	3.39	3.162	3.576	3.334	2.35	3.38	3.557	3.344	3.182	3.516	3.793	4.16	2.973	2.635	3.38	2.521	3.613	3.318	3.22	3.25	2.906	2.674	3.344	3.152	3.209	3.32	3.248	3.652	3.965	3.252	3.395	3.5	3.033	3.102	2.996	2.246	3.73	2.38	2.377	2.86	3.531
female	0.95	9.0	2.941	2.898	2.975	3.293	3.332	3.309	3.385	3.154	3.568	3.324	2.338	3.379	3.553	3.338	3.18	3.512	3.787	4.16	2.969	2.629	3.375	2.512	3.613	3.312	3.215	3.248	2.9	2.672	3.352	3.143	3.203	3.312	3.24	3.656	3.973	3.246	3.395	3.5	3.025	3.098	2.988	2.244	3.732	2.373	2.375	2.85	3.525
female	0.95	9.5	2.932	2.893	2.97	3.29	3.318	3.297	3.377	3.148	3.56	3.316	2.328	3.377	3.549	3.33	3.178	3.508	3.781	4.156	2.963	2.621	3.371	2.5	3.613	3.305	3.21	3.246	2.895	2.668	3.357	3.133	3.195	3.307	3.234	3.658	3.979	3.24	3.395	3.502	3.018	3.094	2.98	2.244	3.736	2.363	2.371	2.84	3.52
female	0.95	10.0	2.92	2.889	2.967	3.285	3.305	3.29	3.371	3.14	3.553	3.307	2.316	3.375	3.545	3.322	3.176	3.504	3.775	4.152	2.957	2.615	3.365	2.492	3.613	3.299	3.205	3.244	2.889	2.664	3.361	3.123	3.19	3.3	3.227	3.66	3.984	3.234	3.393	3.502	3.01	3.088	2.973	2.242	3.738	2.355	2.37	2.83	3.512
female	0.95	10.5	2.91	2.883	2.963	3.28	3.291	3.28	3.363	3.133	3.545	3.299	2.309	3.373	3.54	3.314	3.174	3.5	3.771	4.15	2.953	2.61	3.361	2.482	3.613	3.291	3.2	3.24	2.883	2.66	3.365	3.113	3.184	3.295	3.22	3.662	3.988	3.227	3.393	3.502	3.002	3.084	2.965	2.242	3.74	2.346	2.367	2.82	3.506
female	0.95	11.0	2.898	2.879	2.957	3.275	3.28	3.27	3.357	3.125	3.537	3.291	2.299	3.371	3.533	3.307	3.17	3.494	3.766	4.15	2.947	2.602	3.355	2.473	3.613	3.285	3.193	3.238	2.877	2.656	3.37	3.102	3.176	3.29	3.215	3.664	3.992	3.22	3.39	3.502	2.994	3.078	2.957	2.24	3.742	2.338	2.363	2.809	3.5
female	0.95	11.5	2.889	2.873	2.953	3.271	3.266	3.26	3.35	3.117	3.527	3.281	2.29	3.367	3.527	3.299	3.166	3.488	3.76	4.145	2.941	2.596	3.35	2.465	3.611	3.277	3.188	3.234	2.871	2.654	3.373	3.092	3.17	3.285	3.209	3.664	3.996	3.215	3.389	3.5	2.986	3.074	2.95	2.24	3.744	2.33	2.361	2.799	3.492
female	0.95	12.0	2.879	2.87	2.947	3.268	3.254	3.252	3.342	3.11	3.52	3.273	2.281	3.365	3.521	3.291	3.162	3.484	3.754	4.14	2.938	2.59	3.346	2.457	3.611	3.27	3.182	3.23	2.865	2.65	3.375	3.082	3.162	3.28	3.203	3.664	4.0	3.209	3.387	3.498	2.979	3.068	2.941	2.238	3.744	2.322	2.357	2.79	3.486
female	0.95	12.5	2.87	2.863	2.943	3.262	3.242	3.242	3.334	3.102	3.512	3.266	2.273	3.361	3.516	3.283	3.158	3.477	3.748	4.137	2.932	2.584	3.34	2.45	3.61	3.262	3.176	3.227	2.857	2.646	3.379	3.072	3.156	3.275	3.197	3.664	4.004	3.203	3.383	3.496	2.97	3.064	2.934	2.238	3.746	2.314	2.355	2.78	3.479
female	0.95	13.0	2.86	2.86	2.938	3.258	3.23	3.234	3.326	3.094	3.502	3.256	2.266	3.357	3.51	3.275	3.152	3.47	3.744	4.133	2.926	2.58	3.334	2.441	3.607	3.256	3.17	3.223	2.852	2.643	3.379	3.062	3.148	3.271	3.191	3.662	4.004	3.197	3.38	3.494	2.963	3.059	2.928	2.236	3.746	2.309	2.354	2.771	3.47
female	0.95	13.5	2.852	2.854	2.932	3.252	3.219	3.227	3.318	3.086	3.494	3.248	2.258	3.354	3.502	3.268	3.148	3.465	3.738	4.13	2.922	2.574	3.328	2.436	3.607	3.248	3.164	3.217	2.844	2.639	3.38	3.053	3.143	3.268	3.186	3.66	4.004	3.19	3.379	3.492	2.955	3.053	2.92	2.236	3.748	2.3	2.35	2.762	3.465
female	0.95	14.0	2.842	2.85	2.928	3.248	3.207	3.217	3.31	3.078	3.486	3.24	2.252	3.348	3.496	3.26	3.143	3.457	3.732	4.125	2.916	2.568	3.324	2.428	3.605	3.24	3.156	3.213	2.838	2.635	3.38	3.043	3.135	3.264	3.182	3.66	4.008	3.184	3.375	3.488	2.947	3.047	2.914	2.234	3.748	2.295	2.348	2.752	3.457
female	0.95	14.5	2.834	2.844	2.922	3.242	3.195	3.209	3.303	3.07	3.477	3.232	2.246	3.344	3.488	3.252	3.137	3.45	3.729	4.12	2.912	2.562	3.318	2.422	3.604	3.232	3.15	3.207	2.83	2.63	3.38	3.033	3.129	3.26	3.176	3.658	4.008	3.178	3.373	3.486	2.94	3.041	2.906	2.234	3.748	2.29	2.346	2.742	3.45
female	0.95	15.0	2.826	2.84	2.916	3.238	3.186	3.201	3.295	3.062	3.469	3.225	2.24	3.338	3.48	3.244	3.13	3.441	3.723	4.117	2.906	2.559	3.312	2.416	3.602	3.227	3.145	3.203	2.824	2.625	3.38	3.023	3.121	3.258	3.17	3.654	4.008	3.172	3.37	3.482	2.932	3.035	2.9	2.234	3.748	2.281	2.342	2.732	3.441
female	0.95	15.5	2.816	2.834	2.91	3.232	3.176	3.193	3.287	3.055	3.459	3.217	2.234	3.334	3.473	3.236	3.125	3.434	3.717	4.113	2.9	2.553	3.307	2.41	3.6	3.219	3.137	3.197	2.816	2.621	3.38	3.014	3.115	3.254	3.166	3.652	4.008	3.166	3.365	3.479	2.926	3.031	2.895	2.232	3.748	2.275	2.34	2.723	3.434
female	0.95	16.0	2.809	2.83	2.904	3.227	3.164	3.188	3.28	3.047	3.451	3.209	2.229	3.328	3.467	3.229	3.12	3.426	3.713	4.11	2.896	2.549	3.3	2.406	3.598	3.21	3.13	3.191	2.809	2.617	3.379	3.004	3.107	3.25	3.16	3.648	4.008	3.16	3.361	3.475	2.918	3.025	2.889	2.232	3.748	2.27	2.338	2.715	3.428
female	0.95	16.5	2.803	2.824	2.898	3.223	3.154	3.18	3.271	3.04	3.443	3.201	2.223	3.322	3.459	3.219	3.113	3.418	3.707	4.105	2.893	2.543	3.297	2.4	3.594	3.203	3.123	3.188	2.803	2.613	3.377	2.996	3.102	3.248	3.156	3.646	4.008	3.154	3.357	3.47	2.91	3.02	2.883	2.232	3.748	2.264	2.334	2.705	3.42
female	0.95	17.0	2.795	2.82	2.893	3.217	3.145	3.172	3.262	3.031	3.436	3.193	2.219	3.316	3.451	3.21	3.107	3.41	3.703	4.1	2.887	2.54	3.291	2.396	3.592	3.197	3.117	3.182	2.795	2.61	3.375	2.986	3.096	3.246	3.15	3.643	4.004	3.148	3.354	3.467	2.902	3.014	2.875	2.23	3.748	2.26	2.332	2.695	3.412
female	0.95	17.5	2.787	2.816	2.887	3.21	3.135	3.164	3.254	3.023	3.426	3.188	2.215	3.31	3.443	3.203	3.1	3.402	3.697	4.094	2.883	2.535	3.285	2.393	3.59	3.19	3.11	3.176	2.787	2.605	3.373	2.977	3.088	3.242	3.146	3.639	4.004	3.143	3.35	3.463	2.896	3.008	2.87	2.23	3.746	2.254	2.33	2.688	3.404
female	0.95	18.0	2.781	2.812	2.88	3.207	3.127	3.158	3.246	3.016	3.418	3.18	2.209	3.305	3.436	3.195	3.094	3.395	3.693	4.09	2.879	2.531	3.28	2.389	3.588	3.182	3.104	3.17	2.781	2.602	3.371	2.969	3.082	3.24	3.14	3.635	4.004	3.137	3.346	3.457	2.889	3.002	2.865	2.23	3.746	2.248	2.328	2.678	3.396
female	0.95	18.5	2.773	2.807	2.875	3.201	3.117	3.15	3.238	3.008	3.41	3.172	2.205	3.299	3.426	3.188	3.086	3.387	3.69	4.086	2.873	2.527	3.275	2.385	3.584	3.176	3.096	3.164	2.773	2.598	3.37	2.959	3.076	3.238	3.137	3.63	4.0	3.13	3.342	3.453	2.883	2.996	2.86	2.23	3.746	2.244	2.326	2.67	3.389
female	0.95	19.0	2.768	2.803	2.871	3.197	3.11	3.145	3.23	3.0	3.402	3.166	2.201	3.293	3.418	3.18	3.08	3.377	3.684	4.082	2.87	2.523	3.27	2.38	3.582	3.168	3.09	3.158	2.766	2.594	3.367	2.951	3.07	3.236	3.133	3.627	3.998	3.125	3.338	3.447	2.875	2.99	2.854	2.229	3.744	2.238	2.324	2.662	3.38
female	0.95	19.5	2.762	2.799	2.865	3.191	3.102	3.139	3.223	2.992	3.395	3.158	2.2	3.287	3.41	3.172	3.072	3.37	3.68	4.08	2.865	2.52	3.266	2.377	3.58	3.16	3.082	3.152	2.76	2.59	3.363	2.941	3.062	3.234	3.127	3.623	3.996	3.121	3.334	3.443	2.87	2.984	2.848	2.229	3.744	2.234	2.32	2.654	3.375
female	0.95	20.0	2.756	2.795	2.86	3.186	3.092	3.133	3.215	2.984	3.387	3.152	2.195	3.281	3.402	3.164	3.066	3.361	3.674	4.074	2.861	2.516	3.26	2.373	3.578	3.154	3.076	3.146	2.752	2.586	3.361	2.934	3.057	3.232	3.123	3.62	3.994	3.115	3.33	3.438	2.863	2.979	2.842	2.229	3.742	2.23	2.318	2.645	3.367
female	0.95	20.5	2.75	2.791	2.854	3.182	3.084	3.125	3.207	2.977	3.379	3.146	2.191	3.275	3.395	3.158	3.06	3.354	3.67	4.07	2.857	2.512	3.256	2.371	3.574	3.148	3.07	3.14	2.746	2.584	3.357	2.926	3.05	3.23	3.12	3.615	3.992	3.11	3.326	3.434	2.855	2.975	2.838	2.229	3.742	2.227	2.316	2.637	3.36
female	0.95	21.0	2.744	2.787	2.848	3.176	3.078	3.12	3.2	2.969	3.371	3.139	2.19	3.27	3.387	3.15	3.053	3.346	3.666	4.066	2.854	2.508	3.25	2.367	3.572	3.14	3.064	3.135	2.74	2.58	3.354	2.918	3.047	3.229	3.113	3.61	3.988	3.104	3.322	3.428	2.85	2.969	2.832	2.229	3.742	2.22	2.314	2.63	3.352
female	0.95	21.5	2.738	2.783	2.844	3.172	3.07	3.113	3.193	2.963	3.363	3.133	2.186	3.264	3.379	3.143	3.047	3.338	3.662	4.06	2.85	2.504	3.246	2.365	3.57	3.135	3.057	3.129	2.732	2.576	3.352	2.91	3.041	3.227	3.11	3.605	3.986	3.1	3.318	3.424	2.844	2.963	2.828	2.227	3.74	2.217	2.312	2.623	3.346
female	0.95	22.0	2.734	2.78	2.838	3.166	3.062	3.107	3.186	2.955	3.355	3.127	2.184	3.258	3.373	3.137	3.04	3.33	3.658	4.055	2.846	2.502	3.242	2.363	3.568	3.129	3.05	3.123	2.727	2.572	3.348	2.904	3.035	3.225	3.105	3.602	3.984	3.094	3.314	3.418	2.838	2.959	2.822	2.227	3.74	2.213	2.31	2.615	3.338
female	0.95	22.5	2.729	2.777	2.834	3.162	3.057	3.104	3.178	2.95	3.35	3.121	2.182	3.252	3.365	3.129	3.033	3.322	3.652	4.05	2.842	2.498	3.238	2.36	3.564	3.123	3.045	3.117	2.72	2.57	3.346	2.896	3.03	3.223	3.102	3.598	3.98	3.09	3.31	3.414	2.832	2.953	2.818	2.227	3.738	2.21	2.309	2.607	3.332
female	0.95	23.0	2.725	2.773	2.828	3.156	3.05	3.098	3.172	2.941	3.342	3.117	2.178	3.246	3.357	3.123	3.027	3.314	3.648	4.047	2.838	2.496	3.234	2.357	3.562	3.117	3.04	3.111	2.715	2.566	3.342	2.89	3.025	3.22	3.098	3.594	3.979	3.084	3.307	3.408	2.828	2.947	2.814	2.227	3.738	2.207	2.307	2.602	3.324
female	0.95	23.5	2.72	2.77	2.824	3.152	3.045	3.092	3.166	2.936	3.336	3.111	2.176	3.24	3.352	3.115	3.021	3.307	3.645	4.043	2.836	2.492	3.23	2.355	3.56	3.111	3.035	3.105	2.709	2.562	3.338	2.883	3.021	3.219	3.092	3.588	3.977	3.08	3.303	3.404	2.822	2.943	2.809	2.227	3.736	2.203	2.305	2.596	3.318
female	0.95	24.0	2.717	2.768	2.82	3.148	3.04	3.088	3.158	2.93	3.33	3.105	2.174	3.234	3.344	3.11	3.016	3.3	3.64	4.04	2.832	2.49	3.227	2.354	3.559	3.105	3.03	3.102	2.705	2.56	3.336	2.877	3.016	3.217	3.088	3.584	3.975	3.076	3.3	3.4	2.816	2.938	2.805	2.227	3.736	2.2	2.303	2.59	3.312
female	0.95	24.5	2.713	2.766	2.816	3.145	3.033	3.082	3.152	2.924	3.322	3.102	2.172	3.229	3.338	3.104	3.01	3.293	3.637	4.035	2.828	2.488	3.223	2.352	3.557	3.1	3.023	3.096	2.7	2.557	3.332	2.871	3.012	3.215	3.084	3.58	3.973	3.072	3.297	3.396	2.812	2.934	2.8	2.227	3.736	2.195	2.3	2.584	3.307
female	0.95	25.0	2.709	2.762	2.812	3.139	3.027	3.078	3.146	2.918	3.316	3.096	2.17	3.225	3.33	3.098	3.004	3.287	3.633	4.03	2.826	2.484	3.22	2.35	3.557	3.096	3.02	3.092	2.695	2.555	3.33	2.865	3.008	3.213	3.08	3.578	3.969	3.068	3.293	3.39	2.807	2.93	2.797	2.227	3.734	2.193	2.299	2.578	3.3
female	0.95	25.5	2.705	2.76	2.809	3.135	3.023	3.072	3.14	2.912	3.31	3.092	2.168	3.219	3.324	3.092	3.0	3.281	3.629	4.027	2.824	2.482	3.217	2.348	3.555	3.09	3.014	3.088	2.691	2.553	3.326	2.861	3.004	3.21	3.076	3.574	3.967	3.064	3.291	3.387	2.803	2.926	2.791	2.227	3.734	2.19	2.299	2.572	3.295
female	0.95	26.0	2.701	2.758	2.807	3.13	3.018	3.068	3.137	2.906	3.307	3.086	2.166	3.215	3.318	3.086	2.994	3.275	3.625	4.023	2.82	2.48	3.215	2.346	3.553	3.086	3.01	3.082	2.686	2.55	3.324	2.855	3.0	3.209	3.072	3.57	3.965	3.06	3.287	3.383	2.799	2.92	2.787	2.227	3.734	2.188	2.297	2.566	3.29
female	0.95	26.5	2.7	2.756	2.803	3.127	3.014	3.062	3.13	2.9	3.3	3.082	2.164	3.209	3.312	3.082	2.99	3.27	3.621	4.02	2.818	2.479	3.213	2.344	3.553	3.082	3.006	3.078	2.682	2.549	3.322	2.852	2.998	3.207	3.068	3.566	3.963	3.057	3.285	3.379	2.793	2.916	2.783	2.227	3.734	2.184	2.295	2.562	3.285
female	0.95	27.0	2.695	2.754	2.8	3.123	3.01	3.059	3.125	2.896	3.295	3.078	2.162	3.205	3.309	3.076	2.984	3.264	3.62	4.016	2.816	2.477	3.21	2.342	3.55	3.076	3.002	3.074	2.68	2.547	3.318	2.846	2.994	3.203	3.062	3.564	3.963	3.053	3.283	3.375	2.79	2.912	2.78	2.227	3.732	2.182	2.293	2.557	3.28
female	0.95	27.5	2.693	2.752	2.797	3.12	3.006	3.055	3.121	2.89	3.291	3.074	2.16	3.2	3.303	3.07	2.98	3.26	3.615	4.01	2.814	2.475	3.209	2.34	3.549	3.072	2.998	3.07	2.676	2.543	3.316	2.842	2.992	3.201	3.059	3.56	3.96	3.049	3.28	3.373	2.785	2.908	2.775	2.227	3.732	2.178	2.291	2.553	3.273
female	0.95	28.0	2.691	2.75	2.795	3.115	3.002	3.05	3.117	2.887	3.285	3.07	2.158	3.195	3.297	3.066	2.977	3.254	3.611	4.008	2.812	2.473	3.207	2.338	3.549	3.068	2.994	3.066	2.672	2.543	3.314	2.838	2.988	3.2	3.055	3.557	3.959	3.047	3.277	3.37	2.781	2.906	2.771	2.225	3.732	2.176	2.291	2.549	3.27
female	0.95	28.5	2.69	2.748	2.793	3.113	2.998	3.047	3.111	2.88	3.281	3.066	2.156	3.191	3.293	3.062	2.973	3.25	3.607	4.004	2.81	2.47	3.205	2.336	3.549	3.064	2.99	3.062	2.67	2.541	3.312	2.834	2.986	3.197	3.05	3.555	3.957	3.043	3.275	3.365	2.78	2.902	2.768	2.225	3.732	2.174	2.29	2.545	3.266
female	0.95	29.0	2.686	2.746	2.791	3.11	2.996	3.043	3.107	2.877	3.277	3.064	2.154	3.188	3.287	3.057	2.969	3.246	3.604	4.0	2.809	2.469	3.203	2.336	3.547	3.062	2.988	3.059	2.666	2.54	3.309	2.83	2.984	3.193	3.047	3.553	3.955	3.04	3.273	3.361	2.775	2.898	2.764	2.225	3.732	2.17	2.287	2.541	3.26
female	0.95	29.5	2.684	2.746	2.79	3.105	2.992	3.04	3.104	2.873	3.271	3.06	2.152	3.184	3.283	3.053	2.965	3.24	3.602	3.998	2.807	2.467	3.201	2.334	3.547	3.059	2.984	3.055	2.664	2.537	3.307	2.828	2.98	3.191	3.043	3.549	3.953	3.037	3.271	3.36	2.771	2.895	2.762	2.225	3.732	2.168	2.287	2.537	3.256
female	0.95	30.0	2.682	2.744	2.787	3.102	2.99	3.035	3.1	2.87	3.268	3.057	2.15	3.178	3.28	3.049	2.96	3.236	3.598	3.994	2.805	2.465	3.201	2.332	3.547	3.055	2.98	3.053	2.66	2.535	3.305	2.824	2.979	3.19	3.04	3.547	3.953	3.033	3.27	3.355	2.77	2.893	2.758	2.225	3.732	2.166	2.285	2.533	3.252
female	0.95	30.5	2.682	2.742	2.785	3.1	2.986	3.031	3.098	2.865	3.264	3.055	2.148	3.174	3.275	3.045	2.957	3.232	3.596	3.99	2.803	2.463	3.2	2.332	3.545	3.053	2.979	3.049	2.658	2.535	3.303	2.822	2.977	3.186	3.035	3.545	3.951	3.031	3.268	3.354	2.766	2.889	2.754	2.225	3.732	2.164	2.283	2.531	3.248
female	0.95	31.0	2.68	2.742	2.785	3.096	2.984	3.03	3.094	2.861	3.262	3.05	2.146	3.172	3.271	3.041	2.955	3.23	3.592	3.988	2.8	2.463	3.2	2.33	3.545	3.049	2.977	3.045	2.656	2.533	3.3	2.82	2.977	3.184	3.031	3.541	3.95	3.03	3.266	3.35	2.764	2.885	2.75	2.225	3.732	2.162	2.283	2.527	3.244
female	0.95	31.5	2.678	2.74	2.783	3.092	2.982	3.025	3.09	2.857	3.258	3.049	2.146	3.168	3.268	3.037	2.951	3.227	3.588	3.984	2.8	2.46	3.197	2.328	3.545	3.047	2.973	3.043	2.654	2.531	3.299	2.816	2.975	3.182	3.027	3.54	3.95	3.025	3.264	3.348	2.76	2.883	2.748	2.227	3.73	2.158	2.281	2.525	3.24
female	0.95	32.0	2.676	2.74	2.781	3.09	2.98	3.021	3.086	2.855	3.254	3.047	2.145	3.164	3.264	3.035	2.947	3.223	3.586	3.98	2.799	2.459	3.197	2.328	3.545	3.043	2.97	3.04	2.652	2.531	3.297	2.814	2.973	3.178	3.023	3.537	3.947	3.023	3.264	3.344	2.758	2.879	2.744	2.227	3.73	2.156	2.281	2.521	3.236
female	0.95	32.5	2.676	2.74	2.781	3.086	2.979	3.02	3.084	2.852	3.25	3.043	2.143	3.16	3.26	3.031	2.945	3.22	3.582	3.979	2.797	2.459	3.197	2.326	3.545	3.041	2.969	3.037	2.652	2.53	3.295	2.812	2.97	3.176	3.02	3.535	3.947	3.021	3.262	3.342	2.756	2.877	2.74	2.227	3.73	2.154	2.28	2.52	3.234
female	0.95	33.0	2.674	2.738	2.78	3.084	2.977	3.016	3.08	2.848	3.248	3.041	2.14	3.156	3.256	3.027	2.943	3.217	3.58	3.975	2.797	2.457	3.195	2.326	3.545	3.04	2.967	3.035	2.65	2.53	3.293	2.81	2.97	3.172	3.016	3.533	3.945	3.02	3.26	3.34	2.752	2.875	2.738	2.227	3.73	2.152	2.277	2.518	3.23
female	0.95	33.5	2.674	2.738	2.78	3.082	2.977	3.014	3.078	2.846	3.244	3.04	2.14	3.154	3.254	3.025	2.94	3.215	3.576	3.973	2.795	2.457	3.195	2.324	3.545	3.037	2.965	3.031	2.648	2.527	3.291	2.809	2.969	3.17	3.012	3.531	3.945	3.018	3.26	3.338	2.75	2.871	2.734	2.227	3.732	2.15	2.277	2.516	3.227
female	0.95	34.0	2.672	2.738	2.777	3.078	2.975	3.01	3.076	2.842	3.242	3.037	2.139	3.15	3.25	3.021	2.938	3.21	3.574	3.969	2.795	2.455	3.195	2.324	3.545	3.035	2.963	3.03	2.648	2.527	3.29	2.809	2.969	3.166	3.008	3.53	3.943	3.016	3.258	3.334	2.748	2.87	2.732	2.227	3.732	2.15	2.275	2.514	3.225
female	0.95	34.5	2.672	2.738	2.777	3.076	2.973	3.008	3.072	2.84	3.238	3.035	2.139	3.146	3.246	3.02	2.936	3.209	3.57	3.967	2.793	2.455	3.195	2.322	3.545	3.033	2.96	3.027	2.646	2.525	3.29	2.807	2.967	3.164	3.004	3.527	3.943	3.012	3.256	3.332	2.746	2.867	2.729	2.227	3.732	2.148	2.275	2.512	3.22
female	0.95	35.0	2.672	2.738	2.777	3.074	2.973	3.004	3.07	2.838	3.236	3.033	2.137	3.145	3.244	3.016	2.934	3.207	3.568	3.963	2.793	2.453	3.195	2.322	3.545	3.031	2.959	3.025	2.646	2.525	3.287	2.805	2.967	3.162	3.002	3.525	3.941	3.01	3.256	3.33	2.744	2.865	2.727	2.227	3.732	2.146	2.273	2.51	3.219
female	0.95	35.5	2.672	2.738	2.777	3.07	2.97	3.002	3.068	2.834	3.234	3.031	2.135	3.14	3.242	3.014	2.93	3.205	3.566	3.96	2.793	2.453	3.195	2.32	3.545	3.03	2.957	3.023	2.645	2.525	3.285	2.805	2.967	3.158	2.998	3.523	3.941	3.008	3.254	3.328	2.742	2.861	2.723	2.227	3.732	2.145	2.273	2.508	3.217
female	0.95	36.0	2.67	2.738	2.775	3.068	2.97	3.0	3.066	2.832	3.232	3.03	2.135	3.139	3.238	3.012	2.928	3.201	3.562	3.957	2.791	2.451	3.195	2.32	3.547	3.027	2.957	3.021	2.645	2.523	3.283	2.803	2.965	3.156	2.994	3.521	3.94	3.008	3.254	3.326	2.74	2.86	2.72	2.227	3.732	2.143	2.271	2.506	3.213
female	0.95	36.5	2.67	2.738	2.775	3.066	2.969	2.996	3.064	2.83	3.23	3.027	2.133	3.135	3.236	3.008	2.926	3.2	3.56	3.955	2.791	2.451	3.195	2.318	3.547	3.025	2.955	3.02	2.645	2.523	3.281	2.803	2.965	3.152	2.99	3.52	3.94	3.006	3.252	3.324	2.738	2.857	2.717	2.227	3.732	2.14	2.271	2.504	3.21
female	0.95	37.0	2.67	2.738	2.775	3.064	2.969	2.994	3.062	2.828	3.229	3.027	2.133	3.133	3.234	3.006	2.924	3.197	3.559	3.951	2.791	2.45	3.195	2.318	3.547	3.023	2.953	3.018	2.645	2.523	3.28	2.803	2.965	3.15	2.986	3.518	3.938	3.004	3.252	3.322	2.738	2.855	2.715	2.227	3.732	2.14	2.271	2.504	3.209
female	0.95	37.5	2.67	2.738	2.775	3.06	2.969	2.992	3.06	2.826	3.227	3.025	2.13	3.129	3.23	3.004	2.922	3.195	3.557	3.95	2.79	2.45	3.195	2.318	3.547	3.023	2.953	3.016	2.645	2.523	3.277	2.8	2.965	3.146	2.984	3.516	3.938	3.002	3.252	3.32	2.736	2.854	2.71	2.227	3.732	2.139	2.27	2.502	3.207
female	0.95	38.0	2.67	2.738	2.775	3.059	2.969	2.99	3.059	2.824	3.225	3.023	2.13	3.127	3.229	3.002	2.922	3.195	3.553	3.947	2.79	2.45	3.197	2.316	3.549	3.021	2.951	3.014	2.643	2.521	3.277	2.8	2.965	3.143	2.98	3.516	3.936	3.0	3.25	3.318	2.734	2.852	2.709	2.227	3.732	2.137	2.27	2.502	3.203
female	0.95	38.5	2.67	2.738	2.775	3.057	2.967	2.988	3.057	2.822	3.223	3.023	2.129	3.125	3.227	3.0	2.92	3.193	3.55	3.943	2.79	2.45	3.197	2.316	3.549	3.021	2.95	3.012	2.643	2.521	3.275	2.8	2.965	3.14	2.977	3.514	3.936	2.998	3.25	3.316	2.732	2.85	2.707	2.227	3.732	2.137	2.268	2.5	3.201
female	0.95	39.0	2.67	2.738	2.775	3.055	2.967	2.986	3.057	2.82	3.22	3.021	2.129	3.121	3.225	2.998	2.918	3.191	3.549	3.941	2.79	2.447	3.197	2.316	3.549	3.02	2.95	3.01	2.643	2.521	3.273	2.8	2.965	3.137	2.975	3.512	3.934	2.996	3.25	3.314	2.732	2.848	2.703	2.227	3.732	2.135	2.268	2.5	3.2
female	0.95	39.5	2.67	2.738	2.775	3.053	2.967	2.984	3.055	2.818	3.219	3.02	2.127	3.12	3.223	2.996	2.916	3.19	3.547	3.94	2.787	2.447	3.197	2.316	3.55	3.018	2.947	3.008	2.643	2.521	3.271	2.8	2.965	3.135	2.97	3.51	3.934	2.996	3.248	3.312	2.73	2.846	2.701	2.227	3.732	2.133	2.268	2.498	3.197
female	0.95	40.0	2.67	2.738	2.775	3.05	2.967	2.982	3.053	2.816	3.217	3.02	2.127	3.117	3.22	2.994	2.914	3.188	3.545	3.936	2.787	2.447	3.2	2.314	3.55	3.018	2.947	3.006	2.643	2.52	3.27	2.8	2.965	3.13	2.969	3.51	3.932	2.994	3.248	3.31	2.73	2.844	2.7	2.227	3.732	2.133	2.266	2.498	3.195
female	0.95	40.5	2.67	2.74	2.775	3.049	2.967	2.98	3.05	2.814	3.215	3.018	2.127	3.115	3.219	2.992	2.912	3.188	3.541	3.934	2.787	2.445	3.2	2.314	3.55	3.016	2.945	3.006	2.643	2.52	3.268	2.8	2.965	3.129	2.965	3.508	3.932	2.992	3.248	3.31	2.729	2.842	2.697	2.227	3.734	2.13	2.266	2.498	3.193
female	0.95	41.0	2.67	2.74	2.775	3.047	2.967	2.979	3.05	2.812	3.215	3.018	2.125	3.111	3.217	2.99	2.912	3.186	3.54	3.932	2.787	2.445	3.2	2.314	3.553	3.016	2.945	3.004	2.643	2.52	3.266	2.8	2.965	3.125	2.963	3.506	3.93	2.99	3.248	3.309	2.727	2.84	2.693	2.227	3.734	2.129	2.264	2.496	3.191
female	0.95	41.5	2.67	2.74	2.775	3.045	2.967	2.977	3.049	2.812	3.213	3.018	2.125	3.11	3.215	2.988	2.91	3.184	3.537	3.93	2.787	2.445	3.201	2.314	3.553	3.016	2.945	3.002	2.645	2.52	3.266	2.8	2.965	3.123	2.959	3.504	3.93	2.99	3.248	3.307	2.727	2.838	2.691	2.227	3.734	2.129	2.264	2.496	3.191
female	0.95	42.0	2.672	2.74	2.775	3.043	2.967	2.975	3.047	2.81	3.21	3.016	2.123	3.107	3.213	2.986	2.908	3.184	3.535	3.928	2.787	2.445	3.201	2.314	3.553	3.014	2.943	3.0	2.645	2.52	3.264	2.8	2.965	3.12	2.957	3.504	3.928	2.988	3.246	3.305	2.725	2.838	2.69	2.229	3.734	2.127	2.264	2.496	3.19
female	0.95	42.5	2.672	2.742	2.775	3.041	2.967	2.973	3.047	2.809	3.21	3.016	2.123	3.105	3.213	2.984	2.906	3.182	3.533	3.924	2.785	2.445	3.201	2.312	3.555	3.014	2.943	2.998	2.645	2.518	3.262	2.8	2.965	3.117	2.953	3.502	3.928	2.986	3.246	3.303	2.725	2.836	2.688	2.229	3.734	2.127	2.262	2.496	3.188
female	0.95	43.0	2.672	2.742	2.775	3.04	2.967	2.97	3.045	2.809	3.209	3.014	2.123	3.104	3.21	2.982	2.906	3.18	3.531	3.922	2.785	2.443	3.203	2.312	3.555	3.014	2.941	2.998	2.645	2.518	3.26	2.8	2.965	3.113	2.951	3.5	3.926	2.986	3.246	3.3	2.725	2.834	2.686	2.229	3.734	2.125	2.262	2.494	3.186
female	0.95	43.5	2.672	2.742	2.775	3.037	2.967	2.97	3.043	2.807	3.207	3.014	2.121	3.1	3.209	2.982	2.904	3.18	3.53	3.92	2.785	2.443	3.203	2.312	3.557	3.012	2.941	2.996	2.645	2.518	3.258	2.8	2.965	3.111	2.95	3.498	3.926	2.984	3.246	3.3	2.723	2.832	2.682	2.229	3.734	2.125	2.262	2.494	3.184
female	0.95	44.0	2.672	2.742	2.775	3.035	2.967	2.969	3.043	2.805	3.207	3.014	2.121	3.098	3.207	2.98	2.902	3.178	3.527	3.918	2.785	2.443	3.203	2.312	3.557	3.012	2.941	2.994	2.645	2.518	3.256	2.8	2.965	3.107	2.947	3.498	3.924	2.982	3.246	3.299	2.723	2.83	2.68	2.229	3.734	2.123	2.26	2.494	3.184
female	0.95	44.5	2.672	2.744	2.775	3.033	2.967	2.967	3.041	2.805	3.205	3.012	2.121	3.096	3.205	2.979	2.902	3.176	3.525	3.916	2.785	2.443	3.203	2.312	3.557	3.012	2.94	2.994	2.645	2.518	3.254	2.8	2.965	3.105	2.943	3.496	3.924	2.98	3.246	3.297	2.72	2.828	2.678	2.229	3.734	2.123	2.26	2.494	3.182
female	0.95	45.0	2.674	2.744	2.775	3.031	2.967	2.965	3.041	2.803	3.205	3.012	2.121	3.094	3.205	2.977	2.9	3.176	3.523	3.912	2.785	2.441	3.205	2.312	3.559	3.01	2.94	2.992	2.645	2.516	3.252	2.8	2.965	3.102	2.941	3.494	3.922	2.98	3.244	3.295	2.72	2.828	2.676	2.229	3.734	2.121	2.26	2.494	3.18
female	0.95	45.5	2.674	2.744	2.773	3.03	2.967	2.965	3.04	2.8	3.203	3.012	2.12	3.092	3.203	2.975	2.898	3.174	3.521	3.91	2.785	2.441	3.205	2.312	3.559	3.01	2.938	2.99	2.646	2.516	3.25	2.8	2.965	3.1	2.94	3.494	3.92	2.979	3.244	3.293	2.719	2.826	2.674	2.229	3.734	2.121	2.258	2.494	3.178
female	0.95	46.0	2.674	2.744	2.773	3.027	2.967	2.963	3.037	2.8	3.203	3.012	2.12	3.09	3.201	2.973	2.896	3.172	3.52	3.908	2.783	2.441	3.205	2.312	3.559	3.01	2.938	2.988	2.646	2.516	3.248	2.8	2.967	3.096	2.938	3.492	3.92	2.977	3.244	3.293	2.719	2.824	2.672	2.229	3.734	2.12	2.258	2.492	3.178
female	0.95	46.5	2.674	2.746	2.773	3.025	2.967	2.96	3.037	2.799	3.201	3.01	2.12	3.088	3.2	2.97	2.895	3.17	3.52	3.906	2.783	2.441	3.205	2.312	3.56	3.01	2.936	2.988	2.646	2.514	3.246	2.8	2.967	3.094	2.936	3.49	3.918	2.975	3.244	3.291	2.719	2.822	2.67	2.229	3.734	2.12	2.258	2.492	3.176
female	0.95	47.0	2.674	2.746	2.773	3.023	2.967	2.96	3.035	2.799	3.201	3.01	2.12	3.086	3.2	2.97	2.895	3.17	3.518	3.904	2.783	2.441	3.207	2.312	3.56	3.008	2.936	2.986	2.646	2.514	3.244	2.8	2.967	3.09	2.934	3.488	3.916	2.975	3.244	3.29	2.717	2.82	2.668	2.229	3.734	2.117	2.256	2.492	3.174
female	0.95	47.5	2.674	2.746	2.773	3.021	2.967	2.959	3.035	2.797	3.2	3.01	2.12	3.082	3.197	2.969	2.893	3.168	3.516	3.902	2.783	2.44	3.207	2.312	3.562	3.008	2.934	2.984	2.646	2.514	3.242	2.8	2.967	3.088	2.932	3.486	3.914	2.973	3.244	3.287	2.717	2.818	2.666	2.229	3.734	2.117	2.256	2.492	3.172
female	0.95	48.0	2.674	2.746	2.771	3.021	2.967	2.957	3.033	2.795	3.2	3.01	2.117	3.08	3.195	2.967	2.89	3.166	3.514	3.9	2.783	2.44	3.207	2.312	3.562	3.008	2.934	2.982	2.646	2.512	3.238	2.8	2.967	3.084	2.93	3.486	3.914	2.97	3.242	3.285	2.715	2.818	2.664	2.229	3.734	2.117	2.256	2.492	3.172
female	0.95	48.5	2.674	2.748	2.771	3.02	2.967	2.957	3.031	2.795	3.197	3.008	2.117	3.078	3.193	2.965	2.889	3.164	3.512	3.898	2.781	2.44	3.207	2.312	3.562	3.006	2.932	2.982	2.646	2.512	3.236	2.8	2.967	3.082	2.928	3.484	3.912	2.969	3.242	3.285	2.715	2.816	2.66	2.229	3.734	2.115	2.254	2.49	3.17
female	0.95	49.0	2.674	2.748	2.77	3.018	2.967	2.955	3.03	2.793	3.197	3.008	2.117	3.076	3.191	2.963	2.887	3.162	3.51	3.896	2.781	2.44	3.207	2.312	3.562	3.006	2.932	2.98	2.646	2.51	3.234	2.8	2.965	3.08	2.928	3.482	3.91	2.969	3.242	3.283	2.713	2.814	2.658	2.229	3.732	2.115	2.254	2.49	3.168
female	0.95	49.5	2.674	2.748	2.77	3.016	2.967	2.953	3.03	2.793	3.195	3.008	2.117	3.074	3.191	2.96	2.885	3.16	3.51	3.893	2.781	2.438	3.207	2.312	3.564	3.006	2.93	2.979	2.646	2.51	3.232	2.8	2.965	3.076	2.926	3.48	3.908	2.967	3.242	3.281	2.713	2.812	2.656	2.229	3.732	2.113	2.254	2.49	3.168
female	0.95	50.0	2.674	2.748	2.768	3.014	2.965	2.953	3.027	2.791	3.195	3.008	2.117	3.072	3.19	2.959	2.883	3.158	3.508	3.89	2.781	2.438	3.207	2.312	3.564	3.006	2.928	2.977	2.645	2.508	3.229	2.799	2.965	3.074	2.924	3.479	3.906	2.965	3.24	3.28	2.71	2.81	2.654	2.229	3.732	2.113	2.252	2.488	3.166
female	0.95	50.5	2.674	2.748	2.768	3.012	2.965	2.951	3.025	2.79	3.193	3.006	2.115	3.07	3.188	2.957	2.88	3.156	3.506	3.889	2.78	2.438	3.207	2.312	3.564	3.004	2.928	2.975	2.645	2.508	3.227	2.799	2.965	3.07	2.924	3.477	3.904	2.963	3.24	3.277	2.71	2.809	2.652	2.229	3.732	2.111	2.252	2.488	3.164
female	0.95	51.0	2.674	2.748	2.766	3.01	2.965	2.951	3.023	2.79	3.191	3.006	2.115	3.066	3.186	2.955	2.879	3.154	3.504	3.887	2.78	2.436	3.207	2.312	3.564	3.004	2.926	2.973	2.645	2.506	3.223	2.799	2.965	3.068	2.922	3.475	3.902	2.96	3.24	3.275	2.709	2.807	2.65	2.229	3.732	2.111	2.252	2.488	3.162
female	0.95	51.5	2.674	2.748	2.764	3.008	2.963	2.95	3.021	2.787	3.191	3.006	2.115	3.064	3.184	2.953	2.877	3.152	3.504	3.885	2.777	2.436	3.205	2.312	3.566	3.002	2.924	2.97	2.645	2.506	3.22	2.797	2.963	3.066	2.922	3.473	3.9	2.959	3.24	3.273	2.709	2.805	2.648	2.229	3.73	2.11	2.25	2.486	3.16
female	0.95	52.0	2.672	2.748	2.762	3.006	2.963	2.947	3.021	2.785	3.19	3.004	2.115	3.062	3.182	2.951	2.875	3.15	3.502	3.883	2.777	2.436	3.205	2.312	3.566	3.002	2.922	2.969	2.643	2.504	3.217	2.797	2.963	3.062	2.92	3.47	3.898	2.957	3.238	3.271	2.707	2.803	2.646	2.229	3.73	2.11	2.25	2.486	3.16
female	0.95	52.5	2.672	2.748	2.762	3.004	2.96	2.947	3.02	2.783	3.188	3.004	2.115	3.06	3.18	2.95	2.873	3.148	3.5	3.88	2.777	2.434	3.205	2.312	3.566	3.002	2.92	2.967	2.643	2.502	3.215	2.795	2.963	3.06	2.92	3.469	3.896	2.955	3.238	3.27	2.707	2.8	2.645	2.229	3.73	2.107	2.25	2.484	3.158
female	0.95	53.0	2.672	2.748	2.76	3.002	2.96	2.945	3.018	2.783	3.188	3.004	2.115	3.059	3.178	2.947	2.87	3.145	3.498	3.879	2.775	2.434	3.203	2.312	3.566	3.0	2.918	2.965	2.64	2.502	3.21	2.795	2.96	3.059	2.92	3.467	3.893	2.953	3.236	3.268	2.705	2.799	2.643	2.229	3.729	2.107	2.248	2.484	3.156
female	0.95	53.5	2.67	2.748	2.756	3.0	2.959	2.945	3.014	2.781	3.186	3.002	2.115	3.055	3.176	2.943	2.867	3.143	3.498	3.877	2.775	2.432	3.203	2.312	3.566	3.0	2.916	2.963	2.64	2.5	3.207	2.793	2.96	3.057	2.918	3.465	3.89	2.951	3.236	3.266	2.703	2.797	2.64	2.229	3.729	2.105	2.248	2.482	3.154
female	0.95	54.0	2.67	2.748	2.754	2.998	2.957	2.943	3.012	2.78	3.184	3.002	2.115	3.053	3.174	2.941	2.865	3.139	3.496	3.875	2.773	2.432	3.201	2.312	3.566	2.998	2.914	2.96	2.639	2.498	3.205	2.791	2.959	3.055	2.918	3.46	3.889	2.95	3.236	3.264	2.703	2.795	2.639	2.227	3.729	2.105	2.248	2.48	3.152
female	0.95	54.5	2.668	2.748	2.752	2.996	2.955	2.941	3.01	2.777	3.184	3.0	2.115	3.05	3.172	2.94	2.861	3.137	3.494	3.873	2.771	2.43	3.201	2.312	3.566	2.998	2.912	2.959	2.639	2.496	3.201	2.79	2.957	3.05	2.918	3.459	3.885	2.947	3.234	3.262	2.701	2.793	2.637	2.227	3.727	2.104	2.246	2.48	3.15
female	0.95	55.0	2.668	2.748	2.75	2.994	2.955	2.941	3.008	2.775	3.182	3.0	2.113	3.047	3.17	2.936	2.86	3.133	3.494	3.871	2.771	2.43	3.2	2.312	3.566	2.996	2.91	2.957	2.637	2.494	3.197	2.787	2.957	3.049	2.918	3.457	3.883	2.943	3.234	3.258	2.7	2.791	2.635	2.227	3.727	2.104	2.246	2.479	3.148
female	0.95	55.5	2.666	2.748	2.746	2.992	2.953	2.94	3.006	2.773	3.18	2.998	2.113	3.045	3.166	2.934	2.855	3.13	3.492	3.87	2.77	2.428	3.197	2.312	3.566	2.994	2.908	2.955	2.635	2.492	3.193	2.785	2.955	3.047	2.918	3.455	3.879	2.941	3.232	3.256	2.697	2.79	2.633	2.227	3.725	2.102	2.246	2.477	3.146
female	0.95	56.0	2.666	2.746	2.744	2.99	2.951	2.94	3.002	2.771	3.178	2.998	2.113	3.043	3.164	2.932	2.854	3.127	3.49	3.867	2.768	2.428	3.195	2.312	3.566	2.994	2.906	2.951	2.633	2.49	3.19	2.783	2.953	3.045	2.918	3.451	3.877	2.94	3.232	3.254	2.697	2.787	2.629	2.227	3.725	2.102	2.244	2.475	3.145
female	0.95	56.5	2.664	2.746	2.74	2.988	2.95	2.938	3.0	2.771	3.176	2.996	2.113	3.04	3.162	2.928	2.85	3.123	3.49	3.865	2.768	2.426	3.195	2.312	3.564	2.992	2.902	2.95	2.63	2.488	3.186	2.781	2.953	3.043	2.918	3.45	3.873	2.938	3.23	3.252	2.695	2.783	2.627	2.227	3.723	2.1	2.244	2.473	3.143
female	0.95	57.0	2.662	2.746	2.738	2.986	2.945	2.936	2.998	2.77	3.174	2.996	2.113	3.037	3.16	2.926	2.846	3.12	3.488	3.861	2.766	2.424	3.193	2.312	3.564	2.99	2.9	2.947	2.629	2.486	3.182	2.78	2.951	3.04	2.918	3.445	3.871	2.934	3.229	3.248	2.693	2.781	2.625	2.227	3.72	2.1	2.242	2.47	3.14
female	0.95	57.5	2.66	2.746	2.734	2.984	2.943	2.936	2.994	2.768	3.172	2.994	2.113	3.033	3.156	2.922	2.844	3.115	3.488	3.86	2.764	2.424	3.191	2.312	3.564	2.99	2.898	2.943	2.627	2.484	3.178	2.777	2.95	3.037	2.918	3.443	3.867	2.932	3.229	3.246	2.691	2.78	2.623	2.227	3.72	2.098	2.242	2.469	3.139
female	0.95	58.0	2.66	2.744	2.73	2.982	2.941	2.934	2.992	2.766	3.17	2.994	2.113	3.031	3.154	2.92	2.84	3.111	3.486	3.857	2.762	2.422	3.19	2.312	3.564	2.988	2.895	2.941	2.625	2.48	3.174	2.775	2.947	3.035	2.918	3.44	3.863	2.928	3.227	3.244	2.69	2.777	2.621	2.225	3.719	2.096	2.24	2.467	3.137
female	0.95	58.5	2.658	2.744	2.729	2.98	2.94	2.934	2.988	2.764	3.168	2.992	2.113	3.027	3.152	2.916	2.836	3.107	3.484	3.855	2.762	2.42	3.188	2.312	3.562	2.986	2.893	2.94	2.623	2.479	3.17	2.771	2.945	3.033	2.918	3.438	3.86	2.926	3.225	3.24	2.688	2.773	2.62	2.225	3.719	2.096	2.24	2.465	3.135
female	0.95	59.0	2.656	2.742	2.725	2.979	2.938	2.932	2.986	2.76	3.166	2.99	2.113	3.025	3.148	2.912	2.832	3.104	3.484	3.854	2.76	2.42	3.186	2.312	3.562	2.984	2.889	2.936	2.621	2.477	3.164	2.77	2.943	3.031	2.918	3.434	3.857	2.922	3.225	3.238	2.688	2.771	2.617	2.225	3.717	2.094	2.238	2.463	3.133
female	0.95	59.5	2.654	2.742	2.72	2.975	2.934	2.932	2.982	2.758	3.164	2.99	2.113	3.023	3.146	2.91	2.828	3.1	3.482	3.852	2.758	2.418	3.182	2.312	3.56	2.984	2.885	2.934	2.62	2.475	3.16	2.766	2.941	3.03	2.918	3.432	3.854	2.92	3.223	3.236	2.686	2.77	2.615	2.225	3.715	2.094	2.238	2.46	3.13
female	0.95	60.0	2.652	2.74	2.717	2.973	2.932	2.93	2.98	2.756	3.162	2.988	2.113	3.02	3.143	2.906	2.824	3.096	3.482	3.85	2.756	2.416	3.18	2.312	3.56	2.982	2.883	2.93	2.615	2.47	3.156	2.764	2.94	3.025	2.92	3.428	3.85	2.916	3.22	3.232	2.684	2.766	2.611	2.223	3.713	2.092	2.236	2.459	3.129
female	0.95	60.5	2.65	2.74	2.713	2.97	2.93	2.928	2.977	2.754	3.16	2.986	2.113	3.016	3.14	2.902	2.82	3.092	3.48	3.848	2.754	2.414	3.178	2.312	3.559	2.98	2.879	2.928	2.613	2.469	3.152	2.76	2.938	3.023	2.92	3.424	3.846	2.914	3.22	3.23	2.682	2.764	2.61	2.223	3.71	2.09	2.236	2.457	3.127
female	0.95	61.0	2.648	2.738	2.709	2.969	2.926	2.928	2.975	2.752	3.158	2.986	2.111	3.014	3.137	2.9	2.816	3.088	3.479	3.846	2.752	2.414	3.176	2.312	3.559	2.979	2.875	2.924	2.611	2.465	3.146	2.758	2.936	3.021	2.92	3.422	3.842	2.91	3.219	3.227	2.68	2.762	2.607	2.223	3.71	2.09	2.234	2.453	3.125
female	0.95	61.5	2.646	2.738	2.705	2.967	2.924	2.926	2.97	2.75	3.156	2.984	2.111	3.01	3.135	2.896	2.812	3.084	3.479	3.844	2.75	2.412	3.172	2.312	3.557	2.977	2.873	2.922	2.607	2.463	3.143	2.754	2.934	3.02	2.92	3.418	3.838	2.908	3.217	3.225	2.678	2.758	2.605	2.223	3.709	2.088	2.234	2.451	3.123
female	0.95	62.0	2.645	2.736	2.701	2.963	2.92	2.926	2.967	2.748	3.154	2.982	2.111	3.008	3.13	2.893	2.809	3.078	3.477	3.842	2.748	2.41	3.17	2.312	3.557	2.975	2.87	2.918	2.605	2.46	3.137	2.752	2.932	3.016	2.92	3.414	3.832	2.904	3.215	3.22	2.676	2.756	2.604	2.22	3.707	2.086	2.232	2.45	3.12
female	0.95	62.5	2.643	2.734	2.697	2.96	2.918	2.924	2.965	2.746	3.15	2.98	2.111	3.004	3.129	2.89	2.805	3.074	3.477	3.84	2.746	2.408	3.168	2.312	3.555	2.973	2.865	2.914	2.604	2.457	3.133	2.748	2.93	3.014	2.92	3.41	3.828	2.9	3.213	3.217	2.674	2.754	2.6	2.22	3.705	2.086	2.232	2.447	3.117
female	0.95	63.0	2.64	2.734	2.693	2.959	2.914	2.924	2.96	2.742	3.148	2.979	2.111	3.002	3.125	2.887	2.8	3.07	3.475	3.838	2.744	2.406	3.164	2.312	3.553	2.97	2.861	2.912	2.6	2.455	3.127	2.744	2.928	3.012	2.92	3.406	3.824	2.898	3.21	3.215	2.672	2.75	2.598	2.22	3.703	2.084	2.23	2.443	3.115
female	0.95	63.5	2.639	2.732	2.688	2.957	2.912	2.922	2.957	2.74	3.146	2.979	2.111	2.998	3.123	2.883	2.797	3.064	3.475	3.836	2.74	2.404	3.162	2.31	3.55	2.969	2.86	2.908	2.596	2.451	3.123	2.74	2.926	3.008	2.922	3.404	3.82	2.895	3.21	3.21	2.67	2.748	2.596	2.219	3.701	2.082	2.229	2.441	3.113
female	0.95	64.0	2.637	2.73	2.684	2.953	2.908	2.92	2.953	2.738	3.143	2.977	2.111	2.994	3.12	2.879	2.793	3.06	3.473	3.834	2.738	2.404	3.158	2.31	3.549	2.967	2.855	2.904	2.594	2.45	3.117	2.738	2.924	3.006	2.922	3.4	3.814	2.89	3.209	3.209	2.668	2.744	2.594	2.219	3.7	2.082	2.229	2.44	3.11
female	0.95	64.5	2.635	2.729	2.68	2.951	2.906	2.92	2.951	2.736	3.14	2.975	2.111	2.992	3.115	2.875	2.79	3.057	3.47	3.832	2.736	2.402	3.156	2.31	3.547	2.965	2.852	2.902	2.59	2.445	3.111	2.734	2.922	3.002	2.922	3.396	3.81	2.887	3.207	3.205	2.666	2.742	2.59	2.219	3.697	2.08	2.227	2.436	3.107
female	0.95	65.0	2.633	2.729	2.676	2.95	2.902	2.918	2.947	2.734	3.139	2.973	2.111	2.988	3.113	2.871	2.785	3.05	3.47	3.83	2.734	2.4	3.152	2.31	3.545	2.963	2.848	2.898	2.588	2.443	3.107	2.73	2.92	3.0	2.922	3.393	3.805	2.883	3.205	3.201	2.664	2.738	2.588	2.217	3.695	2.078	2.225	2.434	3.105
female	0.95	65.5	2.629	2.727	2.67	2.945	2.9	2.918	2.943	2.73	3.135	2.97	2.111	2.986	3.11	2.87	2.781	3.047	3.469	3.828	2.732	2.398	3.148	2.31	3.543	2.96	2.844	2.895	2.584	2.44	3.102	2.727	2.918	2.996	2.922	3.389	3.8	2.879	3.203	3.197	2.66	2.736	2.586	2.217	3.693	2.076	2.223	2.43	3.104
female	0.95	66.0	2.627	2.725	2.666	2.943	2.896	2.916	2.94	2.729	3.133	2.969	2.111	2.982	3.105	2.865	2.775	3.041	3.469	3.826	2.73	2.396	3.146	2.31	3.541	2.959	2.84	2.893	2.58	2.436	3.096	2.723	2.916	2.994	2.922	3.383	3.795	2.877	3.201	3.195	2.658	2.732	2.582	2.215	3.691	2.076	2.223	2.428	3.1
female	0.95	66.5	2.625	2.723	2.662	2.94	2.893	2.916	2.938	2.727	3.129	2.967	2.111	2.979	3.104	2.861	2.771	3.037	3.467	3.824	2.727	2.395	3.143	2.31	3.54	2.957	2.836	2.889	2.578	2.434	3.09	2.719	2.914	2.99	2.922	3.379	3.791	2.873	3.2	3.191	2.656	2.73	2.58	2.215	3.688	2.074	2.22	2.426	3.098
female	0.95	67.0	2.623	2.72	2.658	2.938	2.89	2.914	2.934	2.723	3.127	2.965	2.11	2.977	3.1	2.857	2.768	3.031	3.467	3.822	2.725	2.393	3.139	2.31	3.537	2.955	2.832	2.885	2.574	2.43	3.086	2.715	2.912	2.986	2.922	3.375	3.785	2.87	3.197	3.188	2.654	2.729	2.576	2.213	3.686	2.072	2.219	2.422	3.096
female	0.95	67.5	2.621	2.719	2.652	2.936	2.887	2.914	2.93	2.72	3.123	2.963	2.11	2.973	3.096	2.854	2.764	3.027	3.465	3.82	2.723	2.39	3.137	2.309	3.535	2.953	2.828	2.88	2.57	2.428	3.08	2.71	2.91	2.982	2.922	3.371	3.781	2.865	3.195	3.184	2.652	2.725	2.574	2.213	3.684	2.07	2.217	2.42	3.094
female	0.95	68.0	2.62	2.717	2.648	2.932	2.885	2.912	2.926	2.719	3.12	2.96	2.11	2.969	3.094	2.85	2.76	3.021	3.465	3.818	2.719	2.389	3.133	2.309	3.531	2.951	2.824	2.877	2.566	2.424	3.074	2.707	2.908	2.98	2.92	3.367	3.775	2.861	3.193	3.18	2.65	2.723	2.572	2.21	3.682	2.07	2.215	2.416	3.09
female	0.95	68.5	2.615	2.715	2.645	2.93	2.88	2.912	2.922	2.717	3.117	2.959	2.11	2.967	3.09	2.846	2.754	3.018	3.463	3.816	2.717	2.387	3.129	2.309	3.53	2.95	2.82	2.875	2.562	2.42	3.068	2.703	2.906	2.977	2.92	3.363	3.77	2.857	3.191	3.176	2.648	2.719	2.568	2.21	3.678	2.068	2.213	2.414	3.088
female	0.95	69.0	2.613	2.713	2.639	2.926	2.877	2.91	2.918	2.713	3.113	2.957	2.11	2.963	3.086	2.842	2.75	3.012	3.463	3.814	2.715	2.385	3.125	2.309	3.525	2.945	2.816	2.871	2.56	2.418	3.062	2.7	2.904	2.973	2.92	3.357	3.764	2.854	3.19	3.174	2.646	2.715	2.566	2.209	3.676	2.066	2.21	2.412	3.086
female	0.95	69.5	2.611	2.71	2.635	2.922	2.875	2.91	2.916	2.71	3.11	2.953	2.11	2.959	3.082	2.838	2.746	3.008	3.46	3.814	2.71	2.383	3.121	2.309	3.523	2.943	2.812	2.867	2.557	2.414	3.057	2.693	2.902	2.969	2.92	3.354	3.76	2.85	3.188	3.17	2.645	2.713	2.562	2.209	3.674	2.064	2.209	2.408	3.082
female	0.95	70.0	2.61	2.709	2.63	2.92	2.871	2.908	2.912	2.709	3.107	2.951	2.11	2.955	3.08	2.834	2.742	3.002	3.459	3.812	2.709	2.379	3.12	2.307	3.52	2.941	2.809	2.863	2.553	2.41	3.05	2.69	2.9	2.965	2.918	3.35	3.754	2.844	3.186	3.166	2.643	2.709	2.559	2.207	3.67	2.062	2.207	2.406	3.08
female	0.95	70.5	2.607	2.705	2.625	2.916	2.87	2.908	2.908	2.705	3.104	2.95	2.107	2.953	3.076	2.83	2.736	2.998	3.459	3.81	2.705	2.377	3.115	2.307	3.518	2.94	2.805	2.86	2.549	2.408	3.045	2.686	2.9	2.96	2.918	3.344	3.748	2.84	3.184	3.162	2.64	2.707	2.557	2.205	3.668	2.062	2.205	2.402	3.076
female	0.95	71.0	2.604	2.703	2.621	2.914	2.865	2.908	2.904	2.703	3.1	2.947	2.107	2.95	3.072	2.826	2.732	2.994	3.457	3.809	2.703	2.375	3.111	2.307	3.514	2.938	2.799	2.855	2.545	2.404	3.04	2.682	2.898	2.955	2.916	3.34	3.742	2.836	3.182	3.158	2.639	2.703	2.553	2.205	3.664	2.06	2.203	2.4	3.074
female	0.95	71.5	2.602	2.701	2.617	2.91	2.863	2.906	2.9	2.701	3.096	2.945	2.107	2.945	3.068	2.824	2.729	2.988	3.457	3.807	2.701	2.373	3.107	2.305	3.51	2.936	2.795	2.852	2.541	2.4	3.033	2.678	2.896	2.951	2.916	3.334	3.736	2.832	3.178	3.154	2.637	2.701	2.55	2.203	3.662	2.059	2.201	2.398	3.072
female	0.95	72.0	2.6	2.7	2.613	2.906	2.86	2.906	2.896	2.697	3.092	2.941	2.107	2.943	3.066	2.82	2.725	2.984	3.455	3.805	2.697	2.371	3.104	2.305	3.506	2.932	2.791	2.848	2.537	2.398	3.027	2.672	2.896	2.947	2.914	3.33	3.73	2.828	3.176	3.15	2.635	2.697	2.547	2.201	3.658	2.057	2.2	2.395	3.068
female	0.95	72.5	2.598	2.695	2.607	2.904	2.857	2.904	2.895	2.695	3.09	2.94	2.107	2.94	3.062	2.816	2.72	2.979	3.455	3.803	2.695	2.37	3.1	2.305	3.502	2.93	2.787	2.844	2.533	2.395	3.021	2.668	2.895	2.941	2.912	3.324	3.725	2.824	3.174	3.146	2.633	2.695	2.543	2.2	3.656	2.055	2.195	2.393	3.066
female	0.95	73.0	2.596	2.693	2.604	2.9	2.854	2.904	2.89	2.693	3.086	2.938	2.107	2.936	3.059	2.812	2.717	2.975	3.453	3.8	2.691	2.367	3.096	2.303	3.498	2.928	2.783	2.84	2.53	2.39	3.016	2.664	2.895	2.938	2.91	3.32	3.717	2.818	3.172	3.143	2.63	2.691	2.541	2.2	3.652	2.053	2.193	2.389	3.064
female	0.95	73.5	2.594	2.691	2.6	2.896	2.852	2.904	2.887	2.691	3.082	2.934	2.105	2.932	3.055	2.809	2.71	2.969	3.451	3.799	2.69	2.363	3.092	2.303	3.494	2.926	2.78	2.836	2.527	2.389	3.01	2.66	2.893	2.932	2.908	3.314	3.71	2.814	3.17	3.139	2.629	2.69	2.537	2.197	3.65	2.05	2.191	2.387	3.06
female	0.95	74.0	2.59	2.688	2.596	2.895	2.85	2.902	2.883	2.688	3.078	2.932	2.105	2.93	3.053	2.805	2.707	2.965	3.451	3.799	2.686	2.361	3.088	2.303	3.49	2.924	2.775	2.832	2.523	2.385	3.004	2.656	2.893	2.928	2.906	3.31	3.705	2.81	3.168	3.133	2.627	2.686	2.533	2.195	3.646	2.049	2.188	2.385	3.059
female	0.95	74.5	2.588	2.686	2.592	2.89	2.846	2.902	2.879	2.686	3.074	2.93	2.105	2.926	3.049	2.8	2.703	2.96	3.45	3.797	2.684	2.36	3.084	2.3	3.486	2.92	2.771	2.83	2.52	2.38	2.996	2.65	2.89	2.922	2.904	3.305	3.7	2.807	3.166	3.129	2.625	2.684	2.53	2.193	3.643	2.047	2.186	2.38	3.057
female	0.95	75.0	2.586	2.682	2.588	2.887	2.844	2.9	2.877	2.684	3.068	2.926	2.105	2.922	3.045	2.797	2.7	2.957	3.45	3.795	2.68	2.357	3.082	2.3	3.482	2.918	2.768	2.826	2.516	2.379	2.99	2.646	2.89	2.916	2.902	3.299	3.691	2.8	3.162	3.125	2.623	2.68	2.525	2.191	3.639	2.047	2.184	2.379	3.053
female	0.95	75.5	2.584	2.68	2.584	2.883	2.842	2.9	2.873	2.68	3.064	2.924	2.104	2.92	3.041	2.793	2.695	2.951	3.447	3.793	2.676	2.355	3.078	2.299	3.477	2.916	2.764	2.822	2.512	2.375	2.984	2.643	2.89	2.91	2.9	3.295	3.686	2.797	3.16	3.121	2.621	2.678	2.523	2.19	3.637	2.045	2.18	2.377	3.05
female	0.95	76.0	2.582	2.676	2.58	2.879	2.838	2.9	2.87	2.678	3.06	2.92	2.104	2.916	3.04	2.791	2.691	2.947	3.445	3.791	2.674	2.352	3.074	2.299	3.473	2.914	2.758	2.818	2.508	2.373	2.979	2.639	2.89	2.904	2.896	3.29	3.68	2.793	3.158	3.117	2.62	2.674	2.52	2.19	3.633	2.043	2.178	2.375	3.047
female	0.95	76.5	2.58	2.674	2.576	2.875	2.836	2.898	2.867	2.676	3.057	2.918	2.104	2.912	3.035	2.787	2.688	2.943	3.445	3.791	2.67	2.35	3.07	2.297	3.469	2.91	2.754	2.814	2.504	2.37	2.973	2.633	2.889	2.898	2.895	3.283	3.672	2.787	3.156	3.113	2.62	2.672	2.516	2.188	3.629	2.041	2.174	2.371	3.045
female	0.95	77.0	2.578	2.67	2.572	2.873	2.834	2.898	2.863	2.674	3.053	2.914	2.104	2.908	3.031	2.783	2.684	2.94	3.443	3.79	2.668	2.348	3.066	2.297	3.463	2.908	2.75	2.81	2.5	2.367	2.965	2.629	2.889	2.89	2.89	3.277	3.666	2.783	3.154	3.107	2.617	2.668	2.512	2.186	3.625	2.04	2.17	2.37	3.043
female	0.95	77.5	2.576	2.668	2.568	2.87	2.832	2.898	2.86	2.67	3.049	2.912	2.102	2.906	3.027	2.78	2.68	2.936	3.441	3.787	2.664	2.346	3.062	2.295	3.457	2.906	2.746	2.807	2.496	2.363	2.959	2.625	2.889	2.885	2.887	3.273	3.658	2.777	3.15	3.104	2.615	2.666	2.508	2.184	3.621	2.037	2.168	2.367	3.04
female	0.95	78.0	2.574	2.664	2.564	2.865	2.83	2.898	2.857	2.668	3.043	2.908	2.102	2.902	3.025	2.775	2.676	2.932	3.441	3.785	2.662	2.342	3.059	2.293	3.453	2.902	2.742	2.803	2.492	2.361	2.953	2.621	2.89	2.877	2.883	3.268	3.652	2.773	3.148	3.1	2.613	2.662	2.504	2.18	3.62	2.035	2.164	2.365	3.037
female	0.95	78.5	2.572	2.66	2.562	2.861	2.828	2.896	2.854	2.666	3.04	2.904	2.102	2.898	3.021	2.773	2.672	2.928	3.44	3.785	2.658	2.34	3.055	2.293	3.447	2.9	2.738	2.799	2.488	2.357	2.947	2.617	2.89	2.871	2.879	3.262	3.645	2.77	3.146	3.096	2.611	2.66	2.498	2.178	3.615	2.033	2.16	2.363	3.035
female	0.95	79.0	2.57	2.658	2.559	2.857	2.826	2.896	2.852	2.664	3.035	2.902	2.1	2.895	3.018	2.77	2.668	2.924	3.438	3.783	2.654	2.338	3.05	2.291	3.441	2.898	2.734	2.795	2.484	2.355	2.941	2.613	2.89	2.863	2.875	3.256	3.637	2.764	3.145	3.09	2.611	2.656	2.494	2.176	3.611	2.031	2.156	2.361	3.031
female	0.95	79.5	2.568	2.654	2.555	2.854	2.824	2.896	2.848	2.66	3.03	2.898	2.1	2.893	3.016	2.766	2.664	2.92	3.438	3.781	2.652	2.334	3.047	2.29	3.436	2.896	2.73	2.791	2.48	2.352	2.934	2.607	2.89	2.855	2.871	3.25	3.63	2.76	3.14	3.086	2.61	2.654	2.49	2.174	3.607	2.03	2.154	2.36	3.03
female	0.95	80.0	2.568	2.65	2.553	2.848	2.824	2.896	2.846	2.658	3.025	2.895	2.1	2.889	3.012	2.762	2.662	2.916	3.436	3.78	2.648	2.332	3.043	2.29	3.43	2.893	2.727	2.787	2.479	2.35	2.928	2.604	2.893	2.848	2.867	3.244	3.623	2.754	3.139	3.082	2.607	2.652	2.486	2.172	3.604	2.025	2.15	2.357	3.027
female	0.95	80.5	2.566	2.646	2.549	2.844	2.822	2.895	2.842	2.656	3.02	2.893	2.098	2.885	3.008	2.76	2.658	2.912	3.434	3.78	2.645	2.33	3.04	2.287	3.424	2.89	2.723	2.783	2.475	2.346	2.922	2.6	2.895	2.84	2.861	3.238	3.615	2.75	3.137	3.076	2.607	2.648	2.482	2.17	3.6	2.023	2.146	2.355	3.023
female	0.95	81.0	2.564	2.645	2.547	2.84	2.82	2.895	2.84	2.654	3.016	2.889	2.098	2.883	3.006	2.756	2.654	2.908	3.434	3.777	2.643	2.326	3.037	2.285	3.416	2.889	2.72	2.78	2.47	2.344	2.914	2.596	2.895	2.832	2.855	3.232	3.607	2.744	3.135	3.072	2.605	2.646	2.477	2.166	3.594	2.021	2.143	2.354	3.021
female	0.95	81.5	2.562	2.64	2.545	2.836	2.82	2.895	2.836	2.652	3.01	2.885	2.096	2.879	3.002	2.752	2.652	2.906	3.432	3.775	2.639	2.324	3.033	2.283	3.41	2.887	2.717	2.775	2.467	2.342	2.908	2.592	2.896	2.824	2.852	3.227	3.6	2.74	3.133	3.068	2.604	2.643	2.473	2.164	3.59	2.02	2.139	2.352	3.018
female	0.95	82.0	2.562	2.637	2.541	2.832	2.818	2.895	2.834	2.648	3.006	2.88	2.096	2.875	2.998	2.75	2.648	2.902	3.43	3.775	2.635	2.322	3.03	2.283	3.404	2.883	2.713	2.771	2.463	2.34	2.902	2.588	2.898	2.814	2.846	3.22	3.594	2.734	3.129	3.062	2.604	2.64	2.469	2.162	3.586	2.018	2.133	2.35	3.016
female	0.95	82.5	2.56	2.633	2.54	2.828	2.818	2.895	2.832	2.646	3.0	2.879	2.096	2.873	2.996	2.746	2.646	2.898	3.428	3.773	2.633	2.318	3.025	2.281	3.396	2.88	2.709	2.768	2.46	2.336	2.896	2.584	2.9	2.807	2.838	3.215	3.586	2.73	3.127	3.059	2.602	2.639	2.463	2.16	3.582	2.016	2.129	2.348	3.014
female	0.95	83.0	2.559	2.629	2.537	2.822	2.816	2.895	2.828	2.645	2.994	2.875	2.094	2.87	2.992	2.744	2.643	2.896	3.428	3.773	2.629	2.316	3.021	2.28	3.39	2.879	2.705	2.764	2.457	2.334	2.889	2.58	2.902	2.797	2.832	3.209	3.578	2.725	3.125	3.053	2.602	2.635	2.459	2.156	3.578	2.014	2.125	2.348	3.012
female	0.95	83.5	2.559	2.625	2.535	2.818	2.816	2.895	2.826	2.643	2.99	2.871	2.094	2.865	2.99	2.74	2.64	2.895	3.426	3.771	2.625	2.314	3.02	2.277	3.383	2.877	2.701	2.76	2.453	2.332	2.883	2.576	2.904	2.79	2.826	3.203	3.57	2.719	3.123	3.049	2.6	2.633	2.453	2.154	3.574	2.012	2.121	2.346	3.008
female	0.95	84.0	2.557	2.621	2.533	2.814	2.816	2.895	2.824	2.64	2.984	2.867	2.092	2.863	2.986	2.738	2.637	2.89	3.424	3.771	2.623	2.312	3.016	2.275	3.375	2.875	2.7	2.758	2.451	2.33	2.877	2.572	2.906	2.78	2.82	3.197	3.562	2.715	3.12	3.045	2.6	2.63	2.45	2.15	3.568	2.01	2.115	2.344	3.006
female	0.95	84.5	2.557	2.617	2.533	2.81	2.816	2.895	2.822	2.639	2.979	2.863	2.092	2.86	2.984	2.736	2.635	2.889	3.424	3.77	2.62	2.309	3.012	2.273	3.37	2.871	2.695	2.754	2.447	2.328	2.871	2.568	2.91	2.771	2.812	3.191	3.555	2.709	3.117	3.04	2.598	2.629	2.443	2.148	3.564	2.008	2.111	2.344	3.004
female	0.95	85.0	2.555	2.613	2.531	2.807	2.816	2.893	2.82	2.637	2.975	2.86	2.09	2.857	2.982	2.732	2.633	2.887	3.422	3.77	2.617	2.307	3.01	2.271	3.361	2.87	2.693	2.75	2.443	2.326	2.865	2.566	2.912	2.762	2.807	3.186	3.549	2.705	3.115	3.035	2.598	2.625	2.44	2.146	3.56	2.004	2.107	2.342	3.002
female	0.95	85.5	2.555	2.61	2.53	2.8	2.816	2.893	2.818	2.635	2.969	2.857	2.09	2.854	2.979	2.73	2.629	2.885	3.422	3.768	2.613	2.305	3.006	2.27	3.355	2.867	2.69	2.746	2.441	2.324	2.86	2.562	2.916	2.754	2.799	3.18	3.541	2.701	3.113	3.031	2.598	2.623	2.436	2.143	3.557	2.002	2.104	2.342	3.0
female	0.95	86.0	2.555	2.607	2.53	2.797	2.816	2.895	2.816	2.633	2.965	2.854	2.088	2.852	2.977	2.729	2.627	2.883	3.42	3.768	2.611	2.3	3.004	2.268	3.348	2.865	2.688	2.744	2.44	2.322	2.854	2.559	2.92	2.744	2.793	3.174	3.533	2.695	3.111	3.027	2.596	2.621	2.43	2.14	3.553	2.0	2.098	2.34	2.998
female	0.95	86.5	2.553	2.604	2.527	2.793	2.816	2.895	2.814	2.63	2.959	2.85	2.088	2.848	2.975	2.725	2.625	2.88	3.42	3.768	2.607	2.299	3.002	2.268	3.342	2.863	2.684	2.74	2.436	2.32	2.848	2.557	2.924	2.736	2.785	3.168	3.527	2.691	3.11	3.023	2.596	2.62	2.426	2.139	3.549	1.999	2.094	2.34	2.996
female	0.95	87.0	2.553	2.6	2.527	2.79	2.816	2.895	2.814	2.629	2.953	2.846	2.086	2.846	2.973	2.723	2.623	2.879	3.42	3.768	2.605	2.297	2.998	2.266	3.334	2.861	2.682	2.738	2.434	2.318	2.844	2.553	2.926	2.729	2.78	3.162	3.521	2.688	3.107	3.02	2.596	2.617	2.42	2.135	3.545	1.996	2.09	2.338	2.994
female	0.95	87.5	2.553	2.596	2.527	2.785	2.816	2.895	2.812	2.629	2.95	2.844	2.086	2.844	2.97	2.72	2.621	2.877	3.418	3.768	2.602	2.295	2.996	2.264	3.328	2.86	2.678	2.734	2.43	2.318	2.838	2.55	2.932	2.72	2.771	3.158	3.514	2.684	3.105	3.016	2.596	2.615	2.416	2.133	3.541	1.994	2.086	2.338	2.992
female	0.95	88.0	2.553	2.594	2.525	2.783	2.816	2.895	2.81	2.627	2.945	2.84	2.084	2.842	2.969	2.719	2.621	2.875	3.418	3.768	2.6	2.291	2.994	2.262	3.322	2.86	2.676	2.732	2.428	2.316	2.834	2.547	2.936	2.715	2.766	3.152	3.51	2.678	3.104	3.012	2.596	2.615	2.412	2.13	3.54	1.992	2.082	2.338	2.99
female	0.95	88.5	2.55	2.59	2.525	2.78	2.816	2.895	2.81	2.625	2.94	2.838	2.084	2.84	2.967	2.717	2.62	2.873	3.418	3.768	2.598	2.29	2.992	2.26	3.314	2.857	2.674	2.73	2.426	2.314	2.828	2.545	2.94	2.707	2.758	3.148	3.504	2.674	3.104	3.008	2.594	2.613	2.408	2.129	3.535	1.99	2.078	2.338	2.99
female	0.95	89.0	2.55	2.588	2.525	2.775	2.816	2.895	2.81	2.623	2.936	2.834	2.082	2.838	2.965	2.715	2.617	2.873	3.42	3.768	2.596	2.287	2.99	2.258	3.309	2.855	2.672	2.729	2.424	2.314	2.824	2.543	2.943	2.701	2.752	3.145	3.498	2.672	3.102	3.004	2.594	2.611	2.404	2.125	3.531	1.988	2.074	2.338	2.988
female	0.95	89.5	2.55	2.584	2.525	2.773	2.816	2.895	2.809	2.623	2.932	2.832	2.082	2.836	2.963	2.713	2.617	2.871	3.42	3.768	2.594	2.285	2.99	2.256	3.303	2.855	2.67	2.727	2.422	2.312	2.82	2.541	2.95	2.695	2.746	3.14	3.494	2.668	3.1	3.002	2.594	2.611	2.4	2.123	3.53	1.987	2.07	2.336	2.988
female	0.95	90.0	2.55	2.582	2.527	2.77	2.816	2.896	2.809	2.621	2.928	2.83	2.082	2.834	2.96	2.71	2.615	2.871	3.42	3.77	2.59	2.283	2.988	2.256	3.299	2.854	2.668	2.725	2.42	2.312	2.818	2.54	2.955	2.691	2.74	3.137	3.488	2.664	3.1	3.0	2.594	2.61	2.396	2.121	3.527	1.985	2.066	2.336	2.986
female	0.99	5.0	3.148	3.045	3.14	3.451	3.598	3.49	3.58	3.303	3.754	3.553	2.531	3.502	3.727	3.518	3.28	3.64	4.0	4.35	3.111	2.797	3.537	2.703	3.77	3.469	3.348	3.354	3.037	2.809	3.436	3.318	3.395	3.645	3.463	3.766	4.105	3.438	3.52	3.594	3.256	3.29	3.16	2.367	3.857	2.533	2.492	3.023	3.713
female	0.99	5.5	3.135	3.041	3.139	3.45	3.582	3.48	3.576	3.297	3.746	3.543	2.516	3.504	3.727	3.512	3.281	3.643	3.994	4.348	3.105	2.79	3.533	2.69	3.773	3.463	3.346	3.355	3.033	2.807	3.447	3.31	3.389	3.633	3.455	3.773	4.117	3.434	3.523	3.6	3.248	3.287	3.152	2.365	3.863	2.521	2.49	3.014	3.709
female	0.99	6.0	3.123	3.035	3.137	3.445	3.566	3.469	3.572	3.291	3.74	3.535	2.502	3.506	3.725	3.506	3.283	3.643	3.988	4.348	3.1	2.781	3.53	2.676	3.775	3.457	3.342	3.357	3.031	2.805	3.459	3.3	3.383	3.623	3.447	3.781	4.13	3.428	3.525	3.604	3.24	3.283	3.143	2.363	3.867	2.512	2.486	3.004	3.705
female	0.99	6.5	3.11	3.031	3.135	3.443	3.553	3.459	3.566	3.285	3.732	3.525	2.488	3.506	3.725	3.498	3.283	3.643	3.982	4.344	3.096	2.773	3.525	2.664	3.777	3.451	3.34	3.357	3.027	2.803	3.47	3.291	3.377	3.615	3.44	3.787	4.14	3.422	3.525	3.61	3.232	3.28	3.133	2.361	3.873	2.5	2.484	2.994	3.701
female	0.99	7.0	3.098	3.027	3.133	3.44	3.537	3.447	3.56	3.277	3.725	3.518	2.477	3.508	3.723	3.492	3.285	3.64	3.977	4.344	3.09	2.768	3.521	2.65	3.78	3.443	3.336	3.357	3.023	2.799	3.479	3.283	3.371	3.605	3.432	3.793	4.15	3.416	3.527	3.611	3.225	3.275	3.125	2.361	3.877	2.49	2.48	2.984	3.695
female	0.99	7.5	3.086	3.021	3.13	3.436	3.523	3.438	3.555	3.271	3.717	3.508	2.463	3.508	3.719	3.486	3.285	3.639	3.97	4.34	3.084	2.76	3.518	2.639	3.78	3.438	3.332	3.357	3.018	2.797	3.488	3.273	3.365	3.598	3.426	3.797	4.16	3.41	3.527	3.615	3.217	3.273	3.115	2.36	3.88	2.48	2.479	2.977	3.691
female	0.99	8.0	3.074	3.018	3.127	3.434	3.51	3.428	3.55	3.266	3.709	3.5	2.451	3.508	3.717	3.479	3.285	3.637	3.965	4.34	3.08	2.752	3.514	2.627	3.781	3.432	3.328	3.355	3.014	2.793	3.496	3.264	3.36	3.59	3.418	3.803	4.168	3.404	3.527	3.617	3.209	3.27	3.107	2.357	3.883	2.47	2.475	2.967	3.686
female	0.99	8.5	3.062	3.014	3.123	3.43	3.496	3.418	3.543	3.258	3.703	3.49	2.441	3.506	3.713	3.473	3.283	3.635	3.96	4.336	3.074	2.746	3.51	2.617	3.781	3.426	3.322	3.354	3.01	2.791	3.504	3.254	3.354	3.584	3.412	3.807	4.176	3.398	3.527	3.62	3.203	3.264	3.1	2.357	3.887	2.463	2.473	2.957	3.68
female	0.99	9.0	3.053	3.008	3.121	3.426	3.482	3.408	3.537	3.252	3.695	3.482	2.43	3.506	3.709	3.465	3.281	3.63	3.955	4.332	3.07	2.74	3.504	2.607	3.781	3.418	3.318	3.354	3.004	2.787	3.51	3.244	3.348	3.576	3.404	3.809	4.18	3.393	3.527	3.62	3.195	3.26	3.09	2.355	3.889	2.453	2.469	2.947	3.674
female	0.99	9.5	3.041	3.004	3.117	3.422	3.469	3.398	3.531	3.244	3.688	3.473	2.42	3.504	3.705	3.459	3.28	3.627	3.95	4.332	3.064	2.732	3.5	2.598	3.783	3.412	3.312	3.35	2.998	2.785	3.516	3.234	3.342	3.57	3.398	3.812	4.188	3.387	3.527	3.621	3.188	3.256	3.082	2.354	3.893	2.445	2.467	2.938	3.668
female	0.99	10.0	3.031	2.998	3.113	3.418	3.455	3.389	3.525	3.238	3.678	3.465	2.41	3.502	3.701	3.451	3.277	3.623	3.943	4.33	3.059	2.727	3.496	2.588	3.781	3.404	3.309	3.348	2.992	2.781	3.52	3.225	3.334	3.564	3.393	3.814	4.19	3.38	3.525	3.621	3.18	3.252	3.074	2.354	3.895	2.436	2.465	2.928	3.662
female	0.99	10.5	3.02	2.994	3.11	3.414	3.443	3.379	3.518	3.23	3.67	3.457	2.4	3.5	3.695	3.443	3.275	3.62	3.938	4.324	3.055	2.72	3.49	2.578	3.781	3.398	3.303	3.346	2.988	2.777	3.525	3.215	3.328	3.559	3.387	3.814	4.195	3.375	3.525	3.621	3.172	3.246	3.066	2.352	3.896	2.428	2.46	2.918	3.656
female	0.99	11.0	3.01	2.988	3.104	3.408	3.43	3.37	3.512	3.223	3.662	3.447	2.39	3.496	3.69	3.438	3.271	3.613	3.932	4.32	3.049	2.715	3.484	2.57	3.781	3.39	3.297	3.342	2.982	2.773	3.53	3.205	3.322	3.553	3.38	3.816	4.203	3.367	3.523	3.621	3.164	3.242	3.06	2.352	3.898	2.42	2.459	2.908	3.648
female	0.99	11.5	3.0	2.984	3.1	3.404	3.418	3.361	3.504	3.215	3.654	3.44	2.383	3.494	3.686	3.43	3.268	3.61	3.928	4.32	3.043	2.709	3.48	2.562	3.781	3.385	3.291	3.34	2.975	2.77	3.531	3.195	3.314	3.549	3.375	3.816	4.203	3.361	3.521	3.62	3.156	3.236	3.053	2.35	3.9	2.412	2.457	2.898	3.643
female	0.99	12.0	2.99	2.979	3.096	3.4	3.406	3.352	3.496	3.207	3.646	3.432	2.375	3.49	3.68	3.422	3.264	3.604	3.922	4.316	3.04	2.703	3.475	2.555	3.78	3.377	3.285	3.336	2.969	2.768	3.535	3.186	3.309	3.543	3.37	3.816	4.207	3.355	3.52	3.617	3.148	3.232	3.045	2.35	3.9	2.404	2.453	2.889	3.637
female	0.99	12.5	2.98	2.975	3.09	3.395	3.395	3.344	3.49	3.201	3.639	3.424	2.367	3.486	3.672	3.414	3.26	3.598	3.916	4.312	3.033	2.697	3.469	2.547	3.78	3.37	3.28	3.332	2.963	2.764	3.537	3.176	3.3	3.54	3.363	3.816	4.21	3.35	3.518	3.615	3.143	3.227	3.04	2.348	3.902	2.398	2.451	2.879	3.629
female	0.99	13.0	2.973	2.97	3.086	3.39	3.383	3.336	3.482	3.193	3.629	3.416	2.36	3.482	3.666	3.406	3.256	3.59	3.912	4.31	3.03	2.691	3.465	2.54	3.777	3.363	3.273	3.326	2.957	2.76	3.537	3.166	3.295	3.535	3.357	3.814	4.21	3.344	3.516	3.613	3.135	3.22	3.031	2.348	3.902	2.39	2.447	2.871	3.621
female	0.99	13.5	2.963	2.965	3.08	3.387	3.371	3.328	3.475	3.186	3.621	3.408	2.354	3.479	3.66	3.398	3.25	3.584	3.906	4.305	3.023	2.686	3.459	2.533	3.775	3.355	3.268	3.322	2.95	2.756	3.54	3.156	3.29	3.531	3.352	3.814	4.215	3.338	3.512	3.611	3.127	3.217	3.025	2.346	3.902	2.385	2.445	2.861	3.615
female	0.99	14.0	2.955	2.96	3.074	3.38	3.361	3.32	3.467	3.178	3.613	3.4	2.346	3.475	3.652	3.39	3.246	3.576	3.9	4.3	3.02	2.682	3.453	2.527	3.773	3.348	3.262	3.318	2.943	2.752	3.54	3.148	3.281	3.527	3.348	3.812	4.215	3.332	3.51	3.61	3.12	3.21	3.018	2.346	3.904	2.377	2.443	2.852	3.607
female	0.99	14.5	2.947	2.955	3.068	3.377	3.35	3.312	3.459	3.17	3.604	3.393	2.34	3.47	3.646	3.383	3.24	3.57	3.896	4.297	3.014	2.676	3.45	2.521	3.771	3.34	3.254	3.312	2.936	2.748	3.54	3.139	3.275	3.523	3.342	3.81	4.215	3.326	3.506	3.605	3.113	3.205	3.012	2.346	3.904	2.371	2.441	2.842	3.6
female	0.99	15.0	2.938	2.951	3.064	3.371	3.34	3.305	3.451	3.162	3.596	3.385	2.334	3.465	3.639	3.375	3.234	3.562	3.89	4.293	3.01	2.672	3.443	2.516	3.77	3.334	3.248	3.309	2.93	2.744	3.54	3.129	3.268	3.52	3.336	3.809	4.215	3.32	3.502	3.602	3.105	3.2	3.006	2.344	3.904	2.365	2.438	2.834	3.594
female	0.99	15.5	2.93	2.947	3.059	3.367	3.328	3.297	3.443	3.154	3.588	3.377	2.328	3.46	3.63	3.367	3.229	3.555	3.887	4.29	3.004	2.666	3.438	2.51	3.768	3.326	3.242	3.303	2.922	2.74	3.54	3.12	3.262	3.518	3.332	3.805	4.215	3.314	3.5	3.598	3.098	3.195	2.998	2.344	3.904	2.36	2.436	2.824	3.586
female	0.99	16.0	2.924	2.941	3.053	3.361	3.318	3.29	3.436	3.146	3.58	3.37	2.324	3.455	3.625	3.36	3.223	3.547	3.88	4.285	3.0	2.662	3.432	2.504	3.766	3.318	3.234	3.297	2.916	2.736	3.537	3.11	3.256	3.514	3.326	3.803	4.215	3.309	3.496	3.594	3.092	3.19	2.992	2.344	3.904	2.354	2.434	2.814	3.578
female	0.99	16.5	2.916	2.938	3.047	3.357	3.309	3.281	3.428	3.139	3.57	3.361	2.318	3.45	3.617	3.352	3.217	3.54	3.877	4.28	2.994	2.658	3.428	2.5	3.764	3.312	3.229	3.293	2.908	2.732	3.535	3.102	3.248	3.512	3.322	3.799	4.215	3.303	3.492	3.59	3.084	3.184	2.986	2.342	3.904	2.348	2.432	2.807	3.57
female	0.99	17.0	2.908	2.934	3.041	3.352	3.3	3.275	3.42	3.13	3.562	3.354	2.314	3.443	3.61	3.344	3.209	3.531	3.871	4.277	2.99	2.652	3.422	2.496	3.762	3.305	3.22	3.287	2.9	2.729	3.535	3.092	3.242	3.508	3.318	3.797	4.215	3.297	3.488	3.586	3.076	3.178	2.98	2.342	3.902	2.344	2.428	2.797	3.564
female	0.99	17.5	2.902	2.928	3.035	3.346	3.291	3.268	3.412	3.123	3.555	3.348	2.31	3.44	3.602	3.336	3.203	3.523	3.867	4.273	2.986	2.648	3.416	2.49	3.76	3.297	3.215	3.281	2.895	2.725	3.533	3.084	3.236	3.506	3.312	3.793	4.21	3.291	3.484	3.582	3.07	3.172	2.975	2.342	3.902	2.338	2.426	2.79	3.557
female	0.99	18.0	2.895	2.924	3.031	3.342	3.281	3.262	3.404	3.115	3.547	3.34	2.305	3.434	3.594	3.328	3.197	3.516	3.861	4.266	2.982	2.645	3.412	2.486	3.756	3.291	3.209	3.275	2.887	2.72	3.53	3.074	3.23	3.504	3.309	3.79	4.21	3.285	3.48	3.578	3.062	3.166	2.97	2.342	3.902	2.332	2.424	2.781	3.549
female	0.99	18.5	2.889	2.92	3.025	3.336	3.273	3.254	3.396	3.107	3.54	3.334	2.3	3.428	3.586	3.32	3.19	3.508	3.857	4.26	2.977	2.64	3.406	2.484	3.754	3.283	3.201	3.27	2.88	2.717	3.527	3.066	3.225	3.502	3.305	3.785	4.207	3.281	3.477	3.572	3.057	3.162	2.965	2.34	3.9	2.328	2.422	2.771	3.541
female	0.99	19.0	2.883	2.916	3.02	3.332	3.266	3.248	3.389	3.1	3.531	3.326	2.299	3.422	3.578	3.312	3.184	3.5	3.854	4.258	2.973	2.637	3.402	2.48	3.752	3.277	3.195	3.264	2.873	2.713	3.525	3.057	3.217	3.498	3.299	3.781	4.207	3.275	3.473	3.568	3.05	3.156	2.959	2.34	3.9	2.324	2.42	2.764	3.533
female	0.99	19.5	2.877	2.912	3.014	3.326	3.258	3.242	3.38	3.092	3.523	3.32	2.295	3.416	3.57	3.305	3.178	3.492	3.848	4.254	2.969	2.633	3.396	2.477	3.75	3.27	3.19	3.258	2.867	2.709	3.521	3.049	3.21	3.496	3.295	3.777	4.203	3.27	3.469	3.562	3.043	3.15	2.953	2.34	3.9	2.318	2.418	2.756	3.527
female	0.99	20.0	2.871	2.908	3.008	3.322	3.25	3.236	3.373	3.084	3.516	3.314	2.291	3.41	3.562	3.297	3.17	3.482	3.844	4.25	2.965	2.629	3.393	2.473	3.746	3.264	3.182	3.252	2.86	2.705	3.52	3.041	3.207	3.494	3.291	3.773	4.203	3.264	3.465	3.559	3.037	3.145	2.95	2.34	3.898	2.314	2.416	2.748	3.52
female	0.99	20.5	2.865	2.904	3.004	3.316	3.242	3.23	3.365	3.078	3.508	3.307	2.29	3.404	3.555	3.291	3.164	3.475	3.84	4.246	2.96	2.627	3.387	2.47	3.744	3.258	3.176	3.246	2.854	2.703	3.516	3.033	3.201	3.492	3.287	3.768	4.2	3.26	3.46	3.553	3.031	3.14	2.943	2.34	3.898	2.31	2.414	2.74	3.512
female	0.99	21.0	2.86	2.9	2.998	3.312	3.234	3.225	3.36	3.07	3.5	3.3	2.285	3.398	3.547	3.283	3.158	3.467	3.836	4.242	2.957	2.623	3.383	2.467	3.742	3.25	3.17	3.24	2.848	2.7	3.514	3.025	3.195	3.49	3.281	3.764	4.195	3.254	3.457	3.549	3.025	3.135	2.94	2.338	3.896	2.307	2.412	2.734	3.506
female	0.99	21.5	2.855	2.896	2.994	3.307	3.227	3.219	3.352	3.062	3.494	3.295	2.283	3.393	3.54	3.275	3.15	3.459	3.832	4.24	2.953	2.62	3.379	2.465	3.74	3.244	3.164	3.236	2.842	2.695	3.51	3.02	3.19	3.488	3.277	3.76	4.195	3.25	3.453	3.543	3.02	3.129	2.934	2.338	3.896	2.303	2.41	2.727	3.498
female	0.99	22.0	2.85	2.893	2.988	3.303	3.22	3.213	3.344	3.057	3.486	3.29	2.28	3.387	3.533	3.27	3.145	3.451	3.826	4.234	2.95	2.617	3.375	2.463	3.736	3.238	3.158	3.23	2.836	2.691	3.508	3.012	3.184	3.486	3.273	3.756	4.19	3.244	3.45	3.54	3.014	3.125	2.93	2.338	3.895	2.299	2.408	2.719	3.492
female	0.99	22.5	2.846	2.89	2.984	3.297	3.215	3.207	3.338	3.05	3.48	3.285	2.277	3.38	3.525	3.262	3.139	3.445	3.822	4.23	2.947	2.613	3.371	2.46	3.734	3.232	3.152	3.225	2.83	2.69	3.504	3.004	3.18	3.484	3.27	3.752	4.19	3.24	3.445	3.535	3.008	3.12	2.926	2.338	3.895	2.295	2.406	2.713	3.486
female	0.99	23.0	2.84	2.887	2.98	3.293	3.207	3.201	3.332	3.043	3.473	3.28	2.275	3.375	3.518	3.256	3.133	3.438	3.818	4.223	2.943	2.611	3.367	2.457	3.732	3.227	3.146	3.219	2.824	2.686	3.5	2.998	3.176	3.482	3.266	3.748	4.188	3.236	3.441	3.53	3.004	3.115	2.92	2.338	3.895	2.291	2.404	2.705	3.479
female	0.99	23.5	2.836	2.885	2.975	3.29	3.201	3.197	3.324	3.037	3.467	3.273	2.273	3.37	3.512	3.25	3.127	3.43	3.814	4.22	2.94	2.607	3.363	2.455	3.73	3.22	3.14	3.215	2.818	2.684	3.498	2.992	3.17	3.48	3.262	3.744	4.184	3.23	3.44	3.525	2.998	3.11	2.916	2.338	3.893	2.29	2.402	2.7	3.473
female	0.99	24.0	2.832	2.88	2.97	3.285	3.197	3.191	3.318	3.031	3.46	3.268	2.271	3.363	3.506	3.244	3.121	3.424	3.81	4.215	2.938	2.605	3.36	2.453	3.729	3.217	3.137	3.209	2.814	2.68	3.494	2.986	3.166	3.479	3.258	3.74	4.184	3.227	3.436	3.521	2.994	3.105	2.912	2.338	3.893	2.285	2.4	2.693	3.467
female	0.99	24.5	2.828	2.879	2.967	3.28	3.191	3.188	3.312	3.025	3.453	3.264	2.27	3.36	3.498	3.238	3.115	3.418	3.807	4.21	2.934	2.604	3.355	2.451	3.729	3.21	3.13	3.205	2.809	2.678	3.492	2.98	3.162	3.477	3.254	3.736	4.18	3.223	3.432	3.516	2.988	3.102	2.908	2.338	3.893	2.281	2.398	2.688	3.46
female	0.99	25.0	2.826	2.877	2.965	3.275	3.186	3.182	3.307	3.02	3.45	3.26	2.266	3.354	3.492	3.232	3.11	3.412	3.803	4.207	2.932	2.6	3.354	2.45	3.727	3.205	3.127	3.2	2.805	2.676	3.488	2.975	3.158	3.475	3.248	3.732	4.18	3.219	3.43	3.512	2.984	3.096	2.904	2.338	3.89	2.28	2.396	2.682	3.455
female	0.99	25.5	2.822	2.873	2.96	3.271	3.182	3.178	3.3	3.014	3.443	3.254	2.264	3.348	3.486	3.227	3.105	3.404	3.799	4.203	2.928	2.598	3.35	2.447	3.725	3.201	3.121	3.195	2.8	2.672	3.486	2.969	3.154	3.473	3.244	3.729	4.176	3.215	3.426	3.508	2.979	3.092	2.898	2.336	3.89	2.275	2.395	2.678	3.45
female	0.99	26.0	2.818	2.871	2.957	3.268	3.178	3.174	3.297	3.008	3.438	3.25	2.262	3.344	3.48	3.22	3.1	3.4	3.797	4.2	2.926	2.596	3.348	2.445	3.723	3.197	3.117	3.191	2.795	2.67	3.484	2.965	3.15	3.47	3.24	3.725	4.176	3.21	3.424	3.504	2.975	3.088	2.895	2.336	3.89	2.273	2.395	2.672	3.445
female	0.99	26.5	2.816	2.87	2.955	3.264	3.172	3.168	3.291	3.004	3.432	3.246	2.26	3.34	3.475	3.217	3.096	3.395	3.793	4.195	2.924	2.594	3.346	2.443	3.723	3.193	3.113	3.186	2.791	2.668	3.48	2.96	3.148	3.469	3.236	3.723	4.17	3.207	3.42	3.5	2.97	3.084	2.89	2.336	3.889	2.27	2.393	2.668	3.44
female	0.99	27.0	2.812	2.867	2.951	3.26	3.168	3.164	3.287	2.998	3.428	3.242	2.258	3.334	3.47	3.21	3.092	3.389	3.79	4.195	2.922	2.592	3.344	2.443	3.72	3.188	3.11	3.182	2.79	2.666	3.479	2.955	3.145	3.467	3.232	3.719	4.17	3.205	3.418	3.496	2.967	3.08	2.887	2.336	3.889	2.268	2.39	2.662	3.434
female	0.99	27.5	2.81	2.865	2.95	3.256	3.164	3.16	3.281	2.994	3.422	3.238	2.256	3.33	3.465	3.207	3.086	3.385	3.785	4.19	2.92	2.59	3.342	2.441	3.72	3.184	3.105	3.178	2.785	2.664	3.477	2.951	3.143	3.463	3.229	3.715	4.168	3.201	3.416	3.494	2.963	3.076	2.885	2.336	3.889	2.266	2.389	2.658	3.43
female	0.99	28.0	2.809	2.863	2.947	3.254	3.162	3.156	3.277	2.988	3.418	3.234	2.254	3.326	3.459	3.201	3.082	3.379	3.781	4.188	2.918	2.588	3.34	2.44	3.719	3.18	3.102	3.174	2.781	2.662	3.475	2.947	3.139	3.46	3.225	3.713	4.168	3.197	3.414	3.49	2.959	3.074	2.88	2.336	3.889	2.262	2.389	2.654	3.426
female	0.99	28.5	2.805	2.863	2.945	3.25	3.158	3.152	3.273	2.984	3.414	3.23	2.254	3.322	3.455	3.197	3.078	3.375	3.78	4.184	2.916	2.586	3.338	2.438	3.719	3.178	3.1	3.172	2.78	2.66	3.47	2.943	3.137	3.459	3.22	3.71	4.164	3.195	3.412	3.486	2.957	3.07	2.877	2.336	3.889	2.26	2.387	2.65	3.42
female	0.99	29.0	2.803	2.861	2.943	3.246	3.154	3.148	3.27	2.98	3.408	3.229	2.252	3.316	3.451	3.193	3.074	3.371	3.775	4.18	2.914	2.584	3.336	2.436	3.717	3.174	3.096	3.168	2.775	2.66	3.469	2.941	3.135	3.457	3.217	3.707	4.164	3.191	3.41	3.482	2.953	3.066	2.873	2.336	3.889	2.258	2.385	2.646	3.416
female	0.99	29.5	2.8	2.86	2.941	3.242	3.152	3.145	3.266	2.977	3.404	3.225	2.25	3.312	3.445	3.19	3.07	3.367	3.771	4.176	2.912	2.582	3.336	2.436	3.717	3.17	3.092	3.164	2.773	2.658	3.467	2.938	3.133	3.453	3.213	3.705	4.164	3.19	3.408	3.48	2.95	3.062	2.87	2.336	3.889	2.256	2.385	2.643	3.412
female	0.99	30.0	2.799	2.86	2.94	3.24	3.148	3.14	3.262	2.973	3.4	3.22	2.248	3.309	3.441	3.186	3.068	3.363	3.77	4.17	2.91	2.582	3.334	2.434	3.717	3.166	3.09	3.16	2.771	2.656	3.465	2.936	3.13	3.451	3.209	3.703	4.16	3.186	3.406	3.477	2.947	3.06	2.865	2.336	3.889	2.252	2.383	2.64	3.408
female	0.99	30.5	2.799	2.857	2.938	3.236	3.146	3.139	3.258	2.969	3.396	3.219	2.246	3.305	3.438	3.182	3.064	3.36	3.766	4.168	2.908	2.58	3.332	2.432	3.717	3.164	3.086	3.158	2.77	2.654	3.463	2.932	3.129	3.45	3.205	3.7	4.16	3.184	3.404	3.475	2.943	3.057	2.863	2.336	3.889	2.25	2.38	2.637	3.404
female	0.99	31.0	2.797	2.857	2.936	3.234	3.145	3.135	3.254	2.965	3.393	3.215	2.246	3.303	3.434	3.178	3.06	3.355	3.764	4.168	2.908	2.578	3.332	2.432	3.715	3.16	3.084	3.154	2.768	2.654	3.46	2.93	3.127	3.445	3.201	3.697	4.16	3.182	3.402	3.47	2.941	3.055	2.86	2.336	3.887	2.248	2.38	2.635	3.4
female	0.99	31.5	2.795	2.855	2.936	3.23	3.143	3.13	3.252	2.96	3.39	3.213	2.244	3.299	3.43	3.174	3.059	3.352	3.76	4.164	2.906	2.576	3.33	2.43	3.715	3.158	3.082	3.152	2.766	2.652	3.459	2.928	3.125	3.443	3.197	3.695	4.156	3.178	3.4	3.469	2.938	3.05	2.855	2.336	3.887	2.246	2.379	2.63	3.396
female	0.99	32.0	2.795	2.855	2.934	3.229	3.14	3.129	3.248	2.959	3.387	3.21	2.242	3.295	3.426	3.17	3.055	3.348	3.758	4.16	2.904	2.576	3.33	2.428	3.715	3.156	3.08	3.148	2.764	2.652	3.457	2.926	3.123	3.44	3.193	3.693	4.156	3.176	3.398	3.467	2.936	3.049	2.854	2.336	3.887	2.244	2.379	2.629	3.395
female	0.99	32.5	2.793	2.854	2.934	3.225	3.139	3.125	3.246	2.955	3.383	3.209	2.24	3.291	3.424	3.168	3.053	3.346	3.754	4.156	2.904	2.574	3.33	2.428	3.715	3.154	3.078	3.146	2.762	2.65	3.455	2.924	3.123	3.438	3.19	3.691	4.156	3.174	3.398	3.463	2.934	3.045	2.85	2.336	3.887	2.242	2.377	2.627	3.39
female	0.99	33.0	2.791	2.854	2.932	3.223	3.137	3.123	3.242	2.953	3.38	3.205	2.24	3.287	3.42	3.164	3.049	3.342	3.752	4.152	2.902	2.574	3.33	2.426	3.715	3.15	3.076	3.145	2.76	2.65	3.453	2.922	3.121	3.436	3.186	3.69	4.156	3.172	3.396	3.46	2.932	3.043	2.848	2.336	3.887	2.24	2.377	2.623	3.387
female	0.99	33.5	2.791	2.854	2.932	3.219	3.135	3.12	3.24	2.95	3.377	3.203	2.238	3.285	3.416	3.162	3.047	3.34	3.748	4.152	2.902	2.572	3.328	2.426	3.715	3.148	3.074	3.143	2.76	2.648	3.453	2.92	3.121	3.432	3.184	3.688	4.152	3.17	3.395	3.459	2.93	3.041	2.844	2.336	3.887	2.238	2.375	2.621	3.385
female	0.99	34.0	2.791	2.854	2.93	3.217	3.135	3.117	3.238	2.947	3.375	3.201	2.236	3.281	3.414	3.158	3.045	3.338	3.746	4.15	2.9	2.572	3.328	2.424	3.715	3.146	3.072	3.139	2.758	2.648	3.451	2.918	3.12	3.43	3.18	3.686	4.152	3.168	3.395	3.457	2.928	3.04	2.84	2.336	3.889	2.236	2.375	2.62	3.38
female	0.99	34.5	2.79	2.854	2.93	3.215	3.133	3.113	3.234	2.943	3.373	3.2	2.236	3.28	3.41	3.156	3.043	3.334	3.742	4.145	2.9	2.57	3.328	2.424	3.715	3.145	3.07	3.137	2.758	2.646	3.45	2.918	3.12	3.426	3.176	3.684	4.152	3.166	3.393	3.455	2.926	3.035	2.838	2.338	3.889	2.234	2.373	2.617	3.379
female	0.99	35.0	2.79	2.852	2.93	3.21	3.133	3.111	3.232	2.941	3.37	3.197	2.234	3.275	3.408	3.152	3.041	3.332	3.74	4.14	2.898	2.57	3.328	2.424	3.717	3.143	3.068	3.135	2.756	2.646	3.447	2.916	3.117	3.424	3.172	3.682	4.152	3.164	3.393	3.451	2.924	3.033	2.836	2.338	3.889	2.234	2.373	2.617	3.375
female	0.99	35.5	2.79	2.852	2.93	3.209	3.13	3.11	3.23	2.94	3.367	3.195	2.234	3.273	3.404	3.15	3.04	3.33	3.738	4.14	2.898	2.568	3.328	2.422	3.717	3.14	3.066	3.133	2.756	2.646	3.445	2.916	3.117	3.42	3.168	3.68	4.15	3.162	3.39	3.45	2.922	3.031	2.832	2.338	3.889	2.232	2.371	2.615	3.373
female	0.99	36.0	2.79	2.852	2.928	3.207	3.13	3.105	3.229	2.938	3.365	3.195	2.232	3.27	3.402	3.148	3.035	3.328	3.734	4.137	2.896	2.568	3.328	2.422	3.717	3.14	3.064	3.13	2.756	2.645	3.443	2.914	3.117	3.418	3.166	3.678	4.15	3.16	3.39	3.447	2.92	3.03	2.83	2.338	3.889	2.23	2.371	2.613	3.371
female	0.99	36.5	2.787	2.852	2.928	3.205	3.129	3.104	3.227	2.934	3.363	3.193	2.232	3.268	3.4	3.146	3.033	3.326	3.732	4.133	2.896	2.568	3.328	2.42	3.717	3.139	3.064	3.129	2.756	2.645	3.441	2.914	3.117	3.414	3.162	3.676	4.15	3.158	3.389	3.445	2.918	3.027	2.826	2.338	3.889	2.229	2.37	2.611	3.367
female	0.99	37.0	2.787	2.852	2.928	3.203	3.129	3.102	3.225	2.932	3.361	3.191	2.23	3.264	3.398	3.143	3.033	3.324	3.73	4.133	2.896	2.566	3.33	2.42	3.717	3.137	3.062	3.127	2.754	2.645	3.441	2.912	3.115	3.412	3.158	3.674	4.15	3.156	3.389	3.443	2.916	3.025	2.824	2.338	3.889	2.229	2.37	2.611	3.365
female	0.99	37.5	2.787	2.852	2.928	3.2	3.129	3.1	3.223	2.93	3.36	3.19	2.23	3.262	3.396	3.14	3.031	3.322	3.729	4.13	2.896	2.566	3.33	2.42	3.719	3.135	3.06	3.125	2.754	2.645	3.44	2.912	3.115	3.408	3.156	3.672	4.145	3.154	3.389	3.441	2.916	3.023	2.822	2.338	3.889	2.227	2.367	2.61	3.363
female	0.99	38.0	2.787	2.852	2.928	3.197	3.129	3.098	3.22	2.928	3.357	3.19	2.229	3.26	3.393	3.139	3.03	3.32	3.727	4.125	2.895	2.566	3.33	2.418	3.719	3.135	3.06	3.123	2.754	2.643	3.438	2.912	3.115	3.406	3.152	3.672	4.145	3.152	3.387	3.44	2.914	3.021	2.818	2.338	3.889	2.225	2.367	2.61	3.361
female	0.99	38.5	2.787	2.854	2.928	3.195	3.127	3.096	3.22	2.926	3.355	3.188	2.229	3.256	3.39	3.137	3.027	3.318	3.723	4.125	2.895	2.564	3.33	2.418	3.719	3.133	3.059	3.121	2.754	2.643	3.436	2.912	3.115	3.402	3.148	3.67	4.145	3.152	3.387	3.44	2.912	3.02	2.816	2.338	3.889	2.225	2.367	2.607	3.36
female	0.99	39.0	2.787	2.854	2.928	3.193	3.127	3.094	3.219	2.924	3.354	3.188	2.227	3.254	3.389	3.135	3.025	3.318	3.72	4.12	2.895	2.564	3.33	2.418	3.719	3.133	3.059	3.12	2.754	2.643	3.434	2.912	3.115	3.4	3.146	3.668	4.145	3.15	3.387	3.438	2.912	3.018	2.814	2.338	3.889	2.223	2.365	2.607	3.357
female	0.99	39.5	2.787	2.854	2.928	3.191	3.127	3.092	3.217	2.924	3.352	3.186	2.227	3.252	3.387	3.133	3.023	3.316	3.719	4.117	2.895	2.564	3.332	2.418	3.72	3.13	3.057	3.12	2.754	2.643	3.432	2.912	3.115	3.396	3.143	3.666	4.14	3.148	3.385	3.436	2.91	3.016	2.812	2.338	3.889	2.22	2.365	2.605	3.355
female	0.99	40.0	2.787	2.854	2.928	3.19	3.127	3.09	3.215	2.922	3.352	3.186	2.225	3.248	3.385	3.13	3.021	3.314	3.717	4.117	2.895	2.562	3.332	2.416	3.72	3.13	3.057	3.117	2.754	2.64	3.432	2.91	3.115	3.393	3.14	3.666	4.14	3.146	3.385	3.434	2.908	3.014	2.809	2.338	3.889	2.22	2.363	2.605	3.354
female	0.99	40.5	2.787	2.854	2.928	3.188	3.127	3.088	3.215	2.92	3.35	3.184	2.225	3.246	3.383	3.129	3.021	3.312	3.715	4.113	2.893	2.562	3.332	2.416	3.72	3.129	3.055	3.115	2.754	2.64	3.43	2.91	3.115	3.39	3.137	3.664	4.14	3.146	3.385	3.432	2.908	3.012	2.807	2.338	3.89	2.219	2.363	2.605	3.352
female	0.99	41.0	2.79	2.854	2.928	3.186	3.127	3.086	3.213	2.918	3.348	3.184	2.225	3.244	3.383	3.127	3.02	3.312	3.713	4.113	2.893	2.562	3.334	2.416	3.723	3.129	3.055	3.113	2.754	2.64	3.428	2.91	3.115	3.387	3.135	3.662	4.14	3.145	3.385	3.43	2.906	3.01	2.805	2.338	3.89	2.219	2.363	2.604	3.35
female	0.99	41.5	2.79	2.855	2.928	3.184	3.127	3.084	3.21	2.916	3.346	3.182	2.223	3.242	3.38	3.125	3.018	3.31	3.71	4.11	2.893	2.562	3.334	2.416	3.723	3.127	3.053	3.111	2.754	2.64	3.426	2.91	3.115	3.385	3.13	3.662	4.14	3.143	3.383	3.428	2.906	3.01	2.803	2.338	3.89	2.217	2.361	2.604	3.348
female	0.99	42.0	2.79	2.855	2.928	3.182	3.127	3.082	3.21	2.916	3.346	3.182	2.223	3.24	3.379	3.125	3.016	3.309	3.709	4.105	2.893	2.562	3.334	2.416	3.725	3.127	3.053	3.111	2.754	2.64	3.424	2.91	3.115	3.38	3.129	3.66	4.137	3.14	3.383	3.428	2.904	3.008	2.8	2.338	3.89	2.215	2.361	2.604	3.348
female	0.99	42.5	2.79	2.855	2.928	3.18	3.127	3.08	3.209	2.914	3.344	3.18	2.223	3.238	3.377	3.123	3.016	3.309	3.707	4.105	2.893	2.56	3.334	2.416	3.725	3.127	3.053	3.11	2.754	2.639	3.422	2.912	3.115	3.379	3.127	3.658	4.137	3.14	3.383	3.426	2.904	3.006	2.797	2.338	3.89	2.215	2.361	2.604	3.346
female	0.99	43.0	2.79	2.855	2.928	3.178	3.127	3.078	3.207	2.912	3.344	3.18	2.22	3.234	3.375	3.121	3.014	3.307	3.705	4.1	2.893	2.56	3.336	2.414	3.725	3.125	3.05	3.107	2.756	2.639	3.42	2.912	3.117	3.375	3.125	3.656	4.137	3.139	3.383	3.424	2.902	3.004	2.795	2.338	3.89	2.213	2.36	2.604	3.344
female	0.99	43.5	2.79	2.857	2.928	3.176	3.127	3.078	3.207	2.912	3.342	3.18	2.22	3.232	3.373	3.12	3.012	3.305	3.703	4.1	2.89	2.56	3.336	2.414	3.727	3.125	3.05	3.107	2.756	2.639	3.42	2.912	3.117	3.373	3.121	3.656	4.133	3.137	3.383	3.422	2.902	3.002	2.793	2.338	3.89	2.213	2.36	2.602	3.342
female	0.99	44.0	2.79	2.857	2.928	3.174	3.127	3.076	3.205	2.91	3.34	3.18	2.22	3.23	3.373	3.117	3.012	3.305	3.701	4.098	2.89	2.56	3.336	2.414	3.727	3.125	3.049	3.105	2.756	2.639	3.418	2.912	3.117	3.37	3.12	3.654	4.133	3.137	3.383	3.42	2.902	3.0	2.791	2.338	3.89	2.21	2.36	2.602	3.34
female	0.99	44.5	2.791	2.857	2.928	3.172	3.127	3.074	3.205	2.91	3.34	3.178	2.219	3.229	3.371	3.115	3.01	3.303	3.7	4.094	2.89	2.559	3.338	2.414	3.727	3.123	3.049	3.104	2.756	2.639	3.416	2.912	3.117	3.367	3.117	3.652	4.133	3.135	3.38	3.42	2.9	3.0	2.79	2.34	3.89	2.21	2.357	2.602	3.34
female	0.99	45.0	2.791	2.857	2.928	3.17	3.127	3.072	3.203	2.908	3.338	3.178	2.219	3.227	3.37	3.115	3.008	3.3	3.697	4.094	2.89	2.559	3.338	2.414	3.729	3.123	3.049	3.102	2.756	2.637	3.414	2.912	3.117	3.363	3.115	3.652	4.133	3.133	3.38	3.418	2.9	2.998	2.787	2.34	3.89	2.21	2.357	2.602	3.338
female	0.99	45.5	2.791	2.86	2.926	3.17	3.127	3.072	3.203	2.906	3.338	3.178	2.219	3.225	3.367	3.113	3.006	3.3	3.695	4.09	2.89	2.559	3.338	2.414	3.729	3.123	3.047	3.102	2.756	2.637	3.412	2.912	3.117	3.361	3.113	3.65	4.13	3.133	3.38	3.416	2.898	2.996	2.785	2.34	3.89	2.209	2.357	2.602	3.336
female	0.99	46.0	2.791	2.86	2.926	3.168	3.127	3.07	3.201	2.906	3.336	3.176	2.219	3.223	3.367	3.111	3.006	3.299	3.693	4.09	2.89	2.559	3.338	2.414	3.73	3.123	3.047	3.1	2.756	2.637	3.41	2.912	3.117	3.357	3.111	3.648	4.13	3.13	3.38	3.414	2.898	2.994	2.783	2.34	3.89	2.209	2.355	2.602	3.336
female	0.99	46.5	2.791	2.86	2.926	3.166	3.127	3.068	3.2	2.904	3.336	3.176	2.219	3.22	3.365	3.11	3.004	3.297	3.691	4.086	2.89	2.559	3.34	2.414	3.73	3.121	3.045	3.098	2.756	2.637	3.408	2.912	3.117	3.355	3.11	3.646	4.13	3.129	3.38	3.414	2.898	2.992	2.781	2.34	3.89	2.207	2.355	2.6	3.334
female	0.99	47.0	2.791	2.86	2.926	3.164	3.127	3.068	3.2	2.904	3.334	3.176	2.217	3.219	3.363	3.107	3.002	3.297	3.69	4.086	2.889	2.557	3.34	2.414	3.73	3.121	3.045	3.098	2.756	2.635	3.406	2.912	3.117	3.352	3.107	3.646	4.125	3.127	3.38	3.412	2.896	2.992	2.78	2.34	3.89	2.207	2.355	2.6	3.332
female	0.99	47.5	2.791	2.861	2.926	3.162	3.127	3.066	3.197	2.902	3.334	3.176	2.217	3.217	3.361	3.105	3.0	3.295	3.69	4.082	2.889	2.557	3.34	2.414	3.732	3.121	3.043	3.096	2.756	2.635	3.402	2.912	3.117	3.35	3.105	3.645	4.125	3.127	3.379	3.41	2.896	2.99	2.777	2.34	3.89	2.205	2.355	2.6	3.33
female	0.99	48.0	2.791	2.861	2.924	3.16	3.127	3.066	3.195	2.9	3.332	3.174	2.217	3.215	3.361	3.105	3.0	3.293	3.688	4.082	2.889	2.557	3.34	2.414	3.732	3.121	3.043	3.094	2.756	2.633	3.4	2.912	3.117	3.346	3.104	3.643	4.12	3.125	3.379	3.408	2.895	2.988	2.773	2.34	3.89	2.205	2.354	2.6	3.33
female	0.99	48.5	2.791	2.861	2.924	3.158	3.127	3.064	3.195	2.9	3.332	3.174	2.217	3.21	3.36	3.104	2.998	3.291	3.686	4.08	2.889	2.557	3.34	2.414	3.732	3.12	3.041	3.092	2.756	2.633	3.398	2.912	3.117	3.344	3.102	3.64	4.12	3.123	3.379	3.406	2.895	2.986	2.771	2.34	3.889	2.203	2.354	2.598	3.328
female	0.99	49.0	2.791	2.861	2.922	3.156	3.127	3.062	3.193	2.898	3.33	3.174	2.217	3.209	3.357	3.102	2.996	3.29	3.684	4.08	2.889	2.555	3.34	2.414	3.732	3.12	3.041	3.09	2.756	2.633	3.396	2.91	3.117	3.34	3.102	3.639	4.12	3.121	3.379	3.404	2.895	2.984	2.77	2.34	3.889	2.203	2.354	2.598	3.326
female	0.99	49.5	2.791	2.861	2.922	3.156	3.127	3.062	3.191	2.898	3.33	3.174	2.215	3.207	3.355	3.1	2.994	3.29	3.682	4.074	2.887	2.555	3.34	2.414	3.734	3.12	3.04	3.09	2.756	2.63	3.395	2.91	3.117	3.338	3.1	3.637	4.117	3.121	3.379	3.404	2.893	2.982	2.768	2.34	3.889	2.203	2.352	2.598	3.326
female	0.99	50.0	2.791	2.863	2.92	3.154	3.125	3.06	3.191	2.896	3.328	3.172	2.215	3.205	3.354	3.098	2.992	3.287	3.682	4.07	2.887	2.555	3.34	2.414	3.734	3.117	3.04	3.088	2.756	2.63	3.39	2.91	3.117	3.336	3.098	3.637	4.117	3.12	3.377	3.402	2.893	2.982	2.766	2.34	3.889	2.201	2.352	2.598	3.324
female	0.99	50.5	2.791	2.863	2.92	3.152	3.125	3.06	3.19	2.895	3.328	3.172	2.215	3.203	3.352	3.096	2.99	3.285	3.68	4.07	2.887	2.555	3.34	2.414	3.734	3.117	3.037	3.086	2.756	2.629	3.389	2.91	3.115	3.332	3.098	3.635	4.113	3.117	3.377	3.4	2.89	2.98	2.764	2.34	3.889	2.201	2.352	2.596	3.322
female	0.99	51.0	2.791	2.863	2.918	3.15	3.125	3.059	3.188	2.895	3.326	3.172	2.215	3.201	3.352	3.094	2.988	3.283	3.678	4.066	2.885	2.553	3.34	2.414	3.734	3.117	3.035	3.084	2.756	2.629	3.385	2.908	3.115	3.33	3.096	3.633	4.113	3.115	3.377	3.398	2.89	2.979	2.762	2.34	3.889	2.2	2.35	2.596	3.32
female	0.99	51.5	2.791	2.863	2.916	3.148	3.123	3.057	3.186	2.893	3.326	3.172	2.215	3.2	3.35	3.092	2.986	3.28	3.676	4.066	2.885	2.553	3.338	2.414	3.736	3.115	3.033	3.082	2.754	2.627	3.383	2.908	3.115	3.328	3.096	3.63	4.11	3.113	3.375	3.396	2.889	2.977	2.76	2.34	3.887	2.2	2.35	2.594	3.32
female	0.99	52.0	2.791	2.863	2.916	3.146	3.123	3.057	3.184	2.89	3.324	3.17	2.215	3.195	3.348	3.09	2.984	3.277	3.676	4.062	2.885	2.553	3.338	2.414	3.736	3.115	3.033	3.08	2.754	2.625	3.38	2.908	3.115	3.324	3.094	3.629	4.11	3.111	3.375	3.395	2.889	2.975	2.758	2.34	3.887	2.197	2.35	2.594	3.318
female	0.99	52.5	2.79	2.863	2.914	3.145	3.121	3.055	3.182	2.89	3.322	3.17	2.215	3.193	3.346	3.088	2.982	3.275	3.674	4.062	2.883	2.55	3.338	2.414	3.736	3.115	3.031	3.078	2.754	2.625	3.377	2.906	3.113	3.322	3.094	3.627	4.105	3.11	3.375	3.393	2.887	2.973	2.756	2.338	3.887	2.197	2.348	2.592	3.316
female	0.99	53.0	2.79	2.863	2.912	3.143	3.121	3.055	3.18	2.889	3.322	3.168	2.215	3.191	3.344	3.086	2.979	3.273	3.672	4.06	2.883	2.55	3.336	2.414	3.736	3.113	3.03	3.076	2.752	2.623	3.373	2.904	3.113	3.32	3.094	3.625	4.1	3.107	3.373	3.39	2.885	2.97	2.754	2.338	3.885	2.195	2.348	2.592	3.314
female	0.99	53.5	2.79	2.863	2.91	3.14	3.12	3.053	3.178	2.887	3.32	3.168	2.213	3.19	3.342	3.082	2.977	3.27	3.672	4.06	2.88	2.549	3.336	2.414	3.736	3.113	3.027	3.074	2.752	2.621	3.371	2.904	3.111	3.316	3.092	3.621	4.1	3.105	3.373	3.389	2.885	2.969	2.752	2.338	3.885	2.195	2.348	2.59	3.312
female	0.99	54.0	2.787	2.863	2.908	3.139	3.117	3.05	3.176	2.885	3.318	3.168	2.213	3.188	3.34	3.08	2.975	3.268	3.67	4.055	2.88	2.549	3.334	2.414	3.736	3.111	3.025	3.072	2.75	2.62	3.367	2.902	3.111	3.314	3.092	3.62	4.098	3.104	3.373	3.387	2.883	2.967	2.75	2.338	3.885	2.193	2.346	2.59	3.312
female	0.99	54.5	2.787	2.863	2.904	3.137	3.117	3.05	3.174	2.883	3.318	3.166	2.213	3.184	3.338	3.078	2.97	3.264	3.668	4.055	2.879	2.547	3.334	2.414	3.736	3.111	3.023	3.07	2.748	2.617	3.363	2.9	3.11	3.312	3.092	3.617	4.094	3.102	3.371	3.383	2.88	2.965	2.748	2.338	3.883	2.193	2.346	2.588	3.31
female	0.99	55.0	2.785	2.861	2.902	3.135	3.115	3.049	3.172	2.883	3.316	3.166	2.213	3.182	3.334	3.076	2.969	3.262	3.668	4.05	2.877	2.547	3.332	2.414	3.736	3.11	3.02	3.068	2.748	2.615	3.361	2.898	3.107	3.31	3.092	3.615	4.094	3.1	3.371	3.38	2.88	2.963	2.746	2.338	3.883	2.191	2.346	2.586	3.309
female	0.99	55.5	2.785	2.861	2.9	3.133	3.113	3.049	3.17	2.88	3.314	3.164	2.213	3.18	3.332	3.072	2.965	3.258	3.666	4.05	2.877	2.545	3.33	2.414	3.736	3.107	3.018	3.066	2.746	2.613	3.357	2.896	3.107	3.309	3.092	3.611	4.09	3.096	3.37	3.379	2.879	2.96	2.744	2.338	3.88	2.191	2.344	2.584	3.307
female	0.99	56.0	2.783	2.861	2.896	3.13	3.111	3.047	3.168	2.879	3.312	3.164	2.213	3.176	3.33	3.07	2.963	3.254	3.664	4.047	2.875	2.545	3.33	2.414	3.736	3.107	3.016	3.062	2.744	2.611	3.354	2.895	3.105	3.305	3.092	3.61	4.086	3.094	3.37	3.377	2.877	2.959	2.742	2.338	3.88	2.19	2.344	2.582	3.305
female	0.99	56.5	2.781	2.861	2.895	3.129	3.11	3.047	3.164	2.877	3.31	3.162	2.213	3.174	3.328	3.066	2.959	3.252	3.664	4.047	2.873	2.543	3.328	2.414	3.734	3.105	3.014	3.06	2.742	2.61	3.35	2.893	3.104	3.303	3.092	3.607	4.082	3.092	3.367	3.375	2.875	2.955	2.74	2.338	3.879	2.19	2.342	2.582	3.303
female	0.99	57.0	2.781	2.86	2.89	3.127	3.107	3.045	3.162	2.875	3.309	3.162	2.213	3.172	3.326	3.064	2.955	3.248	3.662	4.043	2.873	2.543	3.326	2.414	3.734	3.104	3.01	3.059	2.74	2.607	3.346	2.89	3.102	3.3	3.092	3.604	4.082	3.09	3.365	3.371	2.875	2.953	2.738	2.336	3.879	2.188	2.342	2.58	3.3
female	0.99	57.5	2.78	2.86	2.889	3.125	3.105	3.043	3.16	2.873	3.307	3.16	2.213	3.168	3.322	3.062	2.953	3.244	3.662	4.043	2.871	2.541	3.324	2.414	3.734	3.104	3.008	3.057	2.738	2.605	3.342	2.889	3.102	3.299	3.092	3.602	4.08	3.086	3.365	3.37	2.873	2.951	2.736	2.336	3.877	2.188	2.342	2.578	3.299
female	0.99	58.0	2.777	2.86	2.885	3.123	3.104	3.043	3.156	2.871	3.305	3.16	2.213	3.166	3.32	3.059	2.95	3.24	3.66	4.04	2.87	2.54	3.322	2.414	3.734	3.102	3.006	3.053	2.736	2.604	3.338	2.887	3.1	3.297	3.092	3.6	4.074	3.084	3.363	3.367	2.871	2.95	2.734	2.336	3.875	2.186	2.34	2.576	3.297
female	0.99	58.5	2.775	2.857	2.88	3.121	3.1	3.041	3.154	2.87	3.305	3.158	2.213	3.162	3.318	3.057	2.945	3.236	3.658	4.04	2.867	2.54	3.32	2.414	3.732	3.1	3.002	3.05	2.734	2.602	3.334	2.883	3.098	3.295	3.092	3.596	4.07	3.08	3.363	3.363	2.87	2.947	2.732	2.336	3.875	2.186	2.34	2.574	3.295
female	0.99	59.0	2.773	2.857	2.879	3.12	3.098	3.041	3.15	2.867	3.303	3.156	2.213	3.16	3.314	3.053	2.943	3.232	3.658	4.035	2.865	2.537	3.318	2.414	3.732	3.1	3.0	3.049	2.732	2.6	3.328	2.88	3.096	3.291	3.092	3.592	4.066	3.078	3.361	3.361	2.867	2.943	2.729	2.336	3.873	2.184	2.338	2.572	3.293
female	0.99	59.5	2.773	2.857	2.875	3.117	3.096	3.04	3.148	2.865	3.299	3.156	2.21	3.158	3.312	3.049	2.94	3.229	3.656	4.035	2.865	2.535	3.316	2.414	3.73	3.098	2.996	3.045	2.73	2.596	3.324	2.879	3.094	3.29	3.092	3.59	4.062	3.076	3.36	3.36	2.865	2.941	2.727	2.336	3.871	2.182	2.338	2.57	3.291
female	0.99	60.0	2.771	2.855	2.871	3.115	3.094	3.04	3.145	2.863	3.297	3.154	2.21	3.154	3.31	3.047	2.936	3.225	3.656	4.03	2.863	2.535	3.314	2.414	3.73	3.096	2.994	3.043	2.729	2.594	3.32	2.875	3.092	3.287	3.094	3.586	4.06	3.072	3.357	3.355	2.863	2.94	2.725	2.334	3.87	2.182	2.336	2.566	3.29
female	0.99	60.5	2.77	2.855	2.867	3.111	3.09	3.037	3.143	2.861	3.295	3.152	2.21	3.152	3.307	3.043	2.932	3.22	3.654	4.03	2.861	2.533	3.312	2.414	3.729	3.094	2.99	3.04	2.725	2.592	3.316	2.873	3.09	3.285	3.094	3.584	4.055	3.07	3.357	3.354	2.861	2.936	2.723	2.334	3.87	2.18	2.336	2.564	3.287
female	0.99	61.0	2.768	2.854	2.863	3.11	3.088	3.035	3.139	2.86	3.293	3.152	2.21	3.148	3.305	3.041	2.928	3.217	3.654	4.027	2.86	2.531	3.309	2.414	3.729	3.092	2.986	3.037	2.723	2.588	3.31	2.87	3.088	3.281	3.094	3.58	4.05	3.066	3.355	3.35	2.86	2.934	2.72	2.334	3.867	2.18	2.334	2.562	3.283
female	0.99	61.5	2.766	2.852	2.86	3.107	3.084	3.035	3.137	2.857	3.291	3.15	2.21	3.146	3.3	3.037	2.924	3.213	3.652	4.027	2.857	2.53	3.307	2.414	3.727	3.09	2.984	3.033	2.72	2.586	3.307	2.867	3.086	3.28	3.094	3.576	4.047	3.062	3.354	3.348	2.857	2.932	2.719	2.334	3.865	2.178	2.334	2.56	3.281
female	0.99	62.0	2.764	2.852	2.855	3.105	3.082	3.033	3.133	2.854	3.29	3.148	2.21	3.143	3.299	3.033	2.92	3.207	3.65	4.023	2.855	2.527	3.305	2.414	3.727	3.088	2.98	3.031	2.717	2.584	3.303	2.863	3.084	3.277	3.094	3.572	4.043	3.06	3.352	3.344	2.857	2.928	2.717	2.332	3.863	2.176	2.332	2.559	3.28
female	0.99	62.5	2.762	2.85	2.852	3.104	3.08	3.033	3.129	2.852	3.287	3.148	2.21	3.14	3.295	3.03	2.916	3.203	3.65	4.023	2.854	2.527	3.3	2.414	3.725	3.088	2.977	3.027	2.715	2.58	3.297	2.86	3.082	3.273	3.094	3.57	4.04	3.057	3.352	3.342	2.855	2.926	2.713	2.332	3.861	2.176	2.332	2.555	3.277
female	0.99	63.0	2.76	2.848	2.848	3.1	3.076	3.031	3.127	2.85	3.283	3.146	2.21	3.137	3.293	3.027	2.912	3.2	3.648	4.02	2.852	2.525	3.299	2.414	3.723	3.086	2.973	3.023	2.71	2.578	3.293	2.857	3.08	3.271	3.094	3.566	4.035	3.053	3.35	3.338	2.854	2.924	2.71	2.332	3.86	2.174	2.33	2.553	3.275
female	0.99	63.5	2.758	2.848	2.844	3.098	3.074	3.031	3.123	2.848	3.281	3.145	2.21	3.133	3.29	3.023	2.908	3.195	3.648	4.02	2.848	2.523	3.295	2.414	3.72	3.084	2.97	3.021	2.709	2.574	3.287	2.854	3.078	3.27	3.096	3.562	4.03	3.05	3.348	3.334	2.852	2.92	2.709	2.33	3.857	2.172	2.328	2.55	3.273
female	0.99	64.0	2.756	2.846	2.84	3.096	3.07	3.03	3.12	2.846	3.28	3.143	2.21	3.13	3.287	3.02	2.904	3.19	3.646	4.016	2.846	2.521	3.293	2.412	3.719	3.082	2.967	3.018	2.705	2.572	3.283	2.85	3.076	3.266	3.096	3.559	4.027	3.047	3.346	3.332	2.85	2.918	2.707	2.33	3.855	2.172	2.328	2.549	3.27
female	0.99	64.5	2.754	2.844	2.836	3.094	3.068	3.03	3.117	2.844	3.275	3.14	2.21	3.127	3.283	3.016	2.9	3.186	3.646	4.016	2.844	2.52	3.29	2.412	3.719	3.08	2.963	3.016	2.703	2.568	3.277	2.846	3.074	3.264	3.096	3.555	4.023	3.043	3.344	3.328	2.848	2.916	2.703	2.33	3.854	2.17	2.326	2.545	3.268
female	0.99	65.0	2.75	2.842	2.83	3.09	3.064	3.027	3.113	2.84	3.273	3.139	2.21	3.125	3.28	3.014	2.896	3.182	3.645	4.01	2.842	2.518	3.287	2.412	3.717	3.078	2.959	3.012	2.7	2.566	3.271	2.844	3.072	3.26	3.096	3.55	4.016	3.04	3.342	3.324	2.846	2.912	2.701	2.328	3.852	2.168	2.324	2.543	3.266
female	0.99	65.5	2.748	2.842	2.826	3.088	3.062	3.027	3.11	2.838	3.271	3.137	2.209	3.121	3.277	3.01	2.893	3.176	3.645	4.01	2.84	2.516	3.283	2.412	3.715	3.076	2.955	3.008	2.697	2.562	3.268	2.84	3.07	3.258	3.096	3.547	4.01	3.037	3.34	3.322	2.844	2.91	2.7	2.328	3.85	2.166	2.322	2.541	3.264
female	0.99	66.0	2.746	2.84	2.822	3.086	3.059	3.025	3.105	2.836	3.268	3.135	2.209	3.12	3.273	3.006	2.889	3.172	3.643	4.008	2.838	2.514	3.281	2.412	3.713	3.074	2.951	3.004	2.693	2.56	3.262	2.836	3.068	3.254	3.096	3.543	4.008	3.033	3.338	3.318	2.842	2.906	2.695	2.326	3.848	2.166	2.322	2.537	3.26
female	0.99	66.5	2.744	2.838	2.818	3.082	3.057	3.025	3.104	2.834	3.266	3.133	2.209	3.115	3.271	3.002	2.883	3.168	3.643	4.008	2.834	2.512	3.277	2.412	3.709	3.072	2.947	3.002	2.69	2.557	3.256	2.832	3.066	3.25	3.096	3.54	4.004	3.03	3.336	3.314	2.838	2.904	2.693	2.326	3.846	2.164	2.32	2.535	3.258
female	0.99	67.0	2.742	2.836	2.814	3.08	3.053	3.023	3.1	2.832	3.262	3.13	2.209	3.111	3.268	2.998	2.879	3.162	3.64	4.004	2.832	2.512	3.273	2.412	3.707	3.07	2.943	2.998	2.688	2.555	3.252	2.828	3.064	3.248	3.096	3.535	3.998	3.025	3.334	3.312	2.836	2.9	2.691	2.324	3.844	2.162	2.318	2.533	3.256
female	0.99	67.5	2.74	2.834	2.809	3.076	3.049	3.023	3.096	2.828	3.26	3.129	2.209	3.11	3.264	2.994	2.875	3.158	3.64	4.004	2.83	2.51	3.271	2.412	3.705	3.066	2.94	2.994	2.684	2.55	3.246	2.824	3.062	3.244	3.096	3.531	3.992	3.021	3.332	3.309	2.834	2.898	2.688	2.324	3.84	2.162	2.316	2.53	3.254
female	0.99	68.0	2.738	2.832	2.805	3.074	3.047	3.021	3.092	2.826	3.256	3.127	2.209	3.105	3.262	2.992	2.871	3.152	3.639	4.0	2.828	2.508	3.268	2.41	3.703	3.064	2.936	2.99	2.68	2.549	3.24	2.82	3.06	3.24	3.094	3.527	3.986	3.018	3.33	3.305	2.832	2.896	2.686	2.322	3.838	2.16	2.314	2.527	3.25
female	0.99	68.5	2.734	2.83	2.8	3.072	3.043	3.021	3.088	2.824	3.254	3.125	2.209	3.102	3.258	2.988	2.867	3.148	3.637	4.0	2.824	2.506	3.264	2.41	3.7	3.062	2.932	2.988	2.676	2.545	3.234	2.816	3.059	3.236	3.094	3.523	3.982	3.014	3.328	3.3	2.83	2.893	2.682	2.322	3.836	2.158	2.312	2.523	3.248
female	0.99	69.0	2.732	2.828	2.797	3.068	3.041	3.02	3.086	2.822	3.25	3.123	2.209	3.1	3.254	2.984	2.863	3.145	3.637	3.998	2.822	2.502	3.26	2.41	3.697	3.06	2.928	2.984	2.674	2.541	3.23	2.812	3.059	3.232	3.094	3.518	3.977	3.01	3.326	3.297	2.828	2.89	2.68	2.32	3.834	2.156	2.312	2.521	3.246
female	0.99	69.5	2.73	2.826	2.791	3.066	3.037	3.02	3.082	2.818	3.246	3.121	2.209	3.096	3.252	2.98	2.86	3.139	3.635	3.996	2.82	2.5	3.258	2.41	3.693	3.059	2.924	2.98	2.67	2.54	3.225	2.809	3.057	3.229	3.094	3.514	3.97	3.006	3.324	3.293	2.826	2.887	2.678	2.32	3.83	2.154	2.31	2.52	3.244
female	0.99	70.0	2.729	2.824	2.787	3.062	3.035	3.018	3.078	2.816	3.244	3.12	2.207	3.092	3.248	2.977	2.854	3.135	3.635	3.994	2.816	2.498	3.254	2.408	3.691	3.057	2.92	2.977	2.666	2.535	3.219	2.805	3.055	3.225	3.092	3.51	3.965	3.002	3.322	3.29	2.824	2.885	2.674	2.318	3.828	2.154	2.309	2.516	3.24
female	0.99	70.5	2.727	2.822	2.783	3.059	3.031	3.018	3.074	2.814	3.24	3.117	2.207	3.09	3.244	2.973	2.85	3.129	3.633	3.992	2.814	2.496	3.25	2.408	3.688	3.055	2.916	2.973	2.662	2.533	3.213	2.8	3.053	3.22	3.092	3.506	3.959	2.998	3.32	3.285	2.822	2.88	2.672	2.318	3.826	2.152	2.305	2.514	3.238
female	0.99	71.0	2.725	2.818	2.78	3.057	3.03	3.018	3.072	2.81	3.236	3.115	2.207	3.086	3.24	2.969	2.846	3.125	3.633	3.99	2.812	2.494	3.246	2.408	3.686	3.053	2.912	2.97	2.658	2.53	3.207	2.795	3.05	3.217	3.09	3.5	3.955	2.994	3.318	3.283	2.82	2.879	2.668	2.316	3.822	2.15	2.303	2.512	3.236
female	0.99	71.5	2.72	2.816	2.775	3.053	3.025	3.016	3.068	2.809	3.232	3.111	2.207	3.082	3.238	2.965	2.842	3.121	3.63	3.988	2.809	2.492	3.242	2.408	3.682	3.049	2.908	2.967	2.654	2.525	3.201	2.791	3.05	3.21	3.09	3.496	3.95	2.99	3.316	3.28	2.818	2.875	2.664	2.314	3.82	2.148	2.3	2.508	3.232
female	0.99	72.0	2.719	2.814	2.77	3.05	3.023	3.016	3.064	2.807	3.23	3.11	2.207	3.08	3.234	2.963	2.838	3.115	3.63	3.988	2.807	2.49	3.24	2.406	3.678	3.047	2.904	2.963	2.652	2.523	3.195	2.787	3.049	3.207	3.088	3.49	3.943	2.986	3.314	3.275	2.816	2.873	2.662	2.312	3.816	2.146	2.299	2.506	3.23
female	0.99	72.5	2.717	2.812	2.766	3.047	3.021	3.014	3.06	2.805	3.227	3.107	2.207	3.076	3.23	2.959	2.834	3.111	3.629	3.986	2.803	2.488	3.236	2.406	3.674	3.045	2.9	2.959	2.648	2.52	3.19	2.783	3.049	3.203	3.086	3.486	3.938	2.982	3.312	3.271	2.816	2.87	2.658	2.312	3.814	2.145	2.297	2.504	3.229
female	0.99	73.0	2.715	2.809	2.762	3.043	3.018	3.014	3.059	2.8	3.223	3.105	2.205	3.072	3.229	2.955	2.83	3.107	3.629	3.984	2.8	2.486	3.232	2.406	3.67	3.043	2.896	2.955	2.645	2.518	3.184	2.78	3.047	3.197	3.084	3.48	3.93	2.979	3.31	3.266	2.814	2.867	2.654	2.31	3.81	2.145	2.295	2.5	3.225
female	0.99	73.5	2.713	2.807	2.758	3.041	3.016	3.014	3.055	2.799	3.219	3.102	2.205	3.07	3.225	2.951	2.824	3.102	3.627	3.982	2.797	2.484	3.229	2.404	3.666	3.041	2.893	2.951	2.64	2.514	3.178	2.775	3.047	3.191	3.082	3.477	3.924	2.973	3.309	3.262	2.812	2.863	2.652	2.309	3.807	2.143	2.291	2.498	3.223
female	0.99	74.0	2.71	2.805	2.754	3.037	3.012	3.012	3.05	2.797	3.215	3.1	2.205	3.066	3.22	2.947	2.82	3.098	3.625	3.98	2.795	2.48	3.225	2.404	3.662	3.04	2.889	2.947	2.637	2.51	3.172	2.77	3.045	3.188	3.08	3.47	3.918	2.969	3.305	3.258	2.81	2.861	2.648	2.307	3.805	2.14	2.29	2.496	3.22
female	0.99	74.5	2.709	2.8	2.75	3.033	3.01	3.012	3.047	2.795	3.21	3.098	2.205	3.062	3.219	2.943	2.816	3.094	3.625	3.979	2.791	2.479	3.22	2.402	3.658	3.035	2.885	2.943	2.633	2.508	3.166	2.766	3.045	3.182	3.078	3.467	3.912	2.965	3.303	3.254	2.809	2.857	2.645	2.307	3.8	2.139	2.287	2.492	3.217
female	0.99	75.0	2.707	2.799	2.746	3.031	3.008	3.01	3.045	2.791	3.207	3.094	2.205	3.06	3.215	2.941	2.812	3.088	3.623	3.979	2.79	2.477	3.217	2.402	3.654	3.033	2.88	2.94	2.629	2.504	3.16	2.762	3.045	3.176	3.076	3.46	3.906	2.96	3.3	3.25	2.807	2.855	2.643	2.305	3.799	2.137	2.283	2.49	3.215
female	0.99	75.5	2.705	2.795	2.742	3.027	3.006	3.01	3.041	2.79	3.203	3.092	2.203	3.057	3.21	2.938	2.809	3.084	3.623	3.977	2.785	2.475	3.215	2.402	3.65	3.031	2.877	2.938	2.627	2.502	3.154	2.758	3.043	3.17	3.074	3.457	3.898	2.957	3.299	3.246	2.805	2.854	2.639	2.303	3.795	2.135	2.281	2.488	3.213
female	0.99	76.0	2.703	2.793	2.738	3.023	3.004	3.01	3.037	2.787	3.2	3.088	2.203	3.053	3.207	2.934	2.805	3.08	3.621	3.975	2.783	2.473	3.21	2.4	3.645	3.03	2.873	2.934	2.623	2.498	3.148	2.754	3.043	3.164	3.072	3.451	3.893	2.951	3.297	3.242	2.803	2.85	2.635	2.3	3.791	2.133	2.28	2.486	3.209
female	0.99	76.5	2.701	2.791	2.734	3.02	3.0	3.01	3.035	2.785	3.195	3.086	2.203	3.05	3.205	2.93	2.8	3.076	3.62	3.973	2.78	2.47	3.207	2.4	3.64	3.025	2.87	2.93	2.62	2.496	3.143	2.75	3.043	3.158	3.068	3.445	3.887	2.947	3.295	3.238	2.8	2.848	2.63	2.299	3.787	2.13	2.275	2.484	3.207
female	0.99	77.0	2.7	2.787	2.73	3.016	2.998	3.008	3.031	2.781	3.191	3.084	2.203	3.047	3.201	2.926	2.797	3.072	3.62	3.973	2.777	2.467	3.203	2.398	3.635	3.023	2.865	2.926	2.615	2.492	3.135	2.746	3.043	3.15	3.064	3.441	3.879	2.943	3.293	3.232	2.8	2.844	2.627	2.297	3.785	2.129	2.271	2.48	3.205
female	0.99	77.5	2.697	2.783	2.729	3.012	2.996	3.008	3.03	2.78	3.186	3.08	2.201	3.043	3.197	2.924	2.795	3.068	3.617	3.97	2.773	2.465	3.2	2.396	3.63	3.021	2.861	2.922	2.611	2.49	3.129	2.74	3.043	3.145	3.062	3.436	3.873	2.938	3.29	3.229	2.799	2.842	2.623	2.295	3.781	2.127	2.27	2.479	3.201
female	0.99	78.0	2.695	2.781	2.725	3.01	2.994	3.008	3.025	2.777	3.182	3.076	2.201	3.041	3.195	2.92	2.791	3.064	3.615	3.969	2.771	2.463	3.195	2.396	3.625	3.02	2.857	2.918	2.607	2.486	3.123	2.736	3.043	3.137	3.059	3.43	3.865	2.934	3.287	3.225	2.797	2.838	2.62	2.293	3.777	2.125	2.266	2.477	3.2
female	0.99	78.5	2.693	2.777	2.72	3.006	2.992	3.006	3.021	2.775	3.178	3.074	2.201	3.037	3.191	2.916	2.787	3.06	3.615	3.967	2.768	2.46	3.191	2.395	3.62	3.018	2.854	2.914	2.604	2.484	3.117	2.732	3.043	3.13	3.055	3.424	3.86	2.93	3.285	3.22	2.795	2.836	2.615	2.291	3.773	2.123	2.262	2.475	3.197
female	0.99	79.0	2.691	2.775	2.719	3.002	2.992	3.006	3.02	2.771	3.174	3.07	2.2	3.033	3.188	2.914	2.783	3.057	3.613	3.967	2.766	2.457	3.188	2.395	3.613	3.014	2.85	2.91	2.602	2.482	3.111	2.729	3.045	3.123	3.05	3.418	3.852	2.924	3.283	3.217	2.795	2.834	2.611	2.29	3.77	2.121	2.26	2.473	3.193
female	0.99	79.5	2.69	2.771	2.715	2.998	2.99	3.006	3.018	2.77	3.168	3.068	2.2	3.031	3.186	2.91	2.78	3.053	3.611	3.965	2.762	2.455	3.186	2.393	3.607	3.012	2.846	2.906	2.598	2.479	3.105	2.725	3.045	3.115	3.047	3.414	3.844	2.92	3.281	3.21	2.793	2.83	2.607	2.287	3.766	2.12	2.256	2.47	3.191
female	0.99	80.0	2.688	2.768	2.713	2.994	2.988	3.006	3.014	2.768	3.164	3.064	2.2	3.027	3.182	2.906	2.777	3.049	3.611	3.963	2.758	2.453	3.182	2.39	3.602	3.01	2.842	2.902	2.594	2.477	3.1	2.72	3.047	3.107	3.041	3.408	3.838	2.914	3.277	3.207	2.791	2.828	2.604	2.285	3.762	2.117	2.252	2.469	3.19
female	0.99	80.5	2.688	2.764	2.709	2.99	2.986	3.006	3.012	2.766	3.158	3.06	2.197	3.023	3.18	2.904	2.773	3.047	3.61	3.963	2.756	2.451	3.178	2.39	3.596	3.008	2.838	2.898	2.59	2.475	3.092	2.717	3.047	3.1	3.037	3.402	3.83	2.91	3.275	3.203	2.791	2.824	2.6	2.283	3.758	2.115	2.248	2.467	3.186
female	0.99	81.0	2.686	2.762	2.707	2.986	2.986	3.004	3.008	2.764	3.154	3.059	2.197	3.021	3.176	2.9	2.77	3.043	3.607	3.96	2.752	2.447	3.174	2.389	3.59	3.004	2.836	2.895	2.586	2.47	3.086	2.713	3.049	3.092	3.031	3.396	3.822	2.906	3.273	3.197	2.79	2.822	2.594	2.28	3.754	2.113	2.244	2.465	3.184
female	0.99	81.5	2.684	2.758	2.705	2.98	2.984	3.004	3.006	2.762	3.15	3.055	2.195	3.018	3.174	2.898	2.768	3.04	3.607	3.959	2.75	2.445	3.17	2.387	3.584	3.002	2.832	2.893	2.584	2.469	3.08	2.709	3.05	3.084	3.027	3.39	3.816	2.9	3.271	3.193	2.787	2.82	2.59	2.277	3.75	2.111	2.24	2.463	3.182
female	0.99	82.0	2.684	2.754	2.701	2.977	2.984	3.004	3.004	2.76	3.145	3.05	2.195	3.014	3.17	2.895	2.764	3.037	3.605	3.959	2.746	2.443	3.168	2.385	3.578	3.0	2.828	2.889	2.58	2.467	3.074	2.705	3.05	3.074	3.021	3.385	3.809	2.896	3.268	3.19	2.787	2.818	2.586	2.275	3.746	2.11	2.236	2.463	3.18
female	0.99	82.5	2.682	2.75	2.7	2.973	2.982	3.004	3.0	2.756	3.139	3.047	2.195	3.012	3.166	2.893	2.762	3.033	3.604	3.957	2.742	2.441	3.164	2.383	3.57	2.998	2.824	2.885	2.576	2.465	3.068	2.701	3.053	3.066	3.016	3.379	3.8	2.89	3.266	3.184	2.785	2.814	2.58	2.273	3.742	2.107	2.232	2.46	3.176
female	0.99	83.0	2.68	2.746	2.697	2.969	2.982	3.004	2.998	2.754	3.135	3.045	2.193	3.008	3.164	2.889	2.758	3.031	3.604	3.957	2.74	2.438	3.16	2.383	3.564	2.996	2.822	2.88	2.574	2.46	3.062	2.697	3.055	3.057	3.01	3.373	3.793	2.887	3.264	3.18	2.785	2.812	2.576	2.27	3.738	2.105	2.229	2.459	3.174
female	0.99	83.5	2.68	2.744	2.695	2.965	2.982	3.004	2.996	2.752	3.129	3.041	2.193	3.006	3.162	2.887	2.756	3.027	3.602	3.955	2.736	2.436	3.158	2.38	3.557	2.992	2.818	2.877	2.57	2.459	3.057	2.693	3.059	3.047	3.002	3.367	3.785	2.88	3.262	3.176	2.785	2.81	2.572	2.268	3.732	2.104	2.225	2.459	3.172
female	0.99	84.0	2.678	2.74	2.695	2.96	2.98	3.004	2.994	2.75	3.125	3.037	2.191	3.002	3.158	2.883	2.754	3.025	3.6	3.955	2.734	2.434	3.154	2.379	3.55	2.99	2.814	2.873	2.566	2.457	3.05	2.69	3.06	3.04	2.996	3.361	3.78	2.877	3.26	3.17	2.783	2.809	2.566	2.266	3.729	2.102	2.219	2.457	3.17
female	0.99	84.5	2.678	2.736	2.693	2.957	2.98	3.004	2.992	2.748	3.12	3.033	2.191	3.0	3.156	2.88	2.75	3.023	3.6	3.953	2.73	2.43	3.15	2.377	3.543	2.988	2.812	2.871	2.564	2.455	3.045	2.688	3.062	3.03	2.99	3.355	3.771	2.873	3.258	3.166	2.783	2.805	2.562	2.262	3.725	2.1	2.215	2.455	3.168
female	0.99	85.0	2.678	2.732	2.691	2.953	2.98	3.004	2.99	2.746	3.115	3.031	2.19	2.996	3.152	2.879	2.748	3.021	3.598	3.953	2.729	2.428	3.148	2.375	3.537	2.986	2.809	2.867	2.56	2.453	3.04	2.684	3.066	3.021	2.984	3.35	3.764	2.867	3.256	3.162	2.781	2.803	2.559	2.26	3.72	2.098	2.21	2.455	3.164
female	0.99	85.5	2.676	2.729	2.69	2.947	2.98	3.004	2.988	2.744	3.11	3.027	2.19	2.994	3.15	2.875	2.746	3.02	3.598	3.951	2.725	2.426	3.145	2.373	3.53	2.984	2.807	2.863	2.559	2.451	3.033	2.68	3.068	3.012	2.977	3.344	3.758	2.863	3.254	3.158	2.781	2.8	2.553	2.258	3.717	2.096	2.207	2.453	3.162
female	0.99	86.0	2.676	2.725	2.69	2.943	2.98	3.004	2.986	2.744	3.105	3.023	2.19	2.99	3.148	2.873	2.744	3.018	3.596	3.951	2.723	2.424	3.143	2.371	3.523	2.982	2.803	2.861	2.557	2.45	3.027	2.678	3.072	3.004	2.97	3.34	3.75	2.86	3.25	3.154	2.781	2.799	2.549	2.254	3.713	2.094	2.203	2.453	3.16
female	0.99	86.5	2.676	2.723	2.69	2.941	2.98	3.004	2.986	2.742	3.1	3.021	2.188	2.988	3.146	2.871	2.742	3.016	3.596	3.951	2.719	2.422	3.14	2.37	3.518	2.98	2.8	2.857	2.553	2.45	3.021	2.674	3.076	2.996	2.963	3.334	3.744	2.854	3.25	3.15	2.781	2.797	2.545	2.252	3.709	2.092	2.2	2.453	3.158
female	0.99	87.0	2.674	2.719	2.688	2.938	2.98	3.004	2.984	2.74	3.096	3.018	2.188	2.986	3.145	2.87	2.74	3.014	3.596	3.951	2.717	2.418	3.139	2.37	3.51	2.979	2.797	2.855	2.55	2.447	3.018	2.672	3.08	2.988	2.957	3.328	3.738	2.85	3.248	3.146	2.78	2.795	2.54	2.25	3.705	2.09	2.193	2.451	3.158
female	0.99	87.5	2.674	2.715	2.688	2.934	2.98	3.004	2.982	2.738	3.09	3.014	2.186	2.984	3.143	2.867	2.738	3.012	3.594	3.951	2.715	2.416	3.135	2.367	3.504	2.977	2.795	2.854	2.549	2.445	3.012	2.668	3.084	2.98	2.951	3.324	3.732	2.846	3.246	3.143	2.78	2.795	2.535	2.248	3.703	2.088	2.19	2.451	3.156
female	0.99	88.0	2.674	2.713	2.688	2.93	2.98	3.004	2.982	2.736	3.086	3.012	2.186	2.982	3.14	2.865	2.736	3.01	3.594	3.951	2.71	2.414	3.133	2.365	3.498	2.977	2.793	2.85	2.545	2.445	3.008	2.666	3.088	2.973	2.943	3.318	3.727	2.842	3.244	3.139	2.78	2.793	2.531	2.244	3.7	2.086	2.186	2.451	3.154
female	0.99	88.5	2.674	2.709	2.688	2.926	2.98	3.004	2.98	2.736	3.082	3.008	2.184	2.98	3.139	2.863	2.736	3.01	3.594	3.951	2.709	2.412	3.13	2.363	3.492	2.975	2.791	2.848	2.543	2.443	3.004	2.664	3.092	2.967	2.938	3.314	3.72	2.838	3.242	3.135	2.78	2.791	2.527	2.242	3.695	2.084	2.182	2.451	3.154
female	0.99	89.0	2.672	2.707	2.688	2.924	2.982	3.004	2.98	2.734	3.078	3.006	2.184	2.979	3.137	2.861	2.734	3.008	3.596	3.951	2.707	2.41	3.13	2.361	3.486	2.973	2.79	2.846	2.541	2.443	3.0	2.66	3.096	2.96	2.932	3.31	3.715	2.834	3.242	3.133	2.78	2.791	2.523	2.24	3.693	2.082	2.18	2.45	3.152
female	0.99	89.5	2.672	2.703	2.688	2.92	2.982	3.006	2.98	2.732	3.072	3.004	2.182	2.977	3.135	2.86	2.732	3.008	3.596	3.953	2.705	2.408	3.129	2.361	3.48	2.973	2.787	2.844	2.54	2.441	2.996	2.658	3.102	2.955	2.926	3.307	3.71	2.832	3.24	3.129	2.78	2.79	2.52	2.238	3.69	2.08	2.176	2.45	3.152
female	0.99	90.0	2.672	2.701	2.688	2.918	2.982	3.006	2.979	2.732	3.068	3.0	2.182	2.975	3.135	2.857	2.732	3.006	3.596	3.953	2.703	2.406	3.127	2.36	3.475	2.97	2.785	2.842	2.537	2.441	2.992	2.656	3.105	2.95	2.92	3.303	3.707	2.828	3.238	3.127	2.78	2.79	2.516	2.236	3.688	2.078	2.172	2.45	3.15
male	0.01	5.0	2.357	2.23	1.995	2.46	2.488	2.76	2.396	2.604	2.842	2.443	1.889	2.588	2.566	2.56	2.51	2.734	2.797	3.066	2.361	1.984	2.584	2.02	2.47	2.7	2.566	2.562	2.244	1.881	2.186	2.566	2.334	1.906	2.205	2.605	2.648	2.344	2.564	2.752	1.982	2.08	2.402	1.55	2.67	1.979	1.777	2.312	2.6
male	0.01	5.5	2.342	2.227	1.993	2.457	2.469	2.746	2.39	2.598	2.834	2.432	1.871	2.59	2.566	2.555	2.514	2.734	2.79	3.066	2.355	1.975	2.58	2.004	2.475	2.693	2.562	2.564	2.242	1.878	2.203	2.555	2.326	1.897	2.195	2.615	2.662	2.338	2.568	2.758	1.974	2.078	2.39	1.548	2.678	1.965	1.773	2.3	2.594
male	0.01	6.0	2.326	2.22	1.991	2.455	2.451	2.732	2.387	2.59	2.826	2.422	1.854	2.594	2.564	2.547	2.516	2.736	2.783	3.064	2.35	1.966	2.576	1.987	2.479	2.686	2.56	2.566	2.238	1.875	2.217	2.545	2.32	1.889	2.186	2.623	2.676	2.33	2.57	2.764	1.964	2.074	2.379	1.546	2.684	1.952	1.77	2.291	2.59
male	0.01	6.5	2.31	2.215	1.989	2.451	2.434	2.72	2.379	2.582	2.818	2.41	1.836	2.594	2.562	2.54	2.518	2.734	2.775	3.062	2.344	1.956	2.572	1.971	2.48	2.68	2.557	2.566	2.232	1.872	2.23	2.533	2.312	1.881	2.178	2.633	2.688	2.324	2.572	2.768	1.954	2.068	2.37	1.544	2.69	1.939	1.767	2.28	2.584
male	0.01	7.0	2.295	2.209	1.986	2.447	2.414	2.709	2.373	2.576	2.809	2.4	1.82	2.596	2.56	2.531	2.518	2.734	2.77	3.06	2.336	1.947	2.566	1.956	2.482	2.672	2.55	2.566	2.229	1.868	2.244	2.521	2.307	1.873	2.168	2.639	2.7	2.316	2.574	2.771	1.944	2.064	2.357	1.542	2.693	1.927	1.763	2.268	2.578
male	0.01	7.5	2.281	2.203	1.982	2.443	2.396	2.695	2.367	2.568	2.8	2.389	1.805	2.596	2.559	2.523	2.518	2.732	2.762	3.059	2.33	1.9375	2.562	1.941	2.484	2.664	2.547	2.566	2.223	1.865	2.254	2.512	2.299	1.865	2.158	2.646	2.709	2.31	2.574	2.775	1.935	2.06	2.348	1.541	2.7	1.915	1.759	2.256	2.572
male	0.01	8.0	2.268	2.2	1.979	2.44	2.379	2.684	2.36	2.56	2.791	2.379	1.789	2.596	2.555	2.516	2.518	2.729	2.756	3.057	2.324	1.929	2.557	1.927	2.486	2.656	2.541	2.566	2.217	1.861	2.266	2.5	2.291	1.858	2.15	2.65	2.719	2.303	2.576	2.777	1.925	2.055	2.338	1.539	2.703	1.903	1.755	2.244	2.564
male	0.01	8.5	2.252	2.193	1.975	2.434	2.363	2.672	2.352	2.553	2.783	2.367	1.774	2.596	2.55	2.508	2.518	2.727	2.748	3.053	2.318	1.92	2.55	1.913	2.486	2.65	2.537	2.564	2.21	1.857	2.273	2.488	2.283	1.852	2.14	2.656	2.729	2.295	2.576	2.78	1.915	2.049	2.326	1.537	2.707	1.892	1.752	2.232	2.559
male	0.01	9.0	2.238	2.188	1.97	2.43	2.346	2.66	2.344	2.545	2.773	2.357	1.761	2.594	2.545	2.498	2.516	2.723	2.742	3.05	2.312	1.911	2.545	1.9	2.488	2.64	2.531	2.562	2.205	1.853	2.283	2.477	2.275	1.846	2.133	2.66	2.736	2.287	2.574	2.781	1.905	2.045	2.316	1.536	2.71	1.881	1.748	2.219	2.55
male	0.01	9.5	2.227	2.182	1.965	2.424	2.33	2.648	2.336	2.535	2.764	2.348	1.748	2.592	2.541	2.49	2.514	2.719	2.734	3.047	2.305	1.903	2.541	1.888	2.488	2.633	2.525	2.559	2.2	1.849	2.29	2.465	2.268	1.839	2.125	2.662	2.742	2.28	2.574	2.781	1.895	2.04	2.307	1.534	2.713	1.87	1.744	2.207	2.545
male	0.01	10.0	2.213	2.176	1.96	2.42	2.312	2.637	2.328	2.527	2.754	2.336	1.735	2.59	2.535	2.482	2.51	2.713	2.729	3.043	2.299	1.895	2.535	1.875	2.488	2.625	2.518	2.557	2.191	1.844	2.297	2.453	2.26	1.834	2.117	2.666	2.748	2.273	2.572	2.783	1.885	2.033	2.297	1.532	2.717	1.859	1.74	2.195	2.537
male	0.01	10.5	2.2	2.168	1.954	2.414	2.297	2.627	2.32	2.518	2.744	2.326	1.723	2.586	2.53	2.473	2.506	2.707	2.72	3.04	2.293	1.887	2.527	1.864	2.488	2.617	2.512	2.553	2.184	1.84	2.303	2.441	2.252	1.828	2.11	2.668	2.754	2.266	2.572	2.783	1.875	2.027	2.287	1.531	2.719	1.85	1.737	2.184	2.53
male	0.01	11.0	2.188	2.162	1.949	2.41	2.281	2.615	2.31	2.51	2.734	2.314	1.711	2.584	2.521	2.463	2.502	2.701	2.715	3.035	2.287	1.879	2.521	1.853	2.486	2.61	2.506	2.549	2.178	1.835	2.307	2.43	2.244	1.823	2.102	2.668	2.76	2.258	2.57	2.781	1.865	2.02	2.28	1.529	2.72	1.839	1.733	2.172	2.521
male	0.01	11.5	2.174	2.156	1.942	2.404	2.266	2.605	2.3	2.5	2.725	2.305	1.7	2.58	2.516	2.453	2.498	2.695	2.709	3.031	2.28	1.871	2.516	1.843	2.486	2.6	2.498	2.545	2.17	1.83	2.31	2.418	2.234	1.818	2.094	2.668	2.764	2.25	2.568	2.781	1.8545	2.014	2.27	1.528	2.723	1.83	1.73	2.16	2.514
male	0.01	12.0	2.162	2.15	1.937	2.398	2.25	2.594	2.293	2.492	2.715	2.295	1.689	2.576	2.508	2.445	2.494	2.688	2.701	3.027	2.273	1.864	2.51	1.832	2.484	2.592	2.49	2.541	2.162	1.825	2.314	2.406	2.227	1.813	2.086	2.668	2.766	2.242	2.564	2.78	1.845	2.008	2.26	1.527	2.725	1.82	1.727	2.148	2.504
male	0.01	12.5	2.15	2.145	1.93	2.393	2.234	2.584	2.283	2.482	2.705	2.285	1.68	2.572	2.5	2.436	2.488	2.682	2.695	3.023	2.268	1.856	2.504	1.823	2.482	2.582	2.484	2.537	2.152	1.82	2.316	2.393	2.219	1.81	2.08	2.668	2.77	2.234	2.562	2.777	1.835	2.0	2.252	1.526	2.725	1.812	1.723	2.137	2.496
male	0.01	13.0	2.139	2.139	1.923	2.387	2.22	2.574	2.273	2.473	2.695	2.273	1.67	2.566	2.492	2.426	2.482	2.674	2.69	3.02	2.262	1.85	2.496	1.813	2.48	2.574	2.477	2.531	2.145	1.815	2.318	2.38	2.209	1.806	2.072	2.668	2.771	2.227	2.559	2.773	1.825	1.994	2.244	1.524	2.727	1.803	1.72	2.125	2.488
male	0.01	13.5	2.129	2.133	1.916	2.38	2.207	2.564	2.264	2.463	2.686	2.264	1.661	2.562	2.484	2.416	2.477	2.666	2.684	3.016	2.256	1.843	2.49	1.806	2.48	2.566	2.469	2.525	2.137	1.811	2.32	2.37	2.201	1.802	2.064	2.666	2.773	2.219	2.557	2.771	1.814	1.987	2.234	1.523	2.727	1.794	1.717	2.113	2.479
male	0.01	14.0	2.117	2.127	1.909	2.375	2.191	2.555	2.254	2.455	2.676	2.254	1.652	2.557	2.477	2.406	2.47	2.656	2.678	3.01	2.25	1.836	2.484	1.797	2.477	2.557	2.46	2.52	2.129	1.805	2.32	2.357	2.193	1.798	2.059	2.664	2.775	2.213	2.553	2.768	1.805	1.9795	2.227	1.522	2.727	1.786	1.713	2.102	2.47
male	0.01	14.5	2.107	2.121	1.902	2.37	2.178	2.545	2.244	2.445	2.664	2.244	1.644	2.55	2.467	2.396	2.465	2.648	2.67	3.006	2.242	1.829	2.477	1.789	2.475	2.549	2.453	2.514	2.12	1.8	2.32	2.346	2.186	1.795	2.05	2.662	2.775	2.205	2.549	2.766	1.795	1.973	2.219	1.521	2.729	1.778	1.71	2.09	2.46
male	0.01	15.0	2.096	2.115	1.895	2.363	2.164	2.535	2.234	2.436	2.654	2.234	1.637	2.545	2.459	2.387	2.457	2.639	2.664	3.002	2.236	1.823	2.47	1.782	2.473	2.54	2.445	2.508	2.111	1.795	2.32	2.334	2.176	1.792	2.045	2.658	2.775	2.197	2.545	2.762	1.785	1.966	2.21	1.5205	2.729	1.7705	1.706	2.078	2.451
male	0.01	15.5	2.086	2.11	1.888	2.357	2.152	2.527	2.225	2.426	2.645	2.225	1.629	2.54	2.45	2.377	2.45	2.63	2.658	2.996	2.23	1.816	2.463	1.775	2.47	2.531	2.438	2.502	2.102	1.789	2.318	2.324	2.168	1.789	2.04	2.654	2.775	2.19	2.541	2.758	1.775	1.959	2.203	1.52	2.729	1.763	1.703	2.066	2.443
male	0.01	16.0	2.076	2.104	1.88	2.35	2.139	2.518	2.215	2.416	2.635	2.217	1.622	2.533	2.44	2.367	2.443	2.621	2.652	2.992	2.225	1.811	2.457	1.769	2.467	2.521	2.43	2.496	2.094	1.784	2.318	2.312	2.16	1.786	2.031	2.652	2.775	2.182	2.537	2.752	1.766	1.951	2.195	1.52	2.729	1.756	1.7	2.055	2.434
male	0.01	16.5	2.068	2.098	1.873	2.344	2.127	2.51	2.203	2.406	2.625	2.207	1.615	2.525	2.432	2.357	2.436	2.611	2.646	2.986	2.219	1.805	2.451	1.763	2.465	2.514	2.42	2.488	2.084	1.779	2.316	2.3	2.15	1.783	2.025	2.648	2.773	2.174	2.533	2.748	1.757	1.944	2.188	1.519	2.727	1.748	1.697	2.045	2.424
male	0.01	17.0	2.059	2.092	1.865	2.338	2.115	2.5	2.193	2.396	2.615	2.197	1.609	2.52	2.422	2.348	2.428	2.602	2.64	2.98	2.215	1.799	2.443	1.757	2.46	2.504	2.412	2.482	2.074	1.773	2.314	2.29	2.143	1.781	2.02	2.645	2.773	2.168	2.527	2.744	1.747	1.937	2.182	1.518	2.727	1.742	1.693	2.033	2.414
male	0.01	17.5	2.049	2.086	1.857	2.332	2.102	2.492	2.184	2.389	2.605	2.19	1.604	2.512	2.412	2.338	2.42	2.592	2.635	2.977	2.209	1.793	2.438	1.751	2.459	2.496	2.404	2.475	2.066	1.769	2.31	2.28	2.135	1.778	2.014	2.639	2.771	2.16	2.523	2.738	1.738	1.93	2.174	1.517	2.727	1.735	1.69	2.021	2.406
male	0.01	18.0	2.041	2.08	1.851	2.324	2.092	2.484	2.174	2.379	2.596	2.18	1.599	2.506	2.402	2.328	2.412	2.582	2.629	2.97	2.203	1.788	2.432	1.746	2.455	2.488	2.396	2.469	2.057	1.764	2.309	2.268	2.127	1.776	2.008	2.635	2.77	2.152	2.52	2.734	1.729	1.922	2.166	1.517	2.725	1.729	1.6875	2.012	2.396
male	0.01	18.5	2.033	2.076	1.843	2.318	2.08	2.477	2.164	2.37	2.586	2.172	1.593	2.498	2.393	2.318	2.404	2.572	2.623	2.967	2.197	1.782	2.426	1.741	2.453	2.479	2.389	2.46	2.049	1.758	2.307	2.258	2.12	1.774	2.002	2.63	2.768	2.146	2.514	2.729	1.72	1.915	2.16	1.516	2.725	1.723	1.685	2.0	2.387
male	0.01	19.0	2.025	2.07	1.836	2.312	2.068	2.469	2.154	2.36	2.576	2.162	1.588	2.492	2.383	2.309	2.395	2.562	2.62	2.96	2.191	1.777	2.418	1.736	2.45	2.47	2.38	2.455	2.04	1.753	2.303	2.246	2.111	1.772	1.996	2.625	2.766	2.139	2.51	2.723	1.711	1.907	2.152	1.515	2.725	1.717	1.682	1.99	2.379
male	0.01	19.5	2.018	2.064	1.828	2.307	2.059	2.46	2.145	2.352	2.566	2.154	1.584	2.484	2.373	2.299	2.387	2.553	2.613	2.955	2.188	1.772	2.412	1.732	2.447	2.463	2.371	2.447	2.031	1.748	2.299	2.236	2.104	1.7705	1.99	2.621	2.762	2.133	2.506	2.717	1.702	1.9	2.146	1.515	2.723	1.711	1.679	1.98	2.37
male	0.01	20.0	2.01	2.06	1.821	2.3	2.049	2.453	2.135	2.342	2.557	2.146	1.579	2.477	2.363	2.291	2.379	2.543	2.607	2.951	2.182	1.768	2.406	1.728	2.443	2.455	2.363	2.44	2.023	1.743	2.295	2.227	2.096	1.769	1.984	2.615	2.76	2.125	2.5	2.713	1.693	1.894	2.14	1.514	2.723	1.706	1.677	1.97	2.36
male	0.01	20.5	2.002	2.055	1.814	2.293	2.04	2.445	2.125	2.332	2.547	2.139	1.575	2.469	2.354	2.281	2.371	2.533	2.602	2.945	2.178	1.764	2.4	1.724	2.441	2.447	2.355	2.434	2.014	1.738	2.291	2.217	2.088	1.767	1.979	2.61	2.758	2.12	2.496	2.707	1.685	1.886	2.135	1.514	2.72	1.7	1.674	1.96	2.352
male	0.01	21.0	1.996	2.05	1.807	2.287	2.03	2.438	2.115	2.324	2.54	2.13	1.571	2.463	2.344	2.271	2.363	2.523	2.598	2.94	2.172	1.759	2.395	1.721	2.438	2.44	2.35	2.426	2.006	1.733	2.287	2.207	2.082	1.765	1.973	2.605	2.754	2.111	2.49	2.701	1.677	1.879	2.127	1.513	2.719	1.695	1.671	1.951	2.342
male	0.01	21.5	1.989	2.047	1.801	2.281	2.02	2.432	2.105	2.316	2.53	2.123	1.567	2.455	2.334	2.264	2.355	2.514	2.592	2.936	2.168	1.755	2.39	1.717	2.436	2.432	2.342	2.42	1.998	1.7295	2.283	2.197	2.074	1.763	1.968	2.6	2.752	2.105	2.486	2.695	1.669	1.872	2.121	1.513	2.719	1.69	1.668	1.941	2.334
male	0.01	22.0	1.982	2.041	1.794	2.275	2.012	2.424	2.098	2.307	2.521	2.115	1.564	2.447	2.326	2.254	2.348	2.504	2.586	2.93	2.164	1.75	2.385	1.714	2.432	2.424	2.334	2.412	1.99	1.725	2.28	2.19	2.068	1.761	1.962	2.594	2.748	2.1	2.482	2.691	1.661	1.865	2.115	1.513	2.717	1.686	1.666	1.933	2.324
male	0.01	22.5	1.977	2.037	1.787	2.27	2.002	2.418	2.088	2.299	2.512	2.107	1.561	2.441	2.316	2.246	2.34	2.494	2.582	2.924	2.158	1.746	2.379	1.71	2.43	2.416	2.326	2.406	1.983	1.721	2.275	2.18	2.062	1.759	1.956	2.59	2.746	2.094	2.477	2.686	1.653	1.858	2.11	1.512	2.717	1.681	1.663	1.924	2.316
male	0.01	23.0	1.971	2.033	1.781	2.264	1.994	2.412	2.08	2.291	2.504	2.102	1.558	2.434	2.307	2.238	2.332	2.486	2.576	2.92	2.154	1.742	2.375	1.707	2.426	2.41	2.32	2.398	1.976	1.716	2.271	2.172	2.055	1.757	1.951	2.584	2.742	2.088	2.473	2.68	1.6455	1.853	2.104	1.512	2.715	1.676	1.661	1.915	2.309
male	0.01	23.5	1.966	2.03	1.775	2.258	1.986	2.404	2.07	2.283	2.496	2.094	1.555	2.428	2.299	2.23	2.324	2.477	2.572	2.914	2.15	1.739	2.371	1.704	2.424	2.402	2.312	2.393	1.969	1.712	2.268	2.164	2.049	1.756	1.945	2.578	2.74	2.082	2.469	2.674	1.639	1.846	2.098	1.512	2.715	1.672	1.658	1.907	2.3
male	0.01	24.0	1.961	2.025	1.7705	2.252	1.9795	2.398	2.062	2.275	2.488	2.088	1.552	2.42	2.291	2.223	2.318	2.469	2.566	2.91	2.146	1.735	2.367	1.701	2.422	2.396	2.307	2.387	1.962	1.708	2.264	2.156	2.045	1.754	1.939	2.574	2.738	2.076	2.465	2.67	1.632	1.84	2.094	1.511	2.713	1.667	1.656	1.899	2.293
male	0.01	24.5	1.956	2.021	1.765	2.248	1.972	2.393	2.055	2.268	2.48	2.082	1.549	2.414	2.283	2.215	2.31	2.46	2.562	2.904	2.143	1.731	2.363	1.699	2.42	2.39	2.3	2.38	1.956	1.705	2.26	2.148	2.04	1.751	1.935	2.57	2.734	2.07	2.46	2.664	1.625	1.834	2.088	1.511	2.713	1.663	1.653	1.892	2.285
male	0.01	25.0	1.951	2.02	1.76	2.242	1.965	2.387	2.047	2.262	2.475	2.076	1.546	2.408	2.275	2.207	2.305	2.453	2.557	2.9	2.139	1.729	2.36	1.696	2.418	2.383	2.295	2.375	1.95	1.701	2.256	2.143	2.033	1.749	1.929	2.564	2.732	2.066	2.457	2.66	1.618	1.828	2.082	1.511	2.713	1.659	1.651	1.885	2.28
male	0.01	25.5	1.946	2.016	1.756	2.236	1.959	2.38	2.041	2.254	2.467	2.07	1.543	2.402	2.268	2.2	2.297	2.445	2.553	2.896	2.137	1.726	2.355	1.693	2.416	2.377	2.29	2.37	1.944	1.698	2.252	2.135	2.03	1.747	1.924	2.56	2.73	2.06	2.453	2.656	1.612	1.822	2.076	1.511	2.71	1.655	1.649	1.878	2.271
male	0.01	26.0	1.942	2.014	1.751	2.232	1.953	2.375	2.033	2.248	2.46	2.064	1.54	2.396	2.26	2.193	2.291	2.44	2.549	2.89	2.133	1.723	2.352	1.691	2.414	2.373	2.283	2.363	1.939	1.694	2.25	2.129	2.023	1.745	1.918	2.557	2.729	2.057	2.451	2.65	1.606	1.816	2.072	1.511	2.71	1.651	1.647	1.871	2.264
male	0.01	26.5	1.938	2.01	1.747	2.227	1.947	2.371	2.027	2.242	2.453	2.059	1.537	2.39	2.252	2.188	2.285	2.432	2.543	2.887	2.13	1.72	2.35	1.689	2.412	2.367	2.28	2.36	1.934	1.691	2.246	2.123	2.02	1.743	1.912	2.553	2.727	2.05	2.447	2.646	1.601	1.812	2.066	1.51	2.71	1.647	1.6455	1.865	2.258
male	0.01	27.0	1.935	2.008	1.743	2.223	1.942	2.365	2.02	2.234	2.447	2.055	1.535	2.385	2.246	2.18	2.281	2.426	2.54	2.883	2.127	1.717	2.346	1.687	2.41	2.361	2.273	2.354	1.93	1.688	2.242	2.117	2.016	1.74	1.907	2.549	2.725	2.047	2.445	2.643	1.595	1.807	2.062	1.51	2.709	1.645	1.644	1.858	2.252
male	0.01	27.5	1.932	2.006	1.74	2.217	1.937	2.36	2.014	2.229	2.441	2.049	1.532	2.379	2.238	2.174	2.275	2.42	2.535	2.877	2.125	1.714	2.344	1.685	2.41	2.357	2.27	2.35	1.925	1.687	2.24	2.113	2.012	1.738	1.901	2.545	2.723	2.043	2.441	2.639	1.59	1.802	2.057	1.51	2.709	1.641	1.642	1.854	2.246
male	0.01	28.0	1.929	2.004	1.736	2.213	1.933	2.355	2.008	2.223	2.436	2.045	1.53	2.373	2.232	2.168	2.27	2.414	2.531	2.873	2.121	1.712	2.342	1.683	2.408	2.352	2.264	2.344	1.921	1.684	2.236	2.107	2.008	1.736	1.896	2.541	2.72	2.04	2.44	2.635	1.584	1.797	2.053	1.51	2.709	1.638	1.64	1.848	2.24
male	0.01	28.5	1.925	2.002	1.733	2.209	1.928	2.35	2.002	2.219	2.43	2.04	1.527	2.367	2.227	2.162	2.266	2.408	2.527	2.87	2.12	1.709	2.34	1.681	2.408	2.348	2.26	2.34	1.917	1.682	2.234	2.104	2.006	1.733	1.891	2.537	2.719	2.035	2.436	2.63	1.579	1.792	2.047	1.51	2.709	1.634	1.638	1.843	2.234
male	0.01	29.0	1.923	2.0	1.73	2.205	1.924	2.346	1.997	2.213	2.426	2.035	1.525	2.363	2.22	2.156	2.26	2.402	2.523	2.865	2.117	1.707	2.338	1.679	2.406	2.344	2.256	2.336	1.913	1.679	2.23	2.1	2.002	1.731	1.886	2.533	2.717	2.031	2.434	2.627	1.575	1.787	2.043	1.51	2.709	1.631	1.636	1.838	2.229
male	0.01	29.5	1.92	1.998	1.729	2.2	1.92	2.342	1.992	2.207	2.42	2.031	1.523	2.357	2.215	2.152	2.256	2.396	2.52	2.861	2.115	1.705	2.336	1.677	2.406	2.34	2.252	2.33	1.91	1.677	2.229	2.096	2.0	1.729	1.881	2.531	2.715	2.027	2.432	2.623	1.57	1.783	2.04	1.51	2.707	1.628	1.634	1.833	2.223
male	0.01	30.0	1.918	1.996	1.726	2.195	1.916	2.336	1.987	2.203	2.414	2.027	1.5205	2.354	2.209	2.146	2.252	2.393	2.516	2.857	2.113	1.703	2.334	1.675	2.404	2.336	2.248	2.326	1.906	1.675	2.227	2.092	1.997	1.727	1.875	2.527	2.713	2.023	2.43	2.621	1.566	1.778	2.035	1.51	2.707	1.625	1.632	1.829	2.219
male	0.01	30.5	1.915	1.995	1.724	2.191	1.913	2.332	1.982	2.197	2.41	2.023	1.519	2.348	2.205	2.143	2.246	2.387	2.512	2.854	2.111	1.701	2.332	1.673	2.404	2.332	2.244	2.322	1.904	1.673	2.223	2.088	1.994	1.724	1.87	2.525	2.71	2.02	2.428	2.617	1.562	1.774	2.03	1.51	2.707	1.622	1.631	1.824	2.213
male	0.01	31.0	1.913	1.994	1.722	2.188	1.909	2.328	1.979	2.193	2.406	2.02	1.517	2.344	2.2	2.137	2.242	2.383	2.508	2.85	2.11	1.699	2.332	1.671	2.404	2.328	2.242	2.318	1.901	1.672	2.22	2.084	1.992	1.721	1.865	2.521	2.71	2.016	2.426	2.613	1.558	1.7705	2.025	1.51	2.707	1.619	1.629	1.82	2.209
male	0.01	31.5	1.912	1.993	1.72	2.184	1.906	2.324	1.974	2.19	2.402	2.016	1.515	2.338	2.195	2.133	2.238	2.379	2.504	2.846	2.107	1.697	2.33	1.67	2.404	2.324	2.238	2.316	1.898	1.67	2.219	2.082	1.99	1.719	1.859	2.52	2.709	2.014	2.424	2.611	1.555	1.767	2.021	1.51	2.707	1.616	1.628	1.817	2.203
male	0.01	32.0	1.91	1.992	1.718	2.18	1.904	2.32	1.97	2.186	2.396	2.014	1.513	2.334	2.19	2.129	2.236	2.375	2.5	2.842	2.105	1.695	2.33	1.668	2.404	2.322	2.236	2.312	1.896	1.669	2.215	2.078	1.988	1.716	1.8545	2.516	2.707	2.01	2.422	2.607	1.551	1.763	2.018	1.51	2.707	1.613	1.626	1.813	2.2
male	0.01	32.5	1.908	1.991	1.717	2.178	1.901	2.316	1.966	2.182	2.393	2.01	1.511	2.33	2.186	2.123	2.232	2.371	2.496	2.838	2.104	1.694	2.328	1.667	2.404	2.318	2.232	2.309	1.895	1.667	2.213	2.076	1.986	1.713	1.85	2.514	2.707	2.006	2.42	2.605	1.547	1.759	2.014	1.51	2.707	1.611	1.625	1.811	2.195
male	0.01	33.0	1.907	1.99	1.716	2.174	1.899	2.312	1.962	2.178	2.389	2.006	1.509	2.326	2.182	2.12	2.229	2.367	2.492	2.834	2.104	1.692	2.328	1.665	2.404	2.316	2.23	2.305	1.893	1.666	2.21	2.074	1.985	1.711	1.845	2.512	2.705	2.004	2.418	2.602	1.544	1.756	2.01	1.51	2.707	1.608	1.623	1.808	2.191
male	0.01	33.5	1.906	1.989	1.715	2.17	1.897	2.309	1.959	2.174	2.387	2.004	1.507	2.322	2.178	2.115	2.225	2.363	2.488	2.83	2.102	1.691	2.328	1.664	2.404	2.312	2.229	2.303	1.892	1.665	2.209	2.072	1.984	1.708	1.84	2.508	2.703	2.0	2.416	2.6	1.541	1.752	2.006	1.51	2.707	1.606	1.622	1.805	2.188
male	0.01	34.0	1.905	1.989	1.714	2.166	1.8955	2.305	1.955	2.17	2.383	2.002	1.506	2.318	2.174	2.113	2.223	2.361	2.486	2.828	2.1	1.689	2.328	1.663	2.404	2.31	2.225	2.299	1.89	1.663	2.207	2.07	1.982	1.705	1.835	2.506	2.703	1.998	2.416	2.598	1.538	1.749	2.002	1.51	2.707	1.6045	1.62	1.802	2.184
male	0.01	34.5	1.904	1.988	1.713	2.164	1.895	2.303	1.952	2.166	2.379	1.999	1.504	2.314	2.17	2.11	2.219	2.357	2.482	2.824	2.1	1.688	2.328	1.662	2.404	2.309	2.223	2.297	1.889	1.662	2.205	2.068	1.981	1.702	1.83	2.504	2.701	1.995	2.414	2.594	1.535	1.745	1.998	1.511	2.707	1.602	1.619	1.8	2.18
male	0.01	35.0	1.903	1.988	1.712	2.16	1.893	2.299	1.949	2.164	2.377	1.996	1.502	2.31	2.166	2.105	2.217	2.355	2.479	2.82	2.098	1.6875	2.328	1.66	2.404	2.307	2.22	2.295	1.888	1.661	2.201	2.066	1.98	1.699	1.825	2.502	2.701	1.993	2.412	2.592	1.532	1.742	1.994	1.511	2.707	1.6	1.618	1.798	2.176
male	0.01	35.5	1.903	1.988	1.711	2.156	1.892	2.295	1.946	2.16	2.373	1.994	1.501	2.307	2.162	2.102	2.215	2.352	2.477	2.816	2.098	1.687	2.328	1.659	2.404	2.303	2.219	2.291	1.887	1.66	2.2	2.066	1.9795	1.696	1.82	2.5	2.7	1.99	2.412	2.59	1.53	1.739	1.991	1.511	2.707	1.598	1.617	1.796	2.172
male	0.01	36.0	1.902	1.988	1.711	2.154	1.891	2.293	1.943	2.158	2.371	1.992	1.499	2.303	2.16	2.1	2.21	2.35	2.473	2.814	2.096	1.686	2.328	1.658	2.404	2.3	2.217	2.29	1.886	1.66	2.197	2.064	1.9795	1.694	1.816	2.498	2.697	1.988	2.41	2.588	1.527	1.736	1.987	1.511	2.709	1.596	1.615	1.794	2.17
male	0.01	36.5	1.902	1.988	1.71	2.15	1.89	2.29	1.941	2.154	2.367	1.99	1.498	2.299	2.156	2.096	2.209	2.348	2.469	2.81	2.096	1.685	2.328	1.657	2.406	2.299	2.215	2.287	1.885	1.659	2.195	2.064	1.979	1.691	1.812	2.494	2.697	1.986	2.41	2.586	1.525	1.733	1.983	1.511	2.709	1.594	1.614	1.792	2.166
male	0.01	37.0	1.901	1.988	1.71	2.148	1.889	2.287	1.938	2.152	2.365	1.988	1.497	2.297	2.152	2.094	2.207	2.344	2.467	2.807	2.096	1.684	2.328	1.656	2.406	2.299	2.215	2.283	1.885	1.658	2.193	2.062	1.979	1.688	1.807	2.492	2.695	1.983	2.408	2.584	1.523	1.73	1.98	1.511	2.709	1.592	1.613	1.79	2.164
male	0.01	37.5	1.901	1.988	1.71	2.145	1.888	2.283	1.937	2.15	2.363	1.986	1.495	2.293	2.15	2.09	2.205	2.342	2.463	2.805	2.094	1.683	2.328	1.656	2.406	2.297	2.213	2.281	1.885	1.657	2.191	2.062	1.978	1.686	1.803	2.49	2.695	1.981	2.408	2.58	1.521	1.728	1.977	1.511	2.709	1.59	1.612	1.789	2.16
male	0.01	38.0	1.901	1.988	1.71	2.143	1.888	2.281	1.934	2.146	2.361	1.984	1.494	2.29	2.146	2.088	2.203	2.34	2.46	2.8	2.094	1.682	2.33	1.655	2.408	2.295	2.21	2.28	1.884	1.657	2.19	2.062	1.978	1.683	1.798	2.488	2.693	1.9795	2.406	2.578	1.52	1.726	1.974	1.512	2.709	1.588	1.611	1.787	2.158
male	0.01	38.5	1.901	1.989	1.709	2.139	1.887	2.28	1.932	2.145	2.357	1.983	1.493	2.287	2.145	2.084	2.2	2.338	2.457	2.797	2.094	1.681	2.33	1.654	2.408	2.293	2.209	2.277	1.884	1.656	2.188	2.06	1.978	1.68	1.794	2.488	2.693	1.978	2.406	2.576	1.518	1.723	1.971	1.512	2.709	1.587	1.61	1.786	2.154
male	0.01	39.0	1.901	1.989	1.709	2.137	1.887	2.275	1.93	2.143	2.355	1.981	1.492	2.283	2.143	2.082	2.197	2.336	2.455	2.795	2.092	1.68	2.33	1.653	2.408	2.291	2.209	2.275	1.884	1.655	2.186	2.06	1.978	1.677	1.79	2.486	2.691	1.976	2.406	2.574	1.516	1.72	1.967	1.512	2.709	1.585	1.609	1.785	2.152
male	0.01	39.5	1.901	1.989	1.709	2.135	1.887	2.273	1.928	2.14	2.354	1.98	1.49	2.28	2.139	2.08	2.195	2.334	2.453	2.791	2.092	1.68	2.33	1.653	2.41	2.291	2.207	2.273	1.884	1.655	2.184	2.06	1.978	1.674	1.786	2.484	2.691	1.974	2.404	2.572	1.514	1.718	1.964	1.512	2.709	1.583	1.608	1.784	2.15
male	0.01	40.0	1.902	1.99	1.709	2.13	1.887	2.271	1.926	2.139	2.352	1.9795	1.489	2.277	2.137	2.076	2.193	2.332	2.45	2.79	2.092	1.679	2.332	1.652	2.41	2.29	2.207	2.271	1.884	1.654	2.182	2.06	1.978	1.671	1.781	2.482	2.69	1.972	2.404	2.57	1.513	1.715	1.961	1.512	2.709	1.582	1.607	1.783	2.146
male	0.01	40.5	1.902	1.99	1.709	2.129	1.886	2.27	1.924	2.137	2.35	1.978	1.488	2.273	2.135	2.074	2.191	2.33	2.447	2.785	2.092	1.678	2.332	1.651	2.412	2.29	2.205	2.27	1.884	1.654	2.18	2.06	1.978	1.668	1.777	2.48	2.69	1.97	2.404	2.568	1.511	1.713	1.958	1.512	2.709	1.58	1.606	1.782	2.145
male	0.01	41.0	1.902	1.991	1.709	2.127	1.886	2.268	1.922	2.135	2.35	1.977	1.487	2.271	2.133	2.072	2.19	2.328	2.445	2.783	2.09	1.678	2.332	1.651	2.412	2.287	2.203	2.268	1.884	1.653	2.178	2.06	1.978	1.665	1.774	2.479	2.688	1.968	2.402	2.566	1.51	1.711	1.955	1.512	2.71	1.579	1.605	1.781	2.143
male	0.01	41.5	1.902	1.991	1.709	2.123	1.886	2.266	1.921	2.133	2.348	1.976	1.486	2.268	2.13	2.07	2.19	2.326	2.441	2.78	2.09	1.677	2.334	1.65	2.414	2.287	2.203	2.266	1.885	1.653	2.176	2.06	1.978	1.662	1.7705	2.477	2.688	1.966	2.402	2.566	1.508	1.708	1.952	1.513	2.71	1.577	1.6045	1.781	2.14
male	0.01	42.0	1.903	1.992	1.709	2.121	1.886	2.264	1.919	2.13	2.346	1.975	1.485	2.266	2.127	2.068	2.188	2.326	2.44	2.777	2.09	1.676	2.334	1.65	2.414	2.285	2.201	2.264	1.885	1.652	2.172	2.06	1.979	1.659	1.767	2.475	2.686	1.964	2.402	2.564	1.507	1.706	1.948	1.513	2.71	1.576	1.604	1.78	2.139
male	0.01	42.5	1.903	1.993	1.709	2.12	1.886	2.26	1.917	2.129	2.344	1.974	1.484	2.262	2.125	2.066	2.186	2.324	2.438	2.773	2.09	1.676	2.336	1.65	2.414	2.285	2.201	2.262	1.885	1.652	2.17	2.06	1.979	1.657	1.763	2.473	2.684	1.963	2.402	2.562	1.505	1.704	1.945	1.513	2.71	1.574	1.603	1.779	2.137
male	0.01	43.0	1.903	1.993	1.709	2.117	1.887	2.258	1.916	2.127	2.342	1.973	1.484	2.26	2.123	2.064	2.184	2.322	2.434	2.771	2.09	1.675	2.336	1.649	2.416	2.283	2.2	2.26	1.886	1.651	2.168	2.06	1.979	1.654	1.76	2.47	2.684	1.961	2.402	2.56	1.504	1.701	1.943	1.513	2.71	1.573	1.602	1.779	2.135
male	0.01	43.5	1.904	1.994	1.709	2.115	1.887	2.256	1.914	2.125	2.342	1.972	1.483	2.258	2.121	2.06	2.182	2.32	2.432	2.77	2.09	1.675	2.336	1.649	2.416	2.283	2.2	2.258	1.886	1.65	2.166	2.06	1.979	1.651	1.756	2.47	2.682	1.959	2.4	2.559	1.503	1.699	1.94	1.513	2.71	1.572	1.601	1.778	2.133
male	0.01	44.0	1.904	1.995	1.709	2.111	1.887	2.256	1.912	2.125	2.34	1.972	1.482	2.254	2.12	2.059	2.18	2.318	2.43	2.766	2.088	1.674	2.338	1.649	2.418	2.283	2.197	2.256	1.886	1.65	2.164	2.06	1.979	1.648	1.753	2.469	2.682	1.957	2.4	2.557	1.502	1.697	1.9375	1.513	2.71	1.57	1.6	1.778	2.13
male	0.01	44.5	1.905	1.995	1.709	2.11	1.887	2.254	1.911	2.123	2.338	1.971	1.481	2.252	2.117	2.057	2.178	2.318	2.428	2.764	2.088	1.674	2.338	1.648	2.418	2.281	2.197	2.256	1.887	1.649	2.16	2.06	1.9795	1.6455	1.75	2.467	2.68	1.955	2.4	2.555	1.5	1.695	1.935	1.513	2.71	1.569	1.599	1.778	2.129
male	0.01	45.0	1.905	1.996	1.709	2.107	1.887	2.252	1.909	2.121	2.338	1.97	1.481	2.248	2.115	2.055	2.176	2.316	2.426	2.76	2.088	1.673	2.338	1.648	2.42	2.281	2.195	2.254	1.887	1.648	2.158	2.06	1.9795	1.643	1.747	2.465	2.678	1.953	2.4	2.553	1.499	1.693	1.932	1.513	2.71	1.568	1.599	1.777	2.127
male	0.01	45.5	1.905	1.997	1.708	2.105	1.887	2.25	1.908	2.12	2.336	1.969	1.48	2.246	2.113	2.053	2.174	2.314	2.424	2.758	2.088	1.672	2.34	1.648	2.42	2.281	2.195	2.252	1.887	1.648	2.156	2.06	1.9795	1.64	1.744	2.463	2.676	1.952	2.4	2.55	1.498	1.69	1.929	1.513	2.71	1.567	1.598	1.777	2.125
male	0.01	46.0	1.906	1.997	1.708	2.104	1.887	2.248	1.906	2.12	2.334	1.969	1.4795	2.244	2.111	2.05	2.172	2.312	2.42	2.756	2.088	1.672	2.34	1.648	2.422	2.28	2.193	2.25	1.887	1.647	2.154	2.06	1.9795	1.637	1.741	2.46	2.676	1.95	2.398	2.549	1.497	1.688	1.926	1.514	2.71	1.566	1.597	1.776	2.123
male	0.01	46.5	1.906	1.998	1.707	2.102	1.887	2.246	1.905	2.117	2.334	1.968	1.4795	2.24	2.11	2.049	2.17	2.31	2.418	2.752	2.086	1.671	2.34	1.648	2.422	2.28	2.193	2.248	1.888	1.646	2.15	2.06	1.9795	1.635	1.738	2.459	2.674	1.948	2.398	2.549	1.496	1.687	1.924	1.514	2.71	1.564	1.596	1.776	2.121
male	0.01	47.0	1.906	1.999	1.707	2.098	1.887	2.244	1.903	2.115	2.332	1.967	1.479	2.238	2.107	2.047	2.168	2.309	2.416	2.75	2.086	1.671	2.34	1.648	2.424	2.28	2.191	2.246	1.888	1.6455	2.148	2.06	1.9795	1.632	1.736	2.457	2.672	1.946	2.398	2.547	1.495	1.685	1.921	1.514	2.71	1.563	1.595	1.775	2.12
male	0.01	47.5	1.906	1.999	1.706	2.096	1.887	2.244	1.901	2.113	2.33	1.967	1.479	2.236	2.105	2.045	2.166	2.307	2.414	2.748	2.086	1.67	2.342	1.647	2.424	2.277	2.191	2.244	1.888	1.645	2.145	2.06	1.9795	1.629	1.733	2.455	2.67	1.944	2.398	2.545	1.493	1.682	1.918	1.514	2.71	1.5625	1.594	1.775	2.117
male	0.01	48.0	1.906	2.0	1.705	2.094	1.886	2.242	1.899	2.113	2.33	1.966	1.478	2.232	2.104	2.043	2.164	2.305	2.412	2.744	2.086	1.669	2.342	1.647	2.424	2.277	2.19	2.242	1.888	1.644	2.143	2.06	1.9795	1.626	1.731	2.453	2.668	1.942	2.398	2.543	1.492	1.68	1.915	1.514	2.71	1.562	1.593	1.774	2.117
male	0.01	48.5	1.907	2.0	1.704	2.092	1.886	2.24	1.898	2.111	2.328	1.965	1.478	2.23	2.102	2.041	2.162	2.303	2.41	2.742	2.084	1.669	2.342	1.647	2.426	2.277	2.188	2.24	1.888	1.643	2.139	2.06	1.9795	1.623	1.7295	2.451	2.666	1.94	2.396	2.541	1.491	1.678	1.913	1.514	2.709	1.561	1.593	1.773	2.115
male	0.01	49.0	1.907	2.0	1.703	2.09	1.886	2.238	1.896	2.11	2.326	1.965	1.477	2.227	2.1	2.037	2.16	2.3	2.408	2.74	2.084	1.668	2.342	1.647	2.426	2.275	2.186	2.238	1.888	1.642	2.137	2.06	1.9795	1.621	1.728	2.45	2.664	1.938	2.396	2.54	1.49	1.675	1.91	1.514	2.709	1.559	1.592	1.773	2.113
male	0.01	49.5	1.906	2.002	1.701	2.088	1.885	2.236	1.895	2.107	2.326	1.964	1.477	2.225	2.098	2.035	2.158	2.299	2.406	2.738	2.084	1.667	2.342	1.647	2.426	2.275	2.186	2.236	1.887	1.641	2.133	2.06	1.9795	1.618	1.726	2.447	2.662	1.936	2.396	2.537	1.488	1.673	1.907	1.514	2.709	1.558	1.591	1.772	2.111
male	0.01	50.0	1.906	2.002	1.7	2.084	1.884	2.236	1.893	2.107	2.324	1.963	1.476	2.223	2.096	2.033	2.156	2.297	2.404	2.734	2.082	1.666	2.342	1.647	2.428	2.273	2.184	2.234	1.887	1.639	2.129	2.059	1.979	1.615	1.724	2.445	2.66	1.934	2.395	2.535	1.487	1.671	1.905	1.514	2.709	1.557	1.59	1.771	2.11
male	0.01	50.5	1.906	2.002	1.698	2.082	1.884	2.234	1.891	2.105	2.322	1.962	1.476	2.219	2.094	2.031	2.152	2.293	2.402	2.732	2.082	1.666	2.342	1.647	2.428	2.273	2.182	2.232	1.886	1.638	2.127	2.059	1.979	1.613	1.722	2.443	2.658	1.932	2.395	2.533	1.486	1.668	1.902	1.513	2.709	1.556	1.589	1.7705	2.107
male	0.01	51.0	1.906	2.002	1.696	2.08	1.883	2.232	1.889	2.104	2.322	1.962	1.475	2.217	2.092	2.027	2.15	2.291	2.4	2.73	2.082	1.665	2.34	1.647	2.428	2.273	2.18	2.23	1.886	1.636	2.123	2.059	1.978	1.61	1.721	2.44	2.656	1.929	2.395	2.531	1.484	1.666	1.899	1.513	2.707	1.555	1.588	1.77	2.105
male	0.01	51.5	1.905	2.002	1.694	2.078	1.882	2.23	1.886	2.102	2.32	1.961	1.475	2.213	2.09	2.025	2.148	2.29	2.4	2.727	2.08	1.664	2.34	1.647	2.428	2.271	2.178	2.229	1.885	1.634	2.12	2.057	1.977	1.608	1.72	2.438	2.654	1.927	2.393	2.53	1.483	1.663	1.896	1.513	2.707	1.554	1.587	1.769	2.104
male	0.01	52.0	1.904	2.002	1.692	2.076	1.88	2.23	1.884	2.1	2.318	1.96	1.475	2.21	2.088	2.023	2.145	2.285	2.398	2.725	2.08	1.663	2.34	1.647	2.43	2.271	2.176	2.227	1.884	1.633	2.115	2.055	1.976	1.605	1.719	2.436	2.65	1.924	2.393	2.527	1.481	1.66	1.895	1.513	2.707	1.552	1.587	1.768	2.102
male	0.01	52.5	1.904	2.002	1.689	2.074	1.879	2.229	1.881	2.098	2.316	1.959	1.474	2.207	2.084	2.02	2.143	2.283	2.396	2.723	2.078	1.662	2.338	1.647	2.43	2.27	2.174	2.223	1.883	1.631	2.111	2.055	1.975	1.604	1.718	2.434	2.648	1.922	2.393	2.523	1.4795	1.658	1.892	1.513	2.705	1.551	1.586	1.766	2.1
male	0.01	53.0	1.903	2.002	1.6875	2.07	1.877	2.227	1.879	2.096	2.316	1.958	1.474	2.205	2.082	2.018	2.139	2.28	2.395	2.72	2.076	1.66	2.338	1.647	2.43	2.268	2.172	2.22	1.882	1.628	2.107	2.053	1.974	1.601	1.717	2.43	2.646	1.919	2.39	2.521	1.479	1.655	1.889	1.513	2.705	1.55	1.585	1.765	2.098
male	0.01	53.5	1.902	2.002	1.685	2.068	1.875	2.227	1.876	2.094	2.314	1.957	1.474	2.201	2.08	2.014	2.137	2.275	2.393	2.717	2.076	1.659	2.336	1.647	2.43	2.268	2.168	2.219	1.88	1.626	2.104	2.05	1.973	1.599	1.716	2.428	2.643	1.916	2.39	2.52	1.477	1.652	1.887	1.513	2.703	1.548	1.584	1.763	2.096
male	0.01	54.0	1.901	2.002	1.682	2.066	1.874	2.225	1.873	2.092	2.312	1.956	1.474	2.197	2.076	2.01	2.133	2.271	2.39	2.715	2.074	1.658	2.336	1.647	2.43	2.266	2.166	2.215	1.879	1.624	2.098	2.049	1.971	1.597	1.715	2.424	2.64	1.913	2.389	2.518	1.475	1.649	1.884	1.512	2.703	1.547	1.583	1.761	2.094
male	0.01	54.5	1.899	2.002	1.678	2.064	1.871	2.223	1.87	2.09	2.31	1.955	1.473	2.195	2.074	2.008	2.129	2.268	2.389	2.713	2.072	1.657	2.334	1.647	2.43	2.266	2.164	2.213	1.877	1.621	2.094	2.047	1.97	1.594	1.715	2.422	2.637	1.91	2.389	2.514	1.473	1.646	1.881	1.512	2.701	1.546	1.582	1.759	2.09
male	0.01	55.0	1.898	2.0	1.675	2.06	1.869	2.22	1.867	2.088	2.309	1.954	1.473	2.191	2.07	2.004	2.125	2.264	2.389	2.71	2.07	1.655	2.332	1.648	2.43	2.264	2.16	2.21	1.875	1.619	2.09	2.045	1.968	1.592	1.715	2.418	2.633	1.907	2.387	2.512	1.471	1.644	1.878	1.512	2.701	1.544	1.581	1.757	2.088
male	0.01	55.5	1.896	2.0	1.671	2.059	1.867	2.22	1.863	2.086	2.307	1.953	1.473	2.19	2.068	2.0	2.121	2.26	2.387	2.707	2.07	1.654	2.33	1.648	2.43	2.262	2.158	2.207	1.873	1.616	2.084	2.043	1.966	1.59	1.715	2.416	2.63	1.904	2.385	2.51	1.469	1.641	1.876	1.511	2.7	1.543	1.58	1.755	2.086
male	0.01	56.0	1.8955	2.0	1.667	2.057	1.864	2.219	1.86	2.084	2.305	1.951	1.472	2.186	2.064	1.997	2.117	2.256	2.385	2.705	2.068	1.652	2.328	1.648	2.428	2.26	2.154	2.203	1.871	1.613	2.08	2.04	1.964	1.588	1.714	2.412	2.627	1.9	2.385	2.506	1.466	1.638	1.873	1.511	2.697	1.542	1.579	1.753	2.084
male	0.01	56.5	1.894	1.999	1.663	2.053	1.861	2.217	1.857	2.082	2.303	1.95	1.472	2.182	2.062	1.993	2.113	2.252	2.383	2.703	2.066	1.651	2.326	1.648	2.428	2.258	2.152	2.201	1.868	1.61	2.074	2.037	1.962	1.585	1.715	2.408	2.623	1.897	2.383	2.504	1.464	1.635	1.87	1.511	2.697	1.54	1.578	1.75	2.08
male	0.01	57.0	1.892	1.998	1.658	2.05	1.859	2.215	1.854	2.08	2.3	1.949	1.472	2.178	2.059	1.989	2.11	2.248	2.383	2.701	2.064	1.649	2.324	1.648	2.428	2.258	2.148	2.197	1.866	1.607	2.07	2.035	1.96	1.583	1.715	2.404	2.62	1.895	2.38	2.502	1.462	1.631	1.867	1.51	2.695	1.539	1.577	1.748	2.078
male	0.01	57.5	1.89	1.998	1.654	2.047	1.856	2.215	1.85	2.076	2.297	1.947	1.472	2.176	2.055	1.985	2.105	2.242	2.38	2.697	2.062	1.647	2.322	1.648	2.428	2.256	2.145	2.195	1.863	1.6045	2.064	2.031	1.958	1.581	1.715	2.402	2.615	1.891	2.38	2.498	1.459	1.628	1.864	1.51	2.693	1.537	1.575	1.745	2.076
male	0.01	58.0	1.888	1.997	1.649	2.045	1.854	2.213	1.846	2.074	2.295	1.946	1.472	2.172	2.053	1.982	2.102	2.238	2.379	2.695	2.06	1.646	2.32	1.648	2.426	2.254	2.14	2.191	1.86	1.602	2.059	2.03	1.956	1.579	1.715	2.398	2.611	1.887	2.379	2.496	1.457	1.625	1.861	1.509	2.693	1.536	1.574	1.743	2.074
male	0.01	58.5	1.886	1.996	1.645	2.043	1.85	2.21	1.843	2.072	2.293	1.944	1.471	2.168	2.049	1.979	2.098	2.232	2.377	2.693	2.059	1.645	2.316	1.648	2.426	2.252	2.137	2.188	1.858	1.598	2.055	2.025	1.953	1.576	1.715	2.395	2.607	1.884	2.377	2.492	1.454	1.621	1.858	1.509	2.691	1.534	1.573	1.74	2.07
male	0.01	59.0	1.884	1.995	1.641	2.04	1.847	2.21	1.839	2.07	2.291	1.942	1.471	2.164	2.045	1.974	2.092	2.229	2.377	2.691	2.057	1.643	2.314	1.648	2.424	2.25	2.133	2.184	1.855	1.595	2.049	2.021	1.951	1.574	1.716	2.39	2.604	1.88	2.375	2.488	1.452	1.618	1.856	1.508	2.69	1.533	1.572	1.737	2.068
male	0.01	59.5	1.882	1.993	1.635	2.037	1.844	2.209	1.835	2.066	2.287	1.941	1.471	2.16	2.041	1.97	2.088	2.223	2.375	2.688	2.055	1.641	2.31	1.648	2.424	2.248	2.13	2.182	1.852	1.591	2.043	2.018	1.948	1.572	1.716	2.387	2.6	1.876	2.373	2.486	1.449	1.614	1.854	1.508	2.688	1.531	1.57	1.734	2.064
male	0.01	60.0	1.88	1.992	1.63	2.033	1.84	2.207	1.83	2.064	2.285	1.939	1.471	2.156	2.04	1.966	2.084	2.219	2.373	2.686	2.053	1.639	2.309	1.648	2.422	2.246	2.127	2.178	1.849	1.588	2.037	2.016	1.946	1.569	1.716	2.383	2.596	1.872	2.373	2.482	1.447	1.611	1.851	1.507	2.686	1.529	1.569	1.731	2.062
male	0.01	60.5	1.877	1.991	1.625	2.031	1.836	2.205	1.826	2.062	2.283	1.9375	1.471	2.154	2.035	1.962	2.078	2.213	2.371	2.684	2.049	1.637	2.305	1.648	2.42	2.244	2.121	2.174	1.846	1.584	2.031	2.012	1.943	1.567	1.717	2.379	2.59	1.868	2.371	2.48	1.444	1.607	1.847	1.506	2.684	1.528	1.568	1.729	2.06
male	0.01	61.0	1.875	1.989	1.619	2.027	1.833	2.205	1.822	2.059	2.28	1.936	1.47	2.15	2.031	1.957	2.074	2.207	2.371	2.682	2.047	1.635	2.303	1.647	2.42	2.242	2.117	2.17	1.842	1.58	2.025	2.008	1.941	1.565	1.717	2.375	2.586	1.863	2.37	2.477	1.441	1.604	1.844	1.506	2.682	1.526	1.566	1.726	2.057
male	0.01	61.5	1.872	1.988	1.614	2.025	1.829	2.203	1.818	2.057	2.277	1.934	1.47	2.146	2.027	1.953	2.068	2.201	2.37	2.678	2.045	1.633	2.299	1.647	2.418	2.24	2.113	2.166	1.839	1.577	2.02	2.004	1.938	1.5625	1.718	2.371	2.582	1.859	2.367	2.473	1.438	1.601	1.841	1.505	2.68	1.524	1.565	1.723	2.055
male	0.01	62.0	1.869	1.986	1.608	2.021	1.825	2.201	1.813	2.053	2.273	1.932	1.47	2.143	2.023	1.948	2.064	2.197	2.367	2.676	2.043	1.631	2.297	1.647	2.416	2.238	2.11	2.162	1.835	1.573	2.012	1.999	1.936	1.561	1.718	2.365	2.576	1.855	2.365	2.469	1.437	1.597	1.838	1.504	2.678	1.523	1.563	1.719	2.05
male	0.01	62.5	1.867	1.985	1.603	2.018	1.821	2.201	1.81	2.05	2.271	1.93	1.47	2.139	2.02	1.944	2.059	2.191	2.367	2.674	2.04	1.628	2.293	1.647	2.414	2.234	2.105	2.158	1.831	1.569	2.006	1.995	1.934	1.558	1.719	2.361	2.572	1.851	2.363	2.467	1.434	1.593	1.835	1.503	2.676	1.521	1.562	1.716	2.049
male	0.01	63.0	1.864	1.983	1.597	2.016	1.817	2.2	1.805	2.047	2.268	1.928	1.47	2.135	2.016	1.939	2.053	2.186	2.365	2.672	2.037	1.626	2.29	1.647	2.412	2.232	2.102	2.154	1.827	1.565	2.0	1.99	1.931	1.555	1.719	2.357	2.566	1.847	2.361	2.463	1.431	1.589	1.832	1.502	2.674	1.52	1.561	1.713	2.045
male	0.01	63.5	1.861	1.981	1.591	2.012	1.813	2.197	1.801	2.045	2.266	1.926	1.469	2.13	2.012	1.935	2.049	2.18	2.363	2.67	2.033	1.624	2.285	1.647	2.41	2.23	2.096	2.15	1.823	1.561	1.993	1.986	1.928	1.553	1.719	2.354	2.562	1.842	2.36	2.459	1.428	1.585	1.828	1.501	2.67	1.518	1.559	1.709	2.041
male	0.01	64.0	1.858	1.9795	1.585	2.01	1.81	2.197	1.796	2.041	2.262	1.924	1.469	2.127	2.008	1.931	2.043	2.174	2.363	2.666	2.031	1.621	2.281	1.647	2.408	2.229	2.092	2.146	1.819	1.557	1.987	1.981	1.926	1.55	1.72	2.348	2.557	1.838	2.357	2.455	1.425	1.581	1.825	1.5	2.668	1.516	1.557	1.706	2.04
male	0.01	64.5	1.855	1.978	1.579	2.006	1.806	2.195	1.791	2.04	2.258	1.922	1.469	2.123	2.004	1.926	2.037	2.168	2.361	2.664	2.03	1.619	2.277	1.646	2.406	2.227	2.086	2.143	1.815	1.553	1.98	1.977	1.923	1.547	1.72	2.344	2.55	1.833	2.355	2.451	1.422	1.577	1.822	1.499	2.666	1.515	1.555	1.702	2.035
male	0.01	65.0	1.854	1.976	1.573	2.002	1.802	2.193	1.787	2.035	2.256	1.919	1.469	2.12	1.999	1.921	2.033	2.162	2.36	2.662	2.025	1.617	2.275	1.646	2.404	2.223	2.082	2.139	1.812	1.549	1.974	1.973	1.92	1.544	1.72	2.338	2.545	1.828	2.354	2.447	1.419	1.573	1.818	1.498	2.664	1.513	1.553	1.699	2.033
male	0.01	65.5	1.851	1.974	1.567	1.999	1.798	2.193	1.782	2.033	2.252	1.917	1.468	2.115	1.995	1.916	2.027	2.156	2.36	2.66	2.023	1.614	2.271	1.646	2.402	2.22	2.078	2.135	1.808	1.544	1.967	1.968	1.918	1.541	1.72	2.334	2.541	1.823	2.352	2.443	1.416	1.569	1.815	1.497	2.66	1.511	1.551	1.695	2.03
male	0.01	66.0	1.848	1.972	1.562	1.995	1.794	2.191	1.777	2.03	2.248	1.914	1.468	2.111	1.991	1.912	2.021	2.15	2.357	2.658	2.02	1.611	2.266	1.6455	2.398	2.219	2.072	2.129	1.803	1.54	1.96	1.963	1.915	1.538	1.72	2.328	2.535	1.818	2.348	2.44	1.413	1.565	1.812	1.496	2.658	1.509	1.549	1.691	2.025
male	0.01	66.5	1.845	1.969	1.555	1.992	1.789	2.19	1.772	2.027	2.244	1.912	1.468	2.107	1.986	1.907	2.016	2.145	2.355	2.654	2.016	1.609	2.262	1.6455	2.396	2.217	2.068	2.125	1.799	1.536	1.952	1.958	1.912	1.535	1.72	2.324	2.53	1.813	2.346	2.436	1.41	1.562	1.809	1.495	2.656	1.507	1.547	1.688	2.023
male	0.01	67.0	1.842	1.967	1.549	1.988	1.785	2.19	1.768	2.023	2.24	1.909	1.468	2.104	1.982	1.902	2.012	2.139	2.355	2.652	2.014	1.606	2.258	1.6455	2.393	2.213	2.062	2.121	1.794	1.531	1.945	1.952	1.91	1.532	1.72	2.318	2.523	1.809	2.344	2.432	1.407	1.558	1.805	1.493	2.652	1.505	1.545	1.685	2.02
male	0.01	67.5	1.838	1.964	1.542	1.984	1.781	2.188	1.763	2.02	2.236	1.907	1.467	2.098	1.979	1.897	2.006	2.13	2.354	2.65	2.01	1.604	2.254	1.645	2.39	2.21	2.059	2.117	1.79	1.527	1.938	1.947	1.907	1.528	1.719	2.312	2.518	1.804	2.342	2.428	1.404	1.554	1.801	1.492	2.65	1.503	1.542	1.681	2.016
male	0.01	68.0	1.835	1.962	1.536	1.98	1.777	2.188	1.759	2.018	2.232	1.904	1.467	2.094	1.974	1.893	2.0	2.125	2.352	2.648	2.008	1.602	2.25	1.645	2.387	2.207	2.053	2.111	1.785	1.522	1.931	1.942	1.905	1.525	1.719	2.307	2.512	1.799	2.34	2.424	1.401	1.55	1.798	1.491	2.646	1.501	1.54	1.677	2.014
male	0.01	68.5	1.832	1.959	1.53	1.978	1.773	2.186	1.754	2.014	2.229	1.901	1.467	2.09	1.97	1.888	1.995	2.12	2.352	2.646	2.004	1.599	2.246	1.644	2.383	2.205	2.049	2.107	1.78	1.519	1.924	1.9375	1.903	1.521	1.718	2.303	2.506	1.793	2.336	2.42	1.398	1.546	1.794	1.489	2.645	1.499	1.537	1.674	2.01
male	0.01	69.0	1.829	1.956	1.523	1.974	1.769	2.184	1.749	2.012	2.225	1.898	1.466	2.086	1.965	1.883	1.989	2.113	2.35	2.645	2.0	1.596	2.242	1.644	2.38	2.203	2.043	2.104	1.775	1.514	1.916	1.932	1.9	1.519	1.717	2.297	2.498	1.788	2.334	2.416	1.3955	1.542	1.79	1.488	2.64	1.497	1.535	1.67	2.006
male	0.01	69.5	1.826	1.954	1.518	1.97	1.765	2.184	1.744	2.008	2.22	1.8955	1.466	2.082	1.961	1.878	1.983	2.107	2.348	2.643	1.997	1.593	2.236	1.643	2.377	2.2	2.037	2.098	1.771	1.509	1.909	1.927	1.898	1.515	1.717	2.291	2.492	1.782	2.332	2.412	1.393	1.537	1.786	1.486	2.637	1.495	1.532	1.666	2.004
male	0.01	70.0	1.823	1.951	1.511	1.966	1.761	2.182	1.739	2.004	2.217	1.893	1.465	2.078	1.956	1.873	1.979	2.102	2.348	2.64	1.993	1.59	2.232	1.642	2.373	2.197	2.033	2.094	1.767	1.505	1.901	1.921	1.896	1.511	1.715	2.285	2.486	1.777	2.33	2.408	1.39	1.533	1.782	1.484	2.635	1.492	1.529	1.663	2.0
male	0.01	70.5	1.82	1.948	1.505	1.962	1.757	2.182	1.734	2.002	2.213	1.89	1.465	2.074	1.952	1.868	1.973	2.096	2.346	2.639	1.99	1.587	2.229	1.642	2.37	2.193	2.027	2.09	1.762	1.5	1.894	1.916	1.895	1.507	1.714	2.28	2.479	1.771	2.326	2.402	1.388	1.529	1.778	1.483	2.63	1.49	1.526	1.659	1.996
male	0.01	71.0	1.817	1.945	1.499	1.958	1.753	2.18	1.7295	1.998	2.207	1.887	1.465	2.07	1.947	1.863	1.968	2.09	2.344	2.635	1.986	1.584	2.223	1.641	2.365	2.191	2.021	2.084	1.757	1.496	1.886	1.91	1.893	1.503	1.713	2.273	2.473	1.766	2.324	2.398	1.385	1.525	1.774	1.481	2.627	1.488	1.524	1.655	1.993
male	0.01	71.5	1.814	1.942	1.492	1.953	1.749	2.18	1.725	1.995	2.203	1.884	1.464	2.064	1.943	1.858	1.962	2.082	2.342	2.633	1.982	1.581	2.219	1.64	2.361	2.188	2.018	2.08	1.752	1.491	1.878	1.905	1.891	1.498	1.711	2.268	2.467	1.761	2.322	2.395	1.382	1.521	1.77	1.4795	2.623	1.486	1.5205	1.651	1.989
male	0.01	72.0	1.812	1.938	1.486	1.949	1.745	2.178	1.72	1.991	2.2	1.881	1.464	2.06	1.938	1.854	1.956	2.076	2.342	2.63	1.9795	1.578	2.215	1.639	2.355	2.186	2.012	2.076	1.747	1.486	1.87	1.899	1.89	1.494	1.709	2.262	2.459	1.755	2.318	2.39	1.379	1.517	1.766	1.478	2.62	1.483	1.518	1.648	1.986
male	0.01	72.5	1.809	1.936	1.48	1.945	1.741	2.178	1.715	1.988	2.195	1.877	1.463	2.057	1.935	1.849	1.951	2.07	2.34	2.629	1.976	1.575	2.209	1.638	2.352	2.182	2.006	2.07	1.742	1.482	1.862	1.894	1.888	1.489	1.707	2.256	2.451	1.749	2.316	2.385	1.376	1.513	1.762	1.476	2.617	1.481	1.515	1.645	1.982
male	0.01	73.0	1.806	1.933	1.474	1.94	1.737	2.176	1.71	1.985	2.19	1.874	1.463	2.053	1.93	1.844	1.945	2.064	2.338	2.627	1.972	1.572	2.205	1.637	2.346	2.18	2.002	2.066	1.737	1.478	1.8545	1.889	1.887	1.484	1.705	2.25	2.445	1.743	2.314	2.38	1.373	1.509	1.757	1.474	2.613	1.4795	1.512	1.641	1.9795
male	0.01	73.5	1.803	1.929	1.468	1.937	1.733	2.176	1.706	1.982	2.186	1.87	1.462	2.049	1.926	1.839	1.94	2.059	2.338	2.625	1.969	1.569	2.201	1.636	2.342	2.176	1.996	2.06	1.732	1.474	1.847	1.883	1.886	1.4795	1.702	2.242	2.438	1.737	2.31	2.377	1.37	1.505	1.752	1.472	2.61	1.477	1.508	1.638	1.976
male	0.01	74.0	1.8	1.926	1.462	1.932	1.73	2.174	1.701	1.979	2.18	1.867	1.462	2.045	1.921	1.834	1.935	2.053	2.336	2.623	1.965	1.566	2.195	1.635	2.336	2.174	1.991	2.057	1.727	1.469	1.838	1.877	1.885	1.475	1.7	2.236	2.43	1.731	2.309	2.371	1.368	1.5	1.748	1.47	2.605	1.475	1.504	1.634	1.973
male	0.01	74.5	1.797	1.922	1.456	1.928	1.727	2.174	1.696	1.976	2.176	1.863	1.461	2.04	1.916	1.829	1.93	2.047	2.334	2.621	1.961	1.5625	2.191	1.634	2.332	2.17	1.985	2.05	1.722	1.465	1.83	1.871	1.884	1.469	1.697	2.23	2.424	1.726	2.307	2.367	1.365	1.496	1.743	1.467	2.602	1.473	1.501	1.631	1.969
male	0.01	75.0	1.794	1.918	1.451	1.923	1.724	2.172	1.691	1.973	2.17	1.859	1.46	2.035	1.912	1.824	1.925	2.041	2.332	2.62	1.957	1.56	2.186	1.633	2.326	2.168	1.98	2.047	1.717	1.46	1.822	1.866	1.883	1.464	1.693	2.225	2.416	1.72	2.303	2.361	1.362	1.492	1.738	1.465	2.598	1.47	1.497	1.627	1.965
male	0.01	75.5	1.791	1.915	1.445	1.918	1.72	2.172	1.6875	1.969	2.164	1.856	1.46	2.031	1.907	1.819	1.919	2.037	2.332	2.617	1.953	1.557	2.182	1.632	2.32	2.164	1.976	2.041	1.712	1.456	1.813	1.86	1.882	1.458	1.69	2.217	2.408	1.713	2.3	2.357	1.36	1.488	1.733	1.462	2.594	1.468	1.493	1.624	1.962
male	0.01	76.0	1.789	1.911	1.439	1.914	1.717	2.17	1.683	1.966	2.16	1.853	1.459	2.027	1.903	1.814	1.914	2.031	2.33	2.615	1.949	1.553	2.178	1.63	2.314	2.162	1.971	2.037	1.707	1.451	1.806	1.8545	1.882	1.452	1.687	2.21	2.4	1.707	2.297	2.352	1.357	1.484	1.729	1.46	2.588	1.465	1.489	1.621	1.958
male	0.01	76.5	1.786	1.907	1.435	1.909	1.714	2.17	1.678	1.963	2.154	1.849	1.458	2.023	1.898	1.81	1.909	2.025	2.328	2.613	1.945	1.55	2.172	1.629	2.309	2.158	1.965	2.031	1.702	1.447	1.797	1.85	1.881	1.446	1.683	2.203	2.393	1.701	2.295	2.348	1.355	1.4795	1.724	1.457	2.584	1.462	1.484	1.617	1.955
male	0.01	77.0	1.783	1.903	1.429	1.904	1.711	2.17	1.674	1.96	2.148	1.845	1.457	2.018	1.895	1.806	1.904	2.02	2.326	2.611	1.941	1.547	2.168	1.628	2.3	2.156	1.96	2.027	1.697	1.442	1.789	1.844	1.881	1.44	1.678	2.197	2.385	1.694	2.293	2.342	1.353	1.476	1.719	1.455	2.58	1.46	1.48	1.614	1.951
male	0.01	77.5	1.781	1.899	1.424	1.899	1.708	2.168	1.669	1.957	2.143	1.841	1.457	2.014	1.89	1.801	1.899	2.014	2.324	2.61	1.9375	1.543	2.162	1.626	2.295	2.152	1.955	2.021	1.692	1.438	1.78	1.838	1.881	1.434	1.674	2.19	2.377	1.688	2.29	2.338	1.351	1.472	1.713	1.452	2.576	1.457	1.477	1.611	1.948
male	0.01	78.0	1.778	1.8955	1.419	1.895	1.705	2.168	1.665	1.953	2.137	1.837	1.456	2.01	1.886	1.796	1.895	2.01	2.324	2.61	1.934	1.54	2.158	1.624	2.29	2.15	1.95	2.018	1.687	1.435	1.771	1.832	1.882	1.427	1.669	2.184	2.37	1.682	2.287	2.332	1.349	1.468	1.708	1.449	2.57	1.455	1.472	1.608	1.944
male	0.01	78.5	1.776	1.891	1.414	1.889	1.703	2.168	1.661	1.95	2.133	1.833	1.455	2.006	1.881	1.791	1.89	2.004	2.322	2.607	1.93	1.536	2.154	1.623	2.281	2.146	1.944	2.012	1.682	1.431	1.764	1.827	1.882	1.42	1.663	2.176	2.361	1.676	2.283	2.328	1.347	1.464	1.702	1.446	2.566	1.452	1.467	1.605	1.941
male	0.01	79.0	1.773	1.887	1.409	1.884	1.7	2.166	1.656	1.947	2.127	1.828	1.454	2.002	1.877	1.787	1.885	1.999	2.32	2.605	1.926	1.533	2.148	1.621	2.275	2.143	1.939	2.008	1.677	1.426	1.755	1.821	1.883	1.413	1.657	2.168	2.352	1.669	2.281	2.322	1.344	1.46	1.697	1.443	2.562	1.449	1.462	1.603	1.9375
male	0.01	79.5	1.771	1.882	1.404	1.879	1.698	2.166	1.652	1.944	2.12	1.824	1.453	1.997	1.873	1.782	1.88	1.994	2.318	2.604	1.922	1.529	2.145	1.619	2.268	2.14	1.935	2.002	1.672	1.422	1.746	1.815	1.884	1.406	1.651	2.162	2.344	1.662	2.277	2.316	1.342	1.456	1.691	1.44	2.557	1.446	1.457	1.6	1.934
male	0.01	80.0	1.77	1.878	1.4	1.873	1.696	2.166	1.648	1.941	2.113	1.819	1.452	1.992	1.868	1.778	1.876	1.99	2.316	2.602	1.917	1.526	2.139	1.617	2.26	2.137	1.93	1.998	1.667	1.418	1.737	1.811	1.885	1.398	1.6455	2.154	2.336	1.656	2.275	2.312	1.34	1.452	1.686	1.4375	2.553	1.444	1.452	1.598	1.931
male	0.01	80.5	1.768	1.873	1.396	1.868	1.694	2.166	1.645	1.938	2.107	1.815	1.451	1.988	1.864	1.773	1.871	1.985	2.314	2.6	1.913	1.522	2.135	1.615	2.252	2.135	1.925	1.993	1.662	1.414	1.729	1.805	1.887	1.391	1.639	2.146	2.326	1.649	2.271	2.307	1.338	1.448	1.68	1.434	2.547	1.441	1.446	1.595	1.927
male	0.01	81.0	1.766	1.869	1.393	1.862	1.692	2.164	1.641	1.936	2.102	1.811	1.45	1.984	1.859	1.77	1.867	1.98	2.312	2.598	1.909	1.519	2.13	1.613	2.244	2.13	1.92	1.988	1.658	1.411	1.721	1.8	1.888	1.383	1.631	2.139	2.318	1.643	2.27	2.3	1.337	1.444	1.674	1.431	2.543	1.438	1.441	1.593	1.924
male	0.01	81.5	1.764	1.864	1.389	1.856	1.691	2.164	1.637	1.933	2.096	1.807	1.449	1.9795	1.855	1.766	1.863	1.977	2.31	2.598	1.905	1.516	2.125	1.611	2.236	2.129	1.915	1.983	1.653	1.407	1.712	1.795	1.89	1.375	1.623	2.13	2.309	1.636	2.266	2.297	1.335	1.44	1.668	1.427	2.537	1.436	1.436	1.59	1.92
male	0.01	82.0	1.762	1.859	1.385	1.852	1.689	2.164	1.634	1.93	2.09	1.802	1.448	1.976	1.852	1.761	1.858	1.973	2.31	2.596	1.9	1.512	2.121	1.609	2.227	2.125	1.911	1.979	1.648	1.403	1.703	1.789	1.893	1.366	1.615	2.123	2.3	1.629	2.264	2.291	1.333	1.437	1.661	1.424	2.531	1.433	1.43	1.588	1.917
male	0.01	82.5	1.761	1.8545	1.382	1.846	1.688	2.164	1.63	1.927	2.082	1.797	1.446	1.972	1.848	1.757	1.8545	1.969	2.309	2.594	1.896	1.508	2.117	1.607	2.219	2.121	1.906	1.974	1.644	1.399	1.694	1.784	1.895	1.357	1.607	2.117	2.291	1.622	2.26	2.285	1.331	1.433	1.655	1.42	2.527	1.43	1.424	1.586	1.913
male	0.01	83.0	1.759	1.85	1.379	1.84	1.6875	2.164	1.627	1.924	2.076	1.792	1.445	1.967	1.844	1.753	1.852	1.965	2.307	2.592	1.893	1.505	2.113	1.6045	2.21	2.12	1.901	1.969	1.639	1.396	1.686	1.779	1.897	1.349	1.599	2.11	2.283	1.615	2.258	2.281	1.33	1.429	1.648	1.416	2.521	1.427	1.418	1.584	1.91
male	0.01	83.5	1.757	1.845	1.376	1.834	1.687	2.162	1.623	1.921	2.068	1.787	1.444	1.963	1.84	1.749	1.848	1.961	2.305	2.592	1.889	1.501	2.107	1.603	2.201	2.115	1.897	1.964	1.635	1.394	1.677	1.774	1.9	1.34	1.59	2.102	2.273	1.608	2.254	2.275	1.329	1.425	1.642	1.412	2.516	1.424	1.412	1.582	1.907
male	0.01	84.0	1.756	1.84	1.373	1.828	1.686	2.162	1.62	1.919	2.062	1.782	1.443	1.959	1.836	1.745	1.844	1.958	2.303	2.59	1.885	1.497	2.104	1.601	2.191	2.113	1.893	1.959	1.63	1.39	1.669	1.77	1.903	1.331	1.58	2.094	2.266	1.602	2.252	2.27	1.327	1.422	1.636	1.409	2.512	1.421	1.405	1.58	1.903
male	0.01	84.5	1.755	1.835	1.371	1.822	1.686	2.162	1.617	1.916	2.057	1.778	1.441	1.955	1.832	1.741	1.841	1.954	2.3	2.588	1.88	1.494	2.1	1.598	2.184	2.11	1.889	1.955	1.626	1.387	1.66	1.765	1.907	1.322	1.571	2.086	2.256	1.595	2.248	2.264	1.326	1.418	1.629	1.405	2.506	1.418	1.399	1.579	1.9
male	0.01	85.0	1.754	1.83	1.368	1.816	1.685	2.162	1.614	1.913	2.049	1.773	1.44	1.951	1.828	1.738	1.837	1.951	2.299	2.588	1.876	1.49	2.096	1.596	2.174	2.107	1.885	1.95	1.622	1.384	1.652	1.76	1.91	1.313	1.562	2.078	2.248	1.588	2.246	2.26	1.325	1.415	1.622	1.401	2.5	1.415	1.393	1.577	1.897
male	0.01	85.5	1.752	1.825	1.366	1.812	1.685	2.162	1.611	1.911	2.043	1.769	1.438	1.947	1.824	1.734	1.834	1.948	2.299	2.586	1.872	1.486	2.092	1.593	2.166	2.105	1.881	1.946	1.618	1.381	1.644	1.755	1.914	1.306	1.552	2.07	2.24	1.581	2.244	2.254	1.324	1.411	1.616	1.397	2.496	1.412	1.387	1.576	1.895
male	0.01	86.0	1.751	1.82	1.365	1.806	1.685	2.162	1.609	1.908	2.037	1.764	1.4375	1.943	1.821	1.73	1.831	1.945	2.297	2.586	1.868	1.483	2.088	1.591	2.156	2.102	1.877	1.941	1.613	1.378	1.636	1.751	1.919	1.297	1.542	2.062	2.23	1.575	2.24	2.25	1.322	1.408	1.609	1.394	2.49	1.409	1.381	1.574	1.892
male	0.01	86.5	1.75	1.816	1.363	1.801	1.685	2.162	1.606	1.906	2.03	1.759	1.437	1.94	1.817	1.728	1.828	1.942	2.295	2.586	1.865	1.4795	2.086	1.588	2.148	2.1	1.873	1.9375	1.61	1.376	1.629	1.746	1.923	1.289	1.532	2.057	2.223	1.568	2.238	2.244	1.321	1.405	1.604	1.39	2.486	1.406	1.374	1.573	1.89
male	0.01	87.0	1.749	1.812	1.362	1.795	1.684	2.162	1.6045	1.904	2.023	1.755	1.435	1.937	1.814	1.725	1.826	1.94	2.295	2.584	1.861	1.477	2.082	1.586	2.139	2.098	1.869	1.934	1.606	1.374	1.621	1.742	1.928	1.281	1.522	2.049	2.215	1.5625	2.236	2.24	1.321	1.402	1.597	1.387	2.48	1.403	1.368	1.572	1.887
[truncated: 2,229 more rows]
[truncated: 101 more columns]
