# Supplementary material for: Regional patterns of human cortex development correlate with underlying neurobiology
Source: bioRxiv. 2024 Aug 10:2023.05.05.539537. Originally published 2023 May 5. Preprint. [Version 4] doi: 10.1101/2023.05.05.539537 (PMC10187287; doi:10.1101/2023.05.05.539537)
Supplement: Supplement 5 [file media-5.zip › source_data/source_supp_FigS16.csv]

markers	markers_original	regions	ct_change	marker_density	residual_difference
ce9-In8	In8	lh_G&S_frontomargin_thickness	-1.0839953	0.76794326	-0.0018766679785857283
ce9-In8	In8	lh_G&S_occipital_inf_thickness	-0.8707879	-0.1269815	-0.0008638837037330625
ce9-In8	In8	lh_G&S_paracentral_thickness	-2.2090874	-0.8455093	0.0037494075730768166
ce9-In8	In8	lh_G&S_subcentral_thickness	-1.2038684	0.16474546	-0.0006297984257113802
ce9-In8	In8	lh_G&S_transv_frontopol_thickness	-1.3677955	0.3295961	-0.0014560875262993964
ce9-In8	In8	lh_G&S_cingul-Ant_thickness	-0.3933202	0.030362088	0.00038177950954205835
ce9-In8	In8	lh_G&S_cingul-Mid-Ant_thickness	-1.5648116	0.16717345	-0.0009038932556664925
ce9-In8	In8	lh_G&S_cingul-Mid-Post_thickness	-1.0981123	-0.5503772	-0.0023691689464223446
ce9-In8	In8	lh_G_cingul-Post-dorsal_thickness	-1.1935219	-0.37266955	-0.0003933450377058591
ce9-In8	In8	lh_G_cingul-Post-ventral_thickness	-0.8711502	-0.5020234	-0.0020104429248464038
ce9-In8	In8	lh_G_cuneus_thickness	-0.13658033	0.13133603	0.00018302790783786792
ce9-In8	In8	lh_G_front_inf-Opercular_thickness	-1.3326654	-0.07435333	0.0003138162831909288
ce9-In8	In8	lh_G_front_inf-Orbital_thickness	-1.3489817	-0.13346355	0.0006267315949209477
ce9-In8	In8	lh_G_front_inf-Triangul_thickness	-1.6210254	0.11421718	-0.0004230894504562398
ce9-In8	In8	lh_G_front_middle_thickness	-1.8762423	-0.22244702	0.0010281107628971366
ce9-In8	In8	lh_G_front_sup_thickness	-1.9300855	-0.24380091	0.0010783404083815427
ce9-In8	In8	lh_G_Ins_lg&S_cent_ins_thickness	-0.37949267	-0.04770699	-5.345995044814256e-06
ce9-In8	In8	lh_G_insular_short_thickness	-0.58553225	0.060054302	0.00037357227774627126
ce9-In8	In8	lh_G_occipital_middle_thickness	-1.1272675	0.05970031	-0.00010710384117180484
ce9-In8	In8	lh_G_occipital_sup_thickness	-1.0465827	-0.29851016	-0.001712789630771993
ce9-In8	In8	lh_G_oc-temp_lat-fusifor_thickness	-1.2996724	-0.17063063	0.0008000571011715103
ce9-In8	In8	lh_G_oc-temp_med-Lingual_thickness	-0.18958282	0.27135006	0.0007750632869892946
ce9-In8	In8	lh_G_oc-temp_med-Parahip_thickness	-0.8840203	-0.030568056	0.00018456965254512632
ce9-In8	In8	lh_G_orbital_thickness	-0.8700653	0.30372417	0.001438712336386462
ce9-In8	In8	lh_G_pariet_inf-Angular_thickness	-1.6794684	-0.48525828	0.0022435288339871344
ce9-In8	In8	lh_G_pariet_inf-Supramar_thickness	-1.4727577	-0.34169757	0.0015160118920536161
ce9-In8	In8	lh_G_parietal_sup_thickness	-1.6604626	-0.29984963	0.001415627066553602
ce9-In8	In8	lh_G_postcentral_thickness	-1.6786828	-0.2055839	0.0011125563620065695
ce9-In8	In8	lh_G_precentral_thickness	-2.2757313	-0.8522088	0.0037718471151594515
ce9-In8	In8	lh_G_precuneus_thickness	-1.7885609	-0.17670968	0.0008691397732060388
ce9-In8	In8	lh_G_rectus_thickness	-0.7830855	0.651634	0.0030250592481724584
ce9-In8	In8	lh_G_subcallosal_thickness	-1.4360263	0.4540644	-0.0026896588361591586
ce9-In8	In8	lh_G_temp_sup-G_T_transv_thickness	-0.1453634	0.2714527	0.0009169169628221591
ce9-In8	In8	lh_G_temp_sup-Lateral_thickness	-1.5486264	0.20881617	-0.0009483844146872325
ce9-In8	In8	lh_G_temp_sup-Plan_polar_thickness	-1.6591182	0.03460147	-0.0006147965671354713
ce9-In8	In8	lh_G_temp_sup-Plan_tempo_thickness	-1.7122841	-0.70546883	0.0031623845334084327
ce9-In8	In8	lh_G_temporal_inf_thickness	-0.7306132	-0.058881544	-0.00010660256225314413
ce9-In8	In8	lh_G_temporal_middle_thickness	-1.2930152	-0.09192946	0.0003291188575337955
ce9-In8	In8	lh_Lat_Fis-ant-Horizont_thickness	-1.0386715	-0.18925211	-0.0008855235088161446
ce9-In8	In8	lh_Lat_Fis-ant-Vertical_thickness	-1.4058869
ce9-In8	In8	lh_Lat_Fis-post_thickness	-1.3466741	-0.30554628	0.0015399015252319913
ce9-In8	In8	lh_Pole_occipital_thickness	-0.57747334	0.35886216	0.001042532311083531
ce9-In8	In8	lh_Pole_temporal_thickness	-0.7972032	0.21875949	0.001312809822848083
ce9-In8	In8	lh_S_calcarine_thickness	-0.8966547	0.17082661	0.0005239201967789549
ce9-In8	In8	lh_S_central_thickness	-0.9817971	-0.7661902	-0.003564629600721453
ce9-In8	In8	lh_S_cingul-Marginalis_thickness	-1.4035099	-0.39904904	0.0017034989695304242
ce9-In8	In8	lh_S_circular_insula_ant_thickness	-1.0348288	0.9249462	-0.0011260461239745593
ce9-In8	In8	lh_S_circular_insula_inf_thickness	-1.6902331	0.08615322	-0.0005233285890453229
ce9-In8	In8	lh_S_circular_insula_sup_thickness	-1.1657467	0.05460462	-0.00018520567256241453
ce9-In8	In8	lh_S_collat_transv_ant_thickness	-0.5627727	0.0429017	0.0003235320003556041
ce9-In8	In8	lh_S_collat_transv_post_thickness	-0.9837566	1.4407595	-0.00467126505817329
ce9-In8	In8	lh_S_front_inf_thickness	-1.2884265	-0.20639437	0.0009200644660175613
ce9-In8	In8	lh_S_front_middle_thickness	-1.7054211	-0.0050725257	-0.00010320932686756767
ce9-In8	In8	lh_S_front_sup_thickness	-1.5753319	0.0043714056	-6.5770282226488425e-06
ce9-In8	In8	lh_S_interm_prim-Jensen_thickness	-2.0043952	-0.60381913	0.002591487995624798
ce9-In8	In8	lh_S_intrapariet&P_trans_thickness	-1.277031	0.011893409	7.479601063684581e-05
ce9-In8	In8	lh_S_oc_middle&Lunatus_thickness	-1.1330036	0.08953188	-0.00014466974319679755
ce9-In8	In8	lh_S_oc_sup&transversal_thickness	-0.9964148	-0.02768154	-0.00025418394542229064
ce9-In8	In8	lh_S_occipital_ant_thickness	-1.0425847	0.45987633	2.16987385783865e-05
ce9-In8	In8	lh_S_oc-temp_lat_thickness	-0.5770936	0.077545315	0.0003041104531156507
ce9-In8	In8	lh_S_oc-temp_med&Lingual_thickness	-1.5310658	-0.2837393	0.001232501185264084
ce9-In8	In8	lh_S_orbital_lateral_thickness	-1.4667393	0.3334377	-0.0014548127000002936
ce9-In8	In8	lh_S_orbital_med-olfact_thickness	-0.25355333	0.4937778	0.002311141327634464
ce9-In8	In8	lh_S_orbital-H_Shaped_thickness	-0.33258766	0.39465705	0.0017225489972484773
ce9-In8	In8	lh_S_parieto_occipital_thickness	-1.41715	-0.3034544	0.0014949278417548794
ce9-In8	In8	lh_S_pericallosal_thickness	-0.46654707	-0.022323065	0.00012291558317342917
ce9-In8	In8	lh_S_postcentral_thickness	-1.6388538	-0.16301237	0.0007281063736841661
ce9-In8	In8	lh_S_precentral-inf-part_thickness	-1.220538	0.1874239	-0.0009245788268591008
ce9-In8	In8	lh_S_precentral-sup-part_thickness	-1.3570682	-1.1273121	-0.0011187681368034583
ce9-In8	In8	lh_S_suborbital_thickness	-0.20841894	0.7728081	0.0035795917748083182
ce9-In8	In8	lh_S_subparietal_thickness	-1.1533207	-0.5974303	-0.0026161622555792817
ce9-In8	In8	lh_S_temporal_inf_thickness	-0.63508034	0.16140509	0.0008352767346037279
ce9-In8	In8	lh_S_temporal_sup_thickness	-1.1412789	-0.03518972	-9.187323504121839e-05
ce9-In8	In8	lh_S_temporal_transverse_thickness	-1.4291086	1.5100225	-0.006558528026148853
ce9-In8	In8	rh_G&S_frontomargin_thickness	-0.62683946	0.9189943	0.004107286840885867
ce9-In8	In8	rh_G&S_occipital_inf_thickness	-1.0007204	-0.19012251	-0.001049582480960166
ce9-In8	In8	rh_G&S_paracentral_thickness	-2.0491796	-0.5317175	0.0023130928425703773
ce9-In8	In8	rh_G&S_subcentral_thickness	-1.1780431	0.19138159	-0.0007395927299471399
ce9-In8	In8	rh_G&S_transv_frontopol_thickness	-1.3713998	0.5645388	-0.00252796542525632
ce9-In8	In8	rh_G&S_cingul-Ant_thickness	-0.30044636	0.2495012	0.0013951795882355712
ce9-In8	In8	rh_G&S_cingul-Mid-Ant_thickness	-1.3286319	-0.0363458	-0.00015908291278582572
ce9-In8	In8	rh_G&S_cingul-Mid-Post_thickness	-1.1433775	-0.43402663	-0.0018206869857228004
ce9-In8	In8	rh_G_cingul-Post-dorsal_thickness	-1.4202449	-0.677248	0.0024149148934669105
ce9-In8	In8	rh_G_cingul-Post-ventral_thickness	-0.5437538	-0.2597498	-0.0010098424386121244
ce9-In8	In8	rh_G_cuneus_thickness	0.10483277	0.3130415	0.0010589646056271967
ce9-In8	In8	rh_G_front_inf-Opercular_thickness	-1.3509059	0.102932915	-0.00043477421694502853
ce9-In8	In8	rh_G_front_inf-Orbital_thickness	-1.3891677	0.2331573	-0.0009298930592579208
ce9-In8	In8	rh_G_front_inf-Triangul_thickness	-1.4705379	0.14703885	-0.0005813027384166565
ce9-In8	In8	rh_G_front_middle_thickness	-1.6382952	-0.38802212	0.00178655402697858
ce9-In8	In8	rh_G_front_sup_thickness	-1.8046297	-0.10443242	0.00044023075242174796
ce9-In8	In8	rh_G_Ins_lg&S_cent_ins_thickness	-0.50850403	-0.111975804	-0.0003398949124560659
ce9-In8	In8	rh_G_insular_short_thickness	-0.54022145	0.16530533	0.0008330342225629089
ce9-In8	In8	rh_G_occipital_middle_thickness	-1.2873901	0.18582088	-0.0006769269306949616
ce9-In8	In8	rh_G_occipital_sup_thickness	-1.1210194	-0.29861078	-0.0011617537583450827
ce9-In8	In8	rh_G_oc-temp_lat-fusifor_thickness	-1.4346106	0.019579586	-1.0687497554617842e-05
ce9-In8	In8	rh_G_oc-temp_med-Lingual_thickness	0.01449775	0.1810736	0.0004584565444189122
ce9-In8	In8	rh_G_oc-temp_med-Parahip_thickness	-0.8159311	-0.17151201	-0.0004380314058563123
ce9-In8	In8	rh_G_orbital_thickness	-0.61244816	0.32850495	0.001533553166427247
ce9-In8	In8	rh_G_pariet_inf-Angular_thickness	-1.9196285	-0.2645933	0.0012008205109060883
ce9-In8	In8	rh_G_pariet_inf-Supramar_thickness	-1.5530893	-0.06314879	0.0003326118365066851
ce9-In8	In8	rh_G_parietal_sup_thickness	-1.847298	-0.2665782	0.0013092806245058632
ce9-In8	In8	rh_G_postcentral_thickness	-1.8747531	-0.2940815	0.0015232549769343545
ce9-In8	In8	rh_G_precentral_thickness	-2.3289547	-0.9718442	0.004283995711970788
ce9-In8	In8	rh_G_precuneus_thickness	-1.678275	-0.2668729	0.0012422992544925057
ce9-In8	In8	rh_G_rectus_thickness	-0.77102196	0.7568251	0.0035839431399830434
ce9-In8	In8	rh_G_subcallosal_thickness	-1.1980078	0.47716078	-0.0005460393079501271
ce9-In8	In8	rh_G_temp_sup-G_T_transv_thickness	-0.32568902	0.4256542	0.001611071612055993
ce9-In8	In8	rh_G_temp_sup-Lateral_thickness	-1.6737405	0.15231106	-0.0007259022089716061
ce9-In8	In8	rh_G_temp_sup-Plan_polar_thickness	-1.5301316	0.08659878	-0.0006424207259431401
ce9-In8	In8	rh_G_temp_sup-Plan_tempo_thickness	-1.8799686	-0.21991248	0.0009655751744166094
ce9-In8	In8	rh_G_temporal_inf_thickness	-0.980253	-0.07233198	-0.0001815060180322195
ce9-In8	In8	rh_G_temporal_middle_thickness	-1.2797287	-0.06480218	0.0001900417713805256
ce9-In8	In8	rh_Lat_Fis-ant-Horizont_thickness	-1.1133813	0.1449527	0.0007836583423922946
ce9-In8	In8	rh_Lat_Fis-ant-Vertical_thickness	-1.3272655	0.01955008	-0.00034726761022714145
ce9-In8	In8	rh_Lat_Fis-post_thickness	-1.575334	-0.2555903	0.0014224545578678735
ce9-In8	In8	rh_Pole_occipital_thickness	-0.2549133	0.22329947	0.0004662562869649639
ce9-In8	In8	rh_Pole_temporal_thickness	-0.8170282	0.12141035	0.000878530846713561
ce9-In8	In8	rh_S_calcarine_thickness	-0.7741766	0.3859671	0.0014298876429076363
ce9-In8	In8	rh_S_central_thickness	-1.2077385	-0.91699624	-0.003026418021921856
ce9-In8	In8	rh_S_cingul-Marginalis_thickness	-1.4660255	-0.41326374	0.0017725227811255621
ce9-In8	In8	rh_S_circular_insula_ant_thickness	-1.0509821	0.5607088	-0.0002093472272514888
ce9-In8	In8	rh_S_circular_insula_inf_thickness	-2.0210857	0.045934334	-0.0002934820143017554
ce9-In8	In8	rh_S_circular_insula_sup_thickness	-0.9864973	0.29727706	0.0015617521176130595
ce9-In8	In8	rh_S_collat_transv_ant_thickness	-0.7742803	-0.23171484	-0.0008680340932437566
ce9-In8	In8	rh_S_collat_transv_post_thickness	-1.0381019
ce9-In8	In8	rh_S_front_inf_thickness	-1.1712537	-0.19360004	-0.0006478584815859719
ce9-In8	In8	rh_S_front_middle_thickness	-1.3339304	0.06517537	-0.00028930206037690136
ce9-In8	In8	rh_S_front_sup_thickness	-1.5007541	-0.10679345	0.00047123150908492083
ce9-In8	In8	rh_S_interm_prim-Jensen_thickness	-1.8980662	-0.31262034	0.0013337307967888744
ce9-In8	In8	rh_S_intrapariet&P_trans_thickness	-1.5088196	-0.040580057	0.0002982787616466441
ce9-In8	In8	rh_S_oc_middle&Lunatus_thickness	-1.2691773	-0.15560922	0.0007785405561478755
ce9-In8	In8	rh_S_oc_sup&transversal_thickness	-0.9877826	-0.28698105	-0.0014450640339457622
ce9-In8	In8	rh_S_occipital_ant_thickness	-1.3417331	0.5118842	-0.0021258271614378876
ce9-In8	In8	rh_S_oc-temp_lat_thickness	-0.60515755	-0.064017534	-0.00032780086259017426
ce9-In8	In8	rh_S_oc-temp_med&Lingual_thickness	-1.4512775	-0.5780533	0.002510728490711024
ce9-In8	In8	rh_S_orbital_lateral_thickness	-1.2002956	0.21773857	-0.0009873550493475578
ce9-In8	In8	rh_S_orbital_med-olfact_thickness	0.07226416	0.49815845	0.002377785404879703
ce9-In8	In8	rh_S_orbital-H_Shaped_thickness	-0.36459267	0.26180217	0.0011303829702136413
ce9-In8	In8	rh_S_parieto_occipital_thickness	-1.4316093	0.22092268	-0.0009711063807819852
ce9-In8	In8	rh_S_pericallosal_thickness	-0.20500433	0.036971066	0.0004432277288438768
ce9-In8	In8	rh_S_postcentral_thickness	-1.6123945	-0.32271075	0.001566770104506416
ce9-In8	In8	rh_S_precentral-inf-part_thickness	-1.1673076	-0.029349076	-8.000656571284168e-05
ce9-In8	In8	rh_S_precentral-sup-part_thickness	-1.3874592	-0.9872748	0.0002649193088483121
ce9-In8	In8	rh_S_suborbital_thickness	-0.32542166	0.5913923	0.002739988944050935
ce9-In8	In8	rh_S_subparietal_thickness	-1.3124485	-0.58590066	0.0001656216983656894
ce9-In8	In8	rh_S_temporal_inf_thickness	-0.7039583	0.10292923	0.0005595806795303752
ce9-In8	In8	rh_S_temporal_sup_thickness	-1.3274684	-0.08977242	0.0003659399704295154
ce9-In8	In8	rh_S_temporal_transverse_thickness	-2.0050478	1.5100225	-0.006558528026148853
ce9-In8	Ex3	lh_G&S_frontomargin_thickness	-4.6365776	-0.011118353	-0.0011134202163101785
ce9-In8	Ex3	lh_G&S_occipital_inf_thickness	-1.8868768	1.0986708	-0.009004752212836215
ce9-In8	Ex3	lh_G&S_paracentral_thickness	-1.161563	-0.2265031	-0.0006940842589732554
ce9-In8	Ex3	lh_G&S_subcentral_thickness	-1.2322508	0.42359075	-0.003186807157677253
ce9-In8	Ex3	lh_G&S_transv_frontopol_thickness	-5.0371284	0.10902623	0.0004372838629997586
ce9-In8	Ex3	lh_G&S_cingul-Ant_thickness	-3.5264547	-0.9225361	-0.007459453108959641
ce9-In8	Ex3	lh_G&S_cingul-Mid-Ant_thickness	-2.009028	-0.56739277	0.0025509292833230356
ce9-In8	Ex3	lh_G&S_cingul-Mid-Post_thickness	-2.3385663	-0.41660476	-0.002616409054230346
ce9-In8	Ex3	lh_G_cingul-Post-dorsal_thickness	-2.4134946	0.6872608	0.0060238336632223305
ce9-In8	Ex3	lh_G_cingul-Post-ventral_thickness	-3.1490464	-0.94705766	-0.006946749137843555
ce9-In8	Ex3	lh_G_cuneus_thickness	-6.0263176	1.5391635	0.012202710187417934
ce9-In8	Ex3	lh_G_front_inf-Opercular_thickness	0.02472275	-0.07980658	0.0005426528334261833
ce9-In8	Ex3	lh_G_front_inf-Orbital_thickness	-0.9066372	0.095627	-0.0009469911051227485
ce9-In8	Ex3	lh_G_front_inf-Triangul_thickness	-2.3175533	0.34468648	-0.002353257140757705
ce9-In8	Ex3	lh_G_front_middle_thickness	-0.022753997	0.09732987	-0.001079339679447483
ce9-In8	Ex3	lh_G_front_sup_thickness	-0.59725946	-0.07583233	0.0002847438013172422
ce9-In8	Ex3	lh_G_Ins_lg&S_cent_ins_thickness	-1.80689	-0.7893225	-0.0007177923093621592
ce9-In8	Ex3	lh_G_insular_short_thickness	-0.60214686	-0.3878356	0.0031990240972871176
ce9-In8	Ex3	lh_G_occipital_middle_thickness	-2.0266836	0.6096184	-0.004822899547128893
ce9-In8	Ex3	lh_G_occipital_sup_thickness	-3.2395349	1.3850977	0.011536899629764057
ce9-In8	Ex3	lh_G_oc-temp_lat-fusifor_thickness	-1.473888	0.11771032	-0.0011741436612117233
ce9-In8	Ex3	lh_G_oc-temp_med-Lingual_thickness	-5.352123	1.6853379	0.013191533698852887
ce9-In8	Ex3	lh_G_oc-temp_med-Parahip_thickness	0.45530814	-1.2137023	0.009719743807886844
ce9-In8	Ex3	lh_G_orbital_thickness	-2.189403	-0.2645171	0.002532225330847772
ce9-In8	Ex3	lh_G_pariet_inf-Angular_thickness	-1.4662995	0.2151487	-0.002377273416677275
ce9-In8	Ex3	lh_G_pariet_inf-Supramar_thickness	-0.2148584	-0.088692665	0.0002576262155812546
ce9-In8	Ex3	lh_G_parietal_sup_thickness	-1.7876327	0.2433233	-0.0014866907156031416
ce9-In8	Ex3	lh_G_postcentral_thickness	-1.3284767	0.7014531	-0.005915168058241854
ce9-In8	Ex3	lh_G_precentral_thickness	3.3054721	-0.25567266	0.0009197303110883986
ce9-In8	Ex3	lh_G_precuneus_thickness	-3.456931	0.2747157	0.0024448753137716814
ce9-In8	Ex3	lh_G_rectus_thickness	-2.2544227	-0.33528605	0.003565261322858157
ce9-In8	Ex3	lh_G_subcallosal_thickness	-2.753167	-2.424447	-0.019887287470903098
ce9-In8	Ex3	lh_G_temp_sup-G_T_transv_thickness	-2.674306	1.1528903	-0.005761828227828211
ce9-In8	Ex3	lh_G_temp_sup-Lateral_thickness	1.65256	-0.028375803	0.0005066402065424525
ce9-In8	Ex3	lh_G_temp_sup-Plan_polar_thickness	2.7151806	-1.7280955	0.013943355788388803
ce9-In8	Ex3	lh_G_temp_sup-Plan_tempo_thickness	-2.1760392	-0.061004806	0.00045010511462287295
ce9-In8	Ex3	lh_G_temporal_inf_thickness	0.2256027	-0.59761393	0.004727452053763848
ce9-In8	Ex3	lh_G_temporal_middle_thickness	0.9033996	-0.3203983	0.002454036958177048
ce9-In8	Ex3	lh_Lat_Fis-ant-Horizont_thickness	-3.1446934	0.12360323	0.0012463646518808373
ce9-In8	Ex3	lh_Lat_Fis-ant-Vertical_thickness	-1.5486544
ce9-In8	Ex3	lh_Lat_Fis-post_thickness	-3.3522778	0.6146567	0.005350451757766453
ce9-In8	Ex3	lh_Pole_occipital_thickness	-0.7574241	2.1629455	-0.01691572658991738
ce9-In8	Ex3	lh_Pole_temporal_thickness	1.2111778	-1.2320096	0.010199433634160947
ce9-In8	Ex3	lh_S_calcarine_thickness	-4.6667705	0.9254845	0.007214890641851868
ce9-In8	Ex3	lh_S_central_thickness	-1.4727094	0.42348835	0.0027602782405935136
ce9-In8	Ex3	lh_S_cingul-Marginalis_thickness	-3.8946543	-0.35575262	-0.0023288278290527938
ce9-In8	Ex3	lh_S_circular_insula_ant_thickness	-1.747627	-0.49961507	0.005251228978391177
ce9-In8	Ex3	lh_S_circular_insula_inf_thickness	-1.5647587	-0.5089586	0.004207887584772425
ce9-In8	Ex3	lh_S_circular_insula_sup_thickness	-2.4637167	-0.1268365	-0.0010928217724660468
ce9-In8	Ex3	lh_S_collat_transv_ant_thickness	-1.4839553	-0.4904269	0.004001183821060263
ce9-In8	Ex3	lh_S_collat_transv_post_thickness	-3.4116614	1.8082098	-0.012620321385043327
ce9-In8	Ex3	lh_S_front_inf_thickness	-3.0181706	-0.03717963	-2.3781060514500157e-05
ce9-In8	Ex3	lh_S_front_middle_thickness	-4.1726427	-0.47472972	-0.003810977437065155
ce9-In8	Ex3	lh_S_front_sup_thickness	-1.1192642	0.049402934	-0.0003914657393187214
ce9-In8	Ex3	lh_S_interm_prim-Jensen_thickness	-2.4638906	-0.48616156	-0.003104518037252268
ce9-In8	Ex3	lh_S_intrapariet&P_trans_thickness	-4.3666444	0.4834629	0.0038721138140491752
ce9-In8	Ex3	lh_S_oc_middle&Lunatus_thickness	-3.9191618	0.3434122	0.0026423099968855245
ce9-In8	Ex3	lh_S_oc_sup&transversal_thickness	-4.366712	0.48752126	0.0039575217260236495
ce9-In8	Ex3	lh_S_occipital_ant_thickness	-3.155282	0.3160116	0.0019281239605367893
ce9-In8	Ex3	lh_S_oc-temp_lat_thickness	-2.6930254	0.17051564	0.0012678720903740864
ce9-In8	Ex3	lh_S_oc-temp_med&Lingual_thickness	-2.2636333	-0.17294034	-0.0010124237867666086
ce9-In8	Ex3	lh_S_orbital_lateral_thickness	-5.0487494	0.1790083	0.0009949519808375717
ce9-In8	Ex3	lh_S_orbital_med-olfact_thickness	-3.3010106	-0.32520953	-0.0032737347419158763
ce9-In8	Ex3	lh_S_orbital-H_Shaped_thickness	-4.5635924	0.20949458	0.00115848793364021
ce9-In8	Ex3	lh_S_parieto_occipital_thickness	-3.9410348	0.48078933	0.004271110974622409
ce9-In8	Ex3	lh_S_pericallosal_thickness	-0.815503	-0.8416325	0.006738579852101714
ce9-In8	Ex3	lh_S_postcentral_thickness	-3.4396906	-0.023979316	2.452754190971837e-05
ce9-In8	Ex3	lh_S_precentral-inf-part_thickness	-0.3571392	-0.30169636	0.0026761386280480144
ce9-In8	Ex3	lh_S_precentral-sup-part_thickness	0.6283647	0.07371178	-0.0020959891597381805
ce9-In8	Ex3	lh_S_suborbital_thickness	-7.2399244	-0.3675452	-0.003986265460580375
ce9-In8	Ex3	lh_S_subparietal_thickness	-4.076501	-0.28484303	-0.0014940484011652273
ce9-In8	Ex3	lh_S_temporal_inf_thickness	-2.2656174	-0.4068713	-0.0014383199460542527
ce9-In8	Ex3	lh_S_temporal_sup_thickness	-2.7991385	-0.25109726	-0.0019723822220503624
ce9-In8	Ex3	lh_S_temporal_transverse_thickness	-2.7789638	0.922919	-0.005408519956672284
ce9-In8	Ex3	rh_G&S_frontomargin_thickness	-4.8684807	0.12564556	-0.00021499258868281496
ce9-In8	Ex3	rh_G&S_occipital_inf_thickness	-0.9729296	0.7266441	-0.0060971354451473635
ce9-In8	Ex3	rh_G&S_paracentral_thickness	-1.6707189	-0.31117162	-0.0017934051801296192
ce9-In8	Ex3	rh_G&S_subcentral_thickness	-1.2466375	0.46207064	-0.003460741922734878
ce9-In8	Ex3	rh_G&S_transv_frontopol_thickness	-4.132884	0.058895458	-0.00027914637728171723
ce9-In8	Ex3	rh_G&S_cingul-Ant_thickness	-3.545586	-1.0205948	-0.008540243558269479
ce9-In8	Ex3	rh_G&S_cingul-Mid-Ant_thickness	-2.0756018	-1.2157571	-0.00922917547520171
ce9-In8	Ex3	rh_G&S_cingul-Mid-Post_thickness	-2.2795925	-0.50792074	-0.0035059121071628896
ce9-In8	Ex3	rh_G_cingul-Post-dorsal_thickness	-2.3894017	0.32308438	0.003501291224377246
ce9-In8	Ex3	rh_G_cingul-Post-ventral_thickness	-3.6722858	-0.6043884	-0.004514085939230774
ce9-In8	Ex3	rh_G_cuneus_thickness	-5.9747705	1.3236167	0.010227005730097917
ce9-In8	Ex3	rh_G_front_inf-Opercular_thickness	-0.26476917	0.10922188	-0.000741099333280263
ce9-In8	Ex3	rh_G_front_inf-Orbital_thickness	-1.0818048	0.45425954	-0.003342220171400522
ce9-In8	Ex3	rh_G_front_inf-Triangul_thickness	-2.5500667	0.3057828	0.0017656966511183578
ce9-In8	Ex3	rh_G_front_middle_thickness	-0.9265689	0.14411007	-0.0016763272620504005
ce9-In8	Ex3	rh_G_front_sup_thickness	-0.52004874	-0.11411617	0.0007784593128577835
ce9-In8	Ex3	rh_G_Ins_lg&S_cent_ins_thickness	-1.0268533	-0.61994857	0.004836267464386184
ce9-In8	Ex3	rh_G_insular_short_thickness	-0.87093544	-0.33225024	0.0028923568434111764
ce9-In8	Ex3	rh_G_occipital_middle_thickness	-1.5696247	0.60370624	-0.004607179823702186
ce9-In8	Ex3	rh_G_occipital_sup_thickness	-2.9814677	1.0453397	0.00880472471199641
ce9-In8	Ex3	rh_G_oc-temp_lat-fusifor_thickness	-1.720391	0.29196414	-0.002321845878797194
ce9-In8	Ex3	rh_G_oc-temp_med-Lingual_thickness	-5.4324465	1.3458687	0.010581925827564554
ce9-In8	Ex3	rh_G_oc-temp_med-Parahip_thickness	0.7828327	-1.2605516	0.009908561543297684
ce9-In8	Ex3	rh_G_orbital_thickness	-2.1097264	-0.20120578	0.002056124053101162
ce9-In8	Ex3	rh_G_pariet_inf-Angular_thickness	-0.116689466	0.03261139	-0.0006150780187699594
ce9-In8	Ex3	rh_G_pariet_inf-Supramar_thickness	0.36022997	0.181083	-0.0015404612825796367
ce9-In8	Ex3	rh_G_parietal_sup_thickness	-0.97795457	0.4073697	-0.003631503473406645
ce9-In8	Ex3	rh_G_postcentral_thickness	-1.3053892	0.7464947	-0.006395395813522421
ce9-In8	Ex3	rh_G_precentral_thickness	3.4644074	-0.35691455	0.0015743833091737616
ce9-In8	Ex3	rh_G_precuneus_thickness	-3.3119242	0.15013242	0.0015632131884631278
ce9-In8	Ex3	rh_G_rectus_thickness	-2.0747576	-0.65511805	0.006277592817102891
ce9-In8	Ex3	rh_G_subcallosal_thickness	-2.0384395	-2.3787556	-0.0046312533370347075
ce9-In8	Ex3	rh_G_temp_sup-G_T_transv_thickness	-3.3070066	1.1552285	0.0029073059073697373
ce9-In8	Ex3	rh_G_temp_sup-Lateral_thickness	1.3926815	-0.14929166	0.0014036903950388271
ce9-In8	Ex3	rh_G_temp_sup-Plan_polar_thickness	2.3104537	-0.9498729	0.007754282247107461
ce9-In8	Ex3	rh_G_temp_sup-Plan_tempo_thickness	-1.8924704	-0.09516107	-0.00047203793885151196
ce9-In8	Ex3	rh_G_temporal_inf_thickness	0.43474403	-0.54376066	0.004276432635455699
ce9-In8	Ex3	rh_G_temporal_middle_thickness	0.26636225	-0.38385722	0.003000541543019219
ce9-In8	Ex3	rh_Lat_Fis-ant-Horizont_thickness	-2.4005945	-0.49163905	-0.004147010857774223
ce9-In8	Ex3	rh_Lat_Fis-ant-Vertical_thickness	-1.8770442	-0.9760216	-0.0018924386170351658
ce9-In8	Ex3	rh_Lat_Fis-post_thickness	-3.2320664	1.0199914	0.008543510214880787
ce9-In8	Ex3	rh_Pole_occipital_thickness	-2.0739136	2.0329516	-0.01605108999553722
ce9-In8	Ex3	rh_Pole_temporal_thickness	1.8609103	-1.2483555	0.01020107645540965
ce9-In8	Ex3	rh_S_calcarine_thickness	-4.9581265	1.1641475	0.008847323810634505
ce9-In8	Ex3	rh_S_central_thickness	-1.4571453	0.20887089	0.002902484910769377
ce9-In8	Ex3	rh_S_cingul-Marginalis_thickness	-4.0799785	-0.3370081	-0.0021591312551028363
ce9-In8	Ex3	rh_S_circular_insula_ant_thickness	-1.4741064	-0.08658464	0.0014439795871624694
ce9-In8	Ex3	rh_S_circular_insula_inf_thickness	-1.156678	-0.32581005	0.002681391076371078
ce9-In8	Ex3	rh_S_circular_insula_sup_thickness	-2.045284	-0.83724666	0.003001937307561778
ce9-In8	Ex3	rh_S_collat_transv_ant_thickness	-1.5716294	-0.66273195	0.00027275876671188984
ce9-In8	Ex3	rh_S_collat_transv_post_thickness	-3.3863976
ce9-In8	Ex3	rh_S_front_inf_thickness	-3.135214	0.05337197	0.0006873677360973718
ce9-In8	Ex3	rh_S_front_middle_thickness	-4.3213887	0.016397314	4.4958468006842806e-05
ce9-In8	Ex3	rh_S_front_sup_thickness	-0.9429845	-0.037434354	0.00015864151938418253
ce9-In8	Ex3	rh_S_interm_prim-Jensen_thickness	-2.3715258	-0.28176296	-0.0018490560443048011
ce9-In8	Ex3	rh_S_intrapariet&P_trans_thickness	-4.104256	0.43472067	0.003550102643993417
ce9-In8	Ex3	rh_S_oc_middle&Lunatus_thickness	-3.5234187	0.29155526	0.002552161617550751
ce9-In8	Ex3	rh_S_oc_sup&transversal_thickness	-4.146645	0.5725202	0.004986837557196033
ce9-In8	Ex3	rh_S_occipital_ant_thickness	-3.0238976	0.679857	-0.0011498098678352497
ce9-In8	Ex3	rh_S_oc-temp_lat_thickness	-2.18403	0.14822577	0.001140406701197083
ce9-In8	Ex3	rh_S_oc-temp_med&Lingual_thickness	-2.5535023	-0.35310948	-0.0020688802488680203
ce9-In8	Ex3	rh_S_orbital_lateral_thickness	-4.5435195	-0.023742298	-0.00048127539590177987
ce9-In8	Ex3	rh_S_orbital_med-olfact_thickness	-3.4469378	-0.5018489	-0.004700096679116372
ce9-In8	Ex3	rh_S_orbital-H_Shaped_thickness	-4.017499	0.1852828	0.0011409327704997897
ce9-In8	Ex3	rh_S_parieto_occipital_thickness	-3.9440863	0.091471985	0.0004410235411613228
ce9-In8	Ex3	rh_S_pericallosal_thickness	-1.0003724	-1.0418004	0.008427380531608698
ce9-In8	Ex3	rh_S_postcentral_thickness	-3.8155918	0.42460465	0.0038449551455856136
ce9-In8	Ex3	rh_S_precentral-inf-part_thickness	-0.7961164	-0.19668503	0.0015425912346229247
ce9-In8	Ex3	rh_S_precentral-sup-part_thickness	0.8410389	0.22283919	-0.0031085293453170723
ce9-In8	Ex3	rh_S_suborbital_thickness	-6.731952	-0.2839086	-0.0030717589288074137
ce9-In8	Ex3	rh_S_subparietal_thickness	-3.208318	-0.1965451	-0.0007993370129148296
ce9-In8	Ex3	rh_S_temporal_inf_thickness	-2.1984754	-0.3608338	-0.0012292521728811921
ce9-In8	Ex3	rh_S_temporal_sup_thickness	-2.9517572	-0.14513932	-0.0010474934639412223
ce9-In8	Ex3	rh_S_temporal_transverse_thickness	-2.3106909	0.922919	-0.005408519956672284
ni9-D2	GABAa	lh_G&S_frontomargin_thickness	-0.29439792	-0.7953626	0.0012709366924001913
ni9-D2	GABAa	lh_G&S_occipital_inf_thickness	-0.1240541	-0.6386492	0.00027635355383638215
ni9-D2	GABAa	lh_G&S_paracentral_thickness	-0.28273752	-1.0161864	0.0002716240088667223
ni9-D2	GABAa	lh_G&S_subcentral_thickness	-1.0340122	0.6690442	0.0011059871529131267
ni9-D2	GABAa	lh_G&S_transv_frontopol_thickness	-0.5030528	-0.49330184	0.00046845393479599557
ni9-D2	GABAa	lh_G&S_cingul-Ant_thickness	-1.0686668	0.72482187	6.86882408496587e-05
ni9-D2	GABAa	lh_G&S_cingul-Mid-Ant_thickness	-0.99532974	0.7489865	0.0003363015953089434
ni9-D2	GABAa	lh_G&S_cingul-Mid-Post_thickness	-1.1144056	0.9805052	0.0004960919188942738
ni9-D2	GABAa	lh_G_cingul-Post-dorsal_thickness	-0.9668473	1.641821	-0.0005967398335021638
ni9-D2	GABAa	lh_G_cingul-Post-ventral_thickness	-0.7959523	-2.6012342	-0.0022116630719584626
ni9-D2	GABAa	lh_G_cuneus_thickness	-0.700751	2.2395017	-0.0020443086942615535
ni9-D2	GABAa	lh_G_front_inf-Opercular_thickness	-1.1836925	0.86306065	0.0008533254427019292
ni9-D2	GABAa	lh_G_front_inf-Orbital_thickness	-1.124608	0.7276999	0.0005698799343276332
ni9-D2	GABAa	lh_G_front_inf-Triangul_thickness	-1.1350532	-0.15057093	3.9131700383658596e-05
ni9-D2	GABAa	lh_G_front_middle_thickness	-0.9482859	-0.6170274	-0.0004264812343783954
ni9-D2	GABAa	lh_G_front_sup_thickness	-0.9236198	-0.37385154	1.9563775566916464e-05
ni9-D2	GABAa	lh_G_Ins_lg&S_cent_ins_thickness	-0.9241333	-0.7121792	-0.0007142240780435346
ni9-D2	GABAa	lh_G_insular_short_thickness	-0.87721187	-0.26660684	-0.0006257374861252107
ni9-D2	GABAa	lh_G_occipital_middle_thickness	-0.3717522	0.10222575	-0.000896442784382414
ni9-D2	GABAa	lh_G_occipital_sup_thickness	-0.47703385	0.23551883	-0.0008764232269459051
ni9-D2	GABAa	lh_G_oc-temp_lat-fusifor_thickness	-0.040441997	0.14155719	9.391903139424097e-05
ni9-D2	GABAa	lh_G_oc-temp_med-Lingual_thickness	-0.47122854	1.5067455	-0.0009300451697480585
ni9-D2	GABAa	lh_G_oc-temp_med-Parahip_thickness	0.07253883	-2.4624248	0.0014631311435540023
ni9-D2	GABAa	lh_G_orbital_thickness	-0.7526875	0.09045264	0.00025941098735556695
ni9-D2	GABAa	lh_G_pariet_inf-Angular_thickness	-0.7003873	0.12382889	0.000657767082763246
ni9-D2	GABAa	lh_G_pariet_inf-Supramar_thickness	-0.9019129	-0.21402632	0.0002604075032344678
ni9-D2	GABAa	lh_G_parietal_sup_thickness	-0.42909816	-1.0879434	0.0005045282621672321
ni9-D2	GABAa	lh_G_postcentral_thickness	-0.3857379	-1.089728	-7.985031100443251e-05
ni9-D2	GABAa	lh_G_precentral_thickness	-0.65569764	-1.576237	-0.0006237995770726392
ni9-D2	GABAa	lh_G_precuneus_thickness	-0.5440715	0.6467827	-0.0003684154937785844
ni9-D2	GABAa	lh_G_rectus_thickness	-0.33088332	-0.07424829	0.0009389267865218785
ni9-D2	GABAa	lh_G_subcallosal_thickness	-1.0970056	0.016232338	-0.0004085046690250338
ni9-D2	GABAa	lh_G_temp_sup-G_T_transv_thickness	-1.5418212	1.2001595	0.0009533039757440541
ni9-D2	GABAa	lh_G_temp_sup-Lateral_thickness	-0.6466154	-0.20857422	0.0007266670014503748
ni9-D2	GABAa	lh_G_temp_sup-Plan_polar_thickness	-0.3032175	-1.8635315	0.001319904271149159
ni9-D2	GABAa	lh_G_temp_sup-Plan_tempo_thickness	-0.8365446	0.386311	0.0008414701826620517
ni9-D2	GABAa	lh_G_temporal_inf_thickness	-0.38918793	-0.5362829	0.00021289145839604572
ni9-D2	GABAa	lh_G_temporal_middle_thickness	-0.7663464	0.0057612807	0.0005344822002699501
ni9-D2	GABAa	lh_Lat_Fis-ant-Horizont_thickness	-0.9588289	0.53231806	0.0006751908752674878
ni9-D2	GABAa	lh_Lat_Fis-ant-Vertical_thickness	-1.0781168	1.2319778	0.0011648764451144093
ni9-D2	GABAa	lh_Lat_Fis-post_thickness	-1.3023617	-0.24759047	-0.000292975228279483
ni9-D2	GABAa	lh_Pole_occipital_thickness	0.046609905	1.6173673	-0.002049746711787992
ni9-D2	GABAa	lh_Pole_temporal_thickness	0.030279145	-1.6310575	0.0009803050998639373
ni9-D2	GABAa	lh_S_calcarine_thickness	-0.9572158	1.7216667	0.0013226454758334134
ni9-D2	GABAa	lh_S_central_thickness	-0.5287409	-1.7581055	-0.0006618692582739099
ni9-D2	GABAa	lh_S_cingul-Marginalis_thickness	-0.8865891	0.05857302	-0.0002420245035651674
ni9-D2	GABAa	lh_S_circular_insula_ant_thickness	-1.0940319	-0.13672747	-0.0002661757657371408
ni9-D2	GABAa	lh_S_circular_insula_inf_thickness	-1.1503211	-0.98355776	-0.0009058531994199674
ni9-D2	GABAa	lh_S_circular_insula_sup_thickness	-1.0278022	-0.02094145	7.713312475753943e-06
ni9-D2	GABAa	lh_S_collat_transv_ant_thickness	-0.67944074	-1.6527879	-0.0009724486547682022
ni9-D2	GABAa	lh_S_collat_transv_post_thickness	-0.7866065	-0.9964157	-0.0010121778281855726
ni9-D2	GABAa	lh_S_front_inf_thickness	-0.9396608	-0.870679	-0.0010703638097275415
ni9-D2	GABAa	lh_S_front_middle_thickness	-0.45470685	-1.050748	0.0011918822316171968
ni9-D2	GABAa	lh_S_front_sup_thickness	-0.7312236	-1.1785994	-0.0012396410741809527
ni9-D2	GABAa	lh_S_interm_prim-Jensen_thickness	-0.39835158	-0.52945876	9.366896897580572e-05
ni9-D2	GABAa	lh_S_intrapariet&P_trans_thickness	-0.6586496	-0.980981	-8.602797333868463e-05
ni9-D2	GABAa	lh_S_oc_middle&Lunatus_thickness	-0.42013055	-1.2165425	0.0006946735884762589
ni9-D2	GABAa	lh_S_oc_sup&transversal_thickness	-0.6046343	-0.5047924	0.00021390555766327615
ni9-D2	GABAa	lh_S_occipital_ant_thickness	-0.7414226	-1.0301611	-0.0008833040977365174
ni9-D2	GABAa	lh_S_oc-temp_lat_thickness	-0.6723077	-0.85918915	0.0011101544098748861
ni9-D2	GABAa	lh_S_oc-temp_med&Lingual_thickness	-0.71335363	0.16498347	-3.796794205816051e-05
ni9-D2	GABAa	lh_S_orbital_lateral_thickness	-0.38413122	-0.98121023	0.0010556667715043242
ni9-D2	GABAa	lh_S_orbital_med-olfact_thickness	-0.93146014	-0.96668506	-0.001250787261291921
ni9-D2	GABAa	lh_S_orbital-H_Shaped_thickness	-0.5395005	-0.34300876	0.00045100748141038444
ni9-D2	GABAa	lh_S_parieto_occipital_thickness	-0.9924284	1.1732875	0.0008301385851318972
ni9-D2	GABAa	lh_S_pericallosal_thickness	-0.21240152	-2.708998	0.002483190081975833
ni9-D2	GABAa	lh_S_postcentral_thickness	-0.751403	-0.9578499	-0.0007191000786001085
ni9-D2	GABAa	lh_S_precentral-inf-part_thickness	-1.0279123	-0.53704387	-0.0003127563588878222
ni9-D2	GABAa	lh_S_precentral-sup-part_thickness	-1.0222259	-1.6307813	-0.0015272684773696785
ni9-D2	GABAa	lh_S_suborbital_thickness	-0.80921865	1.1576803	-2.7679362921997214e-05
ni9-D2	GABAa	lh_S_subparietal_thickness	-0.69093215	1.2108518	-0.0005507348572749426
ni9-D2	GABAa	lh_S_temporal_inf_thickness	-0.6711448	-1.4847615	-0.0011779297973568501
ni9-D2	GABAa	lh_S_temporal_sup_thickness	-0.89005494	-0.64002526	-0.0006090613162473306
ni9-D2	GABAa	lh_S_temporal_transverse_thickness	-1.375682	0.36881524	0.00046082739436976734
ni9-D2	GABAa	rh_G&S_frontomargin_thickness	-0.19248208	0.49806225	0.0002098552471570484
ni9-D2	GABAa	rh_G&S_occipital_inf_thickness	-0.21607862	0.29497278	-0.000687517396024166
ni9-D2	GABAa	rh_G&S_paracentral_thickness	-0.40429538	-1.0025368	0.00022712823283969463
ni9-D2	GABAa	rh_G&S_subcentral_thickness	-1.0266963	0.92807996	0.001113543760954446
ni9-D2	GABAa	rh_G&S_transv_frontopol_thickness	-0.41707283	0.10740597	0.00017393922665419684
ni9-D2	GABAa	rh_G&S_cingul-Ant_thickness	-0.96307725	0.4961678	-0.0001514296772655438
ni9-D2	GABAa	rh_G&S_cingul-Mid-Ant_thickness	-0.9269393	0.54792804	0.0001894717430002274
ni9-D2	GABAa	rh_G&S_cingul-Mid-Post_thickness	-0.97230524	0.5596745	-3.927865887760028e-05
ni9-D2	GABAa	rh_G_cingul-Post-dorsal_thickness	-0.84467185	1.4213578	-0.00027636638678112807
ni9-D2	GABAa	rh_G_cingul-Post-ventral_thickness	-0.95102054	-0.65022177	-0.0004867531907140621
ni9-D2	GABAa	rh_G_cuneus_thickness	-0.81346565	1.3328402	-8.219618335824318e-05
ni9-D2	GABAa	rh_G_front_inf-Opercular_thickness	-1.1852679	1.5222362	0.0011414856826639456
ni9-D2	GABAa	rh_G_front_inf-Orbital_thickness	-1.1406896	1.0787169	0.00095676663190436
ni9-D2	GABAa	rh_G_front_inf-Triangul_thickness	-1.1968044	0.43010232	0.0005376517138927939
ni9-D2	GABAa	rh_G_front_middle_thickness	-0.92140687	0.017230533	6.720586377034765e-05
ni9-D2	GABAa	rh_G_front_sup_thickness	-0.84696096	-0.42718038	-8.943806615609173e-05
ni9-D2	GABAa	rh_G_Ins_lg&S_cent_ins_thickness	-0.9585822	0.26716855	-1.9061288561682266e-05
ni9-D2	GABAa	rh_G_insular_short_thickness	-0.8849791	1.0319889	-0.00048636161614463123
ni9-D2	GABAa	rh_G_occipital_middle_thickness	-0.40897733	1.0601382	-0.0016822518964996636
ni9-D2	GABAa	rh_G_occipital_sup_thickness	-0.62125355	0.0153647475	0.0007425967521660507
ni9-D2	GABAa	rh_G_oc-temp_lat-fusifor_thickness	-0.07520766	0.43605286	-9.539193180854895e-05
ni9-D2	GABAa	rh_G_oc-temp_med-Lingual_thickness	-0.560321	1.3952914	-0.0009495907190012406
ni9-D2	GABAa	rh_G_oc-temp_med-Parahip_thickness	0.104794815	-1.7225633	0.0009296872837972411
ni9-D2	GABAa	rh_G_orbital_thickness	-0.7634881	0.24544016	0.00019002009592480537
ni9-D2	GABAa	rh_G_pariet_inf-Angular_thickness	-0.75153697	0.9008648	8.61878555894844e-05
ni9-D2	GABAa	rh_G_pariet_inf-Supramar_thickness	-0.92867583	0.45266166	0.0005764124855760847
ni9-D2	GABAa	rh_G_parietal_sup_thickness	-0.39481273	-0.8304087	0.00025840782124522156
ni9-D2	GABAa	rh_G_postcentral_thickness	-0.36749592	-0.1574137	-0.000759479498991333
ni9-D2	GABAa	rh_G_precentral_thickness	-0.5876433	-0.66331494	0.00011462607546547637
ni9-D2	GABAa	rh_G_precuneus_thickness	-0.52770793	0.40533867	-0.0003595955412142417
ni9-D2	GABAa	rh_G_rectus_thickness	-0.48181266	0.033253636	0.0008871123120285287
ni9-D2	GABAa	rh_G_subcallosal_thickness	-0.6296591	-0.064632826	0.0006557923617073087
ni9-D2	GABAa	rh_G_temp_sup-G_T_transv_thickness	-1.455021	2.3219726	0.0017411390702796233
ni9-D2	GABAa	rh_G_temp_sup-Lateral_thickness	-0.7004419	0.33084983	0.001058421395742656
ni9-D2	GABAa	rh_G_temp_sup-Plan_polar_thickness	-0.38152066	-1.0796268	0.0005973369545588265
ni9-D2	GABAa	rh_G_temp_sup-Plan_tempo_thickness	-0.9050919	1.0941709	0.001195384787618878
ni9-D2	GABAa	rh_G_temporal_inf_thickness	-0.3867044	-0.25014192	9.723392771677185e-05
ni9-D2	GABAa	rh_G_temporal_middle_thickness	-0.7423676	0.8722103	-0.00017428920662048483
ni9-D2	GABAa	rh_Lat_Fis-ant-Horizont_thickness	-1.0897136	0.01538274	0.00018593333842331725
ni9-D2	GABAa	rh_Lat_Fis-ant-Vertical_thickness	-1.0913353	1.1738566	0.0009338370364569294
ni9-D2	GABAa	rh_Lat_Fis-post_thickness	-1.2339364	0.92620414	0.0007011237956093801
ni9-D2	GABAa	rh_Pole_occipital_thickness	-0.1833117	1.772652	-0.002244107763845235
ni9-D2	GABAa	rh_Pole_temporal_thickness	0.04323875	-0.99254686	0.0005597967745595723
ni9-D2	GABAa	rh_S_calcarine_thickness	-0.96961015	1.5046245	0.0012267181062812268
ni9-D2	GABAa	rh_S_central_thickness	-0.4359128	-0.20675041	-9.726752884395371e-05
ni9-D2	GABAa	rh_S_cingul-Marginalis_thickness	-0.82013357	0.009475527	-0.00020828082323399479
ni9-D2	GABAa	rh_S_circular_insula_ant_thickness	-1.147594	0.9073484	0.0006308370593903559
ni9-D2	GABAa	rh_S_circular_insula_inf_thickness	-1.2141284	0.016420916	-0.00022236497939179256
ni9-D2	GABAa	rh_S_circular_insula_sup_thickness	-1.0570705	0.72630584	0.0006606075382622183
ni9-D2	GABAa	rh_S_collat_transv_ant_thickness	-0.6234778	-0.53180766	8.293011548855898e-05
ni9-D2	GABAa	rh_S_collat_transv_post_thickness	-0.8515847	0.033597477	-5.927874438140402e-05
ni9-D2	GABAa	rh_S_front_inf_thickness	-0.89968276	0.08364319	-0.00018128631914622433
ni9-D2	GABAa	rh_S_front_middle_thickness	-0.29317445	-0.32167616	0.0008059472606313832
ni9-D2	GABAa	rh_S_front_sup_thickness	-0.63248086	-0.346779	0.0005859633607707051
ni9-D2	GABAa	rh_S_interm_prim-Jensen_thickness	-0.68062234	0.21695626	-0.00014521161326130818
ni9-D2	GABAa	rh_S_intrapariet&P_trans_thickness	-0.6407931	-0.33099976	0.0003057215085384042
ni9-D2	GABAa	rh_S_oc_middle&Lunatus_thickness	-0.45561478	0.5703874	-0.001023042073678859
ni9-D2	GABAa	rh_S_oc_sup&transversal_thickness	-0.7186099	0.69066066	0.001179010520700824
ni9-D2	GABAa	rh_S_occipital_ant_thickness	-0.85822165	0.09931446	-4.0032638798142596e-05
ni9-D2	GABAa	rh_S_oc-temp_lat_thickness	-0.6217765	-0.5715629	0.0006672028288140959
ni9-D2	GABAa	rh_S_oc-temp_med&Lingual_thickness	-0.73660904	-0.17144574	-3.8794146860927047e-05
ni9-D2	GABAa	rh_S_orbital_lateral_thickness	-0.52072823	0.85806763	-0.00044661527791520217
ni9-D2	GABAa	rh_S_orbital_med-olfact_thickness	-1.124597	-0.4755322	-0.0012478659882021424
ni9-D2	GABAa	rh_S_orbital-H_Shaped_thickness	-0.5083676	-0.3593084	0.0005503979702225735
ni9-D2	GABAa	rh_S_parieto_occipital_thickness	-0.9283509	1.0980304	0.0007815277240219715
ni9-D2	GABAa	rh_S_pericallosal_thickness	-0.14782886	-3.2721722	0.003179559295654572
ni9-D2	GABAa	rh_S_postcentral_thickness	-0.8189884	0.21943709	0.00014394007861336534
ni9-D2	GABAa	rh_S_precentral-inf-part_thickness	-1.0240287	0.331233	1.9326362193650137e-05
ni9-D2	GABAa	rh_S_precentral-sup-part_thickness	-1.0371517	-0.822062	-0.0008516876977461025
ni9-D2	GABAa	rh_S_suborbital_thickness	-0.7731147	0.510557	0.0006425439396596806
ni9-D2	GABAa	rh_S_subparietal_thickness	-0.7210357	1.1356406	-0.00032388752084718843
ni9-D2	GABAa	rh_S_temporal_inf_thickness	-0.5523162	0.030418308	-6.015332574914323e-05
ni9-D2	GABAa	rh_S_temporal_sup_thickness	-0.8830645	0.6791887	0.0002443693366637103
ni9-D2	GABAa	rh_S_temporal_transverse_thickness	-1.3214679	1.9319115	0.00151525258432458
ni9-D2	D2	lh_G&S_frontomargin_thickness	-3.675627	0.04768023	0.004817859347854579
ni9-D2	D2	lh_G&S_occipital_inf_thickness	-2.003974	-0.3911989	-0.0002820656552537451
ni9-D2	D2	lh_G&S_paracentral_thickness	-2.2527866	-1.3251277	0.002730671698709077
ni9-D2	D2	lh_G&S_subcentral_thickness	-1.7705841	0.06063293	0.0048535493942523135
ni9-D2	D2	lh_G&S_transv_frontopol_thickness	-4.2609444	-0.3419496	0.0024012273852274148
ni9-D2	D2	lh_G&S_cingul-Ant_thickness	-2.9305718	0.25841752	0.0010069448760572676
ni9-D2	D2	lh_G&S_cingul-Mid-Ant_thickness	-2.8454952	-0.13500763	0.0010700061894891658
ni9-D2	D2	lh_G&S_cingul-Mid-Post_thickness	-2.9080184	-0.71998197	-0.0015403978376178872
ni9-D2	D2	lh_G_cingul-Post-dorsal_thickness	-2.8024979	-0.94968295	-0.010140393338087014
ni9-D2	D2	lh_G_cingul-Post-ventral_thickness	-2.986818	-2.204739	0.012704355179534808
ni9-D2	D2	lh_G_cuneus_thickness	-3.671033	-0.97444856	0.0026386751395882715
ni9-D2	D2	lh_G_front_inf-Opercular_thickness	-1.489774	0.2663961	0.0027688598776154302
ni9-D2	D2	lh_G_front_inf-Orbital_thickness	-2.307361	0.058436852	0.0003243566348007515
ni9-D2	D2	lh_G_front_inf-Triangul_thickness	-2.8632243	-0.16720156	-0.0003606351036822414
ni9-D2	D2	lh_G_front_middle_thickness	-1.8523272	-0.27105522	-0.000965308552477024
ni9-D2	D2	lh_G_front_sup_thickness	-2.277162	-0.6139812	0.0007222911248465497
ni9-D2	D2	lh_G_Ins_lg&S_cent_ins_thickness	-1.6619012	2.582193	0.002296014970874642
ni9-D2	D2	lh_G_insular_short_thickness	-1.0927902	1.8696462	0.006297377763249387
ni9-D2	D2	lh_G_occipital_middle_thickness	-2.008388	-0.04473102	-0.0030515398350400673
ni9-D2	D2	lh_G_occipital_sup_thickness	-2.526316	-0.7898913	-0.0013497403774998251
ni9-D2	D2	lh_G_oc-temp_lat-fusifor_thickness	-1.9098809	0.14302084	-0.0008550568078310207
ni9-D2	D2	lh_G_oc-temp_med-Lingual_thickness	-3.2619338	-1.3881174	8.348526754510532e-05
ni9-D2	D2	lh_G_oc-temp_med-Parahip_thickness	-0.5349269	0.22634031	0.004680576327662075
ni9-D2	D2	lh_G_orbital_thickness	-2.5885751	0.25473797	0.0004502072603456142
ni9-D2	D2	lh_G_pariet_inf-Angular_thickness	-2.3366718	0.34665072	-0.006129215814123231
ni9-D2	D2	lh_G_pariet_inf-Supramar_thickness	-1.6338892	0.5411486	0.0055238804244788775
ni9-D2	D2	lh_G_parietal_sup_thickness	-2.8233116	-0.5656363	0.00022819318352633802
ni9-D2	D2	lh_G_postcentral_thickness	-1.8305974	-0.5807825	-0.0042434968295803725
ni9-D2	D2	lh_G_precentral_thickness	0.32972133	-0.89570373	0.00011267623230103163
ni9-D2	D2	lh_G_precuneus_thickness	-3.6781597	-0.47062808	0.0034519583488522125
ni9-D2	D2	lh_G_rectus_thickness	-2.5977693	0.023134071	-0.006521052938362585
ni9-D2	D2	lh_G_subcallosal_thickness	-1.4212542	2.4391615	0.009181853950168961
ni9-D2	D2	lh_G_temp_sup-G_T_transv_thickness	-2.131141	0.4236736	0.0023101467841707655
ni9-D2	D2	lh_G_temp_sup-Lateral_thickness	-0.44994783	1.2574236	0.013323638459229096
ni9-D2	D2	lh_G_temp_sup-Plan_polar_thickness	0.41392702	1.8754127	0.010590846363517384
ni9-D2	D2	lh_G_temp_sup-Plan_tempo_thickness	-2.3079436	0.42112228	-0.005191026555475171
ni9-D2	D2	lh_G_temporal_inf_thickness	-0.973553	1.6663679	0.010096159244414024
ni9-D2	D2	lh_G_temporal_middle_thickness	-0.84220386	1.5957781	0.01226266400159464
ni9-D2	D2	lh_Lat_Fis-ant-Horizont_thickness	-3.226224	-0.6001261	0.0010386417874946006
ni9-D2	D2	lh_Lat_Fis-ant-Vertical_thickness	-2.2017126	0.1815854	0.002524919168199382
ni9-D2	D2	lh_Lat_Fis-post_thickness	-2.7317076	-0.7680365	0.004699282740431136
ni9-D2	D2	lh_Pole_occipital_thickness	-0.45159453	-1.1119657	0.0004628715352022021
ni9-D2	D2	lh_Pole_temporal_thickness	0.19150057	2.317503	0.014079580683117411
ni9-D2	D2	lh_S_calcarine_thickness	-3.42246	-1.1313416	0.005851088238326689
ni9-D2	D2	lh_S_central_thickness	-1.3454903	-1.267497	-0.00525839717346515
ni9-D2	D2	lh_S_cingul-Marginalis_thickness	-4.012375	-0.6941916	0.00577764792470015
ni9-D2	D2	lh_S_circular_insula_ant_thickness	-2.4876654	1.0583351	-0.004162556709650447
ni9-D2	D2	lh_S_circular_insula_inf_thickness	-2.0719998	2.2536314	-0.006733874371722374
ni9-D2	D2	lh_S_circular_insula_sup_thickness	-2.677246	1.2563708	-0.00660053126662221
ni9-D2	D2	lh_S_collat_transv_ant_thickness	-1.7464116	1.406905	-0.007569246023348013
ni9-D2	D2	lh_S_collat_transv_post_thickness	-2.9581456	-0.46188536	0.00419424807401832
ni9-D2	D2	lh_S_front_inf_thickness	-3.174595	-0.9316371	0.007804481504658241
ni9-D2	D2	lh_S_front_middle_thickness	-4.0109982	-0.35820368	0.00473201084534184
ni9-D2	D2	lh_S_front_sup_thickness	-2.3543944	-0.8497982	6.18316230743543e-05
ni9-D2	D2	lh_S_interm_prim-Jensen_thickness	-2.758098	0.69081134	-0.006000363432282621
ni9-D2	D2	lh_S_intrapariet&P_trans_thickness	-3.7777112	-0.7191615	0.00510355738104323
ni9-D2	D2	lh_S_oc_middle&Lunatus_thickness	-2.8838007	-0.8469665	0.0023635906379696897
ni9-D2	D2	lh_S_oc_sup&transversal_thickness	-3.345412	-0.93193954	0.0033669738687081424
ni9-D2	D2	lh_S_occipital_ant_thickness	-2.426726	-0.22845387	0.0017976921854848255
ni9-D2	D2	lh_S_oc-temp_lat_thickness	-2.3107157	-0.0014067236	-0.0014157707626410963
ni9-D2	D2	lh_S_oc-temp_med&Lingual_thickness	-2.3135242	0.66250944	0.0008612146502762208
ni9-D2	D2	lh_S_orbital_lateral_thickness	-3.9917986	0.007112768	0.002229582076166782
ni9-D2	D2	lh_S_orbital_med-olfact_thickness	-1.8910683	0.821565	-0.003961420936728643
ni9-D2	D2	lh_S_orbital-H_Shaped_thickness	-3.5006478	-0.36884546	0.0033117066547205497
ni9-D2	D2	lh_S_parieto_occipital_thickness	-3.2614906	-0.5830459	0.0036233778407686774
ni9-D2	D2	lh_S_pericallosal_thickness	-0.8657927	-1.605402	-0.011101743313289184
ni9-D2	D2	lh_S_postcentral_thickness	-3.5906882	-0.5334143	0.002516570116297138
ni9-D2	D2	lh_S_precentral-inf-part_thickness	-1.6047455	-0.9073575	-0.003814153688441544
ni9-D2	D2	lh_S_precentral-sup-part_thickness	-1.2298114	-1.269632	-0.008482779126626028
ni9-D2	D2	lh_S_suborbital_thickness	-4.805112	0.22609964	0.005629988561974622
ni9-D2	D2	lh_S_subparietal_thickness	-3.4942296	-0.3553206	0.004857726829285255
ni9-D2	D2	lh_S_temporal_inf_thickness	-2.1053674	0.66357833	-0.0032167453076633774
ni9-D2	D2	lh_S_temporal_sup_thickness	-3.0204222	0.37532234	-0.0010557201087722755
ni9-D2	D2	lh_S_temporal_transverse_thickness	-2.1495707	-0.2652436	-5.203230319821006e-06
ni9-D2	D2	rh_G&S_frontomargin_thickness	-3.7162073	-0.152708	0.005420556100680717
ni9-D2	D2	rh_G&S_occipital_inf_thickness	-1.5865436	0.14672935	0.004304895817096924
ni9-D2	D2	rh_G&S_paracentral_thickness	-2.3438509	-1.3517635	0.00260362691866068
ni9-D2	D2	rh_G&S_subcentral_thickness	-1.9365356	0.02512087	0.003164830937731372
ni9-D2	D2	rh_G&S_transv_frontopol_thickness	-4.0907087	-0.381085	0.003945673598328151
ni9-D2	D2	rh_G&S_cingul-Ant_thickness	-3.1615667	0.24663785	0.0029166365253485843
ni9-D2	D2	rh_G&S_cingul-Mid-Ant_thickness	-2.6419897	-0.16340585	-0.0016801103694770794
ni9-D2	D2	rh_G&S_cingul-Mid-Post_thickness	-2.6787066	-0.80223656	-0.006499419252854171
ni9-D2	D2	rh_G_cingul-Post-dorsal_thickness	-2.8468223	-1.0069826	-0.011588006380408637
ni9-D2	D2	rh_G_cingul-Post-ventral_thickness	-3.2612436	-1.8915273	0.009505512192315237
ni9-D2	D2	rh_G_cuneus_thickness	-3.4264271	-0.8728976	0.003658403879190881
ni9-D2	D2	rh_G_front_inf-Opercular_thickness	-1.6515423	0.31584018	0.0012737903858006834
ni9-D2	D2	rh_G_front_inf-Orbital_thickness	-2.3585346	-0.011020095	0.00085207203540923
ni9-D2	D2	rh_G_front_inf-Triangul_thickness	-3.0528874	-0.28212884	-0.00013466817514416057
ni9-D2	D2	rh_G_front_middle_thickness	-2.2209435	-0.28736335	-0.001049305383823463
ni9-D2	D2	rh_G_front_sup_thickness	-2.2716236	-0.61064297	0.0012293249231775244
ni9-D2	D2	rh_G_Ins_lg&S_cent_ins_thickness	-0.91020036	2.9888566	0.013495395657610921
ni9-D2	D2	rh_G_insular_short_thickness	-1.1080539	1.8563925	0.007014974991995302
ni9-D2	D2	rh_G_occipital_middle_thickness	-1.9903369	0.12615733	0.0023155560502202722
ni9-D2	D2	rh_G_occipital_sup_thickness	-2.5220723	-0.55516887	-0.002839792758943426
ni9-D2	D2	rh_G_oc-temp_lat-fusifor_thickness	-2.1250935	0.60753745	0.0012060678307878082
ni9-D2	D2	rh_G_oc-temp_med-Lingual_thickness	-3.3912215	-1.058718	0.005991203247174639
ni9-D2	D2	rh_G_oc-temp_med-Parahip_thickness	-0.14661893	0.19101499	0.004169770695207683
ni9-D2	D2	rh_G_orbital_thickness	-2.5167143	0.063010916	-0.0026379011382555474
ni9-D2	D2	rh_G_pariet_inf-Angular_thickness	-1.7201748	0.45302698	0.00518304563026829
ni9-D2	D2	rh_G_pariet_inf-Supramar_thickness	-1.395902	0.19277775	0.002723780007615348
ni9-D2	D2	rh_G_parietal_sup_thickness	-2.699102	-0.5746748	-7.997873088338298e-05
ni9-D2	D2	rh_G_postcentral_thickness	-1.8840635	-0.83557034	-0.00026826556512199104
ni9-D2	D2	rh_G_precentral_thickness	0.31820875	-0.9423256	8.975946167757987e-05
ni9-D2	D2	rh_G_precuneus_thickness	-3.587077	-0.46903354	0.0020525645331810477
ni9-D2	D2	rh_G_rectus_thickness	-2.5419087	-0.0509117	-0.007350186146775038
ni9-D2	D2	rh_G_subcallosal_thickness	-1.5494188	1.6676203	0.0038114766461343104
ni9-D2	D2	rh_G_temp_sup-G_T_transv_thickness	-2.1906056	0.52778053	0.0021775029283984462
ni9-D2	D2	rh_G_temp_sup-Lateral_thickness	-0.7906255	1.3083546	0.012898714333185847
ni9-D2	D2	rh_G_temp_sup-Plan_polar_thickness	0.05635791	1.6598512	0.01036233229122183
ni9-D2	D2	rh_G_temp_sup-Plan_tempo_thickness	-1.9439561	0.57008016	0.005578353545125481
ni9-D2	D2	rh_G_temporal_inf_thickness	-1.0385681	1.8334267	0.010117230135781748
ni9-D2	D2	rh_G_temporal_middle_thickness	-1.3155929	1.8299843	0.01303443714559194
ni9-D2	D2	rh_Lat_Fis-ant-Horizont_thickness	-2.89451	-0.41019356	0.0007431805363028975
ni9-D2	D2	rh_Lat_Fis-ant-Vertical_thickness	-2.1173685	-0.18763031	-0.0008028327563839484
ni9-D2	D2	rh_Lat_Fis-post_thickness	-2.7471957	0.07055083	-0.00020528899384158333
ni9-D2	D2	rh_Pole_occipital_thickness	-1.2607393	-0.9116017	0.002056319717629238
ni9-D2	D2	rh_Pole_temporal_thickness	0.39402646	2.3966637	0.013888960446859892
ni9-D2	D2	rh_S_calcarine_thickness	-3.5049102	-1.1439154	0.00541016289116945
ni9-D2	D2	rh_S_central_thickness	-1.4233724	-1.3693253	-0.004985309334913465
ni9-D2	D2	rh_S_cingul-Marginalis_thickness	-3.9954848	-0.94744354	0.008617085651701367
ni9-D2	D2	rh_S_circular_insula_ant_thickness	-2.1544087	1.0825311	0.004939807154166968
ni9-D2	D2	rh_S_circular_insula_inf_thickness	-1.9215488	2.1612363	0.004305090162877796
ni9-D2	D2	rh_S_circular_insula_sup_thickness	-2.5388505	1.3736281	-0.005075967614534851
ni9-D2	D2	rh_S_collat_transv_ant_thickness	-1.8244456	1.8508048	-0.005965484344755802
ni9-D2	D2	rh_S_collat_transv_post_thickness	-3.0641193	-0.32575098	0.0023265014726031215
ni9-D2	D2	rh_S_front_inf_thickness	-3.231658	-0.7887758	0.0059404042829812286
ni9-D2	D2	rh_S_front_middle_thickness	-4.0497484	-0.21607025	0.0054171606012558965
ni9-D2	D2	rh_S_front_sup_thickness	-2.320116	-0.719922	-0.005421542176465177
ni9-D2	D2	rh_S_interm_prim-Jensen_thickness	-2.8789418	-0.012814252	0.00024941686808121685
ni9-D2	D2	rh_S_intrapariet&P_trans_thickness	-3.783316	-0.6944103	0.0039181081969572665
ni9-D2	D2	rh_S_oc_middle&Lunatus_thickness	-2.6995735	-0.6207039	-0.0013275179869846297
ni9-D2	D2	rh_S_oc_sup&transversal_thickness	-3.2734752	-0.7359559	-0.0012232082084429018
ni9-D2	D2	rh_S_occipital_ant_thickness	-2.6152782	0.06322261	0.0005885705054574884
ni9-D2	D2	rh_S_oc-temp_lat_thickness	-2.1353865	0.35841402	0.00010396154530002005
ni9-D2	D2	rh_S_oc-temp_med&Lingual_thickness	-2.3991756	0.766879	-0.0035963847895038974
ni9-D2	D2	rh_S_orbital_lateral_thickness	-4.1327057	0.008623326	0.001675403456088475
ni9-D2	D2	rh_S_orbital_med-olfact_thickness	-2.6506352	0.7098859	-0.0003741120355043835
ni9-D2	D2	rh_S_orbital-H_Shaped_thickness	-3.5108645	-0.39721188	0.004129833192327528
ni9-D2	D2	rh_S_parieto_occipital_thickness	-3.3244624	-0.92941475	0.005314168549376677
ni9-D2	D2	rh_S_pericallosal_thickness	-0.8881771	-1.5894015	-0.013023091187885995
ni9-D2	D2	rh_S_postcentral_thickness	-3.7311397	-0.8165031	0.004377279612192694
ni9-D2	D2	rh_S_precentral-inf-part_thickness	-1.7348019	-0.7923656	-0.005897698182800136
ni9-D2	D2	rh_S_precentral-sup-part_thickness	-0.9802362	-1.1931944	-0.007735500028961891
ni9-D2	D2	rh_S_suborbital_thickness	-4.747432	0.23407876	0.006881692604590133
ni9-D2	D2	rh_S_subparietal_thickness	-3.1644378	-0.56326634	-0.0007698754757712173
ni9-D2	D2	rh_S_temporal_inf_thickness	-2.2456737	0.91088426	-0.0012377767771791053
ni9-D2	D2	rh_S_temporal_sup_thickness	-3.0487542	0.29141316	0.0007208421612118314
ni9-D2	D2	rh_S_temporal_transverse_thickness	-1.9450045	0.119071655	0.0006950258698599811
ni9-D2	D1	lh_G&S_frontomargin_thickness	-4.6365776	0.87847084	0.012554245543527867
ni9-D2	D1	lh_G&S_occipital_inf_thickness	-1.8868768	-0.85681486	-0.001781688424525793
ni9-D2	D1	lh_G&S_paracentral_thickness	-1.161563	-2.0128345	0.009961161629526087
ni9-D2	D1	lh_G&S_subcentral_thickness	-1.2322508	-0.75664395	0.011272306762728525
ni9-D2	D1	lh_G&S_transv_frontopol_thickness	-5.0371284	-0.21807961	0.0016375532567903944
ni9-D2	D1	lh_G&S_cingul-Ant_thickness	-3.5264547	1.3265182	0.009523686029793078
ni9-D2	D1	lh_G&S_cingul-Mid-Ant_thickness	-2.009028	0.69184786	-0.004741517977763024
ni9-D2	D1	lh_G&S_cingul-Mid-Post_thickness	-2.3385663	0.53820497	-0.005141811171029569
ni9-D2	D1	lh_G_cingul-Post-dorsal_thickness	-2.4134946	1.4515288	-0.013108099804073611
ni9-D2	D1	lh_G_cingul-Post-ventral_thickness	-3.1490464	-1.8163223	0.0036657848388251743
ni9-D2	D1	lh_G_cuneus_thickness	-6.0263176	-0.09788398	-0.005805275513374106
ni9-D2	D1	lh_G_front_inf-Opercular_thickness	0.02472275	0.15771417	0.0035086600631657264
ni9-D2	D1	lh_G_front_inf-Orbital_thickness	-0.9066372	0.32337135	7.601767639924678e-05
ni9-D2	D1	lh_G_front_inf-Triangul_thickness	-2.3175533	-0.42817134	-0.0030042438806555903
ni9-D2	D1	lh_G_front_middle_thickness	-0.022753997	-0.48573303	0.001023583812833996
ni9-D2	D1	lh_G_front_sup_thickness	-0.59725946	-1.0195287	0.005962349436056599
ni9-D2	D1	lh_G_Ins_lg&S_cent_ins_thickness	-1.80689	1.2605299	0.003041258959198167
ni9-D2	D1	lh_G_insular_short_thickness	-0.60214686	1.5651525	-0.008020334496728876
ni9-D2	D1	lh_G_occipital_middle_thickness	-2.0266836	-1.4635453	-0.011324281434175259
ni9-D2	D1	lh_G_occipital_sup_thickness	-3.2395349	-1.5485259	-0.013329033271414475
ni9-D2	D1	lh_G_oc-temp_lat-fusifor_thickness	-1.473888	0.49937928	-0.003924185693191504
ni9-D2	D1	lh_G_oc-temp_med-Lingual_thickness	-5.352123	0.384441	0.004678633310515712
ni9-D2	D1	lh_G_oc-temp_med-Parahip_thickness	0.45530814	-1.7317144	0.008704603653805784
ni9-D2	D1	lh_G_orbital_thickness	-2.189403	0.7613253	-0.0034658377821783354
ni9-D2	D1	lh_G_pariet_inf-Angular_thickness	-1.4662995	-0.7987957	7.140394445853682e-09
ni9-D2	D1	lh_G_pariet_inf-Supramar_thickness	-0.2148584	-0.5991802	0.008225054113480002
ni9-D2	D1	lh_G_parietal_sup_thickness	-1.7876327	-1.3489084	-0.005464664472290343
ni9-D2	D1	lh_G_postcentral_thickness	-1.3284767	-2.4211657	-0.007381560005362314
ni9-D2	D1	lh_G_precentral_thickness	3.3054721	-2.1863368	0.011573954794911225
ni9-D2	D1	lh_G_precuneus_thickness	-3.456931	0.28233656	0.002599256298023194
ni9-D2	D1	lh_G_rectus_thickness	-2.2544227	1.581276	-0.013727837747671924
ni9-D2	D1	lh_G_subcallosal_thickness	-2.753167	1.9663997	0.008063526166789358
ni9-D2	D1	lh_G_temp_sup-G_T_transv_thickness	-2.674306	0.66922814	-0.00038943639994660356
ni9-D2	D1	lh_G_temp_sup-Lateral_thickness	1.65256	-1.0854034	0.017129588697342636
ni9-D2	D1	lh_G_temp_sup-Plan_polar_thickness	2.7151806	-0.089645386	0.002524405649156701
ni9-D2	D1	lh_G_temp_sup-Plan_tempo_thickness	-2.1760392	-0.61630595	-0.010419778263206132
ni9-D2	D1	lh_G_temporal_inf_thickness	0.2256027	0.22274163	0.003958926359704771
ni9-D2	D1	lh_G_temporal_middle_thickness	0.9033996	-0.17883058	0.010228020529535994
ni9-D2	D1	lh_Lat_Fis-ant-Horizont_thickness	-3.1446934	-0.54757714	-0.005016356945740236
ni9-D2	D1	lh_Lat_Fis-ant-Vertical_thickness	-1.5486544	0.22447099	0.0039810316187109535
ni9-D2	D1	lh_Lat_Fis-post_thickness	-3.3522778	-0.29646304	0.0019456335530916337
ni9-D2	D1	lh_Pole_occipital_thickness	-0.7574241	-1.3121675	0.015220544671684426
ni9-D2	D1	lh_Pole_temporal_thickness	1.2111778	-0.06514855	0.0055880975096521835
ni9-D2	D1	lh_S_calcarine_thickness	-4.6667705	0.18981306	0.00033527206664845516
ni9-D2	D1	lh_S_central_thickness	-1.4727094	-1.6312189	0.0029576916081074725
ni9-D2	D1	lh_S_cingul-Marginalis_thickness	-3.8946543	0.20671153	0.005546818124498122
ni9-D2	D1	lh_S_circular_insula_ant_thickness	-1.747627	0.7519893	0.0030581158441328957
ni9-D2	D1	lh_S_circular_insula_inf_thickness	-1.5647587	0.95173115	0.0026727170473328284
ni9-D2	D1	lh_S_circular_insula_sup_thickness	-2.4637167	0.5630559	-0.0004834501668197974
ni9-D2	D1	lh_S_collat_transv_ant_thickness	-1.4839553	-0.56512684	-0.006049007082533251
ni9-D2	D1	lh_S_collat_transv_post_thickness	-3.4116614	-0.20861952	0.004573117307032758
ni9-D2	D1	lh_S_front_inf_thickness	-3.0181706	-0.10318898	0.007583237766048401
ni9-D2	D1	lh_S_front_middle_thickness	-4.1726427	0.06930986	0.007216710917255342
ni9-D2	D1	lh_S_front_sup_thickness	-1.1192642	-0.318373	-0.006230466084416585
ni9-D2	D1	lh_S_interm_prim-Jensen_thickness	-2.4638906	-0.4591705	-0.00613469184871141
ni9-D2	D1	lh_S_intrapariet&P_trans_thickness	-4.3666444	-0.42278185	0.003575712545970288
ni9-D2	D1	lh_S_oc_middle&Lunatus_thickness	-3.9191618	-1.3763169	-0.004826309548818249
ni9-D2	D1	lh_S_oc_sup&transversal_thickness	-4.366712	-0.99045485	-0.0034235290829022352
ni9-D2	D1	lh_S_occipital_ant_thickness	-3.155282	-0.39007634	0.001583597929833501
ni9-D2	D1	lh_S_oc-temp_lat_thickness	-2.6930254	0.4456999	0.008505138780150235
ni9-D2	D1	lh_S_oc-temp_med&Lingual_thickness	-2.2636333	0.5570437	0.0017275991478121339
ni9-D2	D1	lh_S_orbital_lateral_thickness	-5.0487494	0.12787734	0.0056297153582372875
ni9-D2	D1	lh_S_orbital_med-olfact_thickness	-3.3010106	1.9105139	0.020212438007355296
ni9-D2	D1	lh_S_orbital-H_Shaped_thickness	-4.5635924	0.011739419	0.003552022471745263
ni9-D2	D1	lh_S_parieto_occipital_thickness	-3.9410348	0.35078773	0.0015960509604901196
ni9-D2	D1	lh_S_pericallosal_thickness	-0.815503	-1.2264825	-0.007268325181829051
ni9-D2	D1	lh_S_postcentral_thickness	-3.4396906	-0.7055703	-0.00048908774960316
ni9-D2	D1	lh_S_precentral-inf-part_thickness	-0.3571392	-0.8577884	0.0020041976254449104
ni9-D2	D1	lh_S_precentral-sup-part_thickness	0.6283647	-0.8279327	-0.005004610017132784
ni9-D2	D1	lh_S_suborbital_thickness	-7.2399244	2.1763053	0.016793136208301085
ni9-D2	D1	lh_S_subparietal_thickness	-4.076501	1.0385399	0.00753202263444349
ni9-D2	D1	lh_S_temporal_inf_thickness	-2.2656174	-0.24882048	0.0004337721694725738
ni9-D2	D1	lh_S_temporal_sup_thickness	-2.7991385	0.12048939	0.002135122142378265
ni9-D2	D1	lh_S_temporal_transverse_thickness	-2.7789638	-0.29297626	-0.0033438677427887926
ni9-D2	D1	rh_G&S_frontomargin_thickness	-4.8684807	1.2167178	0.011497276959287345
ni9-D2	D1	rh_G&S_occipital_inf_thickness	-0.9729296	-0.63796353	0.008819296260382619
ni9-D2	D1	rh_G&S_paracentral_thickness	-1.6707189	-2.081764	0.004058675478070813
ni9-D2	D1	rh_G&S_subcentral_thickness	-1.2466375	-0.31433415	0.00753953520597361
ni9-D2	D1	rh_G&S_transv_frontopol_thickness	-4.132884	0.3256311	0.004962049308862605
ni9-D2	D1	rh_G&S_cingul-Ant_thickness	-3.545586	1.3027107	0.010337590515628357
ni9-D2	D1	rh_G&S_cingul-Mid-Ant_thickness	-2.0756018	0.5772019	-0.004558253650568625
ni9-D2	D1	rh_G&S_cingul-Mid-Post_thickness	-2.2795925	0.7013317	-0.009147683875588324
ni9-D2	D1	rh_G_cingul-Post-dorsal_thickness	-2.3894017	1.60252	-0.015974967250040682
ni9-D2	D1	rh_G_cingul-Post-ventral_thickness	-3.6722858	-1.2305825	-0.0003327108874551059
ni9-D2	D1	rh_G_cuneus_thickness	-5.9747705	-0.063162975	-0.001981810837264869
ni9-D2	D1	rh_G_front_inf-Opercular_thickness	-0.26476917	0.863212	-0.0008118466059162978
ni9-D2	D1	rh_G_front_inf-Orbital_thickness	-1.0818048	0.2280784	0.0022665583744517492
ni9-D2	D1	rh_G_front_inf-Triangul_thickness	-2.5500667	-0.3287926	-0.0028217562197771565
ni9-D2	D1	rh_G_front_middle_thickness	-0.9265689	-0.23133866	0.00103063514084583
ni9-D2	D1	rh_G_front_sup_thickness	-0.52004874	-0.91734904	0.004662796641322697
ni9-D2	D1	rh_G_Ins_lg&S_cent_ins_thickness	-1.0268533	1.9867951	0.004315031208668368
ni9-D2	D1	rh_G_insular_short_thickness	-0.87093544	1.9118261	-0.006055652574909247
ni9-D2	D1	rh_G_occipital_middle_thickness	-1.5696247	-1.0566014	0.006743594966510306
ni9-D2	D1	rh_G_occipital_sup_thickness	-2.9814677	-1.5928235	-0.014052922275959268
ni9-D2	D1	rh_G_oc-temp_lat-fusifor_thickness	-1.720391	0.92122716	-0.004681064766559669
ni9-D2	D1	rh_G_oc-temp_med-Lingual_thickness	-5.4324465	0.3065668	0.0026284129459962155
ni9-D2	D1	rh_G_oc-temp_med-Parahip_thickness	0.7828327	-1.3658483	0.007895691139732389
ni9-D2	D1	rh_G_orbital_thickness	-2.1097264	0.8246317	-0.00733023181318997
ni9-D2	D1	rh_G_pariet_inf-Angular_thickness	-0.116689466	-0.077098615	0.007134245893222549
ni9-D2	D1	rh_G_pariet_inf-Supramar_thickness	0.36022997	-0.12537563	0.0043211955174602065
ni9-D2	D1	rh_G_parietal_sup_thickness	-0.97795457	-1.329749	0.007447401782779254
ni9-D2	D1	rh_G_postcentral_thickness	-1.3053892	-2.0766077	0.008862222291830955
ni9-D2	D1	rh_G_precentral_thickness	3.4644074	-1.8820754	0.01211943348231933
ni9-D2	D1	rh_G_precuneus_thickness	-3.3119242	-0.14213851	-0.0008452821970107299
ni9-D2	D1	rh_G_rectus_thickness	-2.0747576	1.6473616	-0.017572502162560937
ni9-D2	D1	rh_G_subcallosal_thickness	-2.0384395	1.8899426	0.008438528469128685
ni9-D2	D1	rh_G_temp_sup-G_T_transv_thickness	-3.3070066	1.3393387	-0.0002577794591987412
ni9-D2	D1	rh_G_temp_sup-Lateral_thickness	1.3926815	-0.6772356	0.015440749336933152
ni9-D2	D1	rh_G_temp_sup-Plan_polar_thickness	2.3104537	-0.075119026	0.004693082120748548
ni9-D2	D1	rh_G_temp_sup-Plan_tempo_thickness	-1.8924704	0.107461244	0.004840369631996057
ni9-D2	D1	rh_G_temporal_inf_thickness	0.43474403	0.61743003	0.0019044446531419172
ni9-D2	D1	rh_G_temporal_middle_thickness	0.26636225	0.39323416	0.009193994563885697
ni9-D2	D1	rh_Lat_Fis-ant-Horizont_thickness	-2.4005945	-0.5105547	-0.0027750513475152047
ni9-D2	D1	rh_Lat_Fis-ant-Vertical_thickness	-1.8770442	0.35711578	0.000398037064308316
ni9-D2	D1	rh_Lat_Fis-post_thickness	-3.2320664	0.45368686	0.00036926753286070646
ni9-D2	D1	rh_Pole_occipital_thickness	-2.0739136	-1.2833003	0.016640239316982133
ni9-D2	D1	rh_Pole_temporal_thickness	1.8609103	0.3767128	0.004124684293822137
ni9-D2	D1	rh_S_calcarine_thickness	-4.9581265	-0.03876444	-0.0010672270545491191
ni9-D2	D1	rh_S_central_thickness	-1.4571453	-1.2252308	0.004943547340811365
ni9-D2	D1	rh_S_cingul-Marginalis_thickness	-4.0799785	0.42414147	0.009384709351964306
ni9-D2	D1	rh_S_circular_insula_ant_thickness	-1.4741064	1.0425525	-0.0014224594225962922
ni9-D2	D1	rh_S_circular_insula_inf_thickness	-1.156678	1.4924829	0.003316518711179982
ni9-D2	D1	rh_S_circular_insula_sup_thickness	-2.045284	0.8001597	-0.0018655963613464239
ni9-D2	D1	rh_S_collat_transv_ant_thickness	-1.5716294	-0.21613318	-0.00958863660733195
ni9-D2	D1	rh_S_collat_transv_post_thickness	-3.3863976	0.009544119	0.0016494169293200349
ni9-D2	D1	rh_S_front_inf_thickness	-3.135214	0.09586962	0.003624540752582669
ni9-D2	D1	rh_S_front_middle_thickness	-4.3213887	0.77033484	0.010700107464933606
ni9-D2	D1	rh_S_front_sup_thickness	-0.9429845	0.078059055	-0.006099030067697544
ni9-D2	D1	rh_S_interm_prim-Jensen_thickness	-2.3715258	0.12645602	0.00045309109967071534
ni9-D2	D1	rh_S_intrapariet&P_trans_thickness	-4.104256	-0.3896919	0.0009411102957016977
ni9-D2	D1	rh_S_oc_middle&Lunatus_thickness	-3.5234187	-1.1199814	-0.01114106473253839
ni9-D2	D1	rh_S_oc_sup&transversal_thickness	-4.146645	-1.2399414	-0.01234053107559074
ni9-D2	D1	rh_S_occipital_ant_thickness	-3.0238976	0.28520083	0.002256077920896729
ni9-D2	D1	rh_S_oc-temp_lat_thickness	-2.18403	0.34295362	0.00427927356290788
ni9-D2	D1	rh_S_oc-temp_med&Lingual_thickness	-2.5535023	0.3792686	0.0007791512479990159
ni9-D2	D1	rh_S_orbital_lateral_thickness	-4.5435195	0.7611637	0.00424877737436042
ni9-D2	D1	rh_S_orbital_med-olfact_thickness	-3.4469378	1.7454364	0.016886535662240198
ni9-D2	D1	rh_S_orbital-H_Shaped_thickness	-4.017499	0.14860791	0.005221436619188113
ni9-D2	D1	rh_S_parieto_occipital_thickness	-3.9440863	0.13190559	0.001411021676949585
ni9-D2	D1	rh_S_pericallosal_thickness	-1.0003724	-0.9829198	-0.012240390695629879
ni9-D2	D1	rh_S_postcentral_thickness	-3.8155918	-0.26032877	0.0005284604685033313
ni9-D2	D1	rh_S_precentral-inf-part_thickness	-0.7961164	0.18219075	-0.004599945186217355
ni9-D2	D1	rh_S_precentral-sup-part_thickness	0.8410389	-0.53968364	-0.004106721759840115
ni9-D2	D1	rh_S_suborbital_thickness	-6.731952	2.2150123	0.020005456483028455
ni9-D2	D1	rh_S_subparietal_thickness	-3.208318	1.2113211	-0.010775747149020687
ni9-D2	D1	rh_S_temporal_inf_thickness	-2.1984754	0.39245054	-0.0007180009857037511
ni9-D2	D1	rh_S_temporal_sup_thickness	-2.9517572	0.94013584	0.005458767279363206
ni9-D2	D1	rh_S_temporal_transverse_thickness	-2.3106909	0.8366055	0.00024592666571591343
ce3-Micro-OPC	Micro	lh_G&S_frontomargin_thickness	-3.326838	0.6263768	0.0008950859421460108
ce3-Micro-OPC	Micro	lh_G&S_occipital_inf_thickness	-1.9579792	-0.5790325	-0.0004026666150315876
ce3-Micro-OPC	Micro	lh_G&S_paracentral_thickness	-2.4114604	-0.17465134	0.00017859892285965878
ce3-Micro-OPC	Micro	lh_G&S_subcentral_thickness	-1.8596	0.46398568	0.0007567991805055331
ce3-Micro-OPC	Micro	lh_G&S_transv_frontopol_thickness	-3.9446783	-0.09650627	0.0001252948547108522
ce3-Micro-OPC	Micro	lh_G&S_cingul-Ant_thickness	-2.7295892	0.34510073	0.0003423465854486517
ce3-Micro-OPC	Micro	lh_G&S_cingul-Mid-Ant_thickness	-2.9649117	-0.09745954	0.0025561415358256387
ce3-Micro-OPC	Micro	lh_G&S_cingul-Mid-Post_thickness	-2.9754417	-0.15302074	0.0007283813828779517
ce3-Micro-OPC	Micro	lh_G_cingul-Post-dorsal_thickness	-2.8256166	-0.44917235	-0.0001551126629205611
ce3-Micro-OPC	Micro	lh_G_cingul-Post-ventral_thickness	-2.8728008	0.514797	-0.001314380846680948
ce3-Micro-OPC	Micro	lh_G_cuneus_thickness	-2.9901834	-1.0828676	0.0005061527729847519
ce3-Micro-OPC	Micro	lh_G_front_inf-Opercular_thickness	-1.7969754	0.19884013	-0.00033100673180252657
ce3-Micro-OPC	Micro	lh_G_front_inf-Orbital_thickness	-2.5677147	0.7926288	-0.0012723392871209459
ce3-Micro-OPC	Micro	lh_G_front_inf-Triangul_thickness	-2.9240797	0.3139403	-0.0002208479924456462
ce3-Micro-OPC	Micro	lh_G_front_middle_thickness	-2.2062483	0.08690646	8.497735743210819e-05
ce3-Micro-OPC	Micro	lh_G_front_sup_thickness	-2.589109	-0.072893575	0.0012753450529555989
ce3-Micro-OPC	Micro	lh_G_Ins_lg&S_cent_ins_thickness	-1.6043918	0.71963936	-0.00046415749046681623
ce3-Micro-OPC	Micro	lh_G_insular_short_thickness	-1.1882869	0.392378	-0.0006575438899116375
ce3-Micro-OPC	Micro	lh_G_occipital_middle_thickness	-1.9414643	-0.1608366	-0.0004086620894683847
ce3-Micro-OPC	Micro	lh_G_occipital_sup_thickness	-2.2879698	-0.96621525	-0.0004654310056495456
ce3-Micro-OPC	Micro	lh_G_oc-temp_lat-fusifor_thickness	-1.9302497	-0.48762822	0.0004337070211924629
ce3-Micro-OPC	Micro	lh_G_oc-temp_med-Lingual_thickness	-2.661529	-0.7387629	0.0006597175764376691
ce3-Micro-OPC	Micro	lh_G_oc-temp_med-Parahip_thickness	-0.71185076	1.4816784	0.0008049151710852673
ce3-Micro-OPC	Micro	lh_G_orbital_thickness	-2.6126337	0.2957938	0.00014357740267971833
ce3-Micro-OPC	Micro	lh_G_pariet_inf-Angular_thickness	-2.4668677	-0.22125886	-0.00020995178090937872
ce3-Micro-OPC	Micro	lh_G_pariet_inf-Supramar_thickness	-1.906895	0.022254461	0.0006361785751341463
ce3-Micro-OPC	Micro	lh_G_parietal_sup_thickness	-2.9684112	-0.19728972	-0.00037414620710340615
ce3-Micro-OPC	Micro	lh_G_postcentral_thickness	-1.8812331	0.25824225	0.0011998416044389573
ce3-Micro-OPC	Micro	lh_G_precentral_thickness	-0.28179199	0.023608526	-8.541139217121269e-06
ce3-Micro-OPC	Micro	lh_G_precuneus_thickness	-3.6216881	-0.93412316	0.000622455992054731
ce3-Micro-OPC	Micro	lh_G_rectus_thickness	-2.5892649	0.54472166	0.0003543818895041344
ce3-Micro-OPC	Micro	lh_G_subcallosal_thickness	-1.1255466	1.419411	0.0007849884861158285
ce3-Micro-OPC	Micro	lh_G_temp_sup-G_T_transv_thickness	-1.9960679	0.24091697	0.000423144589179119
ce3-Micro-OPC	Micro	lh_G_temp_sup-Lateral_thickness	-0.87858665	0.0776717	0.00015684080228258596
ce3-Micro-OPC	Micro	lh_G_temp_sup-Plan_polar_thickness	-0.06300757	0.6044506	-0.0005450178636747967
ce3-Micro-OPC	Micro	lh_G_temp_sup-Plan_tempo_thickness	-2.281329	-0.46286422	0.00039425432306134864
ce3-Micro-OPC	Micro	lh_G_temporal_inf_thickness	-1.1985754	-0.01442766	0.0003056597387253411
ce3-Micro-OPC	Micro	lh_G_temporal_middle_thickness	-1.1953704	-0.18761115	0.00022000045039402907
ce3-Micro-OPC	Micro	lh_Lat_Fis-ant-Horizont_thickness	-3.165172	-0.28948313	0.0020858261066223245
ce3-Micro-OPC	Micro	lh_Lat_Fis-ant-Vertical_thickness	-2.302333
ce3-Micro-OPC	Micro	lh_Lat_Fis-post_thickness	-2.5399163	-0.0072793104	0.0016568893161117218
ce3-Micro-OPC	Micro	lh_Pole_occipital_thickness	-0.36600873	-0.42414406	0.0008396311263969038
ce3-Micro-OPC	Micro	lh_Pole_temporal_thickness	-0.016965551	1.1687506	0.0006898584589270437
ce3-Micro-OPC	Micro	lh_S_calcarine_thickness	-3.0402884	-0.6471854	-0.0002761253787120638
ce3-Micro-OPC	Micro	lh_S_central_thickness	-1.2867395	-0.19863875	9.782064784760389e-05
ce3-Micro-OPC	Micro	lh_S_cingul-Marginalis_thickness	-3.9370635	-0.597161	0.0006229241356610557
ce3-Micro-OPC	Micro	lh_S_circular_insula_ant_thickness	-2.6011589	0.40247208	-0.0008448812602823118
ce3-Micro-OPC	Micro	lh_S_circular_insula_inf_thickness	-2.1477482	0.3075567	0.00013550750768618128
ce3-Micro-OPC	Micro	lh_S_circular_insula_sup_thickness	-2.6676936	-0.028894795	0.0016874330301311705
ce3-Micro-OPC	Micro	lh_S_collat_transv_ant_thickness	-1.7639031	0.08157214	0.00016702062926641711
ce3-Micro-OPC	Micro	lh_S_collat_transv_post_thickness	-2.777544	0.7639886	-0.0025633017298853644
ce3-Micro-OPC	Micro	lh_S_front_inf_thickness	-3.1338663	0.1293193	-0.0011557751502907013
ce3-Micro-OPC	Micro	lh_S_front_middle_thickness	-3.8508258	-0.23874867	-0.0005278238857546608
ce3-Micro-OPC	Micro	lh_S_front_sup_thickness	-2.5659225	-0.35419127	0.0011911432702258924
ce3-Micro-OPC	Micro	lh_S_interm_prim-Jensen_thickness	-2.7331498	-0.49608168	-0.0013217439606982642
ce3-Micro-OPC	Micro	lh_S_intrapariet&P_trans_thickness	-3.5308628	-0.37155867	4.866137510662477e-05
ce3-Micro-OPC	Micro	lh_S_oc_middle&Lunatus_thickness	-2.5534036	-0.71627563	0.0009464081021235866
ce3-Micro-OPC	Micro	lh_S_oc_sup&transversal_thickness	-3.0078526	-0.9069215	9.083707944102654e-05
ce3-Micro-OPC	Micro	lh_S_occipital_ant_thickness	-2.2003915	-1.1969851	-0.002338105135997328
ce3-Micro-OPC	Micro	lh_S_oc-temp_lat_thickness	-2.1671898	-0.68144965	-0.0001194111077303106
ce3-Micro-OPC	Micro	lh_S_oc-temp_med&Lingual_thickness	-2.2654755	-0.45020586	0.00037480254526749135
ce3-Micro-OPC	Micro	lh_S_orbital_lateral_thickness	-3.6116004	0.49430043	-0.0010232740494543514
ce3-Micro-OPC	Micro	lh_S_orbital_med-olfact_thickness	-1.560581	0.21027307	-0.000449444665564621
ce3-Micro-OPC	Micro	lh_S_orbital-H_Shaped_thickness	-3.1473897	-0.12785843	-0.00030914775672409925
ce3-Micro-OPC	Micro	lh_S_parieto_occipital_thickness	-3.0234497	-0.5334005	-0.0005038312741234008
ce3-Micro-OPC	Micro	lh_S_pericallosal_thickness	-0.84838206	0.6393754	0.00015923931060478
ce3-Micro-OPC	Micro	lh_S_postcentral_thickness	-3.529022	-0.12909093	-0.0005047504451886585
ce3-Micro-OPC	Micro	lh_S_precentral-inf-part_thickness	-1.8491043	0.37124094	0.000543685803408793
ce3-Micro-OPC	Micro	lh_S_precentral-sup-part_thickness	-1.6073339	-0.66915196	-0.0018630074495160527
ce3-Micro-OPC	Micro	lh_S_suborbital_thickness	-4.061916	0.6770395	0.000763875306264962
ce3-Micro-OPC	Micro	lh_S_subparietal_thickness	-3.2602143	-0.46175715	-0.00018185903377337248
ce3-Micro-OPC	Micro	lh_S_temporal_inf_thickness	-2.0183141	0.290052	-0.0007439605668373636
ce3-Micro-OPC	Micro	lh_S_temporal_sup_thickness	-2.9980059	-0.4552866	-0.0005817755383772626
ce3-Micro-OPC	Micro	lh_S_temporal_transverse_thickness	-1.9846609	0.96864516	0.0007959890899652596
ce3-Micro-OPC	Micro	rh_G&S_frontomargin_thickness	-3.3162992	0.95484656	6.41639359033018e-05
ce3-Micro-OPC	Micro	rh_G&S_occipital_inf_thickness	-1.6637961	-0.24839331	7.002686670608618e-05
ce3-Micro-OPC	Micro	rh_G&S_paracentral_thickness	-2.4150598	-0.057081115	-0.0004898545154661919
ce3-Micro-OPC	Micro	rh_G&S_subcentral_thickness	-2.052391	0.43232313	0.0007267667322733429
ce3-Micro-OPC	Micro	rh_G&S_transv_frontopol_thickness	-3.9544628	0.039869573	0.0015424274257959218
ce3-Micro-OPC	Micro	rh_G&S_cingul-Ant_thickness	-2.9976273	0.35654524	0.0012168615518590407
ce3-Micro-OPC	Micro	rh_G&S_cingul-Mid-Ant_thickness	-2.7051232	0.6419042	0.00044000509417542466
ce3-Micro-OPC	Micro	rh_G&S_cingul-Mid-Post_thickness	-2.7078521	-0.0035736165	0.0004945777672181358
ce3-Micro-OPC	Micro	rh_G_cingul-Post-dorsal_thickness	-2.8752995	-0.55600923	-0.0007339463596956614
ce3-Micro-OPC	Micro	rh_G_cingul-Post-ventral_thickness	-3.088091	0.07655633	-0.0005653387072158851
ce3-Micro-OPC	Micro	rh_G_cuneus_thickness	-2.7134714	-1.184061	-0.00039510821061057577
ce3-Micro-OPC	Micro	rh_G_front_inf-Opercular_thickness	-1.9283148	0.40997288	-0.0013528242992941822
ce3-Micro-OPC	Micro	rh_G_front_inf-Orbital_thickness	-2.5913744	1.0547565	-0.0013741444297157325
ce3-Micro-OPC	Micro	rh_G_front_inf-Triangul_thickness	-3.10146	0.21344195	-0.00013875180147297078
ce3-Micro-OPC	Micro	rh_G_front_middle_thickness	-2.45418	0.04629486	8.683857218846555e-05
ce3-Micro-OPC	Micro	rh_G_front_sup_thickness	-2.5938046	0.013777111	0.0009090721436912953
ce3-Micro-OPC	Micro	rh_G_Ins_lg&S_cent_ins_thickness	-0.8901531	0.7845409	-0.0014703352204973666
ce3-Micro-OPC	Micro	rh_G_insular_short_thickness	-1.1506803	0.48744115	-0.0006903328335820698
ce3-Micro-OPC	Micro	rh_G_occipital_middle_thickness	-2.0214868	-0.17139144	-0.0006524856604691424
ce3-Micro-OPC	Micro	rh_G_occipital_sup_thickness	-2.3480608	-0.7480143	-9.08492089291904e-05
ce3-Micro-OPC	Micro	rh_G_oc-temp_lat-fusifor_thickness	-2.132804	-0.5463054	-0.00020636877009297047
ce3-Micro-OPC	Micro	rh_G_oc-temp_med-Lingual_thickness	-2.8015187	-0.5305966	-0.0008768678241612531
ce3-Micro-OPC	Micro	rh_G_oc-temp_med-Parahip_thickness	-0.32320878	1.4281608	0.0009512908257229957
ce3-Micro-OPC	Micro	rh_G_orbital_thickness	-2.5445986	0.38854888	0.000588044799274403
ce3-Micro-OPC	Micro	rh_G_pariet_inf-Angular_thickness	-2.0221505	-0.027269252	0.0003094270506156342
ce3-Micro-OPC	Micro	rh_G_pariet_inf-Supramar_thickness	-1.7448882	0.09184408	0.00029977777102148384
ce3-Micro-OPC	Micro	rh_G_parietal_sup_thickness	-2.9938357	-0.13575736	-0.00032835134949414993
ce3-Micro-OPC	Micro	rh_G_postcentral_thickness	-1.9478712	0.28497276	0.0009621852666985738
ce3-Micro-OPC	Micro	rh_G_precentral_thickness	-0.32117468	0.007756505	-0.00011262607604492492
ce3-Micro-OPC	Micro	rh_G_precuneus_thickness	-3.5453043	-0.88532174	0.00021199419986630413
ce3-Micro-OPC	Micro	rh_G_rectus_thickness	-2.5678706	0.63000077	0.0001334707621256509
ce3-Micro-OPC	Micro	rh_G_subcallosal_thickness	-1.4081955	1.4374573	0.0010098693449663663
ce3-Micro-OPC	Micro	rh_G_temp_sup-G_T_transv_thickness	-1.9196657	0.029245062	6.544846707547125e-05
ce3-Micro-OPC	Micro	rh_G_temp_sup-Lateral_thickness	-1.2281984	0.10575303	0.00018163135196216582
ce3-Micro-OPC	Micro	rh_G_temp_sup-Plan_polar_thickness	-0.40431264	0.9787061	0.0006871152004498705
ce3-Micro-OPC	Micro	rh_G_temp_sup-Plan_tempo_thickness	-1.9144993	-0.55865	0.0008664542658130513
ce3-Micro-OPC	Micro	rh_G_temporal_inf_thickness	-1.3154905	0.01773433	0.0001671465947272327
ce3-Micro-OPC	Micro	rh_G_temporal_middle_thickness	-1.6222516	-0.23779118	0.00024613406931548246
ce3-Micro-OPC	Micro	rh_Lat_Fis-ant-Horizont_thickness	-2.9411678	0.9123442	-0.0010347891603567604
ce3-Micro-OPC	Micro	rh_Lat_Fis-ant-Vertical_thickness	-2.1317768	1.0775912	-0.0016582379029347026
ce3-Micro-OPC	Micro	rh_Lat_Fis-post_thickness	-2.5830185	-0.20102611	-8.340722457735039e-05
ce3-Micro-OPC	Micro	rh_Pole_occipital_thickness	-1.0424778	-0.74019325	0.0002846736222124821
ce3-Micro-OPC	Micro	rh_Pole_temporal_thickness	0.09151172	1.3399243	0.0003325191052636692
ce3-Micro-OPC	Micro	rh_S_calcarine_thickness	-3.068669	-0.64929205	-0.00031520884194382454
ce3-Micro-OPC	Micro	rh_S_central_thickness	-1.3769846	-0.3142008	0.0003113511246631735
ce3-Micro-OPC	Micro	rh_S_cingul-Marginalis_thickness	-3.869201	-0.57924867	0.0006374769668770937
ce3-Micro-OPC	Micro	rh_S_circular_insula_ant_thickness	-2.2661238	-0.045615267	0.0007422830476037853
ce3-Micro-OPC	Micro	rh_S_circular_insula_inf_thickness	-2.0586698	0.26780662	0.0006160127215690987
ce3-Micro-OPC	Micro	rh_S_circular_insula_sup_thickness	-2.597491	0.40481567	0.000551269362936771
ce3-Micro-OPC	Micro	rh_S_collat_transv_ant_thickness	-1.8349243	-0.028998611	0.0006956782041797581
ce3-Micro-OPC	Micro	rh_S_collat_transv_post_thickness	-2.9125712
ce3-Micro-OPC	Micro	rh_S_front_inf_thickness	-3.1740859	-0.28026855	-0.0005857590965625062
ce3-Micro-OPC	Micro	rh_S_front_middle_thickness	-3.8563519	-0.3701114	-0.0004917572333934979
ce3-Micro-OPC	Micro	rh_S_front_sup_thickness	-2.559268	-0.36929154	0.0007748731924116826
ce3-Micro-OPC	Micro	rh_S_interm_prim-Jensen_thickness	-2.911808	-0.57671994	-0.0019421305861132242
ce3-Micro-OPC	Micro	rh_S_intrapariet&P_trans_thickness	-3.6001396	-0.3031012	0.0002915539605443558
ce3-Micro-OPC	Micro	rh_S_oc_middle&Lunatus_thickness	-2.427547	-0.9704673	-0.0002640646845749779
ce3-Micro-OPC	Micro	rh_S_oc_sup&transversal_thickness	-2.9791062	-0.7052854	-0.00022807488112830052
ce3-Micro-OPC	Micro	rh_S_occipital_ant_thickness	-2.4589355	-1.0167177	-0.0013624820573123787
ce3-Micro-OPC	Micro	rh_S_oc-temp_lat_thickness	-2.0707397	-0.6469433	-0.0001378788922393459
ce3-Micro-OPC	Micro	rh_S_oc-temp_med&Lingual_thickness	-2.3034143	-0.7030413	0.0003250296999374423
ce3-Micro-OPC	Micro	rh_S_orbital_lateral_thickness	-3.9120808	0.18833983	-0.0004184146867696227
ce3-Micro-OPC	Micro	rh_S_orbital_med-olfact_thickness	-2.422879	0.3465937	0.00015146088375784378
ce3-Micro-OPC	Micro	rh_S_orbital-H_Shaped_thickness	-3.288544	-0.10862639	-0.000596630181353041
ce3-Micro-OPC	Micro	rh_S_parieto_occipital_thickness	-3.0956938	-0.34377682	-0.0001518508828653939
ce3-Micro-OPC	Micro	rh_S_pericallosal_thickness	-0.8336039	0.7150339	0.00010934719409689403
ce3-Micro-OPC	Micro	rh_S_postcentral_thickness	-3.6122177	-0.4849584	0.000656207651571785
ce3-Micro-OPC	Micro	rh_S_precentral-inf-part_thickness	-1.9108071	0.38239038	0.0006495676197804945
ce3-Micro-OPC	Micro	rh_S_precentral-sup-part_thickness	-1.3567952	-0.80534047	-0.0019714835533563707
ce3-Micro-OPC	Micro	rh_S_suborbital_thickness	-4.135192	0.81883556	0.000984204875046555
ce3-Micro-OPC	Micro	rh_S_subparietal_thickness	-3.0688412	-0.59291315	6.483382695457798e-05
ce3-Micro-OPC	Micro	rh_S_temporal_inf_thickness	-2.1950443	-0.04132124	-0.0003977936216663265
ce3-Micro-OPC	Micro	rh_S_temporal_sup_thickness	-2.995785	-0.43665278	-0.00033160262337526836
ce3-Micro-OPC	Micro	rh_S_temporal_transverse_thickness	-1.8418868	0.96864516	0.0007959890899652596
ce3-Micro-OPC	OPC	lh_G&S_frontomargin_thickness	-3.8454094	0.536392	-0.0002551009842096247
ce3-Micro-OPC	OPC	lh_G&S_occipital_inf_thickness	-2.010303	-0.465145	8.627051342986053e-05
ce3-Micro-OPC	OPC	lh_G&S_paracentral_thickness	-2.1339755	-0.110499576	-7.218475211158079e-05
ce3-Micro-OPC	OPC	lh_G&S_subcentral_thickness	-1.7086598	0.17835066	-9.286627115500865e-05
ce3-Micro-OPC	OPC	lh_G&S_transv_frontopol_thickness	-4.4081664	-0.0580599	-1.970256589809566e-05
ce3-Micro-OPC	OPC	lh_G&S_cingul-Ant_thickness	-3.0310497	0.4102474	-3.470665007775792e-05
ce3-Micro-OPC	OPC	lh_G&S_cingul-Mid-Ant_thickness	-2.7545397	0.31864625	-0.000498611565710811
ce3-Micro-OPC	OPC	lh_G&S_cingul-Mid-Post_thickness	-2.8499722	0.043658666	-0.00010806348543864266
ce3-Micro-OPC	OPC	lh_G_cingul-Post-dorsal_thickness	-2.769803	-0.29244047	-2.6964837861853663e-05
ce3-Micro-OPC	OPC	lh_G_cingul-Post-ventral_thickness	-3.0319507	0.29131383	0.0002781471011716087
ce3-Micro-OPC	OPC	lh_G_cuneus_thickness	-4.0388927	-0.82446986	-6.66257067700321e-05
ce3-Micro-OPC	OPC	lh_G_front_inf-Opercular_thickness	-1.2996134	0.1559913	0.00010784978325681371
ce3-Micro-OPC	OPC	lh_G_front_inf-Orbital_thickness	-2.1379628	0.36572388	0.00018052249748026425
ce3-Micro-OPC	OPC	lh_G_front_inf-Triangul_thickness	-2.8088408	0.1542486	6.176115884826139e-07
ce3-Micro-OPC	OPC	lh_G_front_middle_thickness	-1.627936	0.037636727	-3.7351637189840525e-06
ce3-Micro-OPC	OPC	lh_G_front_sup_thickness	-2.0744298	0.11702124	0.00025949380719544196
ce3-Micro-OPC	OPC	lh_G_Ins_lg&S_cent_ins_thickness	-1.6888914	0.6125091	0.0001452161555399456
ce3-Micro-OPC	OPC	lh_G_insular_short_thickness	-1.0321705	0.37946302	0.0001674586533182247
ce3-Micro-OPC	OPC	lh_G_occipital_middle_thickness	-2.0299232	-0.12746593	0.00010474058499708797
ce3-Micro-OPC	OPC	lh_G_occipital_sup_thickness	-2.6459224	-0.7413666	6.755012462131282e-05
ce3-Micro-OPC	OPC	lh_G_oc-temp_lat-fusifor_thickness	-1.8754141	-0.4039678	-0.000131556555089226
ce3-Micro-OPC	OPC	lh_G_oc-temp_med-Lingual_thickness	-3.5862083	-0.7519021	0.00013752602774269249
ce3-Micro-OPC	OPC	lh_G_oc-temp_med-Parahip_thickness	-0.41814065	1.0056777	-5.90231345082657e-05
ce3-Micro-OPC	OPC	lh_G_orbital_thickness	-2.554982	0.25631118	-4.0346930954716226e-05
ce3-Micro-OPC	OPC	lh_G_pariet_inf-Angular_thickness	-2.2405095	-0.12580067	1.7193882574900732e-05
ce3-Micro-OPC	OPC	lh_G_pariet_inf-Supramar_thickness	-1.460033	-0.055849805	-0.00013641639679553771
ce3-Micro-OPC	OPC	lh_G_parietal_sup_thickness	-2.7115283	-0.19962907	9.222225272471907e-05
ce3-Micro-OPC	OPC	lh_G_postcentral_thickness	-1.782661	-0.04057814	-0.00019783574805315451
ce3-Micro-OPC	OPC	lh_G_precentral_thickness	0.7001884	0.022590484	7.097661782019121e-06
ce3-Micro-OPC	OPC	lh_G_precuneus_thickness	-3.6799192	-0.5764614	-4.292912850503705e-05
ce3-Micro-OPC	OPC	lh_G_rectus_thickness	-2.577753	0.45560277	-0.00010968781667982166
ce3-Micro-OPC	OPC	lh_G_subcallosal_thickness	-1.5983157	1.1249508	0.0001459822124670919
ce3-Micro-OPC	OPC	lh_G_temp_sup-G_T_transv_thickness	-2.2079685	0.0001262907	-1.4312561813580732e-05
ce3-Micro-OPC	OPC	lh_G_temp_sup-Lateral_thickness	-0.1872886	0.0320399	-2.364710545839019e-05
ce3-Micro-OPC	OPC	lh_G_temp_sup-Plan_polar_thickness	0.7031373	0.6450653	0.00010149676632427093
ce3-Micro-OPC	OPC	lh_G_temp_sup-Plan_tempo_thickness	-2.307376	-0.37909526	0.00011812310564764811
ce3-Micro-OPC	OPC	lh_G_temporal_inf_thickness	-0.8286698	0.011510582	-9.405128109904806e-05
ce3-Micro-OPC	OPC	lh_G_temporal_middle_thickness	-0.62412494	-0.124193326	-7.996163157209316e-05
ce3-Micro-OPC	OPC	lh_Lat_Fis-ant-Horizont_thickness	-3.239117	0.047962815	-0.0004207018668113509
ce3-Micro-OPC	OPC	lh_Lat_Fis-ant-Vertical_thickness	-2.1287208
ce3-Micro-OPC	OPC	lh_Lat_Fis-post_thickness	-2.831071	-0.2154189	-0.00036591751694784597
ce3-Micro-OPC	OPC	lh_Pole_occipital_thickness	-0.49755746	-0.5818502	-0.00014054773756320277
ce3-Micro-OPC	OPC	lh_Pole_temporal_thickness	0.31954524	0.8672181	-0.00011046037654477078
ce3-Micro-OPC	OPC	lh_S_calcarine_thickness	-3.622099	-0.56938684	7.974273238381749e-05
ce3-Micro-OPC	OPC	lh_S_central_thickness	-1.371724	-0.20236062	-1.18332201084273e-05
ce3-Micro-OPC	OPC	lh_S_cingul-Marginalis_thickness	-4.026539	-0.28973314	-5.205937059553009e-05
ce3-Micro-OPC	OPC	lh_S_circular_insula_ant_thickness	-2.4049764	0.19404973	0.00014349286257489893
ce3-Micro-OPC	OPC	lh_S_circular_insula_inf_thickness	-2.0160205	0.24856067	-2.51046891764882e-05
ce3-Micro-OPC	OPC	lh_S_circular_insula_sup_thickness	-2.6659439	0.2067878	-0.000346524932440008
ce3-Micro-OPC	OPC	lh_S_collat_transv_ant_thickness	-1.7241088	0.09093391	-5.539729386930953e-05
ce3-Micro-OPC	OPC	lh_S_collat_transv_post_thickness	-3.0428507	0.069181226	0.00041779926028498796
ce3-Micro-OPC	OPC	lh_S_front_inf_thickness	-3.1762388	-0.069481514	0.00022106467391481283
ce3-Micro-OPC	OPC	lh_S_front_middle_thickness	-4.0694275	-0.14037032	0.00018839873390186918
ce3-Micro-OPC	OPC	lh_S_front_sup_thickness	-2.2101476	-0.111485355	0.000229200735324165
ce3-Micro-OPC	OPC	lh_S_interm_prim-Jensen_thickness	-2.74629	-0.44198072	0.00040151551314115963
ce3-Micro-OPC	OPC	lh_S_intrapariet&P_trans_thickness	-3.891414	-0.28386003	1.3247972672256192e-05
ce3-Micro-OPC	OPC	lh_S_oc_middle&Lunatus_thickness	-3.0531416	-0.43261668	-0.0001650830995703692
ce3-Micro-OPC	OPC	lh_S_oc_sup&transversal_thickness	-3.5160656	-0.65489423	5.0158568107781104e-05
ce3-Micro-OPC	OPC	lh_S_occipital_ant_thickness	-2.5437317	-0.5907912	0.0004153582268779446
ce3-Micro-OPC	OPC	lh_S_oc-temp_lat_thickness	-2.3794835	-0.4824468	-2.3948764035192083e-05
ce3-Micro-OPC	OPC	lh_S_oc-temp_med&Lingual_thickness	-2.3247766	-0.32614625	-0.0001406375033369059
ce3-Micro-OPC	OPC	lh_S_orbital_lateral_thickness	-4.1775465	0.23479496	0.0001906790730193432
ce3-Micro-OPC	OPC	lh_S_orbital_med-olfact_thickness	-2.0832815	0.23635714	9.806215332446716e-05
ce3-Micro-OPC	OPC	lh_S_orbital-H_Shaped_thickness	-3.6787565	-0.099772386	0.00010331489124816573
ce3-Micro-OPC	OPC	lh_S_parieto_occipital_thickness	-3.3788152	-0.4571706	0.00015108003556688412
ce3-Micro-OPC	OPC	lh_S_pericallosal_thickness	-0.86797214	0.513852	-1.86616778223396e-05
ce3-Micro-OPC	OPC	lh_S_postcentral_thickness	-3.598733	-0.15799005	0.00011424743588468039
ce3-Micro-OPC	OPC	lh_S_precentral-inf-part_thickness	-1.450413	0.1918561	-7.448344712691901e-05
ce3-Micro-OPC	OPC	lh_S_precentral-sup-part_thickness	-0.99711615	-0.27373526	0.00036233434897487565
ce3-Micro-OPC	OPC	lh_S_suborbital_thickness	-5.1971354	0.59004617	-0.0002158226431929547
ce3-Micro-OPC	OPC	lh_S_subparietal_thickness	-3.603669	-0.3089235	9.862555841277237e-05
ce3-Micro-OPC	OPC	lh_S_temporal_inf_thickness	-2.142328	0.33438942	0.00016568526331017797
ce3-Micro-OPC	OPC	lh_S_temporal_sup_thickness	-3.0122955	-0.36646953	0.00017477214108595554
ce3-Micro-OPC	OPC	lh_S_temporal_transverse_thickness	-2.2411702	0.5814408	-0.00037337705964131385
ce3-Micro-OPC	OPC	rh_G&S_frontomargin_thickness	-3.9144835	0.6600203	-0.00010592429257991545
ce3-Micro-OPC	OPC	rh_G&S_occipital_inf_thickness	-1.5235206	-0.27023134	8.476328217963541e-06
ce3-Micro-OPC	OPC	rh_G&S_paracentral_thickness	-2.2783828	-0.07862484	0.00011703667704590637
ce3-Micro-OPC	OPC	rh_G&S_subcentral_thickness	-1.8566314	0.16026168	-9.055336684291038e-05
ce3-Micro-OPC	OPC	rh_G&S_transv_frontopol_thickness	-4.133953	0.18721212	-0.00035343063961680576
ce3-Micro-OPC	OPC	rh_G&S_cingul-Ant_thickness	-3.2365594	0.51047575	-0.00023626769076279253
ce3-Micro-OPC	OPC	rh_G&S_cingul-Mid-Ant_thickness	-2.5856915	0.6504093	-7.440039651175623e-05
ce3-Micro-OPC	OPC	rh_G&S_cingul-Mid-Post_thickness	-2.6435094	0.1318557	-6.462285368476206e-05
ce3-Micro-OPC	OPC	rh_G_cingul-Post-dorsal_thickness	-2.8081863	-0.26752985	7.596202094304477e-05
ce3-Micro-OPC	OPC	rh_G_cingul-Post-ventral_thickness	-3.3408237	0.061832137	0.0001550202482114675
ce3-Micro-OPC	OPC	rh_G_cuneus_thickness	-3.8176935	-0.88862073	-2.487384013892535e-05
ce3-Micro-OPC	OPC	rh_G_front_inf-Opercular_thickness	-1.4785365	0.41583192	0.00034929822313838066
ce3-Micro-OPC	OPC	rh_G_front_inf-Orbital_thickness	-2.2053323	0.5180407	0.00017520529845670152
ce3-Micro-OPC	OPC	rh_G_front_inf-Triangul_thickness	-3.0049236	0.11452893	6.017842843260984e-06
ce3-Micro-OPC	OPC	rh_G_front_middle_thickness	-2.0664978	0.043003738	1.8746649739189575e-05
ce3-Micro-OPC	OPC	rh_G_front_sup_thickness	-2.0613365	0.13697977	0.0001867709770363643
ce3-Micro-OPC	OPC	rh_G_Ins_lg&S_cent_ins_thickness	-0.92383254	0.7524552	0.0003825831546488516
ce3-Micro-OPC	OPC	rh_G_insular_short_thickness	-1.0798035	0.44198838	0.00018722376226108783
ce3-Micro-OPC	OPC	rh_G_occipital_middle_thickness	-1.9534873	-0.10533658	0.00015634302170365252
ce3-Micro-OPC	OPC	rh_G_occipital_sup_thickness	-2.605189	-0.59468424	-1.36284930279916e-05
ce3-Micro-OPC	OPC	rh_G_oc-temp_lat-fusifor_thickness	-2.0963898	-0.38090622	5.929283907468719e-06
ce3-Micro-OPC	OPC	rh_G_oc-temp_med-Lingual_thickness	-3.7089224	-0.60868436	0.00017433034288207375
ce3-Micro-OPC	OPC	rh_G_oc-temp_med-Parahip_thickness	-0.033899616	0.9611466	-0.00010174894287051997
ce3-Micro-OPC	OPC	rh_G_orbital_thickness	-2.4815354	0.36609232	-0.00014883320315737733
ce3-Micro-OPC	OPC	rh_G_pariet_inf-Angular_thickness	-1.5258613	-0.060454287	-6.6841265173017e-05
ce3-Micro-OPC	OPC	rh_G_pariet_inf-Supramar_thickness	-1.1780555	-0.016927559	-2.8051164216148783e-05
ce3-Micro-OPC	OPC	rh_G_parietal_sup_thickness	-2.498388	-0.16248201	-7.296075125242524e-05
ce3-Micro-OPC	OPC	rh_G_postcentral_thickness	-1.827179	-0.0061977096	-0.0001359922183888397
ce3-Micro-OPC	OPC	rh_G_precentral_thickness	0.7073041	0.037545934	2.086527322277959e-05
ce3-Micro-OPC	OPC	rh_G_precuneus_thickness	-3.5808642	-0.59273815	3.703439830776353e-05
ce3-Micro-OPC	OPC	rh_G_rectus_thickness	-2.503416	0.48555318	-8.057276671022753e-05
ce3-Micro-OPC	OPC	rh_G_subcallosal_thickness	-1.6244013	1.1010152	0.00018703389258371492
ce3-Micro-OPC	OPC	rh_G_temp_sup-G_T_transv_thickness	-2.3469846	-0.10680668	4.543746811098634e-05
ce3-Micro-OPC	OPC	rh_G_temp_sup-Lateral_thickness	-0.5199871	0.042043466	-1.832991388087124e-05
ce3-Micro-OPC	OPC	rh_G_temp_sup-Plan_polar_thickness	0.33777407	0.6443278	-6.752044616519307e-05
ce3-Micro-OPC	OPC	rh_G_temp_sup-Plan_tempo_thickness	-1.9495872	-0.45696577	-0.00026123718948163274
ce3-Micro-OPC	OPC	rh_G_temporal_inf_thickness	-0.8606104	0.04677173	-5.997152859263041e-05
ce3-Micro-OPC	OPC	rh_G_temporal_middle_thickness	-1.1215655	-0.15502529	-9.376213547754308e-05
ce3-Micro-OPC	OPC	rh_Lat_Fis-ant-Horizont_thickness	-2.8478346	0.5563904	0.00016083827006921347
ce3-Micro-OPC	OPC	rh_Lat_Fis-ant-Vertical_thickness	-2.0973268	0.4600659	0.00016633068851424834
ce3-Micro-OPC	OPC	rh_Lat_Fis-post_thickness	-2.8290966	-0.2158903	3.572079347026816e-05
ce3-Micro-OPC	OPC	rh_Pole_occipital_thickness	-1.380644	-0.7149937	-6.096329385434779e-05
ce3-Micro-OPC	OPC	rh_Pole_temporal_thickness	0.578454	1.0166274	-8.18204853629545e-06
ce3-Micro-OPC	OPC	rh_S_calcarine_thickness	-3.735375	-0.59878355	7.764325928752078e-05
ce3-Micro-OPC	OPC	rh_S_central_thickness	-1.4397585	-0.26056597	-9.786556084243406e-05
ce3-Micro-OPC	OPC	rh_S_cingul-Marginalis_thickness	-4.0386057	-0.2808075	-6.021695945845201e-05
ce3-Micro-OPC	OPC	rh_S_circular_insula_ant_thickness	-2.0763135	0.04338894	0.00016851096376787125
ce3-Micro-OPC	OPC	rh_S_circular_insula_inf_thickness	-1.8303869	0.14825453	-0.00012616635728793582
ce3-Micro-OPC	OPC	rh_S_circular_insula_sup_thickness	-2.4886303	0.42463267	-0.00012143452834408736
ce3-Micro-OPC	OPC	rh_S_collat_transv_ant_thickness	-1.8048683	-0.04642941	-0.00017694569098422944
ce3-Micro-OPC	OPC	rh_S_collat_transv_post_thickness	-3.1312292
ce3-Micro-OPC	OPC	rh_S_front_inf_thickness	-3.242318	-0.28635046	0.00013757360903104976
ce3-Micro-OPC	OPC	rh_S_front_middle_thickness	-4.1255665	-0.31153423	0.00014369871769111253
ce3-Micro-OPC	OPC	rh_S_front_sup_thickness	-2.1584814	-0.17352366	0.00014161500936826776
ce3-Micro-OPC	OPC	rh_S_interm_prim-Jensen_thickness	-2.835542	-0.6046393	0.00048525590143247074
ce3-Micro-OPC	OPC	rh_S_intrapariet&P_trans_thickness	-3.859596	-0.21401851	-5.175954773023114e-05
ce3-Micro-OPC	OPC	rh_S_oc_middle&Lunatus_thickness	-2.8368382	-0.67862344	1.3059786061780931e-05
ce3-Micro-OPC	OPC	rh_S_oc_sup&transversal_thickness	-3.4209673	-0.53512484	0.00011602123518136831
ce3-Micro-OPC	OPC	rh_S_occipital_ant_thickness	-2.689672	-0.5726565	0.0002043408778006628
ce3-Micro-OPC	OPC	rh_S_oc-temp_lat_thickness	-2.1581972	-0.4461659	-2.3663832270467977e-05
ce3-Micro-OPC	OPC	rh_S_oc-temp_med&Lingual_thickness	-2.4383216	-0.48576567	-0.00015559469030284462
ce3-Micro-OPC	OPC	rh_S_orbital_lateral_thickness	-4.226247	0.10655058	9.146670408561805e-05
ce3-Micro-OPC	OPC	rh_S_orbital_med-olfact_thickness	-2.7721376	0.31361467	-3.754849616514552e-05
ce3-Micro-OPC	OPC	rh_S_orbital-H_Shaped_thickness	-3.6116223	-0.12170459	0.00016228298547019127
ce3-Micro-OPC	OPC	rh_S_parieto_occipital_thickness	-3.4349065	-0.2707692	5.651832523231176e-05
ce3-Micro-OPC	OPC	rh_S_pericallosal_thickness	-0.91219676	0.5842772	-4.348004622890117e-06
ce3-Micro-OPC	OPC	rh_S_postcentral_thickness	-3.7721596	-0.3054569	-0.0001205444858948905
ce3-Micro-OPC	OPC	rh_S_precentral-inf-part_thickness	-1.620755	0.18231301	-9.574078035931577e-05
ce3-Micro-OPC	OPC	rh_S_precentral-sup-part_thickness	-0.7503441	-0.3508548	0.00036592202504633076
ce3-Micro-OPC	OPC	rh_S_suborbital_thickness	-5.066857	0.7403155	-0.0002553222472582023
ce3-Micro-OPC	OPC	rh_S_subparietal_thickness	-3.1959615	-0.37091786	5.9477870336527294e-05
ce3-Micro-OPC	OPC	rh_S_temporal_inf_thickness	-2.2578983	0.06531635	5.753153201753375e-05
ce3-Micro-OPC	OPC	rh_S_temporal_sup_thickness	-3.058073	-0.32348728	0.00012201718545881007
ce3-Micro-OPC	OPC	rh_S_temporal_transverse_thickness	-2.0003572	0.5814408	-0.00037337705964131385
ce3-Micro-OPC	Ex3	lh_G&S_frontomargin_thickness	-4.6365776	-0.011118353	0.004742838664129046
ce3-Micro-OPC	Ex3	lh_G&S_occipital_inf_thickness	-1.8868768	1.0986708	-0.003641213552721699
ce3-Micro-OPC	Ex3	lh_G&S_paracentral_thickness	-1.161563	-0.2265031	0.0021469060618944623
ce3-Micro-OPC	Ex3	lh_G&S_subcentral_thickness	-1.2322508	0.42359075	-0.001858134232719695
ce3-Micro-OPC	Ex3	lh_G&S_transv_frontopol_thickness	-5.0371284	0.10902623	0.0004445964138018524
ce3-Micro-OPC	Ex3	lh_G&S_cingul-Ant_thickness	-3.5264547	-0.9225361	-0.001715712997529567
ce3-Micro-OPC	Ex3	lh_G&S_cingul-Mid-Ant_thickness	-2.009028	-0.56739277	-0.0012917297147046342
ce3-Micro-OPC	Ex3	lh_G&S_cingul-Mid-Post_thickness	-2.3385663	-0.41660476	-0.0005671614441959578
ce3-Micro-OPC	Ex3	lh_G_cingul-Post-dorsal_thickness	-2.4134946	0.6872608	-0.0020654750338513633
ce3-Micro-OPC	Ex3	lh_G_cingul-Post-ventral_thickness	-3.1490464	-0.94705766	-0.005546338379717818
ce3-Micro-OPC	Ex3	lh_G_cuneus_thickness	-6.0263176	1.5391635	0.003966321089124238
ce3-Micro-OPC	Ex3	lh_G_front_inf-Opercular_thickness	0.02472275	-0.07980658	-0.0011247845323676259
ce3-Micro-OPC	Ex3	lh_G_front_inf-Orbital_thickness	-0.9066372	0.095627	-0.00034224604544364975
ce3-Micro-OPC	Ex3	lh_G_front_inf-Triangul_thickness	-2.3175533	0.34468648	0.002283068479337548
ce3-Micro-OPC	Ex3	lh_G_front_middle_thickness	-0.022753997	0.09732987	-0.0005693049178578519
ce3-Micro-OPC	Ex3	lh_G_front_sup_thickness	-0.59725946	-0.07583233	-0.0026211397925387098
ce3-Micro-OPC	Ex3	lh_G_Ins_lg&S_cent_ins_thickness	-1.80689	-0.7893225	0.00040862996001051963
ce3-Micro-OPC	Ex3	lh_G_insular_short_thickness	-0.60214686	-0.3878356	-0.0014465943971557586
ce3-Micro-OPC	Ex3	lh_G_occipital_middle_thickness	-2.0266836	0.6096184	-0.0031302088756310006
ce3-Micro-OPC	Ex3	lh_G_occipital_sup_thickness	-3.2395349	1.3850977	-0.0009734768867579596
ce3-Micro-OPC	Ex3	lh_G_oc-temp_lat-fusifor_thickness	-1.473888	0.11771032	0.002568753157233355
ce3-Micro-OPC	Ex3	lh_G_oc-temp_med-Lingual_thickness	-5.352123	1.6853379	0.0030277448640019244
ce3-Micro-OPC	Ex3	lh_G_oc-temp_med-Parahip_thickness	0.45530814	-1.2137023	0.0017554530022333955
ce3-Micro-OPC	Ex3	lh_G_orbital_thickness	-2.189403	-0.2645171	0.0004108917303340953
ce3-Micro-OPC	Ex3	lh_G_pariet_inf-Angular_thickness	-1.4662995	0.2151487	-0.0007374576437282968
ce3-Micro-OPC	Ex3	lh_G_pariet_inf-Supramar_thickness	-0.2148584	-0.088692665	0.001943491581043677
ce3-Micro-OPC	Ex3	lh_G_parietal_sup_thickness	-1.7876327	0.2433233	0.0006106488360769283
ce3-Micro-OPC	Ex3	lh_G_postcentral_thickness	-1.3284767	0.7014531	-0.0011864238969402537
ce3-Micro-OPC	Ex3	lh_G_precentral_thickness	3.3054721	-0.25567266	0.0011587728501217878
ce3-Micro-OPC	Ex3	lh_G_precuneus_thickness	-3.456931	0.2747157	-0.0008656002751836478
ce3-Micro-OPC	Ex3	lh_G_rectus_thickness	-2.2544227	-0.33528605	0.0016096438709808682
ce3-Micro-OPC	Ex3	lh_G_subcallosal_thickness	-2.753167	-2.424447	-0.007260068295469813
ce3-Micro-OPC	Ex3	lh_G_temp_sup-G_T_transv_thickness	-2.674306	1.1528903	0.00221251609703757
ce3-Micro-OPC	Ex3	lh_G_temp_sup-Lateral_thickness	1.65256	-0.028375803	0.00024026483908538843
ce3-Micro-OPC	Ex3	lh_G_temp_sup-Plan_polar_thickness	2.7151806	-1.7280955	0.00408587453561577
ce3-Micro-OPC	Ex3	lh_G_temp_sup-Plan_tempo_thickness	-2.1760392	-0.061004806	-0.0017368815156551115
ce3-Micro-OPC	Ex3	lh_G_temporal_inf_thickness	0.2256027	-0.59761393	0.003563310329294772
ce3-Micro-OPC	Ex3	lh_G_temporal_middle_thickness	0.9033996	-0.3203983	0.0027827929897889514
ce3-Micro-OPC	Ex3	lh_Lat_Fis-ant-Horizont_thickness	-3.1446934	0.12360323	0.0047144531237270845
ce3-Micro-OPC	Ex3	lh_Lat_Fis-ant-Vertical_thickness	-1.5486544
ce3-Micro-OPC	Ex3	lh_Lat_Fis-post_thickness	-3.3522778	0.6146567	0.00016921156163729467
ce3-Micro-OPC	Ex3	lh_Pole_occipital_thickness	-0.7574241	2.1629455	-0.006153473826398893
ce3-Micro-OPC	Ex3	lh_Pole_temporal_thickness	1.2111778	-1.2320096	0.002481953415820668
ce3-Micro-OPC	Ex3	lh_S_calcarine_thickness	-4.6667705	0.9254845	0.0008953520737406094
ce3-Micro-OPC	Ex3	lh_S_central_thickness	-1.4727094	0.42348835	-0.0008101819875663517
ce3-Micro-OPC	Ex3	lh_S_cingul-Marginalis_thickness	-3.8946543	-0.35575262	-0.0024120523416813443
ce3-Micro-OPC	Ex3	lh_S_circular_insula_ant_thickness	-1.747627	-0.49961507	-0.002951051705513257
ce3-Micro-OPC	Ex3	lh_S_circular_insula_inf_thickness	-1.5647587	-0.5089586	0.0013983877832841052
ce3-Micro-OPC	Ex3	lh_S_circular_insula_sup_thickness	-2.4637167	-0.1268365	0.0036375256022348618
ce3-Micro-OPC	Ex3	lh_S_collat_transv_ant_thickness	-1.4839553	-0.4904269	0.002292959581842495
ce3-Micro-OPC	Ex3	lh_S_collat_transv_post_thickness	-3.4116614	1.8082098	0.0027607407174153366
ce3-Micro-OPC	Ex3	lh_S_front_inf_thickness	-3.0181706	-0.03717963	-0.00269748965130372
ce3-Micro-OPC	Ex3	lh_S_front_middle_thickness	-4.1726427	-0.47472972	-0.0042489444853397035
ce3-Micro-OPC	Ex3	lh_S_front_sup_thickness	-1.1192642	0.049402934	-0.0017671565403403755
ce3-Micro-OPC	Ex3	lh_S_interm_prim-Jensen_thickness	-2.4638906	-0.48616156	0.005206938577204379
ce3-Micro-OPC	Ex3	lh_S_intrapariet&P_trans_thickness	-4.3666444	0.4834629	0.0008940162580718773
ce3-Micro-OPC	Ex3	lh_S_oc_middle&Lunatus_thickness	-3.9191618	0.3434122	0.0009424869192020159
ce3-Micro-OPC	Ex3	lh_S_oc_sup&transversal_thickness	-4.366712	0.48752126	-0.001197314288611237
ce3-Micro-OPC	Ex3	lh_S_occipital_ant_thickness	-3.155282	0.3160116	0.0024004819844308037
ce3-Micro-OPC	Ex3	lh_S_oc-temp_lat_thickness	-2.6930254	0.17051564	-0.0017508872743547538
ce3-Micro-OPC	Ex3	lh_S_oc-temp_med&Lingual_thickness	-2.2636333	-0.17294034	0.0035036393722464067
ce3-Micro-OPC	Ex3	lh_S_orbital_lateral_thickness	-5.0487494	0.1790083	0.0004308577061115683
ce3-Micro-OPC	Ex3	lh_S_orbital_med-olfact_thickness	-3.3010106	-0.32520953	0.0005392451679661625
ce3-Micro-OPC	Ex3	lh_S_orbital-H_Shaped_thickness	-4.5635924	0.20949458	-9.240922432099744e-05
ce3-Micro-OPC	Ex3	lh_S_parieto_occipital_thickness	-3.9410348	0.48078933	-0.0011513480440198606
ce3-Micro-OPC	Ex3	lh_S_pericallosal_thickness	-0.815503	-0.8416325	0.001588883152640965
ce3-Micro-OPC	Ex3	lh_S_postcentral_thickness	-3.4396906	-0.023979316	-0.001971669671093558
ce3-Micro-OPC	Ex3	lh_S_precentral-inf-part_thickness	-0.3571392	-0.30169636	0.001398150288803881
ce3-Micro-OPC	Ex3	lh_S_precentral-sup-part_thickness	0.6283647	0.07371178	-0.0021665960290082054
ce3-Micro-OPC	Ex3	lh_S_suborbital_thickness	-7.2399244	-0.3675452	0.002987118547647931
ce3-Micro-OPC	Ex3	lh_S_subparietal_thickness	-4.076501	-0.28484303	-0.003622780187123871
ce3-Micro-OPC	Ex3	lh_S_temporal_inf_thickness	-2.2656174	-0.4068713	0.0012346508094025661
ce3-Micro-OPC	Ex3	lh_S_temporal_sup_thickness	-2.7991385	-0.25109726	-0.004513247496283533
ce3-Micro-OPC	Ex3	lh_S_temporal_transverse_thickness	-2.7789638	0.922919	0.00966822158959671
ce3-Micro-OPC	Ex3	rh_G&S_frontomargin_thickness	-4.8684807	0.12564556	0.00465940622731453
ce3-Micro-OPC	Ex3	rh_G&S_occipital_inf_thickness	-0.9729296	0.7266441	-0.0020224744086803775
ce3-Micro-OPC	Ex3	rh_G&S_paracentral_thickness	-1.6707189	-0.31117162	0.0029533007755398293
ce3-Micro-OPC	Ex3	rh_G&S_subcentral_thickness	-1.2466375	0.46207064	-0.002002446223868082
ce3-Micro-OPC	Ex3	rh_G&S_transv_frontopol_thickness	-4.132884	0.058895458	0.004225630012687269
ce3-Micro-OPC	Ex3	rh_G&S_cingul-Ant_thickness	-3.545586	-1.0205948	-2.684192018020254e-05
ce3-Micro-OPC	Ex3	rh_G&S_cingul-Mid-Ant_thickness	-2.0756018	-1.2157571	-0.0016260173588185517
ce3-Micro-OPC	Ex3	rh_G&S_cingul-Mid-Post_thickness	-2.2795925	-0.50792074	-0.00013276013502981285
ce3-Micro-OPC	Ex3	rh_G_cingul-Post-dorsal_thickness	-2.3894017	0.32308438	-0.0013956653291687243
ce3-Micro-OPC	Ex3	rh_G_cingul-Post-ventral_thickness	-3.6722858	-0.6043884	-0.0037809183495264888
ce3-Micro-OPC	Ex3	rh_G_cuneus_thickness	-5.9747705	1.3236167	0.0022770001599058884
ce3-Micro-OPC	Ex3	rh_G_front_inf-Opercular_thickness	-0.26476917	0.10922188	-0.005489194259353928
ce3-Micro-OPC	Ex3	rh_G_front_inf-Orbital_thickness	-1.0818048	0.45425954	-0.0028943409382209406
ce3-Micro-OPC	Ex3	rh_G_front_inf-Triangul_thickness	-2.5500667	0.3057828	0.001991620005961394
ce3-Micro-OPC	Ex3	rh_G_front_middle_thickness	-0.9265689	0.14411007	-0.0011478692415579396
ce3-Micro-OPC	Ex3	rh_G_front_sup_thickness	-0.52004874	-0.11411617	-0.0018748171282016654
ce3-Micro-OPC	Ex3	rh_G_Ins_lg&S_cent_ins_thickness	-1.0268533	-0.61994857	0.0017708866465886985
ce3-Micro-OPC	Ex3	rh_G_insular_short_thickness	-0.87093544	-0.33225024	-0.002162207893773263
ce3-Micro-OPC	Ex3	rh_G_occipital_middle_thickness	-1.5696247	0.60370624	-0.0036747375785948916
ce3-Micro-OPC	Ex3	rh_G_occipital_sup_thickness	-2.9814677	1.0453397	-0.002026308747673178
ce3-Micro-OPC	Ex3	rh_G_oc-temp_lat-fusifor_thickness	-1.720391	0.29196414	0.00037170782475267825
ce3-Micro-OPC	Ex3	rh_G_oc-temp_med-Lingual_thickness	-5.4324465	1.3458687	0.0017345258925892358
ce3-Micro-OPC	Ex3	rh_G_oc-temp_med-Parahip_thickness	0.7828327	-1.2605516	0.002528197172420697
ce3-Micro-OPC	Ex3	rh_G_orbital_thickness	-2.1097264	-0.20120578	0.002195079342753741
ce3-Micro-OPC	Ex3	rh_G_pariet_inf-Angular_thickness	-0.116689466	0.03261139	0.0007523298992079715
ce3-Micro-OPC	Ex3	rh_G_pariet_inf-Supramar_thickness	0.36022997	0.181083	-0.0002960560724243298
ce3-Micro-OPC	Ex3	rh_G_parietal_sup_thickness	-0.97795457	0.4073697	-0.0005341414377895981
ce3-Micro-OPC	Ex3	rh_G_postcentral_thickness	-1.3053892	0.7464947	-0.0020572522210474536
ce3-Micro-OPC	Ex3	rh_G_precentral_thickness	3.4644074	-0.35691455	0.0014031198941138051
ce3-Micro-OPC	Ex3	rh_G_precuneus_thickness	-3.3119242	0.15013242	-0.002345282163821086
ce3-Micro-OPC	Ex3	rh_G_rectus_thickness	-2.0747576	-0.65511805	-0.0002482392634707946
ce3-Micro-OPC	Ex3	rh_G_subcallosal_thickness	-2.0384395	-2.3787556	-0.007574016457105506
ce3-Micro-OPC	Ex3	rh_G_temp_sup-G_T_transv_thickness	-3.3070066	1.1552285	0.005195981480793244
ce3-Micro-OPC	Ex3	rh_G_temp_sup-Lateral_thickness	1.3926815	-0.14929166	0.0008413522482173079
ce3-Micro-OPC	Ex3	rh_G_temp_sup-Plan_polar_thickness	2.3104537	-0.9498729	0.0023167571238153287
ce3-Micro-OPC	Ex3	rh_G_temp_sup-Plan_tempo_thickness	-1.8924704	-0.09516107	0.004775713517268618
ce3-Micro-OPC	Ex3	rh_G_temporal_inf_thickness	0.43474403	-0.54376066	0.0028263622041803035
ce3-Micro-OPC	Ex3	rh_G_temporal_middle_thickness	0.26636225	-0.38385722	0.0033392721169652716
ce3-Micro-OPC	Ex3	rh_Lat_Fis-ant-Horizont_thickness	-2.4005945	-0.49163905	-0.0011290313625071761
ce3-Micro-OPC	Ex3	rh_Lat_Fis-ant-Vertical_thickness	-1.8770442	-0.9760216	-0.005254441946069367
ce3-Micro-OPC	Ex3	rh_Lat_Fis-post_thickness	-3.2320664	1.0199914	0.0041197287608121
ce3-Micro-OPC	Ex3	rh_Pole_occipital_thickness	-2.0739136	2.0329516	-0.005706817515068373
ce3-Micro-OPC	Ex3	rh_Pole_temporal_thickness	1.8609103	-1.2483555	0.001027631087926098
ce3-Micro-OPC	Ex3	rh_S_calcarine_thickness	-4.9581265	1.1641475	0.001878423868547259
ce3-Micro-OPC	Ex3	rh_S_central_thickness	-1.4571453	0.20887089	0.0010368882870249833
ce3-Micro-OPC	Ex3	rh_S_cingul-Marginalis_thickness	-4.0799785	-0.3370081	-0.0022350864922484996
ce3-Micro-OPC	Ex3	rh_S_circular_insula_ant_thickness	-1.4741064	-0.08658464	-0.0011715405260175303
ce3-Micro-OPC	Ex3	rh_S_circular_insula_inf_thickness	-1.156678	-0.32581005	0.001924733141226459
ce3-Micro-OPC	Ex3	rh_S_circular_insula_sup_thickness	-2.045284	-0.83724666	-0.0007944830222897208
ce3-Micro-OPC	Ex3	rh_S_collat_transv_ant_thickness	-1.5716294	-0.66273195	0.004559454584065488
ce3-Micro-OPC	Ex3	rh_S_collat_transv_post_thickness	-3.3863976
ce3-Micro-OPC	Ex3	rh_S_front_inf_thickness	-3.135214	0.05337197	-0.002476757007119034
ce3-Micro-OPC	Ex3	rh_S_front_middle_thickness	-4.3213887	0.016397314	-0.002653054125241368
ce3-Micro-OPC	Ex3	rh_S_front_sup_thickness	-0.9429845	-0.037434354	-0.00019975494585297918
ce3-Micro-OPC	Ex3	rh_S_interm_prim-Jensen_thickness	-2.3715258	-0.28176296	0.0017351353936581014
ce3-Micro-OPC	Ex3	rh_S_intrapariet&P_trans_thickness	-4.104256	0.43472067	0.001502530081119495
ce3-Micro-OPC	Ex3	rh_S_oc_middle&Lunatus_thickness	-3.5234187	0.29155526	-0.002022494394936007
ce3-Micro-OPC	Ex3	rh_S_oc_sup&transversal_thickness	-4.146645	0.5725202	-0.0006440157379581368
ce3-Micro-OPC	Ex3	rh_S_occipital_ant_thickness	-3.0238976	0.679857	-0.002584612685954314
ce3-Micro-OPC	Ex3	rh_S_oc-temp_lat_thickness	-2.18403	0.14822577	0.001620784848198064
ce3-Micro-OPC	Ex3	rh_S_oc-temp_med&Lingual_thickness	-2.5535023	-0.35310948	-0.0027571794432391973
ce3-Micro-OPC	Ex3	rh_S_orbital_lateral_thickness	-4.5435195	-0.023742298	-0.0002644082225386514
ce3-Micro-OPC	Ex3	rh_S_orbital_med-olfact_thickness	-3.4469378	-0.5018489	-0.0004566200235648042
ce3-Micro-OPC	Ex3	rh_S_orbital-H_Shaped_thickness	-4.017499	0.1852828	-0.0008689164257968951
ce3-Micro-OPC	Ex3	rh_S_parieto_occipital_thickness	-3.9440863	0.091471985	-0.001402727407631827
ce3-Micro-OPC	Ex3	rh_S_pericallosal_thickness	-1.0003724	-1.0418004	0.0021090596243345163
ce3-Micro-OPC	Ex3	rh_S_postcentral_thickness	-3.8155918	0.42460465	0.00157872112977811
ce3-Micro-OPC	Ex3	rh_S_precentral-inf-part_thickness	-0.7961164	-0.19668503	0.0011093096034380488
ce3-Micro-OPC	Ex3	rh_S_precentral-sup-part_thickness	0.8410389	0.22283919	-0.0026687587271379126
ce3-Micro-OPC	Ex3	rh_S_suborbital_thickness	-6.731952	-0.2839086	0.004692972548338434
ce3-Micro-OPC	Ex3	rh_S_subparietal_thickness	-3.208318	-0.1965451	-0.003088280710685669
ce3-Micro-OPC	Ex3	rh_S_temporal_inf_thickness	-2.1984754	-0.3608338	-0.0007503996139598297
ce3-Micro-OPC	Ex3	rh_S_temporal_sup_thickness	-2.9517572	-0.14513932	-0.0032626560670307413
ce3-Micro-OPC	Ex3	rh_S_temporal_transverse_thickness	-2.3106909	0.922919	0.009668221589596706
ce3-Micro-OPC	In2	lh_G&S_frontomargin_thickness	-0.78703666	0.29704338	-0.00014944355398950962
ce3-Micro-OPC	In2	lh_G&S_occipital_inf_thickness	-1.5652502	-0.3424427	0.0009231053709525747
ce3-Micro-OPC	In2	lh_G&S_paracentral_thickness	-1.5871229	0.028058615	-0.0005661880459319219
ce3-Micro-OPC	In2	lh_G&S_subcentral_thickness	-1.7691132	0.035286043	-0.00016318776032303584
ce3-Micro-OPC	In2	lh_G&S_transv_frontopol_thickness	-0.7136336	0.014186612	0.0001667838553287889
ce3-Micro-OPC	In2	lh_G&S_cingul-Ant_thickness	-0.17994595	0.714012	0.003014434137012908
ce3-Micro-OPC	In2	lh_G&S_cingul-Mid-Ant_thickness	-1.3442862	0.43728423	-0.00033353138085797165
ce3-Micro-OPC	In2	lh_G&S_cingul-Mid-Post_thickness	-1.0744363	0.25194022	0.000987887366824482
ce3-Micro-OPC	In2	lh_G_cingul-Post-dorsal_thickness	-1.898998	0.6221526	-0.004415301596254525
ce3-Micro-OPC	In2	lh_G_cingul-Post-ventral_thickness	-1.4333481	0.18141244	0.0010744342894331675
ce3-Micro-OPC	In2	lh_G_cuneus_thickness	-0.4196902	-0.33775628	-0.0001453647972770554
ce3-Micro-OPC	In2	lh_G_front_inf-Opercular_thickness	-1.4162693	-0.24572212	-0.0015425486943962431
ce3-Micro-OPC	In2	lh_G_front_inf-Orbital_thickness	-1.3710521	0.037487827	-2.405905883204676e-05
ce3-Micro-OPC	In2	lh_G_front_inf-Triangul_thickness	-1.5157033	0.09688988	-0.0002934138222443518
ce3-Micro-OPC	In2	lh_G_front_middle_thickness	-1.6020646	-0.0002113247	5.411082127549337e-05
ce3-Micro-OPC	In2	lh_G_front_sup_thickness	-1.5491093	0.14085497	0.00018896545691635472
ce3-Micro-OPC	In2	lh_G_Ins_lg&S_cent_ins_thickness	-0.4887964	0.16605724	-0.0008834609981704551
ce3-Micro-OPC	In2	lh_G_insular_short_thickness	-0.44398963	0.13142702	-0.000587444519444532
ce3-Micro-OPC	In2	lh_G_occipital_middle_thickness	-1.4529116	-0.13217768	0.0006367790892035183
ce3-Micro-OPC	In2	lh_G_occipital_sup_thickness	-1.3800688	-0.3789819	-0.0005885027405281174
ce3-Micro-OPC	In2	lh_G_oc-temp_lat-fusifor_thickness	-1.4657309	-0.30723035	-0.0005269020819369079
ce3-Micro-OPC	In2	lh_G_oc-temp_med-Lingual_thickness	-0.7394942	-0.39473262	-1.9302267216511626e-05
ce3-Micro-OPC	In2	lh_G_oc-temp_med-Parahip_thickness	-2.1278446	0.1651378	0.0012064243144268901
ce3-Micro-OPC	In2	lh_G_orbital_thickness	-1.0177608	0.266368	0.0008403562730371419
ce3-Micro-OPC	In2	lh_G_pariet_inf-Angular_thickness	-1.7078722	0.1939176	-0.00137634219018439
ce3-Micro-OPC	In2	lh_G_pariet_inf-Supramar_thickness	-1.6683847	-0.07594773	-5.498908998815069e-05
ce3-Micro-OPC	In2	lh_G_parietal_sup_thickness	-1.8273262	-0.055877358	-0.0004042391760217517
ce3-Micro-OPC	In2	lh_G_postcentral_thickness	-1.5347573	-0.052761193	0.00046425677634240325
ce3-Micro-OPC	In2	lh_G_precentral_thickness	-2.788152	-0.23223744	0.0014560432983799897
ce3-Micro-OPC	In2	lh_G_precuneus_thickness	-1.9608074	-0.14020067	-0.0003317443467279139
ce3-Micro-OPC	In2	lh_G_rectus_thickness	0.37729496	0.33829567	0.0006240864902129391
ce3-Micro-OPC	In2	lh_G_subcallosal_thickness	-3.2744005	0.68150973	-0.0015808205972080054
ce3-Micro-OPC	In2	lh_G_temp_sup-G_T_transv_thickness	-2.0880694	0.029266635	-0.0004016392492030476
ce3-Micro-OPC	In2	lh_G_temp_sup-Lateral_thickness	-2.1872542	-0.043542452	0.000257012564237713
ce3-Micro-OPC	In2	lh_G_temp_sup-Plan_polar_thickness	-2.4106507	0.26783943	0.0003931618136298245
ce3-Micro-OPC	In2	lh_G_temp_sup-Plan_tempo_thickness	-2.2570243	-0.47147405	0.0015992881024543965
ce3-Micro-OPC	In2	lh_G_temporal_inf_thickness	-0.9112189	-0.02038389	2.816373941081675e-05
ce3-Micro-OPC	In2	lh_G_temporal_middle_thickness	-1.6939282	-0.09194826	9.328483360552912e-05
ce3-Micro-OPC	In2	lh_Lat_Fis-ant-Horizont_thickness	-0.70968705	0.12527978	-0.000562226258932803
ce3-Micro-OPC	In2	lh_Lat_Fis-ant-Vertical_thickness	-1.3986459
ce3-Micro-OPC	In2	lh_Lat_Fis-post_thickness	-2.1453304	0.483818	-0.004411006510866736
ce3-Micro-OPC	In2	lh_Pole_occipital_thickness	-1.3247756	-0.0022379032	0.001982063281568084
ce3-Micro-OPC	In2	lh_Pole_temporal_thickness	-1.3153672	0.8073388	-0.002242658634796885
ce3-Micro-OPC	In2	lh_S_calcarine_thickness	-1.2409062	-0.32513762	-0.00029472288323209583
ce3-Micro-OPC	In2	lh_S_central_thickness	-2.1646595	-0.2593094	0.0009692043370421975
ce3-Micro-OPC	In2	lh_S_cingul-Marginalis_thickness	-1.0448991	-0.06692604	1.785454557679672e-05
ce3-Micro-OPC	In2	lh_S_circular_insula_ant_thickness	-1.1003143	-0.25402227	-0.0015540450890030033
ce3-Micro-OPC	In2	lh_S_circular_insula_inf_thickness	-2.1681108	0.17815968	-0.0004929751312483105
ce3-Micro-OPC	In2	lh_S_circular_insula_sup_thickness	-1.3360643	0.2527907	-1.1151866721202663e-05
ce3-Micro-OPC	In2	lh_S_collat_transv_ant_thickness	-1.0482316	0.120076604	0.0005804756231962381
ce3-Micro-OPC	In2	lh_S_collat_transv_post_thickness	-1.5946547	0.47952932	7.095731654655803e-05
ce3-Micro-OPC	In2	lh_S_front_inf_thickness	-1.2702224	-0.31599194	-0.0010553614964103689
ce3-Micro-OPC	In2	lh_S_front_middle_thickness	-1.2890252	0.38189086	0.002364372654051079
ce3-Micro-OPC	In2	lh_S_front_sup_thickness	-1.6874528	-0.14928913	0.001277931065978722
ce3-Micro-OPC	In2	lh_S_interm_prim-Jensen_thickness	-2.2558951	0.017905867	-0.0021114436140116863
ce3-Micro-OPC	In2	lh_S_intrapariet&P_trans_thickness	-1.677466	-0.0018354893	-0.0007090901031737915
ce3-Micro-OPC	In2	lh_S_oc_middle&Lunatus_thickness	-1.8788509	-0.50486326	0.0024246346653067023
ce3-Micro-OPC	In2	lh_S_oc_sup&transversal_thickness	-1.7018605	-0.3262885	0.00027774133342312046
ce3-Micro-OPC	In2	lh_S_occipital_ant_thickness	-1.9108517	-0.58397824	0.0032703020393227023
ce3-Micro-OPC	In2	lh_S_oc-temp_lat_thickness	-1.8358171	-0.4352397	0.0014021173613261786
ce3-Micro-OPC	In2	lh_S_oc-temp_med&Lingual_thickness	-2.5358498	-0.07274178	-0.0006444469001817416
ce3-Micro-OPC	In2	lh_S_orbital_lateral_thickness	-1.3362254	0.58444	0.00017922688733780154
ce3-Micro-OPC	In2	lh_S_orbital_med-olfact_thickness	-1.7226851	0.2035627	-0.0003431587888589986
ce3-Micro-OPC	In2	lh_S_orbital-H_Shaped_thickness	-0.46880707	0.49557716	0.0034135165338351134
ce3-Micro-OPC	In2	lh_S_parieto_occipital_thickness	-2.0387435	-0.0589901	-0.0011401834958408089
ce3-Micro-OPC	In2	lh_S_pericallosal_thickness	0.100220926	0.4200165	0.0012582561788849998
ce3-Micro-OPC	In2	lh_S_postcentral_thickness	-1.6400522	-0.22835848	-0.00025742893538648753
ce3-Micro-OPC	In2	lh_S_precentral-inf-part_thickness	-1.5751283	-0.21924362	-0.0013126732927161607
ce3-Micro-OPC	In2	lh_S_precentral-sup-part_thickness	-1.4722214	-0.54164076	0.001754256476107427
ce3-Micro-OPC	In2	lh_S_suborbital_thickness	-0.019145701	0.31283876	-0.0001180959722620542
ce3-Micro-OPC	In2	lh_S_subparietal_thickness	-1.6227491	-0.17502695	0.00012369048273532315
ce3-Micro-OPC	In2	lh_S_temporal_inf_thickness	-1.4868479	0.257733	-0.0002417054229859293
ce3-Micro-OPC	In2	lh_S_temporal_sup_thickness	-1.4783572	-0.33486837	-0.0007036964670716662
ce3-Micro-OPC	In2	lh_S_temporal_transverse_thickness	-4.1044207	-0.6747473	0.006058952750128098
ce3-Micro-OPC	In2	rh_G&S_frontomargin_thickness	0.23698342	0.51688987	0.0013128326054705087
ce3-Micro-OPC	In2	rh_G&S_occipital_inf_thickness	-1.5880786	-0.3769925	-0.0005953454117376879
ce3-Micro-OPC	In2	rh_G&S_paracentral_thickness	-1.4067252	-0.19122252	-0.0006570673617909729
ce3-Micro-OPC	In2	rh_G&S_subcentral_thickness	-1.4234741	0.07129364	0.000409865936355662
ce3-Micro-OPC	In2	rh_G&S_transv_frontopol_thickness	-0.65002984	-0.124734804	-0.0021234246904136053
ce3-Micro-OPC	In2	rh_G&S_cingul-Ant_thickness	0.4134132	0.5011195	0.0009742404536270434
ce3-Micro-OPC	In2	rh_G&S_cingul-Mid-Ant_thickness	-0.48169297	0.80016196	0.0028420892533384794
ce3-Micro-OPC	In2	rh_G&S_cingul-Mid-Post_thickness	-0.7386793	0.35983932	0.0015355415429767986
ce3-Micro-OPC	In2	rh_G_cingul-Post-dorsal_thickness	-1.9131701	0.53754526	-0.003516676751269432
ce3-Micro-OPC	In2	rh_G_cingul-Post-ventral_thickness	-1.2734365	0.23136689	0.0015537433303306585
ce3-Micro-OPC	In2	rh_G_cuneus_thickness	-0.28535473	-0.41447133	-0.0003698447984264615
ce3-Micro-OPC	In2	rh_G_front_inf-Opercular_thickness	-1.3790239	0.04446395	0.0016074668097880405
ce3-Micro-OPC	In2	rh_G_front_inf-Orbital_thickness	-1.2244593	0.38137022	0.001689604243899346
ce3-Micro-OPC	In2	rh_G_front_inf-Triangul_thickness	-1.0249298	0.25770813	0.0013182616011332103
ce3-Micro-OPC	In2	rh_G_front_middle_thickness	-1.3293362	0.21024372	8.981190512399699e-05
ce3-Micro-OPC	In2	rh_G_front_sup_thickness	-1.3855959	0.16133937	-8.96797904321369e-05
ce3-Micro-OPC	In2	rh_G_Ins_lg&S_cent_ins_thickness	-1.2369642	0.14806111	0.0019370909703526288
ce3-Micro-OPC	In2	rh_G_insular_short_thickness	-0.673245	0.15694591	-0.0006195769351104424
ce3-Micro-OPC	In2	rh_G_occipital_middle_thickness	-1.5262392	-0.12570317	0.0008533388202950562
ce3-Micro-OPC	In2	rh_G_occipital_sup_thickness	-1.4420033	-0.19844447	0.00032306146950165406
ce3-Micro-OPC	In2	rh_G_oc-temp_lat-fusifor_thickness	-1.3675146	-0.24638042	-0.0005887477183342312
ce3-Micro-OPC	In2	rh_G_oc-temp_med-Lingual_thickness	-0.69529384	-0.40209186	-0.0003161608049477918
ce3-Micro-OPC	In2	rh_G_oc-temp_med-Parahip_thickness	-2.1296892	0.1989726	0.0008012590160590416
ce3-Micro-OPC	In2	rh_G_orbital_thickness	-0.35063317	0.32126254	0.0006250343366655375
ce3-Micro-OPC	In2	rh_G_pariet_inf-Angular_thickness	-2.257949	-0.05089121	-3.0440214113863426e-05
ce3-Micro-OPC	In2	rh_G_pariet_inf-Supramar_thickness	-1.9943379	-0.31633395	0.0016861859355257816
ce3-Micro-OPC	In2	rh_G_parietal_sup_thickness	-1.8093368	0.038699742	-0.0008453903226982463
ce3-Micro-OPC	In2	rh_G_postcentral_thickness	-1.6198752	-0.1279852	-0.00021431665460962604
ce3-Micro-OPC	In2	rh_G_precentral_thickness	-2.571894	-0.18654987	0.0012793528505161637
ce3-Micro-OPC	In2	rh_G_precuneus_thickness	-1.8979244	-0.30543888	0.00038229745185047737
ce3-Micro-OPC	In2	rh_G_rectus_thickness	0.87085617	-0.055276852	-0.0016889549721771646
ce3-Micro-OPC	In2	rh_G_subcallosal_thickness	-2.5097213	0.61160135	-0.0013518961762430618
ce3-Micro-OPC	In2	rh_G_temp_sup-G_T_transv_thickness	-2.3442085	-0.089456156	0.0002305681853555907
ce3-Micro-OPC	In2	rh_G_temp_sup-Lateral_thickness	-1.9565282	-0.25947788	0.0015644759540000136
ce3-Micro-OPC	In2	rh_G_temp_sup-Plan_polar_thickness	-2.306164	-0.09775295	0.0018955415600423516
ce3-Micro-OPC	In2	rh_G_temp_sup-Plan_tempo_thickness	-2.7297008	-0.024246616	-0.001561463394949121
ce3-Micro-OPC	In2	rh_G_temporal_inf_thickness	-1.4545994	0.024551213	0.0001249332532438363
ce3-Micro-OPC	In2	rh_G_temporal_middle_thickness	-1.5287468	-0.10671816	-8.445692396534185e-05
ce3-Micro-OPC	In2	rh_Lat_Fis-ant-Horizont_thickness	-0.47722244	0.3983912	0.001508776715774542
ce3-Micro-OPC	In2	rh_Lat_Fis-ant-Vertical_thickness	-1.5815358	-1.861748	-0.011445080146416861
ce3-Micro-OPC	In2	rh_Lat_Fis-post_thickness	-2.4777336	0.05215076	-0.0008263645615420034
ce3-Micro-OPC	In2	rh_Pole_occipital_thickness	-1.0287764	-0.037655056	0.0018091414588082642
ce3-Micro-OPC	In2	rh_Pole_temporal_thickness	-1.6566403	0.7452937	-0.001979711278759304
ce3-Micro-OPC	In2	rh_S_calcarine_thickness	-1.1206138	-0.33202356	-0.00023874372652013184
ce3-Micro-OPC	In2	rh_S_central_thickness	-2.1964538	0.0060269926	-0.0009024579092447686
ce3-Micro-OPC	In2	rh_S_cingul-Marginalis_thickness	-1.0365713	-0.10012547	-0.00021367981661767413
ce3-Micro-OPC	In2	rh_S_circular_insula_ant_thickness	-1.0054256	-0.25455496	-0.002064393773095148
ce3-Micro-OPC	In2	rh_S_circular_insula_inf_thickness	-2.352862	0.15760398	-0.0009067467025337533
ce3-Micro-OPC	In2	rh_S_circular_insula_sup_thickness	-0.9745488	0.20600381	-0.00019366555725903664
ce3-Micro-OPC	In2	rh_S_collat_transv_ant_thickness	-1.6467888	-0.14634104	-0.0003517576172769807
ce3-Micro-OPC	In2	rh_S_collat_transv_post_thickness	-1.4150127
ce3-Micro-OPC	In2	rh_S_front_inf_thickness	-1.045303	-0.39044738	-0.0012516363347297756
ce3-Micro-OPC	In2	rh_S_front_middle_thickness	-0.60726607	-0.14907886	0.00021145019699105733
ce3-Micro-OPC	In2	rh_S_front_sup_thickness	-1.6004118	-0.31096864	0.0018462594056475358
ce3-Micro-OPC	In2	rh_S_interm_prim-Jensen_thickness	-2.2917888	-0.40936786	-0.00025499308017851857
ce3-Micro-OPC	In2	rh_S_intrapariet&P_trans_thickness	-1.8865416	-0.09508816	0.00017370635934428266
ce3-Micro-OPC	In2	rh_S_oc_middle&Lunatus_thickness	-1.9634562	-0.5901038	0.0018947263919450417
ce3-Micro-OPC	In2	rh_S_oc_sup&transversal_thickness	-1.6319396	0.086607344	-0.0020634849132526722
ce3-Micro-OPC	In2	rh_S_occipital_ant_thickness	-1.9964701	0.010792743	-0.0008025945489414672
ce3-Micro-OPC	In2	rh_S_oc-temp_lat_thickness	-1.8116894	-0.3159108	0.0007922206789818254
ce3-Micro-OPC	In2	rh_S_oc-temp_med&Lingual_thickness	-2.4073467	-0.293416	0.0002827104256994152
ce3-Micro-OPC	In2	rh_S_orbital_lateral_thickness	-1.0644556	0.36745986	0.002161425601990863
ce3-Micro-OPC	In2	rh_S_orbital_med-olfact_thickness	0.04587994	0.27077308	0.000713096894823604
ce3-Micro-OPC	In2	rh_S_orbital-H_Shaped_thickness	-0.02737351	0.44666302	0.0033417677350348167
ce3-Micro-OPC	In2	rh_S_parieto_occipital_thickness	-1.8290778	-0.2517541	0.0007073820683555776
ce3-Micro-OPC	In2	rh_S_pericallosal_thickness	0.40246382	0.36965442	0.0007429941623239809
ce3-Micro-OPC	In2	rh_S_postcentral_thickness	-1.5571802	-0.28908613	0.001302812878576011
ce3-Micro-OPC	In2	rh_S_precentral-inf-part_thickness	-1.6288357	-0.15093555	7.501712313274025e-05
ce3-Micro-OPC	In2	rh_S_precentral-sup-part_thickness	-1.6783525	-0.36813775	0.002401968874353115
ce3-Micro-OPC	In2	rh_S_suborbital_thickness	-0.62845546	0.8222465	0.0024151308410809667
ce3-Micro-OPC	In2	rh_S_subparietal_thickness	-1.7205802	-0.12569654	-0.000195802292878142
ce3-Micro-OPC	In2	rh_S_temporal_inf_thickness	-1.5275396	0.15057254	-0.0005089711455070166
ce3-Micro-OPC	In2	rh_S_temporal_sup_thickness	-1.5244467	-0.1793414	-2.753926093693182e-05
ce3-Micro-OPC	In2	rh_S_temporal_transverse_thickness	-3.99422	-0.6747473	0.006058952750128091
ni4-GI-5HT1b-MU-A4B2	GI	lh_G&S_frontomargin_thickness	-2.2332823	1.2528508	-0.0004854120017663763
ni4-GI-5HT1b-MU-A4B2	GI	lh_G&S_occipital_inf_thickness	-1.53229	-0.15388404	-0.0008526490456335807
ni4-GI-5HT1b-MU-A4B2	GI	lh_G&S_paracentral_thickness	-2.1997552	0.60711676	0.003764566918510178
ni4-GI-5HT1b-MU-A4B2	GI	lh_G&S_subcentral_thickness	-1.8282477	-0.58169234	0.0014051606745873746
ni4-GI-5HT1b-MU-A4B2	GI	lh_G&S_transv_frontopol_thickness	-2.8255236	1.4312978	0.0032317624445988777
ni4-GI-5HT1b-MU-A4B2	GI	lh_G&S_cingul-Ant_thickness	-2.1393414	0.5798749	-6.182767658843152e-05
ni4-GI-5HT1b-MU-A4B2	GI	lh_G&S_cingul-Mid-Ant_thickness	-2.7658193	0.0833028	-0.002609012663923653
ni4-GI-5HT1b-MU-A4B2	GI	lh_G&S_cingul-Mid-Post_thickness	-2.736767	-0.21931754	-0.0023786865060283664
ni4-GI-5HT1b-MU-A4B2	GI	lh_G_cingul-Post-dorsal_thickness	-2.5172603	1.8765099	0.007066434141427592
ni4-GI-5HT1b-MU-A4B2	GI	lh_G_cingul-Post-ventral_thickness	-2.323694	-0.33888164	0.005335251898586463
ni4-GI-5HT1b-MU-A4B2	GI	lh_G_cuneus_thickness	-1.5711285	-1.009214	-0.0016473708865640778
ni4-GI-5HT1b-MU-A4B2	GI	lh_G_front_inf-Opercular_thickness	-2.1088128	0.54670703	-9.295070952164766e-05
ni4-GI-5HT1b-MU-A4B2	GI	lh_G_front_inf-Orbital_thickness	-2.669388	1.0854207	0.002299128066116249
ni4-GI-5HT1b-MU-A4B2	GI	lh_G_front_inf-Triangul_thickness	-2.6767542	1.7199836	0.0033916547769203657
ni4-GI-5HT1b-MU-A4B2	GI	lh_G_front_middle_thickness	-2.4607806	1.9431641	-0.0020824687856164197
ni4-GI-5HT1b-MU-A4B2	GI	lh_G_front_sup_thickness	-2.713305	1.3410938	0.003072711853130121
ni4-GI-5HT1b-MU-A4B2	GI	lh_G_Ins_lg&S_cent_ins_thickness	-1.4029812	-1.9617661	0.0031702989065143863
ni4-GI-5HT1b-MU-A4B2	GI	lh_G_insular_short_thickness	-1.2614369	-0.52753	0.0019086443965191692
ni4-GI-5HT1b-MU-A4B2	GI	lh_G_occipital_middle_thickness	-1.535489	0.2563605	-0.0001210338914005675
ni4-GI-5HT1b-MU-A4B2	GI	lh_G_occipital_sup_thickness	-1.5957022	-0.22583061	-0.0005753754746486567
ni4-GI-5HT1b-MU-A4B2	GI	lh_G_oc-temp_lat-fusifor_thickness	-1.5729446	-1.2310007	0.0028772898809369465
ni4-GI-5HT1b-MU-A4B2	GI	lh_G_oc-temp_med-Lingual_thickness	-1.383575	-1.4239054	-0.002000784213339244
ni4-GI-5HT1b-MU-A4B2	GI	lh_G_oc-temp_med-Parahip_thickness	-0.78421134	-1.0636168	0.0008150785845063915
ni4-GI-5HT1b-MU-A4B2	GI	lh_G_orbital_thickness	-2.3011289	0.8870218	0.002024348481553709
ni4-GI-5HT1b-MU-A4B2	GI	lh_G_pariet_inf-Angular_thickness	-2.3097959	1.2988276	-0.0027707988763951107
ni4-GI-5HT1b-MU-A4B2	GI	lh_G_pariet_inf-Supramar_thickness	-2.0940573	0.16149776	0.0006757044573779784
ni4-GI-5HT1b-MU-A4B2	GI	lh_G_parietal_sup_thickness	-2.696454	0.61740786	0.002789895473947132
ni4-GI-5HT1b-MU-A4B2	GI	lh_G_postcentral_thickness	-1.6430159	0.24284813	-0.0006818760931675341
ni4-GI-5HT1b-MU-A4B2	GI	lh_G_precentral_thickness	-1.1419201	0.9174493	-0.0013698942604714777
ni4-GI-5HT1b-MU-A4B2	GI	lh_G_precuneus_thickness	-2.963793	0.5644711	0.0029391896226299494
ni4-GI-5HT1b-MU-A4B2	GI	lh_G_rectus_thickness	-2.1354284	0.32382616	8.075651404785417e-05
ni4-GI-5HT1b-MU-A4B2	GI	lh_G_subcallosal_thickness	-0.7298437	-0.53807527	0.0014964934055915306
ni4-GI-5HT1b-MU-A4B2	GI	lh_G_temp_sup-G_T_transv_thickness	-1.7557168	-0.4625702	-7.579318784213876e-05
ni4-GI-5HT1b-MU-A4B2	GI	lh_G_temp_sup-Lateral_thickness	-1.4012332	-1.0665526	0.0020905884273428148
ni4-GI-5HT1b-MU-A4B2	GI	lh_G_temp_sup-Plan_polar_thickness	-0.71904755	-1.3799777	0.0017241768292288288
ni4-GI-5HT1b-MU-A4B2	GI	lh_G_temp_sup-Plan_tempo_thickness	-1.9597389	-0.6100896	-0.0010744734547059043
ni4-GI-5HT1b-MU-A4B2	GI	lh_G_temporal_inf_thickness	-1.3425041	-0.07391776	-0.001353923897390516
ni4-GI-5HT1b-MU-A4B2	GI	lh_G_temporal_middle_thickness	-1.5860382	0.18795894	-0.001809179741660727
ni4-GI-5HT1b-MU-A4B2	GI	lh_Lat_Fis-ant-Horizont_thickness	-2.6666944	1.3683952	0.003154233386750801
ni4-GI-5HT1b-MU-A4B2	GI	lh_Lat_Fis-ant-Vertical_thickness	-2.2098384	1.2369186	-0.0021629689501517745
ni4-GI-5HT1b-MU-A4B2	GI	lh_Lat_Fis-post_thickness	-2.037669	-0.29912093	3.4915926377537126e-05
ni4-GI-5HT1b-MU-A4B2	GI	lh_Pole_occipital_thickness	-0.16224004	-0.30724007	-0.0004561979566641474
ni4-GI-5HT1b-MU-A4B2	GI	lh_Pole_temporal_thickness	-0.26964232	-0.90781707	-8.635683990321046e-05
ni4-GI-5HT1b-MU-A4B2	GI	lh_S_calcarine_thickness	-2.0959451	-1.2652857	-0.002986319429936053
ni4-GI-5HT1b-MU-A4B2	GI	lh_S_central_thickness	-1.0583119	0.14680453	-0.0013176373434545877
ni4-GI-5HT1b-MU-A4B2	GI	lh_S_cingul-Marginalis_thickness	-3.2734091	0.21393104	0.0010249553246621766
ni4-GI-5HT1b-MU-A4B2	GI	lh_S_circular_insula_ant_thickness	-2.4853594	0.50043947	0.0015204393926660752
ni4-GI-5HT1b-MU-A4B2	GI	lh_S_circular_insula_inf_thickness	-2.0612483	-1.1165651	-0.0016769777953988506
ni4-GI-5HT1b-MU-A4B2	GI	lh_S_circular_insula_sup_thickness	-2.3511	-0.29720888	-0.0007276843586602084
ni4-GI-5HT1b-MU-A4B2	GI	lh_S_collat_transv_ant_thickness	-1.5848829	-0.43470475	-0.0006383662672093879
ni4-GI-5HT1b-MU-A4B2	GI	lh_S_collat_transv_post_thickness	-2.146029	-0.52917206	0.0003970321460042697
ni4-GI-5HT1b-MU-A4B2	GI	lh_S_front_inf_thickness	-2.6706548	2.1064374	0.004980235590630915
ni4-GI-5HT1b-MU-A4B2	GI	lh_S_front_middle_thickness	-2.9764783	1.5320381	0.0038091280501026115
ni4-GI-5HT1b-MU-A4B2	GI	lh_S_front_sup_thickness	-2.5213463	1.9607831	0.0015390268777750148
ni4-GI-5HT1b-MU-A4B2	GI	lh_S_interm_prim-Jensen_thickness	-2.2313566	1.0264639	-0.002456041747991876
ni4-GI-5HT1b-MU-A4B2	GI	lh_S_intrapariet&P_trans_thickness	-2.6333864	1.3583803	0.005198758275585493
ni4-GI-5HT1b-MU-A4B2	GI	lh_S_oc_middle&Lunatus_thickness	-1.6658273	0.48736957	-0.0024434647409007637
ni4-GI-5HT1b-MU-A4B2	GI	lh_S_oc_sup&transversal_thickness	-2.0642798	0.58016795	0.0016517182899475936
ni4-GI-5HT1b-MU-A4B2	GI	lh_S_occipital_ant_thickness	-1.6020395	-0.13398446	-0.002042297568809713
ni4-GI-5HT1b-MU-A4B2	GI	lh_S_oc-temp_lat_thickness	-1.6902436	-0.06361991	-0.0004957299597869377
ni4-GI-5HT1b-MU-A4B2	GI	lh_S_oc-temp_med&Lingual_thickness	-1.8978143	-1.140762	-0.0013843044680201082
ni4-GI-5HT1b-MU-A4B2	GI	lh_S_orbital_lateral_thickness	-2.4324477	1.9995542	0.002407132349228
ni4-GI-5HT1b-MU-A4B2	GI	lh_S_orbital_med-olfact_thickness	-1.0166427	0.77760845	-0.0022442115859759477
ni4-GI-5HT1b-MU-A4B2	GI	lh_S_orbital-H_Shaped_thickness	-2.1489477	1.4049543	0.0033955869917635974
ni4-GI-5HT1b-MU-A4B2	GI	lh_S_parieto_occipital_thickness	-2.2979481	0.4266807	0.002377645465907619
ni4-GI-5HT1b-MU-A4B2	GI	lh_S_pericallosal_thickness	-0.68864834	-1.573498	0.0019190550063952951
ni4-GI-5HT1b-MU-A4B2	GI	lh_S_postcentral_thickness	-2.9242651	-0.031092444	0.0007032823557340633
ni4-GI-5HT1b-MU-A4B2	GI	lh_S_precentral-inf-part_thickness	-2.0375454	1.392473	-0.0036250862457168284
ni4-GI-5HT1b-MU-A4B2	GI	lh_S_precentral-sup-part_thickness	-2.0176623	0.79716116	-0.0015831535012697275
ni4-GI-5HT1b-MU-A4B2	GI	lh_S_suborbital_thickness	-2.3559039	0.22863628	0.00019376515509044248
ni4-GI-5HT1b-MU-A4B2	GI	lh_S_subparietal_thickness	-2.4389203	0.88214165	0.0027612888712787963
ni4-GI-5HT1b-MU-A4B2	GI	lh_S_temporal_inf_thickness	-1.645481	0.49235445	-0.002074552496423609
ni4-GI-5HT1b-MU-A4B2	GI	lh_S_temporal_sup_thickness	-2.5797703	-0.19317488	0.0010131090421236812
ni4-GI-5HT1b-MU-A4B2	GI	lh_S_temporal_transverse_thickness	-1.6534362	-0.059814967	-0.0017784815730832841
ni4-GI-5HT1b-MU-A4B2	GI	rh_G&S_frontomargin_thickness	-2.1301014	0.8949026	0.0005583933054570875
ni4-GI-5HT1b-MU-A4B2	GI	rh_G&S_occipital_inf_thickness	-1.4807698	-0.927554	0.0022752548685061325
ni4-GI-5HT1b-MU-A4B2	GI	rh_G&S_paracentral_thickness	-2.1054559	0.082777224	0.001571093578437488
ni4-GI-5HT1b-MU-A4B2	GI	rh_G&S_subcentral_thickness	-2.021272	-1.1601528	-0.0022622441270431816
ni4-GI-5HT1b-MU-A4B2	GI	rh_G&S_transv_frontopol_thickness	-3.0911577	0.9482669	5.5111607060408935e-05
ni4-GI-5HT1b-MU-A4B2	GI	rh_G&S_cingul-Ant_thickness	-2.3894553	0.18629427	-0.0013383085887457916
ni4-GI-5HT1b-MU-A4B2	GI	rh_G&S_cingul-Mid-Ant_thickness	-2.4550407	-0.06452166	-0.002264348039539614
ni4-GI-5HT1b-MU-A4B2	GI	rh_G&S_cingul-Mid-Post_thickness	-2.4257205	-0.46588174	-0.003650315969411351
ni4-GI-5HT1b-MU-A4B2	GI	rh_G_cingul-Post-dorsal_thickness	-2.5303025	0.35451844	0.001201555793366768
ni4-GI-5HT1b-MU-A4B2	GI	rh_G_cingul-Post-ventral_thickness	-2.4525034	-0.5302578	0.0029779805787071637
ni4-GI-5HT1b-MU-A4B2	GI	rh_G_cuneus_thickness	-1.3338068	-1.9788059	6.230932369143127e-06
ni4-GI-5HT1b-MU-A4B2	GI	rh_G_front_inf-Opercular_thickness	-2.1751044	0.20703122	0.0022249850866557855
ni4-GI-5HT1b-MU-A4B2	GI	rh_G_front_inf-Orbital_thickness	-2.6507118	0.85711116	0.00024138597304234136
ni4-GI-5HT1b-MU-A4B2	GI	rh_G_front_inf-Triangul_thickness	-2.819024	1.3221862	0.0012052331796632877
ni4-GI-5HT1b-MU-A4B2	GI	rh_G_front_middle_thickness	-2.4933326	1.7930154	-0.0012430366868539378
ni4-GI-5HT1b-MU-A4B2	GI	rh_G_front_sup_thickness	-2.712527	0.8374186	0.0010131462808692163
ni4-GI-5HT1b-MU-A4B2	GI	rh_G_Ins_lg&S_cent_ins_thickness	-0.8896135	-2.0848355	0.006634342046662852
ni4-GI-5HT1b-MU-A4B2	GI	rh_G_insular_short_thickness	-1.1632569	-0.6763631	0.004240487224544488
ni4-GI-5HT1b-MU-A4B2	GI	rh_G_occipital_middle_thickness	-1.7451398	-0.16379754	0.0015816620549526442
ni4-GI-5HT1b-MU-A4B2	GI	rh_G_occipital_sup_thickness	-1.766489	-0.3772842	0.0008634173408840727
ni4-GI-5HT1b-MU-A4B2	GI	rh_G_oc-temp_lat-fusifor_thickness	-1.7246794	-1.8005357	0.0004890652892890826
ni4-GI-5HT1b-MU-A4B2	GI	rh_G_oc-temp_med-Lingual_thickness	-1.5343748	-2.463091	-0.006301273542147124
ni4-GI-5HT1b-MU-A4B2	GI	rh_G_oc-temp_med-Parahip_thickness	-0.4636368	-1.9069557	0.003871591164515322
ni4-GI-5HT1b-MU-A4B2	GI	rh_G_orbital_thickness	-2.2527995	0.43277007	-0.00016807875125352673
ni4-GI-5HT1b-MU-A4B2	GI	rh_G_pariet_inf-Angular_thickness	-2.1932845	0.56391716	0.0003434923062936926
ni4-GI-5HT1b-MU-A4B2	GI	rh_G_pariet_inf-Supramar_thickness	-2.0715969	-0.63540494	-0.00047065497908074447
ni4-GI-5HT1b-MU-A4B2	GI	rh_G_parietal_sup_thickness	-2.9277945	0.37911892	0.001652636941544744
ni4-GI-5HT1b-MU-A4B2	GI	rh_G_postcentral_thickness	-1.7081048	-0.13999262	0.0007819469918833762
ni4-GI-5HT1b-MU-A4B2	GI	rh_G_precentral_thickness	-1.1939425	0.4137987	0.0006722214885923651
ni4-GI-5HT1b-MU-A4B2	GI	rh_G_precuneus_thickness	-2.9209118	0.33118576	0.0016939439178702415
ni4-GI-5HT1b-MU-A4B2	GI	rh_G_rectus_thickness	-2.1960535	-0.25375804	-0.0024028889137860804
ni4-GI-5HT1b-MU-A4B2	GI	rh_G_subcallosal_thickness	-1.0611494	-1.6112772	0.004745691890701124
ni4-GI-5HT1b-MU-A4B2	GI	rh_G_temp_sup-G_T_transv_thickness	-1.483351	-0.57558376	0.0017488470447560994
ni4-GI-5HT1b-MU-A4B2	GI	rh_G_temp_sup-Lateral_thickness	-1.7100079	-1.4138709	-0.0006963735839125955
ni4-GI-5HT1b-MU-A4B2	GI	rh_G_temp_sup-Plan_polar_thickness	-0.9966284	-2.131403	0.004510193982392659
ni4-GI-5HT1b-MU-A4B2	GI	rh_G_temp_sup-Plan_tempo_thickness	-1.6699163	-0.895322	0.004246812162021815
ni4-GI-5HT1b-MU-A4B2	GI	rh_G_temporal_inf_thickness	-1.5023873	-0.5994723	0.0018884498272234256
ni4-GI-5HT1b-MU-A4B2	GI	rh_G_temporal_middle_thickness	-1.8697749	-0.22899805	0.0010754612439217923
ni4-GI-5HT1b-MU-A4B2	GI	rh_Lat_Fis-ant-Horizont_thickness	-2.663623	0.7906404	0.0001284567280341667
ni4-GI-5HT1b-MU-A4B2	GI	rh_Lat_Fis-ant-Vertical_thickness	-1.9528459	0.7677296	8.549288997016652e-05
ni4-GI-5HT1b-MU-A4B2	GI	rh_Lat_Fis-post_thickness	-2.0958586	-0.37481052	-1.6393789220241206e-05
ni4-GI-5HT1b-MU-A4B2	GI	rh_Pole_occipital_thickness	-0.57839274	-1.2314645	0.0035280015518761552
ni4-GI-5HT1b-MU-A4B2	GI	rh_Pole_temporal_thickness	-0.30460656	-1.5089213	0.001955054846906265
ni4-GI-5HT1b-MU-A4B2	GI	rh_S_calcarine_thickness	-2.0429556	-1.7789388	-0.0036838151772261574
ni4-GI-5HT1b-MU-A4B2	GI	rh_S_central_thickness	-1.1230264	-0.19695772	0.001178488408834704
ni4-GI-5HT1b-MU-A4B2	GI	rh_S_cingul-Marginalis_thickness	-3.1231365	-0.71136016	-0.002376003663696242
ni4-GI-5HT1b-MU-A4B2	GI	rh_S_circular_insula_ant_thickness	-2.2154732	0.28419375	4.433153169138351e-05
ni4-GI-5HT1b-MU-A4B2	GI	rh_S_circular_insula_inf_thickness	-2.0820322	-1.3342143	-0.00338098473759426
ni4-GI-5HT1b-MU-A4B2	GI	rh_S_circular_insula_sup_thickness	-2.400032	-0.3710997	-0.0025579684124434725
ni4-GI-5HT1b-MU-A4B2	GI	rh_S_collat_transv_ant_thickness	-1.620562	-1.0007552	0.0003481640975487206
ni4-GI-5HT1b-MU-A4B2	GI	rh_S_collat_transv_post_thickness	-2.3102713	-0.12258741	0.0018612463861652252
ni4-GI-5HT1b-MU-A4B2	GI	rh_S_front_inf_thickness	-2.6719625	1.5023066	0.002428988908325696
ni4-GI-5HT1b-MU-A4B2	GI	rh_S_front_middle_thickness	-2.900409	1.2632976	0.0011039058186704462
ni4-GI-5HT1b-MU-A4B2	GI	rh_S_front_sup_thickness	-2.5366998	1.2297242	0.0012616462942472012
ni4-GI-5HT1b-MU-A4B2	GI	rh_S_interm_prim-Jensen_thickness	-2.5286934	-0.28249353	-0.002332866689638235
ni4-GI-5HT1b-MU-A4B2	GI	rh_S_intrapariet&P_trans_thickness	-2.7802513	0.29788435	0.0006399112580428058
ni4-GI-5HT1b-MU-A4B2	GI	rh_S_oc_middle&Lunatus_thickness	-1.654005	0.2135515	-0.0019670082910618718
ni4-GI-5HT1b-MU-A4B2	GI	rh_S_oc_sup&transversal_thickness	-2.1287003	0.051653072	0.0008542650657293108
ni4-GI-5HT1b-MU-A4B2	GI	rh_S_occipital_ant_thickness	-1.9305557	-0.87080777	-0.0018287589235084847
ni4-GI-5HT1b-MU-A4B2	GI	rh_S_oc-temp_lat_thickness	-1.7128365	-0.7912155	0.0012273881364973684
ni4-GI-5HT1b-MU-A4B2	GI	rh_S_oc-temp_med&Lingual_thickness	-1.8660245	-1.36429	-0.002085321031315427
ni4-GI-5HT1b-MU-A4B2	GI	rh_S_orbital_lateral_thickness	-2.956244	1.8554213	0.0023293925669046894
ni4-GI-5HT1b-MU-A4B2	GI	rh_S_orbital_med-olfact_thickness	-1.8760715	0.21288276	-3.657208731361328e-05
ni4-GI-5HT1b-MU-A4B2	GI	rh_S_orbital-H_Shaped_thickness	-2.4484527	0.7741514	0.0015667727505000381
ni4-GI-5HT1b-MU-A4B2	GI	rh_S_parieto_occipital_thickness	-2.3560169	0.27135974	0.0028529761865832906
ni4-GI-5HT1b-MU-A4B2	GI	rh_S_pericallosal_thickness	-0.61655545	-1.6144503	0.0023937983363466857
ni4-GI-5HT1b-MU-A4B2	GI	rh_S_postcentral_thickness	-2.9201105	-0.75084054	-0.0028905725680351754
ni4-GI-5HT1b-MU-A4B2	GI	rh_S_precentral-inf-part_thickness	-1.9927833	0.6909975	0.0003610713708903715
ni4-GI-5HT1b-MU-A4B2	GI	rh_S_precentral-sup-part_thickness	-1.811308	0.49634627	0.0007443611856915999
ni4-GI-5HT1b-MU-A4B2	GI	rh_S_suborbital_thickness	-2.6184385	0.6279113	0.0001138747071230406
ni4-GI-5HT1b-MU-A4B2	GI	rh_S_subparietal_thickness	-2.4911723	0.09855861	0.00021438767734339656
ni4-GI-5HT1b-MU-A4B2	GI	rh_S_temporal_inf_thickness	-1.8153651	0.02676432	-0.0006156340210297512
ni4-GI-5HT1b-MU-A4B2	GI	rh_S_temporal_sup_thickness	-2.5270143	-0.8505553	-0.0027370210283934084
ni4-GI-5HT1b-MU-A4B2	GI	rh_S_temporal_transverse_thickness	-1.5998019	-0.44260913	0.0017210050033997296
ni4-GI-5HT1b-MU-A4B2	5HT1b	lh_G&S_frontomargin_thickness	-0.8471857	1.1003287	0.0034392112777463877
ni4-GI-5HT1b-MU-A4B2	5HT1b	lh_G&S_occipital_inf_thickness	-1.5059159	-0.03219548	-0.001385453865370971
ni4-GI-5HT1b-MU-A4B2	5HT1b	lh_G&S_paracentral_thickness	-1.7093141	-0.9243829	0.0002069060821509438
ni4-GI-5HT1b-MU-A4B2	5HT1b	lh_G&S_subcentral_thickness	-1.7132297	0.6801704	-0.0030082415658167477
ni4-GI-5HT1b-MU-A4B2	5HT1b	lh_G&S_transv_frontopol_thickness	-0.82003295	0.49990898	0.0017823054889798996
ni4-GI-5HT1b-MU-A4B2	5HT1b	lh_G&S_cingul-Ant_thickness	-0.20314468	0.8202168	0.0024533484789078
ni4-GI-5HT1b-MU-A4B2	5HT1b	lh_G&S_cingul-Mid-Ant_thickness	-1.395141	0.61736983	-0.0013561503511018893
ni4-GI-5HT1b-MU-A4B2	5HT1b	lh_G&S_cingul-Mid-Post_thickness	-1.091834	-0.11367621	-0.0007295701161218037
ni4-GI-5HT1b-MU-A4B2	5HT1b	lh_G_cingul-Post-dorsal_thickness	-1.8336987	-0.5563049	0.0026274698649609383
ni4-GI-5HT1b-MU-A4B2	5HT1b	lh_G_cingul-Post-ventral_thickness	-1.3822144	-3.6980867	-0.0032643683265097083
ni4-GI-5HT1b-MU-A4B2	5HT1b	lh_G_cuneus_thickness	-0.38617972	1.4978583	0.00850820883314448
ni4-GI-5HT1b-MU-A4B2	5HT1b	lh_G_front_inf-Opercular_thickness	-1.4181588	1.3383414	-0.004006406848439156
ni4-GI-5HT1b-MU-A4B2	5HT1b	lh_G_front_inf-Orbital_thickness	-1.3864868	0.7432296	8.722095618304317e-05
ni4-GI-5HT1b-MU-A4B2	5HT1b	lh_G_front_inf-Triangul_thickness	-1.5503856	1.4482864	-0.003003423442472883
ni4-GI-5HT1b-MU-A4B2	5HT1b	lh_G_front_middle_thickness	-1.6649147	1.4879358	-0.0016089832525764194
ni4-GI-5HT1b-MU-A4B2	5HT1b	lh_G_front_sup_thickness	-1.6279453	0.40281877	-0.00030716274261060467
ni4-GI-5HT1b-MU-A4B2	5HT1b	lh_G_Ins_lg&S_cent_ins_thickness	-0.4732111	-0.54239184	-0.0013869473987951318
ni4-GI-5HT1b-MU-A4B2	5HT1b	lh_G_insular_short_thickness	-0.4593146	0.46708792	0.002260751345724607
ni4-GI-5HT1b-MU-A4B2	5HT1b	lh_G_occipital_middle_thickness	-1.4355694	0.9502333	0.0006794275125338485
ni4-GI-5HT1b-MU-A4B2	5HT1b	lh_G_occipital_sup_thickness	-1.3584813	0.33085158	0.0018422711445579588
ni4-GI-5HT1b-MU-A4B2	5HT1b	lh_G_oc-temp_lat-fusifor_thickness	-1.4769907	-1.048635	-0.0039395916726599565
ni4-GI-5HT1b-MU-A4B2	5HT1b	lh_G_oc-temp_med-Lingual_thickness	-0.679698	0.0054636747	0.007505526253837595
ni4-GI-5HT1b-MU-A4B2	5HT1b	lh_G_oc-temp_med-Parahip_thickness	-2.002799	-2.8527145	0.003252745338422753
ni4-GI-5HT1b-MU-A4B2	5HT1b	lh_G_orbital_thickness	-1.0155935	0.0078029977	0.000606511398631198
ni4-GI-5HT1b-MU-A4B2	5HT1b	lh_G_pariet_inf-Angular_thickness	-1.7349474	0.6661158	2.2505906160704553e-05
ni4-GI-5HT1b-MU-A4B2	5HT1b	lh_G_pariet_inf-Supramar_thickness	-1.6659267	0.5599461	0.0004940123063825064
ni4-GI-5HT1b-MU-A4B2	5HT1b	lh_G_parietal_sup_thickness	-1.8468871	-0.34718627	0.002538166517674136
ni4-GI-5HT1b-MU-A4B2	5HT1b	lh_G_postcentral_thickness	-1.5829146	0.054650903	-0.00047410209693477326
ni4-GI-5HT1b-MU-A4B2	5HT1b	lh_G_precentral_thickness	-2.7595425	0.58296376	-0.00030472590089940417
ni4-GI-5HT1b-MU-A4B2	5HT1b	lh_G_precuneus_thickness	-1.9817911	-0.32656693	0.002045198656916037
ni4-GI-5HT1b-MU-A4B2	5HT1b	lh_G_rectus_thickness	0.22798748	-0.11735321	0.003195211447839205
ni4-GI-5HT1b-MU-A4B2	5HT1b	lh_G_subcallosal_thickness	-3.0638254	-0.8866065	-0.0007751072151463666
ni4-GI-5HT1b-MU-A4B2	5HT1b	lh_G_temp_sup-G_T_transv_thickness	-1.8476406	-0.26861727	0.0013759618604581997
ni4-GI-5HT1b-MU-A4B2	5HT1b	lh_G_temp_sup-Lateral_thickness	-2.1333265	-0.17625058	0.00013774853726764534
ni4-GI-5HT1b-MU-A4B2	5HT1b	lh_G_temp_sup-Plan_polar_thickness	-2.347132	-1.6616943	0.0002639883986924243
ni4-GI-5HT1b-MU-A4B2	5HT1b	lh_G_temp_sup-Plan_tempo_thickness	-2.2166212	0.30429983	0.00022239715609126236
ni4-GI-5HT1b-MU-A4B2	5HT1b	lh_G_temporal_inf_thickness	-0.90314484	-0.60350245	-0.002309535613956127
ni4-GI-5HT1b-MU-A4B2	5HT1b	lh_G_temporal_middle_thickness	-1.6629074	0.02459121	0.0017628936740438465
ni4-GI-5HT1b-MU-A4B2	5HT1b	lh_Lat_Fis-ant-Horizont_thickness	-0.7627699	0.3292575	-0.0010987538338243803
ni4-GI-5HT1b-MU-A4B2	5HT1b	lh_Lat_Fis-ant-Vertical_thickness	-1.4150765	1.1300807	-0.0013547623169723605
ni4-GI-5HT1b-MU-A4B2	5HT1b	lh_Lat_Fis-post_thickness	-2.0585737	-1.9126464	0.003999496969329601
ni4-GI-5HT1b-MU-A4B2	5HT1b	lh_Pole_occipital_thickness	-1.248901	0.9532815	0.005879006470910277
ni4-GI-5HT1b-MU-A4B2	5HT1b	lh_Pole_temporal_thickness	-1.2699522	-1.7541934	0.0014281860532485598
ni4-GI-5HT1b-MU-A4B2	5HT1b	lh_S_calcarine_thickness	-1.2095712	1.2500908	-0.000845467416920263
ni4-GI-5HT1b-MU-A4B2	5HT1b	lh_S_central_thickness	-2.0364232	-0.72284186	0.0015874988654514081
ni4-GI-5HT1b-MU-A4B2	5HT1b	lh_S_cingul-Marginalis_thickness	-1.1158739	-0.5300771	-0.0037843509178525966
ni4-GI-5HT1b-MU-A4B2	5HT1b	lh_S_circular_insula_ant_thickness	-1.1045053	-0.24018933	-0.0012549286068553843
ni4-GI-5HT1b-MU-A4B2	5HT1b	lh_S_circular_insula_inf_thickness	-2.1291988	-1.2768677	0.005187286445298223
ni4-GI-5HT1b-MU-A4B2	5HT1b	lh_S_circular_insula_sup_thickness	-1.3304635	-0.62145764	-0.005074816387196224
ni4-GI-5HT1b-MU-A4B2	5HT1b	lh_S_collat_transv_ant_thickness	-0.9988538	-1.7968143	-0.006576472478102318
ni4-GI-5HT1b-MU-A4B2	5HT1b	lh_S_collat_transv_post_thickness	-1.5379817	-0.25201708	-0.0018170839595960213
ni4-GI-5HT1b-MU-A4B2	5HT1b	lh_S_front_inf_thickness	-1.293414	0.23140123	-0.00018078168299724522
ni4-GI-5HT1b-MU-A4B2	5HT1b	lh_S_front_middle_thickness	-1.3792692	0.6364765	-0.00227388501614538
ni4-GI-5HT1b-MU-A4B2	5HT1b	lh_S_front_sup_thickness	-1.7043022	0.10997011	0.0012100478638971974
ni4-GI-5HT1b-MU-A4B2	5HT1b	lh_S_interm_prim-Jensen_thickness	-2.2673821	0.47828507	0.00411376891113935
ni4-GI-5HT1b-MU-A4B2	5HT1b	lh_S_intrapariet&P_trans_thickness	-1.6566325	-0.4763125	-0.0011508976504804765
ni4-GI-5HT1b-MU-A4B2	5HT1b	lh_S_oc_middle&Lunatus_thickness	-1.8115889	0.45442653	-0.001439861868512405
ni4-GI-5HT1b-MU-A4B2	5HT1b	lh_S_oc_sup&transversal_thickness	-1.6368203	-0.018239403	-0.0006017674688419232
ni4-GI-5HT1b-MU-A4B2	5HT1b	lh_S_occipital_ant_thickness	-1.8207606	-0.88466334	0.002121336364826731
ni4-GI-5HT1b-MU-A4B2	5HT1b	lh_S_oc-temp_lat_thickness	-1.6964642	-1.2047355	0.003192013760941883
ni4-GI-5HT1b-MU-A4B2	5HT1b	lh_S_oc-temp_med&Lingual_thickness	-2.4392495	-1.0839462	0.0038770168766102293
ni4-GI-5HT1b-MU-A4B2	5HT1b	lh_S_orbital_lateral_thickness	-1.3837883	1.2675661	-0.0031793180601725757
ni4-GI-5HT1b-MU-A4B2	5HT1b	lh_S_orbital_med-olfact_thickness	-1.5521088	-0.13340741	-0.0014092462437569307
ni4-GI-5HT1b-MU-A4B2	5HT1b	lh_S_orbital-H_Shaped_thickness	-0.46239725	0.23456752	0.004295337845860001
ni4-GI-5HT1b-MU-A4B2	5HT1b	lh_S_parieto_occipital_thickness	-1.9836105	0.6749079	-0.0005700259726336664
ni4-GI-5HT1b-MU-A4B2	5HT1b	lh_S_pericallosal_thickness	0.030492365	-2.2700925	-0.0007654760970161652
ni4-GI-5HT1b-MU-A4B2	5HT1b	lh_S_postcentral_thickness	-1.673848	-0.6287849	0.002062477023519166
ni4-GI-5HT1b-MU-A4B2	5HT1b	lh_S_precentral-inf-part_thickness	-1.5465503	-0.0059500765	0.00016035681966836135
ni4-GI-5HT1b-MU-A4B2	5HT1b	lh_S_precentral-sup-part_thickness	-1.4739926	-0.16446342	-5.680177265881062e-05
ni4-GI-5HT1b-MU-A4B2	5HT1b	lh_S_suborbital_thickness	-0.04293706	0.24467672	0.0006539293834373471
ni4-GI-5HT1b-MU-A4B2	5HT1b	lh_S_subparietal_thickness	-1.589424	-0.08714928	-0.004024788294420122
ni4-GI-5HT1b-MU-A4B2	5HT1b	lh_S_temporal_inf_thickness	-1.3959649	-1.1230571	-0.00027482174182981434
ni4-GI-5HT1b-MU-A4B2	5HT1b	lh_S_temporal_sup_thickness	-1.4579171	-0.7442393	-0.001264241851666001
ni4-GI-5HT1b-MU-A4B2	5HT1b	lh_S_temporal_transverse_thickness	-3.7839286	-0.8404595	0.004132672645063739
ni4-GI-5HT1b-MU-A4B2	5HT1b	rh_G&S_frontomargin_thickness	0.121438645	1.0955646	0.002758866771047643
ni4-GI-5HT1b-MU-A4B2	5HT1b	rh_G&S_occipital_inf_thickness	-1.5412326	0.28551206	7.757958644622961e-05
ni4-GI-5HT1b-MU-A4B2	5HT1b	rh_G&S_paracentral_thickness	-1.5238365	-0.9634823	-0.0029537484805850257
ni4-GI-5HT1b-MU-A4B2	5HT1b	rh_G&S_subcentral_thickness	-1.4065168	0.3776111	0.00040664136305973084
ni4-GI-5HT1b-MU-A4B2	5HT1b	rh_G&S_transv_frontopol_thickness	-0.7685223	0.7461133	0.0008756169885587358
ni4-GI-5HT1b-MU-A4B2	5HT1b	rh_G&S_cingul-Ant_thickness	0.3324368	0.679078	0.0027947220644532703
ni4-GI-5HT1b-MU-A4B2	5HT1b	rh_G&S_cingul-Mid-Ant_thickness	-0.59799844	0.62842274	0.002392176192642901
ni4-GI-5HT1b-MU-A4B2	5HT1b	rh_G&S_cingul-Mid-Post_thickness	-0.8006692	-0.16258912	0.0008957988553471956
ni4-GI-5HT1b-MU-A4B2	5HT1b	rh_G_cingul-Post-dorsal_thickness	-1.8789692	-0.6031787	0.0024918992430614743
ni4-GI-5HT1b-MU-A4B2	5HT1b	rh_G_cingul-Post-ventral_thickness	-1.1965576	-3.2866979	-0.003227642066822892
ni4-GI-5HT1b-MU-A4B2	5HT1b	rh_G_cuneus_thickness	-0.23312373	1.1111091	0.006223298647215072
ni4-GI-5HT1b-MU-A4B2	5HT1b	rh_G_front_inf-Opercular_thickness	-1.3881667	1.5760463	-0.0020978223576053334
ni4-GI-5HT1b-MU-A4B2	5HT1b	rh_G_front_inf-Orbital_thickness	-1.2613913	0.9956869	0.0005011885309613006
ni4-GI-5HT1b-MU-A4B2	5HT1b	rh_G_front_inf-Triangul_thickness	-1.0958058	1.4914701	0.0013000019007711715
ni4-GI-5HT1b-MU-A4B2	5HT1b	rh_G_front_middle_thickness	-1.391899	1.951366	-0.0008974151756530931
ni4-GI-5HT1b-MU-A4B2	5HT1b	rh_G_front_sup_thickness	-1.4671383	0.41806632	0.0003272314170972863
ni4-GI-5HT1b-MU-A4B2	5HT1b	rh_G_Ins_lg&S_cent_ins_thickness	-1.1478434	-0.092016235	0.0013318651602147787
ni4-GI-5HT1b-MU-A4B2	5HT1b	rh_G_insular_short_thickness	-0.6561373	1.3249706	0.005721705542625221
ni4-GI-5HT1b-MU-A4B2	5HT1b	rh_G_occipital_middle_thickness	-1.5227522	0.8916893	-0.0003213612143640292
ni4-GI-5HT1b-MU-A4B2	5HT1b	rh_G_occipital_sup_thickness	-1.421517	0.49113184	0.001562887824777346
ni4-GI-5HT1b-MU-A4B2	5HT1b	rh_G_oc-temp_lat-fusifor_thickness	-1.4087168	-0.5989969	-0.0023567645315665693
ni4-GI-5HT1b-MU-A4B2	5HT1b	rh_G_oc-temp_med-Lingual_thickness	-0.61465216	0.38242167	0.007622288176320692
ni4-GI-5HT1b-MU-A4B2	5HT1b	rh_G_oc-temp_med-Parahip_thickness	-1.9940056	-2.3803911	0.0029875877663674433
ni4-GI-5HT1b-MU-A4B2	5HT1b	rh_G_orbital_thickness	-0.3901145	0.3982964	0.002912602455759649
ni4-GI-5HT1b-MU-A4B2	5HT1b	rh_G_pariet_inf-Angular_thickness	-2.250834	0.8923464	0.001753070144056311
ni4-GI-5HT1b-MU-A4B2	5HT1b	rh_G_pariet_inf-Supramar_thickness	-1.9634326	0.6291514	-0.0026517621261929105
ni4-GI-5HT1b-MU-A4B2	5HT1b	rh_G_parietal_sup_thickness	-1.8598678	-0.26012057	0.0022779373762369763
ni4-GI-5HT1b-MU-A4B2	5HT1b	rh_G_postcentral_thickness	-1.6858618	0.09636741	-0.001366650030152513
ni4-GI-5HT1b-MU-A4B2	5HT1b	rh_G_precentral_thickness	-2.5789104	0.47967777	5.101633228199454e-06
ni4-GI-5HT1b-MU-A4B2	5HT1b	rh_G_precuneus_thickness	-1.9111512	-0.19804972	0.003675481384562085
ni4-GI-5HT1b-MU-A4B2	5HT1b	rh_G_rectus_thickness	0.672588	-0.10805789	0.0038138499940005323
ni4-GI-5HT1b-MU-A4B2	5HT1b	rh_G_subcallosal_thickness	-2.3685808	-0.79263747	-0.0011490319226499564
ni4-GI-5HT1b-MU-A4B2	5HT1b	rh_G_temp_sup-G_T_transv_thickness	-2.0947874	0.39500082	-2.5607851547593263e-06
ni4-GI-5HT1b-MU-A4B2	5HT1b	rh_G_temp_sup-Lateral_thickness	-1.9482567	-0.9872789	0.0026161388813185915
ni4-GI-5HT1b-MU-A4B2	5HT1b	rh_G_temp_sup-Plan_polar_thickness	-2.238154	-1.4051058	-0.0008936068089563862
ni4-GI-5HT1b-MU-A4B2	5HT1b	rh_G_temp_sup-Plan_tempo_thickness	-2.651039	0.9928828	-0.001973596765937953
ni4-GI-5HT1b-MU-A4B2	5HT1b	rh_G_temporal_inf_thickness	-1.417683	-0.016093466	-0.0003013558133595391
ni4-GI-5HT1b-MU-A4B2	5HT1b	rh_G_temporal_middle_thickness	-1.5180514	0.20655867	-0.00048525350064635743
ni4-GI-5HT1b-MU-A4B2	5HT1b	rh_Lat_Fis-ant-Horizont_thickness	-0.56368613	1.158245	0.0013065209591066294
ni4-GI-5HT1b-MU-A4B2	5HT1b	rh_Lat_Fis-ant-Vertical_thickness	-1.5634905	1.2645894	-0.0005696955708796077
ni4-GI-5HT1b-MU-A4B2	5HT1b	rh_Lat_Fis-post_thickness	-2.3838024	-0.48282054	0.003252676870813773
ni4-GI-5HT1b-MU-A4B2	5HT1b	rh_Pole_occipital_thickness	-0.9443902	1.3283163	0.006955655768585339
ni4-GI-5HT1b-MU-A4B2	5HT1b	rh_Pole_temporal_thickness	-1.5747048	-1.6813803	0.0024635962112830746
ni4-GI-5HT1b-MU-A4B2	5HT1b	rh_S_calcarine_thickness	-1.086507	-0.1440957	0.0037153443765899474
ni4-GI-5HT1b-MU-A4B2	5HT1b	rh_S_central_thickness	-2.0969012	-0.2753537	0.0006190917095575989
ni4-GI-5HT1b-MU-A4B2	5HT1b	rh_S_cingul-Marginalis_thickness	-1.1169382	-0.6042982	-0.0007063059970364213
ni4-GI-5HT1b-MU-A4B2	5HT1b	rh_S_circular_insula_ant_thickness	-1.0190394	0.86361206	0.0022231463399421895
ni4-GI-5HT1b-MU-A4B2	5HT1b	rh_S_circular_insula_inf_thickness	-2.335667	-0.87440056	0.0021023723021190086
ni4-GI-5HT1b-MU-A4B2	5HT1b	rh_S_circular_insula_sup_thickness	-0.9870149	0.38160032	-0.0006659151285035719
ni4-GI-5HT1b-MU-A4B2	5HT1b	rh_S_collat_transv_ant_thickness	-1.5562567	-1.2639163	-0.0010955488973870189
ni4-GI-5HT1b-MU-A4B2	5HT1b	rh_S_collat_transv_post_thickness	-1.3865539	-0.4184109	-0.004045650494763752
ni4-GI-5HT1b-MU-A4B2	5HT1b	rh_S_front_inf_thickness	-1.0795891	1.0798545	0.0007406553108750078
ni4-GI-5HT1b-MU-A4B2	5HT1b	rh_S_front_middle_thickness	-0.72717106	1.5694264	0.002226116868048727
ni4-GI-5HT1b-MU-A4B2	5HT1b	rh_S_front_sup_thickness	-1.6195698	0.8508556	-0.00018277227396264716
ni4-GI-5HT1b-MU-A4B2	5HT1b	rh_S_interm_prim-Jensen_thickness	-2.281255	0.47298354	0.0009823391706816793
ni4-GI-5HT1b-MU-A4B2	5HT1b	rh_S_intrapariet&P_trans_thickness	-1.8741939	0.04453983	0.0017935231577741843
ni4-GI-5HT1b-MU-A4B2	5HT1b	rh_S_oc_middle&Lunatus_thickness	-1.9035954	0.21035294	-0.0003917768100137019
ni4-GI-5HT1b-MU-A4B2	5HT1b	rh_S_oc_sup&transversal_thickness	-1.5723597	0.03338437	-0.0021915369938594748
ni4-GI-5HT1b-MU-A4B2	5HT1b	rh_S_occipital_ant_thickness	-1.936286	-0.009287579	0.0018630138346657048
ni4-GI-5HT1b-MU-A4B2	5HT1b	rh_S_oc-temp_lat_thickness	-1.6802076	-0.4156872	0.0013929488877752957
ni4-GI-5HT1b-MU-A4B2	5HT1b	rh_S_oc-temp_med&Lingual_thickness	-2.3146384	-1.2136769	0.00501601018225329
ni4-GI-5HT1b-MU-A4B2	5HT1b	rh_S_orbital_lateral_thickness	-1.1098963	2.06535	0.0028992879329599753
ni4-GI-5HT1b-MU-A4B2	5HT1b	rh_S_orbital_med-olfact_thickness	0.05887964	-0.09854647	0.002807394278624302
ni4-GI-5HT1b-MU-A4B2	5HT1b	rh_S_orbital-H_Shaped_thickness	-0.07738574	0.555182	0.004416424078991777
ni4-GI-5HT1b-MU-A4B2	5HT1b	rh_S_parieto_occipital_thickness	-1.8029394	-0.80847985	-0.0012352829388773898
ni4-GI-5HT1b-MU-A4B2	5HT1b	rh_S_pericallosal_thickness	0.3316672	-2.4886954	-0.001375057823510932
ni4-GI-5HT1b-MU-A4B2	5HT1b	rh_S_postcentral_thickness	-1.5954266	-0.18057905	-0.00020267931963754982
ni4-GI-5HT1b-MU-A4B2	5HT1b	rh_S_precentral-inf-part_thickness	-1.5863796	1.0372733	-0.00157343466895357
ni4-GI-5HT1b-MU-A4B2	5HT1b	rh_S_precentral-sup-part_thickness	-1.6577876	0.43805233	-0.0015216546490766179
ni4-GI-5HT1b-MU-A4B2	5HT1b	rh_S_suborbital_thickness	-0.60184985	0.7911844	0.0010552377798177751
ni4-GI-5HT1b-MU-A4B2	5HT1b	rh_S_subparietal_thickness	-1.6971935	-0.22709253	0.0014541407391466168
ni4-GI-5HT1b-MU-A4B2	5HT1b	rh_S_temporal_inf_thickness	-1.4445572	0.07411392	-0.0017425687404325693
ni4-GI-5HT1b-MU-A4B2	5HT1b	rh_S_temporal_sup_thickness	-1.5231196	-0.15285735	-0.0012597498295866053
ni4-GI-5HT1b-MU-A4B2	5HT1b	rh_S_temporal_transverse_thickness	-3.766234	0.782122	-0.0012186191523091174
ni4-GI-5HT1b-MU-A4B2	MU	lh_G&S_frontomargin_thickness	-0.27217516	1.05625	0.002861860326322491
ni4-GI-5HT1b-MU-A4B2	MU	lh_G&S_occipital_inf_thickness	-1.5491879	-1.4536445	-0.0016949000163529234
ni4-GI-5HT1b-MU-A4B2	MU	lh_G&S_paracentral_thickness	-0.253332	-0.87450516	-0.0027425792970171125
ni4-GI-5HT1b-MU-A4B2	MU	lh_G&S_subcentral_thickness	-1.6376028	0.30187887	-0.0021956469074411577
ni4-GI-5HT1b-MU-A4B2	MU	lh_G&S_transv_frontopol_thickness	0.033440407	0.6200078	0.0019084020248439785
ni4-GI-5HT1b-MU-A4B2	MU	lh_G&S_cingul-Ant_thickness	0.08472935	1.6830224	0.00684487836837011
ni4-GI-5HT1b-MU-A4B2	MU	lh_G&S_cingul-Mid-Ant_thickness	-0.5741144	1.4649813	0.002310512703155879
ni4-GI-5HT1b-MU-A4B2	MU	lh_G&S_cingul-Mid-Post_thickness	-0.7176214	0.7864525	0.0036710695776752816
ni4-GI-5HT1b-MU-A4B2	MU	lh_G_cingul-Post-dorsal_thickness	-1.9744519	-0.014051652	0.002062861498148683
ni4-GI-5HT1b-MU-A4B2	MU	lh_G_cingul-Post-ventral_thickness	-1.4106233	-1.81235	-0.000748344632911597
ni4-GI-5HT1b-MU-A4B2	MU	lh_G_cuneus_thickness	-0.5713387	-2.0998724	-0.006638770417123206
ni4-GI-5HT1b-MU-A4B2	MU	lh_G_front_inf-Opercular_thickness	-0.9996907	0.93094164	-0.0034885467934802567
ni4-GI-5HT1b-MU-A4B2	MU	lh_G_front_inf-Orbital_thickness	-0.89253914	0.70464665	0.0008695270035119357
ni4-GI-5HT1b-MU-A4B2	MU	lh_G_front_inf-Triangul_thickness	-1.024008	0.61085373	-0.0005772804709727975
ni4-GI-5HT1b-MU-A4B2	MU	lh_G_front_middle_thickness	-0.8117969	0.95864004	-0.001125045160101282
ni4-GI-5HT1b-MU-A4B2	MU	lh_G_front_sup_thickness	-0.6949211	0.61732244	0.001267631064751023
ni4-GI-5HT1b-MU-A4B2	MU	lh_G_Ins_lg&S_cent_ins_thickness	-0.07436284	0.9972547	0.0056053503695263195
ni4-GI-5HT1b-MU-A4B2	MU	lh_G_insular_short_thickness	-0.0032966395	1.4936582	0.007104996661666446
ni4-GI-5HT1b-MU-A4B2	MU	lh_G_occipital_middle_thickness	-1.2296889	-0.8080087	-0.0006922182457516305
ni4-GI-5HT1b-MU-A4B2	MU	lh_G_occipital_sup_thickness	-1.2969756	-1.8212087	-0.0010450152702962626
ni4-GI-5HT1b-MU-A4B2	MU	lh_G_oc-temp_lat-fusifor_thickness	-0.8871358	-0.40485555	-0.0012019923709546167
ni4-GI-5HT1b-MU-A4B2	MU	lh_G_oc-temp_med-Lingual_thickness	-0.93412346	-2.0986483	0.0026568744188707645
ni4-GI-5HT1b-MU-A4B2	MU	lh_G_oc-temp_med-Parahip_thickness	-2.4071875	-0.7135039	-0.0011893781994882797
ni4-GI-5HT1b-MU-A4B2	MU	lh_G_orbital_thickness	-0.6745292	1.0159143	0.0012720457389819957
ni4-GI-5HT1b-MU-A4B2	MU	lh_G_pariet_inf-Angular_thickness	-1.1282033	0.22978643	-0.0030123521501453053
ni4-GI-5HT1b-MU-A4B2	MU	lh_G_pariet_inf-Supramar_thickness	-1.1708373	0.66083825	1.3088957688256464e-06
ni4-GI-5HT1b-MU-A4B2	MU	lh_G_parietal_sup_thickness	-1.281703	-0.29504412	-0.002217067763479146
ni4-GI-5HT1b-MU-A4B2	MU	lh_G_postcentral_thickness	-0.77040356	-0.893295	-0.004325600334116209
ni4-GI-5HT1b-MU-A4B2	MU	lh_G_precentral_thickness	-2.221877	-0.21767814	0.0022610969835339615
ni4-GI-5HT1b-MU-A4B2	MU	lh_G_precuneus_thickness	-1.3558481	-0.11871006	-0.0004448059374181825
ni4-GI-5HT1b-MU-A4B2	MU	lh_G_rectus_thickness	1.7581373	1.185711	0.007123757325247136
ni4-GI-5HT1b-MU-A4B2	MU	lh_G_subcallosal_thickness	-3.2557938	1.2371516	-0.007872844513585046
ni4-GI-5HT1b-MU-A4B2	MU	lh_G_temp_sup-G_T_transv_thickness	-3.1486063	-0.65686405	0.0030481761744772864
ni4-GI-5HT1b-MU-A4B2	MU	lh_G_temp_sup-Lateral_thickness	-1.9434386	0.17716916	-0.001502379253735385
ni4-GI-5HT1b-MU-A4B2	MU	lh_G_temp_sup-Plan_polar_thickness	-2.0637445	0.6838403	-0.006582613987698037
ni4-GI-5HT1b-MU-A4B2	MU	lh_G_temp_sup-Plan_tempo_thickness	-2.015359	0.183694	-0.00041676027204683337
ni4-GI-5HT1b-MU-A4B2	MU	lh_G_temporal_inf_thickness	-0.64705145	0.6345664	0.0022798307299385073
ni4-GI-5HT1b-MU-A4B2	MU	lh_G_temporal_middle_thickness	-1.4084285	0.6225575	0.001140649636844994
ni4-GI-5HT1b-MU-A4B2	MU	lh_Lat_Fis-ant-Horizont_thickness	-0.24683106	0.21661812	-0.0011196172067392401
ni4-GI-5HT1b-MU-A4B2	MU	lh_Lat_Fis-ant-Vertical_thickness	-0.8423628	0.75931937	-0.0010370628674502627
ni4-GI-5HT1b-MU-A4B2	MU	lh_Lat_Fis-post_thickness	-2.2809482	-0.6812181	0.003326059479301594
ni4-GI-5HT1b-MU-A4B2	MU	lh_Pole_occipital_thickness	-1.4604086	-2.2736082	0.008060229917377572
ni4-GI-5HT1b-MU-A4B2	MU	lh_Pole_temporal_thickness	-1.1923608	0.94026685	0.0033605206808867624
ni4-GI-5HT1b-MU-A4B2	MU	lh_S_calcarine_thickness	-1.232209	-1.8565655	0.0034498755294238813
ni4-GI-5HT1b-MU-A4B2	MU	lh_S_central_thickness	-2.5123174	-1.3142853	0.005285900940857999
ni4-GI-5HT1b-MU-A4B2	MU	lh_S_cingul-Marginalis_thickness	-0.31029457	0.17087154	-0.0006271463426846535
ni4-GI-5HT1b-MU-A4B2	MU	lh_S_circular_insula_ant_thickness	-0.651096	1.2389903	0.00466583672945909
ni4-GI-5HT1b-MU-A4B2	MU	lh_S_circular_insula_inf_thickness	-1.9208258	0.43487355	6.630744808600042e-05
ni4-GI-5HT1b-MU-A4B2	MU	lh_S_circular_insula_sup_thickness	-1.0836025	0.9025786	0.002293933027517136
ni4-GI-5HT1b-MU-A4B2	MU	lh_S_collat_transv_ant_thickness	-0.8248059	-0.021127267	-0.0007984594324524016
ni4-GI-5HT1b-MU-A4B2	MU	lh_S_collat_transv_post_thickness	-1.4683622	-2.114002	-0.007420434333305154
ni4-GI-5HT1b-MU-A4B2	MU	lh_S_front_inf_thickness	-0.7699876	0.31633	0.00028610206269527334
ni4-GI-5HT1b-MU-A4B2	MU	lh_S_front_middle_thickness	-0.37589914	0.8542773	0.0027747487190125947
ni4-GI-5HT1b-MU-A4B2	MU	lh_S_front_sup_thickness	-1.1124593	0.5240537	-0.00011975942556913689
ni4-GI-5HT1b-MU-A4B2	MU	lh_S_interm_prim-Jensen_thickness	-1.3046471	0.5392384	-0.0017585629880191543
ni4-GI-5HT1b-MU-A4B2	MU	lh_S_intrapariet&P_trans_thickness	-1.448786	-0.49695408	-0.00011503467207324251
ni4-GI-5HT1b-MU-A4B2	MU	lh_S_oc_middle&Lunatus_thickness	-1.9531107	-1.7214632	0.00793386488030854
ni4-GI-5HT1b-MU-A4B2	MU	lh_S_oc_sup&transversal_thickness	-1.8631537	-1.459988	0.007140990752192537
ni4-GI-5HT1b-MU-A4B2	MU	lh_S_occipital_ant_thickness	-2.1162736	-0.62877285	0.0035983414487889102
ni4-GI-5HT1b-MU-A4B2	MU	lh_S_oc-temp_lat_thickness	-2.4807901	-0.31172773	0.0014363762698032662
ni4-GI-5HT1b-MU-A4B2	MU	lh_S_oc-temp_med&Lingual_thickness	-2.6626801	-0.7925673	0.003068352198410562
ni4-GI-5HT1b-MU-A4B2	MU	lh_S_orbital_lateral_thickness	-0.85376865	0.9015305	-0.001917202313377349
ni4-GI-5HT1b-MU-A4B2	MU	lh_S_orbital_med-olfact_thickness	-1.0500996	1.0609645	-0.0050941242129577645
ni4-GI-5HT1b-MU-A4B2	MU	lh_S_orbital-H_Shaped_thickness	-0.4036997	0.65359056	-0.0009152096137113484
ni4-GI-5HT1b-MU-A4B2	MU	lh_S_parieto_occipital_thickness	-2.0519602	-1.1653464	0.006536246862262672
ni4-GI-5HT1b-MU-A4B2	MU	lh_S_pericallosal_thickness	0.4354746	-1.2317451	-0.000508854787396866
ni4-GI-5HT1b-MU-A4B2	MU	lh_S_postcentral_thickness	-0.96318793	-0.13784437	-0.000644530480972497
ni4-GI-5HT1b-MU-A4B2	MU	lh_S_precentral-inf-part_thickness	-1.3051537	0.3384102	-0.0005396517463701241
ni4-GI-5HT1b-MU-A4B2	MU	lh_S_precentral-sup-part_thickness	-1.015346	0.11315084	-0.0005015362117219615
ni4-GI-5HT1b-MU-A4B2	MU	lh_S_suborbital_thickness	0.23702268	1.3256705	0.005442448167611571
ni4-GI-5HT1b-MU-A4B2	MU	lh_S_subparietal_thickness	-1.5239267	0.1907279	-0.0028720468331695226
ni4-GI-5HT1b-MU-A4B2	MU	lh_S_temporal_inf_thickness	-1.7790323	0.15111168	5.069031995554377e-05
ni4-GI-5HT1b-MU-A4B2	MU	lh_S_temporal_sup_thickness	-1.3076993	0.15709728	0.00019891329500662525
ni4-GI-5HT1b-MU-A4B2	MU	lh_S_temporal_transverse_thickness	-5.3201294	-1.1022724	0.005744316461993713
ni4-GI-5HT1b-MU-A4B2	MU	rh_G&S_frontomargin_thickness	0.8478675	1.0753921	0.004020345584951708
ni4-GI-5HT1b-MU-A4B2	MU	rh_G&S_occipital_inf_thickness	-1.3959789	-1.1799984	-0.00400523945453796
ni4-GI-5HT1b-MU-A4B2	MU	rh_G&S_paracentral_thickness	-0.18253694	-1.1021054	-0.004747125778922046
ni4-GI-5HT1b-MU-A4B2	MU	rh_G&S_subcentral_thickness	-1.1261913	0.13684298	0.0008952015008053555
ni4-GI-5HT1b-MU-A4B2	MU	rh_G&S_transv_frontopol_thickness	0.10250042	0.79430974	0.0023137182973539906
ni4-GI-5HT1b-MU-A4B2	MU	rh_G&S_cingul-Ant_thickness	0.9198824	1.7030573	0.007737994719304314
ni4-GI-5HT1b-MU-A4B2	MU	rh_G&S_cingul-Mid-Ant_thickness	0.4861778	1.4994278	0.007232168086916331
ni4-GI-5HT1b-MU-A4B2	MU	rh_G&S_cingul-Mid-Post_thickness	-0.0465607	0.8710945	0.005371903594015716
ni4-GI-5HT1b-MU-A4B2	MU	rh_G_cingul-Post-dorsal_thickness	-1.6032931	0.17093152	-0.0002458638317842654
ni4-GI-5HT1b-MU-A4B2	MU	rh_G_cingul-Post-ventral_thickness	-1.5276675	-1.6540078	0.0020698379809109563
ni4-GI-5HT1b-MU-A4B2	MU	rh_G_cuneus_thickness	-0.5731742	-2.074449	-0.006359615498172006
ni4-GI-5HT1b-MU-A4B2	MU	rh_G_front_inf-Opercular_thickness	-0.9535584	0.9067425	-0.003013835070017069
ni4-GI-5HT1b-MU-A4B2	MU	rh_G_front_inf-Orbital_thickness	-0.8421691	0.6929655	0.00014828687357372992
ni4-GI-5HT1b-MU-A4B2	MU	rh_G_front_inf-Triangul_thickness	-0.5461336	0.47225633	-0.0006097341019741199
ni4-GI-5HT1b-MU-A4B2	MU	rh_G_front_middle_thickness	-0.770451	0.93061405	-0.0009431652981836303
ni4-GI-5HT1b-MU-A4B2	MU	rh_G_front_sup_thickness	-0.483107	0.60367066	0.0012669560724319993
ni4-GI-5HT1b-MU-A4B2	MU	rh_G_Ins_lg&S_cent_ins_thickness	-1.1557679	1.1748049	0.0036312796679266336
ni4-GI-5HT1b-MU-A4B2	MU	rh_G_insular_short_thickness	-0.24888279	1.5289813	0.006887906152388056
ni4-GI-5HT1b-MU-A4B2	MU	rh_G_occipital_middle_thickness	-1.2190534	-0.6689093	0.0026152774653654016
ni4-GI-5HT1b-MU-A4B2	MU	rh_G_occipital_sup_thickness	-1.269748	-1.5407863	-0.0010460483153476776
ni4-GI-5HT1b-MU-A4B2	MU	rh_G_oc-temp_lat-fusifor_thickness	-0.67611265	-0.40272763	-0.0007359131618930662
ni4-GI-5HT1b-MU-A4B2	MU	rh_G_oc-temp_med-Lingual_thickness	-0.9300298	-2.0201988	-0.003456937035390316
ni4-GI-5HT1b-MU-A4B2	MU	rh_G_oc-temp_med-Parahip_thickness	-2.3487785	-0.6688005	-0.0012355294344387271
ni4-GI-5HT1b-MU-A4B2	MU	rh_G_orbital_thickness	0.062302046	1.1009824	0.0057444167554253755
ni4-GI-5HT1b-MU-A4B2	MU	rh_G_pariet_inf-Angular_thickness	-1.8188311	0.46271715	0.0008511282575248968
ni4-GI-5HT1b-MU-A4B2	MU	rh_G_pariet_inf-Supramar_thickness	-1.7418166	0.60140526	-0.0036315423018002165
ni4-GI-5HT1b-MU-A4B2	MU	rh_G_parietal_sup_thickness	-1.054941	-0.28771627	-0.00238543843185577
ni4-GI-5HT1b-MU-A4B2	MU	rh_G_postcentral_thickness	-0.7237493	-1.0062025	-0.0034802593996646845
ni4-GI-5HT1b-MU-A4B2	MU	rh_G_precentral_thickness	-1.8996296	-0.3347057	0.0022655362079879605
ni4-GI-5HT1b-MU-A4B2	MU	rh_G_precuneus_thickness	-1.2678528	-0.1178865	-0.0026269462088500204
ni4-GI-5HT1b-MU-A4B2	MU	rh_G_rectus_thickness	2.3923008	1.231346	0.008218112415706934
ni4-GI-5HT1b-MU-A4B2	MU	rh_G_subcallosal_thickness	-2.3777409	1.0574741	-0.007863826653277468
ni4-GI-5HT1b-MU-A4B2	MU	rh_G_temp_sup-G_T_transv_thickness	-3.5405297	-0.66042125	0.0032247123385190195
ni4-GI-5HT1b-MU-A4B2	MU	rh_G_temp_sup-Lateral_thickness	-1.5784419	-0.03980577	0.0009879415969563411
ni4-GI-5HT1b-MU-A4B2	MU	rh_G_temp_sup-Plan_polar_thickness	-2.1685247	0.52155304	-0.006666125473575365
ni4-GI-5HT1b-MU-A4B2	MU	rh_G_temp_sup-Plan_tempo_thickness	-2.6600945	0.11979911	-0.0005517727193189836
ni4-GI-5HT1b-MU-A4B2	MU	rh_G_temporal_inf_thickness	-1.2177582	0.594059	0.0024658870093806403
ni4-GI-5HT1b-MU-A4B2	MU	rh_G_temporal_middle_thickness	-1.185075	0.58795035	0.0012026327493554218
ni4-GI-5HT1b-MU-A4B2	MU	rh_Lat_Fis-ant-Horizont_thickness	0.17086993	0.34142742	-0.00022521382714528297
ni4-GI-5HT1b-MU-A4B2	MU	rh_Lat_Fis-ant-Vertical_thickness	-1.3019576	0.63120204	-0.0003946353034068907
ni4-GI-5HT1b-MU-A4B2	MU	rh_Lat_Fis-post_thickness	-2.5832386	-0.23068573	0.0015932657506929904
ni4-GI-5HT1b-MU-A4B2	MU	rh_Pole_occipital_thickness	-1.3679652	-2.272169	0.005441703659392511
ni4-GI-5HT1b-MU-A4B2	MU	rh_Pole_temporal_thickness	-1.6471531	0.8252701	-0.00025336354691263274
ni4-GI-5HT1b-MU-A4B2	MU	rh_S_calcarine_thickness	-1.1395504	-1.7933626	-0.00428341597769253
ni4-GI-5HT1b-MU-A4B2	MU	rh_S_central_thickness	-2.305369	-1.3748423	0.005344292047621262
ni4-GI-5HT1b-MU-A4B2	MU	rh_S_cingul-Marginalis_thickness	-0.19700108	0.18387489	0.0021538389698593403
ni4-GI-5HT1b-MU-A4B2	MU	rh_S_circular_insula_ant_thickness	-0.47523174	1.2927192	0.005112225030281891
ni4-GI-5HT1b-MU-A4B2	MU	rh_S_circular_insula_inf_thickness	-2.072283	0.5397152	-0.0036255573221868863
ni4-GI-5HT1b-MU-A4B2	MU	rh_S_circular_insula_sup_thickness	-0.6922436	1.0312537	0.003752688940390325
ni4-GI-5HT1b-MU-A4B2	MU	rh_S_collat_transv_ant_thickness	-1.8958334	0.067154914	0.00038191894291200734
ni4-GI-5HT1b-MU-A4B2	MU	rh_S_collat_transv_post_thickness	-1.1433768	-1.9968878	-0.01037723787758035
ni4-GI-5HT1b-MU-A4B2	MU	rh_S_front_inf_thickness	-0.68227303	0.2637669	-0.0012383887196426024
ni4-GI-5HT1b-MU-A4B2	MU	rh_S_front_middle_thickness	0.21754822	0.9700838	0.0019017040601572686
ni4-GI-5HT1b-MU-A4B2	MU	rh_S_front_sup_thickness	-1.1176825	0.62875324	-0.0006353848257489286
ni4-GI-5HT1b-MU-A4B2	MU	rh_S_interm_prim-Jensen_thickness	-1.8233978	0.38363582	-0.0005852330334562578
ni4-GI-5HT1b-MU-A4B2	MU	rh_S_intrapariet&P_trans_thickness	-1.4929342	-0.37203464	0.002864376259467871
ni4-GI-5HT1b-MU-A4B2	MU	rh_S_oc_middle&Lunatus_thickness	-1.9507278	-1.5534028	0.004897376874785184
ni4-GI-5HT1b-MU-A4B2	MU	rh_S_oc_sup&transversal_thickness	-1.6527778	-1.393967	0.0005489138679613658
ni4-GI-5HT1b-MU-A4B2	MU	rh_S_occipital_ant_thickness	-1.8765053	-0.68197626	0.002376621719492159
ni4-GI-5HT1b-MU-A4B2	MU	rh_S_oc-temp_lat_thickness	-2.349303	-0.27232203	0.0008221283126553548
ni4-GI-5HT1b-MU-A4B2	MU	rh_S_oc-temp_med&Lingual_thickness	-2.5983608	-0.8078687	0.003375439743854007
ni4-GI-5HT1b-MU-A4B2	MU	rh_S_orbital_lateral_thickness	-0.56880945	0.91130674	-0.0010370130346539176
ni4-GI-5HT1b-MU-A4B2	MU	rh_S_orbital_med-olfact_thickness	-0.10513485	1.1599958	0.0067572977041924585
ni4-GI-5HT1b-MU-A4B2	MU	rh_S_orbital-H_Shaped_thickness	0.39312932	0.6514894	0.0038470982698915997
ni4-GI-5HT1b-MU-A4B2	MU	rh_S_parieto_occipital_thickness	-1.5037149	-1.1256291	-0.005954649350354405
ni4-GI-5HT1b-MU-A4B2	MU	rh_S_pericallosal_thickness	0.7971578	-1.0203743	0.0005894410219675905
ni4-GI-5HT1b-MU-A4B2	MU	rh_S_postcentral_thickness	-0.849524	-0.25122762	7.990824654114347e-05
ni4-GI-5HT1b-MU-A4B2	MU	rh_S_precentral-inf-part_thickness	-1.577488	0.26222533	4.171900664703791e-05
ni4-GI-5HT1b-MU-A4B2	MU	rh_S_precentral-sup-part_thickness	-1.3388376	0.14569664	-0.0007682824344436125
ni4-GI-5HT1b-MU-A4B2	MU	rh_S_suborbital_thickness	-0.26485413	1.1927364	0.003997073461895569
ni4-GI-5HT1b-MU-A4B2	MU	rh_S_subparietal_thickness	-1.3385442	0.29549396	-0.00030638303534582384
ni4-GI-5HT1b-MU-A4B2	MU	rh_S_temporal_inf_thickness	-1.7696228	0.14823537	0.0006898158582328076
ni4-GI-5HT1b-MU-A4B2	MU	rh_S_temporal_sup_thickness	-1.1904179	0.19682309	0.0007289265998914555
ni4-GI-5HT1b-MU-A4B2	MU	rh_S_temporal_transverse_thickness	-4.6412935	-1.110863	0.005228283088383259
ni4-GI-5HT1b-MU-A4B2	A4B2	lh_G&S_frontomargin_thickness	-0.7475886	0.24519801	0.0022278218056229517
ni4-GI-5HT1b-MU-A4B2	A4B2	lh_G&S_occipital_inf_thickness	-0.35953048	-0.022961479	-0.0004345227472053485
ni4-GI-5HT1b-MU-A4B2	A4B2	lh_G&S_paracentral_thickness	-1.6501265	-1.2494043	-0.0015025426016181172
ni4-GI-5HT1b-MU-A4B2	A4B2	lh_G&S_subcentral_thickness	-0.9125681	0.12066587	-0.0008167065628019244
ni4-GI-5HT1b-MU-A4B2	A4B2	lh_G&S_transv_frontopol_thickness	-1.0415269	0.15480766	-0.0011146328026421237
ni4-GI-5HT1b-MU-A4B2	A4B2	lh_G&S_cingul-Ant_thickness	-0.46212816	0.33437836	0.0016491554419195802
ni4-GI-5HT1b-MU-A4B2	A4B2	lh_G&S_cingul-Mid-Ant_thickness	-1.2376897	1.0791637	0.0017024607075914015
ni4-GI-5HT1b-MU-A4B2	A4B2	lh_G&S_cingul-Mid-Post_thickness	-0.87675697	0.733404	-0.0016085694704143436
ni4-GI-5HT1b-MU-A4B2	A4B2	lh_G_cingul-Post-dorsal_thickness	-0.75423366	-0.67563456	0.0020024488322021843
ni4-GI-5HT1b-MU-A4B2	A4B2	lh_G_cingul-Post-ventral_thickness	-0.51203537	-5.2889295	-0.005142841480313604
ni4-GI-5HT1b-MU-A4B2	A4B2	lh_G_cuneus_thickness	-0.091102734	-0.99233186	0.004494685273126678
ni4-GI-5HT1b-MU-A4B2	A4B2	lh_G_front_inf-Opercular_thickness	-1.1373332	0.41284665	-0.0020919943501966163
ni4-GI-5HT1b-MU-A4B2	A4B2	lh_G_front_inf-Orbital_thickness	-1.0684843	0.63801503	-0.0006032789253128668
ni4-GI-5HT1b-MU-A4B2	A4B2	lh_G_front_inf-Triangul_thickness	-1.3116276	0.74688417	-0.0015667205826872897
ni4-GI-5HT1b-MU-A4B2	A4B2	lh_G_front_middle_thickness	-1.4961536	1.2236654	-0.0005612965893016138
ni4-GI-5HT1b-MU-A4B2	A4B2	lh_G_front_sup_thickness	-1.5218694	0.35751492	-0.00047170969507306926
ni4-GI-5HT1b-MU-A4B2	A4B2	lh_G_Ins_lg&S_cent_ins_thickness	-0.41082954	-0.57083476	0.000985005976842904
ni4-GI-5HT1b-MU-A4B2	A4B2	lh_G_insular_short_thickness	-0.6359169	-0.3148439	0.002006934615510994
ni4-GI-5HT1b-MU-A4B2	A4B2	lh_G_occipital_middle_thickness	-0.7297883	0.848402	-0.0007966357649964936
ni4-GI-5HT1b-MU-A4B2	A4B2	lh_G_occipital_sup_thickness	-0.69744	-0.36306155	-0.0007909728999752072
ni4-GI-5HT1b-MU-A4B2	A4B2	lh_G_oc-temp_lat-fusifor_thickness	-0.7896215	0.025011685	0.00018935856171031686
ni4-GI-5HT1b-MU-A4B2	A4B2	lh_G_oc-temp_med-Lingual_thickness	-0.0046100523	-2.4889512	0.00491826440981795
ni4-GI-5HT1b-MU-A4B2	A4B2	lh_G_oc-temp_med-Parahip_thickness	-0.2512244	-1.8093934	-0.0018372178434274272
ni4-GI-5HT1b-MU-A4B2	A4B2	lh_G_orbital_thickness	-0.5996544	-0.11719948	0.0010437482619548542
ni4-GI-5HT1b-MU-A4B2	A4B2	lh_G_pariet_inf-Angular_thickness	-1.2235686	1.4228036	0.0018186914377677568
ni4-GI-5HT1b-MU-A4B2	A4B2	lh_G_pariet_inf-Supramar_thickness	-1.1203815	0.80123895	0.0006981290201294663
ni4-GI-5HT1b-MU-A4B2	A4B2	lh_G_parietal_sup_thickness	-1.039168	-0.104704514	-4.554867272122537e-05
ni4-GI-5HT1b-MU-A4B2	A4B2	lh_G_postcentral_thickness	-1.2497784	0.31679258	0.0013223833618335509
ni4-GI-5HT1b-MU-A4B2	A4B2	lh_G_precentral_thickness	-1.6923047	0.87357944	0.0014654193704920077
ni4-GI-5HT1b-MU-A4B2	A4B2	lh_G_precuneus_thickness	-1.1414123	-0.36872733	-0.0010438631786303621
ni4-GI-5HT1b-MU-A4B2	A4B2	lh_G_rectus_thickness	-0.7592052	-0.58524007	0.00137792349844249
ni4-GI-5HT1b-MU-A4B2	A4B2	lh_G_subcallosal_thickness	-0.94008696	-0.92968714	-0.0010364121078303519
ni4-GI-5HT1b-MU-A4B2	A4B2	lh_G_temp_sup-G_T_transv_thickness	0.09262917	-0.36933443	0.0004978028454496863
ni4-GI-5HT1b-MU-A4B2	A4B2	lh_G_temp_sup-Lateral_thickness	-1.0755363	-0.52887756	-0.001344838822942904
ni4-GI-5HT1b-MU-A4B2	A4B2	lh_G_temp_sup-Plan_polar_thickness	-1.1028312	-2.0296648	-0.0025607920952193707
ni4-GI-5HT1b-MU-A4B2	A4B2	lh_G_temp_sup-Plan_tempo_thickness	-1.2268572	0.22067428	-0.00016580938337439587
ni4-GI-5HT1b-MU-A4B2	A4B2	lh_G_temporal_inf_thickness	-0.48322728	-0.7277175	0.0018822620470798088
ni4-GI-5HT1b-MU-A4B2	A4B2	lh_G_temporal_middle_thickness	-0.9556161	-0.35059458	-0.0023309557945735467
ni4-GI-5HT1b-MU-A4B2	A4B2	lh_Lat_Fis-ant-Horizont_thickness	-0.87458307	0.6850485	-0.0007852161266431838
ni4-GI-5HT1b-MU-A4B2	A4B2	lh_Lat_Fis-ant-Vertical_thickness	-1.1715431	0.8116786	-0.0007948447617112074
ni4-GI-5HT1b-MU-A4B2	A4B2	lh_Lat_Fis-post_thickness	-1.0423973	-0.09015209	0.002726743365534321
ni4-GI-5HT1b-MU-A4B2	A4B2	lh_Pole_occipital_thickness	-0.22271757	-0.80683744	0.00290526781062677
ni4-GI-5HT1b-MU-A4B2	A4B2	lh_Pole_temporal_thickness	-0.44014272	-2.1225238	0.0029403772397202637
ni4-GI-5HT1b-MU-A4B2	A4B2	lh_S_calcarine_thickness	-0.6787493	-1.3637362	-0.004492046788348327
ni4-GI-5HT1b-MU-A4B2	A4B2	lh_S_central_thickness	-0.5174012	-0.22704764	-0.0016453641237784518
ni4-GI-5HT1b-MU-A4B2	A4B2	lh_S_cingul-Marginalis_thickness	-1.0433015	0.23920073	0.0012810537821315582
ni4-GI-5HT1b-MU-A4B2	A4B2	lh_S_circular_insula_ant_thickness	-0.83655816	-0.19479652	0.0011462004813965355
ni4-GI-5HT1b-MU-A4B2	A4B2	lh_S_circular_insula_inf_thickness	-1.3182311	-0.43387914	0.0008212164681092888
ni4-GI-5HT1b-MU-A4B2	A4B2	lh_S_circular_insula_sup_thickness	-0.9070092	0.44219288	-0.00042497585478695407
ni4-GI-5HT1b-MU-A4B2	A4B2	lh_S_collat_transv_ant_thickness	-0.34388885	-1.4382511	0.0016486697895833962
ni4-GI-5HT1b-MU-A4B2	A4B2	lh_S_collat_transv_post_thickness	-0.60934716	-0.1971917	-0.0007912321389151765
ni4-GI-5HT1b-MU-A4B2	A4B2	lh_S_front_inf_thickness	-0.97273916	0.18253672	0.0006300716456161433
ni4-GI-5HT1b-MU-A4B2	A4B2	lh_S_front_middle_thickness	-1.1887228	-0.053642053	-0.0023369852689163976
ni4-GI-5HT1b-MU-A4B2	A4B2	lh_S_front_sup_thickness	-1.1033169	0.3529742	-0.00011106655323157855
ni4-GI-5HT1b-MU-A4B2	A4B2	lh_S_interm_prim-Jensen_thickness	-1.34036	1.0355219	0.0006094112277625317
ni4-GI-5HT1b-MU-A4B2	A4B2	lh_S_intrapariet&P_trans_thickness	-0.7825529	0.08492556	-0.00047108620608374285
ni4-GI-5HT1b-MU-A4B2	A4B2	lh_S_oc_middle&Lunatus_thickness	-0.6379458	-0.1688887	0.000785415645301833
ni4-GI-5HT1b-MU-A4B2	A4B2	lh_S_oc_sup&transversal_thickness	-0.5507505	-0.15750328	3.670191469762156e-05
ni4-GI-5HT1b-MU-A4B2	A4B2	lh_S_occipital_ant_thickness	-0.6495545	-0.68291134	0.0006066605073946586
ni4-GI-5HT1b-MU-A4B2	A4B2	lh_S_oc-temp_lat_thickness	-0.14300254	-1.2188345	0.0016590642022533998
ni4-GI-5HT1b-MU-A4B2	A4B2	lh_S_oc-temp_med&Lingual_thickness	-0.9454505	-0.49918944	0.0010538097557126862
ni4-GI-5HT1b-MU-A4B2	A4B2	lh_S_orbital_lateral_thickness	-1.0023733	0.14803027	-0.0009936656518304693
ni4-GI-5HT1b-MU-A4B2	A4B2	lh_S_orbital_med-olfact_thickness	0.008350337	-0.614519	0.0022302950230014195
ni4-GI-5HT1b-MU-A4B2	A4B2	lh_S_orbital-H_Shaped_thickness	-0.14757341	-1.1818345	0.004566992159804307
ni4-GI-5HT1b-MU-A4B2	A4B2	lh_S_parieto_occipital_thickness	-0.9938831	-0.03240134	-0.001531072960212142
ni4-GI-5HT1b-MU-A4B2	A4B2	lh_S_pericallosal_thickness	-0.50496024	-2.0290306	-0.00032516495112663423
ni4-GI-5HT1b-MU-A4B2	A4B2	lh_S_postcentral_thickness	-1.13741	-0.27253443	0.0004140490086480559
ni4-GI-5HT1b-MU-A4B2	A4B2	lh_S_precentral-inf-part_thickness	-0.94060534	0.0912668	0.00018190932098095282
ni4-GI-5HT1b-MU-A4B2	A4B2	lh_S_precentral-sup-part_thickness	-1.1007673	0.1752921	0.0009613718095300271
ni4-GI-5HT1b-MU-A4B2	A4B2	lh_S_suborbital_thickness	-0.21376903	-0.067163676	0.0016175242660129898
ni4-GI-5HT1b-MU-A4B2	A4B2	lh_S_subparietal_thickness	-0.70684826	0.79145414	-0.0012995227660990757
ni4-GI-5HT1b-MU-A4B2	A4B2	lh_S_temporal_inf_thickness	-0.29801604	-1.461024	0.003196011057489208
ni4-GI-5HT1b-MU-A4B2	A4B2	lh_S_temporal_sup_thickness	-0.7690749	-0.5549283	8.189751283295497e-05
ni4-GI-5HT1b-MU-A4B2	A4B2	lh_S_temporal_transverse_thickness	-0.7335688	-0.30122074	-0.0008855452721469445
ni4-GI-5HT1b-MU-A4B2	A4B2	rh_G&S_frontomargin_thickness	-0.5327406	1.2531483	-0.0013121915491786304
ni4-GI-5HT1b-MU-A4B2	A4B2	rh_G&S_occipital_inf_thickness	-0.51996756	0.24205485	-0.0008962167486543634
ni4-GI-5HT1b-MU-A4B2	A4B2	rh_G&S_paracentral_thickness	-1.5906447	-0.33017123	0.0014954661372395088
ni4-GI-5HT1b-MU-A4B2	A4B2	rh_G&S_subcentral_thickness	-0.9417422	0.4491153	0.001208820315329223
ni4-GI-5HT1b-MU-A4B2	A4B2	rh_G&S_transv_frontopol_thickness	-0.9929571	1.2840868	-0.001735214267626739
ni4-GI-5HT1b-MU-A4B2	A4B2	rh_G&S_cingul-Ant_thickness	-0.45400122	0.3164621	0.001089255939574962
ni4-GI-5HT1b-MU-A4B2	A4B2	rh_G&S_cingul-Mid-Ant_thickness	-1.2335963	1.0894437	0.0020372042904866737
ni4-GI-5HT1b-MU-A4B2	A4B2	rh_G&S_cingul-Mid-Post_thickness	-1.0022393	0.6239226	0.001344946059072238
ni4-GI-5HT1b-MU-A4B2	A4B2	rh_G_cingul-Post-dorsal_thickness	-0.9421193	0.03518191	0.000590169277979927
ni4-GI-5HT1b-MU-A4B2	A4B2	rh_G_cingul-Post-ventral_thickness	-0.24733669	-2.9231339	0.0005821727859560673
ni4-GI-5HT1b-MU-A4B2	A4B2	rh_G_cuneus_thickness	0.059085958	-0.54683626	0.0020861298248601103
ni4-GI-5HT1b-MU-A4B2	A4B2	rh_G_front_inf-Opercular_thickness	-1.156653	1.321491	0.00046919396713955563
ni4-GI-5HT1b-MU-A4B2	A4B2	rh_G_front_inf-Orbital_thickness	-1.1541443	1.3187311	0.001406055202624483
ni4-GI-5HT1b-MU-A4B2	A4B2	rh_G_front_inf-Triangul_thickness	-1.2821493	1.6423974	0.0013231229565565678
ni4-GI-5HT1b-MU-A4B2	A4B2	rh_G_front_middle_thickness	-1.317259	2.2005932	0.0019167336488133003
ni4-GI-5HT1b-MU-A4B2	A4B2	rh_G_front_sup_thickness	-1.4175416	0.79636884	0.0010626599521568122
ni4-GI-5HT1b-MU-A4B2	A4B2	rh_G_Ins_lg&S_cent_ins_thickness	-0.4259438	-0.21367002	0.0003010564445050396
ni4-GI-5HT1b-MU-A4B2	A4B2	rh_G_insular_short_thickness	-0.5450573	0.3434784	0.001848833334572652
ni4-GI-5HT1b-MU-A4B2	A4B2	rh_G_occipital_middle_thickness	-0.8569995	0.5698257	0.0006320211938149476
ni4-GI-5HT1b-MU-A4B2	A4B2	rh_G_occipital_sup_thickness	-0.7821282	0.19425263	0.0005985654295682418
ni4-GI-5HT1b-MU-A4B2	A4B2	rh_G_oc-temp_lat-fusifor_thickness	-0.941813	0.17254986	0.0024499615129762896
ni4-GI-5HT1b-MU-A4B2	A4B2	rh_G_oc-temp_med-Lingual_thickness	0.19194417	-1.1983978	0.00173386922373778
ni4-GI-5HT1b-MU-A4B2	A4B2	rh_G_oc-temp_med-Parahip_thickness	-0.20589134	-1.2875667	-0.0025552911323651166
ni4-GI-5HT1b-MU-A4B2	A4B2	rh_G_orbital_thickness	-0.5181873	0.37413827	-0.0003351344416820806
ni4-GI-5HT1b-MU-A4B2	A4B2	rh_G_pariet_inf-Angular_thickness	-1.3611238	1.6579838	0.0025176108633611673
ni4-GI-5HT1b-MU-A4B2	A4B2	rh_G_pariet_inf-Supramar_thickness	-1.1335851	0.58956945	0.000852312819912512
ni4-GI-5HT1b-MU-A4B2	A4B2	rh_G_parietal_sup_thickness	-1.1825874	0.10633515	0.0006043106779287967
ni4-GI-5HT1b-MU-A4B2	A4B2	rh_G_postcentral_thickness	-1.4082583	0.16825262	0.0013405486811083585
ni4-GI-5HT1b-MU-A4B2	A4B2	rh_G_precentral_thickness	-1.7620672	1.1928097	0.0030803615571363043
ni4-GI-5HT1b-MU-A4B2	A4B2	rh_G_precuneus_thickness	-1.0472943	0.30929103	0.0006622898813379036
ni4-GI-5HT1b-MU-A4B2	A4B2	rh_G_rectus_thickness	-0.9166289	-0.31779957	-0.00031966064165243543
ni4-GI-5HT1b-MU-A4B2	A4B2	rh_G_subcallosal_thickness	-0.6865432	-0.80692756	-0.0004183147176651438
ni4-GI-5HT1b-MU-A4B2	A4B2	rh_G_temp_sup-G_T_transv_thickness	-0.047377136	0.4237462	-0.0008455741642961513
ni4-GI-5HT1b-MU-A4B2	A4B2	rh_G_temp_sup-Lateral_thickness	-1.233786	-0.53406054	0.0006432188560521416
ni4-GI-5HT1b-MU-A4B2	A4B2	rh_G_temp_sup-Plan_polar_thickness	-0.9895025	-1.7741162	-0.0017969180753492084
ni4-GI-5HT1b-MU-A4B2	A4B2	rh_G_temp_sup-Plan_tempo_thickness	-1.3472463	0.9357497	0.0011259179170015725
ni4-GI-5HT1b-MU-A4B2	A4B2	rh_G_temporal_inf_thickness	-0.5807631	0.13463503	-9.830720646330712e-05
ni4-GI-5HT1b-MU-A4B2	A4B2	rh_G_temporal_middle_thickness	-0.93815976	0.5732548	0.0006629776331517536
ni4-GI-5HT1b-MU-A4B2	A4B2	rh_Lat_Fis-ant-Horizont_thickness	-1.0492749	1.2867607	0.0007840235075501686
ni4-GI-5HT1b-MU-A4B2	A4B2	rh_Lat_Fis-ant-Vertical_thickness	-1.0902568	1.5053195	0.001046512795888072
ni4-GI-5HT1b-MU-A4B2	A4B2	rh_Lat_Fis-post_thickness	-1.1615194	0.5485208	0.002816770014002941
ni4-GI-5HT1b-MU-A4B2	A4B2	rh_Pole_occipital_thickness	0.010999149	-0.15433525	0.0011220709068216058
ni4-GI-5HT1b-MU-A4B2	A4B2	rh_Pole_temporal_thickness	-0.36316988	-1.6828773	0.0019123976153257224
ni4-GI-5HT1b-MU-A4B2	A4B2	rh_S_calcarine_thickness	-0.5964669	-1.0693405	-0.0010529516866454964
ni4-GI-5HT1b-MU-A4B2	A4B2	rh_S_central_thickness	-0.7033924	0.54978573	-0.0034156505960194223
ni4-GI-5HT1b-MU-A4B2	A4B2	rh_S_cingul-Marginalis_thickness	-1.107874	-0.06322591	0.0015140055707722668
ni4-GI-5HT1b-MU-A4B2	A4B2	rh_S_circular_insula_ant_thickness	-0.9335025	0.65581834	-0.0001484461888318616
ni4-GI-5HT1b-MU-A4B2	A4B2	rh_S_circular_insula_inf_thickness	-1.6221765	-0.35174245	0.0007914286664073705
ni4-GI-5HT1b-MU-A4B2	A4B2	rh_S_circular_insula_sup_thickness	-0.81636745	0.83516425	-0.0012500769615853818
ni4-GI-5HT1b-MU-A4B2	A4B2	rh_S_collat_transv_ant_thickness	-0.3872977	-0.9201261	0.0006582820711477982
ni4-GI-5HT1b-MU-A4B2	A4B2	rh_S_collat_transv_post_thickness	-0.7089155	-0.010450975	-0.0009803770932086953
ni4-GI-5HT1b-MU-A4B2	A4B2	rh_S_front_inf_thickness	-0.8973014	1.2351792	-0.0009935063663996362
ni4-GI-5HT1b-MU-A4B2	A4B2	rh_S_front_middle_thickness	-0.9493311	1.3627955	-3.9250150580741675e-05
ni4-GI-5HT1b-MU-A4B2	A4B2	rh_S_front_sup_thickness	-1.0152143	1.1597391	-0.0009742893611242118
ni4-GI-5HT1b-MU-A4B2	A4B2	rh_S_interm_prim-Jensen_thickness	-1.2747725	1.0994719	0.0022033691369269665
ni4-GI-5HT1b-MU-A4B2	A4B2	rh_S_intrapariet&P_trans_thickness	-0.9382404	0.5610064	0.00048267345591155447
ni4-GI-5HT1b-MU-A4B2	A4B2	rh_S_oc_middle&Lunatus_thickness	-0.76788056	0.21793205	-0.00037028299550956757
ni4-GI-5HT1b-MU-A4B2	A4B2	rh_S_oc_sup&transversal_thickness	-0.5870151	0.43253443	-0.001622028388946475
ni4-GI-5HT1b-MU-A4B2	A4B2	rh_S_occipital_ant_thickness	-0.92954814	0.23268752	0.0009102175861500413
ni4-GI-5HT1b-MU-A4B2	A4B2	rh_S_oc-temp_lat_thickness	-0.15694591	-0.33412144	4.557987523273917e-05
ni4-GI-5HT1b-MU-A4B2	A4B2	rh_S_oc-temp_med&Lingual_thickness	-0.9081591	-0.30352062	0.0019130448749609232
ni4-GI-5HT1b-MU-A4B2	A4B2	rh_S_orbital_lateral_thickness	-0.7707895	1.6197685	0.00029920121019241797
ni4-GI-5HT1b-MU-A4B2	A4B2	rh_S_orbital_med-olfact_thickness	-0.09395623	-0.6138373	0.0018400698409401124
ni4-GI-5HT1b-MU-A4B2	A4B2	rh_S_orbital-H_Shaped_thickness	-0.24720907	-0.4419774	0.002609637366854411
ni4-GI-5HT1b-MU-A4B2	A4B2	rh_S_parieto_occipital_thickness	-1.0281565	-0.24644534	0.0007834736835273682
ni4-GI-5HT1b-MU-A4B2	A4B2	rh_S_pericallosal_thickness	-0.30426893	-1.9069558	-0.0011834555562939952
ni4-GI-5HT1b-MU-A4B2	A4B2	rh_S_postcentral_thickness	-1.1551902	0.27032986	0.0019614913086680903
ni4-GI-5HT1b-MU-A4B2	A4B2	rh_S_precentral-inf-part_thickness	-0.8802492	1.2773551	-0.001723171334995905
ni4-GI-5HT1b-MU-A4B2	A4B2	rh_S_precentral-sup-part_thickness	-1.1157591	0.8969408	0.002276310215524102
ni4-GI-5HT1b-MU-A4B2	A4B2	rh_S_suborbital_thickness	-0.12376515	0.7451002	0.0001712935174859702
ni4-GI-5HT1b-MU-A4B2	A4B2	rh_S_subparietal_thickness	-0.8431284	0.5255676	-0.001485561613375777
ni4-GI-5HT1b-MU-A4B2	A4B2	rh_S_temporal_inf_thickness	-0.29743037	0.11615728	0.0004183067184461483
ni4-GI-5HT1b-MU-A4B2	A4B2	rh_S_temporal_sup_thickness	-0.9517065	0.39131483	0.0015014963900340447
ni4-GI-5HT1b-MU-A4B2	A4B2	rh_S_temporal_transverse_thickness	-1.3428631	0.65044576	0.001069770488148311
ni4-GI-5HT1b-MU-A4B2	5HT6	lh_G&S_frontomargin_thickness	-0.27217516	0.4251139	-0.0004332907948581379
ni4-GI-5HT1b-MU-A4B2	5HT6	lh_G&S_occipital_inf_thickness	-1.5491879	0.24847952	-0.0022091909165354723
ni4-GI-5HT1b-MU-A4B2	5HT6	lh_G&S_paracentral_thickness	-0.253332	-1.3408712	0.0011551687949307027
ni4-GI-5HT1b-MU-A4B2	5HT6	lh_G&S_subcentral_thickness	-1.6376028	0.5361178	-6.394163894585421e-05
ni4-GI-5HT1b-MU-A4B2	5HT6	lh_G&S_transv_frontopol_thickness	0.033440407	-0.23005395	0.0016418161691224885
ni4-GI-5HT1b-MU-A4B2	5HT6	lh_G&S_cingul-Ant_thickness	0.08472935	0.8043856	-0.0004885703547299796
ni4-GI-5HT1b-MU-A4B2	5HT6	lh_G&S_cingul-Mid-Ant_thickness	-0.5741144	0.019414555	-0.0002669695858963572
ni4-GI-5HT1b-MU-A4B2	5HT6	lh_G&S_cingul-Mid-Post_thickness	-0.7176214	-0.5274269	0.003784403355280061
ni4-GI-5HT1b-MU-A4B2	5HT6	lh_G_cingul-Post-dorsal_thickness	-1.9744519	-0.20386285	0.0028274631311337207
ni4-GI-5HT1b-MU-A4B2	5HT6	lh_G_cingul-Post-ventral_thickness	-1.4106233	-5.1953607	-0.007190576641116192
ni4-GI-5HT1b-MU-A4B2	5HT6	lh_G_cuneus_thickness	-0.5713387	0.844921	-0.002234232638061941
ni4-GI-5HT1b-MU-A4B2	5HT6	lh_G_front_inf-Opercular_thickness	-0.9996907	1.0940608	0.0010322001007111717
ni4-GI-5HT1b-MU-A4B2	5HT6	lh_G_front_inf-Orbital_thickness	-0.89253914	0.9307361	0.0011664612068684596
ni4-GI-5HT1b-MU-A4B2	5HT6	lh_G_front_inf-Triangul_thickness	-1.024008	0.8058344	0.00033075296999863883
ni4-GI-5HT1b-MU-A4B2	5HT6	lh_G_front_middle_thickness	-0.8117969	1.0038205	0.000475953362188245
ni4-GI-5HT1b-MU-A4B2	5HT6	lh_G_front_sup_thickness	-0.6949211	0.029997118	0.0005651136777926535
ni4-GI-5HT1b-MU-A4B2	5HT6	lh_G_Ins_lg&S_cent_ins_thickness	-0.07436284	1.2165669	-0.004974883295039163
ni4-GI-5HT1b-MU-A4B2	5HT6	lh_G_insular_short_thickness	-0.0032966395	1.2500255	-0.00329802148393362
ni4-GI-5HT1b-MU-A4B2	5HT6	lh_G_occipital_middle_thickness	-1.2296889	0.7449673	-0.0009394994822073278
ni4-GI-5HT1b-MU-A4B2	5HT6	lh_G_occipital_sup_thickness	-1.2969756	-0.03978878	-0.0006937668694635517
ni4-GI-5HT1b-MU-A4B2	5HT6	lh_G_oc-temp_lat-fusifor_thickness	-0.8871358	-0.42020637	0.00020488385192862432
ni4-GI-5HT1b-MU-A4B2	5HT6	lh_G_oc-temp_med-Lingual_thickness	-0.93412346	-1.7196575	0.0009493093011493448
ni4-GI-5HT1b-MU-A4B2	5HT6	lh_G_oc-temp_med-Parahip_thickness	-2.4071875	-3.4329016	-0.0069202125171761875
ni4-GI-5HT1b-MU-A4B2	5HT6	lh_G_orbital_thickness	-0.6745292	-0.23007254	-0.0009323813647613291
ni4-GI-5HT1b-MU-A4B2	5HT6	lh_G_pariet_inf-Angular_thickness	-1.1282033	1.107562	-0.002638278561685801
ni4-GI-5HT1b-MU-A4B2	5HT6	lh_G_pariet_inf-Supramar_thickness	-1.1708373	0.85650086	0.001198879766676356
ni4-GI-5HT1b-MU-A4B2	5HT6	lh_G_parietal_sup_thickness	-1.281703	0.08748015	-0.002092239131388448
ni4-GI-5HT1b-MU-A4B2	5HT6	lh_G_postcentral_thickness	-0.77040356	-0.4209105	0.001504896146617557
ni4-GI-5HT1b-MU-A4B2	5HT6	lh_G_precentral_thickness	-2.221877	-0.21172564	-0.0024171304511046276
ni4-GI-5HT1b-MU-A4B2	5HT6	lh_G_precuneus_thickness	-1.3558481	0.31577495	0.0010784695501321086
ni4-GI-5HT1b-MU-A4B2	5HT6	lh_G_rectus_thickness	1.7581373	-0.94191533	0.0038889275633592624
ni4-GI-5HT1b-MU-A4B2	5HT6	lh_G_subcallosal_thickness	-3.2557938	-0.92883444	-0.002390327523261071
ni4-GI-5HT1b-MU-A4B2	5HT6	lh_G_temp_sup-G_T_transv_thickness	-3.1486063	0.45246464	0.0032189023817067
ni4-GI-5HT1b-MU-A4B2	5HT6	lh_G_temp_sup-Lateral_thickness	-1.9434386	0.83581674	0.0037556597199789564
ni4-GI-5HT1b-MU-A4B2	5HT6	lh_G_temp_sup-Plan_polar_thickness	-2.0637445	-0.8552161	0.0007894678795016836
ni4-GI-5HT1b-MU-A4B2	5HT6	lh_G_temp_sup-Plan_tempo_thickness	-2.015359	0.9928261	0.00281691137642171
ni4-GI-5HT1b-MU-A4B2	5HT6	lh_G_temporal_inf_thickness	-0.64705145	0.7066869	-0.004917701483676184
ni4-GI-5HT1b-MU-A4B2	5HT6	lh_G_temporal_middle_thickness	-1.4084285	1.507933	0.006238569729131371
ni4-GI-5HT1b-MU-A4B2	5HT6	lh_Lat_Fis-ant-Horizont_thickness	-0.24683106	-0.023680618	0.0006965652487116152
ni4-GI-5HT1b-MU-A4B2	5HT6	lh_Lat_Fis-ant-Vertical_thickness	-0.8423628	0.9700048	0.0012073515771794559
ni4-GI-5HT1b-MU-A4B2	5HT6	lh_Lat_Fis-post_thickness	-2.2809482	-1.4288529	-0.0015592043372689157
ni4-GI-5HT1b-MU-A4B2	5HT6	lh_Pole_occipital_thickness	-1.4604086	0.029059619	0.0002143736332015124
ni4-GI-5HT1b-MU-A4B2	5HT6	lh_Pole_temporal_thickness	-1.1923608	-0.54338944	0.002728276250783761
ni4-GI-5HT1b-MU-A4B2	5HT6	lh_S_calcarine_thickness	-1.232209	-0.2898358	-0.0022451811464115554
ni4-GI-5HT1b-MU-A4B2	5HT6	lh_S_central_thickness	-2.5123174	-1.3415289	-0.002921031741405785
ni4-GI-5HT1b-MU-A4B2	5HT6	lh_S_cingul-Marginalis_thickness	-0.31029457	0.118325144	-0.0015388003415222375
ni4-GI-5HT1b-MU-A4B2	5HT6	lh_S_circular_insula_ant_thickness	-0.651096	0.39003	-0.0017707402766950842
ni4-GI-5HT1b-MU-A4B2	5HT6	lh_S_circular_insula_inf_thickness	-1.9208258	0.39330563	0.003991928675112978
ni4-GI-5HT1b-MU-A4B2	5HT6	lh_S_circular_insula_sup_thickness	-1.0836025	0.73338026	-0.003269409370274746
ni4-GI-5HT1b-MU-A4B2	5HT6	lh_S_collat_transv_ant_thickness	-0.8248059	0.51408213	-0.007904326086814814
ni4-GI-5HT1b-MU-A4B2	5HT6	lh_S_collat_transv_post_thickness	-1.4683622	0.0660092	-0.0023016599296488277
ni4-GI-5HT1b-MU-A4B2	5HT6	lh_S_front_inf_thickness	-0.7699876	-0.6005988	-0.0011915692000718488
ni4-GI-5HT1b-MU-A4B2	5HT6	lh_S_front_middle_thickness	-0.37589914	0.18464422	-5.944467047571886e-05
ni4-GI-5HT1b-MU-A4B2	5HT6	lh_S_front_sup_thickness	-1.1124593	-0.31367946	-0.0008130707851952542
ni4-GI-5HT1b-MU-A4B2	5HT6	lh_S_interm_prim-Jensen_thickness	-1.3046471	1.701832	-0.0008006100614559013
ni4-GI-5HT1b-MU-A4B2	5HT6	lh_S_intrapariet&P_trans_thickness	-1.448786	-0.00609601	-0.0024145713183021614
ni4-GI-5HT1b-MU-A4B2	5HT6	lh_S_oc_middle&Lunatus_thickness	-1.9531107	-0.06159368	0.0006075499441208221
ni4-GI-5HT1b-MU-A4B2	5HT6	lh_S_oc_sup&transversal_thickness	-1.8631537	-0.28372094	0.0005821582399776516
ni4-GI-5HT1b-MU-A4B2	5HT6	lh_S_occipital_ant_thickness	-2.1162736	0.34127098	0.004803342140515655
ni4-GI-5HT1b-MU-A4B2	5HT6	lh_S_oc-temp_lat_thickness	-2.4807901	-0.009505618	0.00443998815940767
ni4-GI-5HT1b-MU-A4B2	5HT6	lh_S_oc-temp_med&Lingual_thickness	-2.6626801	-0.039492488	0.0025985579472065368
ni4-GI-5HT1b-MU-A4B2	5HT6	lh_S_orbital_lateral_thickness	-0.85376865	0.96075755	0.0021898565904330328
ni4-GI-5HT1b-MU-A4B2	5HT6	lh_S_orbital_med-olfact_thickness	-1.0500996	-0.3071625	-0.00047630873379403676
ni4-GI-5HT1b-MU-A4B2	5HT6	lh_S_orbital-H_Shaped_thickness	-0.4036997	-0.4632753	-0.0005033243234915195
ni4-GI-5HT1b-MU-A4B2	5HT6	lh_S_parieto_occipital_thickness	-2.0519602	0.9965751	0.004201331448252424
ni4-GI-5HT1b-MU-A4B2	5HT6	lh_S_pericallosal_thickness	0.4354746	-2.755438	0.005014980587896317
ni4-GI-5HT1b-MU-A4B2	5HT6	lh_S_postcentral_thickness	-0.96318793	-0.33473065	-0.0003787964230483349
ni4-GI-5HT1b-MU-A4B2	5HT6	lh_S_precentral-inf-part_thickness	-1.3051537	-0.604857	-0.0018794919071235764
ni4-GI-5HT1b-MU-A4B2	5HT6	lh_S_precentral-sup-part_thickness	-1.015346	-1.0368049	-0.0007877340170096593
ni4-GI-5HT1b-MU-A4B2	5HT6	lh_S_suborbital_thickness	0.23702268	0.7283674	-0.0019553026667564373
ni4-GI-5HT1b-MU-A4B2	5HT6	lh_S_subparietal_thickness	-1.5239267	1.1165321	-0.0011269703561360839
ni4-GI-5HT1b-MU-A4B2	5HT6	lh_S_temporal_inf_thickness	-1.7790323	0.3755482	0.006392407347076728
ni4-GI-5HT1b-MU-A4B2	5HT6	lh_S_temporal_sup_thickness	-1.3076993	0.3780041	-0.0016477324324690734
ni4-GI-5HT1b-MU-A4B2	5HT6	lh_S_temporal_transverse_thickness	-5.3201294	-0.1218239	0.0025862456499402067
ni4-GI-5HT1b-MU-A4B2	5HT6	rh_G&S_frontomargin_thickness	0.8478675	-0.13043779	0.004728985419158536
[truncated: 2,441 more rows]
