# Supplementary material for: Regional patterns of human cortex development correlate with underlying neurobiology
Source: bioRxiv. 2024 Aug 10:2023.05.05.539537. Originally published 2023 May 5. Preprint. [Version 4] doi: 10.1101/2023.05.05.539537 (PMC10187287; doi:10.1101/2023.05.05.539537)
Supplement: Supplement 5 [file media-5.zip › source_data/source_supp_FigS17_statistics.csv]

markers	markers_original	test	stat	p	q	null0	null1	null2	null3	null4	null5	null6	null7	null8	null9	null10	null11	null12	null13	null14	null15	null16	null17	null18	null19	null20	null21	null22	null23	null24	null25	null26	null27	null28	null29	null30	null31	null32	null33	null34	null35	null36	null37	null38	null39	null40	null41	null42	null43
ce9-In8	In8	mean	6.822430681623285	0.0001	0.00021481481481481484	4.637122733846386	4.040897458105361	4.023263370947099	4.196360539349931	4.086956495636542	4.815645260784577	4.579549941987957	4.011170949969877	4.142398045680493	4.800377940650197	4.417024871248288	5.122116614364987	4.620498661711866	5.186267077185482	4.585560526107406	4.947073836672119	4.609768108621805	4.689146575732102	4.214738844190856	4.441511681713743	4.718875091646811	4.381869224415551	4.284472023759788	4.40053872835443	4.2582134706803965	4.072662082625252	4.5309734664902255	4.149167089163519	5.003554326524247	4.1784155760651345	4.044916913674745	4.335160218353388	4.142370138277766	4.482052465322033	4.427476046116281	4.384949597353942	4.498364132688465	4.404508523723668	3.8265095224125907	4.336046509257782	4.242265616735588	4.1504674556366385	3.986617559321366	4.27682723270085
ce9-In8	In8	ratio	1.016651260999091	0.053100000000000036	0.07699500000000005	0.9939126097971477	0.9921507357303703	1.0038716598637507	0.9896978576791323	1.0043077823718884	0.9939134112522359	0.9957350018374704	1.0037195300068178	1.0058801023083712	0.9918515465652984	1.001720551410938	0.9912150780426136	1.005785214578214	0.9955046353601864	1.0184268263821659	1.0006685879694772	1.0146819798899245	1.005487166799256	1.0149429993390748	1.0034010280825971	0.9898640781342084	0.9876624591904293	0.9920461142032144	1.0007437445980596	0.9915536323742281	0.9969682700761273	1.0067305798667592	1.0088080709248324	1.020114960483821	0.996550468288676	1.008411133579234	0.9983551915370982	0.9976165272870251	0.9956893382546663	0.9918699987219047	0.9920435969441875	1.0023101700590393	1.010321750554531	1.0025943089349656	0.9957517918010501	0.9861772031041923	1.0036459052123554	0.9966019906043544	1.0201912382482048
ce9-In8	Ex3	mean	7.732948644223584	0.0001	0.00021481481481481484	4.218440777667497	4.307467366698924	4.655960441162989	4.414353998398797	4.226078491781973	4.376383279748504	4.651093496189511	4.276324053145322	4.147480743715563	4.597349788429411	4.47583783271219	4.08035154863675	4.354248092851533	4.641809215509311	4.559390589136506	4.184859358797681	5.039291216735579	4.724958435958702	4.568397984847618	4.5886539632823355	4.473578791546773	4.470740691283467	4.4962398142252	4.500455159868698	4.456918539162084	4.168714269475232	4.907227288770339	4.257010449642009	4.51570604772914	4.379623548790591	4.2874685767513245	5.113863546962181	4.791640476457815	4.570847659552302	4.184168318833529	4.515423454055268	4.5054783271877685	4.423452811085389	4.3456632051472335	4.733136278338351	4.744915185955387	4.3744492114359605	4.641679401854902	4.792447094885446
ce9-In8	Ex3	ratio	1.0175352533404465	0.019000000000000017	0.029000000000000026	0.9935978769510073	1.00663202840432	1.0076969392557746	0.9977070184563149	0.9979890149951818	0.9995695312581699	1.0230372925225488	0.997211474812077	1.002674050761865	0.9896236533135693	1.0163312477930773	1.000286980893291	0.9986765712757945	0.9964528430810741	1.0067344685153055	1.002388369608868	0.9970414595745574	1.0138945258468748	1.0151036217703604	0.9966985870498442	0.9972940734584864	1.005625846089119	1.0092944127884182	1.000897869643754	1.0032172039022822	0.9975914579525188	1.0089812907717062	0.9891450013519668	1.0125098057190047	1.000215689798716	0.9945983345187308	1.0081911277133067	1.020958478099513	1.0038588385251255	1.0005417490946449	1.0092454719605777	0.994326626652746	1.01195949315007	0.9969073980021029	0.9968647155681818	1.006375816262806	0.9859000539202267	0.9993405283513989	1.0045287278753465
ni9-D2	GABAa	mean	8.934199157010836	0.0001	0.00021481481481481484	4.548402599770213	4.302614285907011	4.374732625647034	4.4524785755345135	4.218820689714594	4.283401396410004	4.391142899845559	4.280857232436995	4.492846472469843	4.309684799824978	4.377932093868217	4.116253812714516	4.345809490955937	4.34528424944523	4.594018515490146	4.330754362242028	4.34709654400062	4.3079784806781145	4.554590703123553	4.344547930283311	4.3702027329558275	4.723923884467446	4.4075053866909295	4.462128576574146	4.147167097639409	4.615418173319698	4.462994510475222	4.536434754582678	4.46255810106356	4.345644919010747	4.50329148899633	4.478071833270602	4.412803822149432	4.927085262867592	4.34303437504341	4.180383030941674	4.417064180474033	4.517748705247515	4.611350262252103	4.345037554389925	4.336361268293664	4.204540885434481	4.2879528077780815	4.188885657836052
ni9-D2	GABAa	ratio	1.0146126990531115	0.0001	0.00021481481481481484	0.9884646056558758	0.9913776033084502	0.9885265094011608	0.9871194098373369	0.9902965781758546	0.9886277028028376	0.9861089952768618	0.9919141360245459	0.9916877951942743	0.9894203144947388	0.9891082380237891	0.9863210766861445	1.0014071021031135	0.9890582968918052	0.99145051126144	0.9920355376620749	0.9914461408196001	0.9895100709830331	0.9911929088627871	0.9980644710517398	0.994013692001568	0.991249499651227	0.9949862882987884	0.9916126018729688	0.9943164438177077	0.992160045425148	0.9902097028936404	0.9906200666295437	0.9896452223435483	0.9946940297053976	0.9873626549825905	0.9901683271230353	0.9904177684959815	0.9958904915811309	0.9840651679001843	0.9927540481010338	0.9856826363735225	0.994301062584154	0.9966652991155909	0.9865052970143479	0.9933294254686958	0.9891821981820768	0.9972107435787794	0.9917776686272409
ni9-D2	D2	mean	5.583017145090358	0.05830000000000002	0.08247317073170735	6.257327127491964	4.219295314019963	5.4382539799634895	4.009673649613545	3.745669570998067	4.801414746562242	4.186122679142239	4.205135511214894	4.442127040853808	4.661480971390317	3.5853115036493777	4.269173317189688	3.703713751301881	4.646773838670575	4.300061242203844	4.148471165470203	3.608898447621109	4.300061242203844	3.649813122952193	4.260815092416463	3.736946209380444	4.720621629646886	4.292068956275056	4.362664934691333	4.410133540517642	5.482007451763244	3.994370456934651	9.511312313378957	4.032654641521488	6.93132521292791	3.974565993120035	3.973067785141975	3.9979708561324037	5.111520013519139	3.9495170426232664	4.9479153662333655	3.659345785170267	4.846097265862368	5.095777590696724	4.477014631000271	4.682084014805837	5.105641686949219	5.482007451763244	5.123386496104737
ni9-D2	D2	ratio	1.0762232418603694	0.0010000000000000009	0.0018709677419354858	0.992927884262925	0.9964367070923249	0.9952783365243963	0.9701909365569882	1.0072663738704721	0.9951292957706014	0.9840001318529666	0.9857250051612497	0.9989181652312101	1.000014981309847	0.9804135307844378	0.9865202964627564	0.9910731229961783	0.9948118792760395	0.9860556487949517	0.9898046065862229	0.9925052146715455	0.9860556487949517	0.9944151827214955	1.0012698344822046	0.9830476398218972	0.990818303134632	0.9895882009577691	0.9824511942125234	0.9919924470043658	0.9813639944667895	0.9965856620680701	1.0148867388445957	0.9897251008726615	0.9962860905686256	0.9941832733571595	0.9992651560769972	0.9937016178834802	0.9810064855003682	1.0292851538804744	0.9858019615614995	0.997553958633136	1.002261178758019	0.9877654264815876	1.0027694106640632	0.9909843604604269	0.981133276237134	0.9813639944667895	1.0030597495230233
ni9-D2	D1	mean	5.468848446385408	0.07440000000000002	0.10274285714285718	5.067949165629197	5.90948877115478	5.555322062910757	5.927256151118928	3.8581669697240253	4.069491604307794	5.251414394950088	3.704662780903225	5.135287464258893	3.837602452610338	5.116846435430142	4.591054309099713	4.231468998016308	4.229223484283417	3.410536871736324	4.241380356552252	3.177476519641321	3.843996631557808	4.226781232311069	4.391254196038941	5.630001040926664	3.8355262548244498	4.438730227907725	4.004681593843111	4.462331928905123	5.040347965599289	5.093904558504077	4.082628654487275	4.797805989615807	3.9350191836054265	4.977386648604576	4.305843163872222	3.885132018935245	4.302445879539257	3.5913803326561626	4.372046233499315	4.813007737072815	3.959126152897657	5.561786288905986	4.115286606727904	4.612046411626222	4.078384074935885	4.067036237967768	5.203062753372315
ni9-D2	D1	ratio	1.046639988376961	0.00770000000000004	0.012760000000000066	0.9899698873868574	0.9496639595298728	0.992542378808947	0.9841850606100364	0.9971028034844124	0.9892599569304124	0.9855469181945511	0.9918359314544954	0.9908100377224753	0.9936754116613319	0.9982721066005841	0.9969101358509623	0.9917867983382225	0.9964301954672049	1.0009511145235797	0.9773910106280521	0.9977560584564364	0.9904355808206313	0.983562796105926	0.9875974365920325	0.978177105665659	0.9950675383827271	1.0120181746629275	0.9905367255200327	0.9843881226944525	1.0056045747166555	0.9973028600489507	0.9873484813755904	0.997493552117717	0.9930596855616983	1.0044545850937374	0.9475588840190013	0.9895568135393867	1.0100564578569997	0.997680394695533	0.9914052706157396	0.9875146200435064	0.9912607801690274	1.00779059630145	0.9863170842560154	0.9876761009408507	0.9987397195918848	0.9960349661887788	0.988077689065902
ce3-Micro-OPC	Micro	mean	6.0576304660343405	0.0001	0.00021481481481481484	4.5576785997419424	4.4694753615447755	4.322438519241726	4.53344424313543	4.4852250242168346	4.249650700706882	4.497328773484541	4.746701781593093	4.248575244790017	4.464258371200652	4.611373069147056	4.4822226339290605	4.489375370049301	4.454491150738326	4.275020632804335	4.381217288080225	4.432854882295948	4.5186256052561165	4.371682067278122	4.275199086022833	4.612767019636977	4.6696122372823226	4.347102979092771	4.327299573204771	4.599833036795618	4.332093359184631	4.600641416047169	4.338137560947261	4.404309386117942	4.348064278250511	4.420287313675727	4.583079341818061	4.491035210462854	4.317274638092511	4.353404541344032	4.350139848365876	4.234979007739324	4.451779032627692	4.291452823278171	4.487253967819568	4.419102822665381	4.281080153615925	4.442530414393891	4.551745327293022
ce3-Micro-OPC	Micro	ratio	1.0212420945873444	0.0001	0.00021481481481481484	0.9965517816567426	0.9977581637748095	0.9970388971950331	0.9988529681401357	0.9916159143301096	0.9996593792632659	0.9976533048204697	0.9985311172941194	0.9964560733173627	0.9971043061298781	0.9965490800257525	0.9949490571084407	0.9943961363676335	1.0023204483596344	1.0028590043977579	0.9955399228232619	0.9989184833269004	0.9975024966550347	0.9999719652354129	0.9980965971325365	0.9969489073700059	0.9967886279859446	0.9985571984034645	0.990658510066707	0.9972192692411366	0.9973755851150603	0.9999350023679108	0.9998629944429512	1.001031847195207	0.9938871266890114	0.9952124695983688	0.9974866530185086	0.996768710274452	0.9963097796457332	0.9962483392103387	0.9936661327999335	0.9996020559028459	0.996226718453943	1.0014337245269096	0.99447087361648	0.9995626018995946	0.9943737335154735	0.9990281312813921	1.000195078468284
ce3-Micro-OPC	OPC	mean	6.195746157275257	0.0001	0.00021481481481481484	4.563395269642469	4.44928128204949	4.479398351735216	4.354023138346766	4.4238251060861185	4.369487416350792	4.458127513375738	4.553094487682299	4.4497500840157596	4.504988977044078	4.396308298799493	4.406985964460125	4.799724007374837	4.375593872389199	4.413113544306484	4.30335679196038	4.677023157950644	4.671746159185542	4.576938462012717	4.360707696445541	4.417511288499487	4.5011182385014274	4.388582680860902	4.584313614296233	4.444198016224195	4.370414720843954	4.3568463267642406	4.474503150603984	4.533050355175396	4.269855554409138	4.441917293054036	4.435743338499315	4.312016278905588	4.561752713331119	4.372665672311802	4.483532084602546	4.403907482418562	4.552788589900548	4.5013980725505816	4.321057180863987	4.373820697619141	4.4623689001278475	4.370555532347894	4.4937056600747045
ce3-Micro-OPC	OPC	ratio	1.0201755150171714	0.0001	0.00021481481481481484	0.9941224584450385	1.001181170123815	0.9995850283657202	0.9905425652121329	0.9933567295846503	0.9993094324120452	0.9988796054947352	0.9989523812152611	0.9956163716735195	0.9924848948789441	0.9952880422553879	0.9965732570493374	0.9970583627977571	0.9952177348412528	0.9963120437075695	0.9996229266544673	0.9996867818840496	0.9975840281555218	1.0048423788539624	0.9995238159197182	0.997511582705106	1.0012059914860651	1.001068522502086	0.9973531991946953	0.9999415349535666	0.995066416170595	0.9975932327528375	0.9988811608278937	0.9966850897824853	1.0015967990094565	0.9996232989120089	0.9959121279743253	0.9959767666331694	0.9959262008058261	0.9997853580707879	0.9993542673838114	0.996422681688864	1.0053012760629636	0.9967221277347011	0.9979802579203664	1.0027558099355889	0.9959637935748887	0.9958695039712104	0.9995969615832997
ce3-Micro-OPC	Ex3	mean	7.729706937334174	0.0001	0.00021481481481481484	4.204006357224009	4.279635185726488	4.631322610302275	4.407903334506589	4.217794124847495	4.366504852983558	4.629993939599805	4.265838179361892	4.138692423108981	4.583767768997211	4.448798590012612	4.061859687128511	4.340268644097791	4.619392378134386	4.541781814003302	4.160474867871595	5.0212655822030605	4.692576296151845	4.530331928803697	4.573192443589233	4.460567909843245	4.450188154203952	4.474259449778323	4.473906957450513	4.443224476182694	4.15633475371082	4.871344186295519	4.249121586668293	4.493894538663959	4.3630443099847165	4.267695003000316	5.104041751341509	4.758347264811224	4.5573830424890245	4.1641431129675635	4.50331442791211	4.49696928653259	4.3949272423399774	4.337209506794431	4.713687426896423	4.720538963594397	4.370782900144597	4.626993976601347	4.785972405570385
ce3-Micro-OPC	Ex3	ratio	1.0186788662275275	0.0033999999999999586	0.006162499999999925	0.9885816366160124	0.9987994218090089	1.0014880881602573	0.9955938998571376	0.9952548350941853	0.9965942969371199	1.0192059359326169	0.9937694585633712	1.0001632806577858	0.9848583454094632	1.0098921649008314	0.9944213933943046	0.994383413321747	0.9898696426878347	1.0023139172951343	0.9950212209795165	0.9921283518491527	1.0061687772966474	1.0055266662093074	0.9920235200948165	0.9932687177079755	1.0001442998688663	1.00375523800778	0.9933097595659797	0.9995118625390879	0.9935134403928015	1.0002332593453143	0.985747955616826	1.007333635524536	0.9953132141795742	0.9881359811237428	1.0064521675323612	1.0137193439647296	1.0003771908546764	0.9943684845439287	1.0066036754962413	0.9913516462550908	1.004600734924869	0.9940938871470297	0.9912479801409086	1.0002534714769096	0.98350795384453	0.9951673645178496	1.0031936721784578
ce3-Micro-OPC	In2	mean	6.822184584044126	0.0001	0.00021481481481481484	4.437268442294781	4.292692896926792	4.523717337455097	4.654741090746142	4.674964757637453	4.561165121785283	4.330836959675422	4.327309825894041	4.032681012752908	4.827024652966766	4.206438636116299	4.4301019799336245	4.503015548139241	4.691709511976813	4.464314137701652	4.283050744978205	4.126308909906894	4.685888782668507	4.7120087831450626	4.113831237260365	4.314936364570213	4.839249784744147	4.584342590595945	4.331969632544497	4.01876493442781	4.049930903362842	5.018463133796122	4.36169898955505	4.756620558343715	4.338412998952132	4.211447702025124	4.173641077381623	4.325734319063574	4.307648060115063	5.455562190660481	4.385297195189719	4.403690757132717	4.478939287043455	4.11943711845803	4.664238132600023	4.528947279584643	4.247024601329753	4.8241910807761865	3.975034733025897
ce3-Micro-OPC	In2	ratio	1.006138415448422	0.08230000000000004	0.1060755555555556	1.0025552806932305	0.9980113089658792	0.9921441807243301	0.9810568764451815	1.0127921305358	0.9938656801586202	0.9843433525952298	1.0046879513189135	1.000462506676155	1.0052166081659806	0.9957974509271379	0.9978487589815408	0.9914239945011347	1.0061866277662666	0.9981532635336603	0.9889499521196866	0.9901024225317523	0.9984955888718623	1.0013619004969085	0.9970829647464937	0.9895580163120014	1.0008602805894289	0.9932328634723899	0.9978540822158701	0.9949136885146378	0.9919050706786857	0.9960446169204825	0.9892472627073134	1.012796181650509	1.003143093463326	0.9957960256926673	0.9942571500707036	1.0093958734334627	0.9997914169747545	0.9818412918889637	1.0059715808824548	0.9972015099579232	0.9924355868441567	1.003548445732649	0.9950180158003437	0.9934501525400781	0.9971435328700697	1.0033036879634352	0.9906259156731333
ni4-GI-5HT1b-MU-A4B2	GI	mean	9.327850110202917	0.0001	0.00021481481481481484	4.327579875302872	4.54106629174086	4.391986881440339	4.3721693233871095	4.337965447575704	4.331596131322031	4.398784225308448	4.340515292867594	4.418969290526329	4.558974517467802	4.381500530282388	4.4268909909450125	4.331289298873882	4.462715869908104	4.33926440698759	4.411744053261894	4.346908849268159	4.374891874736898	4.419820983685943	4.38099510264355	4.346875176918336	4.575426961863906	4.331993508617272	4.397774327871918	4.412565553812444	4.355573823434643	4.314532418147835	4.494258635889897	4.4332336512376305	4.385956546584866	4.374861945173448	4.327484250906794	4.377856759519229	4.337697983920755	4.485132840362795	4.391005789943902	4.292317521200481	4.38523891008223	4.3318678058353175	4.341994446537357	4.4850745940679495	4.405925355367457	4.437890010707685	4.3848494259254
ni4-GI-5HT1b-MU-A4B2	GI	ratio	1.0209325242637113	0.0001	0.00021481481481481484	0.9854591981914927	0.9879713825199051	0.9873391382018785	0.9842238432835326	0.9856345118943655	0.9860340539241305	0.9881761303813617	0.9856868324215786	0.985837604360952	0.9844849956305145	0.9868587490503312	0.9867691031162144	0.9865162326410641	0.9857494749626865	0.9878708323530814	0.9879014766816933	0.9874314787138971	0.987677677594625	0.9876058761552889	0.9859350923523905	0.9880542720180724	0.9849763673159648	0.988473209000181	0.9872664687838659	0.9886945427702294	0.9854236345748116	0.9870786670845114	0.9856236202203799	0.9863535192796702	0.9871859943150106	0.9866298521238754	0.984930851915327	0.9877559867490001	0.986907755257892	0.9865453769177361	0.9866792788123229	0.9847353668222418	0.9861258127064072	0.9865373968040018	0.98727761109844	0.9876782774156496	0.9853010382629274	0.9864048796504555	0.9883277823429272
ni4-GI-5HT1b-MU-A4B2	5HT1b	mean	6.9538431192303705	0.005600000000000049	0.00984242424242433	4.3643387105030715	4.099319210152719	4.141004865718065	4.255661634493921	3.8480038074021663	3.9165454441088796	4.11567931426009	4.272263832643187	5.076167503990841	4.843590932907108	3.8243603520152925	4.717703234319778	4.61647128901775	4.206715896115645	4.0352425389271565	4.59080184824313	4.352601857432138	4.825141621339145	3.7500697128814524	5.150202866709909	3.9993899450527755	4.517140623780453	3.813328709309642	3.7067985629740376	3.9584010569106356	4.035753426476963	4.496927817190968	3.713120097920408	4.211141463939523	4.778207323175735	4.48803157966846	3.9232211684008824	4.868510035029926	4.089052214643484	3.7356409931190226	5.318026080289344	4.734057601253226	3.7325040687576383	4.634593766544922	4.6583543991356295	4.200881765509883	3.668665331324898	4.838537691483026	4.8257487398023144
ni4-GI-5HT1b-MU-A4B2	5HT1b	ratio	1.108634989283883	0.0001	0.00021481481481481484	0.990197372573933	0.969228126300208	0.9743550898706962	0.9810151260829331	0.9906638951591923	0.9897093708192429	0.9850026050680681	0.9862939576956072	0.9740544328049539	0.9874777877464157	0.9757199669209238	0.9768162500888926	0.997254155616718	0.9804394727514768	1.0065844362662453	0.9730797198215847	0.9927442184286895	0.979550427341615	0.9873937528155612	0.994536201683165	0.9816654191010662	0.9371528826604384	0.9874381500266556	0.988670113425475	0.9842138469386478	0.9933265261006817	0.9918315821470164	0.9959791654727896	1.0017056123448889	0.9914667205888379	0.9823249861009219	0.9868218351521136	0.9794335163625428	0.9724201102343201	0.9748782067520755	0.9972470944739337	0.9911628818269628	1.0014156133213272	1.0092600322081418	0.9788091363778455	0.9811698480847776	0.9841470603769319	0.9939261139717007	1.0034505880242155
ni4-GI-5HT1b-MU-A4B2	MU	mean	4.4654765343109135	0.35660000000000003	0.4220979591836735	4.69944299948443	4.323316438001624	4.443132084443661	3.7090714088440975	4.153171232884536	4.705572532504062	4.402099039309469	5.966694663086324	4.82507649002721	4.443132084443661	4.985265965303042	4.441300185008845	4.0676625381049645	4.904402352669491	4.984483618864198	5.2923893072888815	3.9286014452249196	4.8992460071963055	5.079368714475599	4.96217956557579	5.06638532058538	3.9250415863917167	4.0020120928547716	4.198941833651905	5.022672300242191	7.6666513491964166	3.5798028809275317	3.9432558910555655	3.7760042231537354	4.188774731979967	4.008124353179933	3.9121193233386884	3.9184281220814148	4.1355783684023155	3.946836980041474	6.015184513822127	3.829274441623256	4.494987640428787	4.999541850099421	4.008962660084007	4.93342754277949	4.6103170528473445	4.160189245047023	4.523586006818958
ni4-GI-5HT1b-MU-A4B2	MU	ratio	0.9612798198835693	0.972	0.972	1.006151601472461	0.9881400346565464	0.9880675422263139	0.9880058519372623	0.9793465265971733	0.9799174236537591	0.9776858090460804	0.9899233466623243	0.9923822813873904	0.9880675422263139	0.9819780521901801	1.0177673305861366	0.9954329526217109	1.0034021806853064	0.9867092783888914	0.988723485378795	0.9848858415099286	0.9937833617180057	0.9921317267681853	1.001501595838042	0.9873291715845698	0.9820975130344356	0.9855501131208424	0.9897187357382462	0.9923187734468739	0.9942843567258705	0.9882812343042796	0.990006353829595	0.9882380945987591	0.9806595720422708	0.9799572183633387	0.9816340640205748	0.9778819363330775	0.9821805037956213	0.9955258361935427	0.9996576617577153	1.0006570892801523	0.9972067096564652	0.9861836033372076	0.9879236531433312	0.989776114581022	0.9917934970334124	0.9884810644293506	0.9960586242585981
ni4-GI-5HT1b-MU-A4B2	A4B2	mean	8.692056481554891	0.0001	0.00021481481481481484	4.176095942095012	5.213576285251291	5.05518811840351	4.588286555791437	4.556405042120883	3.835418288654588	5.078223669680909	4.413071012330674	3.89205896371933	3.9184928309375273	4.253469879161914	3.808502109552826	4.756637214360438	4.624121283694111	4.1834058179533224	4.063134802153106	4.20600429337862	3.911373721164201	5.28897341294667	4.870150802281522	4.427404385321686	4.105033059941556	4.55172647423294	4.143030747060696	4.131210751040191	4.249530647184941	4.687060642066923	4.093787088161585	5.1379578871288185	4.294247513598824	3.9848608850966456	4.277006916053004	3.9544398231178604	4.765436311800362	4.940983825433701	4.321195647383879	4.665769846089157	4.261514276347803	4.390874122487199	4.117524782352199	4.970543269456627	3.941796377704749	3.9579452103873876	4.60113929537435
ni4-GI-5HT1b-MU-A4B2	A4B2	ratio	1.0391459590292484	0.0001	0.00021481481481481484	0.9892853575933167	1.001819668099338	0.9924549495139295	0.9998658823435421	0.9994879504295229	0.9924796476029809	0.9929063387869119	0.9817670118495532	0.9836420292217449	0.9771552781299536	0.9743387976143404	0.9849965916207639	0.985116376993555	0.9867488374717847	0.9772515446925809	0.9753105576854545	0.9820571623474816	0.984629801575523	0.9851054764512829	0.9979841742578471	0.9885157532789369	0.966016631639594	0.9774794609712435	0.98399381203933	0.9887927627306387	0.983702473999192	0.9800231251744771	0.9877122807680765	0.988729308593334	1.0016194033058037	0.992004237061228	0.982848758349841	0.9907853616714677	0.9817446633331288	0.9827415665709945	0.9984343602909611	0.9978389384451039	0.9727526187988843	0.9863820263052457	0.9839310137822123	0.9788926447851795	0.9499433307063456	0.9858157346488056	0.9857522837881723
ni4-GI-5HT1b-MU-A4B2	5HT6	mean	6.393600326295167	0.012199999999999989	0.019655555555555537	3.867364005229516	4.055547096981898	3.8234266301507938	4.016006115566703	3.657533809478385	3.9212209127157522	4.6103170528473445	3.9296461026557106	3.826346447892773	4.806246434255043	4.153448405526281	4.158455421100648	7.135099569113261	3.3938263528384325	4.084762164902459	3.9577064677500076	4.595560433063026	4.493327704586149	3.8252582640562336	4.519222633360441	4.7694968809848515	4.895232746098559	3.22722021429714	4.721200283626115	4.016281606026967	4.147194842188801	3.832130379030646	3.718038633763876	5.6970166626083785	3.9216196715322873	3.8375611967483385	4.542616747287937	4.946127350398617	4.54395941177327	3.9829537228495746	5.143851090958269	3.8454839895858797	5.449357004266426	5.553214724305112	4.722224948255162	4.193154148582412	3.9432442782268273	3.9237318982462783	4.843590932907108
ni4-GI-5HT1b-MU-A4B2	5HT6	ratio	1.0581164947072126	0.0004999999999999449	0.0009666666666665601	0.9947117144031059	0.9794111274348611	0.9935002650417915	1.0050896810681815	0.9745477839560978	0.9889590441675389	0.9917934970334124	0.9887504373489946	0.9920877970355411	1.0006714063340583	0.9719827418630395	0.9859755369626386	0.9769598730211739	0.9840502214243704	1.0036340544621645	0.9875993049057774	0.9711951928529274	0.9953431806902491	0.9769451155591595	0.9909293035973227	0.9963112440836853	1.014141510242814	0.9945879262133986	0.9356622505830556	0.9896149103357532	0.9848850280949656	0.9824795210403531	0.989857067906743	0.9926544841436842	0.979337305956971	0.9770005474868234	0.9640229146476402	0.9949946861434308	0.9900683807877895	0.9597722303735009	0.9975181775065548	0.9888429835884263	0.9961328630063783	0.9855141147454743	0.9865890525457729	0.9894986993068781	0.989463921669862	0.9873992714353265	0.9874777877464157
ce5-In6-Ex2	In6	mean	6.304858476009233	0.0001	0.00021481481481481484	5.04605737824547	4.344746920867104	4.802179677287007	4.366481971114806	4.196485867170092	4.6620807726656865	4.300891651854323	4.4179976443699855	4.271041026478733	4.4843938079375825	4.091830878088625	4.450357068540206	4.322481387403472	4.132160553035688	4.761180317184817	4.23067434278364	4.478829898705737	3.8871517502622384	4.161374620139815	4.3231350981329015	4.491278681150014	4.257903888876253	4.137071214535554	4.211538287031923	4.418566406886093	4.325440056110633	4.251162366677719	4.428143742521246	4.491474801763557	4.455010867372617	4.458994030518703	4.00999796054831	4.008410901688063	4.215720144084376	4.0601146021074905	4.456927123871049	4.744939944353353	4.308944657750905	4.356472558734257	4.153703459720349	4.50103337419087	4.096594606427479	4.295414320780139	4.666104643845525
ce5-In6-Ex2	In6	ratio	1.016822138509657	0.00039999999999995595	0.0007999999999999119	1.004944472312131	0.9851784103110431	0.9806228749296374	0.9828052924133124	0.989900588958453	0.9928757519807588	0.9804629040194963	0.9935201878212572	0.9879525027859735	0.9917431334854725	0.9915555798688162	0.9894031177379653	0.9889175032052802	0.9757318206973516	0.986131756241897	0.9721441365076875	0.9948718749080039	0.9853720107071186	0.9767656731969736	0.9817447330564557	0.9723609283348251	0.9929130381362314	0.9821885773051979	0.9870733357531419	0.9788936376350352	0.9866023145552619	0.9969216883018545	0.9876516572151872	0.9858141005208165	0.9590784536262857	0.9922888055097694	0.9822874961805259	0.9853294838841755	0.984161976609886	0.9792895481618116	0.9753459377355223	0.9864872462645973	0.9905088758408849	0.9845473280054882	0.9903838541711394	0.9928930931272596	0.9933574054271518	0.993889335614314	0.9851601403588554
ce5-In6-Ex2	Ex2	mean	6.261898574512199	0.0001	0.00021481481481481484	4.688615606532236	4.531686610470815	4.303426796353704	4.360286241910297	4.815343470624816	4.433355397808122	4.46714640681914	3.9972189245456207	4.661669299282301	4.350588185324662	4.245401022563217	4.595082931045542	4.229412205284287	4.487667630368584	4.7776592799871755	4.417370729787181	4.203972139919101	4.617264021775275	4.188556281034634	4.540090647700843	4.261026126321897	4.035870182067623	4.4073580664990075	4.341612774005712	4.262971152591399	4.256635793463359	4.38481495406004	4.502922424132286	4.360398975196086	4.319442840642925	4.402192812676784	4.415368921214124	4.483328529617297	4.593580498356054	4.341552104289225	4.579663095858735	4.170487204535905	4.306726079848563	4.752582444530273	4.451775248367764	4.408973718482439	4.244736880529203	4.245327743558382	4.602476020705826
ce5-In6-Ex2	Ex2	ratio	0.9994605637252879	0.005900000000000016	0.01006470588235297	0.9814804558427571	0.9925726332081346	0.9904826120748513	0.9895009049083097	0.979713649032834	0.9892397199998828	0.9867991324959107	0.9849472568767105	0.9930933108872461	0.9809237430213444	0.9776933828765804	0.9818406910127925	0.9852840266327829	0.9871771377532187	0.9810636818323514	0.992713464053976	0.9873630750088604	0.9873248428503496	0.9889312131202104	0.9876364766027463	0.9867918214871296	0.9852098048691127	0.9990177549043144	0.9849350347549852	0.9845344835432418	0.9794744039583494	0.9875554435388569	0.9812509365231308	0.9860148824933438	0.979617275153789	0.9821810033496586	0.9834793817264965	0.9718993826971812	0.9866409945463605	0.9865520039858124	0.9870048401251855	0.9846567957694667	0.9871735606681078	0.9884287045963188	0.9809754085941241	0.988504891216834	0.9850108274647067	0.9894456586658806	0.9916335386528158
ce5-In6-Ex2	In4	mean	7.08862326096684	0.0001	0.00021481481481481484	4.563734116120899	4.264283376147017	4.3425678150089455	4.199773161481314	4.547136438795503	4.830983020968979	4.170708449325647	4.116506262415891	4.171242466081526	4.274914489359417	4.508763262819719	4.0334581098483095	4.443477901657418	4.70816369866779	4.320075409692992	4.854182091065416	4.576655357403511	4.309867644412579	4.215613768699522	4.410114886611133	4.1422476740612355	4.338262761995195	4.358626076393127	4.812007115173398	4.0245624978523065	4.133923399671088	4.48507142601183	4.34433852868399	4.2747544265421205	4.806618663284535	4.627520109425852	4.409337702702076	4.802759674645097	4.383251657794207	4.559143986198987	4.625574894097834	4.5126327450441375	4.266963944499054	4.298522575051842	4.752285863494424	4.378761401321491	4.221681888315612	4.518931954161015	4.525516268230749
ce5-In6-Ex2	In4	ratio	1.0076440609274115	0.0001	0.00021481481481481484	0.9816934339637147	0.9886034016725133	0.9858382054393084	0.9857698777640378	0.9816838380060462	0.9877431854016062	0.9914907073713597	0.9864057040134041	0.9857991888616441	0.9860250698051995	0.9868409339813666	0.9885596036597658	0.9877075879536362	0.9860529361182785	0.9956848040425654	0.9904996480107625	0.991104478084424	0.9850262270621344	0.9855190050095537	0.9932105644634064	0.9873184389716103	0.9830245639811841	0.981049690868684	0.9904184345414769	0.9848565983895761	0.9860740483159852	1.003192391621911	0.9877107936906505	0.9871928837918752	0.9886836049006624	0.994008719996328	0.9896945468686832	0.9842530917148846	0.9920814434158158	0.9825932907941212	0.991434244469034	0.9925633872012914	0.9818526670390016	0.9855213547272341	0.9894834312208758	0.9893042581989643	0.981778959196944	0.9869980023606811	0.9877720268429455
ni6-CBF-CMRglu	CMRglu	mean	9.132276866458685	0.0001	0.00021481481481481484	4.444492758883592	4.445289783537917	4.551595690989184	4.56094989201371	4.4814508904585	4.495299913481913	4.214840291871541	4.316248436398247	4.322082230781585	4.423935867974812	4.3864690600189675	4.603903630829903	4.355689799231011	4.479761057988349	4.474498497764715	4.39500619675494	4.2235345635234385	4.345253330375246	4.617211430812446	4.620234818754435	4.512411082467835	4.376971920825061	4.431129915646687	4.336387771151617	4.389963482827847	4.131048568654247	4.684220865293845	4.42517404166024	4.379752733453452	4.3412353083506074	4.1569244718523395	4.477503589832649	4.2350001539146	4.509543031697829	4.408057081862793	4.54761892513836	4.415032760114701	4.544683239082626	4.432028782068358	4.519495026112417	4.379016597012726	4.385113813549567	4.363718977503155	4.520025852017802
ni6-CBF-CMRglu	CMRglu	ratio	1.0141041015139554	0.0001	0.00021481481481481484	0.9903323490558675	0.9859636688721303	0.9882120245047368	0.9893430558086931	0.99057769544591	0.9950027177124731	0.9854694958691531	0.9890130656370107	0.9848904556673361	0.9864701920540091	0.9908778799886075	0.9958682603558606	0.9896970874698111	0.9863802982625705	0.9925569634670962	0.9865111848774276	0.9861896887688116	0.9893089944511891	0.9893735413913651	0.9912811007012085	0.9914385701032217	0.986460955408728	0.9894445189804114	0.9865383750064782	0.9897197294064514	0.9904701497283291	0.9902303815342212	0.9863096254550531	0.9883957698492106	0.988761808822073	0.9883738692768026	0.9932337820097515	0.9903740394238252	0.986210130589284	0.9883429955968257	0.9864373782678723	0.9889514754250331	0.9892475163932398	0.9877805761147431	0.990103529265934	0.9914230809138144	0.9839474947941094	0.988106775219511	0.9854359656566196
ni3-FDOPA-DAT-D1-NMDA	FDOPA	mean	5.0555606707863	0.13229999999999997	0.16681304347826084	4.532316626283191	3.9708841682987477	3.7650199380310845	4.272629295232662	3.5308486019573793	3.8459548783876834	4.261273274157865	4.131464020118171	4.381074491381693	3.9122057362171176	4.0657683504163575	3.6713343486013676	4.023916853341883	3.77070024393221	4.194186920890987	4.231417296404343	3.948388274012399	4.690645948265226	5.232517814794846	4.260116334944469	5.008078396372356	4.066387781878918	5.313913474159894	4.097920581434004	5.4786069916658935	3.638700479329035	4.511309496773954	4.5135064973552	4.320846908652635	3.931252731027314	3.876596483040784	4.3793965200467575	3.8252601171622205	4.585369475357773	4.047201683287027	4.100322698431868	4.420220519919208	4.5268784560471405	3.9754771303627576	6.57983051068295	4.764482119483279	4.124932952983181	4.359433374601105	4.128936100096553
ni3-FDOPA-DAT-D1-NMDA	FDOPA	ratio	0.9960817107968365	0.23850000000000005	0.28818750000000004	1.0119189751187534	0.9917219598940754	0.996794721261026	0.982371464268618	0.992901251981101	0.9869910825425817	0.9992349503023285	0.9959752298421563	0.9754169639806315	0.9872677152261184	0.9967031649724543	0.9917650499678377	0.9898283854671268	0.9847727968688171	0.9862468911826567	0.9865663928304013	0.9879763029451119	0.9002553138895903	0.9913543596547281	0.9906240541153173	0.9881611369667137	0.9867378413720743	0.9901243321949522	0.9980232920325012	0.9909069942489036	0.9961221856642081	0.9806582272749174	0.9884567197139507	0.9994639148010682	0.9891536768391914	0.9889365459264492	1.004793318038641	0.9949406972867131	0.9970048485825828	1.0024926887742278	0.9950686982150132	0.994932674560563	0.9863776476719944	0.9924147004512961	0.9783247341350821	0.9886803235009828	0.9942380602191777	0.9903237368807706	0.9939451948653298
ni3-FDOPA-DAT-D1-NMDA	DAT	mean	5.373798519524416	0.07979999999999998	0.1060755555555556	3.7583139982291582	4.614080576507325	3.7784696559403175	4.423590022817736	5.23223832974024	3.872299667876677	9.289855921565024	4.646043672724967	4.6124006252398635	5.012973832296893	3.9870620649678066	4.218462857086495	3.77833884323998	4.856436580621102	4.353441626622943	4.475170092517215	5.0798287249256395	3.9751730058161754	3.677766047295891	5.448969412119974	3.9759347892246497	5.764059462882117	4.01040123442033	3.6941238702763792	4.039163989672717	4.410126601894293	3.8657491943545645	5.077556415724194	4.878729968130266	4.215253518344358	4.9405933642429005	4.221184054063922	4.205226527199956	5.448969412119974	3.817625333999623	5.058502780620417	4.350647742814923	4.949820197914436	3.877018281458576	3.9941199579467	3.717680288494825	3.7368198772240917	4.382656656149019	4.169664166428512
ni3-FDOPA-DAT-D1-NMDA	DAT	ratio	0.9875472119913102	0.7006	0.7814384615384615	0.993357926249396	0.9952944184963045	0.994304548738362	0.9914057746196022	0.9828464754876736	0.9932375361529029	0.9663027632313959	0.98507454130042	0.985783721408601	0.983192084009568	0.9746127899261732	0.9827771854626568	0.9806133743579636	0.9927645804639196	0.98180314752357	0.9877248859050332	0.9875315233375513	0.9918468020000761	0.9891015759135069	0.994693458037914	0.9782190881526713	0.9956554937790223	0.9885809000739132	0.9889228637274924	0.9850037647501952	0.9796390716289686	0.9984679728783541	1.0122777281937694	0.9834003812911513	0.9896628154761701	1.001151223187275	0.9883999634747622	0.9855697606422457	0.994693458037914	0.9895509364123564	0.9926834512495357	0.9836908973821116	0.9985895071751666	0.9946449274254123	0.9892532622067791	0.9975544754188435	0.9964375463493449	0.9897638512505634	0.9820528994538842
ni3-FDOPA-DAT-D1-NMDA	D1	mean	5.364862705320664	0.08130000000000004	0.1060755555555556	5.084683087083688	6.0282727995545375	5.448340920606975	5.948538183885967	3.82616888679233	4.072795346447676	5.273517921579543	3.6891032782780657	5.034808504107377	3.8023462607338536	5.1213885000874635	4.586875130703682	4.215821448363637	4.210286060408857	3.3907719338474953	4.256444679164971	3.1808624287739127	3.8247485617608086	4.2390719352018325	4.41702062530548	5.6294586757436145	3.827303211869676	4.371970689371263	3.9704602023500306	4.461620030378168	4.968487887491547	5.044708199998059	4.102149276440683	4.744903453926138	3.952471622538475	4.914878650360588	4.314398481899405	3.8600093803130435	4.234235109069672	3.5691110569048186	4.373917299646459	4.88072934416885	3.942394162621401	5.537958644186832	4.116900810613682	4.585806156767596	4.046033626950997	4.063991320737949	5.1328232456194405
ni3-FDOPA-DAT-D1-NMDA	D1	ratio	1.012139841057181	0.015499999999999958	0.02429729729729723	0.9961889213098865	0.9837402440680997	0.972659895713838	0.9921283616264861	0.9884138977246653	0.9928395992164915	0.9938588311652596	0.9891167752699694	0.9710398314763982	0.9848549757521609	0.9997131299710815	0.9966469215937186	0.9896472073900233	0.992239069846213	0.9941130472029598	0.98691659334528	0.9995275822933113	0.9871566000973698	0.99088827967092	0.9972872249135477	0.9834353535386072	0.9938652689831341	0.991720991824953	0.9832424978192369	0.9880659177901304	0.987916319277822	0.9870161649095243	0.9958721722093552	0.985606761621594	0.9998104168869951	0.9890061121255903	0.9623093738479895	0.9848539774232167	0.9893553119346773	0.9912171572732984	0.9940239713989474	1.0064934684130027	0.9886563123240192	1.000923388238862	0.9901441814147616	0.9843211492816427	0.9900401320256106	0.9961735430689016	0.9758397178274165
ni3-FDOPA-DAT-D1-NMDA	NET	mean	4.384081342015518	0.4054	0.46149803921568633	4.572953222157581	4.670373839624106	6.124113284808278	4.080837932167473	3.790075862485844	6.145342723685531	4.470261625423267	5.357479916894432	3.9304126382888613	3.917565758169546	5.628664041093431	4.591617313491233	3.7671593171039994	3.6666925711752656	4.417618535458166	3.7457718660056	3.914824002453237	4.561432089889436	4.400155273820863	3.3907719338474953	4.0301511577872215	5.0290446128829975	4.616913555632304	4.762373467158386	3.53668840633967	4.670729490245838	4.532861540349913	4.460852649470654	4.272629295232662	4.00667251129898	3.713690327425361	4.194155545286177	3.783703040908262	4.730320300726417	3.8774240078687554	4.895640517081279	4.880533067477933	3.7583139982291582	4.239390595858254	3.96945037917893	4.770548571841741	4.324883344900803	4.188213385179401	3.858957237071908
ni3-FDOPA-DAT-D1-NMDA	NET	ratio	0.9808008426864959	0.8863	0.9018491228070176	0.9724213265326395	0.9935958805742714	0.9805981470450413	0.9799662478081385	0.9927923429468372	0.9737915184252589	0.9901958808412147	1.0121787921288417	0.9928759765395795	0.9921424785227264	0.9509755196097798	0.9747087787639986	0.9975563984963497	0.9921080290052389	1.0051991119737136	0.9668446951186644	0.9890071307993232	1.004783222175446	0.9820726984007982	0.9941130472029598	0.9950404389728644	0.9815730381990038	0.9943207748009288	0.9991684612290191	0.9952989795958335	0.9994901999871066	0.9964830449931379	1.001973689779121	0.982371464268618	0.9944453421221461	0.9934709680209008	0.9912379173602539	1.0141953840791489	0.9804355706381958	0.9778257494957827	0.9946989501161515	0.9975607461681582	0.993357926249396	0.992058775506611	0.9912444951425033	1.013758543232351	0.9952717807181166	0.980248394584646	0.9924086682146122
ni3-FDOPA-DAT-D1-NMDA	NMDA	mean	7.9003751496669254	0.0001	0.00021481481481481484	5.095723606092564	4.305594301882257	5.128458765397858	4.62785014419268	4.567273609700792	4.212084970310376	4.3281587016638055	4.367023673201545	4.309694274549009	4.76457935889516	4.257117570877966	4.348997014806331	4.6591040194254205	4.249680012373628	4.051121655936891	4.38961541334336	4.606186599428531	5.065375228987703	4.285099774508332	4.751864269722184	4.487227180490977	3.933585932479191	3.9566587883126423	3.816062900076241	4.455518811651763	4.197649927831485	4.805913642604751	4.084795529428793	4.027537114189158	4.470367035225845	4.288844079839909	4.752342411340143	4.6597758272972625	4.381416310162509	4.504838877618556	4.644515309334537	4.479577122140971	4.604423409510176	4.37914178584794	3.8179372646007033	4.034089566156517	4.153909276892301	4.76902935906524	3.970710267383893
ni3-FDOPA-DAT-D1-NMDA	NMDA	ratio	1.0089973261881984	0.00029999999999996696	0.000621428571428503	0.9917282814383097	0.9902982977564667	0.9904117395575492	0.9924012361631291	0.9964385110854644	0.9948212969644641	0.9836928202744295	0.9870686809720105	0.9947139762196915	1.002279589711683	0.9897103610601226	0.9945382169618202	0.9837179418657777	0.9878890405010591	0.989198091452844	0.991146521286351	0.9936548699115861	0.9918560910525002	0.9937714708066923	0.9864708088773781	0.9881026388014484	0.9874155238621444	0.9889454531344252	0.9899578459712859	0.9832275394417497	0.9898937814400721	0.9895120532233375	0.9892003906582769	0.9839677200826588	0.9928840547990162	0.9950741446945865	0.9954652100302375	0.9968797286330651	0.9951901917800248	0.9929788752610357	0.9915683062264324	0.9868925986964412	0.9913735416673665	0.9931301484692678	0.9797014117995682	0.9900050858017412	0.9886933048218065	0.9852215777555421	0.9897757016463322
ni5-VAChT-NET	VAChT	mean	3.8407392560123523	0.8515	0.9018491228070176	4.134247093213043	3.951070870699629	4.102989641898601	4.623195010083401	3.779598451206543	6.185624762652188	4.418437977404934	3.8448483054823956	4.325561770598414	4.3853869863385615	4.0964829166014125	3.9299595749846206	3.377824062846342	3.691786622300341	4.008698648157168	4.8127861667868475	3.9888625742633335	4.808856771930885	4.732042474530185	3.860309771138839	4.359724399591747	4.210134311325164	3.945107633005898	4.255813645518081	4.069127390074602	4.943583749746516	4.245406105784861	4.715244171839428	4.44542131851207	3.9501989366265358	5.102071943973074	4.321577265171982	3.88152378813785	3.896076549148393	4.433155179938008	4.079659402860605	3.9270885260317976	3.390161365012274	3.895605889132161	3.4632183831654024	4.713879230129279	4.366174800436202	3.740963001426489	4.510845727367299
ni5-VAChT-NET	VAChT	ratio	1.001504249809278	0.16710000000000003	0.20620851063829793	1.0087703143624986	0.9875256669592106	0.983009987849916	0.9980903655437867	0.9863879310205834	0.9878818273281343	0.99320366404702	0.9869721893770411	0.9911419426405758	0.9959698411895326	0.9997219603852052	0.9778054596407855	0.9938729263699874	0.9758226285304072	0.9953395009993043	1.0113806364878142	0.983299456462444	0.9947847434710607	0.9928528595217989	0.9803143841027845	0.983927489201172	0.9979933461411832	1.000857690046763	0.9839883107168426	0.9865305606177923	1.0276370719367087	0.9927522324159408	0.9782767588634714	0.9919233658288112	0.9880832807766319	0.9881255881377203	0.9686189318133972	0.9889161657444225	1.0060426949643013	0.9928718337036578	0.9925958624674829	0.9887588248542876	0.9933808007978682	0.9762182954163473	0.994688160724557	0.9963913126670001	0.9845936926513013	0.9897300425854749	0.9940228336515546
ni5-VAChT-NET	NET	mean	4.40295263069016	0.40580000000000005	0.46149803921568633	4.608038717977784	4.677123828534692	6.1704145328080555	4.096764216292631	3.799808979707644	6.166202359040928	4.474560164598393	5.358850307160765	3.946141347579393	3.927321149709557	5.6961150357763115	4.617747917324868	3.7625798232819414	3.675127540223981	4.421184407228483	3.7697394636268644	3.9341414536398718	4.5715115982081675	4.411331272101048	3.3921081172866767	4.041099426397528	5.072357237889013	4.620468265562603	4.747548782494552	3.539020036851658	4.691331129712444	4.549958768099266	4.467129587852766	4.260055345526539	4.0184048395249405	3.7295961439861514	4.216227526868853	3.7798292507781115	4.734128086661274	3.895605889132161	4.9024791591347805	4.873074929537469	3.773574942767634	4.245938016254799	3.984935671723333	4.762404421379708	4.318181033274434	4.2103781069852415	3.870018342354246
ni5-VAChT-NET	NET	ratio	0.9797912957579141	0.8858	0.9018491228070176	0.9732436993060065	0.9932796443623975	0.9845830581788624	0.9779966326374291	0.9939323553378181	0.9685902446408795	0.9877322361728843	1.0177014227813743	0.9963328780324732	0.9928916896811797	0.949777870120421	0.9734007823518305	0.9946098307471523	0.9925418238505769	1.0086673403452011	0.9635003625000077	0.9923391916864763	1.0103570455254265	0.9788256352706177	0.9923356257685382	0.9973455142698354	0.9876081870906285	0.99322585894022	0.9938389636235462	0.9944268492176059	1.0063843044115306	1.0010789877198663	1.0050617246534035	0.9707282534866523	0.9968416939618054	0.9976242509299885	0.9960189678017751	1.0184673390661614	0.9738467226124258	0.9762182954163473	0.9947572451236156	0.994116692025117	0.9971091885677802	0.9912727425114503	0.9938644527283058	1.016718321247681	0.9908712900206871	0.9805531284455087	0.9938650434090248
ni5-VAChT-NET	A4B2	mean	8.495616012599353	0.0001	0.00021481481481481484	4.199907443160295	5.21293882692147	5.002749583058713	4.594157958107229	4.513213121433673	3.833516616207032	5.0852643103152	4.436230195156574	3.914782579459779	3.9508735332344704	4.323356248241588	3.8356740400885494	4.771682664682476	4.648192075294396	4.226828025931519	4.116504024154251	4.236957490770436	3.9460457418610893	5.311585771777177	4.872879728540983	4.433715764464824	4.202631435999361	4.649883830092773	4.178988759951242	4.1390180453874095	4.271466186859208	4.7508314854955715	4.124847716698481	5.173395786810486	4.2994961134008145	3.9833571294243257	4.322021848173607	3.9440024767765385	4.796071280735101	5.029468097686522	4.294811035496195	4.636614894018574	4.307629862039615	4.442975359192596	4.164780444047658	5.040730266659334	4.168667908539053	3.96709084966276	4.631287555808244
ni5-VAChT-NET	A4B2	ratio	1.0097725039882472	0.025800000000000045	0.038369230769230836	0.9960393923254612	1.002015839646211	0.9744761861204043	1.0018955754291186	0.9842364710749758	0.990085454524509	0.9935941355712827	0.9861294073577626	0.9893480017599474	0.9852112498523063	0.9945206958414166	0.9930524896235622	0.9869333662086688	0.9921473652871522	0.9886398845675888	0.9905597266670839	0.9898020757774505	0.9953389000974732	0.9886720732016203	0.9984486535598075	0.9883233799769343	0.9955854798658761	1.0065663921433836	0.994262881793989	0.9893936061577885	0.9883565344951013	0.9971423945085067	0.9971057001251449	0.9972584198858662	1.003941348025003	0.9896978759406456	0.9957706206581001	0.9846481688170016	0.9879559084313841	1.0073672377907026	0.9883419168011335	0.9874012467601918	0.9837923249450772	1.0022728478547238	0.9986166950210354	0.9965512793502741	1.0276755013037964	0.9864416411270438	0.9930583697335975
ce4-In3-In2-Astro	In3	mean	7.4436260261501115	0.0001	0.00021481481481481484	4.516439887611057	4.5724888640450905	4.313057683539095	4.372713370169591	4.446682747855213	4.268113185484343	4.442965911199958	4.401385145979642	4.49162609325282	4.50976322143771	4.389719890925294	4.234988174987636	4.530012944003049	4.781542513873971	4.526808076459331	4.561047806232196	4.794853417759071	4.41755364274243	4.37649908013801	4.429550996188159	4.6095722934656385	4.34015200268254	4.3712596378593656	4.43722320821178	4.407857062965122	4.361230793796779	4.62318547036976	4.307766586802531	4.635863554496219	4.552301647440768	4.233526955584598	4.585344341178744	4.293095130075155	4.439336331439305	4.5372143216954575	4.406710639728641	4.476619296773508	4.5901257083909766	4.614264619700017	4.406496215311496	4.516201897082162	4.416734064443383	4.621555989384602	4.580639882102056
ce4-In3-In2-Astro	In3	ratio	1.0020759250297218	0.8669	0.9018491228070176	1.0122943367384976	1.0069582369325407	1.0052397738247059	1.0045201003763387	1.007569093900838	1.0022760372274535	1.0110465473059644	1.0050149101115415	1.0004870241114225	1.0045571962394297	1.0054431561862869	1.0075809014303698	1.0150219536477894	1.0079314861479518	1.004999500084297	1.0064107802314197	1.0130602767886678	1.0121485573470512	1.0047345059987642	1.011065887034445	1.0046771099307963	1.0094263231763496	1.003207241361938	1.0119309061319894	1.0095506697226801	1.0075955540195314	1.007029386984228	1.006817264417872	1.0144146939550385	1.0033243607572166	1.0029742165410838	1.0150758980640706	1.0046985830512856	1.0051496337493684	1.0063482235693175	1.004090524937009	1.0115841784564914	1.0077168603724809	1.00926965151611	1.010150355005547	0.9982835241379745	1.005729753453755	1.0118284690460881	1.0093888823318884
ce4-In3-In2-Astro	In2	mean	6.80152390504286	0.0001	0.00021481481481481484	4.48294152688096	4.360586657941909	4.5810340020753415	4.798873063233662	4.607828147130083	4.565380127948517	4.459839812874508	4.3199957415791905	4.055254777137045	4.838677931663271	4.259745846764781	4.48220881232849	4.620411523103179	4.6857507318061415	4.4859989276347605	4.367226990357177	4.1993862661819366	4.717018375119717	4.769714452170693	4.1434630366736425	4.443200629284864	4.837561720242946	4.666876787299464	4.338330484387258	4.029091484558633	4.119503316165344	5.097879808671545	4.459837630500664	4.695733752615371	4.343083467596603	4.234155088227243	4.228303028136716	4.310092130791519	4.356578177970209	5.590375993660833	4.387340944988182	4.4193744610371715	4.553102549616534	4.137218338978157	4.666776197967514	4.596581637830999	4.2973260483555915	4.827439137151691	4.03462619638799
ce4-In3-In2-Astro	In2	ratio	1.0018725505991315	0.776	0.8492075471698113	1.013809592962049	1.01605006445999	1.0073601854537393	1.0178884588034403	0.9947207465020914	0.9957336004413826	1.0195361825071347	1.0021364486325617	1.0066940901674835	1.0072249616130036	1.0105710122615426	1.0113468924880993	1.0217271029335013	1.0038997496307527	1.0038556599158701	1.0123443308562456	1.0111942753330696	1.0061590480135965	1.0149702694557838	1.0055571043927605	1.0241523497036196	1.0003502066168286	1.014290875055892	0.9997937868014524	0.9984806058669797	1.0121934820632417	1.0143276603224234	1.0157891389410467	0.9964924745240944	1.0039244287679034	1.0024059989567653	1.0096941823601533	1.0040017562500045	1.0125946280965665	1.011646398396337	1.0056758709341278	1.0015755416879362	1.0119674035571176	1.0079285237682636	0.9963059083643855	1.0110425691382048	1.0108209534090835	1.0036085868980764	1.008618718778263
ce4-In3-In2-Astro	Astro	mean	7.9719684458614575	0.0001	0.00021481481481481484	4.433785833593873	4.361752376358528	4.368310235614006	4.198284229614162	4.421766395896613	4.615266098779667	4.400951963382459	4.5432530663195445	4.607412042274685	4.556991093379418	4.5196418273365175	4.320705356708889	4.437192643604737	4.412961565409856	4.405351693640888	4.4521825675272915	4.442727984097438	4.540037737622016	4.301934228605661	4.315683964221738	4.551940354008302	4.5833125660700755	4.509813541333609	4.641997674668577	4.404666915503923	4.407898673412943	4.432013872537491	4.316806087594001	4.405413642284894	4.458218699642138	4.5335615206504505	4.747683596827215	4.428965446828854	4.426405959636137	4.394342550919143	4.345595626455378	4.501623897491395	4.5111531479711955	4.57284483209801	4.553427618031866	4.417768640835414	4.540440618105001	4.389683170140703	4.630716467281182
ce4-In3-In2-Astro	Astro	ratio	1.048520405737324	0.0001	0.00021481481481481484	1.0078352718877923	1.0021878686241878	1.0100719107140095	1.0015424768237755	1.0037833830096075	1.0126674233983886	1.0051185452233484	1.0086229318352216	1.0074745347633147	0.9993441076963968	1.001971004857578	1.008033700224163	1.007528033953855	1.0084919453772205	1.0112171904182221	1.0069497068430302	1.0081692860142375	1.0076198972385877	1.0044123897601478	1.0036495889473287	1.0073676411451635	1.0034418903851923	1.011089900729951	1.0116486031874223	1.0079447036714297	1.003699835725758	1.0062696981648807	1.0004535389318978	1.0075480700072095	1.008913486092917	1.0116173169626572	1.0072732642356086	1.014303224020519	1.00819695462737	1.0040096952960793	1.0045625915171577	1.009997865349823	1.0077403573594477	1.0096211897764977	1.0050641131095919	1.0073939790602986	1.006817858437959	0.9999317022796573	1.018160329681803
[truncated: 5,000 more columns]
