# Supplementary material for: Regional patterns of human cortex development correlate with underlying neurobiology
Source: bioRxiv. 2024 Aug 10:2023.05.05.539537. Originally published 2023 May 5. Preprint. [Version 4] doi: 10.1101/2023.05.05.539537 (PMC10187287; doi:10.1101/2023.05.05.539537)
Supplement: Supplement 5 [file media-5.zip › source_data/source_supp_DataS3.csv]

dataset	timepoint	region (analysis)	site	count	mean	std	min	25%	50%	75%	max
abcd	T0	lh_G&S_frontomargin	1	193.0	2.6058082901554402	0.16302083051228566	2.222	2.499	2.595	2.727	3.101
abcd	T0	lh_G&S_frontomargin	2	397.0	2.6360352644836267	0.14198646174523963	2.035	2.55	2.634	2.728	3.08
abcd	T0	lh_G&S_frontomargin	3	335.0	2.5880597014925377	0.14232966293786561	2.243	2.492	2.585	2.685	3.003
abcd	T0	lh_G&S_frontomargin	4	459.0	2.5719477124183006	0.16195978222745927	2.081	2.472	2.572	2.678	3.065
abcd	T0	lh_G&S_frontomargin	5	234.0	2.59758547008547	0.15519461395290962	2.233	2.502	2.5945	2.70275	3.041
abcd	T0	lh_G&S_frontomargin	6	374.0	2.65296256684492	0.13873642218844698	2.319	2.5495	2.6435	2.74975	3.021
abcd	T0	lh_G&S_frontomargin	7	153.0	2.6057450980392156	0.14811804189350242	2.258	2.494	2.598	2.719	2.969
abcd	T0	lh_G&S_frontomargin	8	143.0	2.55286013986014	0.13949867995733675	2.23	2.46	2.55	2.6585	2.849
abcd	T0	lh_G&S_frontomargin	9	189.0	2.568502645502645	0.14761193460437044	2.155	2.463	2.563	2.678	2.998
abcd	T0	lh_G&S_frontomargin	10	474.0	2.57510970464135	0.15682434050408958	2.085	2.46725	2.5785	2.672	3.062
abcd	T0	lh_G&S_frontomargin	11	240.0	2.6042541666666663	0.15276669520050035	2.223	2.5075	2.6020000000000003	2.7005	3.015
abcd	T0	lh_G&S_frontomargin	12	363.0	2.5838126721763084	0.1438122746367983	2.14	2.4955	2.579	2.672	3.017
abcd	T0	lh_G&S_frontomargin	13	301.0	2.570764119601329	0.14724428967412959	2.131	2.466	2.578	2.662	2.982
abcd	T0	lh_G&S_frontomargin	14	386.0	2.6283678756476685	0.14278898936831952	2.247	2.5275	2.6189999999999998	2.73075	3.205
abcd	T0	lh_G&S_frontomargin	15	200.0	2.543075	0.14857013427669424	2.149	2.44475	2.541	2.639	2.891
abcd	T0	lh_G&S_frontomargin	16	715.0	2.6295580419580418	0.13703829200319262	2.198	2.545	2.629	2.714	3.175
abcd	T0	lh_G&S_frontomargin	17	312.0	2.5751602564102565	0.174454279909414	2.096	2.466	2.562	2.6895	3.146
abcd	T0	lh_G&S_frontomargin	18	169.0	2.588668639053254	0.1551725123659798	2.179	2.485	2.598	2.698	2.99
abcd	T0	lh_G&S_frontomargin	19	266.0	2.567556390977444	0.16887643863203355	2.159	2.4715	2.5575	2.664	3.082
abcd	T0	lh_G&S_frontomargin	20	525.0	2.6442285714285716	0.1419969261805023	2.303	2.551	2.638	2.733	3.187
abcd	T0	lh_G&S_frontomargin	21	361.0	2.581362880886427	0.14483463235516295	2.145	2.481	2.582	2.683	2.987
abcd	T0	lh_G&S_frontomargin (ComBat)	1	193.0	2.6082947440145614	0.15276334224833654	2.2481517380683718	2.5078460771147193	2.598370162461558	2.7215072837601992	3.0713292917221606
abcd	T0	lh_G&S_frontomargin (ComBat)	2	397.0	2.600679841351563	0.14903102038967708	1.9707943911697376	2.5093916018317626	2.598654820138089	2.6960706754177632	3.0663801971397455
abcd	T0	lh_G&S_frontomargin (ComBat)	3	335.0	2.6000709755638907	0.15138154974558468	2.2326374203421846	2.497263980053182	2.596344718248437	2.702023948966568	3.0414127854316497
abcd	T0	lh_G&S_frontomargin (ComBat)	4	459.0	2.6033308651308715	0.15008413777012136	2.146971870644148	2.5115214173543934	2.604128792767666	2.702763345933477	3.0604973993314095
abcd	T0	lh_G&S_frontomargin (ComBat)	5	234.0	2.5951310386253814	0.15347408310012056	2.2345123818154202	2.500468127744818	2.5920242946493355	2.699205333345498	3.0334179757729993
abcd	T0	lh_G&S_frontomargin (ComBat)	6	374.0	2.6049100487327266	0.14871270188534944	2.24707290363253	2.4943799261510624	2.593356947202423	2.709228770361066	2.9983689643731997
abcd	T0	lh_G&S_frontomargin (ComBat)	7	153.0	2.6052114486338587	0.14731663671493528	2.2594504663597292	2.4940943491211165	2.5975670091145013	2.7176794404705977	2.9665933391457546
abcd	T0	lh_G&S_frontomargin (ComBat)	8	143.0	2.5961381816695037	0.14036520194173596	2.271102042138244	2.5028148992069887	2.5933479737975693	2.702557794408535	2.8941245937409805
abcd	T0	lh_G&S_frontomargin (ComBat)	9	189.0	2.59198092864111	0.1512601661789231	2.1688904905549924	2.4834451742705337	2.586906045784916	2.7047240876580134	3.031954396417328
abcd	T0	lh_G&S_frontomargin (ComBat)	10	474.0	2.607611154660811	0.14853097783881022	2.144473544413923	2.505885803861866	2.610322878424216	2.6998485143655984	3.0684573121133534
abcd	T0	lh_G&S_frontomargin (ComBat)	11	240.0	2.593170186655103	0.15057694098278812	2.217099360264426	2.497469054424915	2.5910979957693114	2.688176439305106	2.9982665419607883
abcd	T0	lh_G&S_frontomargin (ComBat)	12	363.0	2.5974599195247468	0.14703737460985408	2.144313552088708	2.506818888178135	2.592282673449357	2.687639473491359	3.0402618648759847
abcd	T0	lh_G&S_frontomargin (ComBat)	13	301.0	2.598083358239581	0.1439891728935047	2.1673987129334273	2.495135160013548	2.604470276853541	2.687509767403492	2.9999526399399667
abcd	T0	lh_G&S_frontomargin (ComBat)	14	386.0	2.5913182964080947	0.14528943887433263	2.203314243465571	2.4885561144751716	2.581612892745353	2.695437937333655	3.1778391039415683
abcd	T0	lh_G&S_frontomargin (ComBat)	15	200.0	2.594747380914689	0.14643559794126002	2.206250592384168	2.4980575241293623	2.59273625051231	2.6888351956138803	2.9377470976230913
abcd	T0	lh_G&S_frontomargin (ComBat)	16	715.0	2.6029748093233356	0.14945797641208994	2.1334436021359138	2.5103456209977644	2.602608566847294	2.694769519031448	3.199783114701766
abcd	T0	lh_G&S_frontomargin (ComBat)	17	312.0	2.5806356772358336	0.15499399590159654	2.1573320675426517	2.482672210080436	2.568992522278564	2.6832511290608014	3.0852039610338706
abcd	T0	lh_G&S_frontomargin (ComBat)	18	169.0	2.6052527048432856	0.15451331580048774	2.197253495873444	2.502073807465295	2.6145993228044127	2.71413065750044	3.004812318008173
abcd	T0	lh_G&S_frontomargin (ComBat)	19	266.0	2.5976109641717158	0.15341435256863978	2.2270493977988224	2.5110601069538587	2.587195903942837	2.6836460930947874	3.0624342302266934
abcd	T0	lh_G&S_frontomargin (ComBat)	20	525.0	2.6003114403065135	0.1477820909778112	2.245999736424256	2.50347524452729	2.5946966197775883	2.6930423544574684	3.1652686100080096
abcd	T0	lh_G&S_frontomargin (ComBat)	21	361.0	2.592508309636144	0.14680229388899166	2.1505398999723604	2.4909146204012442	2.593320156242094	2.695432817837764	3.0034150792261514
abcd	T0	lh_G&S_frontomargin (deviation Z)	1	193.0	0.24319885671138763	0.8996817469596863	-1.7225037813186646	-0.3534282445907593	0.13280901312828064	0.8881881833076477	3.192823648452759
abcd	T0	lh_G&S_frontomargin (deviation Z)	2	397.0	-0.545739471912384	1.127668023109436	-4.8061347007751465	-1.2610582113265991	-0.5766708254814148	0.13427910208702087	3.1481733322143555
abcd	T0	lh_G&S_frontomargin (deviation Z)	3	335.0	-0.09691285341978073	1.1930726766586304	-3.002112865447998	-0.9273941516876221	-0.18989695608615875	0.6905685663223267	3.5587806701660156
abcd	T0	lh_G&S_frontomargin (deviation Z)	4	459.0	0.007114744745194912	0.9647433161735535	-2.632071018218994	-0.6095633208751678	0.0019653458148241043	0.6316158473491669	3.070366382598877
abcd	T0	lh_G&S_frontomargin (deviation Z)	5	234.0	0.028725940734148026	1.0550061464309692	-2.2875633239746094	-0.6272203773260117	-0.03301106486469507	0.6968465745449066	3.2982001304626465
abcd	T0	lh_G&S_frontomargin (deviation Z)	6	374.0	-0.2608015239238739	1.045269250869751	-2.6725900173187256	-1.0311902463436127	-0.35503922402858734	0.4577881246805191	2.5912022590637207
abcd	T0	lh_G&S_frontomargin (deviation Z)	7	153.0	-0.24284610152244568	0.7391090989112854	-2.001183271408081	-0.8070663809776306	-0.3093065619468689	0.29281142354011536	1.5404919385910034
abcd	T0	lh_G&S_frontomargin (deviation Z)	8	143.0	-0.06922399252653122	1.051270842552185	-2.576988458633423	-0.7690561711788177	-0.09376759827136993	0.7140194475650787	2.2494468688964844
abcd	T0	lh_G&S_frontomargin (deviation Z)	9	189.0	0.36634939908981323	1.1489903926849365	-2.5099716186523438	-0.4572463929653168	0.2745015621185303	1.17575204372406	3.7648754119873047
abcd	T0	lh_G&S_frontomargin (deviation Z)	10	474.0	0.20838244259357452	0.9117535352706909	-2.581973075866699	-0.39739323407411575	0.19557393342256546	0.7407577782869339	3.2393031120300293
abcd	T0	lh_G&S_frontomargin (deviation Z)	11	240.0	-0.28965842723846436	1.0315097570419312	-2.620621919631958	-0.9912302196025848	-0.3179851770401001	0.3537963405251503	2.6832118034362793
abcd	T0	lh_G&S_frontomargin (deviation Z)	12	363.0	-0.16644638776779175	1.1305433511734009	-3.2821011543273926	-0.8755803406238556	-0.24783839285373688	0.5181603133678436	3.3138322830200195
abcd	T0	lh_G&S_frontomargin (deviation Z)	13	301.0	-0.2991980314254761	1.298681378364563	-3.758650541305542	-1.2045162916183472	-0.30591288208961487	0.581821620464325	3.6058411598205566
abcd	T0	lh_G&S_frontomargin (deviation Z)	14	386.0	-0.5683480501174927	0.9931402206420898	-3.067589521408081	-1.2777762413024902	-0.6512182354927063	0.11199451424181461	3.6446216106414795
abcd	T0	lh_G&S_frontomargin (deviation Z)	15	200.0	0.02159590646624565	0.9700043797492981	-2.3692221641540527	-0.6375865489244461	-0.028293156996369362	0.6597295552492142	2.4856808185577393
abcd	T0	lh_G&S_frontomargin (deviation Z)	16	715.0	0.1318114995956421	0.9006453156471252	-2.4558444023132324	-0.4573846310377121	0.11081624031066895	0.6763213872909546	4.04239559173584
abcd	T0	lh_G&S_frontomargin (deviation Z)	17	312.0	-0.4663424491882324	0.9568269848823547	-3.001525640487671	-1.0798950493335724	-0.5476109981536865	0.12584653310477734	2.9617857933044434
abcd	T0	lh_G&S_frontomargin (deviation Z)	18	169.0	-0.027494080364704132	1.135986089706421	-2.772127628326416	-0.8248975276947021	-0.045853614807128906	0.7618551254272461	3.15228271484375
abcd	T0	lh_G&S_frontomargin (deviation Z)	19	266.0	0.14513365924358368	1.6791397333145142	-3.698883295059204	-0.8469275683164597	-0.0035346128861419857	1.0687249302864075	5.713013648986816
abcd	T0	lh_G&S_frontomargin (deviation Z)	20	525.0	0.4352232813835144	1.2163883447647095	-2.256584644317627	-0.40748801827430725	0.39499834179878235	1.2204108238220215	5.381447792053223
abcd	T0	lh_G&S_frontomargin (deviation Z)	21	361.0	0.0036205644719302654	0.7765023112297058	-2.1021478176116943	-0.558320939540863	0.0038466218393296003	0.5642813444137573	2.2778122425079346
abcd	T0	lh_G&S_occipital_inf	1	193.0	2.640518134715026	0.16735174076826703	2.201	2.534	2.63	2.764	3.071
abcd	T0	lh_G&S_occipital_inf	2	397.0	2.6318740554156173	0.15876981068444562	2.061	2.529	2.629	2.737	3.204
abcd	T0	lh_G&S_occipital_inf	3	335.0	2.577444776119403	0.1564269140084985	2.14	2.4705	2.56	2.6805000000000003	3.015
abcd	T0	lh_G&S_occipital_inf	4	459.0	2.579183006535948	0.179375363471786	2.043	2.4450000000000003	2.579	2.698	3.084
abcd	T0	lh_G&S_occipital_inf	5	234.0	2.5856794871794873	0.15635547374394335	2.064	2.50225	2.5885	2.69625	2.984
abcd	T0	lh_G&S_occipital_inf	6	374.0	2.611208556149733	0.15362071370732272	2.114	2.507	2.61	2.71725	3.085
abcd	T0	lh_G&S_occipital_inf	7	153.0	2.6463856209150327	0.17679526979945084	1.972	2.532	2.646	2.756	3.146
abcd	T0	lh_G&S_occipital_inf	8	143.0	2.5606853146853146	0.1732780237514763	2.174	2.4405	2.557	2.6865	3.098
abcd	T0	lh_G&S_occipital_inf	9	189.0	2.5896296296296297	0.14800726107249348	2.206	2.487	2.583	2.69	2.989
abcd	T0	lh_G&S_occipital_inf	10	474.0	2.5390696202531644	0.17186997090105616	1.94	2.42525	2.5385	2.653	3.069
abcd	T0	lh_G&S_occipital_inf	11	240.0	2.645166666666667	0.16985429805055935	2.066	2.53375	2.6445	2.741	3.252
abcd	T0	lh_G&S_occipital_inf	12	363.0	2.626275482093664	0.17838208148212858	1.954	2.5255	2.627	2.7455	3.204
abcd	T0	lh_G&S_occipital_inf	13	301.0	2.5795315614617937	0.17361427504832003	2.063	2.461	2.598	2.706	3.103
abcd	T0	lh_G&S_occipital_inf	14	386.0	2.606378238341969	0.15553708187081472	2.187	2.50325	2.601	2.71675	3.102
abcd	T0	lh_G&S_occipital_inf	15	200.0	2.60703	0.1709229427602071	2.058	2.49525	2.616	2.71575	2.992
abcd	T0	lh_G&S_occipital_inf	16	715.0	2.6246629370629373	0.1434211334621732	2.141	2.5275	2.62	2.716	3.067
abcd	T0	lh_G&S_occipital_inf	17	312.0	2.6548589743589743	0.1722959186539158	2.155	2.53225	2.6464999999999996	2.781	3.09
abcd	T0	lh_G&S_occipital_inf	18	169.0	2.5920355029585798	0.1819714424707743	1.986	2.474	2.61	2.713	2.972
abcd	T0	lh_G&S_occipital_inf	19	266.0	2.6423646616541356	0.1677160181571482	2.265	2.53075	2.6414999999999997	2.75	3.089
abcd	T0	lh_G&S_occipital_inf	20	525.0	2.6053390476190477	0.16172095495044425	2.17	2.491	2.609	2.72	3.114
abcd	T0	lh_G&S_occipital_inf	21	361.0	2.5535373961218837	0.154648110822534	2.113	2.444	2.554	2.646	3.081
abcd	T0	lh_G&S_occipital_inf (ComBat)	1	193.0	2.610456224607935	0.1571672476737482	2.1976796379353063	2.5098353672010987	2.5999990141752516	2.7255870504669812	3.014351101346459
abcd	T0	lh_G&S_occipital_inf (ComBat)	2	397.0	2.6025720203383043	0.1658796870456575	2.0066363709979815	2.4955914917911604	2.5993752281462172	2.711685650536075	3.2003523855054725
abcd	T0	lh_G&S_occipital_inf (ComBat)	3	335.0	2.6090208284837426	0.1665365863924435	2.1432171983152366	2.4952765220195916	2.5896878134613375	2.719012265829364	3.074102898002982
abcd	T0	lh_G&S_occipital_inf (ComBat)	4	459.0	2.601851487150297	0.1660807040694631	2.1043657081989506	2.477084970760468	2.601664918792088	2.7120151478898733	3.0695027930434833
abcd	T0	lh_G&S_occipital_inf (ComBat)	5	234.0	2.59399455703242	0.16325625052594944	2.048670923335621	2.506335768664968	2.5968942524085685	2.7092456896964037	3.0097184995344404
abcd	T0	lh_G&S_occipital_inf (ComBat)	6	374.0	2.60279674881367	0.16475670421390284	2.0697412360141163	2.490728570473927	2.601728985624598	2.716566652063089	3.110432616283433
abcd	T0	lh_G&S_occipital_inf (ComBat)	7	153.0	2.6159033679424817	0.16704496168875047	1.979306398402802	2.5083711973806797	2.615334693235403	2.7186613161737307	3.0885996036074443
abcd	T0	lh_G&S_occipital_inf (ComBat)	8	143.0	2.6162434890836184	0.1570571372204775	2.266938157807831	2.50823726611132	2.612012627567001	2.7303729401467027	3.103144053407484
abcd	T0	lh_G&S_occipital_inf (ComBat)	9	189.0	2.608032089611902	0.16187321963717274	2.1870423347381704	2.4954886955384112	2.6012943337931183	2.7177474943840187	3.0441594287061813
abcd	T0	lh_G&S_occipital_inf (ComBat)	10	474.0	2.5976952473885433	0.1635686910026957	2.0273772079394123	2.4899249280529068	2.597405898166901	2.7061349648253126	3.102343451126403
abcd	T0	lh_G&S_occipital_inf (ComBat)	11	240.0	2.6074451273007457	0.16818900525042274	2.034007991420938	2.496991787264224	2.606792748980095	2.7024626884844087	3.208385764398614
abcd	T0	lh_G&S_occipital_inf (ComBat)	12	363.0	2.6083883559678527	0.16779749837912436	1.9763315842272113	2.5131946072232236	2.6093737215084545	2.7205653444817948	3.1516653018882628
abcd	T0	lh_G&S_occipital_inf (ComBat)	13	301.0	2.6095566327027533	0.159260735794579	2.1368810639577727	2.5005903653107318	2.625175120686387	2.7246439837837237	3.0906381950407624
abcd	T0	lh_G&S_occipital_inf (ComBat)	14	386.0	2.594632906871961	0.16253803240647174	2.1558551277613383	2.4871476271164523	2.5889139537910104	2.70983681530566	3.111840105713509
abcd	T0	lh_G&S_occipital_inf (ComBat)	15	200.0	2.611137215166205	0.16922750756615965	2.067615561434731	2.5004508179547686	2.6201447899609605	2.7188190896418383	2.992240903690687
abcd	T0	lh_G&S_occipital_inf (ComBat)	16	715.0	2.6010332515534484	0.16109152343968106	2.055962181095529	2.4913210786290936	2.5964037427450375	2.703317874792713	3.096834584450268
abcd	T0	lh_G&S_occipital_inf (ComBat)	17	312.0	2.60656174937051	0.1653856196468992	2.1264720418513168	2.4890267251493046	2.5984988463123972	2.727385513306778	3.0244298576433595
abcd	T0	lh_G&S_occipital_inf (ComBat)	18	169.0	2.608539023463802	0.16635086446966701	2.0539434494569973	2.4997889748150994	2.6244075434050314	2.718408201740967	2.954817991076366
abcd	T0	lh_G&S_occipital_inf (ComBat)	19	266.0	2.6071924132485145	0.16087814905685088	2.245295861381477	2.500386500927803	2.6060662200939815	2.7106211758584715	3.0353636651178943
abcd	T0	lh_G&S_occipital_inf (ComBat)	20	525.0	2.599517269615779	0.1630889476773663	2.1604532600530955	2.4841581442675085	2.603151037059812	2.7150513226135073	3.112558896959528
abcd	T0	lh_G&S_occipital_inf (ComBat)	21	361.0	2.5923877564455586	0.1616356330483695	2.1317313536946263	2.477457150497616	2.5932366151432573	2.6888148846535564	3.1430950596986897
abcd	T0	lh_G&S_occipital_inf (deviation Z)	1	193.0	0.13853465020656586	1.1300655603408813	-2.6757235527038574	-0.6276618242263794	0.06125703826546669	0.9727687835693359	3.2004106044769287
abcd	T0	lh_G&S_occipital_inf (deviation Z)	2	397.0	-0.13941185176372528	1.1200275421142578	-3.798597812652588	-0.8822442293167114	-0.16731445491313934	0.5804465413093567	4.185248374938965
abcd	T0	lh_G&S_occipital_inf (deviation Z)	3	335.0	0.11299040913581848	0.9892700910568237	-2.4867496490478516	-0.565541684627533	-0.014248916879296303	0.7294279932975769	2.9500784873962402
abcd	T0	lh_G&S_occipital_inf (deviation Z)	4	459.0	0.19835461676120758	1.0377085208892822	-2.6197006702423096	-0.5630082190036774	0.1546858251094818	0.8664929866790771	3.2590627670288086
abcd	T0	lh_G&S_occipital_inf (deviation Z)	5	234.0	-0.175123393535614	0.9266921281814575	-3.1446173191070557	-0.697022408246994	-0.17165271192789078	0.45221684128046036	2.2961370944976807
abcd	T0	lh_G&S_occipital_inf (deviation Z)	6	374.0	-0.37836548686027527	0.9066171050071716	-3.1191163063049316	-1.0161157548427582	-0.3978791683912277	0.24231788143515587	2.532994270324707
abcd	T0	lh_G&S_occipital_inf (deviation Z)	7	153.0	0.4502926468849182	1.0506166219711304	-3.2759649753570557	-0.2728210687637329	0.4473141133785248	1.0520145893096924	3.566415309906006
abcd	T0	lh_G&S_occipital_inf (deviation Z)	8	143.0	0.23764081299304962	0.8159456849098206	-1.5308611392974854	-0.3164054900407791	0.19010984897613525	0.8153246343135834	2.9215950965881348
abcd	T0	lh_G&S_occipital_inf (deviation Z)	9	189.0	0.20571713149547577	1.2097238302230835	-2.8685216903686523	-0.6554851531982422	0.1489746868610382	1.0529252290725708	3.5971972942352295
abcd	T0	lh_G&S_occipital_inf (deviation Z)	10	474.0	0.26270416378974915	1.291625738143921	-3.8805136680603027	-0.6290169060230255	0.26169396936893463	1.1137225329875946	4.484843730926514
abcd	T0	lh_G&S_occipital_inf (deviation Z)	11	240.0	-0.23104530572891235	1.671671986579895	-5.530926704406738	-1.315600037574768	-0.2724589854478836	0.6980805844068527	6.118288040161133
abcd	T0	lh_G&S_occipital_inf (deviation Z)	12	363.0	0.11765823513269424	0.8645755648612976	-2.8915183544158936	-0.39370307326316833	0.1012655571103096	0.6836442053318024	3.148444890975952
abcd	T0	lh_G&S_occipital_inf (deviation Z)	13	301.0	-0.5125146508216858	1.3363393545150757	-4.327347278594971	-1.4361419677734375	-0.4027065336704254	0.4122171998023987	3.7343173027038574
abcd	T0	lh_G&S_occipital_inf (deviation Z)	14	386.0	0.0743100568652153	0.9240964651107788	-2.3460450172424316	-0.526035413146019	0.01575265359133482	0.6882272660732269	3.1154706478118896
abcd	T0	lh_G&S_occipital_inf (deviation Z)	15	200.0	0.17258533835411072	0.9453420042991638	-2.708711624145508	-0.4816138371825218	0.20227260142564774	0.7555462270975113	2.4200594425201416
abcd	T0	lh_G&S_occipital_inf (deviation Z)	16	715.0	-0.4868246018886566	1.1573407649993896	-4.230777263641357	-1.2609168887138367	-0.53483647108078	0.22003601491451263	3.308760166168213
abcd	T0	lh_G&S_occipital_inf (deviation Z)	17	312.0	0.22465035319328308	1.194035530090332	-2.9855470657348633	-0.6516517400741577	0.15331999957561493	1.077519416809082	3.3685662746429443
abcd	T0	lh_G&S_occipital_inf (deviation Z)	18	169.0	-0.24281582236289978	1.0770052671432495	-3.5441946983337402	-0.9225707054138184	-0.20335711538791656	0.49580132961273193	2.165351152420044
abcd	T0	lh_G&S_occipital_inf (deviation Z)	19	266.0	-0.16298604011535645	0.910889208316803	-2.1230602264404297	-0.7931405305862427	-0.20339524000883102	0.42978475987911224	2.3958470821380615
abcd	T0	lh_G&S_occipital_inf (deviation Z)	20	525.0	0.2860276997089386	0.8935587406158447	-2.0126125812530518	-0.3552473783493042	0.295593798160553	0.8864641785621643	3.290313720703125
abcd	T0	lh_G&S_occipital_inf (deviation Z)	21	361.0	0.19975319504737854	0.806049644947052	-1.9707531929016113	-0.35891544818878174	0.18180620670318604	0.6761206984519958	3.0581130981445312
abcd	T0	lh_G&S_paracentral	1	193.0	2.6747668393782384	0.15154163529531833	2.305	2.566	2.679	2.783	3.072
abcd	T0	lh_G&S_paracentral	2	397.0	2.71727959697733	0.14888168956156378	2.244	2.621	2.715	2.816	3.184
abcd	T0	lh_G&S_paracentral	3	335.0	2.6871164179104476	0.15413015010944148	2.308	2.582	2.673	2.7855	3.317
abcd	T0	lh_G&S_paracentral	4	459.0	2.556557734204793	0.16930431259156953	1.967	2.4405	2.561	2.6805	3.001
abcd	T0	lh_G&S_paracentral	5	234.0	2.703611111111111	0.16671864211025203	2.312	2.581	2.7015000000000002	2.81575	3.231
abcd	T0	lh_G&S_paracentral	6	374.0	2.6976524064171126	0.15705917339849085	2.25	2.58525	2.695	2.8075	3.264
abcd	T0	lh_G&S_paracentral	7	153.0	2.6874575163398697	0.16665916159572763	2.293	2.581	2.679	2.802	3.246
abcd	T0	lh_G&S_paracentral	8	143.0	2.5945034965034965	0.17151043470599822	2.07	2.4770000000000003	2.603	2.707	3.067
abcd	T0	lh_G&S_paracentral	9	189.0	2.6917460317460318	0.14724143961541622	2.109	2.602	2.702	2.787	3.133
abcd	T0	lh_G&S_paracentral	10	474.0	2.6149556962025318	0.15651608722253077	2.129	2.50825	2.6125	2.72175	3.096
abcd	T0	lh_G&S_paracentral	11	240.0	2.6744125000000003	0.1420089006948826	2.206	2.58175	2.6784999999999997	2.758	3.139
abcd	T0	lh_G&S_paracentral	12	363.0	2.6413526170798898	0.15501472809205066	2.108	2.547	2.645	2.7465	3.087
abcd	T0	lh_G&S_paracentral	13	301.0	2.5753089700996683	0.16808194693641496	2.042	2.47	2.583	2.69	3.107
abcd	T0	lh_G&S_paracentral	14	386.0	2.6664015544041457	0.15604673591519094	2.146	2.5622499999999997	2.66	2.76675	3.226
abcd	T0	lh_G&S_paracentral	15	200.0	2.6308050000000005	0.1529145226299836	2.201	2.55375	2.625	2.7272499999999997	3.216
abcd	T0	lh_G&S_paracentral	16	715.0	2.7298867132867133	0.14514093326656854	2.235	2.639	2.728	2.8215000000000003	3.283
abcd	T0	lh_G&S_paracentral	17	312.0	2.7051891025641024	0.1561920229975481	2.266	2.60575	2.6955	2.80125	3.111
abcd	T0	lh_G&S_paracentral	18	169.0	2.592810650887574	0.1594844734349891	2.223	2.478	2.588	2.695	2.966
abcd	T0	lh_G&S_paracentral	19	266.0	2.6600639097744363	0.16869387159948057	2.177	2.56975	2.656	2.7595	3.251
abcd	T0	lh_G&S_paracentral	20	525.0	2.6850571428571426	0.17095791123982917	2.17	2.565	2.684	2.805	3.26
abcd	T0	lh_G&S_paracentral	21	361.0	2.672146814404432	0.1511568833551986	2.2	2.581	2.665	2.767	3.14
abcd	T0	lh_G&S_paracentral (ComBat)	1	193.0	2.666686212998267	0.15543454158941128	2.2875976280838417	2.5546589400126587	2.6716894507678073	2.7770042235857466	3.0745041179897417
abcd	T0	lh_G&S_paracentral (ComBat)	2	397.0	2.6660139555017297	0.15250922022759986	2.180914187833711	2.567515629636424	2.663987314077654	2.7662248454753353	3.144739904042681
abcd	T0	lh_G&S_paracentral (ComBat)	3	335.0	2.6620710478511698	0.16272211557733796	2.261468488640056	2.549803762273237	2.647634573264136	2.765620648832429	3.3289845308732673
abcd	T0	lh_G&S_paracentral (ComBat)	4	459.0	2.676398060121611	0.15680517618832782	2.1336908748732744	2.57055945966124	2.678477353371783	2.7926270054298286	3.089371106571324
abcd	T0	lh_G&S_paracentral (ComBat)	5	234.0	2.6695742969836327	0.15841774694978175	2.2967924651949088	2.5536224688218296	2.667489310385563	2.7762931697093722	3.1714925648253764
abcd	T0	lh_G&S_paracentral (ComBat)	6	374.0	2.6679684424054404	0.1613512700939465	2.2073841084017016	2.5521003950782255	2.6653943975025705	2.780803060507952	3.2499821385373506
abcd	T0	lh_G&S_paracentral (ComBat)	7	153.0	2.666740157499343	0.16445174473411653	2.277483083855878	2.5619176614236268	2.6583296288013165	2.7801717567938757	3.2180146273892936
abcd	T0	lh_G&S_paracentral (ComBat)	8	143.0	2.6572127036780677	0.16855159236816192	2.142181856835588	2.5415180434861417	2.6661776854626513	2.767838918040317	3.1218367912347142
abcd	T0	lh_G&S_paracentral (ComBat)	9	189.0	2.677161572981908	0.15341930480950258	2.07058541803333	2.584167790111414	2.6873724724611168	2.7763319819564534	3.1359556963526845
abcd	T0	lh_G&S_paracentral (ComBat)	10	474.0	2.6608131232430687	0.15454133220873564	2.1812015465818524	2.5552181346212883	2.658456051094112	2.766237053611301	3.135954013360108
abcd	T0	lh_G&S_paracentral (ComBat)	11	240.0	2.659016148213832	0.15013808762909753	2.163323706664035	2.561569126148829	2.6637874159831445	2.747668090520347	3.1492347995222443
abcd	T0	lh_G&S_paracentral (ComBat)	12	363.0	2.659564962787918	0.15512347844493343	2.1258488129698385	2.5651481807401857	2.663204813532936	2.7647766165599688	3.1055384869060996
abcd	T0	lh_G&S_paracentral (ComBat)	13	301.0	2.6692128718443353	0.16181356166101066	2.156385105013944	2.568134101729627	2.67570172288438	2.7798901389195696	3.1810769922745656
abcd	T0	lh_G&S_paracentral (ComBat)	14	386.0	2.6494562216967954	0.15858839693132618	2.1208550499732057	2.5435902967318373	2.642953840377671	2.7516687428816136	3.2186910757556513
abcd	T0	lh_G&S_paracentral (ComBat)	15	200.0	2.667926628094556	0.14771678127299065	2.2524667690477043	2.5937016215697604	2.662726221556519	2.761809435489041	3.2334290024892907
abcd	T0	lh_G&S_paracentral (ComBat)	16	715.0	2.6676951278574172	0.15740813976484222	2.131551285757925	2.567803244843242	2.663892562814256	2.7666229776203837	3.2669007830401124
abcd	T0	lh_G&S_paracentral (ComBat)	17	312.0	2.665885726324607	0.15741881147431752	2.2232263574297253	2.5655029057553227	2.6560890292404356	2.7629178095439215	3.0747281723079958
abcd	T0	lh_G&S_paracentral (ComBat)	18	169.0	2.652884514794612	0.15607478510241898	2.2906964150809666	2.539931906935128	2.648454478986445	2.753502173023648	3.017467329655858
abcd	T0	lh_G&S_paracentral (ComBat)	19	266.0	2.6636388138247242	0.15902169135286795	2.2065726474223872	2.578236091942407	2.660028815793047	2.7573498999950594	3.2208182781460164
abcd	T0	lh_G&S_paracentral (ComBat)	20	525.0	2.6596319275829243	0.16095020796863174	2.1737048034182926	2.548304719610921	2.6590139436949882	2.7716351576871454	3.20049879977656
abcd	T0	lh_G&S_paracentral (ComBat)	21	361.0	2.6659393741526842	0.15300447566502362	2.1875090241452857	2.5740273063264514	2.658963568737749	2.7620765924286315	3.13990600819502
abcd	T0	lh_G&S_paracentral (deviation Z)	1	193.0	0.081997349858284	1.5042921304702759	-3.3605175018310547	-0.9812259078025818	0.038707882165908813	1.1275614500045776	4.340253829956055
abcd	T0	lh_G&S_paracentral (deviation Z)	2	397.0	0.14157749712467194	1.086493968963623	-3.233980894088745	-0.5474814176559448	0.1066218838095665	0.7957606911659241	3.8278348445892334
abcd	T0	lh_G&S_paracentral (deviation Z)	3	335.0	0.16850349307060242	1.1741039752960205	-2.5739526748657227	-0.6160587668418884	0.08251658827066422	0.90970778465271	5.4227118492126465
abcd	T0	lh_G&S_paracentral (deviation Z)	4	459.0	0.3384014368057251	1.0414131879806519	-3.2484817504882812	-0.34872718155384064	0.34840813279151917	1.0556581020355225	3.0976927280426025
abcd	T0	lh_G&S_paracentral (deviation Z)	5	234.0	-0.1593180000782013	0.8449114561080933	-2.099571466445923	-0.7704774439334869	-0.1586165949702263	0.39204390347003937	2.562732219696045
abcd	T0	lh_G&S_paracentral (deviation Z)	6	374.0	-0.752683699131012	1.2260901927947998	-4.262449741363525	-1.6060084998607635	-0.8169283866882324	0.061647120863199234	3.8816940784454346
abcd	T0	lh_G&S_paracentral (deviation Z)	7	153.0	0.22021698951721191	1.7000558376312256	-3.5661652088165283	-0.9145351052284241	0.1566709578037262	1.3217891454696655	6.063976287841797
abcd	T0	lh_G&S_paracentral (deviation Z)	8	143.0	-0.08666811883449554	1.4961546659469604	-4.62811279296875	-1.053698182106018	-0.14200477302074432	0.8531872928142548	4.10922384262085
abcd	T0	lh_G&S_paracentral (deviation Z)	9	189.0	0.8449228405952454	1.1106191873550415	-3.1757566928863525	0.1760728359222412	0.885661244392395	1.4923412799835205	4.1923136711120605
abcd	T0	lh_G&S_paracentral (deviation Z)	10	474.0	0.5046210885047913	1.4428750276565552	-3.8891313076019287	-0.477105088531971	0.4394841492176056	1.5295023918151855	4.976121425628662
abcd	T0	lh_G&S_paracentral (deviation Z)	11	240.0	-0.2542682886123657	1.0979560613632202	-3.771136999130249	-0.9978484362363815	-0.22869593650102615	0.34184427559375763	3.337505340576172
abcd	T0	lh_G&S_paracentral (deviation Z)	12	363.0	-0.1178780198097229	0.9840888977050781	-3.2221603393554688	-0.7433719038963318	-0.09201877564191818	0.5415759384632111	2.9784984588623047
abcd	T0	lh_G&S_paracentral (deviation Z)	13	301.0	0.013622096739709377	1.0735583305358887	-3.3075692653656006	-0.6334292888641357	0.046981021761894226	0.7369323968887329	3.5420613288879395
abcd	T0	lh_G&S_paracentral (deviation Z)	14	386.0	-0.4454120397567749	1.7184958457946777	-5.648326873779297	-1.5627304017543793	-0.5551178157329559	0.646624356508255	6.328636169433594
abcd	T0	lh_G&S_paracentral (deviation Z)	15	200.0	0.059416741132736206	0.5802802443504333	-1.4507136344909668	-0.2682398483157158	0.06107710488140583	0.4427378624677658	2.360020875930786
abcd	T0	lh_G&S_paracentral (deviation Z)	16	715.0	0.2273240089416504	0.98846435546875	-2.9076809883117676	-0.4276201128959656	0.1856355518102646	0.865683913230896	4.113193988800049
abcd	T0	lh_G&S_paracentral (deviation Z)	17	312.0	-0.03791029751300812	1.1597869396209717	-3.2613775730133057	-0.7683470249176025	-0.16707848757505417	0.7197267860174179	2.953613758087158
abcd	T0	lh_G&S_paracentral (deviation Z)	18	169.0	-0.6341369152069092	0.9950569272041321	-2.7688329219818115	-1.3612983226776123	-0.6227495074272156	0.029598288238048553	1.9160792827606201
abcd	T0	lh_G&S_paracentral (deviation Z)	19	266.0	-0.18554902076721191	1.417328119277954	-3.8146300315856934	-1.0765392780303955	-0.24911203235387802	0.6873386353254318	4.978882789611816
abcd	T0	lh_G&S_paracentral (deviation Z)	20	525.0	0.026654837653040886	1.036178469657898	-2.9397292137145996	-0.6883718371391296	-0.04315227270126343	0.7465270757675171	3.7675299644470215
abcd	T0	lh_G&S_paracentral (deviation Z)	21	361.0	-0.017119677737355232	1.3309298753738403	-4.22430419921875	-0.852053165435791	-0.05989250913262367	0.8531090021133423	4.50058650970459
abcd	T0	lh_G&S_subcentral	1	193.0	2.907575129533679	0.14832132138785148	2.501	2.791	2.902	3.009	3.405
abcd	T0	lh_G&S_subcentral	2	397.0	2.949518891687657	0.1505144637862739	2.493	2.855	2.949	3.039	3.402
abcd	T0	lh_G&S_subcentral	3	335.0	2.9419223880597016	0.1395401985531201	2.594	2.839	2.946	3.0324999999999998	3.35
abcd	T0	lh_G&S_subcentral	4	459.0	2.955625272331155	0.16210293475438564	2.45	2.8535000000000004	2.955	3.0585	3.549
abcd	T0	lh_G&S_subcentral	5	234.0	2.9341324786324785	0.15516831361477507	2.54	2.821	2.9405	3.04975	3.457
abcd	T0	lh_G&S_subcentral	6	374.0	2.9362700534759356	0.14834851115868947	2.538	2.832	2.927	3.0335	3.437
abcd	T0	lh_G&S_subcentral	7	153.0	2.9549934640522877	0.16171956301654883	2.544	2.839	2.952	3.06	3.41
abcd	T0	lh_G&S_subcentral	8	143.0	2.9360839160839163	0.15354393308552833	2.489	2.8395	2.923	3.0265	3.4
abcd	T0	lh_G&S_subcentral	9	189.0	2.927560846560847	0.1343084840372562	2.629	2.85	2.929	3.008	3.333
abcd	T0	lh_G&S_subcentral	10	474.0	2.915542194092827	0.15389767375618382	2.404	2.81625	2.915	3.0164999999999997	3.595
abcd	T0	lh_G&S_subcentral	11	240.0	2.973341666666667	0.1552414233117403	2.61	2.859	2.962	3.0702499999999997	3.391
abcd	T0	lh_G&S_subcentral	12	363.0	2.9543498622589532	0.1514708053803691	2.516	2.858	2.946	3.0469999999999997	3.404
abcd	T0	lh_G&S_subcentral	13	301.0	2.9539435215946845	0.16192539475395354	2.366	2.847	2.948	3.058	3.639
abcd	T0	lh_G&S_subcentral	14	386.0	2.973018134715026	0.15575631043943772	2.522	2.873	2.9565	3.07475	3.423
abcd	T0	lh_G&S_subcentral	15	200.0	2.95528	0.14729282904281923	2.631	2.8585	2.9444999999999997	3.0455	3.46
abcd	T0	lh_G&S_subcentral	16	715.0	2.930802797202797	0.1425242285874988	2.573	2.833	2.927	3.022	3.358
abcd	T0	lh_G&S_subcentral	17	312.0	2.9101314102564104	0.13072348288685207	2.507	2.82025	2.9044999999999996	2.998	3.359
abcd	T0	lh_G&S_subcentral	18	169.0	2.958757396449704	0.1544384422993441	2.58	2.872	2.959	3.051	3.371
abcd	T0	lh_G&S_subcentral	19	266.0	2.9156390977443607	0.14527277340235858	2.547	2.819	2.895	3.017	3.404
abcd	T0	lh_G&S_subcentral	20	525.0	2.9517028571428576	0.15190635703819322	2.413	2.848	2.948	3.045	3.48
abcd	T0	lh_G&S_subcentral	21	361.0	2.962950138504155	0.14399464787983035	2.609	2.853	2.964	3.062	3.408
abcd	T0	lh_G&S_subcentral (ComBat)	1	193.0	2.9597116017785323	0.14853073956009538	2.552577831706411	2.842993302874626	2.9541153573030514	3.061270115449745	3.457821611403717
abcd	T0	lh_G&S_subcentral (ComBat)	2	397.0	2.9383598601687604	0.15013340327096059	2.4830029520870824	2.844084073799704	2.9379005998792804	3.0276148072206865	3.3897113955551896
abcd	T0	lh_G&S_subcentral (ComBat)	3	335.0	2.9411872905086414	0.14720435889768657	2.5744333221090345	2.831901629568695	2.9457904303557334	3.036174537802154	3.3713368191894912
abcd	T0	lh_G&S_subcentral (ComBat)	4	459.0	2.948625472687979	0.14886807614124878	2.4843994648218253	2.853785539457927	2.9479567998964957	3.0432469713465395	3.494040101928735
abcd	T0	lh_G&S_subcentral (ComBat)	5	234.0	2.9339559102417185	0.15188276537519022	2.5485772342523525	2.822927019159832	2.9398432483300603	3.0475435581388695	3.44541546835706
abcd	T0	lh_G&S_subcentral (ComBat)	6	374.0	2.9425789371152895	0.14984923083553423	2.5403216038892293	2.8373783872642644	2.933061799428525	3.040840134466548	3.4484603526284427
abcd	T0	lh_G&S_subcentral (ComBat)	7	153.0	2.944489066546149	0.15823113572265637	2.5424274995872915	2.83086847776094	2.9415927838172684	3.0473155719996567	3.389954618657508
abcd	T0	lh_G&S_subcentral (ComBat)	8	143.0	2.9498740883753	0.14944002361535855	2.5150007402559518	2.855772593281068	2.937397735282563	3.0377466179658654	3.4017028448371183
abcd	T0	lh_G&S_subcentral (ComBat)	9	189.0	2.9405227973510275	0.14113500761298362	2.627207804679914	2.8598301395491434	2.9417791779770095	3.024320193423319	3.3655886839335545
abcd	T0	lh_G&S_subcentral (ComBat)	10	474.0	2.9467161217105686	0.14866949676345212	2.452671656597584	2.851420458685449	2.9460227180362817	3.0442690232341385	3.6036049480139245
abcd	T0	lh_G&S_subcentral (ComBat)	11	240.0	2.9472379672603437	0.15142740991754694	2.5934117187050787	2.83534209191878	2.936235030315224	3.041863178091671	3.354963769736154
abcd	T0	lh_G&S_subcentral (ComBat)	12	363.0	2.9405072476912992	0.1487075435345531	2.5099029421040235	2.8461018332729138	2.93194873160019	3.031527446057515	3.3814361595430396
abcd	T0	lh_G&S_subcentral (ComBat)	13	301.0	2.9488194180201885	0.14994273569758845	2.4044238015211334	2.8511796220169328	2.94299053449616	3.0451675704316	3.5846433262793727
abcd	T0	lh_G&S_subcentral (ComBat)	14	386.0	2.935312011132708	0.1553950910755313	2.4853604829644134	2.8354890705798965	2.918842360646357	3.0368033188438495	3.3842674894149574
abcd	T0	lh_G&S_subcentral (ComBat)	15	200.0	2.946017524786914	0.14749417890427047	2.621322306818698	2.8491224401117776	2.9352405158244634	3.036362411737833	3.4514139543560436
abcd	T0	lh_G&S_subcentral (ComBat)	16	715.0	2.9408819106399995	0.15165860948372528	2.558419851065581	2.8372541557873636	2.9359900319603973	3.037197697634824	3.395483629412435
abcd	T0	lh_G&S_subcentral (ComBat)	17	312.0	2.93720477144229	0.1453679556693262	2.4891079129668054	2.835375879800642	2.930080305264232	3.0353740582870063	3.4381315600139826
abcd	T0	lh_G&S_subcentral (ComBat)	18	169.0	2.9484428006044796	0.15557309998903115	2.5668506985775896	2.861050915980699	2.9486283295230185	3.0415009724962943	3.3638826641820265
abcd	T0	lh_G&S_subcentral (ComBat)	19	266.0	2.9423361876166307	0.14570956323975526	2.572577645890504	2.845370124501468	2.9216046290757847	3.044022617608012	3.4321316120322916
abcd	T0	lh_G&S_subcentral (ComBat)	20	525.0	2.9388523805722766	0.14995023092970522	2.4073588328289643	2.8364348399083816	2.935362163145963	3.030885095156894	3.460419799114755
abcd	T0	lh_G&S_subcentral (ComBat)	21	361.0	2.9397984978317195	0.14788495482901345	2.5755482317289458	2.82714764122166	2.9414718980420154	3.0417998011634517	3.3973994013131685
abcd	T0	lh_G&S_subcentral (deviation Z)	1	193.0	0.42825737595558167	0.9983307719230652	-2.155367136001587	-0.3142453730106354	0.383608877658844	1.0911145210266113	3.880584716796875
abcd	T0	lh_G&S_subcentral (deviation Z)	2	397.0	-0.2572295367717743	0.8602257966995239	-2.7650392055511475	-0.813343346118927	-0.2749525308609009	0.26528677344322205	2.4229660034179688
abcd	T0	lh_G&S_subcentral (deviation Z)	3	335.0	0.31297144293785095	1.1972793340682983	-2.556854486465454	-0.602465808391571	0.30793553590774536	1.0631864070892334	3.919672966003418
abcd	T0	lh_G&S_subcentral (deviation Z)	4	459.0	-0.0674867182970047	1.1659222841262817	-3.543704032897949	-0.8309032320976257	-0.07260680198669434	0.6207388937473297	4.419373989105225
abcd	T0	lh_G&S_subcentral (deviation Z)	5	234.0	-0.029965387657284737	0.8318052887916565	-2.1093735694885254	-0.6440022587776184	0.019635275937616825	0.5421353131532669	2.9417853355407715
abcd	T0	lh_G&S_subcentral (deviation Z)	6	374.0	-0.04076853021979332	1.0590139627456665	-2.759565830230713	-0.7428702563047409	-0.11559250578284264	0.6449348479509354	3.742405414581299
abcd	T0	lh_G&S_subcentral (deviation Z)	7	153.0	-0.5980337858200073	1.938551902770996	-5.2802042961120605	-2.0086584091186523	-0.6719180941581726	0.6590447425842285	4.990110874176025
abcd	T0	lh_G&S_subcentral (deviation Z)	8	143.0	-0.20552818477153778	0.9608644843101501	-2.890014886856079	-0.8152547776699066	-0.3468245565891266	0.3672187924385071	2.780487060546875
abcd	T0	lh_G&S_subcentral (deviation Z)	9	189.0	0.252968430519104	0.9181656241416931	-1.770443081855774	-0.29121634364128113	0.25288134813308716	0.7523040175437927	3.0524327754974365
abcd	T0	lh_G&S_subcentral (deviation Z)	10	474.0	0.23649270832538605	0.9358519315719604	-2.6976559162139893	-0.3880690336227417	0.21577024459838867	0.8357766568660736	4.592367649078369
abcd	T0	lh_G&S_subcentral (deviation Z)	11	240.0	0.11731766164302826	1.1134439706802368	-2.476515769958496	-0.6937619000673294	0.014920962043106556	0.7833271622657776	3.2362258434295654
abcd	T0	lh_G&S_subcentral (deviation Z)	12	363.0	-0.09579069167375565	0.9476209878921509	-2.6748132705688477	-0.7393820881843567	-0.15564826130867004	0.4655296206474304	2.919194459915161
abcd	T0	lh_G&S_subcentral (deviation Z)	13	301.0	0.0956345722079277	1.1286895275115967	-3.723944664001465	-0.6601418852806091	0.03598054498434067	0.778734564781189	5.098735332489014
abcd	T0	lh_G&S_subcentral (deviation Z)	14	386.0	-0.24307014048099518	1.4740678071975708	-4.324278831481934	-1.1903899610042572	-0.41336196660995483	0.6969291865825653	4.1751203536987305
abcd	T0	lh_G&S_subcentral (deviation Z)	15	200.0	0.2686340808868408	1.1291053295135498	-2.0424692630767822	-0.48082128167152405	0.1594751998782158	0.9780378490686417	4.2593841552734375
abcd	T0	lh_G&S_subcentral (deviation Z)	16	715.0	-0.19131919741630554	1.2344021797180176	-3.291118621826172	-1.0525513887405396	-0.2485237568616867	0.5864919722080231	3.6704611778259277
abcd	T0	lh_G&S_subcentral (deviation Z)	17	312.0	-0.2029935121536255	1.0115972757339478	-3.199040412902832	-0.9183781147003174	-0.261779323220253	0.44509780406951904	3.46010422706604
abcd	T0	lh_G&S_subcentral (deviation Z)	18	169.0	-0.11319974064826965	1.2595298290252686	-3.096251964569092	-0.798515260219574	-0.1450204700231552	0.6800869703292847	3.465958595275879
abcd	T0	lh_G&S_subcentral (deviation Z)	19	266.0	0.048957690596580505	0.9478455781936646	-2.250283718109131	-0.5865620821714401	-0.10237482190132141	0.7000972330570221	3.3300483226776123
abcd	T0	lh_G&S_subcentral (deviation Z)	20	525.0	0.1238919347524643	0.9695467948913574	-3.179687023162842	-0.5426502227783203	0.08045697957277298	0.7066511511802673	3.6463522911071777
abcd	T0	lh_G&S_subcentral (deviation Z)	21	361.0	0.14223237335681915	1.0327593088150024	-2.4039199352264404	-0.6643281579017639	0.1387386918067932	0.8610170483589172	3.5203144550323486
abcd	T0	lh_G&S_transv_frontopol	1	193.0	2.911046632124352	0.2110675812525122	2.338	2.78	2.906	3.039	3.573
abcd	T0	lh_G&S_transv_frontopol	2	397.0	2.900758186397985	0.16930668772920307	2.312	2.79	2.9	3.002	3.579
abcd	T0	lh_G&S_transv_frontopol	3	335.0	2.8871671641791044	0.17280239171739326	2.458	2.7714999999999996	2.881	2.9930000000000003	3.495
abcd	T0	lh_G&S_transv_frontopol	4	459.0	2.8665642701525056	0.2043938041923148	2.143	2.7355	2.876	3.003	3.537
abcd	T0	lh_G&S_transv_frontopol	5	234.0	2.895735042735043	0.169060615543981	2.45	2.765	2.893	3.00625	3.424
abcd	T0	lh_G&S_transv_frontopol	6	374.0	2.936566844919786	0.1791935301762954	2.348	2.813	2.925	3.04875	3.62
abcd	T0	lh_G&S_transv_frontopol	7	153.0	2.920235294117647	0.19515424954264016	2.459	2.772	2.905	3.03	3.5
abcd	T0	lh_G&S_transv_frontopol	8	143.0	2.8715454545454544	0.1758813511430293	2.369	2.7430000000000003	2.886	2.9885	3.326
abcd	T0	lh_G&S_transv_frontopol	9	189.0	2.921126984126983	0.19645895776760275	2.414	2.803	2.911	3.021	3.56
abcd	T0	lh_G&S_transv_frontopol	10	474.0	2.8698396624472577	0.18270964855516014	2.213	2.753	2.865	2.99975	3.354
abcd	T0	lh_G&S_transv_frontopol	11	240.0	2.9093166666666668	0.17589303440925663	2.466	2.7864999999999998	2.907	3.021	3.492
abcd	T0	lh_G&S_transv_frontopol	12	363.0	2.904746556473829	0.18252842572233208	2.41	2.7875	2.891	3.032	3.428
abcd	T0	lh_G&S_transv_frontopol	13	301.0	2.883737541528239	0.18217898036254287	2.233	2.768	2.871	3.01	3.358
abcd	T0	lh_G&S_transv_frontopol	14	386.0	2.9165466321243523	0.18436217645035294	2.34	2.804	2.904	3.04375	3.634
abcd	T0	lh_G&S_transv_frontopol	15	200.0	2.9107399999999997	0.1886456154836524	2.454	2.7807500000000003	2.911	3.01225	3.485
abcd	T0	lh_G&S_transv_frontopol	16	715.0	2.92313986013986	0.16205612513773834	2.517	2.8085	2.912	3.025	3.391
abcd	T0	lh_G&S_transv_frontopol	17	312.0	2.949669871794872	0.2013746248650345	2.396	2.795	2.9515000000000002	3.0785	3.663
abcd	T0	lh_G&S_transv_frontopol	18	169.0	2.874715976331361	0.1886975150438228	2.429	2.732	2.857	3.022	3.385
abcd	T0	lh_G&S_transv_frontopol	19	266.0	2.919142857142857	0.2128196913451826	2.338	2.7775	2.9065000000000003	3.05625	3.692
abcd	T0	lh_G&S_transv_frontopol	20	525.0	2.9358209523809524	0.18715217697483377	2.282	2.806	2.926	3.057	3.508
abcd	T0	lh_G&S_transv_frontopol	21	361.0	2.9066204986149584	0.19649852281258628	2.018	2.771	2.896	3.032	3.48
abcd	T0	lh_G&S_transv_frontopol (ComBat)	1	193.0	2.9070241765131084	0.20334850065417664	2.3553247142543894	2.7812753528969028	2.902479370755033	3.029654797890049	3.5445764098041126
abcd	T0	lh_G&S_transv_frontopol (ComBat)	2	397.0	2.901565106797654	0.18105462203938	2.2731960876832	2.782926342915101	2.8998710536192838	3.009993464977837	3.6267630269247597
abcd	T0	lh_G&S_transv_frontopol (ComBat)	3	335.0	2.904740831137632	0.18623461822268028	2.443949618246694	2.7809762786118397	2.8970377965305385	3.018747251336131	3.5617919002210443
abcd	T0	lh_G&S_transv_frontopol (ComBat)	4	459.0	2.904536415994637	0.1934211461633202	2.220657159306425	2.7803485474514167	2.913954809882453	3.0335739273775193	3.53751942512132
abcd	T0	lh_G&S_transv_frontopol (ComBat)	5	234.0	2.899428526043254	0.18145521312512342	2.4219100230304735	2.7601654278532486	2.8956335106984916	3.017040098541268	3.4680551108159454
abcd	T0	lh_G&S_transv_frontopol (ComBat)	6	374.0	2.9057264727171535	0.18759420444408673	2.2885141168921947	2.77575277314282	2.893194912476637	3.023266860315725	3.621951709116457
abcd	T0	lh_G&S_transv_frontopol (ComBat)	7	153.0	2.911410562459622	0.1931795304106616	2.4546986859372404	2.7647260248717123	2.89637647615002	3.0202302918342734	3.485300398507651
abcd	T0	lh_G&S_transv_frontopol (ComBat)	8	143.0	2.9133956659747464	0.18070949692609486	2.3975150345630842	2.7807557481525285	2.928672564932636	3.033558570154396	3.379886213175313
abcd	T0	lh_G&S_transv_frontopol (ComBat)	9	189.0	2.9116160397270967	0.19151439440995585	2.4179909727464732	2.796406693439444	2.901250439725083	3.0094780766387013	3.534592321084475
abcd	T0	lh_G&S_transv_frontopol (ComBat)	10	474.0	2.917780036137543	0.17852703471924547	2.2766486787430074	2.8031550489364405	2.913472758525301	3.0447667939082073	3.3910701643231818
abcd	T0	lh_G&S_transv_frontopol (ComBat)	11	240.0	2.8964223214207916	0.18382440453672103	2.432187648264424	2.7677911923560155	2.893198628367533	3.0123462497486706	3.5059692257602015
abcd	T0	lh_G&S_transv_frontopol (ComBat)	12	363.0	2.9087609044929206	0.17887445622717696	2.42368504838296	2.7937854643201785	2.894935543097737	3.033526163469081	3.42151333871811
abcd	T0	lh_G&S_transv_frontopol (ComBat)	13	301.0	2.910071503343214	0.1734745131535789	2.290906614584574	2.7998229057872877	2.8986810601434203	3.030022884333396	3.362275620805164
abcd	T0	lh_G&S_transv_frontopol (ComBat)	14	386.0	2.897353931995685	0.18860882397955822	2.3074158702636653	2.782102927301949	2.884371267092747	3.027142794890045	3.6315750632382486
abcd	T0	lh_G&S_transv_frontopol (ComBat)	15	200.0	2.912752341567919	0.18378008282839833	2.467546830370862	2.7859100377170027	2.913217172584144	3.011902587732038	3.4720049109961533
abcd	T0	lh_G&S_transv_frontopol (ComBat)	16	715.0	2.9104222969632074	0.17697747445804307	2.467749603375921	2.7844286516200114	2.899193548616783	3.0219597075245366	3.423149226783828
abcd	T0	lh_G&S_transv_frontopol (ComBat)	17	312.0	2.898884542600654	0.1901496693834158	2.375076307484083	2.7525902103470385	2.8995234458551646	3.0213299455913356	3.5732506818670866
abcd	T0	lh_G&S_transv_frontopol (ComBat)	18	169.0	2.9113496063983657	0.18017009997595426	2.4851356421181183	2.774933415296039	2.8936080737294843	3.0524382132032506	3.3993633728704777
abcd	T0	lh_G&S_transv_frontopol (ComBat)	19	266.0	2.9082545136711158	0.18353642906301448	2.4088728341175183	2.7852617829819972	2.8998361808380144	3.0260051519745494	3.575674814242438
abcd	T0	lh_G&S_transv_frontopol (ComBat)	20	525.0	2.909753375447187	0.19023068776017596	2.2448516317602305	2.778019502251642	2.899479237693705	3.032660227064847	3.4912632576185985
abcd	T0	lh_G&S_transv_frontopol (ComBat)	21	361.0	2.9034316033448073	0.1920943047033961	2.03458806379723	2.770478101695636	2.8934077801888236	3.0264222976279953	3.46409959682142
abcd	T0	lh_G&S_transv_frontopol (deviation Z)	1	193.0	0.29572704434394836	1.249040126800537	-2.917144536972046	-0.45422521233558655	0.23475073277950287	1.0268440246582031	4.412891387939453
abcd	T0	lh_G&S_transv_frontopol (deviation Z)	2	397.0	-0.5477761626243591	0.9061986207962036	-3.426844358444214	-1.1544586420059204	-0.5719205737113953	-0.043905746191740036	3.225222587585449
abcd	T0	lh_G&S_transv_frontopol (deviation Z)	3	335.0	0.10771921277046204	1.0396944284439087	-2.3754513263702393	-0.5867320001125336	0.01366177573800087	0.7553650736808777	4.141119956970215
abcd	T0	lh_G&S_transv_frontopol (deviation Z)	4	459.0	0.07378784567117691	1.1012217998504639	-3.681429386138916	-0.6250069737434387	0.10597188025712967	0.7709385752677917	4.023629188537598
abcd	T0	lh_G&S_transv_frontopol (deviation Z)	5	234.0	-0.10419774800539017	1.0145151615142822	-2.6156020164489746	-0.8789802938699722	-0.17777041345834732	0.5062676444649696	3.292637586593628
abcd	T0	lh_G&S_transv_frontopol (deviation Z)	6	374.0	-0.6493386626243591	1.0367130041122437	-3.9494099617004395	-1.3721113204956055	-0.731978714466095	-0.010577528271824121	3.568694591522217
abcd	T0	lh_G&S_transv_frontopol (deviation Z)	7	153.0	0.1913645714521408	1.305827021598816	-2.6832807064056396	-0.7751635313034058	0.01242794655263424	1.0084203481674194	4.270038604736328
abcd	T0	lh_G&S_transv_frontopol (deviation Z)	8	143.0	0.2748754024505615	0.7712092995643616	-1.7585607767105103	-0.2839229106903076	0.2702444791793823	0.7916621267795563	2.2626521587371826
abcd	T0	lh_G&S_transv_frontopol (deviation Z)	9	189.0	0.5421457886695862	1.257169485092163	-2.797980785369873	-0.21823500096797943	0.469831645488739	1.2495505809783936	4.700564384460449
abcd	T0	lh_G&S_transv_frontopol (deviation Z)	10	474.0	0.3774738609790802	1.2016780376434326	-3.8661141395568848	-0.388007789850235	0.33139726519584656	1.2368280291557312	3.554382085800171
abcd	T0	lh_G&S_transv_frontopol (deviation Z)	11	240.0	-0.2978283166885376	0.9283894300460815	-2.703946828842163	-0.9147048741579056	-0.3503950387239456	0.3191043958067894	3.019627094268799
abcd	T0	lh_G&S_transv_frontopol (deviation Z)	12	363.0	0.009272280149161816	1.262519359588623	-3.2407822608947754	-0.8352336287498474	-0.12549886107444763	0.8265628814697266	3.7596049308776855
abcd	T0	lh_G&S_transv_frontopol (deviation Z)	13	301.0	-0.19405345618724823	0.8524641394615173	-3.11061954498291	-0.7866865396499634	-0.2921837270259857	0.36763453483581543	2.0790534019470215
abcd	T0	lh_G&S_transv_frontopol (deviation Z)	14	386.0	-0.38212183117866516	1.1059818267822266	-3.629598379135132	-1.1123836636543274	-0.4653348922729492	0.34952569752931595	4.1931633949279785
abcd	T0	lh_G&S_transv_frontopol (deviation Z)	15	200.0	0.3667738437652588	1.2177588939666748	-2.4259979724884033	-0.46759622544050217	0.38194699585437775	1.0343909561634064	4.248279094696045
abcd	T0	lh_G&S_transv_frontopol (deviation Z)	16	715.0	0.09263094514608383	0.8861790299415588	-2.1619644165039062	-0.5441646575927734	0.03765226900577545	0.6607050001621246	2.8669121265411377
abcd	T0	lh_G&S_transv_frontopol (deviation Z)	17	312.0	-0.24653036892414093	0.9729582667350769	-2.6468632221221924	-1.02412948012352	-0.22487708181142807	0.3478427231311798	3.3353307247161865
abcd	T0	lh_G&S_transv_frontopol (deviation Z)	18	169.0	-0.38026008009910583	1.0466442108154297	-2.788438558578491	-1.1159669160842896	-0.413780152797699	0.4287278652191162	2.3921093940734863
abcd	T0	lh_G&S_transv_frontopol (deviation Z)	19	266.0	-0.06842696666717529	1.44105863571167	-3.8757147789001465	-1.0315222144126892	-0.20182756334543228	0.7825182676315308	5.363084316253662
abcd	T0	lh_G&S_transv_frontopol (deviation Z)	20	525.0	0.33390676975250244	1.1609437465667725	-3.6216063499450684	-0.3971327245235443	0.22651849687099457	1.0524815320968628	3.9655959606170654
abcd	T0	lh_G&S_transv_frontopol (deviation Z)	21	361.0	-0.20865312218666077	0.99622642993927	-4.2990803718566895	-0.8920769691467285	-0.3109923303127289	0.42251676321029663	2.76751446723938
abcd	T0	lh_G&S_cingul-Ant	1	193.0	2.884155440414508	0.125550109036599	2.53	2.815	2.885	2.966	3.247
abcd	T0	lh_G&S_cingul-Ant	2	397.0	2.982876574307304	0.1098727104671889	2.647	2.908	2.981	3.056	3.36
abcd	T0	lh_G&S_cingul-Ant	3	335.0	2.9743910447761195	0.11193025754591285	2.643	2.9025	2.965	3.0460000000000003	3.371
abcd	T0	lh_G&S_cingul-Ant	4	459.0	2.915278867102396	0.12434274635013001	2.463	2.829	2.914	3.001	3.237
abcd	T0	lh_G&S_cingul-Ant	5	234.0	2.9497094017094017	0.11523177314495245	2.721	2.86325	2.9405	3.02175	3.313
abcd	T0	lh_G&S_cingul-Ant	6	374.0	3.0100721925133693	0.115246431973313	2.62	2.935	3.011	3.083	3.45
abcd	T0	lh_G&S_cingul-Ant	7	153.0	2.9704509803921573	0.11795817396413681	2.665	2.906	2.971	3.044	3.394
abcd	T0	lh_G&S_cingul-Ant	8	143.0	2.868874125874126	0.10958756657737335	2.542	2.8	2.866	2.9425	3.229
abcd	T0	lh_G&S_cingul-Ant	9	189.0	2.9653597883597884	0.12316507549314279	2.625	2.888	2.956	3.048	3.333
abcd	T0	lh_G&S_cingul-Ant	10	474.0	2.902841772151899	0.1124495013080163	2.593	2.828	2.8935	2.975	3.269
abcd	T0	lh_G&S_cingul-Ant	11	240.0	2.9473708333333333	0.1110880007724536	2.645	2.87	2.9425	3.02425	3.263
abcd	T0	lh_G&S_cingul-Ant	12	363.0	2.9658650137741045	0.12055156831585147	2.649	2.873	2.959	3.046	3.351
abcd	T0	lh_G&S_cingul-Ant	13	301.0	2.894508305647841	0.12376441638903964	2.52	2.813	2.89	2.968	3.205
abcd	T0	lh_G&S_cingul-Ant	14	386.0	3.0004222797927462	0.11422484284559435	2.696	2.932	2.997	3.075	3.326
abcd	T0	lh_G&S_cingul-Ant	15	200.0	2.96116	0.1189102714794503	2.62	2.87675	2.957	3.04425	3.328
abcd	T0	lh_G&S_cingul-Ant	16	715.0	2.9812027972027977	0.10700023295352522	2.678	2.908	2.98	3.053	3.332
abcd	T0	lh_G&S_cingul-Ant	17	312.0	2.8800128205128206	0.11659824595810983	2.501	2.8047500000000003	2.877	2.9545000000000003	3.206
abcd	T0	lh_G&S_cingul-Ant	18	169.0	2.893668639053254	0.13296091091770307	2.462	2.794	2.894	2.986	3.219
abcd	T0	lh_G&S_cingul-Ant	19	266.0	2.9044398496240604	0.1308985137294579	2.482	2.82325	2.8949999999999996	2.99975	3.423
abcd	T0	lh_G&S_cingul-Ant	20	525.0	2.988742857142857	0.12333002245352119	2.512	2.911	2.972	3.061	3.444
abcd	T0	lh_G&S_cingul-Ant	21	361.0	2.967753462603878	0.11893928257462276	2.677	2.884	2.958	3.044	3.364
abcd	T0	lh_G&S_cingul-Ant (ComBat)	1	193.0	2.9488579412978013	0.12005494159021866	2.610774675847839	2.8819097230348665	2.9497288497770335	3.028285108882442	3.2965004707501784
abcd	T0	lh_G&S_cingul-Ant (ComBat)	2	397.0	2.9502591734781394	0.11536558622304964	2.5978494161938057	2.871904947607137	2.9482981889622892	3.026248515159107	3.3473600243548787
abcd	T0	lh_G&S_cingul-Ant (ComBat)	3	335.0	2.9502170704643236	0.11654291160982479	2.604258299732142	2.8759168148617196	2.9406779159761283	3.0242218169730783	3.363103167438552
abcd	T0	lh_G&S_cingul-Ant (ComBat)	4	459.0	2.9593018027018108	0.11616266746760925	2.5381075182100004	2.879224444955776	2.9578244180902673	3.0399000079462493	3.2595351751990953
abcd	T0	lh_G&S_cingul-Ant (ComBat)	5	234.0	2.9420856420809596	0.1164376417502201	2.710742859106496	2.8548830270246293	2.932718904862382	3.014959070500497	3.3092842733884593
abcd	T0	lh_G&S_cingul-Ant (ComBat)	6	374.0	2.9542462502767357	0.11791456229981782	2.555559082273886	2.8773710584724137	2.9549818570401927	3.029234899161621	3.404738473641944
abcd	T0	lh_G&S_cingul-Ant (ComBat)	7	153.0	2.956280658154277	0.11406691033363227	2.6607030513260934	2.893679236647012	2.9573910507543375	3.0277345172021737	3.366154656881872
abcd	T0	lh_G&S_cingul-Ant (ComBat)	8	143.0	2.952627638738785	0.11280316587331943	2.6163618676930596	2.881622156269604	2.948942992533077	3.027717571709178	3.322829066851214
abcd	T0	lh_G&S_cingul-Ant (ComBat)	9	189.0	2.951307525673794	0.1208477045607755	2.617003969494781	2.8755275393727726	2.942424842422187	3.032481224050148	3.3122205954720974
abcd	T0	lh_G&S_cingul-Ant (ComBat)	10	474.0	2.953819810529558	0.1163958240261229	2.632434782858283	2.876056555091222	2.9442033936239276	3.0290556806616427	3.3323041653401644
abcd	T0	lh_G&S_cingul-Ant (ComBat)	11	240.0	2.9496668272997284	0.11320352618052179	2.6413580187089423	2.870726425568723	2.9446607711029524	3.0281756633570724	3.271184908609404
abcd	T0	lh_G&S_cingul-Ant (ComBat)	12	363.0	2.9585098891680643	0.12165621575068142	2.6386656884849486	2.8647260566386166	2.9516348195718196	3.039385107658833	3.3474378983514885
abcd	T0	lh_G&S_cingul-Ant (ComBat)	13	301.0	2.9491276355074265	0.12172312796057567	2.5812091113264626	2.8690403294459164	2.9450955364328704	3.0216980876554462	3.2542149251782058
abcd	T0	lh_G&S_cingul-Ant (ComBat)	14	386.0	2.9411092830404426	0.11771404741024477	2.627017897918457	2.8705327715866766	2.9368802690409344	3.0181872937182046	3.2757961523006807
abcd	T0	lh_G&S_cingul-Ant (ComBat)	15	200.0	2.9620802693018966	0.11212260116279733	2.639844495165997	2.8824091007095864	2.9587384825564893	3.040727816937026	3.3072610650055334
abcd	T0	lh_G&S_cingul-Ant (ComBat)	16	715.0	2.949696709050595	0.11585625779967333	2.622291438202858	2.869193558904567	2.947295631566314	3.0288868128024315	3.3285936774580613
abcd	T0	lh_G&S_cingul-Ant (ComBat)	17	312.0	2.935075326593754	0.11749991774722655	2.553047909689945	2.859197875962808	2.932135946069124	3.0102531073314265	3.2634947740732496
abcd	T0	lh_G&S_cingul-Ant (ComBat)	18	169.0	2.948650813550631	0.12569209586531696	2.540030606491072	2.8553275522224917	2.9488091803221343	3.0370800947178527	3.2561128308932035
abcd	T0	lh_G&S_cingul-Ant (ComBat)	19	266.0	2.9427475690469658	0.12173995866299038	2.5504139562391126	2.8674774831964713	2.934554339514784	3.0298281633039537	3.425397884829686
abcd	T0	lh_G&S_cingul-Ant (ComBat)	20	525.0	2.9480323105836987	0.11995428551700131	2.4843084162509923	2.8720644141864766	2.9321566516669666	3.0188531825613345	3.390448820536937
abcd	T0	lh_G&S_cingul-Ant (ComBat)	21	361.0	2.946079110213812	0.11680107478496711	2.6604858651116143	2.86398967060918	2.9367190893296993	3.020551389537842	3.334921416304807
abcd	T0	lh_G&S_cingul-Ant (deviation Z)	1	193.0	0.01350534986704588	0.9794055819511414	-2.7340264320373535	-0.5073650479316711	-0.044305697083473206	0.688482403755188	2.810567855834961
abcd	T0	lh_G&S_cingul-Ant (deviation Z)	2	397.0	-0.04007953777909279	1.121782898902893	-3.2763803005218506	-0.7669028639793396	-0.09683381766080856	0.6787760257720947	4.163975238800049
abcd	T0	lh_G&S_cingul-Ant (deviation Z)	3	335.0	0.3207275867462158	1.0411689281463623	-2.827791213989258	-0.3425886183977127	0.19628454744815826	0.960452675819397	4.109591007232666
abcd	T0	lh_G&S_cingul-Ant (deviation Z)	4	459.0	0.07040785998106003	0.9513714909553528	-3.315582752227783	-0.6001302897930145	0.06023943051695824	0.7162996232509613	2.6450159549713135
abcd	T0	lh_G&S_cingul-Ant (deviation Z)	5	234.0	-0.11853379756212234	1.0363517999649048	-2.312340259552002	-0.8662324994802475	-0.23153012990951538	0.5265705287456512	3.308194875717163
abcd	T0	lh_G&S_cingul-Ant (deviation Z)	6	374.0	-0.023091629147529602	0.8866478800773621	-2.7304916381835938	-0.6186736524105072	-0.03384560905396938	0.5250529050827026	3.631878614425659
abcd	T0	lh_G&S_cingul-Ant (deviation Z)	7	153.0	-0.25211602449417114	0.7019065022468567	-2.0268914699554443	-0.6467320322990417	-0.27013933658599854	0.19383586943149567	2.3224873542785645
abcd	T0	lh_G&S_cingul-Ant (deviation Z)	8	143.0	0.049372974783182144	0.8686243295669556	-2.360840082168579	-0.5315383970737457	0.0403173603117466	0.6059980690479279	2.858699083328247
abcd	T0	lh_G&S_cingul-Ant (deviation Z)	9	189.0	0.13848525285720825	1.07052481174469	-2.5180716514587402	-0.5798128843307495	0.04866885021328926	0.8507136106491089	3.332944869995117
abcd	T0	lh_G&S_cingul-Ant (deviation Z)	10	474.0	0.38344335556030273	0.9267442226409912	-2.21486234664917	-0.23322974890470505	0.3020698130130768	0.9863790422677994	3.375464677810669
abcd	T0	lh_G&S_cingul-Ant (deviation Z)	11	240.0	-0.12101820856332779	1.074677586555481	-3.0300021171569824	-0.8776666671037674	-0.17419296503067017	0.6392588913440704	2.9549779891967773
abcd	T0	lh_G&S_cingul-Ant (deviation Z)	12	363.0	-0.005416758358478546	1.2229082584381104	-3.139280080795288	-0.9425129890441895	-0.07963255792856216	0.7716873288154602	4.287397861480713
abcd	T0	lh_G&S_cingul-Ant (deviation Z)	13	301.0	-0.5706127882003784	1.3094855546951294	-4.616174221038818	-1.4233330488204956	-0.6524519324302673	0.35366448760032654	2.9689579010009766
abcd	T0	lh_G&S_cingul-Ant (deviation Z)	14	386.0	-0.24712637066841125	1.1026285886764526	-3.1742923259735107	-0.9332464337348938	-0.31521105766296387	0.4643966183066368	2.7248034477233887
abcd	T0	lh_G&S_cingul-Ant (deviation Z)	15	200.0	0.28069132566452026	0.7431371212005615	-1.7042983770370483	-0.22140567749738693	0.2350780963897705	0.8036701679229736	2.710848331451416
abcd	T0	lh_G&S_cingul-Ant (deviation Z)	16	715.0	-0.3620205819606781	1.2324060201644897	-3.7040491104125977	-1.231716275215149	-0.39250627160072327	0.4494200348854065	3.6623222827911377
abcd	T0	lh_G&S_cingul-Ant (deviation Z)	17	312.0	-0.44595032930374146	0.9419630169868469	-3.44374418258667	-1.080018162727356	-0.5084398984909058	0.17392230033874512	2.158569574356079
abcd	T0	lh_G&S_cingul-Ant (deviation Z)	18	169.0	-0.08799726516008377	1.0001245737075806	-3.0687646865844727	-0.815636932849884	-0.059772197157144547	0.5411455631256104	2.4285449981689453
abcd	T0	lh_G&S_cingul-Ant (deviation Z)	19	266.0	0.25349971652030945	1.4581427574157715	-4.2532639503479	-0.6547134071588516	0.13532371819019318	1.2486668825149536	6.262649059295654
abcd	T0	lh_G&S_cingul-Ant (deviation Z)	20	525.0	0.8163002729415894	1.549903392791748	-4.752835750579834	-0.197044238448143	0.5766704082489014	1.7616465091705322	6.9439191818237305
abcd	T0	lh_G&S_cingul-Ant (deviation Z)	21	361.0	-0.13185079395771027	1.0450667142868042	-2.7154181003570557	-0.8821869492530823	-0.22554492950439453	0.4924065172672272	3.572511911392212
abcd	T0	lh_G&S_cingul-Mid-Ant	1	193.0	2.884958549222798	0.13656690340714922	2.455	2.798	2.877	2.976	3.262
abcd	T0	lh_G&S_cingul-Mid-Ant	2	397.0	2.9662795969773295	0.12393962326059638	2.656	2.886	2.967	3.049	3.397
abcd	T0	lh_G&S_cingul-Mid-Ant	3	335.0	2.9418985074626867	0.12461594352649744	2.547	2.8609999999999998	2.951	3.0305	3.235
abcd	T0	lh_G&S_cingul-Mid-Ant	4	459.0	2.8630108932461877	0.13453839037129214	2.479	2.7725	2.847	2.9585	3.348
abcd	T0	lh_G&S_cingul-Mid-Ant	5	234.0	2.9266452991452994	0.12269714905217824	2.577	2.84625	2.934	3.0	3.306
abcd	T0	lh_G&S_cingul-Mid-Ant	6	374.0	2.971951871657754	0.12293169416714259	2.679	2.8859999999999997	2.965	3.05	3.365
abcd	T0	lh_G&S_cingul-Mid-Ant	7	153.0	2.9255359477124183	0.1389926174745202	2.514	2.826	2.914	3.029	3.262
abcd	T0	lh_G&S_cingul-Mid-Ant	8	143.0	2.8348671328671324	0.11487367450918767	2.577	2.7569999999999997	2.827	2.9080000000000004	3.193
abcd	T0	lh_G&S_cingul-Mid-Ant	9	189.0	2.9495820105820107	0.12796271853252386	2.589	2.873	2.949	3.042	3.29
abcd	T0	lh_G&S_cingul-Mid-Ant	10	474.0	2.8586708860759487	0.1258315987485284	2.45	2.7735000000000003	2.8594999999999997	2.9457500000000003	3.169
abcd	T0	lh_G&S_cingul-Mid-Ant	11	240.0	2.895495833333334	0.13062844551454073	2.537	2.79975	2.893	2.98725	3.244
abcd	T0	lh_G&S_cingul-Mid-Ant	12	363.0	2.9047079889807166	0.12868865858187384	2.524	2.81	2.898	2.993	3.269
abcd	T0	lh_G&S_cingul-Mid-Ant	13	301.0	2.838328903654485	0.12415880205793178	2.44	2.759	2.837	2.923	3.169
abcd	T0	lh_G&S_cingul-Mid-Ant	14	386.0	2.985106217616581	0.1261866340409771	2.669	2.89925	2.981	3.065	3.394
abcd	T0	lh_G&S_cingul-Mid-Ant	15	200.0	2.914265	0.13016794244823116	2.597	2.811	2.9295	3.004	3.269
abcd	T0	lh_G&S_cingul-Mid-Ant	16	715.0	2.963081118881119	0.122609119610376	2.587	2.878	2.957	3.042	3.474
abcd	T0	lh_G&S_cingul-Mid-Ant	17	312.0	2.908926282051282	0.12702182642136192	2.555	2.827	2.9135	2.998	3.208
abcd	T0	lh_G&S_cingul-Mid-Ant	18	169.0	2.8431656804733727	0.13553964805956806	2.394	2.758	2.839	2.942	3.259
abcd	T0	lh_G&S_cingul-Mid-Ant	19	266.0	2.912575187969925	0.13185379261637875	2.382	2.83525	2.9105	2.99675	3.238
abcd	T0	lh_G&S_cingul-Mid-Ant	20	525.0	2.959459047619047	0.12559212708043216	2.596	2.874	2.962	3.043	3.388
abcd	T0	lh_G&S_cingul-Mid-Ant	21	361.0	2.9670747922437672	0.12391313019622323	2.581	2.881	2.975	3.052	3.342
abcd	T0	lh_G&S_cingul-Mid-Ant (ComBat)	1	193.0	2.9194721013440206	0.12991024314982128	2.510814639509766	2.837118494679704	2.9122814187832606	3.005635697545755	3.2786526838908525
abcd	T0	lh_G&S_cingul-Mid-Ant (ComBat)	2	397.0	2.920943953485955	0.1257473238417155	2.6061376223761306	2.8396045780518513	2.9213238858644925	3.004538627331061	3.3579113766898536
abcd	T0	lh_G&S_cingul-Mid-Ant (ComBat)	3	335.0	2.9225963345254358	0.12893825331382952	2.513541391183969	2.8387117283663934	2.9317711361292123	3.0145626419910974	3.2262852295552933
abcd	T0	lh_G&S_cingul-Mid-Ant (ComBat)	4	459.0	2.9348530355768596	0.1279529941570488	2.569192480450086	2.8483746616090917	2.9205475217075043	3.0263112236767036	3.3959852016776777
abcd	T0	lh_G&S_cingul-Mid-Ant (ComBat)	5	234.0	2.913963155458706	0.12567552317725733	2.555293591594061	2.83169592915662	2.9210892116686415	2.9894463737732884	3.3026645956894916
abcd	T0	lh_G&S_cingul-Mid-Ant (ComBat)	6	374.0	2.921606110366008	0.1278833160343176	2.6170009957760945	2.8321876935803556	2.914553803562337	3.0030067051854012	3.3304736881974177
abcd	T0	lh_G&S_cingul-Mid-Ant (ComBat)	7	153.0	2.929913249640181	0.13032396146997138	2.544421981707539	2.836136783842936	2.919394223837737	3.0264626059179873	3.2460550010583606
abcd	T0	lh_G&S_cingul-Mid-Ant (ComBat)	8	143.0	2.918326182717177	0.11589197458585127	2.6580574586562373	2.8396817176956426	2.910597859117035	2.9921391600802867	3.2795078264431385
abcd	T0	lh_G&S_cingul-Mid-Ant (ComBat)	9	189.0	2.9315526898470803	0.1319935897848818	2.5586190511813074	2.8527436637984973	2.9309304864603614	3.0267680933606176	3.282708107146804
abcd	T0	lh_G&S_cingul-Mid-Ant (ComBat)	10	474.0	2.9143668933754587	0.12767620576638727	2.4996283458049047	2.8280671945200666	2.915099556832007	3.0024960159247	3.2292106938783554
abcd	T0	lh_G&S_cingul-Mid-Ant (ComBat)	11	240.0	2.9263451942019874	0.12704954858626524	2.5772664426016454	2.8327171792882915	2.923879651948553	3.015949864057829	3.264987096860792
abcd	T0	lh_G&S_cingul-Mid-Ant (ComBat)	12	363.0	2.9226510009378583	0.12630085886668543	2.5487361393368855	2.829925733397322	2.9162730455145884	3.009094846520496	3.2800991635651657
abcd	T0	lh_G&S_cingul-Mid-Ant (ComBat)	13	301.0	2.9168199366594063	0.12725960335280453	2.5086037737073164	2.8353188122109665	2.9158480074696107	3.0030184486974565	3.2557187599807196
abcd	T0	lh_G&S_cingul-Mid-Ant (ComBat)	14	386.0	2.9164749631078686	0.12919228922626205	2.5927723023762708	2.8289023344424855	2.912669358569881	2.998311376288992	3.335577761124849
abcd	T0	lh_G&S_cingul-Mid-Ant (ComBat)	15	200.0	2.9324187334801826	0.12839730808232425	2.61943894450622	2.8303820462323546	2.947349971555239	3.0209531968183474	3.2819462651840237
abcd	T0	lh_G&S_cingul-Mid-Ant (ComBat)	16	715.0	2.9222402274504486	0.12691593280258234	2.5326274315854653	2.8339335650431288	2.9160045456060115	3.0042697097226734	3.451315781339707
abcd	T0	lh_G&S_cingul-Mid-Ant (ComBat)	17	312.0	2.9185168589679247	0.12700573466253895	2.5646343918561603	2.836598923021267	2.9230904384574625	3.0075779950638415	3.2175494597022185
abcd	T0	lh_G&S_cingul-Mid-Ant (ComBat)	18	169.0	2.914837793123133	0.13505425528997989	2.4672362459201294	2.8298930906227	2.9107563547072277	3.0133387639194043	3.329161192967847
abcd	T0	lh_G&S_cingul-Mid-Ant (ComBat)	19	266.0	2.918812887365238	0.12770343078064886	2.4050833077820037	2.8433854877680367	2.916629454167956	3.000460365838294	3.2334452361614203
abcd	T0	lh_G&S_cingul-Mid-Ant (ComBat)	20	525.0	2.920434851040278	0.12473774271020738	2.5594830137982276	2.835503146196691	2.922825397861226	3.003446973091441	3.346200109872429
abcd	T0	lh_G&S_cingul-Mid-Ant (ComBat)	21	361.0	2.9278572716167512	0.12228036567575508	2.5470471831515065	2.8430011759135168	2.9357474233726797	3.011945139632763	3.297588581251575
abcd	T0	lh_G&S_cingul-Mid-Ant (deviation Z)	1	193.0	-0.14192503690719604	1.0624788999557495	-3.3836915493011475	-0.8815458416938782	-0.14849406480789185	0.6496647000312805	2.717026472091675
abcd	T0	lh_G&S_cingul-Mid-Ant (deviation Z)	2	397.0	-0.11390795558691025	0.9285268783569336	-2.5951333045959473	-0.710787296295166	-0.10862814635038376	0.5378791093826294	3.088270664215088
abcd	T0	lh_G&S_cingul-Mid-Ant (deviation Z)	3	335.0	0.026298286393284798	0.888830840587616	-2.6944291591644287	-0.5608015358448029	0.06989134103059769	0.6522311270236969	2.2445907592773438
abcd	T0	lh_G&S_cingul-Mid-Ant (deviation Z)	4	459.0	0.28932803869247437	1.2243608236312866	-3.0926082134246826	-0.5325056612491608	0.12293965369462967	1.1581904292106628	4.966121673583984
abcd	T0	lh_G&S_cingul-Mid-Ant (deviation Z)	5	234.0	-0.4346410930156708	0.9248590469360352	-3.206360340118408	-1.0693302154541016	-0.41782045364379883	0.14721519127488136	2.618464231491089
abcd	T0	lh_G&S_cingul-Mid-Ant (deviation Z)	6	374.0	-0.37872999906539917	1.1334148645401	-2.829686164855957	-1.171119213104248	-0.4643756151199341	0.29428645223379135	3.39876651763916
abcd	T0	lh_G&S_cingul-Mid-Ant (deviation Z)	7	153.0	0.016672110185027122	1.4577196836471558	-4.054397106170654	-0.9688054323196411	-0.1592869907617569	1.0343401432037354	3.491213798522949
abcd	T0	lh_G&S_cingul-Mid-Ant (deviation Z)	8	143.0	0.09917166084051132	0.8204189538955688	-1.6915507316589355	-0.44330231845378876	0.026184385642409325	0.5776327252388	2.546531915664673
abcd	T0	lh_G&S_cingul-Mid-Ant (deviation Z)	9	189.0	0.3238034248352051	1.0369807481765747	-2.8336400985717773	-0.36789822578430176	0.29486051201820374	1.0734301805496216	3.0458531379699707
abcd	T0	lh_G&S_cingul-Mid-Ant (deviation Z)	10	474.0	0.3687235116958618	1.0409075021743774	-2.9876315593719482	-0.30581341683864594	0.32932737469673157	1.0760119557380676	3.051010847091675
abcd	T0	lh_G&S_cingul-Mid-Ant (deviation Z)	11	240.0	0.20764780044555664	1.0321885347366333	-2.313127040863037	-0.6157951503992081	0.12850363180041313	0.9683325588703156	3.1889734268188477
abcd	T0	lh_G&S_cingul-Mid-Ant (deviation Z)	12	363.0	-0.11091295629739761	1.1558735370635986	-3.1425282955169678	-0.9817516803741455	-0.13305824995040894	0.7368373274803162	3.368438243865967
abcd	T0	lh_G&S_cingul-Mid-Ant (deviation Z)	13	301.0	-0.9174516797065735	1.2296518087387085	-4.769139766693115	-1.6805546283721924	-0.9021576046943665	-0.15217463672161102	2.5607917308807373
abcd	T0	lh_G&S_cingul-Mid-Ant (deviation Z)	14	386.0	-0.32547125220298767	0.9195135831832886	-2.5362167358398438	-0.9907563924789429	-0.35075925290584564	0.23241012543439865	2.946359634399414
abcd	T0	lh_G&S_cingul-Mid-Ant (deviation Z)	15	200.0	0.6125389337539673	1.1225932836532593	-2.1269309520721436	-0.21547426283359528	0.7301256358623505	1.403693526983261	4.067801475524902
abcd	T0	lh_G&S_cingul-Mid-Ant (deviation Z)	16	715.0	-0.18661153316497803	0.9816539287567139	-3.050539255142212	-0.8813631534576416	-0.21572057902812958	0.4316921830177307	4.169989585876465
abcd	T0	lh_G&S_cingul-Mid-Ant (deviation Z)	17	312.0	0.06859111785888672	0.912863552570343	-2.4310011863708496	-0.49555207788944244	0.05520514212548733	0.6846169829368591	2.520118474960327
abcd	T0	lh_G&S_cingul-Mid-Ant (deviation Z)	18	169.0	0.06883161514997482	1.3676012754440308	-4.020012378692627	-0.7066139578819275	0.10511593520641327	0.9915888905525208	4.5583176612854
abcd	T0	lh_G&S_cingul-Mid-Ant (deviation Z)	19	266.0	0.2402247041463852	1.2803786993026733	-4.77945613861084	-0.6418478190898895	0.2685607224702835	1.0246787667274475	3.746094226837158
abcd	T0	lh_G&S_cingul-Mid-Ant (deviation Z)	20	525.0	0.23975324630737305	1.0873284339904785	-2.786203384399414	-0.48709702491760254	0.19105149805545807	0.9484567642211914	3.7849738597869873
abcd	T0	lh_G&S_cingul-Mid-Ant (deviation Z)	21	361.0	0.02266657166182995	0.7026068568229675	-2.208815574645996	-0.44637393951416016	0.025266462936997414	0.48545041680336	2.3437016010284424
abcd	T0	lh_G&S_cingul-Mid-Post	1	193.0	2.862077720207253	0.10118747643084167	2.604	2.79	2.856	2.938	3.146
abcd	T0	lh_G&S_cingul-Mid-Post	2	397.0	2.8743551637279596	0.10788935739533197	2.634	2.801	2.868	2.944	3.212
abcd	T0	lh_G&S_cingul-Mid-Post	3	335.0	2.8802716417910452	0.11104986580990651	2.554	2.8034999999999997	2.877	2.9555	3.263
abcd	T0	lh_G&S_cingul-Mid-Post	4	459.0	2.8150631808278868	0.11089698953387707	2.492	2.7375	2.809	2.8920000000000003	3.116
abcd	T0	lh_G&S_cingul-Mid-Post	5	234.0	2.8780256410256415	0.11984263369287945	2.549	2.79925	2.8705	2.95125	3.326
abcd	T0	lh_G&S_cingul-Mid-Post	6	374.0	2.8956978609625668	0.10648280026109573	2.553	2.822	2.8890000000000002	2.9747500000000002	3.172
abcd	T0	lh_G&S_cingul-Mid-Post	7	153.0	2.8711241830065357	0.12501196365177034	2.497	2.776	2.867	2.962	3.191
abcd	T0	lh_G&S_cingul-Mid-Post	8	143.0	2.793062937062937	0.10286790495672662	2.559	2.724	2.798	2.8505000000000003	3.172
abcd	T0	lh_G&S_cingul-Mid-Post	9	189.0	2.8847248677248682	0.10993624102666434	2.593	2.814	2.883	2.956	3.187
abcd	T0	lh_G&S_cingul-Mid-Post	10	474.0	2.799981012658228	0.10870063657293534	2.464	2.72925	2.798	2.87675	3.083
abcd	T0	lh_G&S_cingul-Mid-Post	11	240.0	2.8460875	0.11675101645423147	2.569	2.77375	2.831	2.90625	3.259
abcd	T0	lh_G&S_cingul-Mid-Post	12	363.0	2.84302479338843	0.11185466568015179	2.468	2.7685	2.834	2.9185	3.204
abcd	T0	lh_G&S_cingul-Mid-Post	13	301.0	2.796159468438538	0.10820576610506101	2.513	2.723	2.797	2.868	3.132
abcd	T0	lh_G&S_cingul-Mid-Post	14	386.0	2.888044041450777	0.11210980530231496	2.604	2.80825	2.8884999999999996	2.95875	3.272
abcd	T0	lh_G&S_cingul-Mid-Post	15	200.0	2.84	0.11226315101304118	2.596	2.76325	2.8280000000000003	2.9015	3.13
abcd	T0	lh_G&S_cingul-Mid-Post	16	715.0	2.8834811188811185	0.10700307919274812	2.418	2.81	2.879	2.95	3.225
abcd	T0	lh_G&S_cingul-Mid-Post	17	312.0	2.8629198717948716	0.10964888418583635	2.582	2.7805	2.863	2.93425	3.202
abcd	T0	lh_G&S_cingul-Mid-Post	18	169.0	2.7855917159763317	0.12365237439237158	2.405	2.708	2.784	2.861	3.123
abcd	T0	lh_G&S_cingul-Mid-Post	19	266.0	2.8870714285714287	0.11319356676928016	2.493	2.80875	2.8865	2.9595000000000002	3.212
abcd	T0	lh_G&S_cingul-Mid-Post	20	525.0	2.8795961904761906	0.11120018734178984	2.486	2.812	2.879	2.943	3.22
abcd	T0	lh_G&S_cingul-Mid-Post	21	361.0	2.886698060941828	0.11825307241301801	2.547	2.805	2.885	2.955	3.296
abcd	T0	lh_G&S_cingul-Mid-Post (ComBat)	1	193.0	2.862086839005907	0.10129302386602346	2.603729376452891	2.7899502908418508	2.8560022496777275	2.93807507483107	3.146294794629483
abcd	T0	lh_G&S_cingul-Mid-Post (ComBat)	2	397.0	2.857047434628721	0.11179736191221692	2.607369083634829	2.7806007485872155	2.850092008245686	2.9292506746531046	3.2069964668504984
abcd	T0	lh_G&S_cingul-Mid-Post (ComBat)	3	335.0	2.865266746884162	0.11120750226670395	2.5385510202056216	2.7883879392939726	2.8620185395918525	2.9406200894245664	3.248537649035315
abcd	T0	lh_G&S_cingul-Mid-Post (ComBat)	4	459.0	2.871162987918263	0.11035168532118426	2.549672984111338	2.7939145392566944	2.865124413787015	2.9476583418675153	3.170626943559637
abcd	T0	lh_G&S_cingul-Mid-Post (ComBat)	5	234.0	2.8582180057608224	0.11593328537131521	2.5394707095345517	2.781976870435969	2.851145432230357	2.928757450026601	3.291789050469898
abcd	T0	lh_G&S_cingul-Mid-Post (ComBat)	6	374.0	2.8610994607856046	0.11017744270524654	2.5067997316513164	2.7850381396489086	2.854190174371551	2.94318377060371	3.1469392370161318
abcd	T0	lh_G&S_cingul-Mid-Post (ComBat)	7	153.0	2.8717541345694633	0.11919175533309878	2.51554626647228	2.7814071148524953	2.867936621677227	2.9586259163403725	3.176948193213944
abcd	T0	lh_G&S_cingul-Mid-Post (ComBat)	8	143.0	2.8540202115973434	0.10989409739054805	2.6034236171965435	2.780292033335493	2.860183817917918	2.914983916026641	3.259744478277752
abcd	T0	lh_G&S_cingul-Mid-Post (ComBat)	9	189.0	2.860384564942197	0.11321007780473379	2.560487275627087	2.7877601753296513	2.858354018810664	2.9338019206413866	3.172233744526383
abcd	T0	lh_G&S_cingul-Mid-Post (ComBat)	10	474.0	2.848712878566442	0.11172760624504682	2.5030618304890044	2.776306079878204	2.84683135201612	2.9274931884623596	3.1396050475327693
abcd	T0	lh_G&S_cingul-Mid-Post (ComBat)	11	240.0	2.858078136270984	0.11380182314658274	2.5875780095911463	2.787552037705581	2.843118393641737	2.9169530854686245	3.259902592805291
abcd	T0	lh_G&S_cingul-Mid-Post (ComBat)	12	363.0	2.8568458694652272	0.11095905427621024	2.484714164852565	2.7828978095345644	2.8479693650519113	2.93173067584958	3.2150258538571443
abcd	T0	lh_G&S_cingul-Mid-Post (ComBat)	13	301.0	2.8591267862978387	0.10898261489980167	2.5739471877287197	2.7854156103830605	2.8599433697075973	2.9315596428265542	3.197305608566678
abcd	T0	lh_G&S_cingul-Mid-Post (ComBat)	14	386.0	2.850613048703363	0.11369944374129219	2.562698872377437	2.7696762264817063	2.8511585232280714	2.922444653870249	3.239917360614661
abcd	T0	lh_G&S_cingul-Mid-Post (ComBat)	15	200.0	2.861960437752286	0.1082124853838724	2.6263253355458906	2.787784264012902	2.8504766447552026	2.9213499480569958	3.1417036350164294
abcd	T0	lh_G&S_cingul-Mid-Post (ComBat)	16	715.0	2.8593167373128985	0.11121599964555852	2.376055539947253	2.7837044059891705	2.854736936011339	2.9280839802918734	3.2143427478442512
abcd	T0	lh_G&S_cingul-Mid-Post (ComBat)	17	312.0	2.8529631894213807	0.10888423723968929	2.574029730344581	2.7710217885404247	2.85311476007689	2.923798628123317	3.1897432112088993
abcd	T0	lh_G&S_cingul-Mid-Post (ComBat)	18	169.0	2.845197623997956	0.11718041404545913	2.4851206638720837	2.770881862437371	2.8436948627015752	2.915795877654755	3.1648289119789426
abcd	T0	lh_G&S_cingul-Mid-Post (ComBat)	19	266.0	2.8648728323407444	0.11211062411279592	2.4745350773214563	2.7872987378662275	2.8642913431218533	2.936455802061252	3.1867805427067006
abcd	T0	lh_G&S_cingul-Mid-Post (ComBat)	20	525.0	2.8552421858737542	0.10878721046111849	2.4704619687694525	2.7888646359513296	2.85449765003643	2.916933790259928	3.18796122108734
abcd	T0	lh_G&S_cingul-Mid-Post (ComBat)	21	361.0	2.857875451218856	0.11472297023089761	2.5278624053185585	2.7783273657631886	2.8558037327977814	2.9245503546954996	3.255231873093906
abcd	T0	lh_G&S_cingul-Mid-Post (deviation Z)	1	193.0	-0.3402409553527832	0.86949622631073	-2.5939226150512695	-0.9538554549217224	-0.4260020852088928	0.28049126267433167	2.134101629257202
abcd	T0	lh_G&S_cingul-Mid-Post (deviation Z)	2	397.0	0.02436731569468975	1.0094163417816162	-2.2453362941741943	-0.7119874358177185	-0.009878288954496384	0.6506279706954956	3.356546401977539
abcd	T0	lh_G&S_cingul-Mid-Post (deviation Z)	3	335.0	0.23095932602882385	0.9848341941833496	-2.465153932571411	-0.4498578757047653	0.19012384116649628	0.8775797188282013	3.7154719829559326
abcd	T0	lh_G&S_cingul-Mid-Post (deviation Z)	4	459.0	-0.1828797161579132	0.9444110989570618	-2.825327157974243	-0.8485661149024963	-0.2153109461069107	0.4572778344154358	2.4615678787231445
abcd	T0	lh_G&S_cingul-Mid-Post (deviation Z)	5	234.0	-0.1029042974114418	1.3074371814727783	-3.447122097015381	-0.9508949965238571	-0.2488504722714424	0.6796069741249084	4.9962592124938965
abcd	T0	lh_G&S_cingul-Mid-Post (deviation Z)	6	374.0	0.09658688306808472	1.000449538230896	-2.843348503112793	-0.5736113786697388	0.03336420562118292	0.7433141618967056	2.8162810802459717
abcd	T0	lh_G&S_cingul-Mid-Post (deviation Z)	7	153.0	0.2945406436920166	1.393815040588379	-3.893357753753662	-0.7308710217475891	0.221914604306221	1.3212380409240723	4.0395612716674805
abcd	T0	lh_G&S_cingul-Mid-Post (deviation Z)	8	143.0	0.06721966713666916	1.2677580118179321	-2.8389892578125	-0.7747428119182587	0.05894547700881958	0.7299711406230927	4.956279754638672
abcd	T0	lh_G&S_cingul-Mid-Post (deviation Z)	9	189.0	0.6278013586997986	1.3777509927749634	-2.752077579498291	-0.25718432664871216	0.5052244067192078	1.571696162223816	4.7145676612854
abcd	T0	lh_G&S_cingul-Mid-Post (deviation Z)	10	474.0	0.1596360057592392	0.8804382681846619	-2.588510751724243	-0.4326586127281189	0.14626746624708176	0.7536443918943405	2.517369031906128
abcd	T0	lh_G&S_cingul-Mid-Post (deviation Z)	11	240.0	-0.2362385094165802	1.0359240770339966	-2.4823083877563477	-0.9192827194929123	-0.3655990809202194	0.3102004751563072	3.741438627243042
abcd	T0	lh_G&S_cingul-Mid-Post (deviation Z)	12	363.0	-0.24279898405075073	0.8888764381408691	-3.0176901817321777	-0.8073857426643372	-0.2920750677585602	0.32835839688777924	2.654047727584839
abcd	T0	lh_G&S_cingul-Mid-Post (deviation Z)	13	301.0	-0.48445001244544983	0.9703561067581177	-2.938491106033325	-1.131282091140747	-0.5080811381340027	0.14607055485248566	2.564603090286255
abcd	T0	lh_G&S_cingul-Mid-Post (deviation Z)	14	386.0	-0.15396079421043396	1.4100903272628784	-3.531899929046631	-1.159530907869339	-0.18747178465127945	0.766193613409996	4.738964080810547
abcd	T0	lh_G&S_cingul-Mid-Post (deviation Z)	15	200.0	0.23751109838485718	0.830224335193634	-1.5515432357788086	-0.3145545646548271	0.14181505888700485	0.6380854845046997	2.4308745861053467
abcd	T0	lh_G&S_cingul-Mid-Post (deviation Z)	16	715.0	0.15562672913074493	1.2828798294067383	-4.933507919311523	-0.7412791848182678	0.08389385044574738	0.9405060708522797	4.372359752655029
abcd	T0	lh_G&S_cingul-Mid-Post (deviation Z)	17	312.0	-0.10375306755304337	1.1403621435165405	-2.970118284225464	-0.8983460515737534	-0.11394377425312996	0.5498179346323013	3.497516393661499
abcd	T0	lh_G&S_cingul-Mid-Post (deviation Z)	18	169.0	-0.5231691598892212	0.9398213028907776	-3.3516530990600586	-1.1439943313598633	-0.6084889769554138	0.07302311807870865	2.1665446758270264
abcd	T0	lh_G&S_cingul-Mid-Post (deviation Z)	19	266.0	0.33399370312690735	1.5239882469177246	-4.604156017303467	-0.6958422064781189	0.3038826286792755	1.2871491014957428	4.841279983520508
abcd	T0	lh_G&S_cingul-Mid-Post (deviation Z)	20	525.0	0.2161673754453659	1.110661506652832	-3.540924310684204	-0.45929938554763794	0.1872147172689438	0.8483907580375671	3.777024984359741
abcd	T0	lh_G&S_cingul-Mid-Post (deviation Z)	21	361.0	0.10820451378822327	0.7592185735702515	-1.9067257642745972	-0.4166853427886963	0.10419368743896484	0.5408282279968262	2.8327114582061768
abcd	T0	lh_G_cingul-Post-dorsal	1	193.0	3.1735699481865285	0.16329448898799817	2.69	3.062	3.191	3.291	3.522
abcd	T0	lh_G_cingul-Post-dorsal	2	397.0	3.1495869017632243	0.14972599765390607	2.623	3.051	3.149	3.248	3.612
abcd	T0	lh_G_cingul-Post-dorsal	3	335.0	3.1382179104477608	0.1396275316062239	2.597	3.0585	3.149	3.229	3.569
abcd	T0	lh_G_cingul-Post-dorsal	4	459.0	3.1076971677559913	0.13962874125685576	2.635	3.025	3.112	3.2035	3.506
abcd	T0	lh_G_cingul-Post-dorsal	5	234.0	3.1330897435897436	0.15123127153773824	2.666	3.0292499999999998	3.1334999999999997	3.22975	3.648
abcd	T0	lh_G_cingul-Post-dorsal	6	374.0	3.152219251336898	0.1434040956242089	2.723	3.06725	3.1574999999999998	3.23875	3.626
abcd	T0	lh_G_cingul-Post-dorsal	7	153.0	3.1432941176470592	0.15538389989554652	2.634	3.03	3.16	3.24	3.518
abcd	T0	lh_G_cingul-Post-dorsal	8	143.0	3.0937482517482517	0.15397345063498197	2.712	2.973	3.098	3.184	3.454
abcd	T0	lh_G_cingul-Post-dorsal	9	189.0	3.1406666666666667	0.14792698745334232	2.687	3.047	3.154	3.226	3.551
abcd	T0	lh_G_cingul-Post-dorsal	10	474.0	3.0795126582278476	0.14351100630383581	2.585	2.983	3.083	3.17775	3.53
abcd	T0	lh_G_cingul-Post-dorsal	11	240.0	3.1391875	0.16057832930721452	2.638	3.03375	3.154	3.243	3.534
abcd	T0	lh_G_cingul-Post-dorsal	12	363.0	3.1282589531680443	0.14216696722576533	2.756	3.029	3.122	3.227	3.559
abcd	T0	lh_G_cingul-Post-dorsal	13	301.0	3.079189368770764	0.14252438628740077	2.734	2.985	3.073	3.18	3.472
abcd	T0	lh_G_cingul-Post-dorsal	14	386.0	3.1738652849740934	0.14220366768626283	2.822	3.078	3.168	3.2712499999999998	3.563
abcd	T0	lh_G_cingul-Post-dorsal	15	200.0	3.1474699999999998	0.1520508348609423	2.643	3.031	3.1654999999999998	3.2525	3.569
abcd	T0	lh_G_cingul-Post-dorsal	16	715.0	3.1576853146853145	0.1456940801134964	2.711	3.0645	3.153	3.2535	3.727
abcd	T0	lh_G_cingul-Post-dorsal	17	312.0	3.1916602564102563	0.14897922757272422	2.586	3.0945	3.194	3.298	3.598
abcd	T0	lh_G_cingul-Post-dorsal	18	169.0	3.070378698224852	0.15513856639027135	2.647	2.97	3.068	3.176	3.38
abcd	T0	lh_G_cingul-Post-dorsal	19	266.0	3.1798383458646615	0.1636516093444458	2.793	3.06675	3.1715	3.28525	3.694
abcd	T0	lh_G_cingul-Post-dorsal	20	525.0	3.160045714285714	0.14623674274653647	2.726	3.062	3.159	3.249	3.574
abcd	T0	lh_G_cingul-Post-dorsal	21	361.0	3.1680277008310247	0.15192539948379352	2.748	3.062	3.166	3.276	3.566
abcd	T0	lh_G_cingul-Post-dorsal (ComBat)	1	193.0	3.147098960862106	0.15170462027551695	2.6995544911269738	3.042841566773566	3.162722145137904	3.2574098308209822	3.471254030336879
abcd	T0	lh_G_cingul-Post-dorsal (ComBat)	2	397.0	3.1376419847525363	0.1514662367536114	2.6050351895999153	3.037984180490626	3.1372062276073778	3.237047172956061	3.605596886280636
abcd	T0	lh_G_cingul-Post-dorsal (ComBat)	3	335.0	3.148482628019986	0.1483144986782414	2.5732189159782375	3.0628854393024048	3.160465485276712	3.2449366103395154	3.6067156983923585
abcd	T0	lh_G_cingul-Post-dorsal (ComBat)	4	459.0	3.1485452642067124	0.1425660536236739	2.6662205388094917	3.0638624264890852	3.152705120102291	3.2461110328078204	3.554897093125066
abcd	T0	lh_G_cingul-Post-dorsal (ComBat)	5	234.0	3.1343736919079346	0.14521016922489563	2.6867106057292016	3.0351605432200595	3.1342496729746783	3.227545829947548	3.6291507540631924
abcd	T0	lh_G_cingul-Post-dorsal (ComBat)	6	374.0	3.1375385153534667	0.14975161481825208	2.6887375592096507	3.0480650884562768	3.1429652453363772	3.227374454180058	3.631675794712216
abcd	T0	lh_G_cingul-Post-dorsal (ComBat)	7	153.0	3.155496242086457	0.15216504270009798	2.6571160153095374	3.044838962920539	3.171528273736489	3.2499544801938036	3.5221111761925425
abcd	T0	lh_G_cingul-Post-dorsal (ComBat)	8	143.0	3.14244572591042	0.15329122378606924	2.762482510654818	3.0221770253513864	3.1466370941955812	3.232370703869825	3.5011483563761874
abcd	T0	lh_G_cingul-Post-dorsal (ComBat)	9	189.0	3.134781950025576	0.14787867701515026	2.681267141698011	3.0411399804678965	3.1481071187151657	3.220088562682268	3.5449844929611114
abcd	T0	lh_G_cingul-Post-dorsal (ComBat)	10	474.0	3.132588914497207	0.15284937259058845	2.606115922018213	3.0306012758425	3.1357407438198894	3.236449167963342	3.6115730096966945
abcd	T0	lh_G_cingul-Post-dorsal (ComBat)	11	240.0	3.1420315489707815	0.1545276927423674	2.659475352250174	3.0402813660795776	3.156382591952414	3.242140626980544	3.5216102178412734
abcd	T0	lh_G_cingul-Post-dorsal (ComBat)	12	363.0	3.13986581568494	0.1448554925286368	2.760671662488081	3.0385532147621994	3.13387599457815	3.240537994910895	3.5789819649608594
abcd	T0	lh_G_cingul-Post-dorsal (ComBat)	13	301.0	3.147003985205648	0.14565963138263902	2.794437393942179	3.0506262569250366	3.140729302202461	3.250378579758537	3.5486833164025424
abcd	T0	lh_G_cingul-Post-dorsal (ComBat)	14	386.0	3.1357934975876143	0.14667250213918284	2.7726036215946652	3.0365759641399874	3.129231275549743	3.2365241790649733	3.5372544980811784
abcd	T0	lh_G_cingul-Post-dorsal (ComBat)	15	200.0	3.150180143890399	0.14816758449859874	2.659008027020183	3.0365965571422544	3.1674369437212393	3.252481339560493	3.5609597610741073
abcd	T0	lh_G_cingul-Post-dorsal (ComBat)	16	715.0	3.1369025199978946	0.14866690085473652	2.6807091614979477	3.041862654306979	3.1320003325169035	3.2344653676651647	3.717564941017015
abcd	T0	lh_G_cingul-Post-dorsal (ComBat)	17	312.0	3.146263366326543	0.14813915192732718	2.5439880764343172	3.049590922534716	3.148597574455118	3.2519923966788324	3.5502791022086755
abcd	T0	lh_G_cingul-Post-dorsal (ComBat)	18	169.0	3.118574474931944	0.15482749772174312	2.696058583008769	3.0183957191999777	3.1161874664353704	3.223957095443421	3.4275605291149254
abcd	T0	lh_G_cingul-Post-dorsal (ComBat)	19	266.0	3.13484603876839	0.1492081593497862	2.7819023581366924	3.0327473127692857	3.1263852516623225	3.231774690441657	3.604589373429261
abcd	T0	lh_G_cingul-Post-dorsal (ComBat)	20	525.0	3.1406167587131133	0.1424407969245267	2.7177110087358134	3.0451091116946536	3.140086989436419	3.2275816493233265	3.5441480389433244
abcd	T0	lh_G_cingul-Post-dorsal (ComBat)	21	361.0	3.145723412793917	0.1495971454878948	2.7322364139808326	3.0413894470084912	3.143646530372215	3.2519329393748846	3.5376439633897303
abcd	T0	lh_G_cingul-Post-dorsal (deviation Z)	1	193.0	-0.10248547792434692	1.3567322492599487	-4.140010356903076	-0.9915677905082703	-0.018039142712950706	0.8480892181396484	2.901740789413452
abcd	T0	lh_G_cingul-Post-dorsal (deviation Z)	2	397.0	-0.21747879683971405	1.0822242498397827	-3.75947904586792	-0.969679594039917	-0.24522696435451508	0.499035507440567	3.3351964950561523
abcd	T0	lh_G_cingul-Post-dorsal (deviation Z)	3	335.0	0.14806996285915375	1.2100940942764282	-4.341230392456055	-0.5723912417888641	0.21236763894557953	0.9019829332828522	4.091628074645996
abcd	T0	lh_G_cingul-Post-dorsal (deviation Z)	4	459.0	-0.13033685088157654	0.9943763017654419	-3.261319160461426	-0.7508240640163422	-0.09659472107887268	0.5052284896373749	2.7163431644439697
abcd	T0	lh_G_cingul-Post-dorsal (deviation Z)	5	234.0	0.2207198441028595	1.1693377494812012	-3.3488283157348633	-0.5460379719734192	0.23323319107294083	0.8999775052070618	4.316174507141113
abcd	T0	lh_G_cingul-Post-dorsal (deviation Z)	6	374.0	-0.24153059720993042	0.9494743347167969	-3.0340065956115723	-0.8148711621761322	-0.22411951422691345	0.3282894119620323	2.9386649131774902
abcd	T0	lh_G_cingul-Post-dorsal (deviation Z)	7	153.0	0.2729378640651703	1.214873194694519	-3.6466379165649414	-0.6310843825340271	0.3606632947921753	1.0739151239395142	3.3967363834381104
abcd	T0	lh_G_cingul-Post-dorsal (deviation Z)	8	143.0	-0.21799734234809875	1.2241638898849487	-3.2935984134674072	-1.1345275044441223	-0.19344693422317505	0.4532497972249985	2.6411778926849365
abcd	T0	lh_G_cingul-Post-dorsal (deviation Z)	9	189.0	0.3240015208721161	1.2441736459732056	-3.4106037616729736	-0.49228325486183167	0.37342777848243713	1.045845627784729	3.832127332687378
abcd	T0	lh_G_cingul-Post-dorsal (deviation Z)	10	474.0	0.4807867407798767	1.5130219459533691	-4.427206516265869	-0.5551171898841858	0.478570818901062	1.5226753950119019	5.309805870056152
abcd	T0	lh_G_cingul-Post-dorsal (deviation Z)	11	240.0	-0.3916361629962921	1.0438740253448486	-3.47091007232666	-1.1207667589187622	-0.3029291331768036	0.3006563186645508	2.314023733139038
abcd	T0	lh_G_cingul-Post-dorsal (deviation Z)	12	363.0	0.09978877007961273	0.9975585341453552	-2.3856544494628906	-0.6056264042854309	0.030285216867923737	0.7561938464641571	3.2888360023498535
abcd	T0	lh_G_cingul-Post-dorsal (deviation Z)	13	301.0	0.10645751655101776	1.0271936655044556	-2.3499560356140137	-0.6020136475563049	0.03533019870519638	0.7919608950614929	3.0815672874450684
abcd	T0	lh_G_cingul-Post-dorsal (deviation Z)	14	386.0	-0.15583436191082	1.273726224899292	-3.254810333251953	-0.9926752597093582	-0.26353831589221954	0.7163636535406113	3.46536922454834
abcd	T0	lh_G_cingul-Post-dorsal (deviation Z)	15	200.0	0.5900017619132996	0.9444324374198914	-2.473480463027954	-0.11452466994524002	0.68987837433815	1.2406064867973328	3.305507183074951
abcd	T0	lh_G_cingul-Post-dorsal (deviation Z)	16	715.0	-0.1940544694662094	1.0578136444091797	-3.40425968170166	-0.846954733133316	-0.23500856757164001	0.4800955653190613	4.067677974700928
abcd	T0	lh_G_cingul-Post-dorsal (deviation Z)	17	312.0	0.24415481090545654	0.7631309032440186	-2.662257432937622	-0.24161150678992271	0.2503383010625839	0.7636736929416656	2.423191785812378
abcd	T0	lh_G_cingul-Post-dorsal (deviation Z)	18	169.0	-0.6537564992904663	0.9708877205848694	-3.2434241771698	-1.273707628250122	-0.697823703289032	0.021881096065044403	1.3794389963150024
abcd	T0	lh_G_cingul-Post-dorsal (deviation Z)	19	266.0	0.32058146595954895	1.29818594455719	-2.6066548824310303	-0.571930006146431	0.2775840312242508	1.1578608751296997	4.497486591339111
abcd	T0	lh_G_cingul-Post-dorsal (deviation Z)	20	525.0	0.49415090680122375	1.1667143106460571	-2.780550718307495	-0.27569276094436646	0.5048533082008362	1.2210004329681396	3.8785414695739746
abcd	T0	lh_G_cingul-Post-dorsal (deviation Z)	21	361.0	0.2944999635219574	0.9764879941940308	-2.342210292816162	-0.4103577136993408	0.29687798023223877	0.9848409295082092	2.926682949066162
abcd	T0	lh_G_cingul-Post-ventral	1	193.0	2.9105336787564764	0.24942272967511148	2.064	2.764	2.911	3.072	3.461
abcd	T0	lh_G_cingul-Post-ventral	2	397.0	2.859093198992443	0.22682903916647237	2.072	2.72	2.874	3.019	3.454
abcd	T0	lh_G_cingul-Post-ventral	3	335.0	2.8274268656716415	0.23206424594524375	1.552	2.6959999999999997	2.838	2.9800000000000004	3.344
abcd	T0	lh_G_cingul-Post-ventral	4	459.0	2.9220958605664493	0.22635546002722726	1.963	2.7815000000000003	2.937	3.074	3.59
abcd	T0	lh_G_cingul-Post-ventral	5	234.0	2.8126410256410264	0.23900332971403174	2.189	2.653	2.8209999999999997	2.98625	3.467
abcd	T0	lh_G_cingul-Post-ventral	6	374.0	2.8734197860962563	0.20829366188305196	2.212	2.7395	2.88	3.019	3.476
abcd	T0	lh_G_cingul-Post-ventral	7	153.0	2.8688823529411764	0.2316909790050575	2.304	2.709	2.877	3.014	3.442
abcd	T0	lh_G_cingul-Post-ventral	8	143.0	2.902755244755245	0.24627275663158227	2.133	2.774	2.886	3.0854999999999997	3.482
abcd	T0	lh_G_cingul-Post-ventral	9	189.0	2.8223386243386246	0.22745151842594435	1.987	2.681	2.849	2.97	3.322
abcd	T0	lh_G_cingul-Post-ventral	10	474.0	2.8848122362869195	0.23476380235111668	2.221	2.74025	2.9035	3.04125	3.626
abcd	T0	lh_G_cingul-Post-ventral	11	240.0	2.8424541666666667	0.2274975147763777	2.065	2.70025	2.847	2.9975	3.544
abcd	T0	lh_G_cingul-Post-ventral	12	363.0	2.848272727272727	0.22902299095667294	1.973	2.7	2.847	3.003	3.393
abcd	T0	lh_G_cingul-Post-ventral	13	301.0	2.8937209302325586	0.2471824330202259	2.092	2.731	2.892	3.063	3.547
abcd	T0	lh_G_cingul-Post-ventral	14	386.0	2.8546243523316064	0.2460722232227507	1.267	2.7125000000000004	2.8655	3.013	3.461
abcd	T0	lh_G_cingul-Post-ventral	15	200.0	2.848415	0.2299978212153739	2.196	2.70625	2.8635	3.0077499999999997	3.421
abcd	T0	lh_G_cingul-Post-ventral	16	715.0	2.8901426573426576	0.21829759404161375	2.03	2.742	2.896	3.042	3.611
abcd	T0	lh_G_cingul-Post-ventral	17	312.0	2.8699198717948717	0.24824607253668105	1.938	2.7105	2.875	3.0302499999999997	3.586
abcd	T0	lh_G_cingul-Post-ventral	18	169.0	2.879076923076923	0.2672218179715122	1.956	2.73	2.897	3.046	3.717
abcd	T0	lh_G_cingul-Post-ventral	19	266.0	2.8546203007518796	0.26741918652589863	2.084	2.68975	2.8615	3.0205	3.672
abcd	T0	lh_G_cingul-Post-ventral	20	525.0	2.8371790476190477	0.24032387962375248	1.737	2.686	2.844	3.007	3.478
abcd	T0	lh_G_cingul-Post-ventral	21	361.0	2.853202216066482	0.2307412947571079	2.14	2.696	2.865	2.998	3.432
abcd	T0	lh_G_cingul-Post-ventral (ComBat)	1	193.0	2.8745567818583035	0.2337756633458522	2.0833489507166605	2.735266908607736	2.8765573209936153	3.024600141762137	3.388789802473142
abcd	T0	lh_G_cingul-Post-ventral (ComBat)	2	397.0	2.868524784390917	0.2368570438213634	2.0469466214527774	2.721798133623341	2.885034962866384	3.035365945165508	3.4883649941002544
abcd	T0	lh_G_cingul-Post-ventral (ComBat)	3	335.0	2.8664071746497695	0.23204879143681537	1.5910682583007705	2.734990394916057	2.876978297104417	3.018970331378376	3.3829459009986076
abcd	T0	lh_G_cingul-Post-ventral (ComBat)	4	459.0	2.8739858002268788	0.22885289775307438	1.9045851244357075	2.731750504802628	2.888822646181488	3.0277746101398337	3.549455548030158
abcd	T0	lh_G_cingul-Post-ventral (ComBat)	5	234.0	2.8548348887854753	0.23728140440500045	2.235788276130412	2.696310242198785	2.8631080022658786	3.0271329347896265	3.5048338047266405
abcd	T0	lh_G_cingul-Post-ventral (ComBat)	6	374.0	2.8687233531123186	0.2298240725753533	2.142561201000728	2.7230791188238768	2.872787579877811	3.026895067419836	3.5345698258639144
abcd	T0	lh_G_cingul-Post-ventral (ComBat)	7	153.0	2.8838027674204394	0.2294864050969905	2.324215956219664	2.7250340753619366	2.8917836118625546	3.027628676333182	3.4516060428280295
abcd	T0	lh_G_cingul-Post-ventral (ComBat)	8	143.0	2.862075558406277	0.24189339122812908	2.106855635412355	2.7362446617019103	2.845772696419196	3.0410497492028545	3.431031321266614
abcd	T0	lh_G_cingul-Post-ventral (ComBat)	9	189.0	2.8492767088708604	0.23126430135468418	1.9997954869446626	2.7055773643001744	2.876689043328749	2.9990721668863647	3.3574913001173243
abcd	T0	lh_G_cingul-Post-ventral (ComBat)	10	474.0	2.86724205085032	0.23615436002850604	2.199704707118308	2.721636465314379	2.8859348309512054	3.024627349893675	3.6128250887942404
abcd	T0	lh_G_cingul-Post-ventral (ComBat)	11	240.0	2.8531154608187337	0.23051658676752443	2.0655270268375365	2.7093484456870405	2.8577993595944196	3.0106469622830536	3.563957104645435
abcd	T0	lh_G_cingul-Post-ventral (ComBat)	12	363.0	2.8652872753125407	0.23160030031943066	1.9799089801990912	2.7154536490364434	2.8634666775999467	3.022382769615037	3.416179269852713
abcd	T0	lh_G_cingul-Post-ventral (ComBat)	13	301.0	2.866204959517454	0.24227651669383907	2.0807424339140015	2.7062005528785886	2.864792472103001	3.0313104633584347	3.506489621235563
abcd	T0	lh_G_cingul-Post-ventral (ComBat)	14	386.0	2.856896896354754	0.23824375844412699	1.3187233592020227	2.718442578574164	2.8678055213333833	3.0110703649673822	3.4448195756707762
abcd	T0	lh_G_cingul-Post-ventral (ComBat)	15	200.0	2.861398723734045	0.2287953049026947	2.2122934628510285	2.7198115025477447	2.8762987355674694	3.019996622103143	3.4308906019297987
abcd	T0	lh_G_cingul-Post-ventral (ComBat)	16	715.0	2.866831373399723	0.23037227455577167	1.9588103663414413	2.709770088041532	2.8737124499545734	3.0257547686325807	3.6287977591931115
abcd	T0	lh_G_cingul-Post-ventral (ComBat)	17	312.0	2.8759215930133903	0.23663565004007503	1.987782349502314	2.7242089724208194	2.880512308156485	3.0294708541856257	3.5593973020591427
abcd	T0	lh_G_cingul-Post-ventral (ComBat)	18	169.0	2.860025845313809	0.2502174649216001	1.994584165181878	2.7207048488124244	2.877960012625446	3.019311878533959	3.6465303074463464
abcd	T0	lh_G_cingul-Post-ventral (ComBat)	19	266.0	2.849038034369663	0.24296504819798836	2.149832368635132	2.6991312515948485	2.8551494261856796	3.0010058928328434	3.594011316911717
abcd	T0	lh_G_cingul-Post-ventral (ComBat)	20	525.0	2.8582474218300975	0.23954442992554534	1.7617950327606315	2.7074674411878004	2.8650738554195434	3.0276232076313376	3.496961845385641
abcd	T0	lh_G_cingul-Post-ventral (ComBat)	21	361.0	2.8765730200503574	0.23214802245766428	2.1591573962159014	2.7181200415449402	2.888199647674171	3.02197389560905	3.45886618663655
abcd	T0	lh_G_cingul-Post-ventral (deviation Z)	1	193.0	0.2590925693511963	0.6666117906570435	-1.9151856899261475	-0.11775828897953033	0.2629764676094055	0.6752479672431946	1.867194652557373
abcd	T0	lh_G_cingul-Post-ventral (deviation Z)	2	397.0	0.2677144706249237	0.9406372308731079	-2.7179887294769287	-0.36838045716285706	0.32738828659057617	0.9165459871292114	2.7642571926116943
abcd	T0	lh_G_cingul-Post-ventral (deviation Z)	3	335.0	0.05926630273461342	0.8376079797744751	-4.108426570892334	-0.4411136955022812	0.09191042184829712	0.6032962799072266	2.127098560333252
abcd	T0	lh_G_cingul-Post-ventral (deviation Z)	4	459.0	-0.3379212021827698	0.8577431440353394	-3.5694594383239746	-0.8915562033653259	-0.32053300738334656	0.23906373232603073	2.4069652557373047
abcd	T0	lh_G_cingul-Post-ventral (deviation Z)	5	234.0	-0.06484269350767136	0.9784286618232727	-2.5457630157470703	-0.6887981444597244	-0.046536216512322426	0.6025889217853546	2.60837459564209
abcd	T0	lh_G_cingul-Post-ventral (deviation Z)	6	374.0	0.22587324678897858	1.328429102897644	-3.557537317276001	-0.6339264512062073	0.26242557168006897	1.1011510789394379	4.261974334716797
abcd	T0	lh_G_cingul-Post-ventral (deviation Z)	7	153.0	0.2349017709493637	0.9277801513671875	-1.9034050703048706	-0.42397740483283997	0.23092657327651978	0.8106136322021484	2.6092355251312256
abcd	T0	lh_G_cingul-Post-ventral (deviation Z)	8	143.0	-0.001992452424019575	1.1429412364959717	-3.520719051361084	-0.6475754082202911	-0.05645368993282318	0.820877194404602	2.798008680343628
abcd	T0	lh_G_cingul-Post-ventral (deviation Z)	9	189.0	-0.07660962641239166	0.825853705406189	-2.9281063079833984	-0.6525614857673645	-0.021611308678984642	0.44691887497901917	1.8737263679504395
abcd	T0	lh_G_cingul-Post-ventral (deviation Z)	10	474.0	0.08580438792705536	1.0512126684188843	-2.7449750900268555	-0.6066359728574753	0.11843133345246315	0.8168233036994934	3.5748531818389893
abcd	T0	lh_G_cingul-Post-ventral (deviation Z)	11	240.0	-0.3857538402080536	0.8804537057876587	-3.113807201385498	-0.9180047959089279	-0.37532661855220795	0.19750050082802773	2.469789743423462
abcd	T0	lh_G_cingul-Post-ventral (deviation Z)	12	363.0	-0.09698975086212158	1.0135470628738403	-3.74337100982666	-0.7595906853675842	-0.1153043806552887	0.6369243264198303	2.4611148834228516
abcd	T0	lh_G_cingul-Post-ventral (deviation Z)	13	301.0	-0.16217952966690063	1.2604480981826782	-4.0367279052734375	-1.0025259256362915	-0.15170826017856598	0.6521761417388916	3.376547336578369
abcd	T0	lh_G_cingul-Post-ventral (deviation Z)	14	386.0	-0.026429511606693268	1.275036334991455	-6.853763103485107	-0.8231317549943924	0.030076628550887108	0.8078138828277588	3.2491984367370605
abcd	T0	lh_G_cingul-Post-ventral (deviation Z)	15	200.0	-0.08926452696323395	0.7813017964363098	-2.256795644760132	-0.6144750714302063	-0.04562332108616829	0.51419398188591	1.9763693809509277
abcd	T0	lh_G_cingul-Post-ventral (deviation Z)	16	715.0	-0.11342041194438934	0.9157515168190002	-3.4020750522613525	-0.7238666713237762	-0.14589273929595947	0.5319628715515137	3.1899356842041016
abcd	T0	lh_G_cingul-Post-ventral (deviation Z)	17	312.0	0.3192562758922577	0.6976200938224792	-2.0622339248657227	-0.17994409054517746	0.34643226861953735	0.7677837014198303	2.411015510559082
abcd	T0	lh_G_cingul-Post-ventral (deviation Z)	18	169.0	0.24360652267932892	1.1437824964523315	-3.296832799911499	-0.4460565745830536	0.24404412508010864	0.8772796392440796	3.995518445968628
abcd	T0	lh_G_cingul-Post-ventral (deviation Z)	19	266.0	-0.23081523180007935	1.1384979486465454	-3.3459315299987793	-0.9335328787565231	-0.2181902527809143	0.45859864354133606	3.394190788269043
abcd	T0	lh_G_cingul-Post-ventral (deviation Z)	20	525.0	0.19476045668125153	1.0869828462600708	-4.441562652587891	-0.5213186144828796	0.19090519845485687	0.9528953433036804	3.273730516433716
abcd	T0	lh_G_cingul-Post-ventral (deviation Z)	21	361.0	0.14668551087379456	0.7707632184028625	-2.0128142833709717	-0.37856608629226685	0.13774226605892181	0.6307104229927063	2.145616292953491
abcd	T0	lh_G_cuneus	1	193.0	1.9851036269430051	0.14252251151611137	1.632	1.899	1.977	2.071	2.457
abcd	T0	lh_G_cuneus	2	397.0	2.081994962216625	0.13804306887144152	1.708	1.986	2.069	2.178	2.467
abcd	T0	lh_G_cuneus	3	335.0	2.0212597014925375	0.12043218587703293	1.71	1.932	2.017	2.101	2.364
abcd	T0	lh_G_cuneus	4	459.0	2.0473376906318084	0.13644190869991887	1.538	1.9555	2.044	2.1390000000000002	2.526
abcd	T0	lh_G_cuneus	5	234.0	2.037294871794872	0.14210300703638107	1.624	1.932	2.029	2.14075	2.459
abcd	T0	lh_G_cuneus	6	374.0	2.0492700534759356	0.13244422898899905	1.714	1.95875	2.0395000000000003	2.1542499999999998	2.377
abcd	T0	lh_G_cuneus	7	153.0	1.990052287581699	0.14699162126361567	1.509	1.887	1.994	2.092	2.432
abcd	T0	lh_G_cuneus	8	143.0	2.029937062937063	0.13707087797375492	1.735	1.9385	2.025	2.1215	2.369
abcd	T0	lh_G_cuneus	9	189.0	2.022920634920635	0.13170897579883348	1.729	1.935	2.006	2.114	2.443
abcd	T0	lh_G_cuneus	10	474.0	1.9974620253164557	0.1353089317507689	1.687	1.8995	1.9865	2.083	2.5
abcd	T0	lh_G_cuneus	11	240.0	2.0186833333333336	0.14120058928921164	1.73	1.911	2.012	2.10925	2.471
abcd	T0	lh_G_cuneus	12	363.0	1.9701652892561983	0.14076831483094582	1.542	1.8725	1.959	2.058	2.487
abcd	T0	lh_G_cuneus	13	301.0	2.04393023255814	0.13826845307690064	1.687	1.938	2.041	2.145	2.448
abcd	T0	lh_G_cuneus	14	386.0	2.033295336787565	0.13161257915254523	1.69	1.93925	2.026	2.1205	2.487
abcd	T0	lh_G_cuneus	15	200.0	1.98258	0.13680225834922186	1.561	1.889	1.97	2.07075	2.564
abcd	T0	lh_G_cuneus	16	715.0	2.076704895104895	0.13545058497622728	1.721	1.981	2.075	2.1675	2.579
abcd	T0	lh_G_cuneus	17	312.0	2.015807692307692	0.14570979903731066	1.569	1.9217499999999998	2.0060000000000002	2.1065	2.536
abcd	T0	lh_G_cuneus	18	169.0	2.0647100591715977	0.14365407343642378	1.709	1.967	2.06	2.153	2.582
abcd	T0	lh_G_cuneus	19	266.0	1.9921353383458646	0.13755195420269184	1.63	1.898	1.9905	2.08925	2.299
abcd	T0	lh_G_cuneus	20	525.0	2.021007619047619	0.14551643994059357	1.573	1.919	2.017	2.112	2.522
abcd	T0	lh_G_cuneus	21	361.0	2.007240997229917	0.13625519391976923	1.694	1.908	2.006	2.089	2.44
abcd	T0	lh_G_cuneus (ComBat)	1	193.0	2.03222805081044	0.13620216306500327	1.6948008053156784	1.9501516070974698	2.0243144884950137	2.113097328770707	2.482149942835078
abcd	T0	lh_G_cuneus (ComBat)	2	397.0	2.029115513926009	0.1395041857646209	1.6508789136102964	1.9321764702338933	2.0157333609615313	2.125861281784166	2.418380425492972
abcd	T0	lh_G_cuneus (ComBat)	3	335.0	2.0216165245743603	0.13452103322115885	1.6730581378926577	1.9240529796626835	2.0182280711481244	2.108780580980481	2.406426925634286
abcd	T0	lh_G_cuneus (ComBat)	4	459.0	2.023718553307067	0.13389040569125002	1.5235979615361455	1.9335694577575493	2.020616175305623	2.1136792995984655	2.4934112600715315
abcd	T0	lh_G_cuneus (ComBat)	5	234.0	2.026703556763153	0.1380182680016425	1.6250913047377473	1.9238210900720412	2.0184532060095703	2.127406852205784	2.436184376872828
abcd	T0	lh_G_cuneus (ComBat)	6	374.0	2.0345520872300873	0.13529131606068037	1.6918223972402358	1.9418915460054353	2.0250472383835074	2.141744558666533	2.3697217894260376
abcd	T0	lh_G_cuneus (ComBat)	7	153.0	2.0279737289322375	0.1427623456746189	1.5599211930055281	1.9267963980528287	2.031790794912351	2.1267271670387373	2.4571880018635914
abcd	T0	lh_G_cuneus (ComBat)	8	143.0	2.031778328178227	0.1329759346323131	1.7447160968386248	1.9427275936058963	2.02658116917528	2.1205563045521365	2.3607125078929894
abcd	T0	lh_G_cuneus (ComBat)	9	189.0	2.033181812939897	0.13823673109136375	1.725282364360936	1.9409535125622548	2.0149981511230766	2.129347947543461	2.4739981462254916
abcd	T0	lh_G_cuneus (ComBat)	10	474.0	2.020521884776312	0.13613154906964348	1.7082588336701432	1.9219271207137445	2.009476131083846	2.1065644697314334	2.5262575886897447
abcd	T0	lh_G_cuneus (ComBat)	11	240.0	2.029460173173783	0.1402949163963099	1.7426371819503077	1.9223380543233592	2.022866623941476	2.119276624237595	2.4786721164973042
abcd	T0	lh_G_cuneus (ComBat)	12	363.0	2.0263115849575715	0.14005090640204815	1.6003455198178553	1.929148904313204	2.0152140571233152	2.113632458687995	2.540526530071963
abcd	T0	lh_G_cuneus (ComBat)	13	301.0	2.0269219881421443	0.13544600729011105	1.6770370424333918	1.9229946076156896	2.024202812356734	2.125950844671317	2.422871574944818
abcd	T0	lh_G_cuneus (ComBat)	14	386.0	2.016750684437769	0.13661593775976894	1.660673168407576	1.9197890572283764	2.009376749962319	2.1066364981241676	2.488355924737041
abcd	T0	lh_G_cuneus (ComBat)	15	200.0	2.0344342671056017	0.1358457661516482	1.615822342935556	1.9416055458849573	2.0218842866862583	2.1220691665982025	2.611769837835676
abcd	T0	lh_G_cuneus (ComBat)	16	715.0	2.0279820616725166	0.13813893915097789	1.6655020607218676	1.930328020053748	2.026535430157414	2.1205249221529723	2.540866901275837
abcd	T0	lh_G_cuneus (ComBat)	17	312.0	2.0227500674102865	0.13925828913512833	1.5953789238526024	1.932427905333844	2.0139659503446454	2.1087335493030146	2.519909160211557
abcd	T0	lh_G_cuneus (ComBat)	18	169.0	2.0319338471645616	0.13870701815119257	1.688029682142587	1.9374446416112092	2.0275664774995756	2.1166059137223066	2.5315563802602954
abcd	T0	lh_G_cuneus (ComBat)	19	266.0	2.026809584625997	0.13571485969505273	1.6697440446016818	1.9338787404535855	2.0253331381722077	2.12260969789493	2.3293898289508865
abcd	T0	lh_G_cuneus (ComBat)	20	525.0	2.0191450456483175	0.14185717443749893	1.5825460096112267	1.9200736243016996	2.015147636872207	2.107336942313682	2.5078599302149316
abcd	T0	lh_G_cuneus (ComBat)	21	361.0	2.0324525427544953	0.1373250287743483	1.7167807473613201	1.9326451078538758	2.0311928606241674	2.1148979029291324	2.4684859932157264
abcd	T0	lh_G_cuneus (deviation Z)	1	193.0	-0.17448988556861877	0.7774213552474976	-1.9754596948623657	-0.641995906829834	-0.21650300920009613	0.2635308504104614	2.668517589569092
abcd	T0	lh_G_cuneus (deviation Z)	2	397.0	0.14967486262321472	1.3764541149139404	-3.5717849731445312	-0.7871146202087402	-0.0477752685546875	1.041645884513855	4.389979362487793
abcd	T0	lh_G_cuneus (deviation Z)	3	335.0	0.12732040882110596	0.9220346212387085	-2.313767194747925	-0.549934595823288	0.05720452964305878	0.7109845578670502	3.074221134185791
abcd	T0	lh_G_cuneus (deviation Z)	4	459.0	-0.3974296748638153	1.176363229751587	-4.166140556335449	-1.274582862854004	-0.46257874369621277	0.39487597346305847	4.004757404327393
abcd	T0	lh_G_cuneus (deviation Z)	5	234.0	-0.015539493411779404	0.8870431780815125	-2.3040213584899902	-0.6775998771190643	-0.03616109490394592	0.5683872252702713	2.7629637718200684
abcd	T0	lh_G_cuneus (deviation Z)	6	374.0	-0.24218182265758514	1.0119519233703613	-2.755185842514038	-0.9607790410518646	-0.30718857049942017	0.542602002620697	2.536904811859131
abcd	T0	lh_G_cuneus (deviation Z)	7	153.0	-0.02268037013709545	1.2137306928634644	-3.3385064601898193	-0.8575447797775269	-0.05021507292985916	0.8347238898277283	3.902756452560425
abcd	T0	lh_G_cuneus (deviation Z)	8	143.0	0.269962877035141	0.9416556358337402	-1.5489296913146973	-0.3576437532901764	0.20695443451404572	0.9905692636966705	2.687314987182617
abcd	T0	lh_G_cuneus (deviation Z)	9	189.0	0.5514591932296753	1.3056225776672363	-2.3372671604156494	-0.3133648633956909	0.41703107953071594	1.4759441614151	4.9792375564575195
abcd	T0	lh_G_cuneus (deviation Z)	10	474.0	0.12714549899101257	0.8271443843841553	-1.5201632976531982	-0.45557136088609695	0.06820621713995934	0.6225705146789551	3.515977144241333
abcd	T0	lh_G_cuneus (deviation Z)	11	240.0	-0.6551491022109985	1.2675141096115112	-3.1339075565338135	-1.5698235630989075	-0.8073786199092865	0.13290919736027718	3.8826305866241455
abcd	T0	lh_G_cuneus (deviation Z)	12	363.0	-0.025202296674251556	1.0258854627609253	-2.8322677612304688	-0.7228434979915619	-0.12773722410202026	0.5817838609218597	3.972658157348633
abcd	T0	lh_G_cuneus (deviation Z)	13	301.0	0.01279259379953146	0.7665049433708191	-1.9042896032333374	-0.5362817645072937	-0.030464496463537216	0.5986325740814209	2.476926803588867
abcd	T0	lh_G_cuneus (deviation Z)	14	386.0	-0.052680693566799164	0.9973149299621582	-2.4484660625457764	-0.7329626828432083	-0.1602371782064438	0.5141270905733109	3.7506415843963623
abcd	T0	lh_G_cuneus (deviation Z)	15	200.0	-0.07265318930149078	1.0706417560577393	-3.036309242248535	-0.8456023335456848	-0.16041576117277145	0.6332290917634964	4.940622329711914
abcd	T0	lh_G_cuneus (deviation Z)	16	715.0	-0.3742338716983795	0.9918287396430969	-2.730170488357544	-1.0683962106704712	-0.4142654538154602	0.2978518158197403	3.8379104137420654
abcd	T0	lh_G_cuneus (deviation Z)	17	312.0	0.16777457296848297	1.270795226097107	-3.2599568367004395	-0.7040850967168808	0.07730565220117569	0.9264265447854996	5.079068183898926
abcd	T0	lh_G_cuneus (deviation Z)	18	169.0	-0.16668054461479187	0.7061627507209778	-1.6966235637664795	-0.6822232604026794	-0.18768498301506042	0.33337029814720154	2.5573127269744873
abcd	T0	lh_G_cuneus (deviation Z)	19	266.0	0.2152114361524582	1.5126107931137085	-3.7401068210601807	-0.8950677365064621	0.1420447826385498	1.2240755558013916	4.040868759155273
abcd	T0	lh_G_cuneus (deviation Z)	20	525.0	0.489077627658844	1.340009331703186	-3.354132890701294	-0.4345128536224365	0.40583619475364685	1.2897013425827026	5.32028865814209
abcd	T0	lh_G_cuneus (deviation Z)	21	361.0	0.4639643728733063	0.964093804359436	-1.6605322360992432	-0.1977020800113678	0.4271546006202698	1.029159426689148	3.577023506164551
abcd	T0	lh_G_front_inf-Opercular	1	193.0	3.0677668393782382	0.14719064500836757	2.765	2.963	3.07	3.165	3.434
abcd	T0	lh_G_front_inf-Opercular	2	397.0	3.0572997481108315	0.1229529076514109	2.753	2.975	3.055	3.131	3.402
abcd	T0	lh_G_front_inf-Opercular	3	335.0	3.0945910447761196	0.14598733614520626	2.722	2.998	3.092	3.1825	3.61
abcd	T0	lh_G_front_inf-Opercular	4	459.0	3.0668627450980392	0.1703003406067897	2.202	2.9635	3.071	3.181	3.484
abcd	T0	lh_G_front_inf-Opercular	5	234.0	3.048119658119658	0.13824852674940322	2.657	2.964	3.052	3.1494999999999997	3.386
abcd	T0	lh_G_front_inf-Opercular	6	374.0	3.0845802139037435	0.13493508610694518	2.66	3.00075	3.077	3.171	3.464
abcd	T0	lh_G_front_inf-Opercular	7	153.0	3.1172418300653595	0.14553042845795217	2.692	3.03	3.114	3.219	3.551
abcd	T0	lh_G_front_inf-Opercular	8	143.0	2.999041958041958	0.1565047303486102	2.582	2.9165	3.018	3.1115	3.309
abcd	T0	lh_G_front_inf-Opercular	9	189.0	3.0743809523809524	0.13445224912522963	2.761	2.991	3.071	3.151	3.447
abcd	T0	lh_G_front_inf-Opercular	10	474.0	3.039696202531646	0.1561073941414477	2.496	2.94025	3.046	3.145	3.461
abcd	T0	lh_G_front_inf-Opercular	11	240.0	3.0830208333333338	0.15349960674630142	2.518	2.98625	3.0774999999999997	3.18325	3.596
abcd	T0	lh_G_front_inf-Opercular	12	363.0	3.097487603305785	0.13749696826607322	2.692	3.004	3.1	3.181	3.493
abcd	T0	lh_G_front_inf-Opercular	13	301.0	3.0609966777408637	0.17797394000880895	2.318	2.955	3.068	3.181	3.549
abcd	T0	lh_G_front_inf-Opercular	14	386.0	3.09190932642487	0.13503178871932317	2.717	3.004	3.088	3.1857499999999996	3.65
abcd	T0	lh_G_front_inf-Opercular	15	200.0	3.1077599999999994	0.15045993940858204	2.677	3.0155	3.1115	3.1995	3.612
abcd	T0	lh_G_front_inf-Opercular	16	715.0	3.0677076923076925	0.1320885764461873	2.684	2.9764999999999997	3.062	3.1545	3.587
abcd	T0	lh_G_front_inf-Opercular	17	312.0	3.0330416666666666	0.1441109395172053	2.655	2.94075	3.026	3.12525	3.485
abcd	T0	lh_G_front_inf-Opercular	18	169.0	3.0659230769230774	0.1735854393718112	2.379	2.961	3.07	3.178	3.538
abcd	T0	lh_G_front_inf-Opercular	19	266.0	3.0646390977443607	0.1460239235166035	2.721	2.9575	3.0629999999999997	3.153	3.558
abcd	T0	lh_G_front_inf-Opercular	20	525.0	3.087767619047619	0.14338421699161086	2.613	2.991	3.086	3.179	3.504
abcd	T0	lh_G_front_inf-Opercular	21	361.0	3.091445983379501	0.1395916584251276	2.732	2.995	3.1	3.175	3.612
abcd	T0	lh_G_front_inf-Opercular (ComBat)	1	193.0	3.0929174628055454	0.1394530971987972	2.80572664001089	2.993514773744904	3.094963990698992	3.185297081729423	3.439340042351247
abcd	T0	lh_G_front_inf-Opercular (ComBat)	2	397.0	3.0675102023044807	0.1373699739773445	2.7270888434646903	2.975453696239529	3.065153701129769	3.150884300203284	3.4518897217274263
abcd	T0	lh_G_front_inf-Opercular (ComBat)	3	335.0	3.063731177135453	0.14530947689574716	2.692896958655752	2.9675939062600887	3.061115955215502	3.151217221687432	3.576730471906199
abcd	T0	lh_G_front_inf-Opercular (ComBat)	4	459.0	3.0744773352736803	0.1477734688520403	2.3238934599765635	2.9846700994252267	3.077932668877419	3.1736921823061373	3.4361056634232305
abcd	T0	lh_G_front_inf-Opercular (ComBat)	5	234.0	3.05546419051201	0.14416098155913537	2.647311219285165	2.9675736712793688	3.0596216019718856	3.1610744179536194	3.4076803897942747
abcd	T0	lh_G_front_inf-Opercular (ComBat)	6	374.0	3.0752088006623994	0.14622662498079764	2.615217867136128	2.984146505804196	3.066495973533205	3.168972351699481	3.486869141260595
abcd	T0	lh_G_front_inf-Opercular (ComBat)	7	153.0	3.08601332162175	0.1457861882073554	2.6600239163243904	2.9986239904048597	3.082770255034892	3.187950999233337	3.5205528629432075
abcd	T0	lh_G_front_inf-Opercular (ComBat)	8	143.0	3.0709294490200145	0.1413826640314576	2.6941198252891856	2.9969510708806304	3.0878488661304226	3.172183734896783	3.3513423090973746
abcd	T0	lh_G_front_inf-Opercular (ComBat)	9	189.0	3.071911958508218	0.14330896974053134	2.7374986876815948	2.983329304224334	3.0685501785696654	3.1537327382686193	3.468590913029507
abcd	T0	lh_G_front_inf-Opercular (ComBat)	10	474.0	3.071721769794707	0.1473878204739668	2.5582630553688412	2.9780167351029156	3.0777614612419866	3.171433875276479	3.4693450008568987
abcd	T0	lh_G_front_inf-Opercular (ComBat)	11	240.0	3.0707101778921317	0.1523264270326277	2.5099934062632543	2.9746871359441527	3.065272649018608	3.170144243833249	3.579731013352405
abcd	T0	lh_G_front_inf-Opercular (ComBat)	12	363.0	3.0781208947153886	0.1426675152332907	2.6572032122062135	2.981079228215373	3.080603107814755	3.164669589279642	3.488557423096698
abcd	T0	lh_G_front_inf-Opercular (ComBat)	13	301.0	3.0727065442817096	0.15299288322896734	2.4343168991634543	2.9810078720314572	3.078365885587581	3.176529078103536	3.4919971037878472
abcd	T0	lh_G_front_inf-Opercular (ComBat)	14	386.0	3.0728014626751365	0.14587811268413453	2.6682153854924717	2.978167020507232	3.068557576713996	3.174397227860976	3.675441010003079
abcd	T0	lh_G_front_inf-Opercular (ComBat)	15	200.0	3.0799433112992913	0.14737075255559937	2.6581345610508267	2.989558360440106	3.0835997349956523	3.1699121932066654	3.5739456484656484
abcd	T0	lh_G_front_inf-Opercular (ComBat)	16	715.0	3.0717440701987426	0.14463543107875432	2.6511488040303446	2.972357999862724	3.0650315808649884	3.1665321769852173	3.640627466324707
abcd	T0	lh_G_front_inf-Opercular (ComBat)	17	312.0	3.0666123577059206	0.14695506333299332	2.6811496744189305	2.9725767499038005	3.059564808621829	3.1606992932873843	3.5275848585607212
abcd	T0	lh_G_front_inf-Opercular (ComBat)	18	169.0	3.0688260813055055	0.1592498144815841	2.438415911057066	2.9730299375452405	3.0723654477109408	3.1714219571390325	3.5024477605797015
abcd	T0	lh_G_front_inf-Opercular (ComBat)	19	266.0	3.080299199075566	0.14176563959018335	2.7468775228272624	2.9762649739893865	3.078653526404395	3.166090025330669	3.5593910663506128
abcd	T0	lh_G_front_inf-Opercular (ComBat)	20	525.0	3.071396798636386	0.1459250766700052	2.588245704666504	2.973089758675415	3.0697171340364062	3.164303892677085	3.4949327028120596
abcd	T0	lh_G_front_inf-Opercular (ComBat)	21	361.0	3.0677134104107755	0.1399425382797067	2.707372577296769	2.9710094061990806	3.076288643946043	3.15146503030446	3.589572968615602
abcd	T0	lh_G_front_inf-Opercular (deviation Z)	1	193.0	0.20689857006072998	0.8057998418807983	-1.416843056678772	-0.3698829412460327	0.2141110897064209	0.7618820667266846	2.2414028644561768
abcd	T0	lh_G_front_inf-Opercular (deviation Z)	2	397.0	-0.22566574811935425	0.9198886156082153	-2.356043815612793	-0.8241509795188904	-0.2538857161998749	0.3279323875904083	2.488999843597412
abcd	T0	lh_G_front_inf-Opercular (deviation Z)	3	335.0	-0.003305036574602127	1.3763364553451538	-3.263941526412964	-0.9409460723400116	-0.08867871761322021	0.8479948043823242	4.967241287231445
abcd	T0	lh_G_front_inf-Opercular (deviation Z)	4	459.0	-0.06723502278327942	1.2744975090026855	-6.101217746734619	-0.8724170625209808	-0.06150835379958153	0.7731511294841766	3.1568243503570557
abcd	T0	lh_G_front_inf-Opercular (deviation Z)	5	234.0	-0.35126540064811707	1.0093727111816406	-3.0199906826019287	-0.9549606889486313	-0.3685076832771301	0.3520403876900673	2.2223713397979736
abcd	T0	lh_G_front_inf-Opercular (deviation Z)	6	374.0	-0.26193636655807495	0.9786867499351501	-3.2456512451171875	-0.8557146787643433	-0.3045368194580078	0.36847424507141113	2.544140100479126
abcd	T0	lh_G_front_inf-Opercular (deviation Z)	7	153.0	-0.03625486418604851	0.6668983697891235	-1.9239189624786377	-0.45880722999572754	-0.07476764917373657	0.42431002855300903	1.990713119506836
abcd	T0	lh_G_front_inf-Opercular (deviation Z)	8	143.0	-0.09476141631603241	0.8801390528678894	-2.398268699645996	-0.5685091614723206	0.0184787567704916	0.48929671943187714	1.7258217334747314
abcd	T0	lh_G_front_inf-Opercular (deviation Z)	9	189.0	0.722857654094696	1.1753034591674805	-1.9223426580429077	-0.08300259709358215	0.6831482648849487	1.4159141778945923	4.147268295288086
abcd	T0	lh_G_front_inf-Opercular (deviation Z)	10	474.0	0.022854981943964958	0.842535674571991	-2.8240978717803955	-0.5071515142917633	0.03755171597003937	0.5639263838529587	2.342782974243164
abcd	T0	lh_G_front_inf-Opercular (deviation Z)	11	240.0	0.07547858357429504	1.3652586936950684	-4.559052467346191	-0.7846208810806274	0.009445511735975742	0.9744928032159805	4.829410552978516
abcd	T0	lh_G_front_inf-Opercular (deviation Z)	12	363.0	0.06034763157367706	0.9221211671829224	-2.502899646759033	-0.5353358387947083	0.026322705671191216	0.6196253597736359	2.8899006843566895
abcd	T0	lh_G_front_inf-Opercular (deviation Z)	13	301.0	-0.3541056215763092	1.3031136989593506	-5.333754539489746	-1.206068515777588	-0.32405319809913635	0.5243101716041565	3.497744560241699
abcd	T0	lh_G_front_inf-Opercular (deviation Z)	14	386.0	-0.29914605617523193	0.9263560175895691	-2.792417526245117	-0.9139137417078018	-0.3260146677494049	0.2882668748497963	3.7607879638671875
abcd	T0	lh_G_front_inf-Opercular (deviation Z)	15	200.0	0.3398270308971405	0.9386470317840576	-2.192488670349121	-0.2519618794322014	0.3518044799566269	0.9167627990245819	3.6969265937805176
abcd	T0	lh_G_front_inf-Opercular (deviation Z)	16	715.0	0.15788184106349945	1.1470104455947876	-2.9447543621063232	-0.6420191824436188	0.10729750245809555	0.8816832900047302	4.797334671020508
abcd	T0	lh_G_front_inf-Opercular (deviation Z)	17	312.0	-0.3375311493873596	1.0598609447479248	-3.0639231204986572	-1.0193320512771606	-0.4150267541408539	0.35591574013233185	3.0373315811157227
abcd	T0	lh_G_front_inf-Opercular (deviation Z)	18	169.0	0.09682058542966843	1.163521409034729	-4.290529251098633	-0.5581561326980591	0.14314936101436615	0.845822274684906	3.4772987365722656
abcd	T0	lh_G_front_inf-Opercular (deviation Z)	19	266.0	0.3646521270275116	0.8637335300445557	-1.5561219453811646	-0.2808070629835129	0.33808331191539764	0.8768792152404785	3.4452333450317383
abcd	T0	lh_G_front_inf-Opercular (deviation Z)	20	525.0	0.28854840993881226	1.1839865446090698	-3.482607841491699	-0.5405927300453186	0.24805492162704468	1.0410643815994263	3.86893367767334
abcd	T0	lh_G_front_inf-Opercular (deviation Z)	21	361.0	0.21099251508712769	1.1262634992599487	-2.5918028354644775	-0.5708696246147156	0.2716892659664154	0.9059913754463196	4.645707130432129
abcd	T0	lh_G_front_inf-Orbital	1	193.0	3.231424870466321	0.20337912514539205	2.785	3.085	3.213	3.382	3.822
abcd	T0	lh_G_front_inf-Orbital	2	397.0	3.1404282115869018	0.19258505404231233	2.606	3.011	3.138	3.26	3.806
abcd	T0	lh_G_front_inf-Orbital	3	335.0	3.190841791044776	0.17935181542817277	2.636	3.076	3.19	3.308	3.779
abcd	T0	lh_G_front_inf-Orbital	4	459.0	3.1632287581699345	0.18915715711596134	2.566	3.033	3.174	3.298	3.699
abcd	T0	lh_G_front_inf-Orbital	5	234.0	3.189401709401709	0.18681675214280322	2.547	3.051	3.2030000000000003	3.32375	3.631
abcd	T0	lh_G_front_inf-Orbital	6	374.0	3.2072299465240643	0.17832270522094534	2.741	3.086	3.198	3.326	3.741
abcd	T0	lh_G_front_inf-Orbital	7	153.0	3.2162549019607845	0.18693844080379723	2.681	3.109	3.22	3.353	3.629
abcd	T0	lh_G_front_inf-Orbital	8	143.0	3.1443706293706293	0.20841743318454647	2.563	3.0004999999999997	3.145	3.2755	3.675
abcd	T0	lh_G_front_inf-Orbital	9	189.0	3.179068783068783	0.18971891450332437	2.701	3.052	3.177	3.32	3.912
abcd	T0	lh_G_front_inf-Orbital	10	474.0	3.145677215189873	0.20134637523465737	2.355	3.01	3.1654999999999998	3.286	3.656
abcd	T0	lh_G_front_inf-Orbital	11	240.0	3.206916666666667	0.18943671549392666	2.665	3.07275	3.2030000000000003	3.32625	3.811
abcd	T0	lh_G_front_inf-Orbital	12	363.0	3.1760358126721764	0.17928061074177182	2.672	3.0454999999999997	3.18	3.3135	3.62
abcd	T0	lh_G_front_inf-Orbital	13	301.0	3.1544883720930237	0.19802746618674158	2.101	3.039	3.16	3.259	3.819
abcd	T0	lh_G_front_inf-Orbital	14	386.0	3.1783963730569944	0.17660058650990454	2.68	3.06925	3.1695	3.2885	3.797
abcd	T0	lh_G_front_inf-Orbital	15	200.0	3.1682550000000003	0.18932660348969646	2.655	3.04475	3.165	3.301	3.674
abcd	T0	lh_G_front_inf-Orbital	16	715.0	3.1821566433566435	0.1799476131981748	2.602	3.071	3.178	3.2945	3.679
abcd	T0	lh_G_front_inf-Orbital	17	312.0	3.1858333333333335	0.18744147496765307	2.665	3.0655	3.19	3.3075	3.798
abcd	T0	lh_G_front_inf-Orbital	18	169.0	3.1992781065088756	0.19834883786427293	2.728	3.068	3.2	3.327	3.811
abcd	T0	lh_G_front_inf-Orbital	19	266.0	3.168718045112782	0.19475565584718177	2.686	3.02575	3.158	3.29175	3.796
abcd	T0	lh_G_front_inf-Orbital	20	525.0	3.1925961904761904	0.18824377361833386	2.713	3.066	3.18	3.317	3.77
abcd	T0	lh_G_front_inf-Orbital	21	361.0	3.1753850415512463	0.19001147245498665	2.577	3.044	3.185	3.306	3.686
abcd	T0	lh_G_front_inf-Orbital (ComBat)	1	193.0	3.196641622216837	0.19277313690840192	2.7734381980245613	3.0572261507446465	3.1780541654852295	3.339683948316735	3.756237144634472
abcd	T0	lh_G_front_inf-Orbital (ComBat)	2	397.0	3.171848784742246	0.1899224114558265	2.64489207797739	3.0444614351878654	3.1694703592533195	3.2894384993995516	3.8280173168164384
abcd	T0	lh_G_front_inf-Orbital (ComBat)	3	335.0	3.180867509000353	0.18224052843069394	2.6166902932500316	3.0639744000912454	3.179876155504455	3.2997714886093625	3.778792206059215
abcd	T0	lh_G_front_inf-Orbital (ComBat)	4	459.0	3.1833862047343415	0.19050983233926352	2.5818915503758366	3.052210793376201	3.194376658823869	3.319206426536248	3.722942896691121
abcd	T0	lh_G_front_inf-Orbital (ComBat)	5	234.0	3.180361927488915	0.18453232907848008	2.5456582941249364	3.043651660629784	3.1937658737140557	3.3132883535587565	3.616455054908958
abcd	T0	lh_G_front_inf-Orbital (ComBat)	6	374.0	3.1808836278063133	0.19235019374122517	2.677602680176973	3.0503536427882008	3.169158481965393	3.3092094491485073	3.7574506349357217
abcd	T0	lh_G_front_inf-Orbital (ComBat)	7	153.0	3.195915057185114	0.18575423048133513	2.6639939873802065	3.0894349682576703	3.1997188651467705	3.3317352064253174	3.6059266987901033
abcd	T0	lh_G_front_inf-Orbital (ComBat)	8	143.0	3.1729131076204107	0.19852548099377915	2.619604379306584	3.035613781045287	3.1746297338362632	3.29748198313077	3.6786252690848382
abcd	T0	lh_G_front_inf-Orbital (ComBat)	9	189.0	3.180580681615272	0.2003217655610951	2.6757697167141545	3.0468293344447126	3.179265371155481	3.328165966753041	3.953460766460764
abcd	T0	lh_G_front_inf-Orbital (ComBat)	10	474.0	3.1823941130063123	0.19229711382352235	2.4272821953957706	3.0522011469565555	3.201477805377025	3.3162711512257013	3.6698754117178938
abcd	T0	lh_G_front_inf-Orbital (ComBat)	11	240.0	3.183871028993522	0.18673595198865436	2.649495892853042	3.0514144024289522	3.1798784287620396	3.301730276366	3.7792176383758074
abcd	T0	lh_G_front_inf-Orbital (ComBat)	12	363.0	3.1814273097055126	0.1870376676197434	2.6554612437101746	3.045759678878923	3.185609883661685	3.324378485097789	3.6440732607282516
abcd	T0	lh_G_front_inf-Orbital (ComBat)	13	301.0	3.1745160867166797	0.18923281475223047	2.1679499313772332	3.0642431039135314	3.1785711640340106	3.274597134316585	3.809457617847293
abcd	T0	lh_G_front_inf-Orbital (ComBat)	14	386.0	3.1696223876164242	0.18516515923077123	2.64708992060425	3.054413416758118	3.160771909518804	3.2847772272970737	3.817962680025805
abcd	T0	lh_G_front_inf-Orbital (ComBat)	15	200.0	3.1896178126055195	0.17867793481566915	2.705887449641161	3.073065524009438	3.186499116418082	3.3137826018943204	3.6661376005326654
abcd	T0	lh_G_front_inf-Orbital (ComBat)	16	715.0	3.174260611567346	0.19187611031060817	2.5569762427730125	3.0549489970425157	3.1699396539648896	3.2931189989354426	3.703721743409738
abcd	T0	lh_G_front_inf-Orbital (ComBat)	17	312.0	3.1621125161335826	0.18875136282151087	2.6377787058762796	3.0408702609418445	3.1663591588853093	3.284611634793801	3.7786684613913586
abcd	T0	lh_G_front_inf-Orbital (ComBat)	18	169.0	3.185394097279348	0.1898596451279154	2.734515361115283	3.0605703463980403	3.1872184912999297	3.307543665622099	3.771978996428804
abcd	T0	lh_G_front_inf-Orbital (ComBat)	19	266.0	3.181238593861814	0.18275070263884918	2.7281509762061638	3.047020398207882	3.1714064458278153	3.296747338989777	3.7695103593327994
abcd	T0	lh_G_front_inf-Orbital (ComBat)	20	525.0	3.1796541183988607	0.1865135847308121	2.7044447421350792	3.054398317973474	3.167282049799498	3.3030582286902246	3.7518827103923384
abcd	T0	lh_G_front_inf-Orbital (ComBat)	21	361.0	3.1728643381855206	0.189051846667321	2.577485506469152	3.04210579075373	3.1824028001651388	3.3027464242574287	3.6810084850163687
abcd	T0	lh_G_front_inf-Orbital (deviation Z)	1	193.0	0.41086289286613464	0.9790236353874207	-1.6711044311523438	-0.29444819688796997	0.3231222927570343	1.1370601654052734	3.3610942363739014
abcd	T0	lh_G_front_inf-Orbital (deviation Z)	2	397.0	-0.19218014180660248	1.453474998474121	-4.086116790771484	-1.13748300075531	-0.2591675817966461	0.7338570952415466	5.12135124206543
abcd	T0	lh_G_front_inf-Orbital (deviation Z)	3	335.0	0.026213757693767548	1.1377370357513428	-3.4022934436798096	-0.7107714712619781	0.008322562091052532	0.7587897777557373	3.9709742069244385
abcd	T0	lh_G_front_inf-Orbital (deviation Z)	4	459.0	-0.014123027212917805	1.2321721315383911	-3.7019317150115967	-0.8778615295886993	0.027385815978050232	0.8964719772338867	3.6135640144348145
abcd	T0	lh_G_front_inf-Orbital (deviation Z)	5	234.0	0.014835345558822155	0.7984319925308228	-2.5665078163146973	-0.5891144424676895	0.04832185059785843	0.5784168243408203	1.9728795289993286
abcd	T0	lh_G_front_inf-Orbital (deviation Z)	6	374.0	-0.38621655106544495	1.0605605840682983	-3.0825302600860596	-1.110981047153473	-0.4783322811126709	0.3014717623591423	2.959022283554077
abcd	T0	lh_G_front_inf-Orbital (deviation Z)	7	153.0	-0.0692257359623909	0.781984806060791	-2.2151846885681152	-0.5497771501541138	-0.0744696781039238	0.5122910737991333	1.7523365020751953
abcd	T0	lh_G_front_inf-Orbital (deviation Z)	8	143.0	0.2636016011238098	0.9436935186386108	-2.281698226928711	-0.3953888267278671	0.23604418337345123	0.8346972167491913	2.752876043319702
abcd	T0	lh_G_front_inf-Orbital (deviation Z)	9	189.0	0.40505728125572205	1.1339809894561768	-2.3241939544677734	-0.3777005970478058	0.3560122847557068	1.2741703987121582	4.984638690948486
abcd	T0	lh_G_front_inf-Orbital (deviation Z)	10	474.0	0.4078967869281769	1.1190581321716309	-3.690192699432373	-0.3649381846189499	0.48017624020576477	1.186797708272934	3.3420965671539307
abcd	T0	lh_G_front_inf-Orbital (deviation Z)	11	240.0	-0.008679497055709362	1.0414772033691406	-2.8314201831817627	-0.7393582761287689	-0.037968553602695465	0.6132296025753021	3.507768392562866
abcd	T0	lh_G_front_inf-Orbital (deviation Z)	12	363.0	-0.10667061805725098	0.9611328840255737	-2.698579788208008	-0.7855603992938995	-0.10558052361011505	0.6060690581798553	2.327042579650879
abcd	T0	lh_G_front_inf-Orbital (deviation Z)	13	301.0	-0.3252866566181183	0.9593321681022644	-4.961935997009277	-0.8848605751991272	-0.31662917137145996	0.20269657671451569	3.0953352451324463
abcd	T0	lh_G_front_inf-Orbital (deviation Z)	14	386.0	-0.2792183756828308	1.419053554534912	-4.127295970916748	-1.189371943473816	-0.36274778842926025	0.5905125737190247	4.903167724609375
abcd	T0	lh_G_front_inf-Orbital (deviation Z)	15	200.0	0.2943004071712494	0.8677854537963867	-2.0031704902648926	-0.26767388731241226	0.26846538484096527	0.8727358132600784	2.7204298973083496
abcd	T0	lh_G_front_inf-Orbital (deviation Z)	16	715.0	-0.06333809345960617	1.2450835704803467	-3.8193838596343994	-0.8511369526386261	-0.09712867438793182	0.7394048571586609	3.521862745285034
abcd	T0	lh_G_front_inf-Orbital (deviation Z)	17	312.0	0.1683528572320938	0.9497823119163513	-2.310617446899414	-0.47828855365514755	0.1636563017964363	0.7766697257757187	3.4775543212890625
abcd	T0	lh_G_front_inf-Orbital (deviation Z)	18	169.0	-0.1039448156952858	1.1438852548599243	-2.7522172927856445	-0.8992818593978882	-0.1033705323934555	0.6253889799118042	3.5117125511169434
abcd	T0	lh_G_front_inf-Orbital (deviation Z)	19	266.0	-0.0061083510518074036	1.1648565530776978	-2.7453699111938477	-0.8608004450798035	-0.07408805936574936	0.6922228187322617	3.9029757976531982
abcd	T0	lh_G_front_inf-Orbital (deviation Z)	20	525.0	0.45794224739074707	1.1593159437179565	-2.349782705307007	-0.3029220700263977	0.38359183073043823	1.206230640411377	4.121896743774414
abcd	T0	lh_G_front_inf-Orbital (deviation Z)	21	361.0	0.17124353349208832	0.9800360202789307	-2.763782262802124	-0.5310779809951782	0.20722952485084534	0.8535297513008118	2.8506946563720703
abcd	T0	lh_G_front_inf-Triangul	1	193.0	3.0141658031088086	0.15671551810892412	2.615	2.903	3.021	3.105	3.408
abcd	T0	lh_G_front_inf-Triangul	2	397.0	2.97251637279597	0.1293744579218315	2.569	2.884	2.971	3.062	3.337
abcd	T0	lh_G_front_inf-Triangul	3	335.0	3.0289761194029845	0.1459576655971604	2.679	2.9225000000000003	3.04	3.1180000000000003	3.431
abcd	T0	lh_G_front_inf-Triangul	4	459.0	2.9970261437908503	0.17012490714521214	2.224	2.8965	3.002	3.1055	3.489
abcd	T0	lh_G_front_inf-Triangul	5	234.0	3.034004273504273	0.1547348139321045	2.645	2.9292499999999997	3.0395	3.142	3.42
abcd	T0	lh_G_front_inf-Triangul	6	374.0	3.026403743315508	0.14853549629254373	2.653	2.918	3.019	3.13125	3.413
abcd	T0	lh_G_front_inf-Triangul	7	153.0	3.0153529411764706	0.14686627781887684	2.636	2.921	3.011	3.106	3.537
abcd	T0	lh_G_front_inf-Triangul	8	143.0	2.969965034965035	0.1874562263489955	2.234	2.8575	2.972	3.096	3.392
abcd	T0	lh_G_front_inf-Triangul	9	189.0	3.019878306878307	0.1506715146428736	2.627	2.914	3.009	3.122	3.5
abcd	T0	lh_G_front_inf-Triangul	10	474.0	2.9953481012658227	0.18502277765778227	2.129	2.885	3.012	3.127	3.487
abcd	T0	lh_G_front_inf-Triangul	11	240.0	3.014991666666667	0.1483961110946159	2.643	2.909	3.0195	3.1065	3.514
abcd	T0	lh_G_front_inf-Triangul	12	363.0	3.018493112947659	0.14669556114490928	2.641	2.916	3.015	3.1235	3.435
abcd	T0	lh_G_front_inf-Triangul	13	301.0	2.998581395348837	0.17676580792877672	2.191	2.892	3.013	3.116	3.555
abcd	T0	lh_G_front_inf-Triangul	14	386.0	2.997678756476684	0.1409753977413072	2.663	2.89025	2.9915000000000003	3.098	3.357
abcd	T0	lh_G_front_inf-Triangul	15	200.0	2.98943	0.15568230471058692	2.641	2.87775	2.972	3.10675	3.42
abcd	T0	lh_G_front_inf-Triangul	16	715.0	2.9942013986013984	0.13700919533332181	2.563	2.9015	2.993	3.087	3.435
abcd	T0	lh_G_front_inf-Triangul	17	312.0	2.9933397435897438	0.1628911615324794	2.497	2.904	2.9835000000000003	3.09325	3.401
abcd	T0	lh_G_front_inf-Triangul	18	169.0	3.012751479289941	0.18568347943877275	2.339	2.902	3.031	3.126	3.438
abcd	T0	lh_G_front_inf-Triangul	19	266.0	2.9631691729323313	0.17220862059830216	2.385	2.851	2.966	3.06475	3.427
abcd	T0	lh_G_front_inf-Triangul	20	525.0	3.006935238095238	0.15017595149882917	2.558	2.906	3.007	3.101	3.719
abcd	T0	lh_G_front_inf-Triangul	21	361.0	3.005468144044321	0.1637159963308455	2.327	2.89	2.995	3.111	3.465
abcd	T0	lh_G_front_inf-Triangul (ComBat)	1	193.0	3.015010725603549	0.15991244803372298	2.607910548534832	2.900860372596541	3.022476607046224	3.1073263857537055	3.4178142832686627
abcd	T0	lh_G_front_inf-Triangul (ComBat)	2	397.0	2.998435765811269	0.1471734769447298	2.538080331317161	2.8970772978940507	2.9992378432682707	3.097059555841901	3.4160772137233493
abcd	T0	lh_G_front_inf-Triangul (ComBat)	3	335.0	3.0122406756190028	0.15129686342077447	2.648004247670129	2.902479167756378	3.0234511227986975	3.104817176489102	3.4280796441988546
abcd	T0	lh_G_front_inf-Triangul (ComBat)	4	459.0	3.0055766729684312	0.15558233056109833	2.3016542710814663	2.914120550135743	3.009637388925913	3.103327373446845	3.4560760047190318
abcd	T0	lh_G_front_inf-Triangul (ComBat)	5	234.0	3.013443648601384	0.1608335780091167	2.6085941698343813	2.9047254097962085	3.019313650336607	3.1258795134233406	3.413817836132738
abcd	T0	lh_G_front_inf-Triangul (ComBat)	6	374.0	3.002880678227132	0.15449621784668957	2.614411154235662	2.889960613728478	2.995021523028207	3.1118433350061725	3.4062301896729785
abcd	T0	lh_G_front_inf-Triangul (ComBat)	7	153.0	2.9956698403951645	0.1483360759630706	2.612530813161901	2.900395720601777	2.991188358764145	3.0869193944804625	3.5225871670287616
abcd	T0	lh_G_front_inf-Triangul (ComBat)	8	143.0	2.996953118641011	0.162130930190708	2.362981138198026	2.89573907218543	3.002506778418896	3.1082677101985525	3.3627464787950405
abcd	T0	lh_G_front_inf-Triangul (ComBat)	9	189.0	3.0138339958122993	0.156345551589912	2.605768946083668	2.9048964630795764	3.0029486928537885	3.119993561630255	3.511663250479916
abcd	T0	lh_G_front_inf-Triangul (ComBat)	10	474.0	3.0048149500984036	0.15570947061953014	2.2784192081626125	2.9095710410664	3.017343429413641	3.1161893632822766	3.4174561914525885
abcd	T0	lh_G_front_inf-Triangul (ComBat)	11	240.0	3.001433126682528	0.15272552540848466	2.6177939533779218	2.8926051949860696	3.005662429023161	3.0957171012725504	3.5153525424282543
abcd	T0	lh_G_front_inf-Triangul (ComBat)	12	363.0	3.0078512024228257	0.15228179069564943	2.6157170822849864	2.901194986032718	3.0042284341099204	3.1169919015083876	3.4393348906630443
abcd	T0	lh_G_front_inf-Triangul (ComBat)	13	301.0	2.9944599883753575	0.164124143077484	2.2452429028956318	2.8971449315881737	3.0067150549047925	3.1028515591107912	3.511341002954713
abcd	T0	lh_G_front_inf-Triangul (ComBat)	14	386.0	2.994404426577715	0.15407451831035263	2.6298357813521562	2.8771519620309833	2.9872592410546592	3.105562137640174	3.3844869679612044
abcd	T0	lh_G_front_inf-Triangul (ComBat)	15	200.0	3.0055330798980515	0.15269076536396722	2.6640624460263824	2.895952985879124	2.988366157968835	3.1205765772931375	3.4277319895742138
abcd	T0	lh_G_front_inf-Triangul (ComBat)	16	715.0	3.001664740038943	0.15360660375849317	2.5176241732393585	2.899517381542159	3.001276745935781	3.1054220018938916	3.4988923002721464
abcd	T0	lh_G_front_inf-Triangul (ComBat)	17	312.0	2.9938246430289146	0.15711054630245783	2.5143870428535586	2.9067745207908873	2.9841397066068174	3.0909981649251725	3.3874200167425466
abcd	T0	lh_G_front_inf-Triangul (ComBat)	18	169.0	2.997449687235201	0.16917010304298083	2.3829975324825345	2.8941151572666897	3.0142951003096883	3.0980801330583856	3.3830116743108243
abcd	T0	lh_G_front_inf-Triangul (ComBat)	19	266.0	3.00028648134862	0.15875432902991837	2.4685856592330984	2.8969763034399447	3.0031197760369173	3.0950939660685344	3.4282295309121866
abcd	T0	lh_G_front_inf-Triangul (ComBat)	20	525.0	3.0074731673860264	0.15597280020060703	2.5401716945026136	2.9022028705785816	3.0072927448211804	3.105626541197551	3.7466243650125466
abcd	T0	lh_G_front_inf-Triangul (ComBat)	21	361.0	2.997583892238731	0.16201373560076635	2.326590358351576	2.8833280254695994	2.987263234325122	3.101840848006578	3.452112653227142
abcd	T0	lh_G_front_inf-Triangul (deviation Z)	1	193.0	-0.01764073595404625	1.050729751586914	-2.5457570552825928	-0.7661982774734497	0.007513510528951883	0.5917977690696716	2.8793764114379883
abcd	T0	lh_G_front_inf-Triangul (deviation Z)	2	397.0	0.028515035286545753	0.9106768369674683	-2.67500638961792	-0.5870413780212402	-0.012650861404836178	0.6167213916778564	2.7430975437164307
abcd	T0	lh_G_front_inf-Triangul (deviation Z)	3	335.0	0.19431735575199127	0.9839434027671814	-2.225054979324341	-0.49349643290042877	0.2041415274143219	0.7906202077865601	2.887993812561035
abcd	T0	lh_G_front_inf-Triangul (deviation Z)	4	459.0	-0.19853200018405914	0.7203917503356934	-3.30371356010437	-0.6726623177528381	-0.1947999745607376	0.26644882559776306	1.9851936101913452
abcd	T0	lh_G_front_inf-Triangul (deviation Z)	5	234.0	-0.024798456579446793	0.9844993948936462	-2.4899919033050537	-0.709609717130661	-0.02531614527106285	0.6151005774736404	2.4203717708587646
abcd	T0	lh_G_front_inf-Triangul (deviation Z)	6	374.0	-0.28232765197753906	0.8181557655334473	-2.302361249923706	-0.8911884427070618	-0.3297252058982849	0.31278835982084274	2.0068726539611816
abcd	T0	lh_G_front_inf-Triangul (deviation Z)	7	153.0	-0.1491328924894333	0.6869911551475525	-1.799546718597412	-0.6086047887802124	-0.18122480809688568	0.2342812865972519	2.3733181953430176
abcd	T0	lh_G_front_inf-Triangul (deviation Z)	8	143.0	-0.2560345232486725	1.0136641263961792	-4.042356967926025	-0.8139118254184723	-0.31100934743881226	0.40982377529144287	2.1168441772460938
abcd	T0	lh_G_front_inf-Triangul (deviation Z)	9	189.0	0.49162817001342773	1.189457893371582	-2.4619505405426025	-0.29046371579170227	0.4195052683353424	1.2758290767669678	4.396198272705078
abcd	T0	lh_G_front_inf-Triangul (deviation Z)	10	474.0	0.23058593273162842	0.908657968044281	-3.686737298965454	-0.3143429681658745	0.3123045712709427	0.8647290170192719	2.7622342109680176
abcd	T0	lh_G_front_inf-Triangul (deviation Z)	11	240.0	-0.11898527294397354	1.1328116655349731	-2.9712700843811035	-0.9177822917699814	-0.11929425224661827	0.5783920586109161	3.883854627609253
abcd	T0	lh_G_front_inf-Triangul (deviation Z)	12	363.0	0.24776582419872284	0.9283892512321472	-2.113924980163574	-0.37466198205947876	0.21700213849544525	0.8838499784469604	2.883030414581299
abcd	T0	lh_G_front_inf-Triangul (deviation Z)	13	301.0	-0.48821544647216797	0.8867853283882141	-4.20341157913208	-1.0316672325134277	-0.4138844311237335	0.07403217256069183	2.4721524715423584
abcd	T0	lh_G_front_inf-Triangul (deviation Z)	14	386.0	0.06187543272972107	1.286777138710022	-3.0295746326446533	-0.913756713271141	-0.028571084141731262	0.96805340051651	3.4088616371154785
abcd	T0	lh_G_front_inf-Triangul (deviation Z)	15	200.0	0.3739757239818573	0.8856889009475708	-1.5486910343170166	-0.28737444430589676	0.28195522725582123	1.0402185916900635	2.877892255783081
abcd	T0	lh_G_front_inf-Triangul (deviation Z)	16	715.0	0.019976137205958366	1.1322673559188843	-3.329163074493408	-0.7366433441638947	-0.005343238357454538	0.7855699956417084	3.902728319168091
abcd	T0	lh_G_front_inf-Triangul (deviation Z)	17	312.0	-0.1892683357000351	1.0421262979507446	-3.109037399291992	-0.778931200504303	-0.271969199180603	0.395932212471962	2.4674203395843506
abcd	T0	lh_G_front_inf-Triangul (deviation Z)	18	169.0	0.11430792510509491	1.1276674270629883	-3.723795175552368	-0.5966061353683472	0.17966365814208984	0.8153521418571472	2.8726096153259277
abcd	T0	lh_G_front_inf-Triangul (deviation Z)	19	266.0	-0.054056283086538315	1.036747694015503	-3.369006633758545	-0.7369451820850372	-0.054020507261157036	0.5509941577911377	2.8670589923858643
abcd	T0	lh_G_front_inf-Triangul (deviation Z)	20	525.0	0.6696342825889587	1.156582236289978	-2.7185051441192627	-0.15064197778701782	0.6482937932014465	1.3927687406539917	6.473258972167969
abcd	T0	lh_G_front_inf-Triangul (deviation Z)	21	361.0	0.47321829199790955	1.3386698961257935	-4.828368663787842	-0.47188642621040344	0.4186088442802429	1.3282413482666016	4.438188552856445
abcd	T0	lh_G_front_middle	1	193.0	2.9392797927461136	0.13004992813642827	2.645	2.843	2.931	3.024	3.389
abcd	T0	lh_G_front_middle	2	397.0	2.9853501259445845	0.11512663572680298	2.584	2.905	2.978	3.055	3.411
abcd	T0	lh_G_front_middle	3	335.0	2.994994029850746	0.12418563451759632	2.696	2.899	2.994	3.0715000000000003	3.448
abcd	T0	lh_G_front_middle	4	459.0	2.941986928104575	0.153026754528998	2.379	2.857	2.944	3.043	3.295
abcd	T0	lh_G_front_middle	5	234.0	3.007713675213675	0.11282847737051199	2.684	2.93325	3.005	3.087	3.271
abcd	T0	lh_G_front_middle	6	374.0	3.012826203208556	0.11849163388538127	2.665	2.926	3.0075000000000003	3.087	3.358
abcd	T0	lh_G_front_middle	7	153.0	2.972921568627451	0.12646866313604316	2.688	2.891	2.969	3.064	3.285
abcd	T0	lh_G_front_middle	8	143.0	2.9441118881118884	0.1317531358311425	2.62	2.8514999999999997	2.957	3.0300000000000002	3.201
abcd	T0	lh_G_front_middle	9	189.0	2.9861904761904765	0.1288426622316624	2.564	2.909	2.98	3.066	3.389
abcd	T0	lh_G_front_middle	10	474.0	2.953255274261603	0.1363418948347643	2.425	2.86625	2.9645	3.04	3.326
abcd	T0	lh_G_front_middle	11	240.0	2.9754541666666663	0.11746231472287524	2.72	2.8865	2.977	3.063	3.311
abcd	T0	lh_G_front_middle	12	363.0	2.9810743801652895	0.11805756381935062	2.621	2.8945	2.977	3.0635	3.336
abcd	T0	lh_G_front_middle	13	301.0	2.9365182724252494	0.15320392890416423	2.292	2.844	2.95	3.037	3.291
abcd	T0	lh_G_front_middle	14	386.0	2.9940233160621768	0.1234439016620367	2.668	2.90725	2.991	3.07275	3.376
abcd	T0	lh_G_front_middle	15	200.0	2.96101	0.126386819092028	2.69	2.88075	2.9545000000000003	3.041	3.326
abcd	T0	lh_G_front_middle	16	715.0	2.9962461538461542	0.1158044732214587	2.672	2.9135	2.992	3.068	3.415
abcd	T0	lh_G_front_middle	17	312.0	2.939971153846154	0.1294329550016726	2.563	2.847	2.9405	3.02725	3.33
abcd	T0	lh_G_front_middle	18	169.0	2.9155384615384614	0.1622329307185314	2.424	2.821	2.937	3.027	3.279
abcd	T0	lh_G_front_middle	19	266.0	2.900714285714286	0.12999710135686096	2.524	2.8135000000000003	2.893	2.9825	3.386
abcd	T0	lh_G_front_middle	20	525.0	2.9891409523809522	0.12147103736668496	2.64	2.909	2.988	3.062	3.411
abcd	T0	lh_G_front_middle	21	361.0	2.989072022160665	0.12488152304644394	2.59	2.907	2.982	3.069	3.334
abcd	T0	lh_G_front_middle (ComBat)	1	193.0	2.9788751137060454	0.12868386020915637	2.687710286397972	2.8836679819342432	2.970623857416329	3.0625376134193973	3.423691126475575
abcd	T0	lh_G_front_middle (ComBat)	2	397.0	2.96802822315886	0.1259164257272134	2.5290657662719824	2.879705322667988	2.9600591094808126	3.0446891548093715	3.432993439752329
abcd	T0	lh_G_front_middle (ComBat)	3	335.0	2.9703804746007525	0.1318353691429641	2.652709256799753	2.868699252265463	2.9696633429323303	3.052138718040936	3.4523428654645874
abcd	T0	lh_G_front_middle (ComBat)	4	459.0	2.977884566103665	0.12325933796209392	2.5281971057389088	2.9092194337075514	2.979733932527909	3.0606823418687314	3.2615514442231106
abcd	T0	lh_G_front_middle (ComBat)	5	234.0	2.972506242415017	0.12340806081714974	2.6194316824347412	2.890413257847567	2.96939871754491	3.059940901983004	3.259908708070456
abcd	T0	lh_G_front_middle (ComBat)	6	374.0	2.9753496057266693	0.12761302127011456	2.6010694893462842	2.880771086090363	2.9694240331576967	3.056251983195163	3.3469282278491197
abcd	T0	lh_G_front_middle (ComBat)	7	153.0	2.9690916749295493	0.1289356350618668	2.6787170439852477	2.8855305840574683	2.965026577772109	3.061967324532315	3.2872869179311595
abcd	T0	lh_G_front_middle (ComBat)	8	143.0	2.972618034947716	0.12476371856237696	2.6654819663413916	2.8846743886733557	2.984118771172322	3.054131012914232	3.2154991020812207
abcd	T0	lh_G_front_middle (ComBat)	9	189.0	2.9787000964147152	0.13282065033132104	2.5430455182684857	2.8984308055278056	2.9727170068957967	3.061031620781204	3.3936913576903853
abcd	T0	lh_G_front_middle (ComBat)	10	474.0	2.969619362278998	0.12530324429720302	2.485374365127095	2.8901772591649366	2.979044820712198	3.0490986093490906	3.3126834255073456
abcd	T0	lh_G_front_middle (ComBat)	11	240.0	2.9753892261170667	0.12423533373135448	2.705119537922017	2.8812206518633667	2.9768491678854003	3.068502243675504	3.3306122264457088
abcd	T0	lh_G_front_middle (ComBat)	12	363.0	2.9793116688269796	0.1264167167575513	2.5945781746153505	2.8861771591917167	2.975699664718697	3.0678127168067464	3.3611522520399286
abcd	T0	lh_G_front_middle (ComBat)	13	301.0	2.9680479605054217	0.12966795977142462	2.4229611953440573	2.8912011422028847	2.9787919098536877	3.0521204761226204	3.2682859674276763
abcd	T0	lh_G_front_middle (ComBat)	14	386.0	2.9683747691739826	0.1309612600788507	2.623241789961392	2.8768892383642255	2.9651047113267257	3.0520522184389245	3.373113177011528
abcd	T0	lh_G_front_middle (ComBat)	15	200.0	2.975930927951357	0.12531294867412673	2.7072211968026894	2.896280576009714	2.9693760031140366	3.0552119402914326	3.3378719668760843
abcd	T0	lh_G_front_middle (ComBat)	16	715.0	2.973307841236216	0.1272972036727402	2.616177127181738	2.8818519383619408	2.9689292891281687	3.0530908635653935	3.4327475520792436
abcd	T0	lh_G_front_middle (ComBat)	17	312.0	2.959286211052337	0.13076661068886425	2.578570565946271	2.8652986945582306	2.9598316785970553	3.0475008790451152	3.353597601784063
abcd	T0	lh_G_front_middle (ComBat)	18	169.0	2.9617896086443247	0.13188094351173577	2.559583504566846	2.885957606965416	2.979727917034558	3.051661796837169	3.2568706271104744
abcd	T0	lh_G_front_middle (ComBat)	19	266.0	2.972131438212479	0.12467066035947083	2.6110299815195384	2.888443366277557	2.9651834510007316	3.050171655216011	3.437986491581487
abcd	T0	lh_G_front_middle (ComBat)	20	525.0	2.971384793249545	0.12941990376316334	2.5984452610542013	2.8864846273431315	2.969494378039918	3.048850889515541	3.420268397845194
abcd	T0	lh_G_front_middle (ComBat)	21	361.0	2.9670562696126597	0.1260310147116682	2.564267652646792	2.8842367917300704	2.9600795202970827	3.047733521262576	3.3151232625818
abcd	T0	lh_G_front_middle (deviation Z)	1	193.0	0.33577704429626465	1.1354594230651855	-2.1186158657073975	-0.46261322498321533	0.24322180449962616	1.0372796058654785	4.550575256347656
abcd	T0	lh_G_front_middle (deviation Z)	2	397.0	0.1543291211128235	1.013109803199768	-3.251309871673584	-0.5793219208717346	0.07559407502412796	0.7986016273498535	3.9845194816589355
abcd	T0	lh_G_front_middle (deviation Z)	3	335.0	0.056220944970846176	1.0070476531982422	-2.351248264312744	-0.7226641476154327	0.005390714854001999	0.6777373254299164	3.997791290283203
abcd	T0	lh_G_front_middle (deviation Z)	4	459.0	0.0842714011669159	0.8640802502632141	-2.9897162914276123	-0.42382942140102386	0.07093484699726105	0.6742401719093323	2.1762747764587402
abcd	T0	lh_G_front_middle (deviation Z)	5	234.0	-0.162521630525589	1.2290756702423096	-3.479163646697998	-1.03195059299469	-0.21769967675209045	0.725945234298706	2.7122418880462646
abcd	T0	lh_G_front_middle (deviation Z)	6	374.0	-0.29140594601631165	1.0943063497543335	-3.309826135635376	-1.082801192998886	-0.3505304753780365	0.4307931810617447	3.038424491882324
abcd	T0	lh_G_front_middle (deviation Z)	7	153.0	-0.39201146364212036	0.9588214159011841	-2.4433531761169434	-1.072554588317871	-0.44135233759880066	0.29712507128715515	2.0878114700317383
abcd	T0	lh_G_front_middle (deviation Z)	8	143.0	0.23249492049217224	1.014672040939331	-2.1575028896331787	-0.44386887550354004	0.30048051476478577	0.883540689945221	2.2658638954162598
abcd	T0	lh_G_front_middle (deviation Z)	9	189.0	1.0218610763549805	1.612967610359192	-4.170414447784424	-0.04565870761871338	0.9360637664794922	2.127387046813965	6.184237957000732
abcd	T0	lh_G_front_middle (deviation Z)	10	474.0	0.5314107537269592	1.1562751531600952	-3.763157606124878	-0.24309426918625832	0.583415299654007	1.2559294998645782	3.8604936599731445
abcd	T0	lh_G_front_middle (deviation Z)	11	240.0	0.03584017977118492	1.1821669340133667	-2.40983247756958	-0.8854937851428986	0.0279823774471879	0.9206064492464066	3.575490713119507
abcd	T0	lh_G_front_middle (deviation Z)	12	363.0	-0.04705983027815819	0.8173500895500183	-2.374903440475464	-0.6473821401596069	-0.07848803699016571	0.49674879014492035	2.6177444458007812
abcd	T0	lh_G_front_middle (deviation Z)	13	301.0	-1.0775610208511353	1.2690294981002808	-6.1055073738098145	-1.8490140438079834	-0.9955058097839355	-0.25658363103866577	1.9434033632278442
abcd	T0	lh_G_front_middle (deviation Z)	14	386.0	-0.33323147892951965	1.5307302474975586	-4.092647552490234	-1.3951603472232819	-0.4186129868030548	0.6025999337434769	4.4555745124816895
abcd	T0	lh_G_front_middle (deviation Z)	15	200.0	0.4793492257595062	0.9606807231903076	-1.5570316314697266	-0.1300460807979107	0.4081801623106003	1.133265644311905	3.2895538806915283
abcd	T0	lh_G_front_middle (deviation Z)	16	715.0	-0.12599435448646545	1.0496559143066406	-2.943068265914917	-0.8519244194030762	-0.1535922735929489	0.5406227707862854	3.751711368560791
abcd	T0	lh_G_front_middle (deviation Z)	17	312.0	-0.26388922333717346	0.924532949924469	-2.7725560665130615	-0.9278595894575119	-0.28694018721580505	0.3598843142390251	2.758434295654297
abcd	T0	lh_G_front_middle (deviation Z)	18	169.0	0.12770725786685944	0.9699562191963196	-2.604079246520996	-0.4623589515686035	0.19639305770397186	0.8140696287155151	2.4250948429107666
abcd	T0	lh_G_front_middle (deviation Z)	19	266.0	0.024029118940234184	1.1447358131408691	-3.184769630432129	-0.7410993427038193	-0.11390238627791405	0.7850674837827682	4.407373905181885
abcd	T0	lh_G_front_middle (deviation Z)	20	525.0	-0.266704261302948	1.4594084024429321	-4.42744255065918	-1.1977167129516602	-0.33012324571609497	0.5949312448501587	4.9100165367126465
abcd	T0	lh_G_front_middle (deviation Z)	21	361.0	-0.1288495659828186	0.8606436848640442	-2.8167872428894043	-0.6936048865318298	-0.19523687660694122	0.4267730414867401	2.288389205932617
abcd	T0	lh_G_front_sup	1	193.0	3.239139896373057	0.13862951267823848	2.89	3.145	3.227	3.347	3.568
abcd	T0	lh_G_front_sup	2	397.0	3.2455113350125946	0.12410181547228179	2.858	3.154	3.242	3.325	3.614
abcd	T0	lh_G_front_sup	3	335.0	3.247005970149254	0.13290210692133844	2.919	3.1675	3.243	3.33	3.875
abcd	T0	lh_G_front_sup	4	459.0	3.196355119825708	0.1491133556343416	2.757	3.0940000000000003	3.2	3.302	3.712
abcd	T0	lh_G_front_sup	5	234.0	3.253076923076923	0.12550650369387986	2.947	3.1715	3.251	3.34075	3.622
abcd	T0	lh_G_front_sup	6	374.0	3.2571550802139035	0.13200106634295494	2.888	3.16725	3.248	3.33875	3.643
abcd	T0	lh_G_front_sup	7	153.0	3.2187908496732027	0.13536527841337753	2.867	3.135	3.223	3.302	3.508
abcd	T0	lh_G_front_sup	8	143.0	3.2152377622377624	0.13323684080264678	2.875	3.125	3.205	3.293	3.591
abcd	T0	lh_G_front_sup	9	189.0	3.2379841269841267	0.14129697397004007	2.828	3.146	3.241	3.333	3.641
abcd	T0	lh_G_front_sup	10	474.0	3.199331223628692	0.13234070162395992	2.88	3.1055	3.2015000000000002	3.292	3.642
abcd	T0	lh_G_front_sup	11	240.0	3.190891666666667	0.1396999352068288	2.813	3.09375	3.1925	3.28725	3.654
abcd	T0	lh_G_front_sup	12	363.0	3.228057851239669	0.13582190753571674	2.921	3.133	3.222	3.309	3.681
abcd	T0	lh_G_front_sup	13	301.0	3.19709634551495	0.14321499230155194	2.711	3.107	3.201	3.296	3.582
abcd	T0	lh_G_front_sup	14	386.0	3.2572746113989637	0.13322059521751256	2.952	3.162	3.257	3.352	3.612
abcd	T0	lh_G_front_sup	15	200.0	3.21918	0.1336215596602216	2.807	3.12675	3.2145	3.29725	3.621
abcd	T0	lh_G_front_sup	16	715.0	3.260220979020979	0.12449585216513474	2.911	3.1725000000000003	3.255	3.3365	3.661
abcd	T0	lh_G_front_sup	17	312.0	3.260176282051282	0.13643076880530883	2.91	3.1595	3.253	3.351	3.675
abcd	T0	lh_G_front_sup	18	169.0	3.2138816568047335	0.14651433444287518	2.661	3.114	3.221	3.302	3.576
abcd	T0	lh_G_front_sup	19	266.0	3.2314210526315787	0.1351373423261064	2.89	3.13725	3.232	3.32475	3.639
abcd	T0	lh_G_front_sup	20	525.0	3.2577809523809527	0.12700877388641074	2.901	3.177	3.249	3.33	3.683
abcd	T0	lh_G_front_sup	21	361.0	3.2614958448753457	0.1344713129647537	2.915	3.162	3.254	3.335	3.692
abcd	T0	lh_G_front_sup (ComBat)	1	193.0	3.2329038695912327	0.1350670680725555	2.8921936979970497	3.141184670183834	3.2216735543813346	3.337200862148101	3.553872381941409
abcd	T0	lh_G_front_sup (ComBat)	2	397.0	3.2286617578055816	0.12990053593843093	2.8223942422930746	3.1328789897869553	3.224432608613374	3.3121964831793766	3.613802706846472
abcd	T0	lh_G_front_sup (ComBat)	3	335.0	3.23776758326828	0.1332100056377849	2.9089964772922077	3.1580109600117554	3.2337667682948155	3.3209253380045167	3.867303891612494
abcd	T0	lh_G_front_sup (ComBat)	4	459.0	3.2425290158202293	0.13241237877127518	2.850436078556055	3.152461893964944	3.2443420536928866	3.3347052790571485	3.698198386918055
abcd	T0	lh_G_front_sup (ComBat)	5	234.0	3.2354705559869315	0.12882393156933908	2.920565684751597	3.151893004053386	3.23254721149834	3.3253466882373193	3.6138500585235915
abcd	T0	lh_G_front_sup (ComBat)	6	374.0	3.2324482074217253	0.13546060376697563	2.854061876440194	3.1402099879221543	3.2226708599158282	3.3164867296910554	3.628738637115041
abcd	T0	lh_G_front_sup (ComBat)	7	153.0	3.240200362374513	0.134095264365237	2.8917522487249414	3.1570904701377804	3.2442596561739596	3.322787167693404	3.52668460349775
abcd	T0	lh_G_front_sup (ComBat)	8	143.0	3.2405041116332893	0.13711666945603773	2.890542777180955	3.148025604211132	3.230555194252446	3.3206011576570518	3.6269932062278802
abcd	T0	lh_G_front_sup (ComBat)	9	189.0	3.243316997603627	0.14105492496802718	2.834004631815553	3.1515174880247945	3.2463691078477686	3.3381456388429704	3.6456673900262833
abcd	T0	lh_G_front_sup (ComBat)	10	474.0	3.2318471922868435	0.13089926483270925	2.916291418161162	3.138794281063282	3.233873571159893	3.323393508635475	3.669752593807437
abcd	T0	lh_G_front_sup (ComBat)	11	240.0	3.2346376231619	0.13899059370091155	2.8585449308370197	3.1380568774139634	3.2362438419628834	3.3305507611987	3.69534068596602
abcd	T0	lh_G_front_sup (ComBat)	12	363.0	3.243698877339457	0.13500347106667412	2.938675214274666	3.1492739194200223	3.2376532974860726	3.324085096412603	3.693756090096889
abcd	T0	lh_G_front_sup (ComBat)	13	301.0	3.233621742836571	0.13784561128957273	2.7653396496816685	3.1474116639831533	3.2370956143738945	3.328182088024834	3.6047917349250125
abcd	T0	lh_G_front_sup (ComBat)	14	386.0	3.229039517484997	0.13870634361011214	2.90988747546628	3.1299717590857505	3.2280347736338157	3.3270444244079034	3.59721549522914
abcd	T0	lh_G_front_sup (ComBat)	15	200.0	3.2446271461775975	0.12865382216198837	2.8477859954929854	3.1555375596587916	3.240386920743643	3.319887634088817	3.631799551336189
abcd	T0	lh_G_front_sup (ComBat)	16	715.0	3.2363682930413686	0.13382597021791393	2.8624435569581963	3.1433192516397277	3.2309783949481035	3.3170080358368725	3.6682894282417506
abcd	T0	lh_G_front_sup (ComBat)	17	312.0	3.2289339935827224	0.1355470681913759	2.8812140676481754	3.1289727172390585	3.2218406490903493	3.319127432907389	3.641170560394669
abcd	T0	lh_G_front_sup (ComBat)	18	169.0	3.23353446271148	0.14133690851777783	2.699469768974395	3.136198999595105	3.240173054666664	3.318703842227918	3.5818311118645156
abcd	T0	lh_G_front_sup (ComBat)	19	266.0	3.2316852638615337	0.13055211538377023	2.9016990954206268	3.1399066661549213	3.2331046373866297	3.321637922556798	3.6248906727231573
abcd	T0	lh_G_front_sup (ComBat)	20	525.0	3.2357286394348868	0.13184199375349204	2.8658103156016312	3.152342021053497	3.225702361007672	3.310503608089549	3.67660146994247
abcd	T0	lh_G_front_sup (ComBat)	21	361.0	3.2353224228001114	0.13362607717023658	2.891026586401221	3.1363426498563456	3.2278697278742348	3.3082268873331135	3.6630908401921123
abcd	T0	lh_G_front_sup (deviation Z)	1	193.0	0.4027133584022522	1.2352049350738525	-2.541867256164551	-0.4541506767272949	0.2681638300418854	1.2881183624267578	3.521245002746582
abcd	T0	lh_G_front_sup (deviation Z)	2	397.0	-0.3432455062866211	0.8718408942222595	-3.0480875968933105	-1.0096629858016968	-0.3461609184741974	0.2358337938785553	2.252023220062256
abcd	T0	lh_G_front_sup (deviation Z)	3	335.0	0.31797870993614197	0.882206380367279	-1.7683384418487549	-0.2317800670862198	0.2762044370174408	0.8981431424617767	4.90575647354126
abcd	T0	lh_G_front_sup (deviation Z)	4	459.0	0.03519535809755325	1.0140337944030762	-2.8404438495635986	-0.6906944513320923	0.061028290539979935	0.7285129129886627	3.8214919567108154
abcd	T0	lh_G_front_sup (deviation Z)	5	234.0	-0.16644412279129028	0.9535488486289978	-2.59826922416687	-0.7782899141311646	-0.21906212717294693	0.48056504875421524	2.63285756111145
abcd	T0	lh_G_front_sup (deviation Z)	6	374.0	-0.7383390069007874	0.9417697787284851	-3.1533541679382324	-1.3771741390228271	-0.8188022971153259	-0.16675316914916039	2.1769540309906006
abcd	T0	lh_G_front_sup (deviation Z)	7	153.0	-0.15069018304347992	0.741871178150177	-2.011198043823242	-0.6027962565422058	-0.10095996409654617	0.3123292028903961	1.5993688106536865
abcd	T0	lh_G_front_sup (deviation Z)	8	143.0	0.23968665301799774	1.1505178213119507	-2.5221736431121826	-0.5602146983146667	0.1287815421819687	0.885531485080719	3.4937617778778076
abcd	T0	lh_G_front_sup (deviation Z)	9	189.0	0.713555097579956	1.1898858547210693	-2.465043067932129	-0.13748127222061157	0.6521469950675964	1.455846905708313	4.100470066070557
abcd	T0	lh_G_front_sup (deviation Z)	10	474.0	0.4102177321910858	0.9062660932540894	-1.8513938188552856	-0.2164454460144043	0.3620477020740509	1.0036199986934662	3.476736545562744
abcd	T0	lh_G_front_sup (deviation Z)	11	240.0	-0.08226779848337173	0.9571786522865295	-2.426199197769165	-0.7624207735061646	-0.12220190837979317	0.5429392457008362	3.274942636489868
abcd	T0	lh_G_front_sup (deviation Z)	12	363.0	0.11260537803173065	1.051753282546997	-2.377394914627075	-0.6214035153388977	0.0417182482779026	0.7703316509723663	3.9080939292907715
abcd	T0	lh_G_front_sup (deviation Z)	13	301.0	-0.7955883741378784	1.109659194946289	-4.302425384521484	-1.504771113395691	-0.7501868009567261	-0.09189281612634659	2.1682932376861572
abcd	T0	lh_G_front_sup (deviation Z)	14	386.0	-0.09985258430242538	1.3477803468704224	-3.351435899734497	-1.0775500237941742	-0.15181155502796173	0.826208233833313	3.5527408123016357
abcd	T0	lh_G_front_sup (deviation Z)	15	200.0	0.2793888747692108	0.7539939284324646	-1.9161285161972046	-0.2922796830534935	0.21814066171646118	0.7291616201400757	2.554579257965088
abcd	T0	lh_G_front_sup (deviation Z)	16	715.0	-0.05304723232984543	0.8506832718849182	-2.2371256351470947	-0.6582817435264587	-0.117488332092762	0.45976074039936066	2.8666791915893555
abcd	T0	lh_G_front_sup (deviation Z)	17	312.0	-0.2606152296066284	1.0109714269638062	-2.944505214691162	-1.0006950795650482	-0.31138040125370026	0.39369913190603256	2.8092269897460938
abcd	T0	lh_G_front_sup (deviation Z)	18	169.0	-0.44392991065979004	1.563791275024414	-5.815888404846191	-1.5399937629699707	-0.4162245988845825	0.5747164487838745	3.766665458679199
abcd	T0	lh_G_front_sup (deviation Z)	19	266.0	-0.050149329006671906	1.2628761529922485	-3.1877501010894775	-0.8843112736940384	-0.03359112981706858	0.7821654677391052	4.01017427444458
abcd	T0	lh_G_front_sup (deviation Z)	20	525.0	0.3771381974220276	1.3610777854919434	-3.1877033710479736	-0.5069441199302673	0.29753369092941284	1.229504108428955	4.92725133895874
abcd	T0	lh_G_front_sup (deviation Z)	21	361.0	-0.005314852576702833	0.9437941312789917	-2.325855255126953	-0.6594976186752319	-0.06259997934103012	0.4971437454223633	3.093005418777466
abcd	T0	lh_G_Ins_lg&S_cent_ins	1	193.0	3.258922279792746	0.24244135710815135	2.534	3.087	3.248	3.44	3.762
abcd	T0	lh_G_Ins_lg&S_cent_ins	2	397.0	3.2333123425692696	0.21216795370554792	2.448	3.107	3.242	3.368	3.891
abcd	T0	lh_G_Ins_lg&S_cent_ins	3	335.0	3.223283582089552	0.22389894306515398	2.461	3.081	3.239	3.3655	3.783
abcd	T0	lh_G_Ins_lg&S_cent_ins	4	459.0	3.3704204793028327	0.2406776089656278	2.612	3.2215	3.38	3.549	4.008
abcd	T0	lh_G_Ins_lg&S_cent_ins	5	234.0	3.1573974358974355	0.27343389436145593	2.274	2.9865	3.1685	3.3514999999999997	3.745
abcd	T0	lh_G_Ins_lg&S_cent_ins	6	374.0	3.2548609625668457	0.1918768649082184	2.607	3.1305	3.2625	3.3897500000000003	3.751
abcd	T0	lh_G_Ins_lg&S_cent_ins	7	153.0	3.245777777777778	0.22646416070069747	2.568	3.12	3.256	3.399	3.77
abcd	T0	lh_G_Ins_lg&S_cent_ins	8	143.0	3.2593216783216783	0.2621333012521157	2.425	3.067	3.267	3.436	3.765
abcd	T0	lh_G_Ins_lg&S_cent_ins	9	189.0	3.287142857142857	0.18596930001242803	2.818	3.175	3.291	3.412	3.887
abcd	T0	lh_G_Ins_lg&S_cent_ins	10	474.0	3.2803881856540085	0.23335768883486627	2.561	3.11875	3.297	3.44375	3.891
abcd	T0	lh_G_Ins_lg&S_cent_ins	11	240.0	3.2396666666666665	0.2540037008702589	2.083	3.06975	3.2565	3.423	3.747
abcd	T0	lh_G_Ins_lg&S_cent_ins	12	363.0	3.2637327823691464	0.2196948730336342	2.587	3.1345	3.263	3.411	3.929
abcd	T0	lh_G_Ins_lg&S_cent_ins	13	301.0	3.432318936877077	0.2027546578343705	2.765	3.297	3.445	3.573	3.983
abcd	T0	lh_G_Ins_lg&S_cent_ins	14	386.0	3.275854922279793	0.20763425558561213	2.445	3.152	3.2794999999999996	3.4135	3.793
abcd	T0	lh_G_Ins_lg&S_cent_ins	15	200.0	3.29623	0.22015094661727533	2.669	3.17	3.301	3.44275	3.933
abcd	T0	lh_G_Ins_lg&S_cent_ins	16	715.0	3.245353846153846	0.20290435120516154	2.662	3.1125	3.244	3.391	3.777
abcd	T0	lh_G_Ins_lg&S_cent_ins	17	312.0	3.166051282051282	0.25763728073162917	2.406	2.966	3.1769999999999996	3.347	3.888
abcd	T0	lh_G_Ins_lg&S_cent_ins	18	169.0	3.407325443786982	0.2126848649745355	2.77	3.273	3.407	3.561	3.849
abcd	T0	lh_G_Ins_lg&S_cent_ins	19	266.0	3.2095939849624058	0.2800958740871846	2.464	3.0092499999999998	3.215	3.41225	3.843
abcd	T0	lh_G_Ins_lg&S_cent_ins	20	525.0	3.192215238095238	0.2272041599568734	2.408	3.04	3.196	3.355	3.843
abcd	T0	lh_G_Ins_lg&S_cent_ins	21	361.0	3.258703601108033	0.21459918249118487	2.339	3.139	3.256	3.406	3.832
abcd	T0	lh_G_Ins_lg&S_cent_ins (ComBat)	1	193.0	3.265083235776425	0.21917409071057867	2.6083852045940157	3.110561607806755	3.2579113875952324	3.4280426710995124	3.7199738152174504
abcd	T0	lh_G_Ins_lg&S_cent_ins (ComBat)	2	397.0	3.2559251162847764	0.22743201553698608	2.4120382355228784	3.121429031106728	3.265882230643754	3.4011170206636514	3.961002357655581
abcd	T0	lh_G_Ins_lg&S_cent_ins (ComBat)	3	335.0	3.2666986430079157	0.2228297721320539	2.5078996051855467	3.1250922389114804	3.2822563975690358	3.4082427301933222	3.823740310484143
abcd	T0	lh_G_Ins_lg&S_cent_ins (ComBat)	4	459.0	3.262795197895457	0.2298731299591212	2.537089100710962	3.1204826013841203	3.271874790957562	3.4336706124712255	3.872789072302669
abcd	T0	lh_G_Ins_lg&S_cent_ins (ComBat)	5	234.0	3.2427164686831116	0.24310859168117924	2.4596173539045822	3.0921362211045853	3.2508200358728363	3.4165848956033087	3.763971245724001
abcd	T0	lh_G_Ins_lg&S_cent_ins (ComBat)	6	374.0	3.2619235866468554	0.2111628275423997	2.5476734140718094	3.125645951527248	3.268814357403128	3.4106056753856557	3.810020134815458
abcd	T0	lh_G_Ins_lg&S_cent_ins (ComBat)	7	153.0	3.2705061196282634	0.2319371113505418	2.5761105277554486	3.1420664077726843	3.2818071688235557	3.4274023342253854	3.8079274531811915
abcd	T0	lh_G_Ins_lg&S_cent_ins (ComBat)	8	143.0	3.249587320298154	0.23000217568412532	2.517502436901003	3.080046116697705	3.256222020602481	3.4044630026464366	3.6935172878826315
abcd	T0	lh_G_Ins_lg&S_cent_ins (ComBat)	9	189.0	3.2836766751373356	0.20393279890305824	2.7712079749342675	3.1616624684559587	3.290711555308078	3.4206647391660288	3.9400226938377467
abcd	T0	lh_G_Ins_lg&S_cent_ins (ComBat)	10	474.0	3.274800261705553	0.22776610849206846	2.572951059985498	3.1168512037683214	3.2915129901726212	3.4345532441471534	3.8700131663071633
abcd	T0	lh_G_Ins_lg&S_cent_ins (ComBat)	11	240.0	3.248919065390804	0.24898876011243598	2.114630425172302	3.082396049752132	3.2652164225625833	3.428336693398789	3.7466299819231983
abcd	T0	lh_G_Ins_lg&S_cent_ins (ComBat)	12	363.0	3.276344623017701	0.2211863191151857	2.5947991964965667	3.146305483465626	3.2755259000041805	3.4246326355152537	3.9459975253425923
abcd	T0	lh_G_Ins_lg&S_cent_ins (ComBat)	13	301.0	3.2727182666570305	0.21706947145599298	2.5595642498161997	3.1286608846169046	3.286294071347251	3.4241486720285965	3.8609808979856726
abcd	T0	lh_G_Ins_lg&S_cent_ins (ComBat)	14	386.0	3.254244733147372	0.22468355581181407	2.356286104003259	3.1215056269990145	3.2585255466665224	3.4042888330585463	3.8161950211488596
abcd	T0	lh_G_Ins_lg&S_cent_ins (ComBat)	15	200.0	3.283953059353505	0.2227092283573585	2.649749801444242	3.1563140008880772	3.2886289751652846	3.432063623627533	3.9281760716192053
abcd	T0	lh_G_Ins_lg&S_cent_ins (ComBat)	16	715.0	3.2742810385879335	0.22030673933855335	2.6428069594586363	3.130283114608363	3.272839098437906	3.4325723798125316	3.853502519029388
abcd	T0	lh_G_Ins_lg&S_cent_ins (ComBat)	17	312.0	3.234554690956398	0.2277048701085193	2.563945886089337	3.058490488379783	3.2426202008163925	3.392652198076995	3.8728809794121237
abcd	T0	lh_G_Ins_lg&S_cent_ins (ComBat)	18	169.0	3.2734243454780487	0.21739004915191387	2.622319876742866	3.1364115739965013	3.2730894003234647	3.4304003987806637	3.725431375551644
abcd	T0	lh_G_Ins_lg&S_cent_ins (ComBat)	19	266.0	3.2473512041223294	0.2349798621241007	2.6229130544110304	3.0788969581748367	3.253018973412182	3.4178885281991453	3.777792393943564
abcd	T0	lh_G_Ins_lg&S_cent_ins (ComBat)	20	525.0	3.249194467829974	0.22902047415118063	2.4587280292130482	3.095713041482359	3.25295234923383	3.413266724011441	3.9050244836666033
abcd	T0	lh_G_Ins_lg&S_cent_ins (ComBat)	21	361.0	3.250073291737584	0.2286710193562499	2.270209947202831	3.122723556196891	3.2475204105726028	3.4066365631764275	3.8616285119191307
abcd	T0	lh_G_Ins_lg&S_cent_ins (deviation Z)	1	193.0	-0.20136858522891998	1.0111911296844482	-3.0200390815734863	-0.9326766729354858	-0.3183717429637909	0.5281513929367065	1.9845197200775146
abcd	T0	lh_G_Ins_lg&S_cent_ins (deviation Z)	2	397.0	-0.26646432280540466	0.9063484072685242	-3.5013177394866943	-0.8043444752693176	-0.24095052480697632	0.3221941292285919	2.6983463764190674
abcd	T0	lh_G_Ins_lg&S_cent_ins (deviation Z)	3	335.0	-0.2858954071998596	1.0371965169906616	-3.5132689476013184	-0.9466735422611237	-0.23035524785518646	0.3788966238498688	2.435234785079956
abcd	T0	lh_G_Ins_lg&S_cent_ins (deviation Z)	4	459.0	0.23635932803153992	0.9592276811599731	-2.6774415969848633	-0.39975784718990326	0.26143479347229004	0.9315808117389679	2.8238871097564697
abcd	T0	lh_G_Ins_lg&S_cent_ins (deviation Z)	5	234.0	0.11565223336219788	0.932091474533081	-2.7630293369293213	-0.4903295189142227	0.14182554185390472	0.7883897125720978	2.243446111679077
abcd	T0	lh_G_Ins_lg&S_cent_ins (deviation Z)	6	374.0	-0.26414215564727783	1.0888948440551758	-3.7803776264190674	-0.9820101708173752	-0.26148059219121933	0.5172573029994965	2.740175724029541
abcd	T0	lh_G_Ins_lg&S_cent_ins (deviation Z)	7	153.0	0.21750211715698242	0.8957526683807373	-2.3419158458709717	-0.3372911214828491	0.26223719120025635	0.8271247744560242	2.404848575592041
abcd	T0	lh_G_Ins_lg&S_cent_ins (deviation Z)	8	143.0	-0.19365206360816956	1.3688780069351196	-4.303640842437744	-1.212526023387909	-0.17627975344657898	0.7037192285060883	2.543813705444336
abcd	T0	lh_G_Ins_lg&S_cent_ins (deviation Z)	9	189.0	0.26854681968688965	1.011715054512024	-2.10591983795166	-0.34435880184173584	0.32087934017181396	0.9458935856819153	3.5910189151763916
abcd	T0	lh_G_Ins_lg&S_cent_ins (deviation Z)	10	474.0	0.19625890254974365	1.0313392877578735	-2.835583448410034	-0.5363161563873291	0.25133374333381653	0.9166906476020813	3.112407922744751
abcd	T0	lh_G_Ins_lg&S_cent_ins (deviation Z)	11	240.0	-0.5724561810493469	1.7090492248535156	-7.577890872955322	-1.754217803478241	-0.4936649054288864	0.6815301328897476	2.8825700283050537
abcd	T0	lh_G_Ins_lg&S_cent_ins (deviation Z)	12	363.0	0.038543298840522766	0.8716095089912415	-2.604910135269165	-0.49640849232673645	0.024056486785411835	0.6198779046535492	2.7461514472961426
abcd	T0	lh_G_Ins_lg&S_cent_ins (deviation Z)	13	301.0	0.20660088956356049	0.888925313949585	-2.518179416656494	-0.41269510984420776	0.2494434267282486	0.8055205345153809	2.743828058242798
abcd	T0	lh_G_Ins_lg&S_cent_ins (deviation Z)	14	386.0	-0.20525461435317993	1.071323275566101	-4.175506114959717	-0.8352706432342529	-0.19048171490430832	0.4964699000120163	2.6782166957855225
abcd	T0	lh_G_Ins_lg&S_cent_ins (deviation Z)	15	200.0	0.535711944103241	0.9649209976196289	-2.0084288120269775	-0.05990746524184942	0.5055904984474182	1.1729665100574493	3.4828298091888428
abcd	T0	lh_G_Ins_lg&S_cent_ins (deviation Z)	16	715.0	-0.4595613479614258	1.363372564315796	-4.100059986114502	-1.3618495464324951	-0.4934508800506592	0.49247080087661743	3.365016222000122
abcd	T0	lh_G_Ins_lg&S_cent_ins (deviation Z)	17	312.0	0.05285484343767166	0.920444130897522	-2.5026862621307373	-0.669892743229866	0.06477419286966324	0.6950160413980484	2.7679476737976074
abcd	T0	lh_G_Ins_lg&S_cent_ins (deviation Z)	18	169.0	-0.1973925530910492	0.9100977182388306	-2.7516279220581055	-0.8002626895904541	-0.17318612337112427	0.4563637971878052	1.8219969272613525
abcd	T0	lh_G_Ins_lg&S_cent_ins (deviation Z)	19	266.0	-0.1821829378604889	1.1293271780014038	-3.031179189682007	-0.9830954819917679	-0.2070227786898613	0.6615127772092819	2.5111231803894043
abcd	T0	lh_G_Ins_lg&S_cent_ins (deviation Z)	20	525.0	-0.08517227321863174	1.2354967594146729	-4.107304096221924	-0.9663646817207336	-0.07494953274726868	0.8032630681991577	3.580110549926758
abcd	T0	lh_G_Ins_lg&S_cent_ins (deviation Z)	21	361.0	-0.3270561099052429	0.8640145063400269	-3.7528493404388428	-0.8458729982376099	-0.35740914940834045	0.27270498871803284	2.0898549556732178
abcd	T0	lh_G_insular_short	1	193.0	3.6577979274611394	0.2532768075558483	2.825	3.484	3.68	3.846	4.187
abcd	T0	lh_G_insular_short	2	397.0	3.683584382871536	0.19226311952432998	3.076	3.57	3.687	3.808	4.307
abcd	T0	lh_G_insular_short	3	335.0	3.6638298507462688	0.21737150035399144	2.714	3.5505	3.684	3.8055000000000003	4.118
abcd	T0	lh_G_insular_short	4	459.0	3.72622440087146	0.20762437681715581	2.983	3.5995	3.738	3.863	4.244
abcd	T0	lh_G_insular_short	5	234.0	3.5719829059829062	0.2655831217459534	2.839	3.39675	3.6075	3.7437500000000004	4.2
abcd	T0	lh_G_insular_short	6	374.0	3.7506069518716574	0.1810901988303062	3.178	3.65225	3.7525	3.866	4.241
abcd	T0	lh_G_insular_short	7	153.0	3.698006535947713	0.2206260081751835	3.05	3.532	3.739	3.856	4.134
abcd	T0	lh_G_insular_short	8	143.0	3.673321678321678	0.21872271987315972	2.964	3.5294999999999996	3.688	3.8155	4.238
abcd	T0	lh_G_insular_short	9	189.0	3.745095238095238	0.1830659439044553	2.943	3.635	3.738	3.864	4.193
abcd	T0	lh_G_insular_short	10	474.0	3.6390485232067507	0.20814228080092498	2.895	3.50225	3.6494999999999997	3.77975	4.273
abcd	T0	lh_G_insular_short	11	240.0	3.711891666666667	0.21865273266869256	2.955	3.57775	3.7355	3.86675	4.319
abcd	T0	lh_G_insular_short	12	363.0	3.7208319559228644	0.20146438170938552	3.098	3.6115000000000004	3.727	3.8605	4.182
abcd	T0	lh_G_insular_short	13	301.0	3.758039867109635	0.18225174458785193	3.155	3.647	3.771	3.879	4.224
abcd	T0	lh_G_insular_short	14	386.0	3.7438911917098454	0.19371432594946777	3.002	3.62775	3.7565	3.88575	4.252
abcd	T0	lh_G_insular_short	15	200.0	3.722665	0.20502460392860264	2.929	3.611	3.741	3.8475	4.144
abcd	T0	lh_G_insular_short	16	715.0	3.701612587412588	0.19891296918281176	2.952	3.583	3.716	3.8354999999999997	4.211
abcd	T0	lh_G_insular_short	17	312.0	3.5521121794871795	0.27904301938572723	2.722	3.34425	3.5625	3.759	4.304
abcd	T0	lh_G_insular_short	18	169.0	3.7280118343195268	0.2106381739744858	3.032	3.603	3.727	3.854	4.195
abcd	T0	lh_G_insular_short	19	266.0	3.577244360902256	0.27922518887119774	2.627	3.3957499999999996	3.589	3.78075	4.242
abcd	T0	lh_G_insular_short	20	525.0	3.6296114285714287	0.22380529608604305	2.904	3.497	3.645	3.78	4.205
abcd	T0	lh_G_insular_short	21	361.0	3.7120775623268703	0.2153048473692776	2.791	3.598	3.737	3.861	4.256
abcd	T0	lh_G_insular_short (ComBat)	1	193.0	3.6926248521039025	0.22119934601250996	2.9657873182042103	3.5418821121030435	3.713151682058462	3.8584488469703424	4.1550156351565395
abcd	T0	lh_G_insular_short (ComBat)	2	397.0	3.679791861599299	0.20597924989490451	3.0296853271746302	3.5584107390024924	3.6831838286786085	3.8136638292712406	4.346450980696064
abcd	T0	lh_G_insular_short (ComBat)	3	335.0	3.6847661083450705	0.2120447991238676	2.7582817162438777	3.5737382553389363	3.704701222903045	3.8228648557397675	4.127733261347572
abcd	T0	lh_G_insular_short (ComBat)	4	459.0	3.6900587061391295	0.21976530125743934	2.9035440197694786	3.555826313853405	3.7025808019788684	3.8350117099866265	4.240323393817279
abcd	T0	lh_G_insular_short (ComBat)	5	234.0	3.657250967141579	0.22245037236901205	3.0393228128605063	3.5122569543416247	3.6868186090142916	3.7993741046612994	4.182679012928554
abcd	T0	lh_G_insular_short (ComBat)	6	374.0	3.6912959497027287	0.19937221751626039	3.060787551682438	3.5815949121171453	3.6952387611993465	3.8187627815136427	4.230021821145583
abcd	T0	lh_G_insular_short (ComBat)	7	153.0	3.687145573268132	0.21914611612740562	3.04340745616111	3.5222636153763895	3.7280264187596486	3.8439764622277943	4.120365471077222
abcd	T0	lh_G_insular_short (ComBat)	8	143.0	3.704991024121229	0.20909441168757695	3.0265710117649927	3.567055824043603	3.718719975726451	3.841081015234305	4.245831290742115
abcd	T0	lh_G_insular_short (ComBat)	9	189.0	3.6938760659303975	0.20143491456389706	2.812768667055241	3.573762503587052	3.685307309696214	3.824937033862094	4.1847084313821945
abcd	T0	lh_G_insular_short (ComBat)	10	474.0	3.6983322781556676	0.21367636095832718	2.9346539371828975	3.5581518615285144	3.7095636364944062	3.842873916894981	4.348561021279406
abcd	T0	lh_G_insular_short (ComBat)	11	240.0	3.687089049573649	0.22412579342896774	2.911917430275964	3.549439359285418	3.7113556258866662	3.845971408627987	4.309230331211145
abcd	T0	lh_G_insular_short (ComBat)	12	363.0	3.7071907391538517	0.2097120477340479	3.0578586910222425	3.5931514350767815	3.7138854599144198	3.852587017425218	4.186936559593845
abcd	T0	lh_G_insular_short (ComBat)	13	301.0	3.6900553402702068	0.20076460813176933	3.0262629772977547	3.567998623887972	3.7030301823318523	3.8220852918939006	4.205157948062022
abcd	T0	lh_G_insular_short (ComBat)	14	386.0	3.683076529993095	0.211123055818331	2.874853836772302	3.557017729801556	3.6967529263553063	3.8391698160861947	4.2362096385047225
abcd	T0	lh_G_insular_short (ComBat)	15	200.0	3.7009631706601662	0.2088511940583987	2.8924091458414622	3.5871468613666373	3.7191779683118584	3.8281840095715784	4.1303219692379045
abcd	T0	lh_G_insular_short (ComBat)	16	715.0	3.6909268100538255	0.21581344751449616	2.875262662085371	3.5613951679991724	3.7065453010227905	3.8376373269489146	4.243397546408875
abcd	T0	lh_G_insular_short (ComBat)	17	312.0	3.658865969320891	0.22592438178644575	2.9862287960124667	3.4900227959701544	3.665525208247609	3.8235223194626844	4.261089152464626
abcd	T0	lh_G_insular_short (ComBat)	18	169.0	3.6885596489403794	0.22451165746478657	2.9458791042954626	3.55543265836958	3.686903896865862	3.8236716487361706	4.185011997283545
abcd	T0	lh_G_insular_short (ComBat)	19	266.0	3.6745042565107697	0.2311275041374296	2.888142922663911	3.525373192543352	3.6841146523426653	3.8431035405371095	4.223911067409875
abcd	T0	lh_G_insular_short (ComBat)	20	525.0	3.668741994128639	0.21803097292114648	2.9618632599858903	3.5393692852905883	3.68388238306864	3.814675322857815	4.228692140797178
abcd	T0	lh_G_insular_short (ComBat)	21	361.0	3.6738706775734666	0.2213187420278604	2.7271496520092304	3.5565973225452874	3.6997152958647144	3.8272440269378514	4.232523759801858
abcd	T0	lh_G_insular_short (deviation Z)	1	193.0	-0.17956914007663727	1.2915188074111938	-4.234206676483154	-1.0649046897888184	-0.0834103375673294	0.7603691816329956	2.613828659057617
abcd	T0	lh_G_insular_short (deviation Z)	2	397.0	-0.6364916563034058	1.0169602632522583	-3.718709945678711	-1.2309057712554932	-0.6319847702980042	0.0068483236245810986	2.763554334640503
abcd	T0	lh_G_insular_short (deviation Z)	3	335.0	0.22313112020492554	0.9068537354469299	-3.5239980220794678	-0.25245554745197296	0.27942487597465515	0.8048173189163208	2.1799488067626953
abcd	T0	lh_G_insular_short (deviation Z)	4	459.0	0.2372283935546875	1.093701720237732	-3.507341146469116	-0.45003974437713623	0.28425443172454834	0.968567818403244	3.1074562072753906
abcd	T0	lh_G_insular_short (deviation Z)	5	234.0	-0.08452661335468292	1.381182312965393	-3.7188384532928467	-1.0210928916931152	0.06644906662404537	0.8014273345470428	3.3206546306610107
abcd	T0	lh_G_insular_short (deviation Z)	6	374.0	-0.1648949235677719	0.9979280233383179	-3.2163801193237305	-0.7405207306146622	-0.15400779992341995	0.4742373377084732	2.6049022674560547
abcd	T0	lh_G_insular_short (deviation Z)	7	153.0	0.2926955819129944	0.9994645118713379	-2.535433053970337	-0.4465019106864929	0.474543958902359	1.0118004083633423	2.3056278228759766
abcd	T0	lh_G_insular_short (deviation Z)	8	143.0	0.26952099800109863	1.0100057125091553	-2.8652255535125732	-0.3925172984600067	0.33643022179603577	0.91525998711586	2.9424901008605957
abcd	T0	lh_G_insular_short (deviation Z)	9	189.0	0.1160595715045929	0.9226244688034058	-3.7165374755859375	-0.45249056816101074	0.06690505892038345	0.7104727625846863	2.4159903526306152
abcd	T0	lh_G_insular_short (deviation Z)	10	474.0	0.131418839097023	1.295365810394287	-4.274158477783203	-0.7556317448616028	0.19780424982309341	1.003147006034851	4.204141139984131
abcd	T0	lh_G_insular_short (deviation Z)	11	240.0	-0.15517425537109375	1.1088217496871948	-3.8072965145111084	-0.8509474843740463	-0.05385265871882439	0.6460315883159637	3.0426599979400635
abcd	T0	lh_G_insular_short (deviation Z)	12	363.0	0.09039672464132309	0.8150809407234192	-2.374925374984741	-0.36810460686683655	0.10705260932445526	0.6413843631744385	2.0000767707824707
abcd	T0	lh_G_insular_short (deviation Z)	13	301.0	0.07608145475387573	1.0752733945846558	-3.361201047897339	-0.5900694727897644	0.12621815502643585	0.7705457210540771	2.9286744594573975
abcd	T0	lh_G_insular_short (deviation Z)	14	386.0	-0.22074182331562042	1.3155409097671509	-5.0402092933654785	-1.0193015933036804	-0.15629271417856216	0.7598222494125366	3.3414618968963623
abcd	T0	lh_G_insular_short (deviation Z)	15	200.0	0.21661601960659027	0.8439655900001526	-2.9137120246887207	-0.26283103227615356	0.2842536121606827	0.7299430519342422	2.015918731689453
abcd	T0	lh_G_insular_short (deviation Z)	16	715.0	-0.0480739027261734	1.4039796590805054	-5.157817363739014	-0.9080427885055542	0.038197387009859085	0.9183779954910278	3.657721757888794
abcd	T0	lh_G_insular_short (deviation Z)	17	312.0	0.0645127221941948	0.9641075134277344	-2.644353151321411	-0.6681284755468369	0.07913414761424065	0.7655612975358963	2.8051035404205322
abcd	T0	lh_G_insular_short (deviation Z)	18	169.0	-0.12141463905572891	1.308245062828064	-4.2897748947143555	-0.90816330909729	-0.14472949504852295	0.6687040328979492	2.832573413848877
abcd	T0	lh_G_insular_short (deviation Z)	19	266.0	0.0676702931523323	1.096888542175293	-3.4569244384765625	-0.6464732587337494	0.09120152145624161	0.8489639461040497	2.792595863342285
abcd	T0	lh_G_insular_short (deviation Z)	20	525.0	-0.12845368683338165	1.1219878196716309	-3.620598316192627	-0.8002455830574036	-0.07728470116853714	0.6186901330947876	2.8924639225006104
abcd	T0	lh_G_insular_short (deviation Z)	21	361.0	-0.07357647269964218	1.0017286539077759	-4.1388678550720215	-0.6241661906242371	0.035090018063783646	0.6228563189506531	2.5401079654693604
abcd	T0	lh_G_occipital_middle	1	193.0	2.767119170984456	0.14145188852035806	2.322	2.673	2.76	2.854	3.127
abcd	T0	lh_G_occipital_middle	2	397.0	2.7676574307304787	0.11431627457530327	2.369	2.694	2.758	2.847	3.11
abcd	T0	lh_G_occipital_middle	3	335.0	2.745829850746269	0.11823519265815818	2.404	2.664	2.752	2.819	3.105
abcd	T0	lh_G_occipital_middle	4	459.0	2.617106753812636	0.15784635286091236	1.992	2.516	2.617	2.7315	3.116
abcd	T0	lh_G_occipital_middle	5	234.0	2.758316239316239	0.12220819845447174	2.489	2.6705	2.76	2.8495	3.087
abcd	T0	lh_G_occipital_middle	6	374.0	2.783687165775401	0.12115474781431797	2.413	2.70525	2.7904999999999998	2.861	3.178
abcd	T0	lh_G_occipital_middle	7	153.0	2.7934836601307182	0.13811675574706445	2.372	2.697	2.792	2.889	3.14
abcd	T0	lh_G_occipital_middle	8	143.0	2.6400069930069936	0.16557796752900175	2.038	2.535	2.657	2.7615	3.052
abcd	T0	lh_G_occipital_middle	9	189.0	2.7519417989417994	0.11730489369152776	2.49	2.674	2.748	2.826	3.118
abcd	T0	lh_G_occipital_middle	10	474.0	2.59368776371308	0.1745799658003066	1.954	2.492	2.61	2.70775	3.114
abcd	T0	lh_G_occipital_middle	11	240.0	2.7953375000000005	0.13941788216796594	2.408	2.70875	2.795	2.88375	3.207
abcd	T0	lh_G_occipital_middle	12	363.0	2.7614710743801654	0.13519397202759972	2.237	2.677	2.773	2.858	3.188
abcd	T0	lh_G_occipital_middle	13	301.0	2.698880398671096	0.14828532962223162	2.041	2.592	2.703	2.803	3.101
abcd	T0	lh_G_occipital_middle	14	386.0	2.750795336787564	0.12332371962584411	2.436	2.6685	2.7455	2.823	3.118
abcd	T0	lh_G_occipital_middle	15	200.0	2.7523199999999997	0.135091510395378	2.303	2.66725	2.7595	2.833	3.209
abcd	T0	lh_G_occipital_middle	16	715.0	2.795309090909091	0.11286997483724633	2.396	2.7195	2.792	2.872	3.129
abcd	T0	lh_G_occipital_middle	17	312.0	2.7807339743589745	0.1367233096730323	2.302	2.6925	2.775	2.86875	3.119
abcd	T0	lh_G_occipital_middle	18	169.0	2.666230769230769	0.16075491549916243	2.077	2.566	2.675	2.764	3.04
abcd	T0	lh_G_occipital_middle	19	266.0	2.766248120300752	0.13922900402750546	2.436	2.67	2.767	2.8697500000000002	3.173
abcd	T0	lh_G_occipital_middle	20	525.0	2.757699047619048	0.12572893150205516	2.397	2.671	2.759	2.841	3.136
abcd	T0	lh_G_occipital_middle	21	361.0	2.7371523545706373	0.12314003569219045	2.365	2.659	2.734	2.826	3.072
abcd	T0	lh_G_occipital_middle (ComBat)	1	193.0	2.7401783433792333	0.1358410192195856	2.3129103646377063	2.6499534828520406	2.7334631150166686	2.823546839815776	3.0859948071349788
abcd	T0	lh_G_occipital_middle (ComBat)	2	397.0	2.734183943142821	0.12609369903995749	2.293402762879348	2.650245332070705	2.724663624401215	2.8224323753645932	3.110617333315687
abcd	T0	lh_G_occipital_middle (ComBat)	3	335.0	2.7499709488096626	0.13359665998093082	2.362336948681256	2.6573729471472043	2.7539653865538036	2.832690222603527	3.1563356457536713
abcd	T0	lh_G_occipital_middle (ComBat)	4	459.0	2.7309356184263525	0.1353691583786632	2.1947065843507234	2.6445295141927456	2.731456914865265	2.829316990981246	3.1584754652723066
abcd	T0	lh_G_occipital_middle (ComBat)	5	234.0	2.7390065524303924	0.1327185485536221	2.447234605025632	2.6428583430825068	2.7411648393771837	2.838553478980296	3.0972691705060154
abcd	T0	lh_G_occipital_middle (ComBat)	6	374.0	2.7456689722073246	0.13160169067732794	2.341172231178003	2.6596819863806536	2.7533137184934824	2.829076386535083	3.1767372573968435
abcd	T0	lh_G_occipital_middle (ComBat)	7	153.0	2.7518643107645686	0.13729932535747763	2.3329708615692035	2.65597320513169	2.750476423223584	2.8468655284385633	3.096260092992276
abcd	T0	lh_G_occipital_middle (ComBat)	8	143.0	2.74728263471645	0.1300173785080227	2.2756000025684755	2.6658158311576594	2.7611419575379927	2.8415139765101847	3.0695983769042883
abcd	T0	lh_G_occipital_middle (ComBat)	9	189.0	2.7409437888727073	0.12706653136180432	2.4566326202093585	2.655241364877318	2.734953673604987	2.821313995125633	3.1366666041310878
abcd	T0	lh_G_occipital_middle (ComBat)	10	474.0	2.727690423164096	0.14164244364274198	2.2078831356288275	2.6467239371934843	2.7416149575003725	2.8212233544969556	3.147071380632581
abcd	T0	lh_G_occipital_middle (ComBat)	11	240.0	2.7431681868974715	0.1396485994732641	2.3552299818680753	2.6564302465573006	2.7428352290466127	2.83172180538761	3.155561543741341
abcd	T0	lh_G_occipital_middle (ComBat)	12	363.0	2.740909573960086	0.13449954406311856	2.219236965423759	2.656792521298028	2.7522763687967937	2.836919085492064	3.165295824203233
abcd	T0	lh_G_occipital_middle (ComBat)	13	301.0	2.7526591011657073	0.13332540502565676	2.1629032603153453	2.656038464450306	2.755820485796902	2.845494622249487	3.115713202852428
abcd	T0	lh_G_occipital_middle (ComBat)	14	386.0	2.726062166249951	0.13498232989440237	2.3823775652510024	2.63688885093458	2.7194951337936013	2.804880243225583	3.127862614652422
abcd	T0	lh_G_occipital_middle (ComBat)	15	200.0	2.7438922289586993	0.1321195594712271	2.304857358292525	2.6608843294828874	2.750923508776519	2.822988250264217	3.1909372848837068
abcd	T0	lh_G_occipital_middle (ComBat)	16	715.0	2.739807734242792	0.13208514030667146	2.27134130120199	2.6496732081673025	2.7357725923928515	2.8292273892256294	3.131299334843711
abcd	T0	lh_G_occipital_middle (ComBat)	17	312.0	2.7336541169395265	0.1353988183346641	2.259451511253645	2.6463629473947874	2.727980728442728	2.8208343406161274	3.068708121287889
abcd	T0	lh_G_occipital_middle (ComBat)	18	169.0	2.7311767093415824	0.1435721481177515	2.205718755731397	2.6396705003359364	2.7387334478133787	2.820009498630257	3.0648693752645224
abcd	T0	lh_G_occipital_middle (ComBat)	19	266.0	2.741990188206209	0.13317472738768157	2.4260780847107895	2.6501289676316753	2.7433898619813455	2.841101219303504	3.1313605525724153
abcd	T0	lh_G_occipital_middle (ComBat)	20	525.0	2.7339249909964836	0.132119526197574	2.3553042118891656	2.6426799770070515	2.735204910328676	2.8222000962005427	3.13122887903973
abcd	T0	lh_G_occipital_middle (ComBat)	21	361.0	2.7372044072661277	0.13130059535825847	2.339180714325124	2.6537814602091245	2.733238752147285	2.832136292746905	3.094408389504997
abcd	T0	lh_G_occipital_middle (deviation Z)	1	193.0	-0.1107257679104805	1.062597632408142	-3.293341875076294	-0.7980996966362	-0.15887165069580078	0.5157136917114258	2.6833555698394775
abcd	T0	lh_G_occipital_middle (deviation Z)	2	397.0	-0.39400845766067505	0.6777783036231995	-2.6728203296661377	-0.86026930809021	-0.4525813162326813	0.09545698761940002	1.683688759803772
abcd	T0	lh_G_occipital_middle (deviation Z)	3	335.0	0.8199782371520996	1.5885084867477417	-3.667825698852539	-0.3210245370864868	0.8531195521354675	1.7610053420066833	5.860300540924072
abcd	T0	lh_G_occipital_middle (deviation Z)	4	459.0	0.43546798825263977	0.9259399175643921	-2.9355311393737793	-0.17494075745344162	0.4233029782772064	1.0864017009735107	3.57014536857605
abcd	T0	lh_G_occipital_middle (deviation Z)	5	234.0	0.14205436408519745	1.059417963027954	-2.0873489379882812	-0.6615414768457413	0.14424358308315277	0.930886298418045	3.151090145111084
abcd	T0	lh_G_occipital_middle (deviation Z)	6	374.0	-0.32106637954711914	0.7949870228767395	-2.7242329120635986	-0.846140906214714	-0.3024733364582062	0.17624543234705925	2.4908440113067627
abcd	T0	lh_G_occipital_middle (deviation Z)	7	153.0	0.2304823100566864	1.2395933866500854	-3.4365956783294678	-0.6286255121231079	0.1608700156211853	1.0381101369857788	3.4999940395355225
abcd	T0	lh_G_occipital_middle (deviation Z)	8	143.0	0.2557845711708069	0.9058074951171875	-2.8290421962738037	-0.32617487013339996	0.3194688558578491	0.8932391703128815	2.6647727489471436
abcd	T0	lh_G_occipital_middle (deviation Z)	9	189.0	0.42292800545692444	0.9872212409973145	-1.7421965599060059	-0.2563270628452301	0.38011106848716736	0.9770793318748474	3.5825181007385254
abcd	T0	lh_G_occipital_middle (deviation Z)	10	474.0	0.6560606956481934	1.063753604888916	-2.920501232147217	0.044391763396561146	0.7470272779464722	1.3532336950302124	4.110592842102051
abcd	T0	lh_G_occipital_middle (deviation Z)	11	240.0	-0.053249724209308624	1.005813717842102	-2.6314148902893066	-0.7102915793657303	-0.05676598101854324	0.5651464313268661	3.16288423538208
abcd	T0	lh_G_occipital_middle (deviation Z)	12	363.0	-0.21898497641086578	1.275504469871521	-4.957615375518799	-1.0488271117210388	-0.14399182796478271	0.7272712886333466	3.9989607334136963
abcd	T0	lh_G_occipital_middle (deviation Z)	13	301.0	0.18733526766300201	1.0660326480865479	-4.2293477058410645	-0.6200854778289795	0.21179832518100739	0.9102102518081665	3.1800761222839355
abcd	T0	lh_G_occipital_middle (deviation Z)	14	386.0	-0.30492502450942993	0.9924778938293457	-2.7041234970092773	-0.9594172686338425	-0.35121001303195953	0.2973582595586777	2.7533133029937744
abcd	T0	lh_G_occipital_middle (deviation Z)	15	200.0	0.03690657019615173	0.9896479249000549	-3.1278798580169678	-0.6001529693603516	0.08193918690085411	0.6044215112924576	3.493300437927246
abcd	T0	lh_G_occipital_middle (deviation Z)	16	715.0	-0.16769330203533173	0.9391406178474426	-3.3543624877929688	-0.8228585720062256	-0.20686639845371246	0.46446990966796875	2.7489118576049805
abcd	T0	lh_G_occipital_middle (deviation Z)	17	312.0	-0.158382385969162	0.9843420386314392	-3.3602161407470703	-0.8231776505708694	-0.2199682518839836	0.48886995017528534	2.3776609897613525
abcd	T0	lh_G_occipital_middle (deviation Z)	18	169.0	-0.29022884368896484	1.2575563192367554	-4.612425804138184	-1.0909281969070435	-0.23045898973941803	0.47094449400901794	2.777066707611084
abcd	T0	lh_G_occipital_middle (deviation Z)	19	266.0	0.1299116164445877	1.4198336601257324	-3.1184842586517334	-0.8396012037992477	0.08220941945910454	1.1751691699028015	4.44173002243042
abcd	T0	lh_G_occipital_middle (deviation Z)	20	525.0	-0.050032515078783035	0.8258211016654968	-2.2920358180999756	-0.6372878551483154	-0.038671914488077164	0.4810757040977478	2.5338082313537598
abcd	T0	lh_G_occipital_middle (deviation Z)	21	361.0	0.27273374795913696	0.8417877554893494	-2.2103970050811768	-0.2826956510543823	0.23832005262374878	0.8817976713180542	2.6630613803863525
abcd	T0	lh_G_occipital_sup	1	193.0	2.38440414507772	0.1787985434767172	1.939	2.273	2.391	2.505	2.929
abcd	T0	lh_G_occipital_sup	2	397.0	2.406005037783375	0.14144999464354066	1.954	2.316	2.404	2.506	2.811
abcd	T0	lh_G_occipital_sup	3	335.0	2.3403253731343283	0.14028934529101172	1.917	2.2445000000000004	2.345	2.428	2.876
abcd	T0	lh_G_occipital_sup	4	459.0	2.27636165577342	0.18573472634426277	1.71	2.151	2.266	2.411	2.841
abcd	T0	lh_G_occipital_sup	5	234.0	2.3774316239316238	0.15535559937587495	1.997	2.27175	2.38	2.487	2.792
abcd	T0	lh_G_occipital_sup	6	374.0	2.403601604278075	0.1528911863057067	1.955	2.2875	2.4154999999999998	2.51175	2.878
abcd	T0	lh_G_occipital_sup	7	153.0	2.416745098039215	0.16154401100709387	2.002	2.31	2.417	2.541	2.842
abcd	T0	lh_G_occipital_sup	8	143.0	2.2924055944055945	0.1700106557456731	1.884	2.1785	2.296	2.419	2.696
abcd	T0	lh_G_occipital_sup	9	189.0	2.386010582010582	0.15188864164872073	1.921	2.293	2.389	2.498	2.712
abcd	T0	lh_G_occipital_sup	10	474.0	2.225995780590717	0.18359373519161615	1.661	2.104	2.221	2.351	2.877
abcd	T0	lh_G_occipital_sup	11	240.0	2.3952791666666666	0.17442841856854505	1.846	2.275	2.3815	2.52275	2.933
abcd	T0	lh_G_occipital_sup	12	363.0	2.365148760330579	0.1718410865442315	1.806	2.252	2.358	2.4965	2.813
abcd	T0	lh_G_occipital_sup	13	301.0	2.3335415282392025	0.16498578454821503	1.79	2.218	2.345	2.443	2.79
abcd	T0	lh_G_occipital_sup	14	386.0	2.3996347150259068	0.15870837009996897	2.014	2.2945	2.383	2.49575	2.989
abcd	T0	lh_G_occipital_sup	15	200.0	2.3722499999999997	0.1655168773370773	1.912	2.27575	2.3565	2.4779999999999998	2.81
abcd	T0	lh_G_occipital_sup	16	715.0	2.4271692307692305	0.14361168914545716	2.003	2.33	2.432	2.5235000000000003	2.857
abcd	T0	lh_G_occipital_sup	17	312.0	2.424891025641026	0.17060299992906566	1.937	2.31525	2.428	2.532	2.94
abcd	T0	lh_G_occipital_sup	18	169.0	2.3217218934911243	0.1833431262913832	1.834	2.207	2.307	2.439	2.91
abcd	T0	lh_G_occipital_sup	19	266.0	2.3953195488721803	0.17561903277550314	1.743	2.29325	2.392	2.50275	2.871
abcd	T0	lh_G_occipital_sup	20	525.0	2.395154285714286	0.15748930960239924	1.952	2.29	2.393	2.495	2.908
abcd	T0	lh_G_occipital_sup	21	361.0	2.3677229916897504	0.15209295676556367	1.834	2.272	2.369	2.465	2.833
abcd	T0	lh_G_occipital_sup (ComBat)	1	193.0	2.3680595709223673	0.16390126303372893	1.959808826875277	2.265968244398981	2.375222011679969	2.4772953606262127	2.868207208775323
abcd	T0	lh_G_occipital_sup (ComBat)	2	397.0	2.3679578951799964	0.1589811756267101	1.862151071117943	2.268212184007584	2.366192555713853	2.4819543078192146	2.823907847198942
abcd	T0	lh_G_occipital_sup (ComBat)	3	335.0	2.3743511084219113	0.1614744151754021	1.8883472694337842	2.2636145777449723	2.379769098006137	2.4751521321461762	2.988791334015
abcd	T0	lh_G_occipital_sup (ComBat)	4	459.0	2.3556365653550135	0.16207136765826974	1.859394782453439	2.246107923777326	2.346769353166837	2.471882571086857	2.847852256055381
abcd	T0	lh_G_occipital_sup (ComBat)	5	234.0	2.3672672695261467	0.16205335523786374	1.9695497268913247	2.2570023149368836	2.3700541053872426	2.4819607215866135	2.7994275066501615
abcd	T0	lh_G_occipital_sup (ComBat)	6	374.0	2.369066652616128	0.16538206894795332	1.8851270831761138	2.244363601799465	2.381840962346785	2.4848892980899464	2.8808468030260235
abcd	T0	lh_G_occipital_sup (ComBat)	7	153.0	2.390207621968529	0.15844853774555798	1.983510750577166	2.2855410458464966	2.3906866798400532	2.5119946065638477	2.8072789965979346
abcd	T0	lh_G_occipital_sup (ComBat)	8	143.0	2.3703966642817313	0.15563553447153408	1.9981385849421895	2.2657862896735033	2.3744806588828093	2.48624158776862	2.7385629130213727
abcd	T0	lh_G_occipital_sup (ComBat)	9	189.0	2.3784600360723123	0.16239238547735138	1.8804543868640349	2.2787449349961233	2.382274654816023	2.497911306604824	2.7264665832233383
abcd	T0	lh_G_occipital_sup (ComBat)	10	474.0	2.354920323840535	0.16706384260405088	1.8397467159581946	2.2431237208530286	2.3517470691571987	2.468988960798878	2.948736252869562
abcd	T0	lh_G_occipital_sup (ComBat)	11	240.0	2.369753883137917	0.17228978397458442	1.8273673821741627	2.2509407016106344	2.3562273938650207	2.4957632981818936	2.9007519019528365
abcd	T0	lh_G_occipital_sup (ComBat)	12	363.0	2.370245337615828	0.16375749822101307	1.8371229262789437	2.262760264711125	2.363400359935736	2.495446041619749	2.7979416763448723
abcd	T0	lh_G_occipital_sup (ComBat)	13	301.0	2.3760474316759725	0.15685100741648617	1.8581198366727327	2.2672170581809006	2.386320948936769	2.4796085774257848	2.8103531172749916
abcd	T0	lh_G_occipital_sup (ComBat)	14	386.0	2.3612150105645764	0.1669871285282001	1.9562908019948297	2.250667381287915	2.343060906507268	2.4628623633628552	2.9816351275259345
abcd	T0	lh_G_occipital_sup (ComBat)	15	200.0	2.3800148800988703	0.15639972466974625	1.945570958729456	2.2883463542090556	2.3648621183191922	2.479507516949444	2.793513395939655
abcd	T0	lh_G_occipital_sup (ComBat)	16	715.0	2.3706021264580857	0.16072626032027684	1.8950911004564155	2.261242769498897	2.3754196913185845	2.4782184901928757	2.850267585572134
abcd	T0	lh_G_occipital_sup (ComBat)	17	312.0	2.3655107695905837	0.16372655146773246	1.897193324968032	2.2604119554033266	2.3683151054625524	2.468132755973701	2.8596501165994823
abcd	T0	lh_G_occipital_sup (ComBat)	18	169.0	2.367830881402615	0.16934019314504326	1.91807018262811	2.2608802604539306	2.3533397892914105	2.4753046967810066	2.9101296859518735
abcd	T0	lh_G_occipital_sup (ComBat)	19	266.0	2.365039057131106	0.15906291748855014	1.7753125796997002	2.2719720364811278	2.3610987780073196	2.4627549777353863	2.797560194919858
abcd	T0	lh_G_occipital_sup (ComBat)	20	525.0	2.3668783137025042	0.16338870812873754	1.9073179449454325	2.257580338750738	2.365293591300693	2.470278860812063	2.8988815312689784
abcd	T0	lh_G_occipital_sup (ComBat)	21	361.0	2.3756077261431896	0.15790415757716747	1.8214707352149864	2.2763195875641893	2.3771342511355464	2.4768747264376048	2.858451901519648
abcd	T0	lh_G_occipital_sup (deviation Z)	1	193.0	-0.23508192598819733	1.0248878002166748	-2.6266162395477295	-0.8880088925361633	-0.23386958241462708	0.4681553840637207	3.042250871658325
abcd	T0	lh_G_occipital_sup (deviation Z)	2	397.0	-0.20535409450531006	0.9628644585609436	-2.9763166904449463	-0.8497114181518555	-0.22560526430606842	0.49920693039894104	2.7153282165527344
abcd	T0	lh_G_occipital_sup (deviation Z)	3	335.0	0.3985420763492584	1.0866719484329224	-2.7077417373657227	-0.3899313062429428	0.41304856538772583	1.070559799671173	4.726572513580322
abcd	T0	lh_G_occipital_sup (deviation Z)	4	459.0	0.09933500736951828	0.9580959677696228	-2.487014055252075	-0.5712279975414276	0.018548525869846344	0.7596679925918579	3.3182637691497803
abcd	T0	lh_G_occipital_sup (deviation Z)	5	234.0	-0.4213595688343048	0.8448848724365234	-2.487489700317383	-1.013611525297165	-0.43876083195209503	0.1581551767885685	1.910591959953308
abcd	T0	lh_G_occipital_sup (deviation Z)	6	374.0	-0.6971021294593811	1.0952508449554443	-3.611032009124756	-1.5349355936050415	-0.6136418581008911	0.06558491569012403	2.8037657737731934
abcd	T0	lh_G_occipital_sup (deviation Z)	7	153.0	0.34764739871025085	1.1751562356948853	-2.5478403568267822	-0.4365782141685486	0.3360505700111389	1.2142664194107056	3.60263729095459
abcd	T0	lh_G_occipital_sup (deviation Z)	8	143.0	0.14256227016448975	0.7850066423416138	-1.717957854270935	-0.4051149934530258	0.1285151243209839	0.7127950191497803	2.1605827808380127
abcd	T0	lh_G_occipital_sup (deviation Z)	9	189.0	0.7021931409835815	1.5388100147247314	-3.7999448776245117	-0.3090323507785797	0.675086259841919	1.8493398427963257	4.100006580352783
abcd	T0	lh_G_occipital_sup (deviation Z)	10	474.0	0.44967785477638245	1.1191974878311157	-2.614368200302124	-0.31780731678009033	0.3510604649782181	1.2120757400989532	4.673527717590332
abcd	T0	lh_G_occipital_sup (deviation Z)	11	240.0	0.08711374551057816	1.2674347162246704	-3.6421196460723877	-0.7895029485225677	-0.08287592604756355	1.0346136093139648	4.327569961547852
abcd	T0	lh_G_occipital_sup (deviation Z)	12	363.0	-0.005062549840658903	0.9968628287315369	-2.9867167472839355	-0.6610252261161804	-0.05858631432056427	0.7508392632007599	2.6678225994110107
abcd	T0	lh_G_occipital_sup (deviation Z)	13	301.0	-0.08056193590164185	0.9110454320907593	-2.7290844917297363	-0.7430103421211243	-0.029571406543254852	0.511919379234314	2.5675323009490967
abcd	T0	lh_G_occipital_sup (deviation Z)	14	386.0	0.04830901324748993	1.0564554929733276	-2.3089396953582764	-0.6483924686908722	-0.07162956520915031	0.6824157685041428	4.277740001678467
abcd	T0	lh_G_occipital_sup (deviation Z)	15	200.0	0.16971617937088013	0.9089647531509399	-2.240269422531128	-0.35088062286376953	0.06414363533258438	0.7643099874258041	2.7020304203033447
abcd	T0	lh_G_occipital_sup (deviation Z)	16	715.0	-0.1761203408241272	0.6705248355865479	-2.053929090499878	-0.642579972743988	-0.16721245646476746	0.26978302001953125	1.8872681856155396
abcd	T0	lh_G_occipital_sup (deviation Z)	17	312.0	0.00291314790956676	0.942417562007904	-2.502021074295044	-0.6115030944347382	-0.018690958619117737	0.5743386298418045	3.0590245723724365
abcd	T0	lh_G_occipital_sup (deviation Z)	18	169.0	-0.14754171669483185	0.9798076748847961	-2.64319109916687	-0.7565436363220215	-0.2687666714191437	0.4651104211807251	3.263986110687256
abcd	T0	lh_G_occipital_sup (deviation Z)	19	266.0	-0.1390993744134903	0.9912576675415039	-3.558886766433716	-0.7568516731262207	-0.18372342735528946	0.4546855688095093	2.629056215286255
abcd	T0	lh_G_occipital_sup (deviation Z)	20	525.0	0.12147123366594315	1.0175514221191406	-2.5473568439483643	-0.5542951822280884	0.10912583023309708	0.7442895770072937	3.651893138885498
abcd	T0	lh_G_occipital_sup (deviation Z)	21	361.0	0.6277468204498291	0.9228007793426514	-2.3931334018707275	0.03485603258013725	0.6078794598579407	1.1977145671844482	3.590024948120117
abcd	T0	lh_G_oc-temp_lat-fusifor	1	193.0	3.056917098445595	0.13242597526493988	2.704	2.974	3.055	3.136	3.456
abcd	T0	lh_G_oc-temp_lat-fusifor	2	397.0	3.001173803526448	0.12574303410186638	2.555	2.921	3.001	3.086	3.363
abcd	T0	lh_G_oc-temp_lat-fusifor	3	335.0	2.998716417910448	0.13180256578083618	2.56	2.91	2.997	3.0865	3.404
abcd	T0	lh_G_oc-temp_lat-fusifor	4	459.0	3.0451328976034855	0.13497747582795755	2.69	2.9485	3.053	3.1355	3.451
abcd	T0	lh_G_oc-temp_lat-fusifor	5	234.0	2.9681965811965814	0.1420561298311213	2.522	2.8754999999999997	2.96	3.05875	3.436
abcd	T0	lh_G_oc-temp_lat-fusifor	6	374.0	3.0171016042780754	0.1320369813643948	2.66	2.931	3.0134999999999996	3.10425	3.427
abcd	T0	lh_G_oc-temp_lat-fusifor	7	153.0	3.032470588235294	0.1478185257789682	2.505	2.935	3.031	3.136	3.404
abcd	T0	lh_G_oc-temp_lat-fusifor	8	143.0	3.0231118881118886	0.12812851739700098	2.653	2.9379999999999997	3.031	3.1085000000000003	3.366
abcd	T0	lh_G_oc-temp_lat-fusifor	9	189.0	2.9982857142857138	0.1305039856615736	2.67	2.912	3.0	3.075	3.355
abcd	T0	lh_G_oc-temp_lat-fusifor	10	474.0	3.007004219409283	0.14024148601880826	2.596	2.92025	3.0214999999999996	3.103	3.42
abcd	T0	lh_G_oc-temp_lat-fusifor	11	240.0	3.0327208333333338	0.15364056701255252	2.665	2.9195	3.0265	3.1405	3.409
abcd	T0	lh_G_oc-temp_lat-fusifor	12	363.0	3.017391184573003	0.1424581789149122	2.472	2.92	3.027	3.1075	3.52
abcd	T0	lh_G_oc-temp_lat-fusifor	13	301.0	3.059823920265781	0.14602456035172173	2.566	2.979	3.065	3.148	3.541
abcd	T0	lh_G_oc-temp_lat-fusifor	14	386.0	3.024883419689119	0.13576285429931162	2.634	2.92725	3.027	3.11725	3.36
abcd	T0	lh_G_oc-temp_lat-fusifor	15	200.0	2.99349	0.1452314385860336	2.551	2.8945	2.9895	3.0915	3.564
abcd	T0	lh_G_oc-temp_lat-fusifor	16	715.0	3.000793006993007	0.12922910498676077	2.629	2.905	3.001	3.0885	3.465
abcd	T0	lh_G_oc-temp_lat-fusifor	17	312.0	3.0764615384615386	0.14348413245076838	2.693	2.97675	3.082	3.17625	3.5
abcd	T0	lh_G_oc-temp_lat-fusifor	18	169.0	3.046325443786982	0.13214902078335014	2.705	2.956	3.054	3.143	3.354
abcd	T0	lh_G_oc-temp_lat-fusifor	19	266.0	3.036624060150376	0.1461700535369682	2.647	2.936	3.0285	3.1195	3.6
abcd	T0	lh_G_oc-temp_lat-fusifor	20	525.0	2.997321904761905	0.1452467931225867	2.469	2.901	3.005	3.092	3.448
abcd	T0	lh_G_oc-temp_lat-fusifor	21	361.0	2.9743933518005536	0.12618632766275434	2.544	2.895	2.966	3.067	3.304
abcd	T0	lh_G_oc-temp_lat-fusifor (ComBat)	1	193.0	3.0237944001510835	0.12472460139355473	2.6910774469388983	2.9453716067181848	3.0220143590690416	3.0970570646515605	3.3990164519933255
abcd	T0	lh_G_oc-temp_lat-fusifor (ComBat)	2	397.0	3.0150840845357196	0.13344651959845602	2.542521698314962	2.930490638718224	3.0144360343107386	3.1059411765108504	3.398159861370566
abcd	T0	lh_G_oc-temp_lat-fusifor (ComBat)	3	335.0	3.0168839315003724	0.13889362722187706	2.553581133972479	2.9232152776762588	3.015674121402094	3.1098456882514114	3.444803756426772
abcd	T0	lh_G_oc-temp_lat-fusifor (ComBat)	4	459.0	3.0195114194679995	0.13675384260093587	2.6594414230733623	2.9215285889439797	3.0277121834650393	3.1112749471450067	3.430756083272234
abcd	T0	lh_G_oc-temp_lat-fusifor (ComBat)	5	234.0	3.0107902352829394	0.14296173815039706	2.5617285026645695	2.9174916482741464	3.0025260361783426	3.1018898128389676	3.4816358573672197
abcd	T0	lh_G_oc-temp_lat-fusifor (ComBat)	6	374.0	3.0206163616811854	0.13831423679562438	2.64692072436278	2.9299660839724346	3.017535783255671	3.1125776722303256	3.450203581827588
abcd	T0	lh_G_oc-temp_lat-fusifor (ComBat)	7	153.0	3.028277428181478	0.14176131413179746	2.5231340784362395	2.9350624808414216	3.027011674737387	3.1267587644901482	3.384673353680383
abcd	T0	lh_G_oc-temp_lat-fusifor (ComBat)	8	143.0	3.0107433066382105	0.13796230550155428	2.612893723085419	2.9184577325327066	3.020024724645905	3.1018400809001383	3.3800104619565534
abcd	T0	lh_G_oc-temp_lat-fusifor (ComBat)	9	189.0	3.017620625126252	0.1322796653058554	2.6849132749880558	2.930223078112719	3.0196058104465653	3.0956379306350357	3.3790196637542613
abcd	T0	lh_G_oc-temp_lat-fusifor (ComBat)	10	474.0	3.017698036271467	0.1385933449867464	2.6115338261077214	2.931892818832514	3.0321192865514175	3.112549373459095	3.4258947210588793
abcd	T0	lh_G_oc-temp_lat-fusifor (ComBat)	11	240.0	3.021609606159666	0.14591617713284066	2.6715013469040563	2.913314632600075	3.0157961623740435	3.123527669683525	3.3797067728869026
abcd	T0	lh_G_oc-temp_lat-fusifor (ComBat)	12	363.0	3.02616416275197	0.13916982254142524	2.4931653137284093	2.931029473631418	3.0351997262297403	3.113916410701186	3.5171296798894005
abcd	T0	lh_G_oc-temp_lat-fusifor (ComBat)	13	301.0	3.022378005836232	0.13836005791892722	2.555362536080085	2.945198670792897	3.0275329553938355	3.106157860946519	3.4789328244362276
abcd	T0	lh_G_oc-temp_lat-fusifor (ComBat)	14	386.0	3.0085755888844026	0.13951315828962677	2.6066112981134144	2.908397398190937	3.010548739639308	3.103575619885867	3.352764135152214
abcd	T0	lh_G_oc-temp_lat-fusifor (ComBat)	15	200.0	3.0164072523511862	0.13761564696726442	2.5968730732347867	2.921717847781077	3.0125436627002125	3.1099309764382017	3.5570082639089153
abcd	T0	lh_G_oc-temp_lat-fusifor (ComBat)	16	715.0	3.0126552508373123	0.13552570608813744	2.6222193020231455	2.912375373014332	3.0125777014692527	3.1047263689314395	3.499151648202929
abcd	T0	lh_G_oc-temp_lat-fusifor (ComBat)	17	312.0	3.023476474731229	0.13623761725000813	2.659230718684897	2.928911797798743	3.028901483335804	3.1188882162845726	3.4259091935246166
abcd	T0	lh_G_oc-temp_lat-fusifor (ComBat)	18	169.0	3.0140327100275806	0.1380715325196587	2.657310163112411	2.9189450696582915	3.022785657633748	3.114974220749496	3.336310238657484
abcd	T0	lh_G_oc-temp_lat-fusifor (ComBat)	19	266.0	3.012390742411029	0.13452213570922356	2.6542140778512158	2.9193906313839095	3.004741536676247	3.088318100628811	3.5310919830848007
abcd	T0	lh_G_oc-temp_lat-fusifor (ComBat)	20	525.0	3.0107347805772666	0.1412186044079998	2.4972357021866567	2.9167529062331248	3.018376448873835	3.1026541985527776	3.4485272498734694
abcd	T0	lh_G_oc-temp_lat-fusifor (ComBat)	21	361.0	3.0119401472572167	0.1339147124516525	2.554205594980239	2.927411625653871	3.002375126932646	3.1092253746439753	3.362473462024751
abcd	T0	lh_G_oc-temp_lat-fusifor (deviation Z)	1	193.0	-0.026059014722704887	0.757841944694519	-1.9480915069580078	-0.49644044041633606	-0.06662647426128387	0.41909775137901306	2.375913143157959
abcd	T0	lh_G_oc-temp_lat-fusifor (deviation Z)	2	397.0	-0.4498988091945648	1.0329316854476929	-3.8890464305877686	-1.1174336671829224	-0.46483179926872253	0.2495189756155014	2.5329947471618652
abcd	T0	lh_G_oc-temp_lat-fusifor (deviation Z)	3	335.0	0.14782240986824036	0.9975723028182983	-3.0889410972595215	-0.5340720117092133	0.13659104704856873	0.8221880495548248	3.4003305435180664
abcd	T0	lh_G_oc-temp_lat-fusifor (deviation Z)	4	459.0	0.12754568457603455	0.9361294507980347	-2.3189361095428467	-0.5704928338527679	0.16878432035446167	0.784805178642273	3.044011354446411
abcd	T0	lh_G_oc-temp_lat-fusifor (deviation Z)	5	234.0	-0.09234947711229324	0.8748544454574585	-2.7345187664031982	-0.6722506731748581	-0.15518824756145477	0.4740955978631973	2.954153537750244
abcd	T0	lh_G_oc-temp_lat-fusifor (deviation Z)	6	374.0	-0.15610826015472412	0.9833073019981384	-2.680569648742676	-0.8371375501155853	-0.17888030409812927	0.5151864439249039	3.0391902923583984
abcd	T0	lh_G_oc-temp_lat-fusifor (deviation Z)	7	153.0	0.7671589851379395	1.4604557752609253	-4.262991428375244	-0.16781309247016907	0.7815341353416443	1.8042196035385132	4.531826972961426
abcd	T0	lh_G_oc-temp_lat-fusifor (deviation Z)	8	143.0	-0.012111450545489788	1.0042107105255127	-2.7678375244140625	-0.6886238157749176	0.05865493044257164	0.6507527232170105	2.757305145263672
abcd	T0	lh_G_oc-temp_lat-fusifor (deviation Z)	9	189.0	0.3662837743759155	0.9087014198303223	-1.8512758016586304	-0.21005864441394806	0.36206361651420593	0.8931894302368164	2.872532606124878
abcd	T0	lh_G_oc-temp_lat-fusifor (deviation Z)	10	474.0	0.5489603877067566	1.0616601705551147	-2.530982732772827	-0.10344356670975685	0.6156919598579407	1.2320995032787323	3.7941901683807373
abcd	T0	lh_G_oc-temp_lat-fusifor (deviation Z)	11	240.0	0.23998425900936127	1.2274268865585327	-2.50058650970459	-0.668872207403183	0.17310983687639236	1.0916176438331604	3.2777209281921387
abcd	T0	lh_G_oc-temp_lat-fusifor (deviation Z)	12	363.0	0.2374057024717331	0.7601255178451538	-2.478856325149536	-0.27589017152786255	0.271396666765213	0.7127490639686584	3.0454111099243164
abcd	T0	lh_G_oc-temp_lat-fusifor (deviation Z)	13	301.0	-0.09484682977199554	0.8981435894966125	-3.035094738006592	-0.6191361546516418	-0.09988626092672348	0.447964072227478	2.9456779956817627
abcd	T0	lh_G_oc-temp_lat-fusifor (deviation Z)	14	386.0	-0.2546840012073517	0.8842468857765198	-2.7385685443878174	-0.8751181662082672	-0.2379431053996086	0.33172154426574707	1.9766261577606201
abcd	T0	lh_G_oc-temp_lat-fusifor (deviation Z)	15	200.0	0.0541284903883934	0.6865180730819702	-1.9364233016967773	-0.4308600351214409	0.02299884893000126	0.5163823068141937	2.88232159614563
abcd	T0	lh_G_oc-temp_lat-fusifor (deviation Z)	16	715.0	-0.14309829473495483	1.1510790586471558	-3.3745923042297363	-0.990736186504364	-0.1483161747455597	0.6283876895904541	4.117615222930908
abcd	T0	lh_G_oc-temp_lat-fusifor (deviation Z)	17	312.0	0.4666670858860016	1.1035763025283813	-2.3846895694732666	-0.3158036693930626	0.4848233312368393	1.2317112982273102	3.816939115524292
abcd	T0	lh_G_oc-temp_lat-fusifor (deviation Z)	18	169.0	-0.599785327911377	1.2520078420639038	-3.742443084716797	-1.506368637084961	-0.5360572338104248	0.2858567237854004	2.481342315673828
abcd	T0	lh_G_oc-temp_lat-fusifor (deviation Z)	19	266.0	0.03781150281429291	1.2819867134094238	-3.249190330505371	-0.8809169679880142	-0.04255863092839718	0.7378716766834259	5.1873908042907715
abcd	T0	lh_G_oc-temp_lat-fusifor (deviation Z)	20	525.0	0.20492024719715118	1.043899655342102	-3.4276771545410156	-0.467807412147522	0.25602293014526367	0.8656017184257507	3.649041175842285
abcd	T0	lh_G_oc-temp_lat-fusifor (deviation Z)	21	361.0	0.08346392214298248	0.8241821527481079	-2.6778290271759033	-0.4475874900817871	0.022581038996577263	0.6757728457450867	2.3544986248016357
abcd	T0	lh_G_oc-temp_med-Lingual	1	193.0	2.085678756476684	0.12932650224056527	1.801	2.002	2.084	2.165	2.431
abcd	T0	lh_G_oc-temp_med-Lingual	2	397.0	2.183984886649874	0.12557013321991992	1.829	2.104	2.182	2.268	2.65
abcd	T0	lh_G_oc-temp_med-Lingual	3	335.0	2.1334358208955226	0.12106714089808708	1.757	2.0545	2.128	2.213	2.513
abcd	T0	lh_G_oc-temp_med-Lingual	4	459.0	2.2035511982570806	0.12934795787748773	1.732	2.117	2.207	2.2895000000000003	2.564
abcd	T0	lh_G_oc-temp_med-Lingual	5	234.0	2.1221239316239315	0.13372820757817908	1.694	2.02625	2.1195000000000004	2.223	2.412
abcd	T0	lh_G_oc-temp_med-Lingual	6	374.0	2.146446524064171	0.13034672704222397	1.701	2.06325	2.1494999999999997	2.238	2.59
abcd	T0	lh_G_oc-temp_med-Lingual	7	153.0	2.1033202614379083	0.13711201978073345	1.705	2.035	2.1	2.2	2.424
abcd	T0	lh_G_oc-temp_med-Lingual	8	143.0	2.177755244755245	0.13461563523776815	1.855	2.0945	2.175	2.2590000000000003	2.492
abcd	T0	lh_G_oc-temp_med-Lingual	9	189.0	2.1463756613756613	0.1310129181555369	1.702	2.061	2.147	2.23	2.507
abcd	T0	lh_G_oc-temp_med-Lingual	10	474.0	2.1609198312236284	0.13017123990695634	1.725	2.08125	2.1645000000000003	2.242	2.569
abcd	T0	lh_G_oc-temp_med-Lingual	11	240.0	2.1081041666666667	0.1362095726493223	1.747	2.017	2.1135	2.19425	2.493
abcd	T0	lh_G_oc-temp_med-Lingual	12	363.0	2.054476584022039	0.14555799048428678	1.647	1.9585	2.055	2.153	2.445
abcd	T0	lh_G_oc-temp_med-Lingual	13	301.0	2.2133421926910297	0.12282987902179753	1.84	2.128	2.219	2.297	2.608
abcd	T0	lh_G_oc-temp_med-Lingual	14	386.0	2.14699481865285	0.14115641126288384	1.618	2.051	2.1395	2.23375	2.538
abcd	T0	lh_G_oc-temp_med-Lingual	15	200.0	2.0795250000000003	0.14290640495754361	1.621	1.99625	2.0805	2.1792499999999997	2.439
abcd	T0	lh_G_oc-temp_med-Lingual	16	715.0	2.172430769230769	0.12047912823573978	1.779	2.0875000000000004	2.18	2.2504999999999997	2.514
abcd	T0	lh_G_oc-temp_med-Lingual	17	312.0	2.086977564102564	0.14460191327011726	1.579	1.984	2.092	2.191	2.469
abcd	T0	lh_G_oc-temp_med-Lingual	18	169.0	2.2207159763313604	0.11887714663987156	1.921	2.15	2.213	2.288	2.607
abcd	T0	lh_G_oc-temp_med-Lingual	19	266.0	2.071657894736842	0.14228050779956508	1.725	1.97125	2.0725	2.167	2.535
abcd	T0	lh_G_oc-temp_med-Lingual	20	525.0	2.1184799999999995	0.1441280113791977	1.597	2.021	2.126	2.213	2.532
abcd	T0	lh_G_oc-temp_med-Lingual	21	361.0	2.1311939058171747	0.1289571680248136	1.739	2.048	2.135	2.22	2.473
abcd	T0	lh_G_oc-temp_med-Lingual (ComBat)	1	193.0	2.152951035460672	0.12663877066456872	1.8744162858417215	2.071238413820616	2.1510989282473187	2.231032272239348	2.491530211296722
abcd	T0	lh_G_oc-temp_med-Lingual (ComBat)	2	397.0	2.142836418227376	0.1303767820109723	1.7744389759889518	2.060057892366981	2.1408241933711514	2.2300856454516773	2.6273559584359742
abcd	T0	lh_G_oc-temp_med-Lingual (ComBat)	3	335.0	2.1360206970821243	0.13579048741615918	1.7105263984597134	2.048905136062626	2.1310230756447375	2.224315773339577	2.5613101935563334
abcd	T0	lh_G_oc-temp_med-Lingual (ComBat)	4	459.0	2.1393205067740015	0.13062986066104992	1.6630456658499064	2.052038356697625	2.1427189212904354	2.2260427943582903	2.5032893101487192
abcd	T0	lh_G_oc-temp_med-Lingual (ComBat)	5	234.0	2.1352780743807798	0.13085103499464623	1.7164090770267222	2.041780384291868	2.13249903016356	2.2343823170010264	2.4191997362520286
abcd	T0	lh_G_oc-temp_med-Lingual (ComBat)	6	374.0	2.1390839775022816	0.1294992030566085	1.6967121606953508	2.056527290039236	2.1420934433887364	2.2301497929722047	2.5796252507936615
abcd	T0	lh_G_oc-temp_med-Lingual (ComBat)	7	153.0	2.1490684949894576	0.13414149980441245	1.758918024067974	2.082275132183146	2.1460543639234433	2.243714349269211	2.462693398513662
abcd	T0	lh_G_oc-temp_med-Lingual (ComBat)	8	143.0	2.1447358271589216	0.13413409956130365	1.823184183576915	2.061775679834474	2.1419979370583944	2.225696429788256	2.4579434005373964
abcd	T0	lh_G_oc-temp_med-Lingual (ComBat)	9	189.0	2.152866383081281	0.13412722395926915	1.6978197902712497	2.065721447900222	2.153413158127033	2.2382277299876088	2.522025331376117
abcd	T0	lh_G_oc-temp_med-Lingual (ComBat)	10	474.0	2.1381947559629046	0.13404963200295456	1.6894157118536692	2.0564408636055256	2.142050541795298	2.2218567220694325	2.5581735302252024
abcd	T0	lh_G_oc-temp_med-Lingual (ComBat)	11	240.0	2.1391794315919754	0.13433439604732375	1.783207820644479	2.049386391107595	2.1445821081008782	2.2243825806439563	2.5190332811189844
abcd	T0	lh_G_oc-temp_med-Lingual (ComBat)	12	363.0	2.1313914421951856	0.1373128747009749	1.7471777718600991	2.0412714305700455	2.1318571353362112	2.2246826483517097	2.4997427801131655
abcd	T0	lh_G_oc-temp_med-Lingual (ComBat)	13	301.0	2.1345546927112014	0.13057754312142095	1.7390615637363864	2.0440752837655043	2.139902788340118	2.224749590490762	2.5544251724523055
abcd	T0	lh_G_oc-temp_med-Lingual (ComBat)	14	386.0	2.1318635286705834	0.1371154322095619	1.6179357044735745	2.038516108650503	2.1247114153701263	2.216213363547398	2.5116686088158056
abcd	T0	lh_G_oc-temp_med-Lingual (ComBat)	15	200.0	2.144348540405419	0.13682116366835392	1.7054575657322613	2.0648088121235686	2.1448218254015323	2.2407393534791247	2.488007527914031
abcd	T0	lh_G_oc-temp_med-Lingual (ComBat)	16	715.0	2.1394979104507064	0.13019806129948733	1.715042302988191	2.0473156850692	2.1484554711067196	2.223661173063832	2.509150437382367
abcd	T0	lh_G_oc-temp_med-Lingual (ComBat)	17	312.0	2.1348143850279135	0.13143598379979934	1.6726562595734809	2.041268902670434	2.1393544253432406	2.2311815882373627	2.482161339777077
abcd	T0	lh_G_oc-temp_med-Lingual (ComBat)	18	169.0	2.1466923208548456	0.1299968673103522	1.8199857606062575	2.071268122127659	2.1396416363054938	2.2200393332051336	2.568941136270002
abcd	T0	lh_G_oc-temp_med-Lingual (ComBat)	19	266.0	2.1356833642538033	0.1307473585042627	1.8180226448494232	2.042845489046562	2.1359954014286835	2.2228003981139652	2.560929075158942
abcd	T0	lh_G_oc-temp_med-Lingual (ComBat)	20	525.0	2.1298829857354957	0.1377231991164926	1.632343663108585	2.037393568889059	2.136735270138063	2.2192518466254905	2.5236262670785354
abcd	T0	lh_G_oc-temp_med-Lingual (ComBat)	21	361.0	2.143990114557802	0.13186788901826607	1.743119937720806	2.059500079747253	2.1478809755263932	2.2349411014065086	2.493126532049205
abcd	T0	lh_G_oc-temp_med-Lingual (deviation Z)	1	193.0	-0.1811893880367279	0.7815511226654053	-1.8691505193710327	-0.7152411937713623	-0.19234932959079742	0.2809462547302246	2.011056661605835
abcd	T0	lh_G_oc-temp_med-Lingual (deviation Z)	2	397.0	-0.11635101586580276	1.19292151927948	-3.2501280307769775	-0.8672510981559753	-0.16549605131149292	0.6604026556015015	4.767674922943115
abcd	T0	lh_G_oc-temp_med-Lingual (deviation Z)	3	335.0	0.3341516852378845	0.9887116551399231	-2.748047113418579	-0.3091113567352295	0.2621884346008301	0.9965499937534332	3.542508840560913
abcd	T0	lh_G_oc-temp_med-Lingual (deviation Z)	4	459.0	0.1511547565460205	1.0279872417449951	-3.33703875541687	-0.5145669281482697	0.15496662259101868	0.8226695358753204	3.136090040206909
abcd	T0	lh_G_oc-temp_med-Lingual (deviation Z)	5	234.0	0.10546842217445374	1.0852259397506714	-3.1372735500335693	-0.665772870182991	0.0790521539747715	0.9541514366865158	2.4480814933776855
abcd	T0	lh_G_oc-temp_med-Lingual (deviation Z)	6	374.0	-0.31398913264274597	0.927618682384491	-3.433675527572632	-0.9345826655626297	-0.3166983723640442	0.35228902846574783	3.193915843963623
abcd	T0	lh_G_oc-temp_med-Lingual (deviation Z)	7	153.0	0.20689822733402252	1.1217761039733887	-2.7070679664611816	-0.44418665766716003	0.13645334541797638	0.974149227142334	3.0907630920410156
abcd	T0	lh_G_oc-temp_med-Lingual (deviation Z)	8	143.0	0.6181642413139343	1.0986759662628174	-1.9621315002441406	-0.11979828402400017	0.5378269553184509	1.2602376341819763	3.3318493366241455
abcd	T0	lh_G_oc-temp_med-Lingual (deviation Z)	9	189.0	0.676216185092926	1.28270423412323	-3.362257719039917	-0.21820004284381866	0.6761653423309326	1.4427783489227295	4.349532127380371
abcd	T0	lh_G_oc-temp_med-Lingual (deviation Z)	10	474.0	0.23114238679409027	0.9225394129753113	-2.7024574279785156	-0.3375040888786316	0.217533677816391	0.7797874957323074	3.324899435043335
abcd	T0	lh_G_oc-temp_med-Lingual (deviation Z)	11	240.0	-0.1618896871805191	1.1682184934616089	-3.184047222137451	-0.9575455337762833	-0.1434832289814949	0.5715324580669403	3.4115805625915527
abcd	T0	lh_G_oc-temp_med-Lingual (deviation Z)	12	363.0	-0.08190024644136429	0.9480741620063782	-2.5492377281188965	-0.7213583886623383	-0.08364962786436081	0.5277339816093445	2.5983283519744873
abcd	T0	lh_G_oc-temp_med-Lingual (deviation Z)	13	301.0	-0.018217753618955612	0.8842511177062988	-2.3853988647460938	-0.6213327050209045	-0.016108620911836624	0.5356498956680298	3.011104106903076
abcd	T0	lh_G_oc-temp_med-Lingual (deviation Z)	14	386.0	-0.20819436013698578	1.3794478178024292	-4.842410564422607	-1.1797128319740295	-0.3125291168689728	0.6593274176120758	3.8311808109283447
abcd	T0	lh_G_oc-temp_med-Lingual (deviation Z)	15	200.0	-0.16132281720638275	1.1394782066345215	-3.550596237182617	-0.8987967520952225	-0.19378477334976196	0.591898649930954	2.964500665664673
abcd	T0	lh_G_oc-temp_med-Lingual (deviation Z)	16	715.0	-0.14874602854251862	0.8664303421974182	-2.7252309322357178	-0.7859687507152557	-0.11341186612844467	0.39993830025196075	2.4864108562469482
abcd	T0	lh_G_oc-temp_med-Lingual (deviation Z)	17	312.0	0.3383185863494873	1.227962851524353	-3.560080051422119	-0.5767000168561935	0.38087432086467743	1.143964409828186	3.7423582077026367
abcd	T0	lh_G_oc-temp_med-Lingual (deviation Z)	18	169.0	0.12627354264259338	1.178379774093628	-2.61557936668396	-0.48615792393684387	0.05904078483581543	0.863135814666748	4.104839324951172
abcd	T0	lh_G_oc-temp_med-Lingual (deviation Z)	19	266.0	-0.14947670698165894	1.2692729234695435	-3.123274326324463	-1.0678599774837494	-0.17908786237239838	0.6171194911003113	4.296431541442871
abcd	T0	lh_G_oc-temp_med-Lingual (deviation Z)	20	525.0	0.08246859908103943	1.0843178033828735	-3.6098997592926025	-0.6934924125671387	0.12190651893615723	0.806776762008667	3.63493013381958
abcd	T0	lh_G_oc-temp_med-Lingual (deviation Z)	21	361.0	0.3087131083011627	0.9071367383003235	-2.197100877761841	-0.288728266954422	0.30485087633132935	0.9685400724411011	2.724776029586792
abcd	T0	lh_G_oc-temp_med-Parahip	1	193.0	3.114704663212435	0.21835168695682483	2.477	2.961	3.115	3.257	3.649
abcd	T0	lh_G_oc-temp_med-Parahip	2	397.0	3.1234156171284635	0.18861471620642645	2.608	2.996	3.12	3.256	3.612
abcd	T0	lh_G_oc-temp_med-Parahip	3	335.0	3.0379522388059703	0.20400612908942375	2.448	2.901	3.045	3.183	3.544
abcd	T0	lh_G_oc-temp_med-Parahip	4	459.0	3.1446644880174293	0.21117836544752597	2.551	3.005	3.15	3.299	3.71
abcd	T0	lh_G_oc-temp_med-Parahip	5	234.0	3.066495726495727	0.20501523544062442	2.503	2.9385000000000003	3.0775	3.1955	3.646
abcd	T0	lh_G_oc-temp_med-Parahip	6	374.0	3.0651524064171127	0.19861613935400121	2.418	2.95125	3.0780000000000003	3.20175	3.593
abcd	T0	lh_G_oc-temp_med-Parahip	7	153.0	3.0691764705882347	0.21627136698963775	2.453	2.91	3.095	3.216	3.628
abcd	T0	lh_G_oc-temp_med-Parahip	8	143.0	3.1675594405594407	0.20176731900732373	2.438	3.041	3.183	3.303	3.663
abcd	T0	lh_G_oc-temp_med-Parahip	9	189.0	3.1011269841269837	0.21235529431427635	2.525	2.976	3.108	3.237	3.763
abcd	T0	lh_G_oc-temp_med-Parahip	10	474.0	3.127791139240506	0.20500263661886575	2.376	2.98	3.125	3.26425	3.637
abcd	T0	lh_G_oc-temp_med-Parahip	11	240.0	3.07465	0.20199174141119322	2.542	2.92625	3.0625	3.2102500000000003	3.74
abcd	T0	lh_G_oc-temp_med-Parahip	12	363.0	3.0601212121212122	0.21218086641746195	2.456	2.9364999999999997	3.075	3.211	3.618
abcd	T0	lh_G_oc-temp_med-Parahip	13	301.0	3.1847209302325585	0.20632602484207302	2.567	3.043	3.197	3.33	3.685
abcd	T0	lh_G_oc-temp_med-Parahip	14	386.0	3.1255181347150254	0.18640157998506143	2.551	3.009	3.1275	3.25375	3.564
abcd	T0	lh_G_oc-temp_med-Parahip	15	200.0	3.055335	0.21928885238172613	2.495	2.899	3.0525	3.207	3.637
abcd	T0	lh_G_oc-temp_med-Parahip	16	715.0	3.1149762237762237	0.1977357211034111	2.472	2.987	3.125	3.2495000000000003	3.644
abcd	T0	lh_G_oc-temp_med-Parahip	17	312.0	3.0892820512820514	0.20755485990391476	2.466	2.96025	3.0985	3.2455	3.628
abcd	T0	lh_G_oc-temp_med-Parahip	18	169.0	3.1435798816568052	0.19135614346151025	2.637	3.003	3.156	3.272	3.579
abcd	T0	lh_G_oc-temp_med-Parahip	19	266.0	3.0941879699248123	0.20930236863234128	2.512	2.9619999999999997	3.0945	3.23825	3.735
abcd	T0	lh_G_oc-temp_med-Parahip	20	525.0	3.0627485714285716	0.21513017012531305	2.519	2.926	3.075	3.225	3.574
abcd	T0	lh_G_oc-temp_med-Parahip	21	361.0	3.0882409972299167	0.20349269733853814	2.302	2.952	3.09	3.229	3.596
abcd	T0	lh_G_oc-temp_med-Parahip (ComBat)	1	193.0	3.0954312486889926	0.19910421987744786	2.51633904428315	2.956359541128858	3.096418398269836	3.223392556393863	3.5831848434558937
abcd	T0	lh_G_oc-temp_med-Parahip (ComBat)	2	397.0	3.096184823737353	0.1977440158475888	2.5566084209954827	2.963708239263333	3.0939292987810507	3.2365019148825955	3.6082272601991665
abcd	T0	lh_G_oc-temp_med-Parahip (ComBat)	3	335.0	3.0981511512525843	0.20370736928429473	2.509059611236965	2.961414831928728	3.105204103246472	3.242954871909465	3.603464113495443
abcd	T0	lh_G_oc-temp_med-Parahip (ComBat)	4	459.0	3.103275696015492	0.2073202125882264	2.5201981751824967	2.966047441241548	3.107953450266587	3.254439458292387	3.658018280466075
abcd	T0	lh_G_oc-temp_med-Parahip (ComBat)	5	234.0	3.105837765841298	0.20383441653561862	2.5456040745902033	2.9785886723955883	3.116710577071525	3.2340969644686974	3.682104162292886
abcd	T0	lh_G_oc-temp_med-Parahip (ComBat)	6	374.0	3.093518684030193	0.20893877713164752	2.4136632132368305	2.9737477734630957	3.1075549146959798	3.2370300286307954	3.6477464592676556
abcd	T0	lh_G_oc-temp_med-Parahip (ComBat)	7	153.0	3.1018465058658227	0.21163463004299674	2.499507707735982	2.9459114170440137	3.127765136251758	3.245187382042394	3.6486829890335764
abcd	T0	lh_G_oc-temp_med-Parahip (ComBat)	8	143.0	3.109853561245536	0.2060662907734757	2.3651777244783325	2.980233543940441	3.1254049755308553	3.24823725520994	3.6164176352092974
abcd	T0	lh_G_oc-temp_med-Parahip (ComBat)	9	189.0	3.104849949214125	0.21162060065288135	2.5306325268238723	2.980229535443078	3.1116636964840065	3.240155900815408	3.764490654559771
abcd	T0	lh_G_oc-temp_med-Parahip (ComBat)	10	474.0	3.1024810523643116	0.20636024981829101	2.3458902266864934	2.9538516965926043	3.099642977908924	3.2398453174217225	3.6151817774102044
abcd	T0	lh_G_oc-temp_med-Parahip (ComBat)	11	240.0	3.1004287240413135	0.20207401423654173	2.567570996004528	2.951973640207961	3.0882772513630474	3.2360730607097765	3.766044826088003
abcd	T0	lh_G_oc-temp_med-Parahip (ComBat)	12	363.0	3.112167290837626	0.21281967423688417	2.5062708265357925	2.9881518160102933	3.1270351461647383	3.263565805771851	3.671808684577446
abcd	T0	lh_G_oc-temp_med-Parahip (ComBat)	13	301.0	3.108414949108069	0.212343174021356	2.471769112847686	2.9627536577326485	3.1209921186378202	3.2578275749920786	3.623327870404208
abcd	T0	lh_G_oc-temp_med-Parahip (ComBat)	14	386.0	3.0963403233248052	0.19866350048339254	2.484104989391522	2.970891615090783	3.098028855321348	3.232936478129193	3.5634271723859876
abcd	T0	lh_G_oc-temp_med-Parahip (ComBat)	15	200.0	3.0979104220714175	0.20649058836282388	2.5714347149834285	2.9515867205026587	3.095830400792591	3.2410689760207587	3.6467496003699664
abcd	T0	lh_G_oc-temp_med-Parahip (ComBat)	16	715.0	3.102758598768176	0.20645234906066173	2.4319239570340407	2.9695014190346294	3.114069630893242	3.2423813067481513	3.6559759854139444
abcd	T0	lh_G_oc-temp_med-Parahip (ComBat)	17	312.0	3.0737195287396877	0.20043450628311532	2.471356685601018	2.948142793842128	3.082755765471176	3.2251355866208358	3.5932045693207106
abcd	T0	lh_G_oc-temp_med-Parahip (ComBat)	18	169.0	3.098709562211768	0.19774945403082517	2.575930060891402	2.954264912971126	3.1110364025161372	3.230455110312727	3.5489682068057107
abcd	T0	lh_G_oc-temp_med-Parahip (ComBat)	19	266.0	3.1037326499736495	0.194796253148753	2.561080303271864	2.9813434123995854	3.102971640738509	3.239486376444498	3.7010188395821855
abcd	T0	lh_G_oc-temp_med-Parahip (ComBat)	20	525.0	3.0930999001988475	0.20600923922198602	2.572258950936639	2.9620551890116076	3.1044419173950653	3.247552881144317	3.5819491691125362
abcd	T0	lh_G_oc-temp_med-Parahip (ComBat)	21	361.0	3.0999145070979264	0.20737564111300846	2.2988747044341373	2.9608172282760723	3.1022551116013743	3.2429112811646483	3.6171588977799773
abcd	T0	lh_G_oc-temp_med-Parahip (deviation Z)	1	193.0	-0.16738475859165192	1.0098934173583984	-3.06278395652771	-0.8923450112342834	-0.14237241446971893	0.4891546368598938	2.443711042404175
abcd	T0	lh_G_oc-temp_med-Parahip (deviation Z)	2	397.0	-0.019384995102882385	0.9751095175743103	-2.565647840499878	-0.6951810717582703	-0.04000220075249672	0.634780764579773	2.502718210220337
abcd	T0	lh_G_oc-temp_med-Parahip (deviation Z)	3	335.0	-0.07619135826826096	0.8985731601715088	-2.4851183891296387	-0.6988016664981842	-0.1005009263753891	0.55708909034729	2.149354934692383
abcd	T0	lh_G_oc-temp_med-Parahip (deviation Z)	4	459.0	-0.09623166173696518	1.044528603553772	-2.82731032371521	-0.7790258526802063	-0.11685863882303238	0.6501929759979248	2.9275527000427246
abcd	T0	lh_G_oc-temp_med-Parahip (deviation Z)	5	234.0	-0.0922870859503746	1.576337456703186	-4.36289644241333	-1.1202034950256348	0.015357510186731815	0.9721748679876328	4.407777309417725
abcd	T0	lh_G_oc-temp_med-Parahip (deviation Z)	6	374.0	-0.14869718253612518	1.0023928880691528	-3.196230888366699	-0.7529947906732559	-0.09195928275585175	0.5356032997369766	2.5604584217071533
abcd	T0	lh_G_oc-temp_med-Parahip (deviation Z)	7	153.0	0.08104147017002106	1.1448020935058594	-3.192695140838623	-0.7079046368598938	0.20533527433872223	0.8033502697944641	3.10363507270813
abcd	T0	lh_G_oc-temp_med-Parahip (deviation Z)	8	143.0	0.0687117800116539	0.8112810254096985	-2.6595189571380615	-0.4668339490890503	0.07716017216444016	0.634231299161911	2.2284438610076904
abcd	T0	lh_G_oc-temp_med-Parahip (deviation Z)	9	189.0	0.6019694209098816	1.3012938499450684	-2.80863094329834	-0.18026311695575714	0.6898941397666931	1.5065069198608398	4.7536444664001465
abcd	T0	lh_G_oc-temp_med-Parahip (deviation Z)	10	474.0	-0.15283441543579102	1.5445494651794434	-5.342935085296631	-1.3160791993141174	-0.16107424348592758	0.8708299547433853	3.954590320587158
abcd	T0	lh_G_oc-temp_med-Parahip (deviation Z)	11	240.0	-0.19966475665569305	0.825342059135437	-2.21226167678833	-0.7911457866430283	-0.25731782615184784	0.35333459079265594	2.567911386489868
abcd	T0	lh_G_oc-temp_med-Parahip (deviation Z)	12	363.0	-0.05387457087635994	1.2523077726364136	-3.4081692695617676	-0.8225677013397217	-0.0405663438141346	0.8398759365081787	3.548430919647217
abcd	T0	lh_G_oc-temp_med-Parahip (deviation Z)	13	301.0	0.1270233392715454	1.1689066886901855	-3.3501131534576416	-0.6733059883117676	0.14286670088768005	0.9634901881217957	3.0009918212890625
abcd	T0	lh_G_oc-temp_med-Parahip (deviation Z)	14	386.0	0.12083375453948975	1.064597249031067	-2.9949731826782227	-0.5853580981492996	0.1335737556219101	0.8619416952133179	2.6735916137695312
abcd	T0	lh_G_oc-temp_med-Parahip (deviation Z)	15	200.0	-0.06809106469154358	0.9677569270133972	-2.5256223678588867	-0.7510110586881638	-0.0998137816786766	0.5982668846845627	2.531975507736206
abcd	T0	lh_G_oc-temp_med-Parahip (deviation Z)	16	715.0	0.000665239873342216	0.9973870515823364	-3.1307265758514404	-0.6595877707004547	0.04639854282140732	0.654604583978653	2.863564968109131
abcd	T0	lh_G_oc-temp_med-Parahip (deviation Z)	17	312.0	0.14881207048892975	1.0380589962005615	-2.775627374649048	-0.479774534702301	0.13839174062013626	0.9225071370601654	3.0752525329589844
abcd	T0	lh_G_oc-temp_med-Parahip (deviation Z)	18	169.0	0.10261871665716171	0.6836601495742798	-1.6003066301345825	-0.38035067915916443	0.10424905270338058	0.5709428787231445	1.77680242061615
abcd	T0	lh_G_oc-temp_med-Parahip (deviation Z)	19	266.0	0.03974702209234238	0.9257882833480835	-2.339421510696411	-0.5728179961442947	0.042389968410134315	0.6697845906019211	2.9357547760009766
abcd	T0	lh_G_oc-temp_med-Parahip (deviation Z)	20	525.0	0.00845534447580576	0.9609043598175049	-2.4171648025512695	-0.6147575378417969	0.05186032876372337	0.6987901329994202	2.4611082077026367
abcd	T0	lh_G_oc-temp_med-Parahip (deviation Z)	21	361.0	0.008930906653404236	0.9194105863571167	-3.2738802433013916	-0.6663941144943237	0.038081344217061996	0.6554034352302551	2.320681095123291
abcd	T0	lh_G_orbital	1	193.0	3.1022538860103634	0.14017876532428547	2.782	2.997	3.101	3.196	3.464
abcd	T0	lh_G_orbital	2	397.0	3.0763879093198994	0.1269812706101555	2.78	2.987	3.066	3.152	3.479
abcd	T0	lh_G_orbital	3	335.0	3.061994029850746	0.12589526095416648	2.691	2.9775	3.063	3.144	3.502
abcd	T0	lh_G_orbital	4	459.0	3.0636797385620915	0.14129952021824171	2.673	2.9755000000000003	3.065	3.161	3.517
abcd	T0	lh_G_orbital	5	234.0	3.078371794871795	0.12906714913743228	2.707	2.98425	3.0774999999999997	3.1755	3.411
abcd	T0	lh_G_orbital	6	374.0	3.093898395721925	0.13038600291493146	2.69	2.9995000000000003	3.0885	3.188	3.485
abcd	T0	lh_G_orbital	7	153.0	3.087366013071895	0.13082560467006943	2.634	3.015	3.071	3.173	3.42
abcd	T0	lh_G_orbital	8	143.0	3.0652377622377625	0.13685131018438404	2.715	2.9585	3.067	3.1765	3.425
abcd	T0	lh_G_orbital	9	189.0	3.0501587301587296	0.13877969757119876	2.624	2.953	3.043	3.14	3.412
abcd	T0	lh_G_orbital	10	474.0	3.0614156118143456	0.1386486663998078	2.56	2.962	3.0614999999999997	3.15275	3.647
abcd	T0	lh_G_orbital	11	240.0	3.083145833333333	0.13619100996745476	2.758	2.98975	3.068	3.1785	3.513
abcd	T0	lh_G_orbital	12	363.0	3.0786969696969697	0.14347591734571763	2.536	2.9764999999999997	3.081	3.184	3.51
abcd	T0	lh_G_orbital	13	301.0	3.1095083056478403	0.1435760336225592	2.701	3.017	3.105	3.204	3.596
abcd	T0	lh_G_orbital	14	386.0	3.089538860103627	0.13675058267734502	2.735	2.99425	3.0865	3.183	3.496
abcd	T0	lh_G_orbital	15	200.0	3.05741	0.13185675149408493	2.733	2.96575	3.066	3.134	3.556
abcd	T0	lh_G_orbital	16	715.0	3.0773902097902104	0.12433508382304512	2.726	3.0	3.071	3.158	3.561
abcd	T0	lh_G_orbital	17	312.0	3.0677179487179487	0.1534060997656103	2.552	2.967	3.064	3.163	3.558
abcd	T0	lh_G_orbital	18	169.0	3.0929704142011833	0.13921345489654427	2.739	3.015	3.092	3.189	3.475
abcd	T0	lh_G_orbital	19	266.0	3.077300751879699	0.1505128332753212	2.708	2.96725	3.0709999999999997	3.17375	3.441
abcd	T0	lh_G_orbital	20	525.0	3.1013676190476187	0.14028516520084056	2.708	3.006	3.1	3.195	3.594
abcd	T0	lh_G_orbital	21	361.0	3.0681606648199446	0.13003538707940285	2.706	2.983	3.062	3.159	3.386
abcd	T0	lh_G_orbital (ComBat)	1	193.0	3.086346448982243	0.13943184741850528	2.7678128696471864	2.98170934980012	3.085226503287175	3.1794925141736927	3.4462217335003777
abcd	T0	lh_G_orbital (ComBat)	2	397.0	3.0750859158407113	0.13223199736016908	2.766799493487316	2.9820814377585703	3.0646761527460544	3.153378950182372	3.4943300653293727
abcd	T0	lh_G_orbital (ComBat)	3	335.0	3.0825616118890076	0.1319159735972053	2.6925240115584916	2.9936115831802046	3.083133232753352	3.167624272085791	3.544404180606856
abcd	T0	lh_G_orbital (ComBat)	4	459.0	3.0757929333561504	0.13634542453456433	2.6987971232412122	2.9900724029546693	3.0768935149105006	3.169610306092034	3.512992658821233
abcd	T0	lh_G_orbital (ComBat)	5	234.0	3.0779497543978973	0.13370497282813829	2.6938136292529986	2.9805674621255234	3.07787478879966	3.1781042547183933	3.422060156464104
abcd	T0	lh_G_orbital (ComBat)	6	374.0	3.0784751714848517	0.13498675237975438	2.660783765872417	2.9810611269699465	3.0729199356794257	3.176298657760586	3.482686444452291
abcd	T0	lh_G_orbital (ComBat)	7	153.0	3.084628360292171	0.1323481896367813	2.626053914955952	3.011276968941868	3.068126120448216	3.1712759072389	3.421382042144371
abcd	T0	lh_G_orbital (ComBat)	8	143.0	3.0765424055826514	0.13897130587563952	2.721155989825495	2.968346469398446	3.0785515289178043	3.189715921939376	3.441807675550017
abcd	T0	lh_G_orbital (ComBat)	9	189.0	3.0730839302391857	0.13862233007455996	2.6473970278143977	2.9760381992895373	3.0659062608318344	3.162839048759364	3.4345397335213637
abcd	T0	lh_G_orbital (ComBat)	10	474.0	3.0833648544728285	0.13994814376940254	2.5772515832701406	2.983195470195562	3.083444743632016	3.175512293172317	3.674597403494083
abcd	T0	lh_G_orbital (ComBat)	11	240.0	3.0796074435915255	0.13327677742036073	2.761748564513528	2.9880432316362633	3.065017852945246	3.1729179547612922	3.4994673720460145
abcd	T0	lh_G_orbital (ComBat)	12	363.0	3.0845335765894752	0.1416372086682019	2.5492324194323377	2.9835161643250228	3.0866969600639065	3.1882468263460195	3.5105018774309587
abcd	T0	lh_G_orbital (ComBat)	13	301.0	3.0820386751474977	0.13948301675387062	2.6846506463650144	2.9924050771711777	3.076825417598476	3.1730588941481956	3.5550092960214323
abcd	T0	lh_G_orbital (ComBat)	14	386.0	3.0686816188434722	0.13782136084755697	2.7112927872981327	2.9725358538740534	3.0656330914238312	3.162859686831614	3.478385526913719
abcd	T0	lh_G_orbital (ComBat)	15	200.0	3.0839947178767124	0.13132831035463916	2.760892902012468	2.992699843454087	3.0925621541567843	3.160302189821792	3.580599049619246
abcd	T0	lh_G_orbital (ComBat)	16	715.0	3.0768782211586365	0.13540339356726774	2.6959869870710653	2.9928452922291786	3.0701243914208467	3.1644297687527527	3.6029242441545755
abcd	T0	lh_G_orbital (ComBat)	17	312.0	3.0667404635235695	0.14262550416029254	2.5864331479800793	2.9734611688389396	3.0634596409080626	3.154429753954397	3.520766469974596
abcd	T0	lh_G_orbital (ComBat)	18	169.0	3.083916142978884	0.14072210964168808	2.725942049283599	3.004970808025604	3.082711486778746	3.18099250247685	3.4700531265409214
abcd	T0	lh_G_orbital (ComBat)	19	266.0	3.0788590419689315	0.13435401477906078	2.749172683082451	2.9809993736020823	3.073904998341451	3.1639051596614705	3.4006287324942637
abcd	T0	lh_G_orbital (ComBat)	20	525.0	3.0776256624588054	0.13683954666452341	2.6944869567576823	2.9846606274531298	3.0765133417586092	3.168848889752506	3.5579399213997798
abcd	T0	lh_G_orbital (ComBat)	21	361.0	3.07644601039236	0.1293495885526959	2.716334776336867	2.9915938933937447	3.0703764669415556	3.1667599027916613	3.3926564020705134
abcd	T0	lh_G_orbital (deviation Z)	1	193.0	-0.12571048736572266	0.9833541512489319	-2.3296093940734863	-0.862559974193573	-0.1895090490579605	0.5795915722846985	2.459191083908081
abcd	T0	lh_G_orbital (deviation Z)	2	397.0	-0.46442118287086487	1.0131638050079346	-2.7503368854522705	-1.159020185470581	-0.5522236227989197	0.12281446158885956	2.892179489135742
abcd	T0	lh_G_orbital (deviation Z)	3	335.0	-0.0010361472377553582	1.0399665832519531	-3.0472187995910645	-0.716578334569931	-0.006724589969962835	0.6632254719734192	3.8464877605438232
abcd	T0	lh_G_orbital (deviation Z)	4	459.0	-0.09952640533447266	1.1912232637405396	-3.2167391777038574	-0.8388959169387817	-0.08804803341627121	0.6781230866909027	3.883955478668213
abcd	T0	lh_G_orbital (deviation Z)	5	234.0	-0.08439576625823975	0.7216320633888245	-2.0357184410095215	-0.6302621811628342	-0.06911281123757362	0.45933517068624496	1.8064268827438354
abcd	T0	lh_G_orbital (deviation Z)	6	374.0	0.17608198523521423	1.0472816228866577	-2.813390016555786	-0.6068558543920517	0.11941580101847649	0.9222582578659058	3.3619678020477295
abcd	T0	lh_G_orbital (deviation Z)	7	153.0	0.053041208535432816	1.026249647140503	-3.334456205368042	-0.5421020984649658	-0.07696641236543655	0.7217487692832947	2.831728458404541
abcd	T0	lh_G_orbital (deviation Z)	8	143.0	0.3049561679363251	1.0385384559631348	-2.18908953666687	-0.5099371671676636	0.3405802249908447	1.168358325958252	3.063202381134033
abcd	T0	lh_G_orbital (deviation Z)	9	189.0	0.299236536026001	1.2375385761260986	-3.2096846103668213	-0.5361315011978149	0.19784872233867645	1.1185497045516968	3.536034345626831
abcd	T0	lh_G_orbital (deviation Z)	10	474.0	0.4462316334247589	1.1380912065505981	-3.3803622722625732	-0.3440261110663414	0.4148430824279785	1.1697928607463837	5.57866907119751
abcd	T0	lh_G_orbital (deviation Z)	11	240.0	-0.1184363067150116	0.8274040222167969	-2.053312063217163	-0.6928813755512238	-0.2015354409813881	0.4404876157641411	2.715116262435913
abcd	T0	lh_G_orbital (deviation Z)	12	363.0	0.20479004085063934	0.999161958694458	-3.458937644958496	-0.4958163648843765	0.20163823664188385	0.9469745755195618	3.2846553325653076
abcd	T0	lh_G_orbital (deviation Z)	13	301.0	-0.3619004487991333	1.3826534748077393	-4.031524181365967	-1.2719825506210327	-0.4183923304080963	0.5372148156166077	4.487556457519531
abcd	T0	lh_G_orbital (deviation Z)	14	386.0	-0.20977497100830078	1.0055915117263794	-2.794461488723755	-0.9221589714288712	-0.20437532663345337	0.4750553071498871	2.96398663520813
abcd	T0	lh_G_orbital (deviation Z)	15	200.0	0.13530538976192474	0.9808962345123291	-2.1569278240203857	-0.5615720003843307	0.20843587070703506	0.6327256709337234	4.022106647491455
abcd	T0	lh_G_orbital (deviation Z)	16	715.0	-0.2304845005273819	0.9460374116897583	-2.7133889198303223	-0.8213566541671753	-0.28429803252220154	0.37447723746299744	3.608930826187134
abcd	T0	lh_G_orbital (deviation Z)	17	312.0	-0.03172655403614044	0.9694051146507263	-3.0700113773345947	-0.6617209166288376	-0.048676569014787674	0.5843216925859451	3.2860653400421143
abcd	T0	lh_G_orbital (deviation Z)	18	169.0	-0.2259882688522339	0.8896259069442749	-2.4434146881103516	-0.73824143409729	-0.2449483722448349	0.34708285331726074	2.328737258911133
abcd	T0	lh_G_orbital (deviation Z)	19	266.0	0.049601029604673386	0.936626136302948	-2.178292989730835	-0.6716296374797821	0.014216648414731026	0.6242834478616714	2.458872079849243
abcd	T0	lh_G_orbital (deviation Z)	20	525.0	0.39478039741516113	1.1422178745269775	-2.754760265350342	-0.3945465087890625	0.37772858142852783	1.1406261920928955	4.673483848571777
abcd	T0	lh_G_orbital (deviation Z)	21	361.0	-0.03186405450105667	0.7128417491912842	-2.0038251876831055	-0.522341251373291	-0.09409840404987335	0.4454945921897888	1.7530969381332397
abcd	T0	lh_G_pariet_inf-Angular	1	193.0	3.019170984455959	0.1255138056299517	2.695	2.93	3.027	3.113	3.318
abcd	T0	lh_G_pariet_inf-Angular	2	397.0	2.9848841309823677	0.12295614589435905	2.601	2.91	2.977	3.069	3.331
abcd	T0	lh_G_pariet_inf-Angular	3	335.0	2.981414925373134	0.12119871994656549	2.556	2.894	2.986	3.062	3.375
abcd	T0	lh_G_pariet_inf-Angular	4	459.0	2.9211002178649235	0.17408056277539138	2.197	2.8275	2.927	3.0385	3.422
abcd	T0	lh_G_pariet_inf-Angular	5	234.0	3.000555555555556	0.1234196542833593	2.512	2.91375	3.0095	3.084	3.323
abcd	T0	lh_G_pariet_inf-Angular	6	374.0	3.0018368983957218	0.13238167918327573	2.513	2.9085	3.0045	3.09675	3.401
abcd	T0	lh_G_pariet_inf-Angular	7	153.0	3.032705882352941	0.127965758287589	2.689	2.958	3.034	3.107	3.354
abcd	T0	lh_G_pariet_inf-Angular	8	143.0	2.928685314685315	0.16452849488126134	2.488	2.8395	2.94	3.0380000000000003	3.289
abcd	T0	lh_G_pariet_inf-Angular	9	189.0	2.9914021164021163	0.12449483965964209	2.623	2.902	2.991	3.07	3.285
abcd	T0	lh_G_pariet_inf-Angular	10	474.0	2.888	0.1931490020628785	2.261	2.79125	2.901	3.01775	3.417
abcd	T0	lh_G_pariet_inf-Angular	11	240.0	3.0343250000000004	0.1257568992093268	2.707	2.9455	3.0185	3.11425	3.407
abcd	T0	lh_G_pariet_inf-Angular	12	363.0	3.029570247933884	0.13679992002151964	2.587	2.941	3.028	3.121	3.362
abcd	T0	lh_G_pariet_inf-Angular	13	301.0	2.931139534883721	0.2097289849586435	1.865	2.832	2.947	3.074	3.432
abcd	T0	lh_G_pariet_inf-Angular	14	386.0	2.990722797927461	0.13081452458554008	2.604	2.901	2.992	3.0735	3.414
abcd	T0	lh_G_pariet_inf-Angular	15	200.0	3.0144000000000006	0.13808136120258152	2.6	2.92575	3.013	3.11625	3.465
abcd	T0	lh_G_pariet_inf-Angular	16	715.0	3.0174993006993005	0.12902673137173512	2.595	2.931	3.016	3.0975	3.519
abcd	T0	lh_G_pariet_inf-Angular	17	312.0	3.0204775641025643	0.13552949445785703	2.496	2.9297500000000003	3.017	3.1105	3.41
abcd	T0	lh_G_pariet_inf-Angular	18	169.0	2.9213668639053254	0.18806035718109917	2.212	2.823	2.938	3.068	3.313
abcd	T0	lh_G_pariet_inf-Angular	19	266.0	2.970315789473684	0.14177510058532192	2.57	2.87275	2.9645	3.06675	3.357
abcd	T0	lh_G_pariet_inf-Angular	20	525.0	2.9997600000000006	0.12837440590555055	2.592	2.91	3.004	3.094	3.359
abcd	T0	lh_G_pariet_inf-Angular	21	361.0	2.985686980609418	0.13950963356629684	2.439	2.892	2.978	3.08	3.371
abcd	T0	lh_G_pariet_inf-Angular (ComBat)	1	193.0	2.986192003833506	0.13590470666646043	2.635882243432502	2.8889378700004933	2.993531490447287	3.087615743773655	3.3095184435258926
abcd	T0	lh_G_pariet_inf-Angular (ComBat)	2	397.0	2.9781764594351445	0.13634532828981946	2.552172566774143	2.8949304732952905	2.9690105531389697	3.0718657897250354	3.3640181094128763
abcd	T0	lh_G_pariet_inf-Angular (ComBat)	3	335.0	2.996546156498813	0.1385596354288378	2.51185610982736	2.8956346523339245	3.0025377374534354	3.0891279052009697	3.4457306246847152
abcd	T0	lh_G_pariet_inf-Angular (ComBat)	4	459.0	2.9773030685314366	0.14746232532297407	2.3688354699378156	2.8968098884983036	2.981089334711623	3.0758699364416033	3.4022870304869723
abcd	T0	lh_G_pariet_inf-Angular (ComBat)	5	234.0	2.98821042880419	0.14162753024697228	2.4273298639335796	2.8909998618765784	2.9967218141448457	3.084360376922502	3.356187285736937
abcd	T0	lh_G_pariet_inf-Angular (ComBat)	6	374.0	2.9895242534085145	0.1412965563032306	2.4667667476012625	2.889959451510402	2.9923747377534933	3.0912852985436787	3.414442895786593
abcd	T0	lh_G_pariet_inf-Angular (ComBat)	7	153.0	2.996872643534545	0.1360394886264894	2.630632521748707	2.9166972359144174	2.9984486500898817	3.074830165619153	3.3385956229735876
abcd	T0	lh_G_pariet_inf-Angular (ComBat)	8	143.0	2.9748953055217373	0.14617867489337427	2.587293079716375	2.894166708299002	2.9836739270013735	3.0710687532221135	3.2974196957824753
abcd	T0	lh_G_pariet_inf-Angular (ComBat)	9	189.0	2.991063030520196	0.13650999272990888	2.5890753913010585	2.8926974714406453	2.9908565254144395	3.076014593707776	3.3133159829069005
abcd	T0	lh_G_pariet_inf-Angular (ComBat)	10	474.0	2.9738760058415616	0.15574436849580076	2.4690948292621218	2.8956645990010186	2.98504300074488	3.0766132418875127	3.400036579558078
abcd	T0	lh_G_pariet_inf-Angular (ComBat)	11	240.0	2.986055061053309	0.13599006664168212	2.6311476140006542	2.8895509868372953	2.9703500605506914	3.0721931934843063	3.388391602008557
abcd	T0	lh_G_pariet_inf-Angular (ComBat)	12	363.0	2.9961191431330816	0.1425617666388075	2.5337419564314936	2.9029347827085963	2.994310335565492	3.091658682092578	3.34294547611234
abcd	T0	lh_G_pariet_inf-Angular (ComBat)	13	301.0	2.9863676261080387	0.15516729613785749	2.207964256246657	2.9150507881045153	2.9967969006440827	3.091718169640857	3.362246127682183
abcd	T0	lh_G_pariet_inf-Angular (ComBat)	14	386.0	2.9745941112051297	0.1411902135203281	2.5585450454932195	2.877640093322868	2.9755709910757098	3.0648173629769735	3.431433126750124
abcd	T0	lh_G_pariet_inf-Angular (ComBat)	15	200.0	2.989850304988479	0.1388151027132507	2.573109176423199	2.9007694386228104	2.9885511124551254	3.0923156777146605	3.4427284315634297
abcd	T0	lh_G_pariet_inf-Angular (ComBat)	16	715.0	2.983925198674677	0.14339719269348664	2.514057963788414	2.8872442588046106	2.9808963961981627	3.072155874184446	3.539411336515127
abcd	T0	lh_G_pariet_inf-Angular (ComBat)	17	312.0	2.9883113796779592	0.14118420182183633	2.441514745847593	2.8939463284881968	2.9834999305177274	3.081963635510389	3.393423432379374
abcd	T0	lh_G_pariet_inf-Angular (ComBat)	18	169.0	2.973547885744141	0.14569156579485334	2.4202863197069373	2.8941702272809637	2.9881184704658676	3.083353606367168	3.283008773637601
abcd	T0	lh_G_pariet_inf-Angular (ComBat)	19	266.0	2.9821976062009883	0.13943621291468047	2.5885719048789717	2.8860487885510233	2.9764862989233594	3.076967188584199	3.3624372455089873
abcd	T0	lh_G_pariet_inf-Angular (ComBat)	20	525.0	2.9863781790527515	0.14043787912771305	2.538237276275449	2.8883328079860378	2.9918598312975653	3.089926567109744	3.3774141188887956
abcd	T0	lh_G_pariet_inf-Angular (ComBat)	21	361.0	2.985289181788338	0.14567732398485986	2.4141003116668767	2.888479866888213	2.9783948955061574	3.083336023498968	3.3876580783796912
abcd	T0	lh_G_pariet_inf-Angular (deviation Z)	1	193.0	-0.1968424767255783	1.0238690376281738	-2.7148396968841553	-0.9212130308151245	-0.2113117277622223	0.5458348393440247	2.2437877655029297
abcd	T0	lh_G_pariet_inf-Angular (deviation Z)	2	397.0	-0.18289421498775482	0.6657707691192627	-2.2260918617248535	-0.5913023948669434	-0.25307536125183105	0.29913845658302307	1.8425692319869995
abcd	T0	lh_G_pariet_inf-Angular (deviation Z)	3	335.0	0.7855109572410583	0.9736206531524658	-2.391420602798462	0.07085679098963737	0.8162660598754883	1.4405452013015747	4.022390842437744
abcd	T0	lh_G_pariet_inf-Angular (deviation Z)	4	459.0	-0.11541818082332611	1.0696370601654053	-4.363977909088135	-0.7254320681095123	-0.11797158420085907	0.6252354085445404	3.091434955596924
abcd	T0	lh_G_pariet_inf-Angular (deviation Z)	5	234.0	-0.35481971502304077	1.0967669486999512	-4.430761814117432	-1.0837920606136322	-0.2855890393257141	0.31447019428014755	2.503671169281006
abcd	T0	lh_G_pariet_inf-Angular (deviation Z)	6	374.0	-0.0520908422768116	0.948716402053833	-3.4745423793792725	-0.7078135311603546	-0.024071982130408287	0.6480043828487396	2.80961012840271
abcd	T0	lh_G_pariet_inf-Angular (deviation Z)	7	153.0	0.12137237191200256	0.9652730822563171	-2.3834333419799805	-0.48135924339294434	0.16884762048721313	0.6473410725593567	2.6848161220550537
abcd	T0	lh_G_pariet_inf-Angular (deviation Z)	8	143.0	0.18114572763442993	0.8157283663749695	-2.0577964782714844	-0.35990388691425323	0.20335708558559418	0.7206627130508423	1.9534239768981934
abcd	T0	lh_G_pariet_inf-Angular (deviation Z)	9	189.0	0.40650686621665955	1.1570911407470703	-2.742600679397583	-0.4787851572036743	0.3667534291744232	1.1497102975845337	3.3115596771240234
abcd	T0	lh_G_pariet_inf-Angular (deviation Z)	10	474.0	0.4266238510608673	1.0255227088928223	-2.7637126445770264	-0.15236309170722961	0.4829014390707016	1.106333315372467	3.482199192047119
abcd	T0	lh_G_pariet_inf-Angular (deviation Z)	11	240.0	-0.11103859543800354	0.8042495250701904	-2.1991376876831055	-0.68557970225811	-0.19247975200414658	0.3865135982632637	2.2522847652435303
abcd	T0	lh_G_pariet_inf-Angular (deviation Z)	12	363.0	0.08185653388500214	0.9832977056503296	-3.1085097789764404	-0.593521922826767	0.07062438875436783	0.7630700170993805	2.650031566619873
abcd	T0	lh_G_pariet_inf-Angular (deviation Z)	13	301.0	0.15872780978679657	1.315604567527771	-5.993834972381592	-0.5541123747825623	0.2853291928768158	1.0342334508895874	3.4258925914764404
abcd	T0	lh_G_pariet_inf-Angular (deviation Z)	14	386.0	-0.38759464025497437	0.9367145895957947	-2.9243004322052	-1.0048713237047195	-0.3692823499441147	0.18076017126441002	2.7171506881713867
abcd	T0	lh_G_pariet_inf-Angular (deviation Z)	15	200.0	-0.043225958943367004	0.8429655432701111	-2.587148427963257	-0.6149507761001587	-0.030871305614709854	0.5894256979227066	2.7153215408325195
abcd	T0	lh_G_pariet_inf-Angular (deviation Z)	16	715.0	0.0034322524443268776	0.9130326509475708	-2.792188882827759	-0.614637553691864	-0.03394487872719765	0.5453817844390869	3.6011171340942383
abcd	T0	lh_G_pariet_inf-Angular (deviation Z)	17	312.0	-0.17267070710659027	0.8217360973358154	-3.154888153076172	-0.7171177268028259	-0.2304171547293663	0.34255240112543106	2.3922057151794434
abcd	T0	lh_G_pariet_inf-Angular (deviation Z)	18	169.0	0.13744594156742096	0.9034536480903625	-2.940913677215576	-0.40006184577941895	0.18703851103782654	0.7971690893173218	2.007448673248291
abcd	T0	lh_G_pariet_inf-Angular (deviation Z)	19	266.0	-0.22129428386688232	1.1474627256393433	-3.3904573917388916	-1.0761441886425018	-0.2483728528022766	0.5474044233560562	3.0310912132263184
abcd	T0	lh_G_pariet_inf-Angular (deviation Z)	20	525.0	0.3776581585407257	1.2465914487838745	-3.597928762435913	-0.4165187478065491	0.36410772800445557	1.299161672592163	3.8115601539611816
abcd	T0	lh_G_pariet_inf-Angular (deviation Z)	21	361.0	0.11460952460765839	1.3049710988998413	-4.661867141723633	-0.7812808156013489	0.07173287868499756	1.0060173273086548	3.798532247543335
abcd	T0	lh_G_pariet_inf-Supramar	1	193.0	3.0172331606217617	0.13535736857659156	2.581	2.928	3.012	3.093	3.456
abcd	T0	lh_G_pariet_inf-Supramar	2	397.0	3.0277052896725447	0.1289722047309451	2.605	2.941	3.032	3.113	3.368
abcd	T0	lh_G_pariet_inf-Supramar	3	335.0	3.034089552238806	0.12789157685101724	2.732	2.9370000000000003	3.045	3.1235	3.418
abcd	T0	lh_G_pariet_inf-Supramar	4	459.0	2.9237058823529414	0.19743097458389783	2.318	2.807	2.955	3.058	3.479
abcd	T0	lh_G_pariet_inf-Supramar	5	234.0	3.037188034188034	0.13293668386224577	2.618	2.9565	3.036	3.134	3.388
abcd	T0	lh_G_pariet_inf-Supramar	6	374.0	3.0375133689839573	0.13235401622797785	2.628	2.94825	3.0374999999999996	3.12575	3.449
abcd	T0	lh_G_pariet_inf-Supramar	7	153.0	3.056248366013072	0.13591620294978152	2.66	2.975	3.071	3.138	3.455
abcd	T0	lh_G_pariet_inf-Supramar	8	143.0	2.943972027972028	0.18124261788000973	2.388	2.8365	2.983	3.0725	3.298
abcd	T0	lh_G_pariet_inf-Supramar	9	189.0	3.0361005291005294	0.12895164626396458	2.632	2.949	3.037	3.121	3.454
abcd	T0	lh_G_pariet_inf-Supramar	10	474.0	2.9378037974683546	0.1983653001156918	2.225	2.8442499999999997	2.953	3.06775	3.391
abcd	T0	lh_G_pariet_inf-Supramar	11	240.0	3.0686208333333336	0.1404538146194102	2.694	2.9775	3.058	3.1574999999999998	3.524
abcd	T0	lh_G_pariet_inf-Supramar	12	363.0	3.0485592286501375	0.12834123924998178	2.711	2.9595000000000002	3.043	3.129	3.497
abcd	T0	lh_G_pariet_inf-Supramar	13	301.0	2.9730166112956806	0.2137799095405017	2.147	2.855	3.01	3.129	3.457
abcd	T0	lh_G_pariet_inf-Supramar	14	386.0	3.048352331606218	0.13336546879637468	2.753	2.956	3.047	3.1317500000000003	3.601
abcd	T0	lh_G_pariet_inf-Supramar	15	200.0	3.02954	0.13608077855251005	2.665	2.94325	3.0255	3.11475	3.409
abcd	T0	lh_G_pariet_inf-Supramar	16	715.0	3.0286993006993006	0.1279788823487742	2.656	2.947	3.016	3.107	3.476
abcd	T0	lh_G_pariet_inf-Supramar	17	312.0	3.032676282051282	0.12921502187973344	2.53	2.94675	3.023	3.136	3.432
abcd	T0	lh_G_pariet_inf-Supramar	18	169.0	2.894881656804734	0.21577592038104315	2.256	2.74	2.914	3.076	3.252
abcd	T0	lh_G_pariet_inf-Supramar	19	266.0	3.0066390977443613	0.11878916400272323	2.711	2.935	3.007	3.078	3.314
abcd	T0	lh_G_pariet_inf-Supramar	20	525.0	3.0305942857142854	0.1310444871059916	2.573	2.95	3.031	3.116	3.482
abcd	T0	lh_G_pariet_inf-Supramar	21	361.0	3.0524570637119113	0.13966167040076546	2.617	2.96	3.05	3.143	3.455
abcd	T0	lh_G_pariet_inf-Supramar (ComBat)	1	193.0	3.0212460721324663	0.1480405390302229	2.545140364024728	2.922187385169576	3.0150075990443326	3.1044381856344128	3.5037974327548294
abcd	T0	lh_G_pariet_inf-Supramar (ComBat)	2	397.0	3.012382053355454	0.14533124620973994	2.5357106603538253	2.9143855337444706	3.017536140151077	3.1090040546051316	3.394976658467174
abcd	T0	lh_G_pariet_inf-Supramar (ComBat)	3	335.0	3.024034032395386	0.1429149334011634	2.6858825001414064	2.9148163066800654	3.036267543373222	3.1234188650914585	3.4514549160610835
abcd	T0	lh_G_pariet_inf-Supramar (ComBat)	4	459.0	3.0079226855315118	0.15123655439698422	2.547850075359382	2.9190592772663617	3.030734317884877	3.1093069079237514	3.427705719367952
abcd	T0	lh_G_pariet_inf-Supramar (ComBat)	5	234.0	3.016069333243743	0.14552815003369618	2.555558275256281	2.926429861383551	3.0145970347104507	3.120615097361254	3.401726623366359
abcd	T0	lh_G_pariet_inf-Supramar (ComBat)	6	374.0	3.023232096870692	0.14579122803038724	2.572043587547961	2.9259589446595253	3.0227759477653753	3.121076153468618	3.4746854237420335
abcd	T0	lh_G_pariet_inf-Supramar (ComBat)	7	153.0	3.0198169332295017	0.1493426375883921	2.5838666369710555	2.930480468424261	3.0349154535823373	3.108242065765312	3.4572707963531117
abcd	T0	lh_G_pariet_inf-Supramar (ComBat)	8	143.0	2.9891673644191146	0.15542774190085304	2.512534635214904	2.8977574047670487	3.0233377531008365	3.099900118030849	3.2896891989521757
abcd	T0	lh_G_pariet_inf-Supramar (ComBat)	9	189.0	3.0270504699139793	0.14216111279454255	2.5808662301751903	2.9331028551053273	3.0289918963402673	3.121605559028016	3.486502550070621
abcd	T0	lh_G_pariet_inf-Supramar (ComBat)	10	474.0	3.012123407428654	0.15243581435477455	2.460232993402701	2.9398283375838234	3.026269618586016	3.1113687667248504	3.3616785846811874
abcd	T0	lh_G_pariet_inf-Supramar (ComBat)	11	240.0	3.0202799329659857	0.14714468762160113	2.6283940707687807	2.9240937191649645	3.008854563762392	3.112922861191858	3.49735749275708
abcd	T0	lh_G_pariet_inf-Supramar (ComBat)	12	363.0	3.020969287978104	0.1405137778660476	2.649586345165848	2.924284191933265	3.0142360243199144	3.109164428368514	3.5113396756400017
abcd	T0	lh_G_pariet_inf-Supramar (ComBat)	13	301.0	3.0166835335877833	0.16027696111620568	2.3990415625708637	2.9286807513646456	3.0416664256874486	3.13401598500321	3.3767369739264392
abcd	T0	lh_G_pariet_inf-Supramar (ComBat)	14	386.0	3.011212068077006	0.15146409155426432	2.677416935898309	2.904026631514788	3.008474331026676	3.105090552688062	3.6380831442351846
abcd	T0	lh_G_pariet_inf-Supramar (ComBat)	15	200.0	3.0156515970396005	0.13902481274191136	2.6429431074598573	2.9277505216301996	3.011400261337398	3.103021574942352	3.4029887382556816
abcd	T0	lh_G_pariet_inf-Supramar (ComBat)	16	715.0	3.0125364290335073	0.14726572653865364	2.585300659906212	2.9193257541182307	2.9992372050596376	3.1024683495070877	3.528204808854963
abcd	T0	lh_G_pariet_inf-Supramar (ComBat)	17	312.0	3.015780307179864	0.1423870034490425	2.4615978089166495	2.9219646160405284	3.0051583934623824	3.128566760251999	3.454704676268491
abcd	T0	lh_G_pariet_inf-Supramar (ComBat)	18	169.0	2.996807337471199	0.15390655174027928	2.5367257826504557	2.8845061471640028	3.0092714501310565	3.1234521729094222	3.252781584947871
abcd	T0	lh_G_pariet_inf-Supramar (ComBat)	19	266.0	3.025003095909973	0.13410225181750646	2.6902554230665237	2.9429691561797533	3.0249970763257803	3.1075115812939007	3.3710320645892295
abcd	T0	lh_G_pariet_inf-Supramar (ComBat)	20	525.0	3.0134872699715443	0.1442415066325993	2.511387499907828	2.9253510223773573	3.0127556418351853	3.107466267171708	3.5093141584776424
abcd	T0	lh_G_pariet_inf-Supramar (ComBat)	21	361.0	3.015411063468757	0.14647920980769824	2.5588490209774464	2.91826817669088	3.0128618374821756	3.109922186871882	3.436903725188078
abcd	T0	lh_G_pariet_inf-Supramar (deviation Z)	1	193.0	-0.03549044579267502	1.1960941553115845	-3.6284046173095703	-0.8782668709754944	-0.13635098934173584	0.5757778882980347	4.182258129119873
abcd	T0	lh_G_pariet_inf-Supramar (deviation Z)	2	397.0	0.03341680392622948	0.8253108263015747	-2.534888982772827	-0.5237305760383606	0.07677797228097916	0.6081242561340332	2.233269214630127
abcd	T0	lh_G_pariet_inf-Supramar (deviation Z)	3	335.0	0.17737923562526703	0.6662363409996033	-1.3571410179138184	-0.32388678193092346	0.20398858189582825	0.627265214920044	2.2074413299560547
abcd	T0	lh_G_pariet_inf-Supramar (deviation Z)	4	459.0	-0.038718514144420624	0.7792889475822449	-2.341644763946533	-0.5386458039283752	0.06370334327220917	0.48562900722026825	2.371638536453247
abcd	T0	lh_G_pariet_inf-Supramar (deviation Z)	5	234.0	0.2470940798521042	0.9128904938697815	-2.6011383533477783	-0.3597917705774307	0.2678096890449524	0.8891617506742477	2.8360393047332764
abcd	T0	lh_G_pariet_inf-Supramar (deviation Z)	6	374.0	-0.14293991029262543	1.0911520719528198	-3.4073565006256104	-0.9017576277256012	-0.1526392325758934	0.5886944383382797	3.286513090133667
abcd	T0	lh_G_pariet_inf-Supramar (deviation Z)	7	153.0	0.02340744435787201	0.9522316455841064	-2.710116147994995	-0.5311969518661499	0.07525599747896194	0.6316312551498413	2.887723207473755
abcd	T0	lh_G_pariet_inf-Supramar (deviation Z)	8	143.0	0.1731562316417694	0.8551185727119446	-2.3427011966705322	-0.3109768182039261	0.35355833172798157	0.7720142304897308	1.9886201620101929
abcd	T0	lh_G_pariet_inf-Supramar (deviation Z)	9	189.0	0.30405327677726746	1.3215076923370361	-3.6541478633880615	-0.546289324760437	0.36883461475372314	1.216567873954773	4.682311058044434
abcd	T0	lh_G_pariet_inf-Supramar (deviation Z)	10	474.0	0.20820742845535278	1.2742135524749756	-4.019737243652344	-0.4078133851289749	0.30393901467323303	1.053970754146576	3.241490125656128
abcd	T0	lh_G_pariet_inf-Supramar (deviation Z)	11	240.0	0.19834871590137482	1.0272653102874756	-2.3469645977020264	-0.4710746333003044	0.12631073966622353	0.7745980024337769	3.6919374465942383
abcd	T0	lh_G_pariet_inf-Supramar (deviation Z)	12	363.0	0.16604900360107422	0.8922268152236938	-2.191771984100342	-0.42163754999637604	0.12945352494716644	0.7302835583686829	3.3762924671173096
abcd	T0	lh_G_pariet_inf-Supramar (deviation Z)	13	301.0	-0.0626523569226265	2.0370779037475586	-7.392853736877441	-1.268538236618042	0.1512269526720047	1.487830400466919	4.950613021850586
abcd	T0	lh_G_pariet_inf-Supramar (deviation Z)	14	386.0	-0.4850029945373535	1.0441625118255615	-2.7644081115722656	-1.2106043696403503	-0.5375758111476898	0.1686636358499527	4.021765232086182
abcd	T0	lh_G_pariet_inf-Supramar (deviation Z)	15	200.0	0.0810309574007988	0.6847817301750183	-1.7399630546569824	-0.36376357078552246	0.03589208610355854	0.5141927152872086	2.0046961307525635
abcd	T0	lh_G_pariet_inf-Supramar (deviation Z)	16	715.0	-0.2894706130027771	0.9970815181732178	-3.003183364868164	-0.9529209136962891	-0.3872167468070984	0.32505887746810913	3.4098446369171143
abcd	T0	lh_G_pariet_inf-Supramar (deviation Z)	17	312.0	0.03690270707011223	0.7645236253738403	-2.8131794929504395	-0.4766732007265091	-0.019180954433977604	0.6196284741163254	2.4460651874542236
abcd	T0	lh_G_pariet_inf-Supramar (deviation Z)	18	169.0	0.23833565413951874	1.3342375755310059	-3.3955037593841553	-0.6864023804664612	0.33671337366104126	1.3290722370147705	2.483473062515259
abcd	T0	lh_G_pariet_inf-Supramar (deviation Z)	19	266.0	0.34895429015159607	1.150061011314392	-2.498955249786377	-0.37253493070602417	0.35907962918281555	1.0076294243335724	3.362640142440796
abcd	T0	lh_G_pariet_inf-Supramar (deviation Z)	20	525.0	-0.02740188129246235	1.01292085647583	-3.2978243827819824	-0.6648357510566711	-0.05140979588031769	0.6503024101257324	3.5575687885284424
abcd	T0	lh_G_pariet_inf-Supramar (deviation Z)	21	361.0	-0.03721531108021736	0.9382719397544861	-2.7904622554779053	-0.6576837301254272	-0.06434255838394165	0.5564443469047546	2.700023889541626
abcd	T0	lh_G_parietal_sup	1	193.0	2.721010362694301	0.1294127356254216	2.356	2.63	2.732	2.809	3.01
abcd	T0	lh_G_parietal_sup	2	397.0	2.726372795969773	0.11548025352865136	2.326	2.656	2.727	2.801	3.07
abcd	T0	lh_G_parietal_sup	3	335.0	2.697050746268657	0.11589508647824849	2.37	2.63	2.691	2.775	3.144
abcd	T0	lh_G_parietal_sup	4	459.0	2.6418692810457514	0.16502316998138375	2.027	2.5425	2.653	2.755	3.094
abcd	T0	lh_G_parietal_sup	5	234.0	2.7214401709401708	0.12845703114844592	2.382	2.64525	2.72	2.80375	3.101
abcd	T0	lh_G_parietal_sup	6	374.0	2.7104117647058823	0.12316858461700275	2.362	2.633	2.7075	2.78575	3.134
abcd	T0	lh_G_parietal_sup	7	153.0	2.741686274509804	0.13050168735490272	2.425	2.65	2.738	2.826	3.07
abcd	T0	lh_G_parietal_sup	8	143.0	2.6563286713286716	0.1638707742431185	2.055	2.5495	2.659	2.782	3.003
abcd	T0	lh_G_parietal_sup	9	189.0	2.707989417989418	0.12097129030854709	2.363	2.628	2.696	2.799	3.047
abcd	T0	lh_G_parietal_sup	10	474.0	2.676426160337553	0.14373272055802117	2.115	2.5875000000000004	2.682	2.769	3.032
abcd	T0	lh_G_parietal_sup	11	240.0	2.7211083333333335	0.1217699522426495	2.405	2.642	2.708	2.803	3.086
abcd	T0	lh_G_parietal_sup	12	363.0	2.7050853994490356	0.13329024070387901	2.269	2.62	2.715	2.796	3.036
abcd	T0	lh_G_parietal_sup	13	301.0	2.636142857142857	0.18098173809478546	2.025	2.534	2.663	2.769	3.054
abcd	T0	lh_G_parietal_sup	14	386.0	2.676738341968912	0.12675693656614384	2.236	2.596	2.674	2.76275	3.071
abcd	T0	lh_G_parietal_sup	15	200.0	2.6914099999999994	0.14154475081193243	2.189	2.60625	2.6985	2.779	3.014
abcd	T0	lh_G_parietal_sup	16	715.0	2.7586293706293707	0.11841674250909827	2.363	2.6814999999999998	2.757	2.829	3.21
abcd	T0	lh_G_parietal_sup	17	312.0	2.7311891025641026	0.13105208511388453	2.295	2.6425	2.731	2.813	3.29
abcd	T0	lh_G_parietal_sup	18	169.0	2.653923076923077	0.16671682578552174	2.14	2.55	2.646	2.771	3.073
abcd	T0	lh_G_parietal_sup	19	266.0	2.661496240601504	0.13433375074636741	2.212	2.586	2.664	2.74425	2.996
abcd	T0	lh_G_parietal_sup	20	525.0	2.727798095238095	0.1280062065982063	2.275	2.648	2.723	2.815	3.111
abcd	T0	lh_G_parietal_sup	21	361.0	2.684897506925208	0.13264238898209882	2.269	2.606	2.683	2.774	3.05
abcd	T0	lh_G_parietal_sup (ComBat)	1	193.0	2.70471779103756	0.12982056802195038	2.338535290130146	2.61342527809098	2.7156753239978264	2.792962583016572	2.9945766912011873
abcd	T0	lh_G_parietal_sup (ComBat)	2	397.0	2.700812701341446	0.13029206049912184	2.250076950294429	2.6224892397589956	2.7032252045170813	2.7866372759301132	3.089667988549929
abcd	T0	lh_G_parietal_sup (ComBat)	3	335.0	2.706472394627668	0.12909400588802464	2.3413534319596563	2.6329098251225656	2.699579424094954	2.792910221824692	3.206312062267864
abcd	T0	lh_G_parietal_sup (ComBat)	4	459.0	2.7003982413041103	0.13168619922348962	2.2116464557037494	2.6202689182695824	2.708894950713665	2.790079360740692	3.0643386651501814
abcd	T0	lh_G_parietal_sup (ComBat)	5	234.0	2.704453271248214	0.13830266115077144	2.3384513788035926	2.622498600605112	2.7024739888241776	2.792922991334109	3.1142104688191017
abcd	T0	lh_G_parietal_sup (ComBat)	6	374.0	2.7054455166694673	0.1328493342021169	2.3292989310981627	2.6213487830369973	2.7029650426999563	2.787765024701219	3.163676861886362
abcd	T0	lh_G_parietal_sup (ComBat)	7	153.0	2.70915454189083	0.13446100911173714	2.3823243366740843	2.6152008366176243	2.705396861551648	2.7956301725525443	3.047205077724489
abcd	T0	lh_G_parietal_sup (ComBat)	8	143.0	2.693217475841722	0.13775785727925272	2.1860834859262575	2.603745941635428	2.695060681584522	2.7970190405574646	2.988477563262367
abcd	T0	lh_G_parietal_sup (ComBat)	9	189.0	2.714526436975765	0.13041447600797806	2.3418373534191463	2.626778335607868	2.70306621844955	2.811533492021294	3.082112896198714
abcd	T0	lh_G_parietal_sup (ComBat)	10	474.0	2.6927032984553794	0.13482381166449228	2.167605013991307	2.609930069687114	2.6977716628901502	2.7793822148223377	3.025926425848815
abcd	T0	lh_G_parietal_sup (ComBat)	11	240.0	2.705209230668096	0.1298643797810397	2.367968608639279	2.620485319035526	2.691415611660818	2.7928451972654194	3.096305287381198
abcd	T0	lh_G_parietal_sup (ComBat)	12	363.0	2.7045826409976375	0.13680887402212283	2.257261878571411	2.616881845426587	2.714955647326518	2.7981290325307553	3.043961025704336
abcd	T0	lh_G_parietal_sup (ComBat)	13	301.0	2.704996142569393	0.14067630225499114	2.2280028872520865	2.625237999582847	2.725261320137332	2.8067168215089264	3.03294216216997
abcd	T0	lh_G_parietal_sup (ComBat)	14	386.0	2.687096586893988	0.1373458365907623	2.2105178114548543	2.5997809785289934	2.6841933466099555	2.7805176918381296	3.114171155301381
abcd	T0	lh_G_parietal_sup (ComBat)	15	200.0	2.7035760217844595	0.13800431114365636	2.213711994812365	2.6203195438852886	2.7103976179431037	2.7890486485031882	3.0180553828559735
abcd	T0	lh_G_parietal_sup (ComBat)	16	715.0	2.7055734801377116	0.13381197176315013	2.2588775318754073	2.6178095064034297	2.703659346628547	2.7858564328405864	3.215260667230482
abcd	T0	lh_G_parietal_sup (ComBat)	17	312.0	2.6986687642688003	0.13409444564033107	2.2526373448073223	2.607848922241624	2.6987048137607843	2.7827548813060377	3.2704516066460836
abcd	T0	lh_G_parietal_sup (ComBat)	18	169.0	2.6830389218987998	0.13939844297649137	2.2556921061559145	2.5983820391779338	2.6752723064396005	2.7809136749396846	3.0371022634863714
abcd	T0	lh_G_parietal_sup (ComBat)	19	266.0	2.691622292671444	0.13106762199038627	2.253157162379028	2.617928897198375	2.693679298669505	2.7719567145169854	3.017505502899635
abcd	T0	lh_G_parietal_sup (ComBat)	20	525.0	2.6976596820805088	0.13379516840777483	2.2250692671142023	2.6140770019764887	2.692499688756042	2.7886565997952695	3.0975016667378132
abcd	T0	lh_G_parietal_sup (ComBat)	21	361.0	2.7007574052593912	0.1361163206725751	2.2736670900382996	2.6197458344079445	2.699256944273377	2.7919474499904173	3.075382839187983
abcd	T0	lh_G_parietal_sup (deviation Z)	1	193.0	0.04948379844427109	0.9259950518608093	-2.4211537837982178	-0.6243844628334045	0.11532557755708694	0.6984949111938477	2.1920571327209473
abcd	T0	lh_G_parietal_sup (deviation Z)	2	397.0	-0.3288997709751129	0.8151974678039551	-3.0379843711853027	-0.8779345750808716	-0.33669301867485046	0.163919597864151	2.2708001136779785
abcd	T0	lh_G_parietal_sup (deviation Z)	3	335.0	0.06508321315050125	0.7991175651550293	-2.093801498413086	-0.41541944444179535	0.02590923383831978	0.5622853636741638	3.4663589000701904
abcd	T0	lh_G_parietal_sup (deviation Z)	4	459.0	0.10410624742507935	1.046998143196106	-3.59625506401062	-0.5634157657623291	0.15336760878562927	0.8411114513874054	3.0305185317993164
abcd	T0	lh_G_parietal_sup (deviation Z)	5	234.0	-0.4232345223426819	1.0464937686920166	-3.1848435401916504	-0.9970701187849045	-0.5345865190029144	0.26131124049425125	2.9456894397735596
abcd	T0	lh_G_parietal_sup (deviation Z)	6	374.0	-0.23416076600551605	0.7470555305480957	-2.330925226211548	-0.6935340762138367	-0.2486259564757347	0.22872717306017876	2.5798935890197754
abcd	T0	lh_G_parietal_sup (deviation Z)	7	153.0	0.024381861090660095	1.00740647315979	-2.486081123352051	-0.6830875873565674	-0.052124984562397	0.6580843925476074	2.6691317558288574
abcd	T0	lh_G_parietal_sup (deviation Z)	8	143.0	0.22246922552585602	0.7207529544830322	-2.1670992374420166	-0.29489779472351074	0.17652566730976105	0.7913087904453278	1.7799303531646729
abcd	T0	lh_G_parietal_sup (deviation Z)	9	189.0	0.23908568918704987	1.1095077991485596	-2.761951446533203	-0.5555985569953918	0.09834693372249603	0.9444857835769653	3.694291353225708
abcd	T0	lh_G_parietal_sup (deviation Z)	10	474.0	0.37102198600769043	1.2649118900299072	-4.437808036804199	-0.3280035927891731	0.40201516449451447	1.224143385887146	3.7442803382873535
abcd	T0	lh_G_parietal_sup (deviation Z)	11	240.0	0.02436334639787674	0.9435065984725952	-2.3895931243896484	-0.5942806154489517	-0.08705250918865204	0.6398038417100906	3.134434700012207
abcd	T0	lh_G_parietal_sup (deviation Z)	12	363.0	-0.2028750628232956	1.0075498819351196	-3.2326576709747314	-0.8600379824638367	-0.13357007503509521	0.48842787742614746	2.2703146934509277
abcd	T0	lh_G_parietal_sup (deviation Z)	13	301.0	0.08875150978565216	1.3181172609329224	-3.974022150039673	-0.7302507162094116	0.2192559689283371	1.094748616218567	3.2158565521240234
abcd	T0	lh_G_parietal_sup (deviation Z)	14	386.0	-0.41162264347076416	1.3696790933609009	-4.727997779846191	-1.3395234644412994	-0.4549035578966141	0.4836253821849823	3.924541711807251
abcd	T0	lh_G_parietal_sup (deviation Z)	15	200.0	0.05808462202548981	0.9888758659362793	-3.2987124919891357	-0.5186452865600586	0.08542070910334587	0.6684009879827499	2.4630539417266846
abcd	T0	lh_G_parietal_sup (deviation Z)	16	715.0	-0.07928671687841415	0.6886622905731201	-2.20451283454895	-0.5291943252086639	-0.10352542996406555	0.33663029968738556	2.6063754558563232
abcd	T0	lh_G_parietal_sup (deviation Z)	17	312.0	0.12645071744918823	1.119481086730957	-3.418318510055542	-0.5932064056396484	0.11191291734576225	0.8719665259122849	5.150458812713623
abcd	T0	lh_G_parietal_sup (deviation Z)	18	169.0	-0.2120596468448639	1.320435881614685	-4.152565956115723	-1.0276159048080444	-0.32507991790771484	0.7489643692970276	3.1348934173583984
abcd	T0	lh_G_parietal_sup (deviation Z)	19	266.0	-0.2621634900569916	1.2864751815795898	-4.420192241668701	-0.9809185266494751	-0.27213215827941895	0.5516443103551865	3.266165018081665
abcd	T0	lh_G_parietal_sup (deviation Z)	20	525.0	0.012140098959207535	1.084703803062439	-3.441770315170288	-0.6673925518989563	-0.042427487671375275	0.7491459846496582	3.2354953289031982
abcd	T0	lh_G_parietal_sup (deviation Z)	21	361.0	0.28704574704170227	1.0752114057540894	-3.048828601837158	-0.4126286506652832	0.25098294019699097	0.9384176731109619	3.278029203414917
abcd	T0	lh_G_postcentral	1	193.0	2.444704663212435	0.18077380211254207	2.066	2.312	2.446	2.565	3.034
abcd	T0	lh_G_postcentral	2	397.0	2.4831511335012593	0.16870308125887093	2.0	2.37	2.485	2.593	3.132
abcd	T0	lh_G_postcentral	3	335.0	2.4531850746268655	0.167013073866792	1.97	2.3495	2.445	2.559	2.982
abcd	T0	lh_G_postcentral	4	459.0	2.325494553376906	0.19038881577220573	1.794	2.191	2.312	2.435	3.126
abcd	T0	lh_G_postcentral	5	234.0	2.459311965811966	0.18477835262468953	1.943	2.343	2.4779999999999998	2.57375	3.07
abcd	T0	lh_G_postcentral	6	374.0	2.4671096256684493	0.17227077091891194	1.886	2.35675	2.456	2.5900000000000003	2.923
abcd	T0	lh_G_postcentral	7	153.0	2.466790849673203	0.17175662300854544	2.084	2.344	2.457	2.581	3.011
abcd	T0	lh_G_postcentral	8	143.0	2.338062937062937	0.18370882567462438	1.941	2.2235	2.322	2.4604999999999997	2.878
abcd	T0	lh_G_postcentral	9	189.0	2.4415185185185186	0.1776653138656643	2.037	2.33	2.426	2.531	3.039
abcd	T0	lh_G_postcentral	10	474.0	2.3540928270042194	0.16674629052241252	1.766	2.2432499999999997	2.353	2.45075	2.91
abcd	T0	lh_G_postcentral	11	240.0	2.4999833333333337	0.1796980025097586	2.01	2.3754999999999997	2.498	2.62675	3.048
abcd	T0	lh_G_postcentral	12	363.0	2.4353250688705237	0.17553740406582652	2.005	2.316	2.427	2.536	3.01
abcd	T0	lh_G_postcentral	13	301.0	2.3327973421926913	0.21153531334723405	1.831	2.198	2.316	2.462	3.104
abcd	T0	lh_G_postcentral	14	386.0	2.4433471502590676	0.17500660827497294	1.939	2.33475	2.4370000000000003	2.5534999999999997	3.122
abcd	T0	lh_G_postcentral	15	200.0	2.414085	0.168952426401442	1.928	2.3125	2.409	2.5265	2.8
abcd	T0	lh_G_postcentral	16	715.0	2.4705006993006995	0.1600119426112369	1.942	2.36	2.473	2.574	3.06
abcd	T0	lh_G_postcentral	17	312.0	2.4587275641025643	0.18628557273055835	1.74	2.32975	2.4604999999999997	2.5862499999999997	2.932
abcd	T0	lh_G_postcentral	18	169.0	2.29998224852071	0.18048540612987643	1.983	2.162	2.287	2.407	2.864
abcd	T0	lh_G_postcentral	19	266.0	2.4018120300751877	0.1875487016147343	1.788	2.28725	2.403	2.5244999999999997	3.011
abcd	T0	lh_G_postcentral	20	525.0	2.466163809523809	0.17447260722670116	1.899	2.352	2.457	2.586	3.02
abcd	T0	lh_G_postcentral	21	361.0	2.443509695290859	0.17750328804518328	1.955	2.328	2.448	2.552	2.916
abcd	T0	lh_G_postcentral (ComBat)	1	193.0	2.442793228087112	0.17361602007614835	2.079717005552039	2.3143645343445494	2.4430472326093913	2.5572738172770166	3.009103889276862
abcd	T0	lh_G_postcentral (ComBat)	2	397.0	2.430904012570512	0.17039391441401922	1.9427520833178729	2.3164473403629713	2.432843258794919	2.5416888871164525	3.0864751484336765
abcd	T0	lh_G_postcentral (ComBat)	3	335.0	2.4328760343395635	0.17651192651310232	1.9195595836965018	2.3222668847137466	2.423562366246384	2.5453522911759876	2.993449722087613
abcd	T0	lh_G_postcentral (ComBat)	4	459.0	2.4353873636865533	0.18148019294030368	1.9279929500739683	2.3068366617798284	2.42134172319065	2.540134859353148	3.1991565530718815
abcd	T0	lh_G_postcentral (ComBat)	5	234.0	2.4299907557356333	0.18182779872593688	1.9224252137010978	2.315783061085347	2.44828216688849	2.5425418201602064	3.03054361871295
abcd	T0	lh_G_postcentral (ComBat)	6	374.0	2.433445953823135	0.17592122340156788	1.8402921057297306	2.3206319690723873	2.421531035025356	2.5586578404149085	2.898899970029197
abcd	T0	lh_G_postcentral (ComBat)	7	153.0	2.434823387554811	0.17997370160308432	2.0339025062797984	2.3052336333725605	2.4256768839033396	2.553443453326692	3.0038015369953177
abcd	T0	lh_G_postcentral (ComBat)	8	143.0	2.424199774505056	0.18068313893546686	2.033607541431918	2.311091588080069	2.408016970420793	2.5447871017663983	2.955302943633693
abcd	T0	lh_G_postcentral (ComBat)	9	189.0	2.440752429865385	0.17760314893901946	2.036371146907228	2.3292786207307064	2.425240612807589	2.530193877991657	3.03802818921312
abcd	T0	lh_G_postcentral (ComBat)	10	474.0	2.417520434436153	0.1708705892780403	1.814021313649142	2.3031205516693607	2.4162593811259905	2.5172765343695054	2.9869049971643378
abcd	T0	lh_G_postcentral (ComBat)	11	240.0	2.4344136653289166	0.17640389097084738	1.9535447316608197	2.312159008070206	2.432200801036814	2.5583434578006523	2.9717599185193024
abcd	T0	lh_G_postcentral (ComBat)	12	363.0	2.4244677702951645	0.17486524428137745	1.9959830191920251	2.30565004788153	2.416068768953031	2.52484234388156	2.997018908748044
abcd	T0	lh_G_postcentral (ComBat)	13	301.0	2.4377595629168445	0.1890861375447638	1.9903118056153024	2.318533877971452	2.4238503146280452	2.55416276198578	3.1271974445793416
abcd	T0	lh_G_postcentral (ComBat)	14	386.0	2.4176278992273086	0.18212969228205977	1.893097426134764	2.304732924416618	2.4110630762410596	2.531963658958449	3.123759826293761
abcd	T0	lh_G_postcentral (ComBat)	15	200.0	2.425220356612241	0.16817303931773273	1.9414953906279528	2.324042486210696	2.4201087308567306	2.537187145506449	2.809509873854707
abcd	T0	lh_G_postcentral (ComBat)	16	715.0	2.4260195303326673	0.17662717235384032	1.8402416663487897	2.3047215729038566	2.427444282820772	2.5394081435418405	3.0756733502427895
abcd	T0	lh_G_postcentral (ComBat)	17	312.0	2.4253871380475696	0.17797559166241644	1.7383633146424224	2.3012418194545474	2.4269765174912603	2.547203362967653	2.8771202273170102
abcd	T0	lh_G_postcentral (ComBat)	18	169.0	2.409829833084388	0.17169632856953876	2.108548889895972	2.2783160982899147	2.399044047802957	2.5110728859394023	2.9449325955164216
abcd	T0	lh_G_postcentral (ComBat)	19	266.0	2.4294744433369853	0.17962364265124062	1.842400862540797	2.3188675544414994	2.4310673575119197	2.545942295859487	3.013597002170346
abcd	T0	lh_G_postcentral (ComBat)	20	525.0	2.42445037435122	0.1739954886404501	1.8588847964833266	2.3105496160942076	2.415350824495821	2.5439316132510195	2.9767092257992047
abcd	T0	lh_G_postcentral (ComBat)	21	361.0	2.4284638097133517	0.17745993464110596	1.9400704931045722	2.3129875600392893	2.432956648506624	2.5369228233975925	2.9008364057786125
abcd	T0	lh_G_postcentral (deviation Z)	1	193.0	0.30053094029426575	0.9806591272354126	-1.7679024934768677	-0.46695005893707275	0.32554423809051514	0.9307895302772522	3.6272130012512207
abcd	T0	lh_G_postcentral (deviation Z)	2	397.0	0.04987660422921181	0.9107993245124817	-2.4839847087860107	-0.6174110770225525	0.050930123776197433	0.6013519167900085	3.896444320678711
abcd	T0	lh_G_postcentral (deviation Z)	3	335.0	0.09902387857437134	0.9671679735183716	-2.6812050342559814	-0.5659610629081726	0.05683686584234238	0.6831855773925781	3.4553616046905518
abcd	T0	lh_G_postcentral (deviation Z)	4	459.0	0.3114272952079773	1.2136658430099487	-2.6534371376037598	-0.502295657992363	0.19680221378803253	1.0215345621109009	5.823657512664795
abcd	T0	lh_G_postcentral (deviation Z)	5	234.0	-0.08067087084054947	0.7765405774116516	-2.2365195751190186	-0.547956570982933	-0.05505931191146374	0.38906652480363846	2.7942535877227783
abcd	T0	lh_G_postcentral (deviation Z)	6	374.0	-0.47048142552375793	0.9972520470619202	-3.464506149291992	-1.1574429869651794	-0.5471457540988922	0.23560582846403122	2.2223544120788574
abcd	T0	lh_G_postcentral (deviation Z)	7	153.0	0.5101878643035889	1.3450865745544434	-2.240598440170288	-0.49191567301750183	0.4070378839969635	1.3435094356536865	4.832834720611572
abcd	T0	lh_G_postcentral (deviation Z)	8	143.0	0.18985970318317413	1.485533356666565	-2.771449089050293	-0.8056698143482208	0.1282179206609726	1.1017761826515198	4.717147350311279
abcd	T0	lh_G_postcentral (deviation Z)	9	189.0	0.23729734122753143	1.1635308265686035	-2.230250358581543	-0.49404406547546387	0.08797603845596313	0.8614019155502319	4.295298099517822
abcd	T0	lh_G_postcentral (deviation Z)	10	474.0	0.6162664294242859	1.0602926015853882	-2.9596691131591797	-0.08690817467868328	0.5502088367938995	1.23704594373703	4.2435832023620605
abcd	T0	lh_G_postcentral (deviation Z)	11	240.0	-0.2511659264564514	0.9756616950035095	-2.6739413738250732	-0.9376585185527802	-0.3124702572822571	0.40854404866695404	3.0271012783050537
abcd	T0	lh_G_postcentral (deviation Z)	12	363.0	0.04952837899327278	0.9261676669120789	-2.2622592449188232	-0.5640150308609009	0.020353427156805992	0.5660917162895203	3.1931183338165283
abcd	T0	lh_G_postcentral (deviation Z)	13	301.0	0.3385215997695923	1.2434048652648926	-2.4369266033172607	-0.44841331243515015	0.2215627133846283	1.0298010110855103	5.211721897125244
abcd	T0	lh_G_postcentral (deviation Z)	14	386.0	-0.5219410061836243	1.2613614797592163	-3.8197021484375	-1.364272654056549	-0.6221892535686493	0.2424345687031746	4.689009189605713
abcd	T0	lh_G_postcentral (deviation Z)	15	200.0	-0.3183637857437134	0.7562171220779419	-2.472776174545288	-0.7578321695327759	-0.37665943801403046	0.12575272098183632	1.4182735681533813
abcd	T0	lh_G_postcentral (deviation Z)	16	715.0	-0.12732675671577454	0.8216066956520081	-2.7535440921783447	-0.6908495426177979	-0.17163705825805664	0.3640444278717041	3.0161566734313965
abcd	T0	lh_G_postcentral (deviation Z)	17	312.0	0.3712219297885895	1.467168927192688	-4.661790370941162	-0.6678131520748138	0.38587620854377747	1.3324019014835358	4.476742744445801
abcd	T0	lh_G_postcentral (deviation Z)	18	169.0	0.11475223302841187	1.2441767454147339	-1.9394139051437378	-0.7921149134635925	-0.035706326365470886	0.7791833281517029	4.389797687530518
abcd	T0	lh_G_postcentral (deviation Z)	19	266.0	0.15334802865982056	1.0182216167449951	-3.02164363861084	-0.524668350815773	0.19525422155857086	0.8113697022199631	3.608924627304077
abcd	T0	lh_G_postcentral (deviation Z)	20	525.0	0.14022956788539886	1.1174802780151367	-3.3113796710968018	-0.5971934795379639	0.07277237623929977	0.904436469078064	4.035358905792236
abcd	T0	lh_G_postcentral (deviation Z)	21	361.0	0.1746649146080017	0.89516282081604	-2.0406622886657715	-0.4320025146007538	0.16518495976924896	0.7054833769798279	2.782020330429077
abcd	T0	lh_G_precentral	1	193.0	3.040865284974093	0.17404169904749905	2.148	2.952	3.053	3.154	3.458
abcd	T0	lh_G_precentral	2	397.0	3.065581863979849	0.1536949506394806	2.335	2.981	3.067	3.163	3.43
abcd	T0	lh_G_precentral	3	335.0	3.0746059701492534	0.1659053188253771	2.128	2.998	3.073	3.17	3.706
abcd	T0	lh_G_precentral	4	459.0	2.9308627450980387	0.2344888818368833	2.04	2.8155	2.96	3.095	3.557
abcd	T0	lh_G_precentral	5	234.0	3.0670940170940173	0.15620411335310255	2.203	2.9805	3.0785	3.165	3.489
abcd	T0	lh_G_precentral	6	374.0	3.078494652406417	0.13760098401692394	2.375	2.9932499999999997	3.081	3.163	3.476
abcd	T0	lh_G_precentral	7	153.0	3.059764705882353	0.16830321027311188	2.108	2.983	3.072	3.15	3.434
abcd	T0	lh_G_precentral	8	143.0	2.954552447552447	0.22441026558583563	2.048	2.865	2.995	3.0905	3.348
abcd	T0	lh_G_precentral	9	189.0	3.0575396825396823	0.14704234721455844	2.717	2.957	3.066	3.142	3.641
abcd	T0	lh_G_precentral	10	474.0	3.002037974683544	0.1821516996457587	2.073	2.9175	3.017	3.118	3.469
abcd	T0	lh_G_precentral	11	240.0	3.0663166666666664	0.16664290402428106	2.061	2.9857500000000003	3.0685000000000002	3.17525	3.478
abcd	T0	lh_G_precentral	12	363.0	3.050173553719008	0.15845376886563137	2.278	2.9625	3.072	3.144	3.479
abcd	T0	lh_G_precentral	13	301.0	2.9518770764119604	0.2218499226341031	2.057	2.844	2.984	3.101	3.565
abcd	T0	lh_G_precentral	14	386.0	3.058189119170985	0.1565952280235308	2.085	2.96725	3.0585	3.1494999999999997	3.497
abcd	T0	lh_G_precentral	15	200.0	3.02248	0.18060604173603328	2.035	2.9290000000000003	3.0484999999999998	3.1294999999999997	3.336
abcd	T0	lh_G_precentral	16	715.0	3.0823006993006996	0.14108176677188544	2.149	3.001	3.088	3.1725000000000003	3.558
abcd	T0	lh_G_precentral	17	312.0	3.0385512820512823	0.17797269543358182	2.026	2.9405	3.039	3.1574999999999998	3.462
abcd	T0	lh_G_precentral	18	169.0	2.931520710059171	0.22751290096224155	2.089	2.806	2.962	3.069	3.402
abcd	T0	lh_G_precentral	19	266.0	2.9956804511278197	0.17695501867781938	1.757	2.914	3.0195	3.098	3.336
abcd	T0	lh_G_precentral	20	525.0	3.0543733333333334	0.16568184831191046	2.149	2.974	3.071	3.152	3.47
abcd	T0	lh_G_precentral	21	361.0	3.0660027700831023	0.17165746736864212	2.167	2.99	3.08	3.162	3.477
abcd	T0	lh_G_precentral (ComBat)	1	193.0	3.04343127710018	0.1695109945546092	2.1737216381963225	2.9566210724478292	3.054964819396258	3.153137232411136	3.449325454452925
abcd	T0	lh_G_precentral (ComBat)	2	397.0	3.0411259092252183	0.16541955926867985	2.255475948958291	2.950931397670234	3.043770119032277	3.1466020212656094	3.4344817761043664
abcd	T0	lh_G_precentral (ComBat)	3	335.0	3.0368396634387804	0.175111300922273	2.0378231018638586	2.956693992411557	3.0348453318394784	3.137156597841731	3.704239214021057
abcd	T0	lh_G_precentral (ComBat)	4	459.0	3.0437245914711317	0.1733738127169867	2.3905477362845726	2.9573561248198814	3.0671822822319688	3.1631218039266935	3.5098847965616464
abcd	T0	lh_G_precentral (ComBat)	5	234.0	3.030600550027128	0.17247893958271057	2.075098414248374	2.935667288298706	3.0443064815746763	3.1373380910311366	3.4975889562632982
abcd	T0	lh_G_precentral (ComBat)	6	374.0	3.0414972886722915	0.15939237962270641	2.2242201972082243	2.9443526449991984	3.0434131582960458	3.1407179917204884	3.499249865104917
abcd	T0	lh_G_precentral (ComBat)	7	153.0	3.039834601485563	0.1759328534452537	2.0449182664224197	2.9599979309197875	3.0522791579996515	3.1335212829004706	3.4307048918630767
abcd	T0	lh_G_precentral (ComBat)	8	143.0	3.0248075165385044	0.19048085739367773	2.2549578651327784	2.949473045385136	3.057954320846063	3.140517685964367	3.359972962144322
abcd	T0	lh_G_precentral (ComBat)	9	189.0	3.057574895813606	0.15021878043800851	2.7093568544580817	2.9544949667152816	3.066537854713406	3.1434546591308727	3.6534432418823966
abcd	T0	lh_G_precentral (ComBat)	10	474.0	3.0338566218254974	0.1661726724682896	2.185478042742873	2.95584115222794	3.0489081295295613	3.139894405791828	3.4582841922445233
abcd	T0	lh_G_precentral (ComBat)	11	240.0	3.034997595876384	0.17917277836844586	1.954813559145438	2.9470779419752704	3.0383223072094117	3.151449235685027	3.47893637481218
abcd	T0	lh_G_precentral (ComBat)	12	363.0	3.0399353687109483	0.16229721253897922	2.2491668460496097	2.950378252119049	3.0619396454887324	3.136017570568362	3.478912560686234
abcd	T0	lh_G_precentral (ComBat)	13	301.0	3.0393919195003227	0.18052815025368352	2.315169580045985	2.953545825488606	3.0645177261473675	3.1583131621460554	3.5404476371353235
abcd	T0	lh_G_precentral (ComBat)	14	386.0	3.0301469996878647	0.18376777686495216	1.8835924217439837	2.921593924164956	3.0305470602271845	3.1376432623939032	3.543206873217916
abcd	T0	lh_G_precentral (ComBat)	15	200.0	3.042387672544285	0.17187762962466374	2.102443501644558	2.9528933098359857	3.0679495006233033	3.1448253158294177	3.339933218036742
abcd	T0	lh_G_precentral (ComBat)	16	715.0	3.0327849307842003	0.1695375499033083	1.9071546400591546	2.932766704901196	3.039440728496521	3.142581075071368	3.601519094751169
abcd	T0	lh_G_precentral (ComBat)	17	312.0	3.0254590082681685	0.1765947923441509	2.021009910943593	2.9283249389949866	3.025894308684789	3.143579494493892	3.4456750810492225
abcd	T0	lh_G_precentral (ComBat)	18	169.0	3.0095219862008618	0.18742277339072166	2.3181425822247266	2.908004956205707	3.0340222913546118	3.119970695076499	3.395637209471732
abcd	T0	lh_G_precentral (ComBat)	19	266.0	3.033751590006288	0.17772441289670876	1.7896388524806242	2.951694032005813	3.0576756984508826	3.1365910175573415	3.3755958583004064
abcd	T0	lh_G_precentral (ComBat)	20	525.0	3.0354538860051394	0.17861619134809104	2.058044125015946	2.9500216154591774	3.054385855108695	3.1406012596438493	3.4850339437837095
abcd	T0	lh_G_precentral (ComBat)	21	361.0	3.03571451601584	0.17740496730951588	2.106644039958658	2.9575748135108526	3.0505692929522903	3.13453847512262	3.460121106448341
abcd	T0	lh_G_precentral (deviation Z)	1	193.0	0.23752352595329285	1.2840628623962402	-5.864233493804932	-0.3812411427497864	0.32561996579170227	1.0646748542785645	3.568178176879883
abcd	T0	lh_G_precentral (deviation Z)	2	397.0	0.26048460602760315	0.6568986177444458	-2.643545389175415	-0.127859428524971	0.26828932762145996	0.6969830989837646	1.9531835317611694
abcd	T0	lh_G_precentral (deviation Z)	3	335.0	0.29452893137931824	0.6175525784492493	-2.9900426864624023	0.0008424962870776653	0.29741305112838745	0.6470956206321716	2.8954901695251465
abcd	T0	lh_G_precentral (deviation Z)	4	459.0	-0.062495503574609756	1.2611373662948608	-4.664654731750488	-0.7287613451480865	0.03286485746502876	0.8278824687004089	3.4345624446868896
abcd	T0	lh_G_precentral (deviation Z)	5	234.0	-0.039764225482940674	0.7138522267341614	-3.7962465286254883	-0.47998276352882385	0.023695694282650948	0.3925035372376442	2.0198781490325928
abcd	T0	lh_G_precentral (deviation Z)	6	374.0	-0.706375777721405	1.127091884613037	-6.220229625701904	-1.4776261448860168	-0.6892684400081635	-0.04826811607927084	2.5676097869873047
abcd	T0	lh_G_precentral (deviation Z)	7	153.0	0.3817426264286041	1.5655385255813599	-7.8116021156311035	-0.30806007981300354	0.4139113426208496	1.2164469957351685	4.000790119171143
abcd	T0	lh_G_precentral (deviation Z)	8	143.0	-0.20220845937728882	1.2501049041748047	-4.915053844451904	-0.7914198338985443	-0.02729104273021221	0.5501019358634949	2.0558741092681885
abcd	T0	lh_G_precentral (deviation Z)	9	189.0	0.5631368160247803	1.334747314453125	-2.554169178009033	-0.299112468957901	0.6264573931694031	1.3769404888153076	6.005943775177002
abcd	T0	lh_G_precentral (deviation Z)	10	474.0	0.3479982316493988	1.1870167255401611	-5.2138872146606445	-0.23953893780708313	0.43417657911777496	1.0974104702472687	3.7184484004974365
abcd	T0	lh_G_precentral (deviation Z)	11	240.0	-0.1859695017337799	1.188407301902771	-6.730660438537598	-0.8179298788309097	-0.21547991037368774	0.6113539040088654	3.0692074298858643
abcd	T0	lh_G_precentral (deviation Z)	12	363.0	0.21678054332733154	1.0735927820205688	-4.673088073730469	-0.3578811138868332	0.33132535219192505	0.8732670247554779	3.1713268756866455
abcd	T0	lh_G_precentral (deviation Z)	13	301.0	-0.04799053445458412	1.0483287572860718	-4.1300764083862305	-0.6199912428855896	0.11645134538412094	0.6617418527603149	2.9811038970947266
abcd	T0	lh_G_precentral (deviation Z)	14	386.0	-0.18566562235355377	1.3661742210388184	-8.259156227111816	-1.0111762583255768	-0.18772000819444656	0.6126986593008041	3.7192113399505615
abcd	T0	lh_G_precentral (deviation Z)	15	200.0	0.3840596675872803	0.5761784911155701	-2.553844928741455	0.09647832997143269	0.4223335236310959	0.7248659580945969	1.5018274784088135
abcd	T0	lh_G_precentral (deviation Z)	16	715.0	0.0460578016936779	1.1014028787612915	-6.799612998962402	-0.6297381520271301	0.050689697265625	0.7567682564258575	3.8991594314575195
abcd	T0	lh_G_precentral (deviation Z)	17	312.0	-0.27245208621025085	1.3223035335540771	-7.499783039093018	-1.0386048257350922	-0.26419152319431305	0.5934683978557587	3.0067102909088135
abcd	T0	lh_G_precentral (deviation Z)	18	169.0	-0.43925240635871887	1.3588865995407104	-5.267834186553955	-1.2588062286376953	-0.30346035957336426	0.47925427556037903	2.5482046604156494
abcd	T0	lh_G_precentral (deviation Z)	19	266.0	-0.37446829676628113	1.1917548179626465	-8.055316925048828	-0.9683072566986084	-0.20852483808994293	0.35161298513412476	2.1154141426086426
abcd	T0	lh_G_precentral (deviation Z)	20	525.0	0.015721021220088005	1.3946053981781006	-7.237557888031006	-0.6804584860801697	0.14944326877593994	0.8925541043281555	3.9162797927856445
abcd	T0	lh_G_precentral (deviation Z)	21	361.0	0.13518574833869934	0.9188773036003113	-4.360623836517334	-0.2906325161457062	0.19117549061775208	0.6363285779953003	2.4228341579437256
abcd	T0	lh_G_precuneus	1	193.0	2.880310880829016	0.1230896807876582	2.587	2.787	2.882	2.985	3.206
abcd	T0	lh_G_precuneus	2	397.0	2.879156171284635	0.12364876041829409	2.508	2.785	2.884	2.968	3.272
abcd	T0	lh_G_precuneus	3	335.0	2.8229432835820893	0.1307584041148822	2.255	2.7395	2.825	2.901	3.306
abcd	T0	lh_G_precuneus	4	459.0	2.83721568627451	0.13320598068600917	2.522	2.738	2.829	2.924	3.387
abcd	T0	lh_G_precuneus	5	234.0	2.865145299145299	0.12084692299578675	2.556	2.77825	2.856	2.9405	3.173
abcd	T0	lh_G_precuneus	6	374.0	2.8559304812834223	0.12957457914922213	2.519	2.7715	2.857	2.942	3.268
abcd	T0	lh_G_precuneus	7	153.0	2.884790849673203	0.13683074704456344	2.489	2.807	2.882	2.968	3.243
abcd	T0	lh_G_precuneus	8	143.0	2.8310629370629368	0.1262461945756546	2.57	2.7435	2.839	2.917	3.116
abcd	T0	lh_G_precuneus	9	189.0	2.8443492063492064	0.1370982516218607	2.384	2.758	2.84	2.92	3.273
abcd	T0	lh_G_precuneus	10	474.0	2.819362869198312	0.12220628235545596	2.311	2.7352499999999997	2.8205	2.90275	3.356
abcd	T0	lh_G_precuneus	11	240.0	2.8613	0.13585560880403372	2.551	2.772	2.8665000000000003	2.936	3.363
abcd	T0	lh_G_precuneus	12	363.0	2.857798898071625	0.1303201362005692	2.402	2.776	2.859	2.943	3.24
abcd	T0	lh_G_precuneus	13	301.0	2.818936877076412	0.14438513082106078	2.461	2.74	2.821	2.909	3.28
abcd	T0	lh_G_precuneus	14	386.0	2.8353834196891192	0.13312259025450018	2.44	2.7504999999999997	2.8209999999999997	2.9137500000000003	3.385
abcd	T0	lh_G_precuneus	15	200.0	2.8300199999999993	0.13718039914487687	2.354	2.7367500000000002	2.84	2.924	3.174
abcd	T0	lh_G_precuneus	16	715.0	2.8875412587412583	0.12392689819588222	2.514	2.8105	2.876	2.966	3.339
abcd	T0	lh_G_precuneus	17	312.0	2.8911570512820512	0.12722311596676603	2.511	2.815	2.8975	2.97825	3.273
abcd	T0	lh_G_precuneus	18	169.0	2.821153846153846	0.13999812923920155	2.41	2.741	2.823	2.913	3.229
abcd	T0	lh_G_precuneus	19	266.0	2.885612781954887	0.1417439774973167	2.464	2.782	2.884	2.97525	3.276
abcd	T0	lh_G_precuneus	20	525.0	2.867015238095238	0.12440246400212523	2.48	2.781	2.86	2.954	3.324
abcd	T0	lh_G_precuneus	21	361.0	2.8498919667590026	0.13366630077572125	2.431	2.757	2.847	2.944	3.225
abcd	T0	lh_G_precuneus (ComBat)	1	193.0	2.8614760689692806	0.11980209195265126	2.5764719789672617	2.7699219657800898	2.863184139327362	2.9627146425255217	3.1782180413775327
abcd	T0	lh_G_precuneus (ComBat)	2	397.0	2.853455338972856	0.1292554179416482	2.4660178813164517	2.7538257297378257	2.859383889121568	2.9470596068076014	3.264251886822284
abcd	T0	lh_G_precuneus (ComBat)	3	335.0	2.8515634431458965	0.13249563896248856	2.2757521525134017	2.7669521636499006	2.8534180862792367	2.9307691501003728	3.3412999879615426
abcd	T0	lh_G_precuneus (ComBat)	4	459.0	2.8607468047887457	0.13003294764929563	2.553068603618451	2.7641902950237593	2.8528875427172524	2.9458265259962175	3.3976365024556756
abcd	T0	lh_G_precuneus (ComBat)	5	234.0	2.8549231453174744	0.12727049657543543	2.5296229252173723	2.763130905691827	2.845406350317092	2.934299957756956	3.178523780440348
abcd	T0	lh_G_precuneus (ComBat)	6	374.0	2.859217751692735	0.1324459414782689	2.515135129679663	2.7726341025470727	2.860043804556099	2.9472255501495725	3.2802391062501175
abcd	T0	lh_G_precuneus (ComBat)	7	153.0	2.863491722695365	0.1349922553608672	2.4727786452185354	2.7868730931308994	2.8606561606121015	2.945772173443889	3.2168268217439833
abcd	T0	lh_G_precuneus (ComBat)	8	143.0	2.8600456247588553	0.12743100809564287	2.596253805886381	2.771690458568731	2.8682321880757256	2.946658276038271	3.1477832132635033
abcd	T0	lh_G_precuneus (ComBat)	9	189.0	2.864756803111273	0.13415060860870917	2.413982557880572	2.780278268348892	2.860251320720136	2.938575302505889	3.284332074396289
abcd	T0	lh_G_precuneus (ComBat)	10	474.0	2.8500943135704007	0.12951698166493905	2.312058012467814	2.7609824687654507	2.851402332990451	2.938071967208	3.4196173771019334
abcd	T0	lh_G_precuneus (ComBat)	11	240.0	2.8545253039526037	0.13266244561724924	2.5512202597032902	2.7671119977632	2.859491105919621	2.9271699377028093	3.3436660088273698
abcd	T0	lh_G_precuneus (ComBat)	12	363.0	2.861225148671518	0.13139097037621328	2.4017869562354037	2.7787575853880453	2.862304493332368	2.94711524719252	3.246546830597134
abcd	T0	lh_G_precuneus (ComBat)	13	301.0	2.8525563630142496	0.13329825903697956	2.522058485257246	2.7793582901069005	2.854899874307216	2.9360418427750536	3.2775223262716837
abcd	T0	lh_G_precuneus (ComBat)	14	386.0	2.8435769701044333	0.13382404266816705	2.446069876690137	2.7583133672447726	2.8290296228225964	2.922279626977289	3.396132202598085
abcd	T0	lh_G_precuneus (ComBat)	15	200.0	2.8490648989986163	0.12857751938158657	2.4027251017955598	2.762959706977184	2.8589404334266124	2.9369556894251523	3.1717877061744333
abcd	T0	lh_G_precuneus (ComBat)	16	715.0	2.8562586992730066	0.13167867315509024	2.457787598584275	2.7741238683470177	2.8434834456956812	2.940410982047311	3.336294891709254
abcd	T0	lh_G_precuneus (ComBat)	17	312.0	2.8515501152965066	0.1261585780314765	2.4747087461984796	2.776018642599817	2.8578515203051937	2.9377078567358095	3.2299677204420147
abcd	T0	lh_G_precuneus (ComBat)	18	169.0	2.84605274611749	0.13275408643793735	2.456074402434925	2.770852309488639	2.847545890076856	2.933998610714392	3.2334363161031483
abcd	T0	lh_G_precuneus (ComBat)	19	266.0	2.8520618999371545	0.13219578856936276	2.45899920239457	2.755569176152335	2.8507343846274966	2.936949986223953	3.2166504381823824
abcd	T0	lh_G_precuneus (ComBat)	20	525.0	2.851561816370031	0.12715797805049062	2.4561186704845963	2.764055534758721	2.8444080599523116	2.940878343807995	3.3184050225499466
abcd	T0	lh_G_precuneus (ComBat)	21	361.0	2.857852861072755	0.13316042555735808	2.440508882260736	2.765258575861683	2.8548656297049795	2.951639817588787	3.231462801420815
abcd	T0	lh_G_precuneus (deviation Z)	1	193.0	0.32820478081703186	0.7559128999710083	-1.486554503440857	-0.19967025518417358	0.2961309552192688	0.9046463966369629	2.4575140476226807
abcd	T0	lh_G_precuneus (deviation Z)	2	397.0	-0.28727617859840393	0.7607983350753784	-2.4184987545013428	-0.8485240340232849	-0.30305778980255127	0.26670199632644653	2.212855815887451
abcd	T0	lh_G_precuneus (deviation Z)	3	335.0	0.17649680376052856	0.9941737651824951	-3.966252326965332	-0.47714559733867645	0.14756064116954803	0.7873101830482483	4.2058634757995605
abcd	T0	lh_G_precuneus (deviation Z)	4	459.0	-0.02074153907597065	1.023045539855957	-2.308500289916992	-0.7328557968139648	-0.10514377802610397	0.6122101545333862	4.342751502990723
abcd	T0	lh_G_precuneus (deviation Z)	5	234.0	-0.39024248719215393	0.8054781556129456	-2.432210683822632	-1.007093071937561	-0.46539120376110077	0.06497381627559662	1.760331392288208
abcd	T0	lh_G_precuneus (deviation Z)	6	374.0	-0.7681243419647217	1.224400281906128	-3.735358238220215	-1.6138642728328705	-0.7871939539909363	0.04453819338232279	3.189035415649414
abcd	T0	lh_G_precuneus (deviation Z)	7	153.0	-0.20289887487888336	0.8518190383911133	-2.4775264263153076	-0.7485825419425964	-0.2262650728225708	0.29250651597976685	2.1501526832580566
abcd	T0	lh_G_precuneus (deviation Z)	8	143.0	0.25904056429862976	1.0620207786560059	-2.123136520385742	-0.49566270411014557	0.3063294291496277	0.9668415784835815	2.7828855514526367
abcd	T0	lh_G_precuneus (deviation Z)	9	189.0	0.405185341835022	1.143134593963623	-3.062190532684326	-0.3381722867488861	0.3823433518409729	1.0709891319274902	4.053399562835693
abcd	T0	lh_G_precuneus (deviation Z)	10	474.0	0.25254026055336	0.9930137395858765	-3.5265297889709473	-0.4368729516863823	0.2378665655851364	0.9514630734920502	4.924651622772217
abcd	T0	lh_G_precuneus (deviation Z)	11	240.0	-0.37062278389930725	0.8061720728874207	-2.1118757724761963	-0.9130411744117737	-0.35958530008792877	0.05153044778853655	2.9248297214508057
abcd	T0	lh_G_precuneus (deviation Z)	12	363.0	0.21732482314109802	1.152644157409668	-3.450028896331787	-0.5186823904514313	0.24312999844551086	0.9937660396099091	3.7425899505615234
abcd	T0	lh_G_precuneus (deviation Z)	13	301.0	-0.10231586545705795	1.0479992628097534	-2.560342311859131	-0.7128461599349976	-0.14307522773742676	0.5341894030570984	3.4993059635162354
abcd	T0	lh_G_precuneus (deviation Z)	14	386.0	-0.05534479394555092	1.0118091106414795	-2.921873092651367	-0.7147605717182159	-0.16390254348516464	0.5209870487451553	4.379395961761475
abcd	T0	lh_G_precuneus (deviation Z)	15	200.0	0.12738873064517975	0.8538802266120911	-2.6172983646392822	-0.45049944519996643	0.12952664867043495	0.699300691485405	2.444601058959961
abcd	T0	lh_G_precuneus (deviation Z)	16	715.0	-0.37302038073539734	0.7933353781700134	-2.7656376361846924	-0.8786056339740753	-0.4544413685798645	0.12681061029434204	2.6946871280670166
abcd	T0	lh_G_precuneus (deviation Z)	17	312.0	-0.16563618183135986	1.0249758958816528	-3.1759450435638428	-0.8233014792203903	-0.14853888750076294	0.5279446393251419	3.2459518909454346
abcd	T0	lh_G_precuneus (deviation Z)	18	169.0	-0.6353720426559448	1.2309629917144775	-4.019649028778076	-1.3372029066085815	-0.664273738861084	0.1322569102048874	3.0266435146331787
abcd	T0	lh_G_precuneus (deviation Z)	19	266.0	0.018462711945176125	1.3663133382797241	-3.8355965614318848	-0.9613774418830872	-0.02769380994141102	0.8690873235464096	3.8325717449188232
abcd	T0	lh_G_precuneus (deviation Z)	20	525.0	0.1328815519809723	1.1321557760238647	-3.182927131652832	-0.6469343304634094	0.05510595440864563	0.9240474104881287	4.346880912780762
abcd	T0	lh_G_precuneus (deviation Z)	21	361.0	0.12301291525363922	0.9802058935165405	-2.7038395404815674	-0.5756728053092957	0.10060226172208786	0.7769953012466431	3.0859897136688232
abcd	T0	lh_G_rectus	1	193.0	2.861466321243523	0.1740218800761859	2.434	2.74	2.858	2.969	3.376
abcd	T0	lh_G_rectus	2	397.0	2.823969773299748	0.13803390043716784	2.394	2.731	2.824	2.913	3.195
abcd	T0	lh_G_rectus	3	335.0	2.780537313432836	0.14896213081824003	2.435	2.6725000000000003	2.766	2.8695000000000004	3.423
abcd	T0	lh_G_rectus	4	459.0	2.922165577342048	0.13713523602985875	2.516	2.833	2.915	3.012	3.399
abcd	T0	lh_G_rectus	5	234.0	2.7357948717948717	0.1490574125908093	2.323	2.63	2.7345	2.82475	3.219
abcd	T0	lh_G_rectus	6	374.0	2.8149545454545453	0.14211844385526143	2.403	2.71175	2.8064999999999998	2.90975	3.248
abcd	T0	lh_G_rectus	7	153.0	2.775294117647059	0.1609124018949171	2.334	2.691	2.774	2.887	3.151
abcd	T0	lh_G_rectus	8	143.0	2.9084055944055947	0.13765297445726674	2.419	2.828	2.9	3.0175	3.248
abcd	T0	lh_G_rectus	9	189.0	2.7891428571428567	0.14588488508426306	2.394	2.702	2.788	2.887	3.245
abcd	T0	lh_G_rectus	10	474.0	2.902820675105485	0.1518803757425412	2.458	2.80225	2.8935	3.001	3.445
abcd	T0	lh_G_rectus	11	240.0	2.7845541666666667	0.14289764742454653	2.438	2.6805	2.791	2.89425	3.248
abcd	T0	lh_G_rectus	12	363.0	2.7706446280991734	0.1512279129302516	2.16	2.682	2.768	2.8655	3.318
abcd	T0	lh_G_rectus	13	301.0	2.9409368770764117	0.1495215904216339	2.599	2.837	2.926	3.048	3.446
abcd	T0	lh_G_rectus	14	386.0	2.8190958549222795	0.15087815203664998	2.395	2.71875	2.813	2.9165	3.314
abcd	T0	lh_G_rectus	15	200.0	2.7638499999999997	0.15022444681911978	2.305	2.6585	2.7635	2.8545	3.188
abcd	T0	lh_G_rectus	16	715.0	2.7893034965034964	0.14039295163971113	2.364	2.697	2.792	2.878	3.249
abcd	T0	lh_G_rectus	17	312.0	2.8133878205128204	0.16861718733286013	2.14	2.713	2.8235	2.9299999999999997	3.236
abcd	T0	lh_G_rectus	18	169.0	2.902940828402367	0.1593571051257884	2.487	2.792	2.909	2.99	3.301
abcd	T0	lh_G_rectus	19	266.0	2.783744360902255	0.17945732258244013	2.206	2.67175	2.796	2.90725	3.293
abcd	T0	lh_G_rectus	20	525.0	2.814198095238095	0.14917645040402183	2.448	2.717	2.804	2.908	3.329
abcd	T0	lh_G_rectus	21	361.0	2.769409972299169	0.15227075049343053	2.189	2.67	2.761	2.871	3.244
abcd	T0	lh_G_rectus (ComBat)	1	193.0	2.8449272011928897	0.1584514122969376	2.4543730221410183	2.7361200284263365	2.8426366970234738	2.9438098896479885	3.313917125637733
abcd	T0	lh_G_rectus (ComBat)	2	397.0	2.8231870526264418	0.14743180616935328	2.364774582913294	2.7241079666748287	2.822853985191897	2.9182453730131233	3.2185922530568907
abcd	T0	lh_G_rectus (ComBat)	3	335.0	2.814848732474547	0.15498318626557728	2.456152744516531	2.702554232410401	2.7996589953807534	2.9072380720250144	3.4830475628986974
abcd	T0	lh_G_rectus (ComBat)	4	459.0	2.825677977259149	0.14722246623167676	2.39103362522943	2.7299774703166753	2.8175765808735416	2.9229977692966322	3.339512527947289
abcd	T0	lh_G_rectus (ComBat)	5	234.0	2.8109600081770534	0.14239677742574122	2.4170405998698232	2.710110818303491	2.8095694996283176	2.8965210732482602	3.273401346893533
abcd	T0	lh_G_rectus (ComBat)	6	374.0	2.814282110572613	0.1494959812815139	2.381142225152826	2.7066190217066355	2.80461291724893	2.913636836624068	3.2691772067239526
abcd	T0	lh_G_rectus (ComBat)	7	153.0	2.815909925955082	0.15541350323542083	2.3897257145493582	2.7339245745616267	2.8141685494916695	2.923272895928355	3.179396933139395
abcd	T0	lh_G_rectus (ComBat)	8	143.0	2.829308673899972	0.142941889776545	2.321540133094464	2.7452701152156456	2.8210472114165976	2.9425469660936847	3.1820332318601032
abcd	T0	lh_G_rectus (ComBat)	9	189.0	2.811805427631907	0.1538487204343626	2.3944780638293763	2.720521953536231	2.8096431089271396	2.9156945595693036	3.2927110481215935
abcd	T0	lh_G_rectus (ComBat)	10	474.0	2.825935687918288	0.15233383817233698	2.37980787649554	2.7250940743049314	2.816630193156951	2.9243832428140766	3.369734792451168
abcd	T0	lh_G_rectus (ComBat)	11	240.0	2.819178207124333	0.14849238245748064	2.4588444714750253	2.7103437866314897	2.8261610383624545	2.9334948803614314	3.3002703112104466
abcd	T0	lh_G_rectus (ComBat)	12	363.0	2.8172294413445615	0.1500193501451436	2.2114793540102813	2.7292840443345936	2.8146527401445818	2.9114176074872136	3.3602066509504143
abcd	T0	lh_G_rectus (ComBat)	13	301.0	2.8280449482671295	0.147938589071162	2.489836545277747	2.7251726647568453	2.813091252784315	2.9340792066896166	3.327835585617993
abcd	T0	lh_G_rectus (ComBat)	14	386.0	2.8139856864175545	0.15635988183561367	2.374144298141993	2.7099099279476646	2.807533137295148	2.9150523110830737	3.326518035001843
abcd	T0	lh_G_rectus (ComBat)	15	200.0	2.827289888243306	0.1454603496863941	2.3826452395828834	2.7253560929402436	2.8268992624038267	2.914876344165565	3.2376273148002532
abcd	T0	lh_G_rectus (ComBat)	16	715.0	2.826201744666005	0.1486953724570579	2.3766064879400606	2.7292257215488354	2.8285548648706085	2.920412955467943	3.3125442083732293
abcd	T0	lh_G_rectus (ComBat)	17	312.0	2.821206994021564	0.15470060665348567	2.2032689761006283	2.7282186736542924	2.8313296570790403	2.927984039471908	3.2081242653171227
abcd	T0	lh_G_rectus (ComBat)	18	169.0	2.829317171102879	0.1566007578554605	2.420496783428134	2.72067062261362	2.8355532176583695	2.9152170500282244	3.220639183896594
abcd	T0	lh_G_rectus (ComBat)	19	266.0	2.815081805301567	0.15023998089957863	2.328457802448929	2.7204345910699503	2.825384979922804	2.918231138177461	3.2409647001575497
abcd	T0	lh_G_rectus (ComBat)	20	525.0	2.817004534961579	0.15030762794719016	2.44796567408849	2.7190259647802195	2.8067357724890174	2.9115109671898365	3.335631002613133
abcd	T0	lh_G_rectus (ComBat)	21	361.0	2.8127323346640325	0.14859399415502478	2.2464907756674393	2.715797563182629	2.804945466090197	2.9120319880762793	3.2759907145722473
abcd	T0	lh_G_rectus (deviation Z)	1	193.0	0.22023777663707733	0.8569979071617126	-1.7429953813552856	-0.3891845941543579	0.17137059569358826	0.7183372974395752	2.8504698276519775
abcd	T0	lh_G_rectus (deviation Z)	2	397.0	-0.007923641242086887	1.1561317443847656	-3.346116304397583	-0.7852935194969177	-0.07727529853582382	0.7401118874549866	3.2545583248138428
abcd	T0	lh_G_rectus (deviation Z)	3	335.0	0.02796093374490738	1.1181260347366333	-2.351322650909424	-0.762378603219986	-0.07250146567821503	0.6418066918849945	5.054736614227295
abcd	T0	lh_G_rectus (deviation Z)	4	459.0	-0.05613333731889725	0.9116791486740112	-2.531294584274292	-0.6690812110900879	-0.12446542829275131	0.5357802510261536	3.3865773677825928
abcd	T0	lh_G_rectus (deviation Z)	5	234.0	-0.10717452317476273	0.7247982025146484	-2.049269437789917	-0.6057883501052856	-0.12036710232496262	0.3078048452734947	2.2547082901000977
abcd	T0	lh_G_rectus (deviation Z)	6	374.0	-0.17157165706157684	0.7933194637298584	-2.3488290309906006	-0.7404088973999023	-0.2359744757413864	0.3587314561009407	2.276599884033203
abcd	T0	lh_G_rectus (deviation Z)	7	153.0	-0.29725274443626404	1.2676347494125366	-3.641369581222534	-1.0113534927368164	-0.3393755555152893	0.6406466364860535	2.6266472339630127
abcd	T0	lh_G_rectus (deviation Z)	8	143.0	0.3718242049217224	1.1562349796295166	-3.4549643993377686	-0.36461779475212097	0.36707544326782227	1.2956538200378418	3.3397700786590576
abcd	T0	lh_G_rectus (deviation Z)	9	189.0	0.1577087640762329	1.3228546380996704	-3.374558210372925	-0.6677061915397644	0.14865437150001526	1.060120701789856	4.493183135986328
abcd	T0	lh_G_rectus (deviation Z)	10	474.0	-0.012029615230858326	1.1693910360336304	-3.2621612548828125	-0.7828455418348312	-0.08153412491083145	0.7283957898616791	4.345026969909668
abcd	T0	lh_G_rectus (deviation Z)	11	240.0	-0.054281238466501236	1.3631466627120972	-3.2661821842193604	-1.0660532712936401	-0.04719196818768978	0.9805360436439514	4.435165882110596
abcd	T0	lh_G_rectus (deviation Z)	12	363.0	0.12409242987632751	0.9839451909065247	-3.6034862995147705	-0.4579000920057297	0.1020958349108696	0.7073363959789276	3.8549575805664062
abcd	T0	lh_G_rectus (deviation Z)	13	301.0	-0.39016714692115784	0.9594941139221191	-2.5699303150177	-1.0319790840148926	-0.469673752784729	0.247201606631279	2.9516403675079346
abcd	T0	lh_G_rectus (deviation Z)	14	386.0	-0.18847036361694336	1.1162973642349243	-3.2613525390625	-0.9035003632307053	-0.22082211822271347	0.5524804592132568	3.5660245418548584
abcd	T0	lh_G_rectus (deviation Z)	15	200.0	0.17544172704219818	0.8599586486816406	-2.26556658744812	-0.4363724961876869	0.14514537900686264	0.7300525307655334	2.759110927581787
abcd	T0	lh_G_rectus (deviation Z)	16	715.0	-0.22971338033676147	1.1283594369888306	-3.458828926086426	-0.9380035400390625	-0.24460381269454956	0.46411900222301483	3.548208713531494
abcd	T0	lh_G_rectus (deviation Z)	17	312.0	-0.3045140206813812	1.244289517402649	-4.95554256439209	-1.0610694885253906	-0.26766374707221985	0.5918391942977905	2.9947636127471924
abcd	T0	lh_G_rectus (deviation Z)	18	169.0	-0.20805253088474274	0.9036891460418701	-2.4425835609436035	-0.8451237678527832	-0.20345376431941986	0.23009835183620453	2.120191812515259
abcd	T0	lh_G_rectus (deviation Z)	19	266.0	-0.32312819361686707	1.2790192365646362	-4.093199729919434	-1.1126514971256256	-0.3054238557815552	0.5090232044458389	3.516861915588379
abcd	T0	lh_G_rectus (deviation Z)	20	525.0	-0.04753744229674339	1.2344480752944946	-3.002777338027954	-0.8638485670089722	-0.17146679759025574	0.7220166325569153	4.3176116943359375
abcd	T0	lh_G_rectus (deviation Z)	21	361.0	-0.012065012007951736	0.6860356330871582	-2.497159719467163	-0.46425139904022217	-0.035677406936883926	0.45327746868133545	2.1934831142425537
abcd	T0	lh_G_subcallosal	1	193.0	2.2715854922279797	0.2491631288702812	1.655	2.106	2.255	2.456	2.858
abcd	T0	lh_G_subcallosal	2	397.0	2.2742518891687658	0.2619608981302358	1.599	2.092	2.291	2.456	2.985
abcd	T0	lh_G_subcallosal	3	335.0	2.2437164179104476	0.26281961471577	1.527	2.0655	2.25	2.436	2.98
abcd	T0	lh_G_subcallosal	4	459.0	2.4094618736383446	0.23483196669641884	1.693	2.254	2.424	2.58	2.973
abcd	T0	lh_G_subcallosal	5	234.0	2.1952094017094015	0.2745604738792675	1.53	2.0060000000000002	2.2085	2.37575	3.17
abcd	T0	lh_G_subcallosal	6	374.0	2.2655374331550804	0.26071209443010807	1.644	2.086	2.259	2.4297500000000003	3.11
abcd	T0	lh_G_subcallosal	7	153.0	2.244875816993464	0.23282035994182293	1.7	2.074	2.225	2.412	2.874
abcd	T0	lh_G_subcallosal	8	143.0	2.4222587412587413	0.22731679555028367	1.817	2.287	2.453	2.606	2.99
abcd	T0	lh_G_subcallosal	9	189.0	2.292973544973545	0.25624062896954247	1.687	2.118	2.273	2.49	2.853
abcd	T0	lh_G_subcallosal	10	474.0	2.392550632911392	0.23199123008142714	1.646	2.23825	2.4015	2.549	3.04
abcd	T0	lh_G_subcallosal	11	240.0	2.2418791666666666	0.271057556115553	1.437	2.07625	2.2425	2.415	2.958
abcd	T0	lh_G_subcallosal	12	363.0	2.255421487603306	0.2729308015045858	1.475	2.0709999999999997	2.24	2.4405	2.976
abcd	T0	lh_G_subcallosal	13	301.0	2.473269102990033	0.23944927926847615	1.834	2.292	2.489	2.639	3.254
abcd	T0	lh_G_subcallosal	14	386.0	2.299854922279793	0.2649578642102874	1.551	2.13075	2.3025	2.46225	3.064
abcd	T0	lh_G_subcallosal	15	200.0	2.325075	0.2653541851807973	1.433	2.13775	2.3360000000000003	2.488	3.054
abcd	T0	lh_G_subcallosal	16	715.0	2.277358041958042	0.25075289526455247	1.667	2.101	2.26	2.445	3.091
abcd	T0	lh_G_subcallosal	17	312.0	2.154403846153846	0.2389724998330934	1.558	1.9805000000000001	2.1515	2.3205	2.829
abcd	T0	lh_G_subcallosal	18	169.0	2.4685147928994082	0.22254446068650763	1.718	2.33	2.473	2.618	2.918
abcd	T0	lh_G_subcallosal	19	266.0	2.1435714285714282	0.25684730904123765	1.477	1.9635	2.1185	2.30825	2.927
abcd	T0	lh_G_subcallosal	20	525.0	2.2024019047619046	0.24510189576856012	1.516	2.03	2.189	2.368	3.014
abcd	T0	lh_G_subcallosal	21	361.0	2.286498614958449	0.264741416025501	1.431	2.109	2.277	2.46	2.937
abcd	T0	lh_G_subcallosal (ComBat)	1	193.0	2.311712378418545	0.24558305790955992	1.7042422796423669	2.148725887367024	2.2955529996905772	2.4936618696363153	2.889803643250075
abcd	T0	lh_G_subcallosal (ComBat)	2	397.0	2.2810372527145812	0.264645203256216	1.5986375813756017	2.097073928483861	2.2981889679260123	2.4644504501908164	2.9988789677708816
abcd	T0	lh_G_subcallosal (ComBat)	3	335.0	2.295631504238636	0.26401203125859585	1.57554800988783	2.1165254680039256	2.3018653165230063	2.488829585632067	3.0352120328370757
abcd	T0	lh_G_subcallosal (ComBat)	4	459.0	2.286287730225379	0.25398803659040037	1.5122678135395033	2.1189062584247074	2.299996749267865	2.472078112650951	2.8975550285848377
abcd	T0	lh_G_subcallosal (ComBat)	5	234.0	2.26823218435203	0.2523410226575126	1.6590829539385683	2.0947973010687164	2.278981212053665	2.4330617412209863	3.165038598146141
abcd	T0	lh_G_subcallosal (ComBat)	6	374.0	2.273083031173046	0.2608584355706588	1.651205498220687	2.0934546894933765	2.266545658757634	2.4373825316917292	3.1180133033743083
abcd	T0	lh_G_subcallosal (ComBat)	7	153.0	2.2837844159576104	0.23620509799954958	1.7308845782103992	2.110233463952839	2.2633783454262293	2.4531066882460606	2.9217787825762436
abcd	T0	lh_G_subcallosal (ComBat)	8	143.0	2.3008149201492705	0.2549684149251701	1.624687905778078	2.146362286889514	2.3347559696186924	2.5091618434962326	2.9394456666900415
abcd	T0	lh_G_subcallosal (ComBat)	9	189.0	2.2799742441188613	0.2507378029977746	1.6875301945268775	2.1092608952751024	2.259998489833823	2.473122605049337	2.8275296453650185
abcd	T0	lh_G_subcallosal (ComBat)	10	474.0	2.2983093954107625	0.24754332983614727	1.500759865510343	2.134460585582535	2.3077567665427323	2.4656412369940917	2.990086646669726
abcd	T0	lh_G_subcallosal (ComBat)	11	240.0	2.2947778975618687	0.2593111831404059	1.5255032348674766	2.1356890726459308	2.295630740358071	2.4593575069930926	2.980515236796332
abcd	T0	lh_G_subcallosal (ComBat)	12	363.0	2.291328005155915	0.2603195335543322	1.548169480109106	2.1153737677652513	2.277509738372811	2.4667948168136644	2.979385057133163
abcd	T0	lh_G_subcallosal (ComBat)	13	301.0	2.2926927812768687	0.25449858029534767	1.612050711587535	2.1015405917438112	2.309146834780416	2.469114954161518	3.124016593204294
abcd	T0	lh_G_subcallosal (ComBat)	14	386.0	2.2904769389531334	0.26185868933677553	1.5502749186065534	2.123592616494209	2.2930233438569836	2.4508747126646346	3.0459133707284702
abcd	T0	lh_G_subcallosal (ComBat)	15	200.0	2.295396039619245	0.2546895049276427	1.4386845410919165	2.11541046575616	2.3058827691340786	2.451200320078301	2.9936961764329544
abcd	T0	lh_G_subcallosal (ComBat)	16	715.0	2.290628309255371	0.24778060528883705	1.6877278269239089	2.1163851803546896	2.273599965299319	2.4562248412639756	3.094803934370314
abcd	T0	lh_G_subcallosal (ComBat)	17	312.0	2.2739421378279454	0.24645641012338682	1.6581947742523604	2.095284165487346	2.2713756661991775	2.4458160352323914	2.969370986279074
abcd	T0	lh_G_subcallosal (ComBat)	18	169.0	2.316287633233127	0.2412150805260874	1.5012961667319416	2.1647175459456545	2.3197508061431895	2.4772982568310753	2.802397349644355
abcd	T0	lh_G_subcallosal (ComBat)	19	266.0	2.2842724790622575	0.2497260451306206	1.6360442502899168	2.1096517547245015	2.259951394870465	2.4437516555933287	3.0462557020265164
abcd	T0	lh_G_subcallosal (ComBat)	20	525.0	2.2843449740899446	0.24923242080702554	1.5860959150980714	2.1092742929965396	2.2710456618556654	2.45298662899496	3.1099858086065795
abcd	T0	lh_G_subcallosal (ComBat)	21	361.0	2.2766325940919048	0.25397962283836556	1.4552452860374232	2.1053462486584276	2.2679546657501337	2.4436793409086124	2.901222662337262
abcd	T0	lh_G_subcallosal (deviation Z)	1	193.0	-0.05496269091963768	1.0523293018341064	-2.6910014152526855	-0.7444494962692261	-0.1736053079366684	0.7745534181594849	2.3974034786224365
abcd	T0	lh_G_subcallosal (deviation Z)	2	397.0	-0.3979540169239044	0.8442835211753845	-2.6438021659851074	-1.0151840448379517	-0.34331390261650085	0.19384098052978516	1.8043791055679321
abcd	T0	lh_G_subcallosal (deviation Z)	3	335.0	0.22701914608478546	0.8395865559577942	-2.1427483558654785	-0.37452034652233124	0.2615070641040802	0.8311448693275452	2.5396623611450195
abcd	T0	lh_G_subcallosal (deviation Z)	4	459.0	0.10550040751695633	0.8543738722801208	-2.4998152256011963	-0.4474143534898758	0.1348612904548645	0.7292300760746002	2.1883983612060547
[truncated: 27,305 more rows]
