# Supplementary material for: Regional patterns of human cortex development correlate with underlying neurobiology
Source: bioRxiv. 2024 Aug 10:2023.05.05.539537. Originally published 2023 May 5. Preprint. [Version 4] doi: 10.1101/2023.05.05.539537 (PMC10187287; doi:10.1101/2023.05.05.539537)
Supplement: Supplement 5 [file media-5.zip › source_data/source_supp_FigS20.csv]

		lh_G&S_frontomargin	lh_G&S_occipital_inf	lh_G&S_paracentral	lh_G&S_subcentral	lh_G&S_transv_frontopol	lh_G&S_cingul-Ant	lh_G&S_cingul-Mid-Ant	lh_G&S_cingul-Mid-Post	lh_G_cingul-Post-dorsal	lh_G_cingul-Post-ventral	lh_G_cuneus	lh_G_front_inf-Opercular	lh_G_front_inf-Orbital	lh_G_front_inf-Triangul	lh_G_front_middle	lh_G_front_sup	lh_G_Ins_lg&S_cent_ins	lh_G_insular_short	lh_G_occipital_middle	lh_G_occipital_sup	lh_G_oc-temp_lat-fusifor	lh_G_oc-temp_med-Lingual	lh_G_oc-temp_med-Parahip	lh_G_orbital	lh_G_pariet_inf-Angular	lh_G_pariet_inf-Supramar	lh_G_parietal_sup	lh_G_postcentral	lh_G_precentral	lh_G_precuneus	lh_G_rectus	lh_G_subcallosal	lh_G_temp_sup-G_T_transv	lh_G_temp_sup-Lateral	lh_G_temp_sup-Plan_polar	lh_G_temp_sup-Plan_tempo	lh_G_temporal_inf	lh_G_temporal_middle	lh_Lat_Fis-ant-Horizont	lh_Lat_Fis-ant-Vertical	lh_Lat_Fis-post	lh_Pole_occipital	lh_Pole_temporal	lh_S_calcarine	lh_S_central	lh_S_cingul-Marginalis	lh_S_circular_insula_ant	lh_S_circular_insula_inf
abcd	T0T2	0.044084131310948	0.06580766048494868	0.03808623838025781	0.05294630129483936	0.041061502639355	0.06677560314943796	0.06151088724812303	0.06578336514184038	0.03623661658233874	0.0500797912603833	0.10758509482137937	0.038546681213037115	0.06614503152444508	0.05810406101921345	0.07285245545301725	0.05557428655858643	0.007851415310892921	-0.005886571519248857	0.08122543024731403	0.0855345994362412	0.05463403228292694	0.07160744112830375	0.025279492769613877	0.04844268783883765	0.08969620212077248	0.08275575852292623	0.0934780875784072	0.07666473530666813	0.04585898359206512	0.09536070313472875	0.0531430459362205	0.0012926710317638266	0.046455613956133464	0.013894181637523774	-0.005838170900165566	0.0540236807534221	0.0484362059989975	0.03547752494463223	0.015654756760967753	0.011584870937745082	0.04807743213438766	0.017716376196243472	-0.0027184135300463495	0.10288128720567598	0.05309976155486274	0.09516531364317035	0.038545313927718206	0.031059828886034785
imgn	T0T8	0.1748370113512932	0.189802848366311	0.10859096303290186	0.14441904653697007	0.15046514294499583	0.020572968843635863	0.022264194582440985	-0.03525320102513057	-0.03775211693230646	0.035817351608087016	0.09455477521133152	0.18546870346319116	0.14696636894366163	0.20918578113330646	0.22142016752125565	0.2097523140151905	0.08653865449148491	-0.014029692052164344	0.23032915213672933	0.11324370256706799	0.14760707665490305	0.16898080586758624	0.01624832218718103	0.2212518108145838	0.23941318752255508	0.17993208048168288	0.21097516667213473	0.14380989679321804	0.1119438223719943	0.12545264396947217	0.15573215487257097	0.09924161485099547	0.06448589680362878	0.09071751056732355	0.003007167543406457	0.17989060843971413	0.1145742577236945	0.09285212288363308	0.1125833567353346	0.07630667720991756	0.06479577235905727	0.017973490713652594	-0.026506160440796296	0.10055510071882391	0.08817770991243137	0.02101623404923231	-0.02627182800622476	0.01248091098769757
imgn	T0T5	0.273602901529849	0.22251535945178658	0.1653127607749482	0.2881252721169971	0.28286331315827073	0.18259418993362408	0.23667218105769958	0.13774790478695337	0.04839884912632688	0.01404099682668097	0.13178715370692867	0.2914011257519025	0.2840238484926206	0.351241453791955	0.3781756704170785	0.35737735117459274	0.0699614809066504	0.10735866482192419	0.3034831190977252	0.18744652443564738	0.10808589459853567	0.13090269651083936	-0.019602852091206612	0.3233277386496403	0.36133324553788315	0.36769467978665943	0.2995794884655834	0.21953197762437	0.2051280011342313	0.15100390325458424	0.20029665073282854	0.11462017471177147	0.07188976762259171	0.2731357059627781	0.04589971708794157	0.28597451259063417	0.19246531358455513	0.26068395615288614	0.16518607619038075	0.15978393740382926	0.19210012930673978	0.1345183901695136	-0.04172403907762495	0.13653247779271227	0.14077657612324082	0.1367772461406005	0.0734487979052036	0.10191188906612629
imgn	T5T8	0.06163103750397576	0.12295383667999199	0.07967190778319004	0.12202735453144965	0.1371696484194316	0.12922141227643383	0.06262889530972389	0.06705660835605094	0.06512127986178813	0.012470611066660319	0.034031485463317496	0.07769247953695549	0.10395666574323212	0.08719079277207074	0.09760561766793874	0.12872634700945468	0.052195885630684835	0.023131699119694846	0.19379029170158302	0.11126765901685702	0.0843058896612823	0.028138889847084722	0.10640985101971201	0.16070736740740477	0.1580808537806209	0.17621929791239396	0.1682061999103129	0.12494138902472501	0.1673975367521204	0.12889552452628425	0.1484591252821887	0.024613388750836542	0.10452079288382893	0.08487979571946681	0.007089435670227186	0.06863715271303858	0.008905376055551173	0.12186943386378898	0.08259494445293038	0.04133505550221483	0.0714556997785833	-0.0006940425419151326	0.05015620614590629	0.024825213206992366	0.043121166872903106	0.04966240657943256	0.028312738510912577	0.0322286925518226
[truncated: 100 more columns]
