# Supplementary material for: Regional patterns of human cortex development correlate with underlying neurobiology
Source: bioRxiv. 2024 Aug 10:2023.05.05.539537. Originally published 2023 May 5. Preprint. [Version 4] doi: 10.1101/2023.05.05.539537 (PMC10187287; doi:10.1101/2023.05.05.539537)
Supplement: Supplement 5 [file media-5.zip › source_data/source_supp_FigS14_MovieS2.csv]

markers	timespans	regions	residual_difference
ce9-In8	Δ(5,10)	lh_G&S_frontomargin_thickness	0.013218795435431033
ce9-In8	Δ(5,10)	lh_G&S_occipital_inf_thickness	-0.00011012296975867336
ce9-In8	Δ(5,10)	lh_G&S_paracentral_thickness	-0.0040976087862546855
ce9-In8	Δ(5,10)	lh_G&S_subcentral_thickness	-0.0022296561138808292
ce9-In8	Δ(5,10)	lh_G&S_transv_frontopol_thickness	0.008612445067909823
ce9-In8	Δ(5,10)	lh_G&S_cingul-Ant_thickness	-0.006929470877293332
ce9-In8	Δ(5,10)	lh_G&S_cingul-Mid-Ant_thickness	1.8040573447866e-05
ce9-In8	Δ(5,10)	lh_G&S_cingul-Mid-Post_thickness	-0.008153262845779101
ce9-In8	Δ(5,10)	lh_G_cingul-Post-dorsal_thickness	0.005442788530046823
ce9-In8	Δ(5,10)	lh_G_cingul-Post-ventral_thickness	0.004342865377811027
ce9-In8	Δ(5,10)	lh_G_cuneus_thickness	0.008542967410564914
ce9-In8	Δ(5,10)	lh_G_front_inf-Opercular_thickness	0.00563362792159957
ce9-In8	Δ(5,10)	lh_G_front_inf-Orbital_thickness	0.008630490385634786
ce9-In8	Δ(5,10)	lh_G_front_inf-Triangul_thickness	0.00031542143368822745
ce9-In8	Δ(5,10)	lh_G_front_middle_thickness	-0.0007092009309891539
ce9-In8	Δ(5,10)	lh_G_front_sup_thickness	0.0013204669066964915
ce9-In8	Δ(5,10)	lh_G_Ins_lg&S_cent_ins_thickness	0.006256944465427121
ce9-In8	Δ(5,10)	lh_G_insular_short_thickness	0.0007299890420768909
ce9-In8	Δ(5,10)	lh_G_occipital_middle_thickness	0.002126196389830297
ce9-In8	Δ(5,10)	lh_G_occipital_sup_thickness	-0.0011375214529025686
ce9-In8	Δ(5,10)	lh_G_oc-temp_lat-fusifor_thickness	0.003300192800821236
ce9-In8	Δ(5,10)	lh_G_oc-temp_med-Lingual_thickness	-0.003474676882773642
ce9-In8	Δ(5,10)	lh_G_oc-temp_med-Parahip_thickness	0.004523982073171033
ce9-In8	Δ(5,10)	lh_G_orbital_thickness	0.0005088387799726916
ce9-In8	Δ(5,10)	lh_G_pariet_inf-Angular_thickness	0.0017655459706968739
ce9-In8	Δ(5,10)	lh_G_pariet_inf-Supramar_thickness	0.002969210425136759
ce9-In8	Δ(5,10)	lh_G_parietal_sup_thickness	-0.0006166146158376375
ce9-In8	Δ(5,10)	lh_G_postcentral_thickness	0.001095332711065499
ce9-In8	Δ(5,10)	lh_G_precentral_thickness	0.010315743449611451
ce9-In8	Δ(5,10)	lh_G_precuneus_thickness	0.0024810447643506123
ce9-In8	Δ(5,10)	lh_G_rectus_thickness	0.002837261233223934
ce9-In8	Δ(5,10)	lh_G_subcallosal_thickness	-0.004268071062510415
ce9-In8	Δ(5,10)	lh_G_temp_sup-G_T_transv_thickness	-0.007530955819646665
ce9-In8	Δ(5,10)	lh_G_temp_sup-Lateral_thickness	0.0013388327560587658
ce9-In8	Δ(5,10)	lh_G_temp_sup-Plan_polar_thickness	-0.008107466407915927
ce9-In8	Δ(5,10)	lh_G_temp_sup-Plan_tempo_thickness	-1.369025082794545e-05
ce9-In8	Δ(5,10)	lh_G_temporal_inf_thickness	0.007092934401891064
ce9-In8	Δ(5,10)	lh_G_temporal_middle_thickness	0.004901845900308944
ce9-In8	Δ(5,10)	lh_Lat_Fis-ant-Horizont_thickness	0.0030280671742565213
ce9-In8	Δ(5,10)	lh_Lat_Fis-ant-Vertical_thickness
ce9-In8	Δ(5,10)	lh_Lat_Fis-post_thickness	-0.0021796537364187143
ce9-In8	Δ(5,10)	lh_Pole_occipital_thickness	-0.005178820535315334
ce9-In8	Δ(5,10)	lh_Pole_temporal_thickness	0.005119195469991331
ce9-In8	Δ(5,10)	lh_S_calcarine_thickness	0.0015362774842762328
ce9-In8	Δ(5,10)	lh_S_central_thickness	-0.006663003395674428
ce9-In8	Δ(5,10)	lh_S_cingul-Marginalis_thickness	-0.0011971985321635355
ce9-In8	Δ(5,10)	lh_S_circular_insula_ant_thickness	-0.002071536883602152
ce9-In8	Δ(5,10)	lh_S_circular_insula_inf_thickness	0.0023627057412798583
ce9-In8	Δ(5,10)	lh_S_circular_insula_sup_thickness	-0.010609801910048927
ce9-In8	Δ(5,10)	lh_S_collat_transv_ant_thickness	-0.0017275480151197151
ce9-In8	Δ(5,10)	lh_S_collat_transv_post_thickness	0.0014554288935467556
ce9-In8	Δ(5,10)	lh_S_front_inf_thickness	-0.015060319167272074
ce9-In8	Δ(5,10)	lh_S_front_middle_thickness	-0.0033783574574200656
ce9-In8	Δ(5,10)	lh_S_front_sup_thickness	-0.0027399851345670835
ce9-In8	Δ(5,10)	lh_S_interm_prim-Jensen_thickness	-0.009961730036532584
ce9-In8	Δ(5,10)	lh_S_intrapariet&P_trans_thickness	0.002648533730082704
ce9-In8	Δ(5,10)	lh_S_oc_middle&Lunatus_thickness	0.01043943652601663
ce9-In8	Δ(5,10)	lh_S_oc_sup&transversal_thickness	0.01575598929342975
ce9-In8	Δ(5,10)	lh_S_occipital_ant_thickness	-0.00886146971398008
ce9-In8	Δ(5,10)	lh_S_oc-temp_lat_thickness	-0.0005388487543262835
ce9-In8	Δ(5,10)	lh_S_oc-temp_med&Lingual_thickness	-0.006484975540380994
ce9-In8	Δ(5,10)	lh_S_orbital_lateral_thickness	0.012043930102216362
ce9-In8	Δ(5,10)	lh_S_orbital_med-olfact_thickness	0.002922087509141004
ce9-In8	Δ(5,10)	lh_S_orbital-H_Shaped_thickness	0.0029340847654019953
ce9-In8	Δ(5,10)	lh_S_parieto_occipital_thickness	0.0004454669018910673
ce9-In8	Δ(5,10)	lh_S_pericallosal_thickness	-0.0032981497186658423
ce9-In8	Δ(5,10)	lh_S_postcentral_thickness	0.00790688740417093
ce9-In8	Δ(5,10)	lh_S_precentral-inf-part_thickness	0.0016447775434757124
ce9-In8	Δ(5,10)	lh_S_precentral-sup-part_thickness	0.012320030984922004
ce9-In8	Δ(5,10)	lh_S_suborbital_thickness	0.012773642053832523
ce9-In8	Δ(5,10)	lh_S_subparietal_thickness	-0.007754957571796697
ce9-In8	Δ(5,10)	lh_S_temporal_inf_thickness	0.006225359619238391
ce9-In8	Δ(5,10)	lh_S_temporal_sup_thickness	-0.0024614893014786587
ce9-In8	Δ(5,10)	lh_S_temporal_transverse_thickness	0.004775269436219363
ce9-In8	Δ(5,10)	rh_G&S_frontomargin_thickness	0.01588409986303222
ce9-In8	Δ(5,10)	rh_G&S_occipital_inf_thickness	-0.0006445619426148283
ce9-In8	Δ(5,10)	rh_G&S_paracentral_thickness	-0.0040485209229104355
ce9-In8	Δ(5,10)	rh_G&S_subcentral_thickness	0.0009593342260764658
ce9-In8	Δ(5,10)	rh_G&S_transv_frontopol_thickness	0.0011407814338835233
ce9-In8	Δ(5,10)	rh_G&S_cingul-Ant_thickness	-0.001016334016642622
ce9-In8	Δ(5,10)	rh_G&S_cingul-Mid-Ant_thickness	0.0021709856433739204
ce9-In8	Δ(5,10)	rh_G&S_cingul-Mid-Post_thickness	-0.005622859046735727
ce9-In8	Δ(5,10)	rh_G_cingul-Post-dorsal_thickness	0.008776617285644689
ce9-In8	Δ(5,10)	rh_G_cingul-Post-ventral_thickness	0.0004388626131159659
ce9-In8	Δ(5,10)	rh_G_cuneus_thickness	0.0037736830985313774
ce9-In8	Δ(5,10)	rh_G_front_inf-Opercular_thickness	0.0036390321897576683
ce9-In8	Δ(5,10)	rh_G_front_inf-Orbital_thickness	-0.0058007426023491335
ce9-In8	Δ(5,10)	rh_G_front_inf-Triangul_thickness	-0.0018227758594662833
ce9-In8	Δ(5,10)	rh_G_front_middle_thickness	0.0032790972833085623
ce9-In8	Δ(5,10)	rh_G_front_sup_thickness	-0.0005395379340152849
ce9-In8	Δ(5,10)	rh_G_Ins_lg&S_cent_ins_thickness	0.004734012461291945
ce9-In8	Δ(5,10)	rh_G_insular_short_thickness	0.00460999921620454
ce9-In8	Δ(5,10)	rh_G_occipital_middle_thickness	-0.0024738683247242446
ce9-In8	Δ(5,10)	rh_G_occipital_sup_thickness	0.001904121008937068
ce9-In8	Δ(5,10)	rh_G_oc-temp_lat-fusifor_thickness	0.000693085948558915
ce9-In8	Δ(5,10)	rh_G_oc-temp_med-Lingual_thickness	-0.0039857423307676845
ce9-In8	Δ(5,10)	rh_G_oc-temp_med-Parahip_thickness	-0.0010566059012172505
ce9-In8	Δ(5,10)	rh_G_orbital_thickness	-0.00206905698265818
ce9-In8	Δ(5,10)	rh_G_pariet_inf-Angular_thickness	0.0002790159105026842
ce9-In8	Δ(5,10)	rh_G_pariet_inf-Supramar_thickness	0.004568653230007994
ce9-In8	Δ(5,10)	rh_G_parietal_sup_thickness	-0.00177321673608
ce9-In8	Δ(5,10)	rh_G_postcentral_thickness	0.00037210586131978043
ce9-In8	Δ(5,10)	rh_G_precentral_thickness	0.009228933574726747
ce9-In8	Δ(5,10)	rh_G_precuneus_thickness	-0.000987251453591978
ce9-In8	Δ(5,10)	rh_G_rectus_thickness	0.0012629174535536483
ce9-In8	Δ(5,10)	rh_G_subcallosal_thickness	-0.006878431118734686
ce9-In8	Δ(5,10)	rh_G_temp_sup-G_T_transv_thickness	-0.0013881916719755208
ce9-In8	Δ(5,10)	rh_G_temp_sup-Lateral_thickness	0.001688345734915466
ce9-In8	Δ(5,10)	rh_G_temp_sup-Plan_polar_thickness	-0.00620960245827035
ce9-In8	Δ(5,10)	rh_G_temp_sup-Plan_tempo_thickness	-0.002282019612968665
ce9-In8	Δ(5,10)	rh_G_temporal_inf_thickness	0.005481000835072589
ce9-In8	Δ(5,10)	rh_G_temporal_middle_thickness	0.004507923319856763
ce9-In8	Δ(5,10)	rh_Lat_Fis-ant-Horizont_thickness	-0.008170411179910526
ce9-In8	Δ(5,10)	rh_Lat_Fis-ant-Vertical_thickness	-0.013773915786360055
ce9-In8	Δ(5,10)	rh_Lat_Fis-post_thickness	-0.0025120409687944094
ce9-In8	Δ(5,10)	rh_Pole_occipital_thickness	-0.007135237229377395
ce9-In8	Δ(5,10)	rh_Pole_temporal_thickness	0.0055904773075983755
ce9-In8	Δ(5,10)	rh_S_calcarine_thickness	0.0028535429863958267
ce9-In8	Δ(5,10)	rh_S_central_thickness	-4.71766976987871e-05
ce9-In8	Δ(5,10)	rh_S_cingul-Marginalis_thickness	-0.0006957279498343641
ce9-In8	Δ(5,10)	rh_S_circular_insula_ant_thickness	0.0036096204396626093
ce9-In8	Δ(5,10)	rh_S_circular_insula_inf_thickness	0.0006773397270141892
ce9-In8	Δ(5,10)	rh_S_circular_insula_sup_thickness	-0.005993972444807705
ce9-In8	Δ(5,10)	rh_S_collat_transv_ant_thickness	-0.006134183730472963
ce9-In8	Δ(5,10)	rh_S_collat_transv_post_thickness
ce9-In8	Δ(5,10)	rh_S_front_inf_thickness	-0.007616384549029506
ce9-In8	Δ(5,10)	rh_S_front_middle_thickness	-0.0005910685070376551
ce9-In8	Δ(5,10)	rh_S_front_sup_thickness	-0.0017962448029569672
ce9-In8	Δ(5,10)	rh_S_interm_prim-Jensen_thickness	0.0019009218244896466
ce9-In8	Δ(5,10)	rh_S_intrapariet&P_trans_thickness	0.0002853118911403281
ce9-In8	Δ(5,10)	rh_S_oc_middle&Lunatus_thickness	0.0018852581132172107
ce9-In8	Δ(5,10)	rh_S_oc_sup&transversal_thickness	0.004155725491909339
ce9-In8	Δ(5,10)	rh_S_occipital_ant_thickness	0.000631860093432652
ce9-In8	Δ(5,10)	rh_S_oc-temp_lat_thickness	0.0018423800838461672
ce9-In8	Δ(5,10)	rh_S_oc-temp_med&Lingual_thickness	-0.004385033114123606
ce9-In8	Δ(5,10)	rh_S_orbital_lateral_thickness	0.009076093908845135
ce9-In8	Δ(5,10)	rh_S_orbital_med-olfact_thickness	0.0007446871359578916
ce9-In8	Δ(5,10)	rh_S_orbital-H_Shaped_thickness	0.00048459363736149536
ce9-In8	Δ(5,10)	rh_S_parieto_occipital_thickness	-0.007741376943230904
ce9-In8	Δ(5,10)	rh_S_pericallosal_thickness	0.0008692518148822482
ce9-In8	Δ(5,10)	rh_S_postcentral_thickness	0.0010489530105234936
ce9-In8	Δ(5,10)	rh_S_precentral-inf-part_thickness	0.002434809603392457
ce9-In8	Δ(5,10)	rh_S_precentral-sup-part_thickness	0.012723572060428352
ce9-In8	Δ(5,10)	rh_S_suborbital_thickness	0.007991720788064288
ce9-In8	Δ(5,10)	rh_S_subparietal_thickness	0.007994279090635582
ce9-In8	Δ(5,10)	rh_S_temporal_inf_thickness	0.0018701613611859687
ce9-In8	Δ(5,10)	rh_S_temporal_sup_thickness	-0.0021691804175780448
ce9-In8	Δ(5,10)	rh_S_temporal_transverse_thickness	-0.010267115517250791
ni9-D2	Δ(5,10)	lh_G&S_frontomargin_thickness	-0.0007946197595059476
ni9-D2	Δ(5,10)	lh_G&S_occipital_inf_thickness	0.0018706425117614167
ni9-D2	Δ(5,10)	lh_G&S_paracentral_thickness	-0.0059854788263756994
ni9-D2	Δ(5,10)	lh_G&S_subcentral_thickness	-0.00033565711039776173
ni9-D2	Δ(5,10)	lh_G&S_transv_frontopol_thickness	0.00039723989100176604
ni9-D2	Δ(5,10)	lh_G&S_cingul-Ant_thickness	0.004313408752233298
ni9-D2	Δ(5,10)	lh_G&S_cingul-Mid-Ant_thickness	-0.006303818283755966
ni9-D2	Δ(5,10)	lh_G&S_cingul-Mid-Post_thickness	0.008183077580120098
ni9-D2	Δ(5,10)	lh_G_cingul-Post-dorsal_thickness	-0.0035462162738602934
ni9-D2	Δ(5,10)	lh_G_cingul-Post-ventral_thickness	0.000668000518272982
ni9-D2	Δ(5,10)	lh_G_cuneus_thickness	0.003978197751306922
ni9-D2	Δ(5,10)	lh_G_front_inf-Opercular_thickness	-0.0015645610230327154
ni9-D2	Δ(5,10)	lh_G_front_inf-Orbital_thickness	0.0004674933882560326
ni9-D2	Δ(5,10)	lh_G_front_inf-Triangul_thickness	-0.0034483983084285692
ni9-D2	Δ(5,10)	lh_G_front_middle_thickness	0.0038350412736865153
ni9-D2	Δ(5,10)	lh_G_front_sup_thickness	0.0010690259661233006
ni9-D2	Δ(5,10)	lh_G_Ins_lg&S_cent_ins_thickness	-0.010977969566778704
ni9-D2	Δ(5,10)	lh_G_insular_short_thickness	0.005463181913485665
ni9-D2	Δ(5,10)	lh_G_occipital_middle_thickness	0.0004549721228897397
ni9-D2	Δ(5,10)	lh_G_occipital_sup_thickness	-0.0015485329984633103
ni9-D2	Δ(5,10)	lh_G_oc-temp_lat-fusifor_thickness	-0.001689226799636158
ni9-D2	Δ(5,10)	lh_G_oc-temp_med-Lingual_thickness	0.0075373824473146875
ni9-D2	Δ(5,10)	lh_G_oc-temp_med-Parahip_thickness	0.0020085413844989197
ni9-D2	Δ(5,10)	lh_G_orbital_thickness	0.0018253119684472248
ni9-D2	Δ(5,10)	lh_G_pariet_inf-Angular_thickness	0.0014232609719716308
ni9-D2	Δ(5,10)	lh_G_pariet_inf-Supramar_thickness	-0.0012371996387294266
ni9-D2	Δ(5,10)	lh_G_parietal_sup_thickness	-0.003547743015777465
ni9-D2	Δ(5,10)	lh_G_postcentral_thickness	-0.005653593203043976
ni9-D2	Δ(5,10)	lh_G_precentral_thickness	0.0026990803552022907
ni9-D2	Δ(5,10)	lh_G_precuneus_thickness	0.00022187850774863654
ni9-D2	Δ(5,10)	lh_G_rectus_thickness	-0.006917379890037545
ni9-D2	Δ(5,10)	lh_G_subcallosal_thickness	0.004473831969571112
ni9-D2	Δ(5,10)	lh_G_temp_sup-G_T_transv_thickness	-0.0021628621080155147
ni9-D2	Δ(5,10)	lh_G_temp_sup-Lateral_thickness	0.003605093058092472
ni9-D2	Δ(5,10)	lh_G_temp_sup-Plan_polar_thickness	0.009794849957824151
ni9-D2	Δ(5,10)	lh_G_temp_sup-Plan_tempo_thickness	-4.840395281317106e-05
ni9-D2	Δ(5,10)	lh_G_temporal_inf_thickness	-0.0007166349736541303
ni9-D2	Δ(5,10)	lh_G_temporal_middle_thickness	0.0022348630650761425
ni9-D2	Δ(5,10)	lh_Lat_Fis-ant-Horizont_thickness	0.0014508932998321747
ni9-D2	Δ(5,10)	lh_Lat_Fis-ant-Vertical_thickness
ni9-D2	Δ(5,10)	lh_Lat_Fis-post_thickness	0.0004625136248289363
ni9-D2	Δ(5,10)	lh_Pole_occipital_thickness	-0.002212795040325375
ni9-D2	Δ(5,10)	lh_Pole_temporal_thickness	0.009696689430195984
ni9-D2	Δ(5,10)	lh_S_calcarine_thickness	0.0075537636334955735
ni9-D2	Δ(5,10)	lh_S_central_thickness	-0.005187378645277403
ni9-D2	Δ(5,10)	lh_S_cingul-Marginalis_thickness	0.0019454734137667427
ni9-D2	Δ(5,10)	lh_S_circular_insula_ant_thickness	0.0056415644733449205
ni9-D2	Δ(5,10)	lh_S_circular_insula_inf_thickness	-0.0056338539870760505
ni9-D2	Δ(5,10)	lh_S_circular_insula_sup_thickness	0.0024695111382095764
ni9-D2	Δ(5,10)	lh_S_collat_transv_ant_thickness	-0.006297312791428748
ni9-D2	Δ(5,10)	lh_S_collat_transv_post_thickness	-0.006575173012317165
ni9-D2	Δ(5,10)	lh_S_front_inf_thickness	-0.0032251470182510372
ni9-D2	Δ(5,10)	lh_S_front_middle_thickness	-0.008132623510653664
ni9-D2	Δ(5,10)	lh_S_front_sup_thickness	0.004238255960633944
ni9-D2	Δ(5,10)	lh_S_interm_prim-Jensen_thickness	-0.005146024056707808
ni9-D2	Δ(5,10)	lh_S_intrapariet&P_trans_thickness	-0.006814921465418941
ni9-D2	Δ(5,10)	lh_S_oc_middle&Lunatus_thickness	-0.005220426508002737
ni9-D2	Δ(5,10)	lh_S_oc_sup&transversal_thickness	0.0012199117321387357
ni9-D2	Δ(5,10)	lh_S_occipital_ant_thickness	0.0020972407019988135
ni9-D2	Δ(5,10)	lh_S_oc-temp_lat_thickness	0.00022230922548446483
ni9-D2	Δ(5,10)	lh_S_oc-temp_med&Lingual_thickness	0.000996841685837406
ni9-D2	Δ(5,10)	lh_S_orbital_lateral_thickness	-0.009346650434793623
ni9-D2	Δ(5,10)	lh_S_orbital_med-olfact_thickness	0.0021867110729160352
ni9-D2	Δ(5,10)	lh_S_orbital-H_Shaped_thickness	-0.0018203457207942864
ni9-D2	Δ(5,10)	lh_S_parieto_occipital_thickness	0.0020412183369275805
ni9-D2	Δ(5,10)	lh_S_pericallosal_thickness	0.013421489631816358
ni9-D2	Δ(5,10)	lh_S_postcentral_thickness	-0.0021980606780611887
ni9-D2	Δ(5,10)	lh_S_precentral-inf-part_thickness	0.002275534924039497
ni9-D2	Δ(5,10)	lh_S_precentral-sup-part_thickness	0.0022492358463314585
ni9-D2	Δ(5,10)	lh_S_suborbital_thickness	0.0037666450889823413
ni9-D2	Δ(5,10)	lh_S_subparietal_thickness	0.003054434555183321
ni9-D2	Δ(5,10)	lh_S_temporal_inf_thickness	0.004453344120474757
ni9-D2	Δ(5,10)	lh_S_temporal_sup_thickness	-0.001311294037926545
ni9-D2	Δ(5,10)	lh_S_temporal_transverse_thickness	0.0008727915029161926
ni9-D2	Δ(5,10)	rh_G&S_frontomargin_thickness	0.007309011283859336
ni9-D2	Δ(5,10)	rh_G&S_occipital_inf_thickness	-0.00045494831311228626
ni9-D2	Δ(5,10)	rh_G&S_paracentral_thickness	-0.007151442384629773
ni9-D2	Δ(5,10)	rh_G&S_subcentral_thickness	0.0012662608761550582
ni9-D2	Δ(5,10)	rh_G&S_transv_frontopol_thickness	0.006484355375078778
ni9-D2	Δ(5,10)	rh_G&S_cingul-Ant_thickness	0.003088665993795675
ni9-D2	Δ(5,10)	rh_G&S_cingul-Mid-Ant_thickness	0.0036141862184904845
ni9-D2	Δ(5,10)	rh_G&S_cingul-Mid-Post_thickness	0.008075159303880829
ni9-D2	Δ(5,10)	rh_G_cingul-Post-dorsal_thickness	-0.005575407788659059
ni9-D2	Δ(5,10)	rh_G_cingul-Post-ventral_thickness	0.0007801583532900253
ni9-D2	Δ(5,10)	rh_G_cuneus_thickness	0.0019234858012884062
ni9-D2	Δ(5,10)	rh_G_front_inf-Opercular_thickness	-0.0032250551403166135
ni9-D2	Δ(5,10)	rh_G_front_inf-Orbital_thickness	-0.002381540571433246
ni9-D2	Δ(5,10)	rh_G_front_inf-Triangul_thickness	-0.0007205200021693225
ni9-D2	Δ(5,10)	rh_G_front_middle_thickness	-0.0003748306744714644
ni9-D2	Δ(5,10)	rh_G_front_sup_thickness	0.0005948260278392514
ni9-D2	Δ(5,10)	rh_G_Ins_lg&S_cent_ins_thickness	0.009097945804029
ni9-D2	Δ(5,10)	rh_G_insular_short_thickness	0.008266075109505094
ni9-D2	Δ(5,10)	rh_G_occipital_middle_thickness	-0.005368519688753123
ni9-D2	Δ(5,10)	rh_G_occipital_sup_thickness	-0.0011379444240647747
ni9-D2	Δ(5,10)	rh_G_oc-temp_lat-fusifor_thickness	-0.0007689759296078923
ni9-D2	Δ(5,10)	rh_G_oc-temp_med-Lingual_thickness	0.007954950282872623
ni9-D2	Δ(5,10)	rh_G_oc-temp_med-Parahip_thickness	0.0025650168938910426
ni9-D2	Δ(5,10)	rh_G_orbital_thickness	-0.006312587601243574
ni9-D2	Δ(5,10)	rh_G_pariet_inf-Angular_thickness	-0.002652690312952028
ni9-D2	Δ(5,10)	rh_G_pariet_inf-Supramar_thickness	-0.00693051880616934
ni9-D2	Δ(5,10)	rh_G_parietal_sup_thickness	0.00348562709740494
ni9-D2	Δ(5,10)	rh_G_postcentral_thickness	-0.004844927101906087
ni9-D2	Δ(5,10)	rh_G_precentral_thickness	0.0013649007895039783
ni9-D2	Δ(5,10)	rh_G_precuneus_thickness	0.0011245255516176417
ni9-D2	Δ(5,10)	rh_G_rectus_thickness	-0.006436252362664711
ni9-D2	Δ(5,10)	rh_G_subcallosal_thickness	0.010221318513858085
ni9-D2	Δ(5,10)	rh_G_temp_sup-G_T_transv_thickness	-0.0029981210345077433
ni9-D2	Δ(5,10)	rh_G_temp_sup-Lateral_thickness	-0.0003909345403219043
ni9-D2	Δ(5,10)	rh_G_temp_sup-Plan_polar_thickness	0.005707734364911732
ni9-D2	Δ(5,10)	rh_G_temp_sup-Plan_tempo_thickness	0.005334482594632936
ni9-D2	Δ(5,10)	rh_G_temporal_inf_thickness	-0.0025065352512106693
ni9-D2	Δ(5,10)	rh_G_temporal_middle_thickness	-0.0017795653490296527
ni9-D2	Δ(5,10)	rh_Lat_Fis-ant-Horizont_thickness	-0.0007453298144844897
ni9-D2	Δ(5,10)	rh_Lat_Fis-ant-Vertical_thickness	0.0037816318001654
ni9-D2	Δ(5,10)	rh_Lat_Fis-post_thickness	0.0034706591813616003
ni9-D2	Δ(5,10)	rh_Pole_occipital_thickness	-0.003871303018007005
ni9-D2	Δ(5,10)	rh_Pole_temporal_thickness	0.0066658852440119026
ni9-D2	Δ(5,10)	rh_S_calcarine_thickness	0.006999448150702928
ni9-D2	Δ(5,10)	rh_S_central_thickness	-0.0010506097280859345
ni9-D2	Δ(5,10)	rh_S_cingul-Marginalis_thickness	0.00284874713436168
ni9-D2	Δ(5,10)	rh_S_circular_insula_ant_thickness	0.0034982466462401794
ni9-D2	Δ(5,10)	rh_S_circular_insula_inf_thickness	0.0023213255171355505
ni9-D2	Δ(5,10)	rh_S_circular_insula_sup_thickness	-0.00027670501806253966
ni9-D2	Δ(5,10)	rh_S_collat_transv_ant_thickness	-0.0020815213194760734
ni9-D2	Δ(5,10)	rh_S_collat_transv_post_thickness
ni9-D2	Δ(5,10)	rh_S_front_inf_thickness	-0.0008852215713989336
ni9-D2	Δ(5,10)	rh_S_front_middle_thickness	-0.005824155924560634
ni9-D2	Δ(5,10)	rh_S_front_sup_thickness	0.0012287021629574374
ni9-D2	Δ(5,10)	rh_S_interm_prim-Jensen_thickness	-0.00041215785582338765
ni9-D2	Δ(5,10)	rh_S_intrapariet&P_trans_thickness	-0.002060923925741042
ni9-D2	Δ(5,10)	rh_S_oc_middle&Lunatus_thickness	-0.0016130715169894831
ni9-D2	Δ(5,10)	rh_S_oc_sup&transversal_thickness	-0.004252187319485699
ni9-D2	Δ(5,10)	rh_S_occipital_ant_thickness	-0.0003592053061408536
ni9-D2	Δ(5,10)	rh_S_oc-temp_lat_thickness	-4.595243612900979e-05
ni9-D2	Δ(5,10)	rh_S_oc-temp_med&Lingual_thickness	0.0011194797567996087
ni9-D2	Δ(5,10)	rh_S_orbital_lateral_thickness	0.0004994278638101868
ni9-D2	Δ(5,10)	rh_S_orbital_med-olfact_thickness	7.427253503770881e-05
ni9-D2	Δ(5,10)	rh_S_orbital-H_Shaped_thickness	-0.0016549042716647658
ni9-D2	Δ(5,10)	rh_S_parieto_occipital_thickness	-0.00122568190823822
ni9-D2	Δ(5,10)	rh_S_pericallosal_thickness	0.008121318873086177
ni9-D2	Δ(5,10)	rh_S_postcentral_thickness	0.0018682268281815621
ni9-D2	Δ(5,10)	rh_S_precentral-inf-part_thickness	-0.00034946067496288355
ni9-D2	Δ(5,10)	rh_S_precentral-sup-part_thickness	0.00040839477603228994
ni9-D2	Δ(5,10)	rh_S_suborbital_thickness	0.00216575545769411
ni9-D2	Δ(5,10)	rh_S_subparietal_thickness	-0.000936216002149208
ni9-D2	Δ(5,10)	rh_S_temporal_inf_thickness	0.0007511821226701652
ni9-D2	Δ(5,10)	rh_S_temporal_sup_thickness	0.004182033223573002
ni9-D2	Δ(5,10)	rh_S_temporal_transverse_thickness	-0.004063744256304354
ce3-Micro-OPC	Δ(5,10)	lh_G&S_frontomargin_thickness	-0.005120347694769274
ce3-Micro-OPC	Δ(5,10)	lh_G&S_occipital_inf_thickness	0.003498248801183013
ce3-Micro-OPC	Δ(5,10)	lh_G&S_paracentral_thickness	-0.0036679559790468476
ce3-Micro-OPC	Δ(5,10)	lh_G&S_subcentral_thickness	-0.0024522491215950354
ce3-Micro-OPC	Δ(5,10)	lh_G&S_transv_frontopol_thickness	0.0015575321542637757
ce3-Micro-OPC	Δ(5,10)	lh_G&S_cingul-Ant_thickness	-0.0027999377437188944
ce3-Micro-OPC	Δ(5,10)	lh_G&S_cingul-Mid-Ant_thickness	-0.0019109735565459793
ce3-Micro-OPC	Δ(5,10)	lh_G&S_cingul-Mid-Post_thickness	0.0004821160548011891
ce3-Micro-OPC	Δ(5,10)	lh_G_cingul-Post-dorsal_thickness	-4.423946305727455e-05
ce3-Micro-OPC	Δ(5,10)	lh_G_cingul-Post-ventral_thickness	0.008249946758948426
ce3-Micro-OPC	Δ(5,10)	lh_G_cuneus_thickness	0.006557926655292867
ce3-Micro-OPC	Δ(5,10)	lh_G_front_inf-Opercular_thickness	0.005385764600334048
ce3-Micro-OPC	Δ(5,10)	lh_G_front_inf-Orbital_thickness	0.009323184113006831
ce3-Micro-OPC	Δ(5,10)	lh_G_front_inf-Triangul_thickness	-0.004271053547632988
ce3-Micro-OPC	Δ(5,10)	lh_G_front_middle_thickness	0.0011275354555672218
ce3-Micro-OPC	Δ(5,10)	lh_G_front_sup_thickness	0.001334213054458671
ce3-Micro-OPC	Δ(5,10)	lh_G_Ins_lg&S_cent_ins_thickness	0.0023319608364590107
ce3-Micro-OPC	Δ(5,10)	lh_G_insular_short_thickness	0.0017965198911487163
ce3-Micro-OPC	Δ(5,10)	lh_G_occipital_middle_thickness	0.0006934099022242596
ce3-Micro-OPC	Δ(5,10)	lh_G_occipital_sup_thickness	0.004561380040979442
ce3-Micro-OPC	Δ(5,10)	lh_G_oc-temp_lat-fusifor_thickness	-0.004062612957094858
ce3-Micro-OPC	Δ(5,10)	lh_G_oc-temp_med-Lingual_thickness	-0.0013206085411829188
ce3-Micro-OPC	Δ(5,10)	lh_G_oc-temp_med-Parahip_thickness	0.009139897014781193
ce3-Micro-OPC	Δ(5,10)	lh_G_orbital_thickness	0.004313664274434345
ce3-Micro-OPC	Δ(5,10)	lh_G_pariet_inf-Angular_thickness	0.0013863820677339975
ce3-Micro-OPC	Δ(5,10)	lh_G_pariet_inf-Supramar_thickness	0.0007633295215796632
ce3-Micro-OPC	Δ(5,10)	lh_G_parietal_sup_thickness	-0.0003313850010194831
ce3-Micro-OPC	Δ(5,10)	lh_G_postcentral_thickness	-0.004069470175888299
ce3-Micro-OPC	Δ(5,10)	lh_G_precentral_thickness	0.007165155994192221
ce3-Micro-OPC	Δ(5,10)	lh_G_precuneus_thickness	-0.0020201827687442303
ce3-Micro-OPC	Δ(5,10)	lh_G_rectus_thickness	0.0077335617414278565
ce3-Micro-OPC	Δ(5,10)	lh_G_subcallosal_thickness	-0.01539221774361874
ce3-Micro-OPC	Δ(5,10)	lh_G_temp_sup-G_T_transv_thickness	0.0004031398101731129
ce3-Micro-OPC	Δ(5,10)	lh_G_temp_sup-Lateral_thickness	0.0006306339025953997
ce3-Micro-OPC	Δ(5,10)	lh_G_temp_sup-Plan_polar_thickness	-0.006717520697411879
ce3-Micro-OPC	Δ(5,10)	lh_G_temp_sup-Plan_tempo_thickness	0.004960800970047061
ce3-Micro-OPC	Δ(5,10)	lh_G_temporal_inf_thickness	-0.001074305515910902
ce3-Micro-OPC	Δ(5,10)	lh_G_temporal_middle_thickness	-0.002913773556542947
ce3-Micro-OPC	Δ(5,10)	lh_Lat_Fis-ant-Horizont_thickness	0.002130814060396651
ce3-Micro-OPC	Δ(5,10)	lh_Lat_Fis-ant-Vertical_thickness
ce3-Micro-OPC	Δ(5,10)	lh_Lat_Fis-post_thickness	0.004828073065894882
ce3-Micro-OPC	Δ(5,10)	lh_Pole_occipital_thickness	-0.002550998067450648
ce3-Micro-OPC	Δ(5,10)	lh_Pole_temporal_thickness	0.006524126467997486
ce3-Micro-OPC	Δ(5,10)	lh_S_calcarine_thickness	0.0018091534777769439
ce3-Micro-OPC	Δ(5,10)	lh_S_central_thickness	-0.0036153195639219912
ce3-Micro-OPC	Δ(5,10)	lh_S_cingul-Marginalis_thickness	0.008361237625969749
ce3-Micro-OPC	Δ(5,10)	lh_S_circular_insula_ant_thickness	-0.0056521294534210564
ce3-Micro-OPC	Δ(5,10)	lh_S_circular_insula_inf_thickness	0.005612483615738687
ce3-Micro-OPC	Δ(5,10)	lh_S_circular_insula_sup_thickness	-0.008078593954206882
ce3-Micro-OPC	Δ(5,10)	lh_S_collat_transv_ant_thickness	0.0018425584301338671
ce3-Micro-OPC	Δ(5,10)	lh_S_collat_transv_post_thickness	-0.002481483451310572
ce3-Micro-OPC	Δ(5,10)	lh_S_front_inf_thickness	-0.004963063812344511
ce3-Micro-OPC	Δ(5,10)	lh_S_front_middle_thickness	0.005716934714690272
ce3-Micro-OPC	Δ(5,10)	lh_S_front_sup_thickness	-0.0049631684961032214
ce3-Micro-OPC	Δ(5,10)	lh_S_interm_prim-Jensen_thickness	-0.00013014061653601403
ce3-Micro-OPC	Δ(5,10)	lh_S_intrapariet&P_trans_thickness	0.002367991362628292
ce3-Micro-OPC	Δ(5,10)	lh_S_oc_middle&Lunatus_thickness	0.00825291282909147
ce3-Micro-OPC	Δ(5,10)	lh_S_oc_sup&transversal_thickness	0.009425237796182658
ce3-Micro-OPC	Δ(5,10)	lh_S_occipital_ant_thickness	-0.00480525776883527
ce3-Micro-OPC	Δ(5,10)	lh_S_oc-temp_lat_thickness	0.00815733660018213
ce3-Micro-OPC	Δ(5,10)	lh_S_oc-temp_med&Lingual_thickness	0.0024048566786236993
ce3-Micro-OPC	Δ(5,10)	lh_S_orbital_lateral_thickness	-0.00044102164289124696
ce3-Micro-OPC	Δ(5,10)	lh_S_orbital_med-olfact_thickness	0.0014869167669789712
ce3-Micro-OPC	Δ(5,10)	lh_S_orbital-H_Shaped_thickness	0.004027630554498285
ce3-Micro-OPC	Δ(5,10)	lh_S_parieto_occipital_thickness	0.004076984188728042
ce3-Micro-OPC	Δ(5,10)	lh_S_pericallosal_thickness	0.0027714626987623905
ce3-Micro-OPC	Δ(5,10)	lh_S_postcentral_thickness	0.0032267599880952437
ce3-Micro-OPC	Δ(5,10)	lh_S_precentral-inf-part_thickness	0.005631883465445995
ce3-Micro-OPC	Δ(5,10)	lh_S_precentral-sup-part_thickness	0.0006671518182444422
ce3-Micro-OPC	Δ(5,10)	lh_S_suborbital_thickness	-0.0027470007772683394
ce3-Micro-OPC	Δ(5,10)	lh_S_subparietal_thickness	0.003132764526089033
ce3-Micro-OPC	Δ(5,10)	lh_S_temporal_inf_thickness	-0.000844203271677349
ce3-Micro-OPC	Δ(5,10)	lh_S_temporal_sup_thickness	0.004893047361833323
ce3-Micro-OPC	Δ(5,10)	lh_S_temporal_transverse_thickness	0.007273467479739212
ce3-Micro-OPC	Δ(5,10)	rh_G&S_frontomargin_thickness	-0.006798561304828407
ce3-Micro-OPC	Δ(5,10)	rh_G&S_occipital_inf_thickness	-0.00297832017200279
ce3-Micro-OPC	Δ(5,10)	rh_G&S_paracentral_thickness	-0.005390976205077783
ce3-Micro-OPC	Δ(5,10)	rh_G&S_subcentral_thickness	-0.0020061597317396467
ce3-Micro-OPC	Δ(5,10)	rh_G&S_transv_frontopol_thickness	-0.004596326059272161
ce3-Micro-OPC	Δ(5,10)	rh_G&S_cingul-Ant_thickness	-0.002559507946951426
ce3-Micro-OPC	Δ(5,10)	rh_G&S_cingul-Mid-Ant_thickness	0.006353521528067077
ce3-Micro-OPC	Δ(5,10)	rh_G&S_cingul-Mid-Post_thickness	-0.0017582585533955537
ce3-Micro-OPC	Δ(5,10)	rh_G_cingul-Post-dorsal_thickness	-0.00026208124635574565
ce3-Micro-OPC	Δ(5,10)	rh_G_cingul-Post-ventral_thickness	-0.0021917903617465206
ce3-Micro-OPC	Δ(5,10)	rh_G_cuneus_thickness	0.00562820399640173
ce3-Micro-OPC	Δ(5,10)	rh_G_front_inf-Opercular_thickness	0.006302644207866307
ce3-Micro-OPC	Δ(5,10)	rh_G_front_inf-Orbital_thickness	0.009621436587041184
ce3-Micro-OPC	Δ(5,10)	rh_G_front_inf-Triangul_thickness	-0.004813058345833086
ce3-Micro-OPC	Δ(5,10)	rh_G_front_middle_thickness	0.0036206687997101285
ce3-Micro-OPC	Δ(5,10)	rh_G_front_sup_thickness	0.002142899001034256
ce3-Micro-OPC	Δ(5,10)	rh_G_Ins_lg&S_cent_ins_thickness	0.0001978971351347808
ce3-Micro-OPC	Δ(5,10)	rh_G_insular_short_thickness	0.0011537876418376454
ce3-Micro-OPC	Δ(5,10)	rh_G_occipital_middle_thickness	-0.00014669804431815744
ce3-Micro-OPC	Δ(5,10)	rh_G_occipital_sup_thickness	0.005017001927477033
ce3-Micro-OPC	Δ(5,10)	rh_G_oc-temp_lat-fusifor_thickness	-0.005206701987797151
ce3-Micro-OPC	Δ(5,10)	rh_G_oc-temp_med-Lingual_thickness	-0.0016701856545138921
ce3-Micro-OPC	Δ(5,10)	rh_G_oc-temp_med-Parahip_thickness	0.012011774020932077
ce3-Micro-OPC	Δ(5,10)	rh_G_orbital_thickness	0.0056740471439715515
ce3-Micro-OPC	Δ(5,10)	rh_G_pariet_inf-Angular_thickness	0.002969376440314024
ce3-Micro-OPC	Δ(5,10)	rh_G_pariet_inf-Supramar_thickness	0.0013370724505756219
ce3-Micro-OPC	Δ(5,10)	rh_G_parietal_sup_thickness	0.0008660273308997574
ce3-Micro-OPC	Δ(5,10)	rh_G_postcentral_thickness	-0.0071846783219854885
ce3-Micro-OPC	Δ(5,10)	rh_G_precentral_thickness	0.007658494586339194
ce3-Micro-OPC	Δ(5,10)	rh_G_precuneus_thickness	0.00019532365217226483
ce3-Micro-OPC	Δ(5,10)	rh_G_rectus_thickness	0.009583690934460945
ce3-Micro-OPC	Δ(5,10)	rh_G_subcallosal_thickness	-0.014568809883519673
ce3-Micro-OPC	Δ(5,10)	rh_G_temp_sup-G_T_transv_thickness	-0.003636678746239942
ce3-Micro-OPC	Δ(5,10)	rh_G_temp_sup-Lateral_thickness	0.0033270660872030573
ce3-Micro-OPC	Δ(5,10)	rh_G_temp_sup-Plan_polar_thickness	0.0031107053533490255
ce3-Micro-OPC	Δ(5,10)	rh_G_temp_sup-Plan_tempo_thickness	0.004184931329785799
ce3-Micro-OPC	Δ(5,10)	rh_G_temporal_inf_thickness	-0.00137313436194836
ce3-Micro-OPC	Δ(5,10)	rh_G_temporal_middle_thickness	-0.0023295458597583606
ce3-Micro-OPC	Δ(5,10)	rh_Lat_Fis-ant-Horizont_thickness	0.0034726962397375674
ce3-Micro-OPC	Δ(5,10)	rh_Lat_Fis-ant-Vertical_thickness	-0.013617924907174138
ce3-Micro-OPC	Δ(5,10)	rh_Lat_Fis-post_thickness	0.006753773309785077
ce3-Micro-OPC	Δ(5,10)	rh_Pole_occipital_thickness	-0.005383484319181134
ce3-Micro-OPC	Δ(5,10)	rh_Pole_temporal_thickness	0.009491569560890282
ce3-Micro-OPC	Δ(5,10)	rh_S_calcarine_thickness	0.002739650002245686
ce3-Micro-OPC	Δ(5,10)	rh_S_central_thickness	-0.0029222168827455867
ce3-Micro-OPC	Δ(5,10)	rh_S_cingul-Marginalis_thickness	0.007247098752393419
ce3-Micro-OPC	Δ(5,10)	rh_S_circular_insula_ant_thickness	-0.0039551909959465205
ce3-Micro-OPC	Δ(5,10)	rh_S_circular_insula_inf_thickness	0.004485111668514258
ce3-Micro-OPC	Δ(5,10)	rh_S_circular_insula_sup_thickness	-0.001070926422639791
ce3-Micro-OPC	Δ(5,10)	rh_S_collat_transv_ant_thickness	0.0024735136852650323
ce3-Micro-OPC	Δ(5,10)	rh_S_collat_transv_post_thickness
ce3-Micro-OPC	Δ(5,10)	rh_S_front_inf_thickness	-0.0008285476844625064
ce3-Micro-OPC	Δ(5,10)	rh_S_front_middle_thickness	0.00811510346212966
ce3-Micro-OPC	Δ(5,10)	rh_S_front_sup_thickness	-0.003176154462162264
ce3-Micro-OPC	Δ(5,10)	rh_S_interm_prim-Jensen_thickness	-0.0006257885343804864
ce3-Micro-OPC	Δ(5,10)	rh_S_intrapariet&P_trans_thickness	0.0004514434599304541
ce3-Micro-OPC	Δ(5,10)	rh_S_oc_middle&Lunatus_thickness	0.008228541741714775
ce3-Micro-OPC	Δ(5,10)	rh_S_oc_sup&transversal_thickness	0.0065144924025748036
ce3-Micro-OPC	Δ(5,10)	rh_S_occipital_ant_thickness	0.010364835593747599
ce3-Micro-OPC	Δ(5,10)	rh_S_oc-temp_lat_thickness	0.0022076320595651733
ce3-Micro-OPC	Δ(5,10)	rh_S_oc-temp_med&Lingual_thickness	0.0058867067890036595
ce3-Micro-OPC	Δ(5,10)	rh_S_orbital_lateral_thickness	0.002279633298798371
ce3-Micro-OPC	Δ(5,10)	rh_S_orbital_med-olfact_thickness	-0.0033315160357051607
ce3-Micro-OPC	Δ(5,10)	rh_S_orbital-H_Shaped_thickness	0.0020219334627109738
ce3-Micro-OPC	Δ(5,10)	rh_S_parieto_occipital_thickness	-0.002721004240562243
ce3-Micro-OPC	Δ(5,10)	rh_S_pericallosal_thickness	1.1820440709483723e-05
ce3-Micro-OPC	Δ(5,10)	rh_S_postcentral_thickness	0.0027976170064494717
ce3-Micro-OPC	Δ(5,10)	rh_S_precentral-inf-part_thickness	0.006423844925667579
ce3-Micro-OPC	Δ(5,10)	rh_S_precentral-sup-part_thickness	6.989365891055255e-05
ce3-Micro-OPC	Δ(5,10)	rh_S_suborbital_thickness	-0.005735276564207872
ce3-Micro-OPC	Δ(5,10)	rh_S_subparietal_thickness	-0.002355424458579093
ce3-Micro-OPC	Δ(5,10)	rh_S_temporal_inf_thickness	-0.0002369623632248498
ce3-Micro-OPC	Δ(5,10)	rh_S_temporal_sup_thickness	0.004597708951471064
ce3-Micro-OPC	Δ(5,10)	rh_S_temporal_transverse_thickness	0.007583424117634761
ni4-GI-5HT1b-MU-A4B2	Δ(5,10)	lh_G&S_frontomargin_thickness	-0.0010345808365098894
ni4-GI-5HT1b-MU-A4B2	Δ(5,10)	lh_G&S_occipital_inf_thickness	-0.00027493612071881335
ni4-GI-5HT1b-MU-A4B2	Δ(5,10)	lh_G&S_paracentral_thickness	0.0004099183469214486
ni4-GI-5HT1b-MU-A4B2	Δ(5,10)	lh_G&S_subcentral_thickness	0.000280332101535833
ni4-GI-5HT1b-MU-A4B2	Δ(5,10)	lh_G&S_transv_frontopol_thickness	-0.0007728206834431636
ni4-GI-5HT1b-MU-A4B2	Δ(5,10)	lh_G&S_cingul-Ant_thickness	-0.00023726062220272293
ni4-GI-5HT1b-MU-A4B2	Δ(5,10)	lh_G&S_cingul-Mid-Ant_thickness	-0.000172742356800204
ni4-GI-5HT1b-MU-A4B2	Δ(5,10)	lh_G&S_cingul-Mid-Post_thickness	0.0003583864542559441
ni4-GI-5HT1b-MU-A4B2	Δ(5,10)	lh_G_cingul-Post-dorsal_thickness	-0.00026463709941836056
ni4-GI-5HT1b-MU-A4B2	Δ(5,10)	lh_G_cingul-Post-ventral_thickness	-0.001210466917313538
ni4-GI-5HT1b-MU-A4B2	Δ(5,10)	lh_G_cuneus_thickness	0.0003167031063555578
ni4-GI-5HT1b-MU-A4B2	Δ(5,10)	lh_G_front_inf-Opercular_thickness	0.0004267569684891989
ni4-GI-5HT1b-MU-A4B2	Δ(5,10)	lh_G_front_inf-Orbital_thickness	0.0002890302209719014
ni4-GI-5HT1b-MU-A4B2	Δ(5,10)	lh_G_front_inf-Triangul_thickness	-0.0005479376572124287
ni4-GI-5HT1b-MU-A4B2	Δ(5,10)	lh_G_front_middle_thickness	0.0007828781715144215
ni4-GI-5HT1b-MU-A4B2	Δ(5,10)	lh_G_front_sup_thickness	8.473386556527573e-05
ni4-GI-5HT1b-MU-A4B2	Δ(5,10)	lh_G_Ins_lg&S_cent_ins_thickness	0.00015295120313664826
ni4-GI-5HT1b-MU-A4B2	Δ(5,10)	lh_G_insular_short_thickness	0.0002641913614924406
ni4-GI-5HT1b-MU-A4B2	Δ(5,10)	lh_G_occipital_middle_thickness	-0.00036295250187240967
ni4-GI-5HT1b-MU-A4B2	Δ(5,10)	lh_G_occipital_sup_thickness	0.00021645549862760877
ni4-GI-5HT1b-MU-A4B2	Δ(5,10)	lh_G_oc-temp_lat-fusifor_thickness	-0.00017023067518406876
ni4-GI-5HT1b-MU-A4B2	Δ(5,10)	lh_G_oc-temp_med-Lingual_thickness	0.00041280789428944226
ni4-GI-5HT1b-MU-A4B2	Δ(5,10)	lh_G_oc-temp_med-Parahip_thickness	0.0006441819198970012
ni4-GI-5HT1b-MU-A4B2	Δ(5,10)	lh_G_orbital_thickness	0.00047560372910322724
ni4-GI-5HT1b-MU-A4B2	Δ(5,10)	lh_G_pariet_inf-Angular_thickness	0.0005830695857015344
ni4-GI-5HT1b-MU-A4B2	Δ(5,10)	lh_G_pariet_inf-Supramar_thickness	0.0003641486079252222
ni4-GI-5HT1b-MU-A4B2	Δ(5,10)	lh_G_parietal_sup_thickness	-0.00012473172207532607
ni4-GI-5HT1b-MU-A4B2	Δ(5,10)	lh_G_postcentral_thickness	-4.721150415106651e-05
ni4-GI-5HT1b-MU-A4B2	Δ(5,10)	lh_G_precentral_thickness	0.000429396474286841
ni4-GI-5HT1b-MU-A4B2	Δ(5,10)	lh_G_precuneus_thickness	-1.192990142189626e-05
ni4-GI-5HT1b-MU-A4B2	Δ(5,10)	lh_G_rectus_thickness	0.00017034114156520494
ni4-GI-5HT1b-MU-A4B2	Δ(5,10)	lh_G_subcallosal_thickness	-0.00014781392225366938
ni4-GI-5HT1b-MU-A4B2	Δ(5,10)	lh_G_temp_sup-G_T_transv_thickness	-0.000574906620579338
ni4-GI-5HT1b-MU-A4B2	Δ(5,10)	lh_G_temp_sup-Lateral_thickness	0.00023776821900974715
ni4-GI-5HT1b-MU-A4B2	Δ(5,10)	lh_G_temp_sup-Plan_polar_thickness	-0.0006616675000269204
ni4-GI-5HT1b-MU-A4B2	Δ(5,10)	lh_G_temp_sup-Plan_tempo_thickness	-8.544811837649449e-05
ni4-GI-5HT1b-MU-A4B2	Δ(5,10)	lh_G_temporal_inf_thickness	0.0002852965166341391
ni4-GI-5HT1b-MU-A4B2	Δ(5,10)	lh_G_temporal_middle_thickness	0.0004979896094684973
ni4-GI-5HT1b-MU-A4B2	Δ(5,10)	lh_Lat_Fis-ant-Horizont_thickness	0.00035913202595772714
ni4-GI-5HT1b-MU-A4B2	Δ(5,10)	lh_Lat_Fis-ant-Vertical_thickness
ni4-GI-5HT1b-MU-A4B2	Δ(5,10)	lh_Lat_Fis-post_thickness	0.0009441323489474476
ni4-GI-5HT1b-MU-A4B2	Δ(5,10)	lh_Pole_occipital_thickness	-9.183508790349543e-06
ni4-GI-5HT1b-MU-A4B2	Δ(5,10)	lh_Pole_temporal_thickness	0.0002716601594873712
ni4-GI-5HT1b-MU-A4B2	Δ(5,10)	lh_S_calcarine_thickness	0.00045804517353003477
ni4-GI-5HT1b-MU-A4B2	Δ(5,10)	lh_S_central_thickness	0.00035983775283374153
ni4-GI-5HT1b-MU-A4B2	Δ(5,10)	lh_S_cingul-Marginalis_thickness	0.00024252281985332955
ni4-GI-5HT1b-MU-A4B2	Δ(5,10)	lh_S_circular_insula_ant_thickness	-0.00028971817137039835
ni4-GI-5HT1b-MU-A4B2	Δ(5,10)	lh_S_circular_insula_inf_thickness	0.00043681912885271124
ni4-GI-5HT1b-MU-A4B2	Δ(5,10)	lh_S_circular_insula_sup_thickness	-0.00015088685822720743
ni4-GI-5HT1b-MU-A4B2	Δ(5,10)	lh_S_collat_transv_ant_thickness	-0.0002717537009279507
ni4-GI-5HT1b-MU-A4B2	Δ(5,10)	lh_S_collat_transv_post_thickness	0.0011725801598616234
ni4-GI-5HT1b-MU-A4B2	Δ(5,10)	lh_S_front_inf_thickness	3.189702532890165e-05
ni4-GI-5HT1b-MU-A4B2	Δ(5,10)	lh_S_front_middle_thickness	-0.00039516169689868264
ni4-GI-5HT1b-MU-A4B2	Δ(5,10)	lh_S_front_sup_thickness	5.2985899656739915e-05
ni4-GI-5HT1b-MU-A4B2	Δ(5,10)	lh_S_interm_prim-Jensen_thickness	-0.0010828192155626082
ni4-GI-5HT1b-MU-A4B2	Δ(5,10)	lh_S_intrapariet&P_trans_thickness	-7.411683273224334e-05
ni4-GI-5HT1b-MU-A4B2	Δ(5,10)	lh_S_oc_middle&Lunatus_thickness	-3.524233491420531e-05
ni4-GI-5HT1b-MU-A4B2	Δ(5,10)	lh_S_oc_sup&transversal_thickness	-3.7826258332547547e-05
ni4-GI-5HT1b-MU-A4B2	Δ(5,10)	lh_S_occipital_ant_thickness	0.00019810604676217397
ni4-GI-5HT1b-MU-A4B2	Δ(5,10)	lh_S_oc-temp_lat_thickness	-6.555492445525432e-05
ni4-GI-5HT1b-MU-A4B2	Δ(5,10)	lh_S_oc-temp_med&Lingual_thickness	0.00016136162554033356
ni4-GI-5HT1b-MU-A4B2	Δ(5,10)	lh_S_orbital_lateral_thickness	-0.000791744032855219
ni4-GI-5HT1b-MU-A4B2	Δ(5,10)	lh_S_orbital_med-olfact_thickness	0.00010270495025775997
ni4-GI-5HT1b-MU-A4B2	Δ(5,10)	lh_S_orbital-H_Shaped_thickness	-0.0002310677593830579
ni4-GI-5HT1b-MU-A4B2	Δ(5,10)	lh_S_parieto_occipital_thickness	0.0001810686288163943
ni4-GI-5HT1b-MU-A4B2	Δ(5,10)	lh_S_pericallosal_thickness	0.001189614273618713
ni4-GI-5HT1b-MU-A4B2	Δ(5,10)	lh_S_postcentral_thickness	-0.00017271279627025307
ni4-GI-5HT1b-MU-A4B2	Δ(5,10)	lh_S_precentral-inf-part_thickness	0.00015033960343483962
ni4-GI-5HT1b-MU-A4B2	Δ(5,10)	lh_S_precentral-sup-part_thickness	8.656332729992111e-05
ni4-GI-5HT1b-MU-A4B2	Δ(5,10)	lh_S_suborbital_thickness	-0.00032848213855008607
ni4-GI-5HT1b-MU-A4B2	Δ(5,10)	lh_S_subparietal_thickness	-0.00012269489124857452
ni4-GI-5HT1b-MU-A4B2	Δ(5,10)	lh_S_temporal_inf_thickness	0.00021449129421691193
ni4-GI-5HT1b-MU-A4B2	Δ(5,10)	lh_S_temporal_sup_thickness	-0.00026342794576900835
ni4-GI-5HT1b-MU-A4B2	Δ(5,10)	lh_S_temporal_transverse_thickness	-0.0005980668334317346
ni4-GI-5HT1b-MU-A4B2	Δ(5,10)	rh_G&S_frontomargin_thickness	-0.0007100600370360047
ni4-GI-5HT1b-MU-A4B2	Δ(5,10)	rh_G&S_occipital_inf_thickness	-0.00015035668385718348
ni4-GI-5HT1b-MU-A4B2	Δ(5,10)	rh_G&S_paracentral_thickness	0.0003620349135163847
ni4-GI-5HT1b-MU-A4B2	Δ(5,10)	rh_G&S_subcentral_thickness	0.000474041537516276
ni4-GI-5HT1b-MU-A4B2	Δ(5,10)	rh_G&S_transv_frontopol_thickness	-0.0008896038443617464
ni4-GI-5HT1b-MU-A4B2	Δ(5,10)	rh_G&S_cingul-Ant_thickness	-0.0002896263984413158
ni4-GI-5HT1b-MU-A4B2	Δ(5,10)	rh_G&S_cingul-Mid-Ant_thickness	0.00029252479754129923
ni4-GI-5HT1b-MU-A4B2	Δ(5,10)	rh_G&S_cingul-Mid-Post_thickness	0.0002852836717158226
ni4-GI-5HT1b-MU-A4B2	Δ(5,10)	rh_G_cingul-Post-dorsal_thickness	-0.00039790011914467294
ni4-GI-5HT1b-MU-A4B2	Δ(5,10)	rh_G_cingul-Post-ventral_thickness	0.001130065590999138
ni4-GI-5HT1b-MU-A4B2	Δ(5,10)	rh_G_cuneus_thickness	0.00014805127725580486
ni4-GI-5HT1b-MU-A4B2	Δ(5,10)	rh_G_front_inf-Opercular_thickness	7.125157903655269e-05
ni4-GI-5HT1b-MU-A4B2	Δ(5,10)	rh_G_front_inf-Orbital_thickness	0.00023992230431517034
ni4-GI-5HT1b-MU-A4B2	Δ(5,10)	rh_G_front_inf-Triangul_thickness	-0.00034383345460277034
ni4-GI-5HT1b-MU-A4B2	Δ(5,10)	rh_G_front_middle_thickness	0.0007742436599149499
ni4-GI-5HT1b-MU-A4B2	Δ(5,10)	rh_G_front_sup_thickness	0.00016696007568158672
ni4-GI-5HT1b-MU-A4B2	Δ(5,10)	rh_G_Ins_lg&S_cent_ins_thickness	4.074976940866143e-05
ni4-GI-5HT1b-MU-A4B2	Δ(5,10)	rh_G_insular_short_thickness	-0.0001738827549572254
ni4-GI-5HT1b-MU-A4B2	Δ(5,10)	rh_G_occipital_middle_thickness	0.00019124538389167153
ni4-GI-5HT1b-MU-A4B2	Δ(5,10)	rh_G_occipital_sup_thickness	0.00013237342353744283
ni4-GI-5HT1b-MU-A4B2	Δ(5,10)	rh_G_oc-temp_lat-fusifor_thickness	-0.00010979716749191792
ni4-GI-5HT1b-MU-A4B2	Δ(5,10)	rh_G_oc-temp_med-Lingual_thickness	0.0003433353279350959
ni4-GI-5HT1b-MU-A4B2	Δ(5,10)	rh_G_oc-temp_med-Parahip_thickness	-0.0003198610938028954
ni4-GI-5HT1b-MU-A4B2	Δ(5,10)	rh_G_orbital_thickness	0.0005327330193933
ni4-GI-5HT1b-MU-A4B2	Δ(5,10)	rh_G_pariet_inf-Angular_thickness	0.0005739568039795119
ni4-GI-5HT1b-MU-A4B2	Δ(5,10)	rh_G_pariet_inf-Supramar_thickness	-0.0002359622403312455
ni4-GI-5HT1b-MU-A4B2	Δ(5,10)	rh_G_parietal_sup_thickness	0.00013650467317654832
ni4-GI-5HT1b-MU-A4B2	Δ(5,10)	rh_G_postcentral_thickness	0.0001024236117421369
ni4-GI-5HT1b-MU-A4B2	Δ(5,10)	rh_G_precentral_thickness	0.00024052329136335648
ni4-GI-5HT1b-MU-A4B2	Δ(5,10)	rh_G_precuneus_thickness	7.40781657153286e-05
ni4-GI-5HT1b-MU-A4B2	Δ(5,10)	rh_G_rectus_thickness	0.00011729393440822883
ni4-GI-5HT1b-MU-A4B2	Δ(5,10)	rh_G_subcallosal_thickness	-0.00029866787064807346
ni4-GI-5HT1b-MU-A4B2	Δ(5,10)	rh_G_temp_sup-G_T_transv_thickness	-0.0008468487363485419
ni4-GI-5HT1b-MU-A4B2	Δ(5,10)	rh_G_temp_sup-Lateral_thickness	-6.312958800057389e-05
ni4-GI-5HT1b-MU-A4B2	Δ(5,10)	rh_G_temp_sup-Plan_polar_thickness	-0.00011959256758857159
ni4-GI-5HT1b-MU-A4B2	Δ(5,10)	rh_G_temp_sup-Plan_tempo_thickness	0.00022273251238526769
ni4-GI-5HT1b-MU-A4B2	Δ(5,10)	rh_G_temporal_inf_thickness	0.00025918832687783257
ni4-GI-5HT1b-MU-A4B2	Δ(5,10)	rh_G_temporal_middle_thickness	0.00030833741445549824
ni4-GI-5HT1b-MU-A4B2	Δ(5,10)	rh_Lat_Fis-ant-Horizont_thickness	-0.00016634883245302684
ni4-GI-5HT1b-MU-A4B2	Δ(5,10)	rh_Lat_Fis-ant-Vertical_thickness	-0.00037537912748815405
ni4-GI-5HT1b-MU-A4B2	Δ(5,10)	rh_Lat_Fis-post_thickness	0.0012954075482636204
ni4-GI-5HT1b-MU-A4B2	Δ(5,10)	rh_Pole_occipital_thickness	-0.0001687319216197511
ni4-GI-5HT1b-MU-A4B2	Δ(5,10)	rh_Pole_temporal_thickness	0.00024794876421305005
ni4-GI-5HT1b-MU-A4B2	Δ(5,10)	rh_S_calcarine_thickness	0.00040105381979521626
ni4-GI-5HT1b-MU-A4B2	Δ(5,10)	rh_S_central_thickness	0.00041737442517485873
ni4-GI-5HT1b-MU-A4B2	Δ(5,10)	rh_S_cingul-Marginalis_thickness	0.000370262494481282
ni4-GI-5HT1b-MU-A4B2	Δ(5,10)	rh_S_circular_insula_ant_thickness	3.722726520698216e-05
ni4-GI-5HT1b-MU-A4B2	Δ(5,10)	rh_S_circular_insula_inf_thickness	-9.609218756011749e-05
ni4-GI-5HT1b-MU-A4B2	Δ(5,10)	rh_S_circular_insula_sup_thickness	0.0001406391362783789
ni4-GI-5HT1b-MU-A4B2	Δ(5,10)	rh_S_collat_transv_ant_thickness	-0.0002952070319997696
ni4-GI-5HT1b-MU-A4B2	Δ(5,10)	rh_S_collat_transv_post_thickness
ni4-GI-5HT1b-MU-A4B2	Δ(5,10)	rh_S_front_inf_thickness	-0.0002446851834721868
ni4-GI-5HT1b-MU-A4B2	Δ(5,10)	rh_S_front_middle_thickness	-0.00041917655309275936
ni4-GI-5HT1b-MU-A4B2	Δ(5,10)	rh_S_front_sup_thickness	0.00040686176230123744
ni4-GI-5HT1b-MU-A4B2	Δ(5,10)	rh_S_interm_prim-Jensen_thickness	0.0006501096310259843
ni4-GI-5HT1b-MU-A4B2	Δ(5,10)	rh_S_intrapariet&P_trans_thickness	-7.397573782969014e-05
ni4-GI-5HT1b-MU-A4B2	Δ(5,10)	rh_S_oc_middle&Lunatus_thickness	-0.0004319632431363761
ni4-GI-5HT1b-MU-A4B2	Δ(5,10)	rh_S_oc_sup&transversal_thickness	-5.88230831859507e-05
ni4-GI-5HT1b-MU-A4B2	Δ(5,10)	rh_S_occipital_ant_thickness	-0.00031275981016926774
ni4-GI-5HT1b-MU-A4B2	Δ(5,10)	rh_S_oc-temp_lat_thickness	0.00010345330709500902
ni4-GI-5HT1b-MU-A4B2	Δ(5,10)	rh_S_oc-temp_med&Lingual_thickness	0.00010098961894448172
ni4-GI-5HT1b-MU-A4B2	Δ(5,10)	rh_S_orbital_lateral_thickness	-0.00045566801394645445
ni4-GI-5HT1b-MU-A4B2	Δ(5,10)	rh_S_orbital_med-olfact_thickness	-0.0004556207717981778
ni4-GI-5HT1b-MU-A4B2	Δ(5,10)	rh_S_orbital-H_Shaped_thickness	-0.00032059709290947064
ni4-GI-5HT1b-MU-A4B2	Δ(5,10)	rh_S_parieto_occipital_thickness	-0.0003401598462432903
ni4-GI-5HT1b-MU-A4B2	Δ(5,10)	rh_S_pericallosal_thickness	0.0009963611318164808
ni4-GI-5HT1b-MU-A4B2	Δ(5,10)	rh_S_postcentral_thickness	4.159611314922748e-05
ni4-GI-5HT1b-MU-A4B2	Δ(5,10)	rh_S_precentral-inf-part_thickness	0.0002200614383971941
ni4-GI-5HT1b-MU-A4B2	Δ(5,10)	rh_S_precentral-sup-part_thickness	4.862642808646511e-05
ni4-GI-5HT1b-MU-A4B2	Δ(5,10)	rh_S_suborbital_thickness	-0.0001596407620423207
ni4-GI-5HT1b-MU-A4B2	Δ(5,10)	rh_S_subparietal_thickness	7.442972149371285e-05
ni4-GI-5HT1b-MU-A4B2	Δ(5,10)	rh_S_temporal_inf_thickness	0.00034943374669952135
ni4-GI-5HT1b-MU-A4B2	Δ(5,10)	rh_S_temporal_sup_thickness	1.7302460500006472e-05
ni4-GI-5HT1b-MU-A4B2	Δ(5,10)	rh_S_temporal_transverse_thickness	-0.0008534795074952167
ce5-In6-Ex2	Δ(5,10)	lh_G&S_frontomargin_thickness	0.003749131883680746
ce5-In6-Ex2	Δ(5,10)	lh_G&S_occipital_inf_thickness	0.0020912205883195575
ce5-In6-Ex2	Δ(5,10)	lh_G&S_paracentral_thickness	0.0006384806809485166
ce5-In6-Ex2	Δ(5,10)	lh_G&S_subcentral_thickness	-0.0036445056547945963
ce5-In6-Ex2	Δ(5,10)	lh_G&S_transv_frontopol_thickness	0.001664423025795489
ce5-In6-Ex2	Δ(5,10)	lh_G&S_cingul-Ant_thickness	-0.0005610449202417093
ce5-In6-Ex2	Δ(5,10)	lh_G&S_cingul-Mid-Ant_thickness	-0.0006708124401426582
ce5-In6-Ex2	Δ(5,10)	lh_G&S_cingul-Mid-Post_thickness	-0.0015898300987725357
ce5-In6-Ex2	Δ(5,10)	lh_G_cingul-Post-dorsal_thickness	0.001176175214136585
ce5-In6-Ex2	Δ(5,10)	lh_G_cingul-Post-ventral_thickness	0.002081457239258719
ce5-In6-Ex2	Δ(5,10)	lh_G_cuneus_thickness	0.0034665643677189786
ce5-In6-Ex2	Δ(5,10)	lh_G_front_inf-Opercular_thickness	0.00019661935588089277
ce5-In6-Ex2	Δ(5,10)	lh_G_front_inf-Orbital_thickness	0.006062321697367978
ce5-In6-Ex2	Δ(5,10)	lh_G_front_inf-Triangul_thickness	-0.0020313125503308993
ce5-In6-Ex2	Δ(5,10)	lh_G_front_middle_thickness	0.0002370184599774748
ce5-In6-Ex2	Δ(5,10)	lh_G_front_sup_thickness	0.0017034026441753343
ce5-In6-Ex2	Δ(5,10)	lh_G_Ins_lg&S_cent_ins_thickness	0.0024671387608643097
ce5-In6-Ex2	Δ(5,10)	lh_G_insular_short_thickness	0.0013546523298855195
ce5-In6-Ex2	Δ(5,10)	lh_G_occipital_middle_thickness	0.0013925100424084583
ce5-In6-Ex2	Δ(5,10)	lh_G_occipital_sup_thickness	-0.0009097011919067567
ce5-In6-Ex2	Δ(5,10)	lh_G_oc-temp_lat-fusifor_thickness	0.0011190786024656424
ce5-In6-Ex2	Δ(5,10)	lh_G_oc-temp_med-Lingual_thickness	0.00018057751094062435
ce5-In6-Ex2	Δ(5,10)	lh_G_oc-temp_med-Parahip_thickness	0.002200489615570988
ce5-In6-Ex2	Δ(5,10)	lh_G_orbital_thickness	-0.0006289585054330936
ce5-In6-Ex2	Δ(5,10)	lh_G_pariet_inf-Angular_thickness	-0.0002448669467601996
ce5-In6-Ex2	Δ(5,10)	lh_G_pariet_inf-Supramar_thickness	-0.00042363647768836957
ce5-In6-Ex2	Δ(5,10)	lh_G_parietal_sup_thickness	-0.0005288223951125277
ce5-In6-Ex2	Δ(5,10)	lh_G_postcentral_thickness	-0.00024422733079544276
ce5-In6-Ex2	Δ(5,10)	lh_G_precentral_thickness	0.0003571413248300813
ce5-In6-Ex2	Δ(5,10)	lh_G_precuneus_thickness	-0.0014324805346818403
ce5-In6-Ex2	Δ(5,10)	lh_G_rectus_thickness	0.001218514061860524
ce5-In6-Ex2	Δ(5,10)	lh_G_subcallosal_thickness	0.002813324548040917
ce5-In6-Ex2	Δ(5,10)	lh_G_temp_sup-G_T_transv_thickness	-0.0012842501940557097
ce5-In6-Ex2	Δ(5,10)	lh_G_temp_sup-Lateral_thickness	-0.0010762039331036963
ce5-In6-Ex2	Δ(5,10)	lh_G_temp_sup-Plan_polar_thickness	0.0011589354236012338
ce5-In6-Ex2	Δ(5,10)	lh_G_temp_sup-Plan_tempo_thickness	0.0012577529259583976
ce5-In6-Ex2	Δ(5,10)	lh_G_temporal_inf_thickness	-0.0007778551271491255
ce5-In6-Ex2	Δ(5,10)	lh_G_temporal_middle_thickness	-0.0003703141822409897
ce5-In6-Ex2	Δ(5,10)	lh_Lat_Fis-ant-Horizont_thickness	0.002642210077284539
ce5-In6-Ex2	Δ(5,10)	lh_Lat_Fis-ant-Vertical_thickness
ce5-In6-Ex2	Δ(5,10)	lh_Lat_Fis-post_thickness	-0.004417241286061642
ce5-In6-Ex2	Δ(5,10)	lh_Pole_occipital_thickness	-0.0022896078430850175
ce5-In6-Ex2	Δ(5,10)	lh_Pole_temporal_thickness	0.0008335600957054753
ce5-In6-Ex2	Δ(5,10)	lh_S_calcarine_thickness	0.0011407423718595502
ce5-In6-Ex2	Δ(5,10)	lh_S_central_thickness	-0.001439311709141168
ce5-In6-Ex2	Δ(5,10)	lh_S_cingul-Marginalis_thickness	0.0014006624170569207
ce5-In6-Ex2	Δ(5,10)	lh_S_circular_insula_ant_thickness	0.006887987266297302
ce5-In6-Ex2	Δ(5,10)	lh_S_circular_insula_inf_thickness	-0.0013691626028783585
ce5-In6-Ex2	Δ(5,10)	lh_S_circular_insula_sup_thickness	-0.0022713454747060324
ce5-In6-Ex2	Δ(5,10)	lh_S_collat_transv_ant_thickness	0.0026674719221063264
ce5-In6-Ex2	Δ(5,10)	lh_S_collat_transv_post_thickness	-0.009815897434438912
ce5-In6-Ex2	Δ(5,10)	lh_S_front_inf_thickness	-0.009548948803428457
ce5-In6-Ex2	Δ(5,10)	lh_S_front_middle_thickness	-0.0028918110859338583
ce5-In6-Ex2	Δ(5,10)	lh_S_front_sup_thickness	0.00264509378158035
ce5-In6-Ex2	Δ(5,10)	lh_S_interm_prim-Jensen_thickness	0.0022069963309336513
ce5-In6-Ex2	Δ(5,10)	lh_S_intrapariet&P_trans_thickness	-0.0008761088611189127
ce5-In6-Ex2	Δ(5,10)	lh_S_oc_middle&Lunatus_thickness	0.0031761290320091
ce5-In6-Ex2	Δ(5,10)	lh_S_oc_sup&transversal_thickness	0.005582602107498065
ce5-In6-Ex2	Δ(5,10)	lh_S_occipital_ant_thickness	-0.006646130231008664
ce5-In6-Ex2	Δ(5,10)	lh_S_oc-temp_lat_thickness	-0.0006342750989131833
ce5-In6-Ex2	Δ(5,10)	lh_S_oc-temp_med&Lingual_thickness	0.0012882550333791348
ce5-In6-Ex2	Δ(5,10)	lh_S_orbital_lateral_thickness	0.0010763549668689858
ce5-In6-Ex2	Δ(5,10)	lh_S_orbital_med-olfact_thickness	-0.0014331006010138807
ce5-In6-Ex2	Δ(5,10)	lh_S_orbital-H_Shaped_thickness	-0.0015705095497196286
ce5-In6-Ex2	Δ(5,10)	lh_S_parieto_occipital_thickness	0.0010354638472344843
ce5-In6-Ex2	Δ(5,10)	lh_S_pericallosal_thickness	-0.006785334945455884
ce5-In6-Ex2	Δ(5,10)	lh_S_postcentral_thickness	0.004458224493115864
ce5-In6-Ex2	Δ(5,10)	lh_S_precentral-inf-part_thickness	0.0018242743404456828
ce5-In6-Ex2	Δ(5,10)	lh_S_precentral-sup-part_thickness	0.0038609346162082198
ce5-In6-Ex2	Δ(5,10)	lh_S_suborbital_thickness	0.005579855628618298
ce5-In6-Ex2	Δ(5,10)	lh_S_subparietal_thickness	0.0005982119692574221
ce5-In6-Ex2	Δ(5,10)	lh_S_temporal_inf_thickness	0.0012584270515110484
ce5-In6-Ex2	Δ(5,10)	lh_S_temporal_sup_thickness	0.0005131335165954147
ce5-In6-Ex2	Δ(5,10)	lh_S_temporal_transverse_thickness	-0.0014295624636917609
ce5-In6-Ex2	Δ(5,10)	rh_G&S_frontomargin_thickness	0.004421306088191315
ce5-In6-Ex2	Δ(5,10)	rh_G&S_occipital_inf_thickness	0.002524476880419995
ce5-In6-Ex2	Δ(5,10)	rh_G&S_paracentral_thickness	0.0005381255956527706
ce5-In6-Ex2	Δ(5,10)	rh_G&S_subcentral_thickness	-0.0017777234370057737
ce5-In6-Ex2	Δ(5,10)	rh_G&S_transv_frontopol_thickness	0.0011909856924748087
ce5-In6-Ex2	Δ(5,10)	rh_G&S_cingul-Ant_thickness	0.0016995986923620358
ce5-In6-Ex2	Δ(5,10)	rh_G&S_cingul-Mid-Ant_thickness	0.0011766581882803571
ce5-In6-Ex2	Δ(5,10)	rh_G&S_cingul-Mid-Post_thickness	0.0003082360685206613
ce5-In6-Ex2	Δ(5,10)	rh_G_cingul-Post-dorsal_thickness	0.0020399337665459732
ce5-In6-Ex2	Δ(5,10)	rh_G_cingul-Post-ventral_thickness	-0.002737568731778141
ce5-In6-Ex2	Δ(5,10)	rh_G_cuneus_thickness	0.002812084284684005
ce5-In6-Ex2	Δ(5,10)	rh_G_front_inf-Opercular_thickness	0.0005980308403414902
ce5-In6-Ex2	Δ(5,10)	rh_G_front_inf-Orbital_thickness	0.001835376394040359
ce5-In6-Ex2	Δ(5,10)	rh_G_front_inf-Triangul_thickness	-0.0025858061010020743
ce5-In6-Ex2	Δ(5,10)	rh_G_front_middle_thickness	9.655720837416573e-05
ce5-In6-Ex2	Δ(5,10)	rh_G_front_sup_thickness	0.00021382012137027492
ce5-In6-Ex2	Δ(5,10)	rh_G_Ins_lg&S_cent_ins_thickness	0.00021308387547708686
ce5-In6-Ex2	Δ(5,10)	rh_G_insular_short_thickness	0.0054277428254890965
ce5-In6-Ex2	Δ(5,10)	rh_G_occipital_middle_thickness	-0.0017882104431864304
ce5-In6-Ex2	Δ(5,10)	rh_G_occipital_sup_thickness	0.000689277779996729
ce5-In6-Ex2	Δ(5,10)	rh_G_oc-temp_lat-fusifor_thickness	-0.00034825280991723426
ce5-In6-Ex2	Δ(5,10)	rh_G_oc-temp_med-Lingual_thickness	0.0003589183427727266
ce5-In6-Ex2	Δ(5,10)	rh_G_oc-temp_med-Parahip_thickness	-0.002396165150870681
ce5-In6-Ex2	Δ(5,10)	rh_G_orbital_thickness	-0.0016571578399881721
ce5-In6-Ex2	Δ(5,10)	rh_G_pariet_inf-Angular_thickness	-0.002023854758064221
ce5-In6-Ex2	Δ(5,10)	rh_G_pariet_inf-Supramar_thickness	0.0016761079592112343
ce5-In6-Ex2	Δ(5,10)	rh_G_parietal_sup_thickness	-0.000203222457304697
ce5-In6-Ex2	Δ(5,10)	rh_G_postcentral_thickness	0.00022411252008733284
ce5-In6-Ex2	Δ(5,10)	rh_G_precentral_thickness	-0.00029935237578153015
ce5-In6-Ex2	Δ(5,10)	rh_G_precuneus_thickness	-0.0026153742487440637
ce5-In6-Ex2	Δ(5,10)	rh_G_rectus_thickness	7.940939500583957e-05
ce5-In6-Ex2	Δ(5,10)	rh_G_subcallosal_thickness	0.002173411511149567
ce5-In6-Ex2	Δ(5,10)	rh_G_temp_sup-G_T_transv_thickness	-0.003720138595936999
ce5-In6-Ex2	Δ(5,10)	rh_G_temp_sup-Lateral_thickness	-0.001680869974913981
ce5-In6-Ex2	Δ(5,10)	rh_G_temp_sup-Plan_polar_thickness	-0.004207087141307391
ce5-In6-Ex2	Δ(5,10)	rh_G_temp_sup-Plan_tempo_thickness	0.0009221063431583687
ce5-In6-Ex2	Δ(5,10)	rh_G_temporal_inf_thickness	-0.0012364756793584643
ce5-In6-Ex2	Δ(5,10)	rh_G_temporal_middle_thickness	-0.00159234176534025
ce5-In6-Ex2	Δ(5,10)	rh_Lat_Fis-ant-Horizont_thickness	0.0033319074703398108
ce5-In6-Ex2	Δ(5,10)	rh_Lat_Fis-ant-Vertical_thickness	-0.004671678976790251
ce5-In6-Ex2	Δ(5,10)	rh_Lat_Fis-post_thickness	-0.0053683825401940125
ce5-In6-Ex2	Δ(5,10)	rh_Pole_occipital_thickness	-0.0027255262961528026
ce5-In6-Ex2	Δ(5,10)	rh_Pole_temporal_thickness	0.0008600369988462728
ce5-In6-Ex2	Δ(5,10)	rh_S_calcarine_thickness	0.0017939020329008834
ce5-In6-Ex2	Δ(5,10)	rh_S_central_thickness	0.0004702451822893583
ce5-In6-Ex2	Δ(5,10)	rh_S_cingul-Marginalis_thickness	0.0015965458530530809
ce5-In6-Ex2	Δ(5,10)	rh_S_circular_insula_ant_thickness	0.0054312927294622275
ce5-In6-Ex2	Δ(5,10)	rh_S_circular_insula_inf_thickness	0.0019713272978238664
ce5-In6-Ex2	Δ(5,10)	rh_S_circular_insula_sup_thickness	-0.004008445644644382
ce5-In6-Ex2	Δ(5,10)	rh_S_collat_transv_ant_thickness	0.0012159720043866604
ce5-In6-Ex2	Δ(5,10)	rh_S_collat_transv_post_thickness
ce5-In6-Ex2	Δ(5,10)	rh_S_front_inf_thickness	-0.004809110161802722
ce5-In6-Ex2	Δ(5,10)	rh_S_front_middle_thickness	-0.003032993351932786
ce5-In6-Ex2	Δ(5,10)	rh_S_front_sup_thickness	0.0001299745746110234
ce5-In6-Ex2	Δ(5,10)	rh_S_interm_prim-Jensen_thickness	0.0013716057944980486
ce5-In6-Ex2	Δ(5,10)	rh_S_intrapariet&P_trans_thickness	-0.0010715152266085014
ce5-In6-Ex2	Δ(5,10)	rh_S_oc_middle&Lunatus_thickness	0.0045411796963939
ce5-In6-Ex2	Δ(5,10)	rh_S_oc_sup&transversal_thickness	-0.00041915864687024074
ce5-In6-Ex2	Δ(5,10)	rh_S_occipital_ant_thickness	0.0013790305777337843
ce5-In6-Ex2	Δ(5,10)	rh_S_oc-temp_lat_thickness	0.0003281251699235564
ce5-In6-Ex2	Δ(5,10)	rh_S_oc-temp_med&Lingual_thickness	0.0020942710967391254
ce5-In6-Ex2	Δ(5,10)	rh_S_orbital_lateral_thickness	0.0011010109789438075
ce5-In6-Ex2	Δ(5,10)	rh_S_orbital_med-olfact_thickness	0.001733461923239435
ce5-In6-Ex2	Δ(5,10)	rh_S_orbital-H_Shaped_thickness	-0.0016672108682815462
ce5-In6-Ex2	Δ(5,10)	rh_S_parieto_occipital_thickness	-0.0023032329697823192
ce5-In6-Ex2	Δ(5,10)	rh_S_pericallosal_thickness	-0.003809126302679799
ce5-In6-Ex2	Δ(5,10)	rh_S_postcentral_thickness	0.0023034516496615344
ce5-In6-Ex2	Δ(5,10)	rh_S_precentral-inf-part_thickness	0.0009588138055968282
ce5-In6-Ex2	Δ(5,10)	rh_S_precentral-sup-part_thickness	0.003452938678280351
ce5-In6-Ex2	Δ(5,10)	rh_S_suborbital_thickness	0.0028509197048040766
ce5-In6-Ex2	Δ(5,10)	rh_S_subparietal_thickness	-0.0007537441370910197
ce5-In6-Ex2	Δ(5,10)	rh_S_temporal_inf_thickness	0.0009478565236213862
ce5-In6-Ex2	Δ(5,10)	rh_S_temporal_sup_thickness	0.000783038131632996
ce5-In6-Ex2	Δ(5,10)	rh_S_temporal_transverse_thickness	-0.003951009441246454
ni6-CBF-CMRglu	Δ(5,10)	lh_G&S_frontomargin_thickness	0.0006039129687924506
ni6-CBF-CMRglu	Δ(5,10)	lh_G&S_occipital_inf_thickness	0.0033100474787892964
ni6-CBF-CMRglu	Δ(5,10)	lh_G&S_paracentral_thickness	0.005008308441622197
ni6-CBF-CMRglu	Δ(5,10)	lh_G&S_subcentral_thickness	-0.0034048213366843893
ni6-CBF-CMRglu	Δ(5,10)	lh_G&S_transv_frontopol_thickness	-0.002127587717314923
ni6-CBF-CMRglu	Δ(5,10)	lh_G&S_cingul-Ant_thickness	-0.0012820544748061817
ni6-CBF-CMRglu	Δ(5,10)	lh_G&S_cingul-Mid-Ant_thickness	0.002832575801259868
ni6-CBF-CMRglu	Δ(5,10)	lh_G&S_cingul-Mid-Post_thickness	-0.00509653293329055
ni6-CBF-CMRglu	Δ(5,10)	lh_G_cingul-Post-dorsal_thickness	-0.0043245756473275915
ni6-CBF-CMRglu	Δ(5,10)	lh_G_cingul-Post-ventral_thickness	0.002044571077768804
ni6-CBF-CMRglu	Δ(5,10)	lh_G_cuneus_thickness	0.0015982715255567492
ni6-CBF-CMRglu	Δ(5,10)	lh_G_front_inf-Opercular_thickness	-0.0005857796853004291
ni6-CBF-CMRglu	Δ(5,10)	lh_G_front_inf-Orbital_thickness	0.0026033467176553894
ni6-CBF-CMRglu	Δ(5,10)	lh_G_front_inf-Triangul_thickness	0.00040720055693966445
ni6-CBF-CMRglu	Δ(5,10)	lh_G_front_middle_thickness	-0.0005652496487342576
ni6-CBF-CMRglu	Δ(5,10)	lh_G_front_sup_thickness	0.000628013309019692
ni6-CBF-CMRglu	Δ(5,10)	lh_G_Ins_lg&S_cent_ins_thickness	0.00313049063912876
ni6-CBF-CMRglu	Δ(5,10)	lh_G_insular_short_thickness	0.0012701339434121606
ni6-CBF-CMRglu	Δ(5,10)	lh_G_occipital_middle_thickness	-0.003170299186968848
ni6-CBF-CMRglu	Δ(5,10)	lh_G_occipital_sup_thickness	-0.0015116139215726881
ni6-CBF-CMRglu	Δ(5,10)	lh_G_oc-temp_lat-fusifor_thickness	0.001983042984242258
ni6-CBF-CMRglu	Δ(5,10)	lh_G_oc-temp_med-Lingual_thickness	0.0038813023728931084
ni6-CBF-CMRglu	Δ(5,10)	lh_G_oc-temp_med-Parahip_thickness	0.0033532862085263234
ni6-CBF-CMRglu	Δ(5,10)	lh_G_orbital_thickness	0.0020968483726466793
ni6-CBF-CMRglu	Δ(5,10)	lh_G_pariet_inf-Angular_thickness	0.00037296827227667126
ni6-CBF-CMRglu	Δ(5,10)	lh_G_pariet_inf-Supramar_thickness	0.00320460238098301
ni6-CBF-CMRglu	Δ(5,10)	lh_G_parietal_sup_thickness	0.0009512651335555761
ni6-CBF-CMRglu	Δ(5,10)	lh_G_postcentral_thickness	0.00040096818422992453
ni6-CBF-CMRglu	Δ(5,10)	lh_G_precentral_thickness	0.0001854651788614249
ni6-CBF-CMRglu	Δ(5,10)	lh_G_precuneus_thickness	-0.002683235001300799
ni6-CBF-CMRglu	Δ(5,10)	lh_G_rectus_thickness	0.0009503668580634478
ni6-CBF-CMRglu	Δ(5,10)	lh_G_subcallosal_thickness	0.002019874695647454
ni6-CBF-CMRglu	Δ(5,10)	lh_G_temp_sup-G_T_transv_thickness	-0.0025845959585038547
ni6-CBF-CMRglu	Δ(5,10)	lh_G_temp_sup-Lateral_thickness	0.00019448606773865215
ni6-CBF-CMRglu	Δ(5,10)	lh_G_temp_sup-Plan_polar_thickness	0.0032049928740354484
ni6-CBF-CMRglu	Δ(5,10)	lh_G_temp_sup-Plan_tempo_thickness	-0.0023597590849823297
ni6-CBF-CMRglu	Δ(5,10)	lh_G_temporal_inf_thickness	0.0030285828809930478
ni6-CBF-CMRglu	Δ(5,10)	lh_G_temporal_middle_thickness	0.0026915235332967136
ni6-CBF-CMRglu	Δ(5,10)	lh_Lat_Fis-ant-Horizont_thickness	-0.0011079483556638223
ni6-CBF-CMRglu	Δ(5,10)	lh_Lat_Fis-ant-Vertical_thickness
ni6-CBF-CMRglu	Δ(5,10)	lh_Lat_Fis-post_thickness	-0.0015546095192788753
ni6-CBF-CMRglu	Δ(5,10)	lh_Pole_occipital_thickness	0.0014493877613221753
ni6-CBF-CMRglu	Δ(5,10)	lh_Pole_temporal_thickness	-0.003177090299223806
ni6-CBF-CMRglu	Δ(5,10)	lh_S_calcarine_thickness	-0.00015237248279401788
ni6-CBF-CMRglu	Δ(5,10)	lh_S_central_thickness	0.004320972157151052
ni6-CBF-CMRglu	Δ(5,10)	lh_S_cingul-Marginalis_thickness	-0.0021567582211319512
ni6-CBF-CMRglu	Δ(5,10)	lh_S_circular_insula_ant_thickness	0.00316950228024742
ni6-CBF-CMRglu	Δ(5,10)	lh_S_circular_insula_inf_thickness	-0.0030427760235358474
ni6-CBF-CMRglu	Δ(5,10)	lh_S_circular_insula_sup_thickness	0.00012232414507890726
ni6-CBF-CMRglu	Δ(5,10)	lh_S_collat_transv_ant_thickness	0.0011327137312520871
ni6-CBF-CMRglu	Δ(5,10)	lh_S_collat_transv_post_thickness	-0.0018626782219609908
ni6-CBF-CMRglu	Δ(5,10)	lh_S_front_inf_thickness	0.0010003152291989809
ni6-CBF-CMRglu	Δ(5,10)	lh_S_front_middle_thickness	0.0034381120350815697
ni6-CBF-CMRglu	Δ(5,10)	lh_S_front_sup_thickness	-1.2794845705800528e-05
ni6-CBF-CMRglu	Δ(5,10)	lh_S_interm_prim-Jensen_thickness	0.002296019354901674
ni6-CBF-CMRglu	Δ(5,10)	lh_S_intrapariet&P_trans_thickness	0.00492936389766882
ni6-CBF-CMRglu	Δ(5,10)	lh_S_oc_middle&Lunatus_thickness	0.002355569656708259
ni6-CBF-CMRglu	Δ(5,10)	lh_S_oc_sup&transversal_thickness	0.0033719766429840606
ni6-CBF-CMRglu	Δ(5,10)	lh_S_occipital_ant_thickness	-0.0011410008031246949
ni6-CBF-CMRglu	Δ(5,10)	lh_S_oc-temp_lat_thickness	0.0027844442872254627
ni6-CBF-CMRglu	Δ(5,10)	lh_S_oc-temp_med&Lingual_thickness	-0.0010740317894138394
ni6-CBF-CMRglu	Δ(5,10)	lh_S_orbital_lateral_thickness	0.0040399439850873145
ni6-CBF-CMRglu	Δ(5,10)	lh_S_orbital_med-olfact_thickness	-0.0033030237321686126
ni6-CBF-CMRglu	Δ(5,10)	lh_S_orbital-H_Shaped_thickness	-0.00041079829110662186
ni6-CBF-CMRglu	Δ(5,10)	lh_S_parieto_occipital_thickness	0.0007919303908279704
ni6-CBF-CMRglu	Δ(5,10)	lh_S_pericallosal_thickness	-0.005079319784633942
ni6-CBF-CMRglu	Δ(5,10)	lh_S_postcentral_thickness	0.0022623515374276225
ni6-CBF-CMRglu	Δ(5,10)	lh_S_precentral-inf-part_thickness	-0.0036352609387057845
ni6-CBF-CMRglu	Δ(5,10)	lh_S_precentral-sup-part_thickness	-0.0011097900954028794
ni6-CBF-CMRglu	Δ(5,10)	lh_S_suborbital_thickness	0.0027802015168963343
ni6-CBF-CMRglu	Δ(5,10)	lh_S_subparietal_thickness	0.000591362989469043
ni6-CBF-CMRglu	Δ(5,10)	lh_S_temporal_inf_thickness	0.00025307020538788486
ni6-CBF-CMRglu	Δ(5,10)	lh_S_temporal_sup_thickness	-0.001385673660343291
ni6-CBF-CMRglu	Δ(5,10)	lh_S_temporal_transverse_thickness	-0.004001934410175219
ni6-CBF-CMRglu	Δ(5,10)	rh_G&S_frontomargin_thickness	-0.002441581418621594
ni6-CBF-CMRglu	Δ(5,10)	rh_G&S_occipital_inf_thickness	0.0036761798949915166
ni6-CBF-CMRglu	Δ(5,10)	rh_G&S_paracentral_thickness	0.005528914651062901
ni6-CBF-CMRglu	Δ(5,10)	rh_G&S_subcentral_thickness	-0.0013670669298790506
ni6-CBF-CMRglu	Δ(5,10)	rh_G&S_transv_frontopol_thickness	-0.0034751197599397973
ni6-CBF-CMRglu	Δ(5,10)	rh_G&S_cingul-Ant_thickness	0.0002858485041124653
ni6-CBF-CMRglu	Δ(5,10)	rh_G&S_cingul-Mid-Ant_thickness	-0.0010303895021954793
ni6-CBF-CMRglu	Δ(5,10)	rh_G&S_cingul-Mid-Post_thickness	-0.002958383032455641
ni6-CBF-CMRglu	Δ(5,10)	rh_G_cingul-Post-dorsal_thickness	-0.003139984576673041
ni6-CBF-CMRglu	Δ(5,10)	rh_G_cingul-Post-ventral_thickness	0.006452966496200262
ni6-CBF-CMRglu	Δ(5,10)	rh_G_cuneus_thickness	0.003641156389649479
ni6-CBF-CMRglu	Δ(5,10)	rh_G_front_inf-Opercular_thickness	-0.0002941771212849574
ni6-CBF-CMRglu	Δ(5,10)	rh_G_front_inf-Orbital_thickness	0.0009540337268545244
ni6-CBF-CMRglu	Δ(5,10)	rh_G_front_inf-Triangul_thickness	-0.0011427431575730864
ni6-CBF-CMRglu	Δ(5,10)	rh_G_front_middle_thickness	4.6593180793842726e-05
ni6-CBF-CMRglu	Δ(5,10)	rh_G_front_sup_thickness	-0.00018790654086198524
ni6-CBF-CMRglu	Δ(5,10)	rh_G_Ins_lg&S_cent_ins_thickness	8.371151880904454e-05
ni6-CBF-CMRglu	Δ(5,10)	rh_G_insular_short_thickness	-0.0029930194990201043
ni6-CBF-CMRglu	Δ(5,10)	rh_G_occipital_middle_thickness	0.004014891207411945
ni6-CBF-CMRglu	Δ(5,10)	rh_G_occipital_sup_thickness	0.00020003656873582645
ni6-CBF-CMRglu	Δ(5,10)	rh_G_oc-temp_lat-fusifor_thickness	0.0006126539959240285
ni6-CBF-CMRglu	Δ(5,10)	rh_G_oc-temp_med-Lingual_thickness	0.0020124226418469643
ni6-CBF-CMRglu	Δ(5,10)	rh_G_oc-temp_med-Parahip_thickness	-0.0033341415473661026
ni6-CBF-CMRglu	Δ(5,10)	rh_G_orbital_thickness	0.0011268079093714467
ni6-CBF-CMRglu	Δ(5,10)	rh_G_pariet_inf-Angular_thickness	0.000993132766959462
ni6-CBF-CMRglu	Δ(5,10)	rh_G_pariet_inf-Supramar_thickness	0.006398140390848808
ni6-CBF-CMRglu	Δ(5,10)	rh_G_parietal_sup_thickness	-0.001641361387671899
ni6-CBF-CMRglu	Δ(5,10)	rh_G_postcentral_thickness	0.003120110027913091
ni6-CBF-CMRglu	Δ(5,10)	rh_G_precentral_thickness	-0.0014672338485729047
ni6-CBF-CMRglu	Δ(5,10)	rh_G_precuneus_thickness	-0.0026125269586959043
ni6-CBF-CMRglu	Δ(5,10)	rh_G_rectus_thickness	0.0023445552619835025
ni6-CBF-CMRglu	Δ(5,10)	rh_G_subcallosal_thickness	-0.0018544370271546939
ni6-CBF-CMRglu	Δ(5,10)	rh_G_temp_sup-G_T_transv_thickness	-0.00204995908901124
ni6-CBF-CMRglu	Δ(5,10)	rh_G_temp_sup-Lateral_thickness	0.00013562324286326213
ni6-CBF-CMRglu	Δ(5,10)	rh_G_temp_sup-Plan_polar_thickness	-0.0022579386247226912
ni6-CBF-CMRglu	Δ(5,10)	rh_G_temp_sup-Plan_tempo_thickness	-0.00382977000697704
ni6-CBF-CMRglu	Δ(5,10)	rh_G_temporal_inf_thickness	0.004167814283024237
ni6-CBF-CMRglu	Δ(5,10)	rh_G_temporal_middle_thickness	0.00340912249050946
ni6-CBF-CMRglu	Δ(5,10)	rh_Lat_Fis-ant-Horizont_thickness	0.0015639107296857163
ni6-CBF-CMRglu	Δ(5,10)	rh_Lat_Fis-ant-Vertical_thickness	-0.0019349252730942595
ni6-CBF-CMRglu	Δ(5,10)	rh_Lat_Fis-post_thickness	-0.004449642442792966
ni6-CBF-CMRglu	Δ(5,10)	rh_Pole_occipital_thickness	0.0013618300396675484
ni6-CBF-CMRglu	Δ(5,10)	rh_Pole_temporal_thickness	-0.002900625028774079
ni6-CBF-CMRglu	Δ(5,10)	rh_S_calcarine_thickness	-0.00013044154092445304
ni6-CBF-CMRglu	Δ(5,10)	rh_S_central_thickness	0.004489932863738843
ni6-CBF-CMRglu	Δ(5,10)	rh_S_cingul-Marginalis_thickness	-0.0008168973092308983
ni6-CBF-CMRglu	Δ(5,10)	rh_S_circular_insula_ant_thickness	0.001463924953831179
ni6-CBF-CMRglu	Δ(5,10)	rh_S_circular_insula_inf_thickness	0.003225710248715024
ni6-CBF-CMRglu	Δ(5,10)	rh_S_circular_insula_sup_thickness	-0.0014099234130651728
ni6-CBF-CMRglu	Δ(5,10)	rh_S_collat_transv_ant_thickness	-0.0031099816226407423
ni6-CBF-CMRglu	Δ(5,10)	rh_S_collat_transv_post_thickness
ni6-CBF-CMRglu	Δ(5,10)	rh_S_front_inf_thickness	0.0007057255616812058
ni6-CBF-CMRglu	Δ(5,10)	rh_S_front_middle_thickness	0.0010538474913450446
ni6-CBF-CMRglu	Δ(5,10)	rh_S_front_sup_thickness	-0.00032989756134633313
ni6-CBF-CMRglu	Δ(5,10)	rh_S_interm_prim-Jensen_thickness	0.0005966696193684326
ni6-CBF-CMRglu	Δ(5,10)	rh_S_intrapariet&P_trans_thickness	0.002249369119604952
ni6-CBF-CMRglu	Δ(5,10)	rh_S_oc_middle&Lunatus_thickness	0.001116775662925746
ni6-CBF-CMRglu	Δ(5,10)	rh_S_oc_sup&transversal_thickness	0.0014945821481848198
ni6-CBF-CMRglu	Δ(5,10)	rh_S_occipital_ant_thickness	0.003639502514974257
ni6-CBF-CMRglu	Δ(5,10)	rh_S_oc-temp_lat_thickness	0.003340025506953302
ni6-CBF-CMRglu	Δ(5,10)	rh_S_oc-temp_med&Lingual_thickness	-0.0019865838499866506
ni6-CBF-CMRglu	Δ(5,10)	rh_S_orbital_lateral_thickness	-0.0011295629071703256
ni6-CBF-CMRglu	Δ(5,10)	rh_S_orbital_med-olfact_thickness	0.0030418849229785286
ni6-CBF-CMRglu	Δ(5,10)	rh_S_orbital-H_Shaped_thickness	0.00041494564418211033
ni6-CBF-CMRglu	Δ(5,10)	rh_S_parieto_occipital_thickness	-0.003357673932367397
ni6-CBF-CMRglu	Δ(5,10)	rh_S_pericallosal_thickness	-0.0006576152660593242
ni6-CBF-CMRglu	Δ(5,10)	rh_S_postcentral_thickness	0.00015433506130558064
ni6-CBF-CMRglu	Δ(5,10)	rh_S_precentral-inf-part_thickness	-0.0035160930041245146
ni6-CBF-CMRglu	Δ(5,10)	rh_S_precentral-sup-part_thickness	-0.0011611660344854752
ni6-CBF-CMRglu	Δ(5,10)	rh_S_suborbital_thickness	0.003531874502919169
ni6-CBF-CMRglu	Δ(5,10)	rh_S_subparietal_thickness	-0.0014834712910354805
ni6-CBF-CMRglu	Δ(5,10)	rh_S_temporal_inf_thickness	0.0001090125184247566
ni6-CBF-CMRglu	Δ(5,10)	rh_S_temporal_sup_thickness	-0.003143669087104648
ni6-CBF-CMRglu	Δ(5,10)	rh_S_temporal_transverse_thickness	-0.003400686109631061
ni3-FDOPA-DAT-D1-NMDA	Δ(5,10)	lh_G&S_frontomargin_thickness	-0.0018349863343604597
ni3-FDOPA-DAT-D1-NMDA	Δ(5,10)	lh_G&S_occipital_inf_thickness	-0.0003328751724437952
ni3-FDOPA-DAT-D1-NMDA	Δ(5,10)	lh_G&S_paracentral_thickness	-0.002874932091171154
ni3-FDOPA-DAT-D1-NMDA	Δ(5,10)	lh_G&S_subcentral_thickness	0.000493409294503715
ni3-FDOPA-DAT-D1-NMDA	Δ(5,10)	lh_G&S_transv_frontopol_thickness	-0.0015433548664417693
ni3-FDOPA-DAT-D1-NMDA	Δ(5,10)	lh_G&S_cingul-Ant_thickness	0.000926598159805149
ni3-FDOPA-DAT-D1-NMDA	Δ(5,10)	lh_G&S_cingul-Mid-Ant_thickness	-0.00011140481048146564
ni3-FDOPA-DAT-D1-NMDA	Δ(5,10)	lh_G&S_cingul-Mid-Post_thickness	0.0005099104676680177
ni3-FDOPA-DAT-D1-NMDA	Δ(5,10)	lh_G_cingul-Post-dorsal_thickness	-0.0007260604015693201
ni3-FDOPA-DAT-D1-NMDA	Δ(5,10)	lh_G_cingul-Post-ventral_thickness	0.0014374528965734462
ni3-FDOPA-DAT-D1-NMDA	Δ(5,10)	lh_G_cuneus_thickness	-0.00014684863955007066
ni3-FDOPA-DAT-D1-NMDA	Δ(5,10)	lh_G_front_inf-Opercular_thickness	-0.0004773414583191457
ni3-FDOPA-DAT-D1-NMDA	Δ(5,10)	lh_G_front_inf-Orbital_thickness	-4.6578288249266714e-05
ni3-FDOPA-DAT-D1-NMDA	Δ(5,10)	lh_G_front_inf-Triangul_thickness	5.1529041000038245e-05
ni3-FDOPA-DAT-D1-NMDA	Δ(5,10)	lh_G_front_middle_thickness	0.0007811897174463435
ni3-FDOPA-DAT-D1-NMDA	Δ(5,10)	lh_G_front_sup_thickness	0.0008145537865451857
ni3-FDOPA-DAT-D1-NMDA	Δ(5,10)	lh_G_Ins_lg&S_cent_ins_thickness	0.0004906469748581117
ni3-FDOPA-DAT-D1-NMDA	Δ(5,10)	lh_G_insular_short_thickness	0.002910550233094165
ni3-FDOPA-DAT-D1-NMDA	Δ(5,10)	lh_G_occipital_middle_thickness	-0.0013704286588477124
ni3-FDOPA-DAT-D1-NMDA	Δ(5,10)	lh_G_occipital_sup_thickness	-0.0008666144774352527
ni3-FDOPA-DAT-D1-NMDA	Δ(5,10)	lh_G_oc-temp_lat-fusifor_thickness	-0.0011322396851708091
ni3-FDOPA-DAT-D1-NMDA	Δ(5,10)	lh_G_oc-temp_med-Lingual_thickness	0.0007978737416797915
ni3-FDOPA-DAT-D1-NMDA	Δ(5,10)	lh_G_oc-temp_med-Parahip_thickness	-6.22351150149341e-05
ni3-FDOPA-DAT-D1-NMDA	Δ(5,10)	lh_G_orbital_thickness	5.740690194520198e-05
ni3-FDOPA-DAT-D1-NMDA	Δ(5,10)	lh_G_pariet_inf-Angular_thickness	0.001043073822554197
ni3-FDOPA-DAT-D1-NMDA	Δ(5,10)	lh_G_pariet_inf-Supramar_thickness	0.0002566514983954535
ni3-FDOPA-DAT-D1-NMDA	Δ(5,10)	lh_G_parietal_sup_thickness	-0.0012139175700101625
ni3-FDOPA-DAT-D1-NMDA	Δ(5,10)	lh_G_postcentral_thickness	-0.002393101771942241
ni3-FDOPA-DAT-D1-NMDA	Δ(5,10)	lh_G_precentral_thickness	0.0021147768014225
ni3-FDOPA-DAT-D1-NMDA	Δ(5,10)	lh_G_precuneus_thickness	-6.741261726838504e-05
ni3-FDOPA-DAT-D1-NMDA	Δ(5,10)	lh_G_rectus_thickness	-0.0006338058675951219
ni3-FDOPA-DAT-D1-NMDA	Δ(5,10)	lh_G_subcallosal_thickness	0.0019949610206136774
ni3-FDOPA-DAT-D1-NMDA	Δ(5,10)	lh_G_temp_sup-G_T_transv_thickness	-0.0003953924606027101
ni3-FDOPA-DAT-D1-NMDA	Δ(5,10)	lh_G_temp_sup-Lateral_thickness	0.0004651021155269684
ni3-FDOPA-DAT-D1-NMDA	Δ(5,10)	lh_G_temp_sup-Plan_polar_thickness	-0.0007251078195637493
ni3-FDOPA-DAT-D1-NMDA	Δ(5,10)	lh_G_temp_sup-Plan_tempo_thickness	0.00020879805669807988
ni3-FDOPA-DAT-D1-NMDA	Δ(5,10)	lh_G_temporal_inf_thickness	-0.0005680946699301546
ni3-FDOPA-DAT-D1-NMDA	Δ(5,10)	lh_G_temporal_middle_thickness	-0.0005531658771450974
ni3-FDOPA-DAT-D1-NMDA	Δ(5,10)	lh_Lat_Fis-ant-Horizont_thickness	0.0012961332017602037
ni3-FDOPA-DAT-D1-NMDA	Δ(5,10)	lh_Lat_Fis-ant-Vertical_thickness
ni3-FDOPA-DAT-D1-NMDA	Δ(5,10)	lh_Lat_Fis-post_thickness	0.0014790267542766806
ni3-FDOPA-DAT-D1-NMDA	Δ(5,10)	lh_Pole_occipital_thickness	0.001507240668527074
ni3-FDOPA-DAT-D1-NMDA	Δ(5,10)	lh_Pole_temporal_thickness	-3.5170317311846236e-05
ni3-FDOPA-DAT-D1-NMDA	Δ(5,10)	lh_S_calcarine_thickness	0.00027153457015575977
ni3-FDOPA-DAT-D1-NMDA	Δ(5,10)	lh_S_central_thickness	-0.001223582519691943
ni3-FDOPA-DAT-D1-NMDA	Δ(5,10)	lh_S_cingul-Marginalis_thickness	-0.00039560125103054247
ni3-FDOPA-DAT-D1-NMDA	Δ(5,10)	lh_S_circular_insula_ant_thickness	-0.003493700217364809
ni3-FDOPA-DAT-D1-NMDA	Δ(5,10)	lh_S_circular_insula_inf_thickness	0.0015309353756343055
ni3-FDOPA-DAT-D1-NMDA	Δ(5,10)	lh_S_circular_insula_sup_thickness	-0.0011967361465042708
ni3-FDOPA-DAT-D1-NMDA	Δ(5,10)	lh_S_collat_transv_ant_thickness	0.0002037626952657405
ni3-FDOPA-DAT-D1-NMDA	Δ(5,10)	lh_S_collat_transv_post_thickness	0.0025311236421896206
ni3-FDOPA-DAT-D1-NMDA	Δ(5,10)	lh_S_front_inf_thickness	0.0021766910436243625
ni3-FDOPA-DAT-D1-NMDA	Δ(5,10)	lh_S_front_middle_thickness	6.805225863609765e-05
ni3-FDOPA-DAT-D1-NMDA	Δ(5,10)	lh_S_front_sup_thickness	-0.0005075696564243656
ni3-FDOPA-DAT-D1-NMDA	Δ(5,10)	lh_S_interm_prim-Jensen_thickness	-0.00024318895568527232
ni3-FDOPA-DAT-D1-NMDA	Δ(5,10)	lh_S_intrapariet&P_trans_thickness	-0.00038868232381916723
ni3-FDOPA-DAT-D1-NMDA	Δ(5,10)	lh_S_oc_middle&Lunatus_thickness	-0.0014465319420099362
ni3-FDOPA-DAT-D1-NMDA	Δ(5,10)	lh_S_oc_sup&transversal_thickness	-0.0016193298136322753
ni3-FDOPA-DAT-D1-NMDA	Δ(5,10)	lh_S_occipital_ant_thickness	0.0006338143050823655
ni3-FDOPA-DAT-D1-NMDA	Δ(5,10)	lh_S_oc-temp_lat_thickness	-0.0004069189643424939
ni3-FDOPA-DAT-D1-NMDA	Δ(5,10)	lh_S_oc-temp_med&Lingual_thickness	0.0003425648751051724
ni3-FDOPA-DAT-D1-NMDA	Δ(5,10)	lh_S_orbital_lateral_thickness	-0.0012698708371837591
ni3-FDOPA-DAT-D1-NMDA	Δ(5,10)	lh_S_orbital_med-olfact_thickness	0.0016896986037312767
ni3-FDOPA-DAT-D1-NMDA	Δ(5,10)	lh_S_orbital-H_Shaped_thickness	0.0007060016641389222
ni3-FDOPA-DAT-D1-NMDA	Δ(5,10)	lh_S_parieto_occipital_thickness	0.0001233757569365848
ni3-FDOPA-DAT-D1-NMDA	Δ(5,10)	lh_S_pericallosal_thickness	0.000957257213023378
ni3-FDOPA-DAT-D1-NMDA	Δ(5,10)	lh_S_postcentral_thickness	-0.0015795396783420054
ni3-FDOPA-DAT-D1-NMDA	Δ(5,10)	lh_S_precentral-inf-part_thickness	-0.0002500794498896848
ni3-FDOPA-DAT-D1-NMDA	Δ(5,10)	lh_S_precentral-sup-part_thickness	-0.0001182470086975862
ni3-FDOPA-DAT-D1-NMDA	Δ(5,10)	lh_S_suborbital_thickness	-0.00035202220389931455
ni3-FDOPA-DAT-D1-NMDA	Δ(5,10)	lh_S_subparietal_thickness	0.0005424964073776871
ni3-FDOPA-DAT-D1-NMDA	Δ(5,10)	lh_S_temporal_inf_thickness	0.0005165343191265923
ni3-FDOPA-DAT-D1-NMDA	Δ(5,10)	lh_S_temporal_sup_thickness	0.0011502356147597946
ni3-FDOPA-DAT-D1-NMDA	Δ(5,10)	lh_S_temporal_transverse_thickness	0.00012246887669682682
ni3-FDOPA-DAT-D1-NMDA	Δ(5,10)	rh_G&S_frontomargin_thickness	-0.001993028080232509
ni3-FDOPA-DAT-D1-NMDA	Δ(5,10)	rh_G&S_occipital_inf_thickness	-0.0006573105601077565
ni3-FDOPA-DAT-D1-NMDA	Δ(5,10)	rh_G&S_paracentral_thickness	-0.0030324389611594282
ni3-FDOPA-DAT-D1-NMDA	Δ(5,10)	rh_G&S_subcentral_thickness	0.0001451034185441409
ni3-FDOPA-DAT-D1-NMDA	Δ(5,10)	rh_G&S_transv_frontopol_thickness	-0.0011919125468505334
ni3-FDOPA-DAT-D1-NMDA	Δ(5,10)	rh_G&S_cingul-Ant_thickness	8.333375615037289e-05
ni3-FDOPA-DAT-D1-NMDA	Δ(5,10)	rh_G&S_cingul-Mid-Ant_thickness	0.001036856613153045
ni3-FDOPA-DAT-D1-NMDA	Δ(5,10)	rh_G&S_cingul-Mid-Post_thickness	-0.0002524629408219327
ni3-FDOPA-DAT-D1-NMDA	Δ(5,10)	rh_G_cingul-Post-dorsal_thickness	-0.0008795256459518674
ni3-FDOPA-DAT-D1-NMDA	Δ(5,10)	rh_G_cingul-Post-ventral_thickness	-0.0006493871514535246
ni3-FDOPA-DAT-D1-NMDA	Δ(5,10)	rh_G_cuneus_thickness	9.456558463716291e-05
ni3-FDOPA-DAT-D1-NMDA	Δ(5,10)	rh_G_front_inf-Opercular_thickness	0.00020655377862431948
ni3-FDOPA-DAT-D1-NMDA	Δ(5,10)	rh_G_front_inf-Orbital_thickness	0.0001493765354909568
ni3-FDOPA-DAT-D1-NMDA	Δ(5,10)	rh_G_front_inf-Triangul_thickness	8.892850711164288e-05
ni3-FDOPA-DAT-D1-NMDA	Δ(5,10)	rh_G_front_middle_thickness	0.0009389360880837326
ni3-FDOPA-DAT-D1-NMDA	Δ(5,10)	rh_G_front_sup_thickness	0.0012270153164876674
ni3-FDOPA-DAT-D1-NMDA	Δ(5,10)	rh_G_Ins_lg&S_cent_ins_thickness	0.00039889406969504
ni3-FDOPA-DAT-D1-NMDA	Δ(5,10)	rh_G_insular_short_thickness	-0.0020602357528485965
ni3-FDOPA-DAT-D1-NMDA	Δ(5,10)	rh_G_occipital_middle_thickness	0.0008631024911716738
ni3-FDOPA-DAT-D1-NMDA	Δ(5,10)	rh_G_occipital_sup_thickness	-0.0012794984176256914
ni3-FDOPA-DAT-D1-NMDA	Δ(5,10)	rh_G_oc-temp_lat-fusifor_thickness	-0.0007762852873305567
ni3-FDOPA-DAT-D1-NMDA	Δ(5,10)	rh_G_oc-temp_med-Lingual_thickness	0.0007239299593291074
ni3-FDOPA-DAT-D1-NMDA	Δ(5,10)	rh_G_oc-temp_med-Parahip_thickness	0.0015541919609050048
ni3-FDOPA-DAT-D1-NMDA	Δ(5,10)	rh_G_orbital_thickness	0.0004869419635024283
ni3-FDOPA-DAT-D1-NMDA	Δ(5,10)	rh_G_pariet_inf-Angular_thickness	0.0009312723633676245
ni3-FDOPA-DAT-D1-NMDA	Δ(5,10)	rh_G_pariet_inf-Supramar_thickness	-0.0002673543329521494
ni3-FDOPA-DAT-D1-NMDA	Δ(5,10)	rh_G_parietal_sup_thickness	0.0016435610297063745
ni3-FDOPA-DAT-D1-NMDA	Δ(5,10)	rh_G_postcentral_thickness	-0.0028202709513081518
ni3-FDOPA-DAT-D1-NMDA	Δ(5,10)	rh_G_precentral_thickness	0.002538508751905647
ni3-FDOPA-DAT-D1-NMDA	Δ(5,10)	rh_G_precuneus_thickness	0.0003353623644509682
ni3-FDOPA-DAT-D1-NMDA	Δ(5,10)	rh_G_rectus_thickness	-0.0005135120772687303
ni3-FDOPA-DAT-D1-NMDA	Δ(5,10)	rh_G_subcallosal_thickness	0.001960977487382911
ni3-FDOPA-DAT-D1-NMDA	Δ(5,10)	rh_G_temp_sup-G_T_transv_thickness	-6.33835767994001e-05
ni3-FDOPA-DAT-D1-NMDA	Δ(5,10)	rh_G_temp_sup-Lateral_thickness	0.00048385654453513005
ni3-FDOPA-DAT-D1-NMDA	Δ(5,10)	rh_G_temp_sup-Plan_polar_thickness	0.0005541974449193923
ni3-FDOPA-DAT-D1-NMDA	Δ(5,10)	rh_G_temp_sup-Plan_tempo_thickness	0.0003233805645669399
ni3-FDOPA-DAT-D1-NMDA	Δ(5,10)	rh_G_temporal_inf_thickness	-0.00036286331086907674
ni3-FDOPA-DAT-D1-NMDA	Δ(5,10)	rh_G_temporal_middle_thickness	-0.0003529852349411326
ni3-FDOPA-DAT-D1-NMDA	Δ(5,10)	rh_Lat_Fis-ant-Horizont_thickness	-0.0007144630540339078
ni3-FDOPA-DAT-D1-NMDA	Δ(5,10)	rh_Lat_Fis-ant-Vertical_thickness	0.002152797987320043
ni3-FDOPA-DAT-D1-NMDA	Δ(5,10)	rh_Lat_Fis-post_thickness	0.001867625062439194
ni3-FDOPA-DAT-D1-NMDA	Δ(5,10)	rh_Pole_occipital_thickness	0.0010461118875410708
ni3-FDOPA-DAT-D1-NMDA	Δ(5,10)	rh_Pole_temporal_thickness	-8.291811609801095e-05
ni3-FDOPA-DAT-D1-NMDA	Δ(5,10)	rh_S_calcarine_thickness	0.00026691607927822186
ni3-FDOPA-DAT-D1-NMDA	Δ(5,10)	rh_S_central_thickness	-0.0014779432653032748
ni3-FDOPA-DAT-D1-NMDA	Δ(5,10)	rh_S_cingul-Marginalis_thickness	-0.0006249139234346529
ni3-FDOPA-DAT-D1-NMDA	Δ(5,10)	rh_S_circular_insula_ant_thickness	-0.002911003347474836
ni3-FDOPA-DAT-D1-NMDA	Δ(5,10)	rh_S_circular_insula_inf_thickness	0.0012915538917328932
ni3-FDOPA-DAT-D1-NMDA	Δ(5,10)	rh_S_circular_insula_sup_thickness	-0.00044798980932648017
ni3-FDOPA-DAT-D1-NMDA	Δ(5,10)	rh_S_collat_transv_ant_thickness	0.0009855317752649473
ni3-FDOPA-DAT-D1-NMDA	Δ(5,10)	rh_S_collat_transv_post_thickness
ni3-FDOPA-DAT-D1-NMDA	Δ(5,10)	rh_S_front_inf_thickness	0.0013835470884457843
ni3-FDOPA-DAT-D1-NMDA	Δ(5,10)	rh_S_front_middle_thickness	0.000554350166081588
ni3-FDOPA-DAT-D1-NMDA	Δ(5,10)	rh_S_front_sup_thickness	-0.00015905978914327462
ni3-FDOPA-DAT-D1-NMDA	Δ(5,10)	rh_S_interm_prim-Jensen_thickness	0.0005888378366221345
ni3-FDOPA-DAT-D1-NMDA	Δ(5,10)	rh_S_intrapariet&P_trans_thickness	-0.0002473801787495934
ni3-FDOPA-DAT-D1-NMDA	Δ(5,10)	rh_S_oc_middle&Lunatus_thickness	-0.0009403362415604487
ni3-FDOPA-DAT-D1-NMDA	Δ(5,10)	rh_S_oc_sup&transversal_thickness	-0.00013504683316063054
ni3-FDOPA-DAT-D1-NMDA	Δ(5,10)	rh_S_occipital_ant_thickness	-0.0002757782800414492
ni3-FDOPA-DAT-D1-NMDA	Δ(5,10)	rh_S_oc-temp_lat_thickness	-0.0011539285676413352
ni3-FDOPA-DAT-D1-NMDA	Δ(5,10)	rh_S_oc-temp_med&Lingual_thickness	0.0003436489847731955
ni3-FDOPA-DAT-D1-NMDA	Δ(5,10)	rh_S_orbital_lateral_thickness	-0.0006601864048004988
ni3-FDOPA-DAT-D1-NMDA	Δ(5,10)	rh_S_orbital_med-olfact_thickness	0.0006640601067401074
ni3-FDOPA-DAT-D1-NMDA	Δ(5,10)	rh_S_orbital-H_Shaped_thickness	0.0004001885206297573
ni3-FDOPA-DAT-D1-NMDA	Δ(5,10)	rh_S_parieto_occipital_thickness	0.0001605317211936727
ni3-FDOPA-DAT-D1-NMDA	Δ(5,10)	rh_S_pericallosal_thickness	-0.00022057342936684064
ni3-FDOPA-DAT-D1-NMDA	Δ(5,10)	rh_S_postcentral_thickness	-0.0010289459719512797
ni3-FDOPA-DAT-D1-NMDA	Δ(5,10)	rh_S_precentral-inf-part_thickness	-2.6358041303183727e-05
ni3-FDOPA-DAT-D1-NMDA	Δ(5,10)	rh_S_precentral-sup-part_thickness	-4.2533191454637714e-05
ni3-FDOPA-DAT-D1-NMDA	Δ(5,10)	rh_S_suborbital_thickness	-0.0006592280933259212
ni3-FDOPA-DAT-D1-NMDA	Δ(5,10)	rh_S_subparietal_thickness	-0.0004993546128129814
ni3-FDOPA-DAT-D1-NMDA	Δ(5,10)	rh_S_temporal_inf_thickness	0.00048098476456802375
ni3-FDOPA-DAT-D1-NMDA	Δ(5,10)	rh_S_temporal_sup_thickness	0.0012326690481786612
ni3-FDOPA-DAT-D1-NMDA	Δ(5,10)	rh_S_temporal_transverse_thickness	0.0007214820081666781
ni5-VAChT-NET	Δ(5,10)	lh_G&S_frontomargin_thickness	0.00039932469356379965
ni5-VAChT-NET	Δ(5,10)	lh_G&S_occipital_inf_thickness	-0.0004801098213960131
ni5-VAChT-NET	Δ(5,10)	lh_G&S_paracentral_thickness	-0.002831189891624366
ni5-VAChT-NET	Δ(5,10)	lh_G&S_subcentral_thickness	-0.001687810687922708
ni5-VAChT-NET	Δ(5,10)	lh_G&S_transv_frontopol_thickness	0.001442497064862991
ni5-VAChT-NET	Δ(5,10)	lh_G&S_cingul-Ant_thickness	-0.0002963602681708456
ni5-VAChT-NET	Δ(5,10)	lh_G&S_cingul-Mid-Ant_thickness	0.0032763450650423326
ni5-VAChT-NET	Δ(5,10)	lh_G&S_cingul-Mid-Post_thickness	-0.003336870051929109
ni5-VAChT-NET	Δ(5,10)	lh_G_cingul-Post-dorsal_thickness	-0.0011345027188328638
ni5-VAChT-NET	Δ(5,10)	lh_G_cingul-Post-ventral_thickness	-0.0028798021316424165
ni5-VAChT-NET	Δ(5,10)	lh_G_cuneus_thickness	-0.0006090683274893594
ni5-VAChT-NET	Δ(5,10)	lh_G_front_inf-Opercular_thickness	-0.0001567798348097102
ni5-VAChT-NET	Δ(5,10)	lh_G_front_inf-Orbital_thickness	0.0005799633558402229
ni5-VAChT-NET	Δ(5,10)	lh_G_front_inf-Triangul_thickness	0.0009904026094894585
ni5-VAChT-NET	Δ(5,10)	lh_G_front_middle_thickness	-0.0007892499898610912
ni5-VAChT-NET	Δ(5,10)	lh_G_front_sup_thickness	0.000271692230327792
ni5-VAChT-NET	Δ(5,10)	lh_G_Ins_lg&S_cent_ins_thickness	-0.002027961841602914
ni5-VAChT-NET	Δ(5,10)	lh_G_insular_short_thickness	0.002280266523029543
ni5-VAChT-NET	Δ(5,10)	lh_G_occipital_middle_thickness	-0.0010576834249393235
ni5-VAChT-NET	Δ(5,10)	lh_G_occipital_sup_thickness	8.886587780115862e-06
ni5-VAChT-NET	Δ(5,10)	lh_G_oc-temp_lat-fusifor_thickness	-0.0010653415446741782
ni5-VAChT-NET	Δ(5,10)	lh_G_oc-temp_med-Lingual_thickness	0.003092743273004149
ni5-VAChT-NET	Δ(5,10)	lh_G_oc-temp_med-Parahip_thickness	0.00046513262191352073
ni5-VAChT-NET	Δ(5,10)	lh_G_orbital_thickness	-0.0007993767214208511
ni5-VAChT-NET	Δ(5,10)	lh_G_pariet_inf-Angular_thickness	-0.0005483143200332424
ni5-VAChT-NET	Δ(5,10)	lh_G_pariet_inf-Supramar_thickness	0.0008996473027339611
ni5-VAChT-NET	Δ(5,10)	lh_G_parietal_sup_thickness	0.00041766846386873113
ni5-VAChT-NET	Δ(5,10)	lh_G_postcentral_thickness	-0.00176229417686221
ni5-VAChT-NET	Δ(5,10)	lh_G_precentral_thickness	0.0016203355934992954
ni5-VAChT-NET	Δ(5,10)	lh_G_precuneus_thickness	-0.0006932817348958703
ni5-VAChT-NET	Δ(5,10)	lh_G_rectus_thickness	-0.002162535734743884
ni5-VAChT-NET	Δ(5,10)	lh_G_subcallosal_thickness	0.0003796654981152968
ni5-VAChT-NET	Δ(5,10)	lh_G_temp_sup-G_T_transv_thickness	0.002930173351958193
ni5-VAChT-NET	Δ(5,10)	lh_G_temp_sup-Lateral_thickness	0.0004785500492828221
ni5-VAChT-NET	Δ(5,10)	lh_G_temp_sup-Plan_polar_thickness	5.912070847048645e-05
ni5-VAChT-NET	Δ(5,10)	lh_G_temp_sup-Plan_tempo_thickness	-0.0015161258699945973
ni5-VAChT-NET	Δ(5,10)	lh_G_temporal_inf_thickness	-0.0005267323358513765
ni5-VAChT-NET	Δ(5,10)	lh_G_temporal_middle_thickness	-0.0003948094293935063
ni5-VAChT-NET	Δ(5,10)	lh_Lat_Fis-ant-Horizont_thickness	0.0007239080002496776
ni5-VAChT-NET	Δ(5,10)	lh_Lat_Fis-ant-Vertical_thickness
ni5-VAChT-NET	Δ(5,10)	lh_Lat_Fis-post_thickness	0.00019763627747419743
ni5-VAChT-NET	Δ(5,10)	lh_Pole_occipital_thickness	0.0003891186301838677
ni5-VAChT-NET	Δ(5,10)	lh_Pole_temporal_thickness	-0.003161825604991831
ni5-VAChT-NET	Δ(5,10)	lh_S_calcarine_thickness	0.0003611994727808904
ni5-VAChT-NET	Δ(5,10)	lh_S_central_thickness	-0.0011652037661290422
ni5-VAChT-NET	Δ(5,10)	lh_S_cingul-Marginalis_thickness	-0.002611764787866667
ni5-VAChT-NET	Δ(5,10)	lh_S_circular_insula_ant_thickness	-0.0022846063238078015
ni5-VAChT-NET	Δ(5,10)	lh_S_circular_insula_inf_thickness	-0.0008806088941185983
ni5-VAChT-NET	Δ(5,10)	lh_S_circular_insula_sup_thickness	0.0015432900274000294
ni5-VAChT-NET	Δ(5,10)	lh_S_collat_transv_ant_thickness	0.0010745578284164711
ni5-VAChT-NET	Δ(5,10)	lh_S_collat_transv_post_thickness	0.004379797886050214
ni5-VAChT-NET	Δ(5,10)	lh_S_front_inf_thickness	0.004244584077123852
ni5-VAChT-NET	Δ(5,10)	lh_S_front_middle_thickness	0.0019055834494255929
ni5-VAChT-NET	Δ(5,10)	lh_S_front_sup_thickness	-0.001376308082707122
ni5-VAChT-NET	Δ(5,10)	lh_S_interm_prim-Jensen_thickness	0.001541225938922558
ni5-VAChT-NET	Δ(5,10)	lh_S_intrapariet&P_trans_thickness	0.001982654632653586
ni5-VAChT-NET	Δ(5,10)	lh_S_oc_middle&Lunatus_thickness	0.00018296805337442157
ni5-VAChT-NET	Δ(5,10)	lh_S_oc_sup&transversal_thickness	-0.0006093692572622933
ni5-VAChT-NET	Δ(5,10)	lh_S_occipital_ant_thickness	0.0010751700029736633
ni5-VAChT-NET	Δ(5,10)	lh_S_oc-temp_lat_thickness	-0.0005349741989806658
ni5-VAChT-NET	Δ(5,10)	lh_S_oc-temp_med&Lingual_thickness	0.000130469649980456
ni5-VAChT-NET	Δ(5,10)	lh_S_orbital_lateral_thickness	0.0008021221269166462
ni5-VAChT-NET	Δ(5,10)	lh_S_orbital_med-olfact_thickness	0.0005940463221429451
ni5-VAChT-NET	Δ(5,10)	lh_S_orbital-H_Shaped_thickness	0.001752278758640445
ni5-VAChT-NET	Δ(5,10)	lh_S_parieto_occipital_thickness	-0.0005537117447519599
ni5-VAChT-NET	Δ(5,10)	lh_S_pericallosal_thickness	-0.002488325724667199
ni5-VAChT-NET	Δ(5,10)	lh_S_postcentral_thickness	-0.0012206447459547631
ni5-VAChT-NET	Δ(5,10)	lh_S_precentral-inf-part_thickness	-0.0017155172152239634
ni5-VAChT-NET	Δ(5,10)	lh_S_precentral-sup-part_thickness	-0.0012265377981306724
ni5-VAChT-NET	Δ(5,10)	lh_S_suborbital_thickness	-0.0007884074620433529
ni5-VAChT-NET	Δ(5,10)	lh_S_subparietal_thickness	-0.00027221439621184437
ni5-VAChT-NET	Δ(5,10)	lh_S_temporal_inf_thickness	-0.0003296299226801906
ni5-VAChT-NET	Δ(5,10)	lh_S_temporal_sup_thickness	0.0013147837482538269
ni5-VAChT-NET	Δ(5,10)	lh_S_temporal_transverse_thickness	0.0018813118334069096
ni5-VAChT-NET	Δ(5,10)	rh_G&S_frontomargin_thickness	-0.0008906253778607626
ni5-VAChT-NET	Δ(5,10)	rh_G&S_occipital_inf_thickness	-0.0007050278699459525
ni5-VAChT-NET	Δ(5,10)	rh_G&S_paracentral_thickness	-0.0029766007554136824
ni5-VAChT-NET	Δ(5,10)	rh_G&S_subcentral_thickness	-0.0015896604054705318
ni5-VAChT-NET	Δ(5,10)	rh_G&S_transv_frontopol_thickness	0.0016311965394521025
ni5-VAChT-NET	Δ(5,10)	rh_G&S_cingul-Ant_thickness	-0.0009155129687626468
ni5-VAChT-NET	Δ(5,10)	rh_G&S_cingul-Mid-Ant_thickness	0.0027136922419978976
ni5-VAChT-NET	Δ(5,10)	rh_G&S_cingul-Mid-Post_thickness	-0.0035701512772316236
ni5-VAChT-NET	Δ(5,10)	rh_G_cingul-Post-dorsal_thickness	-0.000954269089165391
ni5-VAChT-NET	Δ(5,10)	rh_G_cingul-Post-ventral_thickness	0.0038617318978489655
ni5-VAChT-NET	Δ(5,10)	rh_G_cuneus_thickness	0.0006294914936629606
ni5-VAChT-NET	Δ(5,10)	rh_G_front_inf-Opercular_thickness	0.0014636501038513931
ni5-VAChT-NET	Δ(5,10)	rh_G_front_inf-Orbital_thickness	-0.0002037586656779139
ni5-VAChT-NET	Δ(5,10)	rh_G_front_inf-Triangul_thickness	0.0002829263153138195
ni5-VAChT-NET	Δ(5,10)	rh_G_front_middle_thickness	-0.0006026032965347206
ni5-VAChT-NET	Δ(5,10)	rh_G_front_sup_thickness	0.00045391201694227126
ni5-VAChT-NET	Δ(5,10)	rh_G_Ins_lg&S_cent_ins_thickness	0.002643103634303156
ni5-VAChT-NET	Δ(5,10)	rh_G_insular_short_thickness	-0.0010299800232255532
ni5-VAChT-NET	Δ(5,10)	rh_G_occipital_middle_thickness	0.0012417532932738028
ni5-VAChT-NET	Δ(5,10)	rh_G_occipital_sup_thickness	-0.00019738578327116105
ni5-VAChT-NET	Δ(5,10)	rh_G_oc-temp_lat-fusifor_thickness	-0.0008157767253682349
ni5-VAChT-NET	Δ(5,10)	rh_G_oc-temp_med-Lingual_thickness	0.002193725133595323
ni5-VAChT-NET	Δ(5,10)	rh_G_oc-temp_med-Parahip_thickness	-0.0011008476582981628
ni5-VAChT-NET	Δ(5,10)	rh_G_orbital_thickness	-0.0005650367125647482
ni5-VAChT-NET	Δ(5,10)	rh_G_pariet_inf-Angular_thickness	0.0004953189463162352
ni5-VAChT-NET	Δ(5,10)	rh_G_pariet_inf-Supramar_thickness	0.0017205461823860489
ni5-VAChT-NET	Δ(5,10)	rh_G_parietal_sup_thickness	-0.0002233662757003263
ni5-VAChT-NET	Δ(5,10)	rh_G_postcentral_thickness	-0.0017554827088275826
ni5-VAChT-NET	Δ(5,10)	rh_G_precentral_thickness	0.0016846024565750767
ni5-VAChT-NET	Δ(5,10)	rh_G_precuneus_thickness	-1.9469642471500737e-06
ni5-VAChT-NET	Δ(5,10)	rh_G_rectus_thickness	-0.00171807200589447
ni5-VAChT-NET	Δ(5,10)	rh_G_subcallosal_thickness	0.0009326700713255809
ni5-VAChT-NET	Δ(5,10)	rh_G_temp_sup-G_T_transv_thickness	0.004615678457470754
ni5-VAChT-NET	Δ(5,10)	rh_G_temp_sup-Lateral_thickness	0.0008762896575225353
ni5-VAChT-NET	Δ(5,10)	rh_G_temp_sup-Plan_polar_thickness	-6.309961206896891e-05
ni5-VAChT-NET	Δ(5,10)	rh_G_temp_sup-Plan_tempo_thickness	-0.002811773140551737
ni5-VAChT-NET	Δ(5,10)	rh_G_temporal_inf_thickness	0.00037060874392247194
ni5-VAChT-NET	Δ(5,10)	rh_G_temporal_middle_thickness	0.000749437925852036
ni5-VAChT-NET	Δ(5,10)	rh_Lat_Fis-ant-Horizont_thickness	-1.3924383344521285e-05
ni5-VAChT-NET	Δ(5,10)	rh_Lat_Fis-ant-Vertical_thickness	0.0017624256978777848
ni5-VAChT-NET	Δ(5,10)	rh_Lat_Fis-post_thickness	-0.0025175234762395485
ni5-VAChT-NET	Δ(5,10)	rh_Pole_occipital_thickness	0.000372594021547136
ni5-VAChT-NET	Δ(5,10)	rh_Pole_temporal_thickness	-0.003225136708306771
ni5-VAChT-NET	Δ(5,10)	rh_S_calcarine_thickness	0.0005775712973311031
ni5-VAChT-NET	Δ(5,10)	rh_S_central_thickness	-0.0018012854316619732
ni5-VAChT-NET	Δ(5,10)	rh_S_cingul-Marginalis_thickness	-0.002358541335146517
ni5-VAChT-NET	Δ(5,10)	rh_S_circular_insula_ant_thickness	-0.0015230454555319288
ni5-VAChT-NET	Δ(5,10)	rh_S_circular_insula_inf_thickness	0.0009576154041921643
ni5-VAChT-NET	Δ(5,10)	rh_S_circular_insula_sup_thickness	0.0019909067069324993
ni5-VAChT-NET	Δ(5,10)	rh_S_collat_transv_ant_thickness	0.00114022022587347
ni5-VAChT-NET	Δ(5,10)	rh_S_collat_transv_post_thickness
ni5-VAChT-NET	Δ(5,10)	rh_S_front_inf_thickness	0.002180675815872446
ni5-VAChT-NET	Δ(5,10)	rh_S_front_middle_thickness	0.0011087704223619183
ni5-VAChT-NET	Δ(5,10)	rh_S_front_sup_thickness	-0.0009075498930931972
ni5-VAChT-NET	Δ(5,10)	rh_S_interm_prim-Jensen_thickness	0.0009126166426351862
ni5-VAChT-NET	Δ(5,10)	rh_S_intrapariet&P_trans_thickness	0.0013476039387919636
ni5-VAChT-NET	Δ(5,10)	rh_S_oc_middle&Lunatus_thickness	-1.2282072140778338e-05
ni5-VAChT-NET	Δ(5,10)	rh_S_oc_sup&transversal_thickness	0.0014487834744024777
ni5-VAChT-NET	Δ(5,10)	rh_S_occipital_ant_thickness	0.00014149919526133467
ni5-VAChT-NET	Δ(5,10)	rh_S_oc-temp_lat_thickness	-0.001206707885919013
ni5-VAChT-NET	Δ(5,10)	rh_S_oc-temp_med&Lingual_thickness	0.00010245029229110497
ni5-VAChT-NET	Δ(5,10)	rh_S_orbital_lateral_thickness	-0.001323347122661911
ni5-VAChT-NET	Δ(5,10)	rh_S_orbital_med-olfact_thickness	0.0017022025557293027
ni5-VAChT-NET	Δ(5,10)	rh_S_orbital-H_Shaped_thickness	0.0014433486795596695
ni5-VAChT-NET	Δ(5,10)	rh_S_parieto_occipital_thickness	-8.46810761552727e-05
ni5-VAChT-NET	Δ(5,10)	rh_S_pericallosal_thickness	-0.0016590385686280056
ni5-VAChT-NET	Δ(5,10)	rh_S_postcentral_thickness	-0.0015605064222387055
ni5-VAChT-NET	Δ(5,10)	rh_S_precentral-inf-part_thickness	-0.0008616304397840342
ni5-VAChT-NET	Δ(5,10)	rh_S_precentral-sup-part_thickness	-0.0008980799158012816
ni5-VAChT-NET	Δ(5,10)	rh_S_suborbital_thickness	-0.0005197886427235621
ni5-VAChT-NET	Δ(5,10)	rh_S_subparietal_thickness	-8.159670767816929e-06
ni5-VAChT-NET	Δ(5,10)	rh_S_temporal_inf_thickness	0.0009506414080877046
ni5-VAChT-NET	Δ(5,10)	rh_S_temporal_sup_thickness	-0.0003021500730525442
ni5-VAChT-NET	Δ(5,10)	rh_S_temporal_transverse_thickness	0.0045659214126094055
ce4-In3-In2-Astro	Δ(5,10)	lh_G&S_frontomargin_thickness	0.002440151237323336
ce4-In3-In2-Astro	Δ(5,10)	lh_G&S_occipital_inf_thickness	0.004318250365851022
ce4-In3-In2-Astro	Δ(5,10)	lh_G&S_paracentral_thickness	0.004133523190521619
ce4-In3-In2-Astro	Δ(5,10)	lh_G&S_subcentral_thickness	-0.004289356125949146
ce4-In3-In2-Astro	Δ(5,10)	lh_G&S_transv_frontopol_thickness	0.001207145470866866
ce4-In3-In2-Astro	Δ(5,10)	lh_G&S_cingul-Ant_thickness	0.0035098549354056
ce4-In3-In2-Astro	Δ(5,10)	lh_G&S_cingul-Mid-Ant_thickness	-0.0074011708657355825
ce4-In3-In2-Astro	Δ(5,10)	lh_G&S_cingul-Mid-Post_thickness	0.0027545921952962567
ce4-In3-In2-Astro	Δ(5,10)	lh_G_cingul-Post-dorsal_thickness	-0.004936687173030217
ce4-In3-In2-Astro	Δ(5,10)	lh_G_cingul-Post-ventral_thickness	-0.0015559156026082842
ce4-In3-In2-Astro	Δ(5,10)	lh_G_cuneus_thickness	-0.001441929179735832
ce4-In3-In2-Astro	Δ(5,10)	lh_G_front_inf-Opercular_thickness	0.0026402139518689645
ce4-In3-In2-Astro	Δ(5,10)	lh_G_front_inf-Orbital_thickness	0.006127161713489884
ce4-In3-In2-Astro	Δ(5,10)	lh_G_front_inf-Triangul_thickness	-0.0030282542439329825
ce4-In3-In2-Astro	Δ(5,10)	lh_G_front_middle_thickness	-0.0010867084562409986
ce4-In3-In2-Astro	Δ(5,10)	lh_G_front_sup_thickness	-0.001163110203280783
ce4-In3-In2-Astro	Δ(5,10)	lh_G_Ins_lg&S_cent_ins_thickness	0.002845369214081489
ce4-In3-In2-Astro	Δ(5,10)	lh_G_insular_short_thickness	-0.002736787541552571
ce4-In3-In2-Astro	Δ(5,10)	lh_G_occipital_middle_thickness	-0.0002737034726218515
ce4-In3-In2-Astro	Δ(5,10)	lh_G_occipital_sup_thickness	-0.0031765214828898686
ce4-In3-In2-Astro	Δ(5,10)	lh_G_oc-temp_lat-fusifor_thickness	0.003530348164520962
ce4-In3-In2-Astro	Δ(5,10)	lh_G_oc-temp_med-Lingual_thickness	-0.0036250935156805775
ce4-In3-In2-Astro	Δ(5,10)	lh_G_oc-temp_med-Parahip_thickness	0.0019854632629269387
ce4-In3-In2-Astro	Δ(5,10)	lh_G_orbital_thickness	-1.846150013414677e-05
ce4-In3-In2-Astro	Δ(5,10)	lh_G_pariet_inf-Angular_thickness	8.086429237985637e-05
ce4-In3-In2-Astro	Δ(5,10)	lh_G_pariet_inf-Supramar_thickness	0.0025363465740078344
ce4-In3-In2-Astro	Δ(5,10)	lh_G_parietal_sup_thickness	-0.00023938739146004036
ce4-In3-In2-Astro	Δ(5,10)	lh_G_postcentral_thickness	-0.0012910623543152706
ce4-In3-In2-Astro	Δ(5,10)	lh_G_precentral_thickness	0.001571662219190622
ce4-In3-In2-Astro	Δ(5,10)	lh_G_precuneus_thickness	-0.0011899229269566394
ce4-In3-In2-Astro	Δ(5,10)	lh_G_rectus_thickness	0.0007774575810311386
ce4-In3-In2-Astro	Δ(5,10)	lh_G_subcallosal_thickness	-0.00457444708573472
ce4-In3-In2-Astro	Δ(5,10)	lh_G_temp_sup-G_T_transv_thickness	8.261528232878651e-05
ce4-In3-In2-Astro	Δ(5,10)	lh_G_temp_sup-Lateral_thickness	0.0008550088784197891
ce4-In3-In2-Astro	Δ(5,10)	lh_G_temp_sup-Plan_polar_thickness	3.288839318184994e-06
ce4-In3-In2-Astro	Δ(5,10)	lh_G_temp_sup-Plan_tempo_thickness	-0.0017023928861339618
ce4-In3-In2-Astro	Δ(5,10)	lh_G_temporal_inf_thickness	0.0010741114772978393
ce4-In3-In2-Astro	Δ(5,10)	lh_G_temporal_middle_thickness	0.0023220188458007197
ce4-In3-In2-Astro	Δ(5,10)	lh_Lat_Fis-ant-Horizont_thickness	0.003054010916813711
ce4-In3-In2-Astro	Δ(5,10)	lh_Lat_Fis-ant-Vertical_thickness
ce4-In3-In2-Astro	Δ(5,10)	lh_Lat_Fis-post_thickness	-0.002516452820693179
ce4-In3-In2-Astro	Δ(5,10)	lh_Pole_occipital_thickness	0.0005874911993142724
ce4-In3-In2-Astro	Δ(5,10)	lh_Pole_temporal_thickness	-0.003376014736242019
ce4-In3-In2-Astro	Δ(5,10)	lh_S_calcarine_thickness	-0.0025090193730552615
ce4-In3-In2-Astro	Δ(5,10)	lh_S_central_thickness	-0.00033251815296790957
ce4-In3-In2-Astro	Δ(5,10)	lh_S_cingul-Marginalis_thickness	0.005806300121396803
ce4-In3-In2-Astro	Δ(5,10)	lh_S_circular_insula_ant_thickness	0.006885646862579281
ce4-In3-In2-Astro	Δ(5,10)	lh_S_circular_insula_inf_thickness	-0.001756372612604305
ce4-In3-In2-Astro	Δ(5,10)	lh_S_circular_insula_sup_thickness	-0.002313707500257174
ce4-In3-In2-Astro	Δ(5,10)	lh_S_collat_transv_ant_thickness	0.0006392774589276153
ce4-In3-In2-Astro	Δ(5,10)	lh_S_collat_transv_post_thickness	-0.009760535329702481
ce4-In3-In2-Astro	Δ(5,10)	lh_S_front_inf_thickness	-0.0070517478293839475
ce4-In3-In2-Astro	Δ(5,10)	lh_S_front_middle_thickness	0.00655193852674027
ce4-In3-In2-Astro	Δ(5,10)	lh_S_front_sup_thickness	0.0006037987910729944
ce4-In3-In2-Astro	Δ(5,10)	lh_S_interm_prim-Jensen_thickness	-0.0030390741395480703
ce4-In3-In2-Astro	Δ(5,10)	lh_S_intrapariet&P_trans_thickness	0.0007021603304744606
ce4-In3-In2-Astro	Δ(5,10)	lh_S_oc_middle&Lunatus_thickness	0.0017415017718620113
ce4-In3-In2-Astro	Δ(5,10)	lh_S_oc_sup&transversal_thickness	0.0017121551207848057
ce4-In3-In2-Astro	Δ(5,10)	lh_S_occipital_ant_thickness	-0.0035956601274245784
ce4-In3-In2-Astro	Δ(5,10)	lh_S_oc-temp_lat_thickness	0.001805959632952079
ce4-In3-In2-Astro	Δ(5,10)	lh_S_oc-temp_med&Lingual_thickness	-0.0015318761235493042
ce4-In3-In2-Astro	Δ(5,10)	lh_S_orbital_lateral_thickness	0.004408438894393685
ce4-In3-In2-Astro	Δ(5,10)	lh_S_orbital_med-olfact_thickness	-0.0012930529187846485
ce4-In3-In2-Astro	Δ(5,10)	lh_S_orbital-H_Shaped_thickness	0.000658804793136257
ce4-In3-In2-Astro	Δ(5,10)	lh_S_parieto_occipital_thickness	0.0004256150383711854
ce4-In3-In2-Astro	Δ(5,10)	lh_S_pericallosal_thickness	-0.0025791713101607112
ce4-In3-In2-Astro	Δ(5,10)	lh_S_postcentral_thickness	0.00430177019635335
ce4-In3-In2-Astro	Δ(5,10)	lh_S_precentral-inf-part_thickness	0.0021764808276460088
ce4-In3-In2-Astro	Δ(5,10)	lh_S_precentral-sup-part_thickness	0.0004197425346281619
ce4-In3-In2-Astro	Δ(5,10)	lh_S_suborbital_thickness	0.007405399246568425
ce4-In3-In2-Astro	Δ(5,10)	lh_S_subparietal_thickness	0.0027411601936658155
ce4-In3-In2-Astro	Δ(5,10)	lh_S_temporal_inf_thickness	0.0020143824719546996
ce4-In3-In2-Astro	Δ(5,10)	lh_S_temporal_sup_thickness	-0.0050943458054916145
ce4-In3-In2-Astro	Δ(5,10)	lh_S_temporal_transverse_thickness	0.004029938592620519
ce4-In3-In2-Astro	Δ(5,10)	rh_G&S_frontomargin_thickness	0.003079012480994958
ce4-In3-In2-Astro	Δ(5,10)	rh_G&S_occipital_inf_thickness	0.004425641148301601
ce4-In3-In2-Astro	Δ(5,10)	rh_G&S_paracentral_thickness	0.0024565512703805144
ce4-In3-In2-Astro	Δ(5,10)	rh_G&S_subcentral_thickness	-0.0012086864009778764
ce4-In3-In2-Astro	Δ(5,10)	rh_G&S_transv_frontopol_thickness	-0.001338211058622335
ce4-In3-In2-Astro	Δ(5,10)	rh_G&S_cingul-Ant_thickness	0.0066198033981908315
ce4-In3-In2-Astro	Δ(5,10)	rh_G&S_cingul-Mid-Ant_thickness	0.006557112150044394
ce4-In3-In2-Astro	Δ(5,10)	rh_G&S_cingul-Mid-Post_thickness	0.004314264943947219
ce4-In3-In2-Astro	Δ(5,10)	rh_G_cingul-Post-dorsal_thickness	-0.005695636201253691
ce4-In3-In2-Astro	Δ(5,10)	rh_G_cingul-Post-ventral_thickness	0.0046702737913226905
ce4-In3-In2-Astro	Δ(5,10)	rh_G_cuneus_thickness	-0.0022733407347990814
ce4-In3-In2-Astro	Δ(5,10)	rh_G_front_inf-Opercular_thickness	-0.0016279885656271913
ce4-In3-In2-Astro	Δ(5,10)	rh_G_front_inf-Orbital_thickness	0.0018067307103779573
ce4-In3-In2-Astro	Δ(5,10)	rh_G_front_inf-Triangul_thickness	-0.004091363921230367
ce4-In3-In2-Astro	Δ(5,10)	rh_G_front_middle_thickness	-0.0008376448904526719
ce4-In3-In2-Astro	Δ(5,10)	rh_G_front_sup_thickness	-0.0018589977479978072
ce4-In3-In2-Astro	Δ(5,10)	rh_G_Ins_lg&S_cent_ins_thickness	-0.0006204172987240662
ce4-In3-In2-Astro	Δ(5,10)	rh_G_insular_short_thickness	0.0004024659702371938
ce4-In3-In2-Astro	Δ(5,10)	rh_G_occipital_middle_thickness	0.0007882104273733218
ce4-In3-In2-Astro	Δ(5,10)	rh_G_occipital_sup_thickness	0.0012517958182359096
ce4-In3-In2-Astro	Δ(5,10)	rh_G_oc-temp_lat-fusifor_thickness	0.001204530880572808
ce4-In3-In2-Astro	Δ(5,10)	rh_G_oc-temp_med-Lingual_thickness	-0.0036188649373585097
ce4-In3-In2-Astro	Δ(5,10)	rh_G_oc-temp_med-Parahip_thickness	-0.0021198520327924773
ce4-In3-In2-Astro	Δ(5,10)	rh_G_orbital_thickness	-0.0019533612702415867
ce4-In3-In2-Astro	Δ(5,10)	rh_G_pariet_inf-Angular_thickness	0.00020815935633951635
ce4-In3-In2-Astro	Δ(5,10)	rh_G_pariet_inf-Supramar_thickness	0.004502376692321841
ce4-In3-In2-Astro	Δ(5,10)	rh_G_parietal_sup_thickness	-0.000762333036854343
ce4-In3-In2-Astro	Δ(5,10)	rh_G_postcentral_thickness	-0.00047491874788877127
ce4-In3-In2-Astro	Δ(5,10)	rh_G_precentral_thickness	-0.0006860677908059262
ce4-In3-In2-Astro	Δ(5,10)	rh_G_precuneus_thickness	-0.000900251566654374
ce4-In3-In2-Astro	Δ(5,10)	rh_G_rectus_thickness	0.0027576622272571516
ce4-In3-In2-Astro	Δ(5,10)	rh_G_subcallosal_thickness	-0.006332381784392983
ce4-In3-In2-Astro	Δ(5,10)	rh_G_temp_sup-G_T_transv_thickness	-0.0006158718619748982
ce4-In3-In2-Astro	Δ(5,10)	rh_G_temp_sup-Lateral_thickness	0.0023720887953846866
ce4-In3-In2-Astro	Δ(5,10)	rh_G_temp_sup-Plan_polar_thickness	-0.0014452103008022466
ce4-In3-In2-Astro	Δ(5,10)	rh_G_temp_sup-Plan_tempo_thickness	-0.002263088334431059
ce4-In3-In2-Astro	Δ(5,10)	rh_G_temporal_inf_thickness	0.0004697115279988888
ce4-In3-In2-Astro	Δ(5,10)	rh_G_temporal_middle_thickness	0.0024076581778002624
ce4-In3-In2-Astro	Δ(5,10)	rh_Lat_Fis-ant-Horizont_thickness	0.0003010240964779823
ce4-In3-In2-Astro	Δ(5,10)	rh_Lat_Fis-ant-Vertical_thickness	-0.014645986732359883
ce4-In3-In2-Astro	Δ(5,10)	rh_Lat_Fis-post_thickness	-0.0011874513381813778
ce4-In3-In2-Astro	Δ(5,10)	rh_Pole_occipital_thickness	0.0004932506301254247
ce4-In3-In2-Astro	Δ(5,10)	rh_Pole_temporal_thickness	-0.0032238912307874183
ce4-In3-In2-Astro	Δ(5,10)	rh_S_calcarine_thickness	-0.002706233987554374
ce4-In3-In2-Astro	Δ(5,10)	rh_S_central_thickness	0.0019920217826567103
ce4-In3-In2-Astro	Δ(5,10)	rh_S_cingul-Marginalis_thickness	0.00637184224301434
ce4-In3-In2-Astro	Δ(5,10)	rh_S_circular_insula_ant_thickness	0.0036109119059472942
ce4-In3-In2-Astro	Δ(5,10)	rh_S_circular_insula_inf_thickness	0.0030542103047663943
ce4-In3-In2-Astro	Δ(5,10)	rh_S_circular_insula_sup_thickness	-0.0031863394594377967
ce4-In3-In2-Astro	Δ(5,10)	rh_S_collat_transv_ant_thickness	-0.0030049411669517273
ce4-In3-In2-Astro	Δ(5,10)	rh_S_collat_transv_post_thickness
ce4-In3-In2-Astro	Δ(5,10)	rh_S_front_inf_thickness	-0.003945696553487508
ce4-In3-In2-Astro	Δ(5,10)	rh_S_front_middle_thickness	0.0041244010374003465
ce4-In3-In2-Astro	Δ(5,10)	rh_S_front_sup_thickness	0.00028537125309780614
ce4-In3-In2-Astro	Δ(5,10)	rh_S_interm_prim-Jensen_thickness	0.000352239920302231
ce4-In3-In2-Astro	Δ(5,10)	rh_S_intrapariet&P_trans_thickness	5.3928656917782286e-05
ce4-In3-In2-Astro	Δ(5,10)	rh_S_oc_middle&Lunatus_thickness	0.0015768897501657435
ce4-In3-In2-Astro	Δ(5,10)	rh_S_oc_sup&transversal_thickness	-0.0003500072176527147
ce4-In3-In2-Astro	Δ(5,10)	rh_S_occipital_ant_thickness	0.0021436969758587034
ce4-In3-In2-Astro	Δ(5,10)	rh_S_oc-temp_lat_thickness	0.002618658446937934
ce4-In3-In2-Astro	Δ(5,10)	rh_S_oc-temp_med&Lingual_thickness	-0.000745448244481247
ce4-In3-In2-Astro	Δ(5,10)	rh_S_orbital_lateral_thickness	0.004244681129668193
ce4-In3-In2-Astro	Δ(5,10)	rh_S_orbital_med-olfact_thickness	0.0015090762092364839
ce4-In3-In2-Astro	Δ(5,10)	rh_S_orbital-H_Shaped_thickness	0.0014095077017000288
ce4-In3-In2-Astro	Δ(5,10)	rh_S_parieto_occipital_thickness	-0.0004143298601981607
ce4-In3-In2-Astro	Δ(5,10)	rh_S_pericallosal_thickness	0.0008551806945098373
ce4-In3-In2-Astro	Δ(5,10)	rh_S_postcentral_thickness	0.002422464999022784
ce4-In3-In2-Astro	Δ(5,10)	rh_S_precentral-inf-part_thickness	0.0012138457828396246
ce4-In3-In2-Astro	Δ(5,10)	rh_S_precentral-sup-part_thickness	-0.0004963262534792463
ce4-In3-In2-Astro	Δ(5,10)	rh_S_suborbital_thickness	0.008742039507078483
ce4-In3-In2-Astro	Δ(5,10)	rh_S_subparietal_thickness	-0.0018416541650977808
ce4-In3-In2-Astro	Δ(5,10)	rh_S_temporal_inf_thickness	0.00044900390592874165
ce4-In3-In2-Astro	Δ(5,10)	rh_S_temporal_sup_thickness	-0.003747983746484017
ce4-In3-In2-Astro	Δ(5,10)	rh_S_temporal_transverse_thickness	0.0022592190012691166
ce9-In8	Δ(10,15)	lh_G&S_frontomargin_thickness	0.006181040761652119
ce9-In8	Δ(10,15)	lh_G&S_occipital_inf_thickness	-0.0011813477730007252
ce9-In8	Δ(10,15)	lh_G&S_paracentral_thickness	-0.001916020794546662
ce9-In8	Δ(10,15)	lh_G&S_subcentral_thickness	-0.001042575731781509
ce9-In8	Δ(10,15)	lh_G&S_transv_frontopol_thickness	0.0040271350201512915
ce9-In8	Δ(10,15)	lh_G&S_cingul-Ant_thickness	-0.0032401849441158967
ce9-In8	Δ(10,15)	lh_G&S_cingul-Mid-Ant_thickness	8.435679361998294e-06
ce9-In8	Δ(10,15)	lh_G&S_cingul-Mid-Post_thickness	-0.00399064211565596
ce9-In8	Δ(10,15)	lh_G_cingul-Post-dorsal_thickness	0.0025450199245159524
ce9-In8	Δ(10,15)	lh_G_cingul-Post-ventral_thickness	-0.002030701515409534
ce9-In8	Δ(10,15)	lh_G_cuneus_thickness	0.003994647624898769
ce9-In8	Δ(10,15)	lh_G_front_inf-Opercular_thickness	0.0026342554425234713
ce9-In8	Δ(10,15)	lh_G_front_inf-Orbital_thickness	-0.001072831678494552
ce9-In8	Δ(10,15)	lh_G_front_inf-Triangul_thickness	0.00014748944018755372
ce9-In8	Δ(10,15)	lh_G_front_middle_thickness	-0.00033161870792673687
ce9-In8	Δ(10,15)	lh_G_front_sup_thickness	0.0006174435344409139
ce9-In8	Δ(10,15)	lh_G_Ins_lg&S_cent_ins_thickness	0.00292571505271484
ce9-In8	Δ(10,15)	lh_G_insular_short_thickness	0.0038503644485138842
ce9-In8	Δ(10,15)	lh_G_occipital_middle_thickness	0.0009941984969063893
ce9-In8	Δ(10,15)	lh_G_occipital_sup_thickness	-0.00053189918113105
ce9-In8	Δ(10,15)	lh_G_oc-temp_lat-fusifor_thickness	0.0015431531808497087
ce9-In8	Δ(10,15)	lh_G_oc-temp_med-Lingual_thickness	0.0020341219473350783
ce9-In8	Δ(10,15)	lh_G_oc-temp_med-Parahip_thickness	0.00211539075068087
ce9-In8	Δ(10,15)	lh_G_orbital_thickness	0.00023793039656930942
ce9-In8	Δ(10,15)	lh_G_pariet_inf-Angular_thickness	0.0008255602157362721
ce9-In8	Δ(10,15)	lh_G_pariet_inf-Supramar_thickness	0.0013883875242142497
ce9-In8	Δ(10,15)	lh_G_parietal_sup_thickness	-0.000288325823131156
ce9-In8	Δ(10,15)	lh_G_postcentral_thickness	0.0005121719424237229
ce9-In8	Δ(10,15)	lh_G_precentral_thickness	0.004823588583411281
ce9-In8	Δ(10,15)	lh_G_precuneus_thickness	-0.0011601237718552315
ce9-In8	Δ(10,15)	lh_G_rectus_thickness	0.001326688760687443
ce9-In8	Δ(10,15)	lh_G_subcallosal_thickness	-0.001995728078240333
ce9-In8	Δ(10,15)	lh_G_temp_sup-G_T_transv_thickness	-0.003521436209737293
ce9-In8	Δ(10,15)	lh_G_temp_sup-Lateral_thickness	0.00062603131114756
ce9-In8	Δ(10,15)	lh_G_temp_sup-Plan_polar_thickness	-0.003791009595831573
ce9-In8	Δ(10,15)	lh_G_temp_sup-Plan_tempo_thickness	-6.40149087850414e-06
ce9-In8	Δ(10,15)	lh_G_temporal_inf_thickness	0.003316619647528699
ce9-In8	Δ(10,15)	lh_G_temporal_middle_thickness	0.002292077932905756
ce9-In8	Δ(10,15)	lh_Lat_Fis-ant-Horizont_thickness	0.0008352396751581323
ce9-In8	Δ(10,15)	lh_Lat_Fis-ant-Vertical_thickness
ce9-In8	Δ(10,15)	lh_Lat_Fis-post_thickness	-0.0010191948772412841
ce9-In8	Δ(10,15)	lh_Pole_occipital_thickness	-0.0024215898477606794
ce9-In8	Δ(10,15)	lh_Pole_temporal_thickness	0.0023937094738655067
ce9-In8	Δ(10,15)	lh_S_calcarine_thickness	0.0007183554506084155
ce9-In8	Δ(10,15)	lh_S_central_thickness	0.001387354377527893
ce9-In8	Δ(10,15)	lh_S_cingul-Marginalis_thickness	-0.0005598038764756536
ce9-In8	Δ(10,15)	lh_S_circular_insula_ant_thickness	0.00096863999290666
ce9-In8	Δ(10,15)	lh_S_circular_insula_inf_thickness	0.0011047890532821496
ce9-In8	Δ(10,15)	lh_S_circular_insula_sup_thickness	-0.0013686990686783036
ce9-In8	Δ(10,15)	lh_S_collat_transv_ant_thickness	-0.0008077925671309723
ce9-In8	Δ(10,15)	lh_S_collat_transv_post_thickness	0.0006805510653856775
ce9-In8	Δ(10,15)	lh_S_front_inf_thickness	-0.007042127787747588
ce9-In8	Δ(10,15)	lh_S_front_middle_thickness	-0.0015797025722763258
ce9-In8	Δ(10,15)	lh_S_front_sup_thickness	-0.0012812029572441576
ce9-In8	Δ(10,15)	lh_S_interm_prim-Jensen_thickness	-0.004658053732138279
ce9-In8	Δ(10,15)	lh_S_intrapariet&P_trans_thickness	0.0012384407508396963
ce9-In8	Δ(10,15)	lh_S_oc_middle&Lunatus_thickness	0.004881426829787743
ce9-In8	Δ(10,15)	lh_S_oc_sup&transversal_thickness	0.007367419560923717
ce9-In8	Δ(10,15)	lh_S_occipital_ant_thickness	-0.004378918024412214
ce9-In8	Δ(10,15)	lh_S_oc-temp_lat_thickness	-0.0003848319756037076
ce9-In8	Δ(10,15)	lh_S_oc-temp_med&Lingual_thickness	-0.0030323412106047845
ce9-In8	Δ(10,15)	lh_S_orbital_lateral_thickness	0.005631679774145838
ce9-In8	Δ(10,15)	lh_S_orbital_med-olfact_thickness	-0.0013663530910466744
ce9-In8	Δ(10,15)	lh_S_orbital-H_Shaped_thickness	0.0013719629463727137
ce9-In8	Δ(10,15)	lh_S_parieto_occipital_thickness	0.00020829803229840613
ce9-In8	Δ(10,15)	lh_S_pericallosal_thickness	-0.0015421978461413978
ce9-In8	Δ(10,15)	lh_S_postcentral_thickness	0.003697219885253532
ce9-In8	Δ(10,15)	lh_S_precentral-inf-part_thickness	0.0007690895202768673
ce9-In8	Δ(10,15)	lh_S_precentral-sup-part_thickness	0.005760783126918641
ce9-In8	Δ(10,15)	lh_S_suborbital_thickness	0.005972889329830068
ce9-In8	Δ(10,15)	lh_S_subparietal_thickness	-0.003626178277006925
ce9-In8	Δ(10,15)	lh_S_temporal_inf_thickness	-0.00013230459112624493
ce9-In8	Δ(10,15)	lh_S_temporal_sup_thickness	-0.0011509797379895721
ce9-In8	Δ(10,15)	lh_S_temporal_transverse_thickness	0.0011475657420934697
ce9-In8	Δ(10,15)	rh_G&S_frontomargin_thickness	0.007427323404400155
ce9-In8	Δ(10,15)	rh_G&S_occipital_inf_thickness	-0.0003013938493996969
ce9-In8	Δ(10,15)	rh_G&S_paracentral_thickness	-0.001893067562104625
ce9-In8	Δ(10,15)	rh_G&S_subcentral_thickness	0.00044857975027986705
ce9-In8	Δ(10,15)	rh_G&S_transv_frontopol_thickness	0.0005334235314717224
ce9-In8	Δ(10,15)	rh_G&S_cingul-Ant_thickness	-0.0004752325592000499
ce9-In8	Δ(10,15)	rh_G&S_cingul-Mid-Ant_thickness	0.001015141721513329
ce9-In8	Δ(10,15)	rh_G&S_cingul-Mid-Post_thickness	-0.0029948301898822215
ce9-In8	Δ(10,15)	rh_G_cingul-Post-dorsal_thickness	0.00410390110483029
ce9-In8	Δ(10,15)	rh_G_cingul-Post-ventral_thickness	-0.0030829173669108326
ce9-In8	Δ(10,15)	rh_G_cuneus_thickness	0.0017645548089094479
ce9-In8	Δ(10,15)	rh_G_front_inf-Opercular_thickness	0.0017015927364733598
ce9-In8	Δ(10,15)	rh_G_front_inf-Orbital_thickness	-0.0027123974077750378
ce9-In8	Δ(10,15)	rh_G_front_inf-Triangul_thickness	-0.00085232061739288
ce9-In8	Δ(10,15)	rh_G_front_middle_thickness	0.001533289025354538
ce9-In8	Δ(10,15)	rh_G_front_sup_thickness	-0.0002522851631145649
ce9-In8	Δ(10,15)	rh_G_Ins_lg&S_cent_ins_thickness	-0.005215426075443258
ce9-In8	Δ(10,15)	rh_G_insular_short_thickness	0.0021556119243792277
ce9-In8	Δ(10,15)	rh_G_occipital_middle_thickness	-0.0011567681055941782
ce9-In8	Δ(10,15)	rh_G_occipital_sup_thickness	-0.0008903571909291905
ce9-In8	Δ(10,15)	rh_G_oc-temp_lat-fusifor_thickness	0.0003240834250213473
ce9-In8	Δ(10,15)	rh_G_oc-temp_med-Lingual_thickness	-0.001863712615287512
ce9-In8	Δ(10,15)	rh_G_oc-temp_med-Parahip_thickness	-0.000494063485309758
ce9-In8	Δ(10,15)	rh_G_orbital_thickness	-0.0009674804039793254
ce9-In8	Δ(10,15)	rh_G_pariet_inf-Angular_thickness	0.00013046640477876875
ce9-In8	Δ(10,15)	rh_G_pariet_inf-Supramar_thickness	0.002136278753875155
ce9-In8	Δ(10,15)	rh_G_parietal_sup_thickness	0.0008291470261788392
ce9-In8	Δ(10,15)	rh_G_postcentral_thickness	0.00017399478702137885
ce9-In8	Δ(10,15)	rh_G_precentral_thickness	0.004315401875352946
ce9-In8	Δ(10,15)	rh_G_precuneus_thickness	0.00046163370228848727
ce9-In8	Δ(10,15)	rh_G_rectus_thickness	0.0005905337061268175
ce9-In8	Δ(10,15)	rh_G_subcallosal_thickness	-0.0032163190155101544
ce9-In8	Δ(10,15)	rh_G_temp_sup-G_T_transv_thickness	-0.0062345246208321894
ce9-In8	Δ(10,15)	rh_G_temp_sup-Lateral_thickness	0.0007894617825238929
ce9-In8	Δ(10,15)	rh_G_temp_sup-Plan_polar_thickness	-0.0029035781736471682
ce9-In8	Δ(10,15)	rh_G_temp_sup-Plan_tempo_thickness	0.0021839950559008683
ce9-In8	Δ(10,15)	rh_G_temporal_inf_thickness	0.0025628878018209723
ce9-In8	Δ(10,15)	rh_G_temporal_middle_thickness	0.002107881760220927
ce9-In8	Δ(10,15)	rh_Lat_Fis-ant-Horizont_thickness	-0.0003611997537364964
ce9-In8	Δ(10,15)	rh_Lat_Fis-ant-Vertical_thickness	-0.006440612182775581
ce9-In8	Δ(10,15)	rh_Lat_Fis-post_thickness	-0.0011746174376404163
ce9-In8	Δ(10,15)	rh_Pole_occipital_thickness	-0.003336400232098854
ce9-In8	Δ(10,15)	rh_Pole_temporal_thickness	0.0026140784373391117
ce9-In8	Δ(10,15)	rh_S_calcarine_thickness	0.001334302024733905
ce9-In8	Δ(10,15)	rh_S_central_thickness	0.002860247172825653
ce9-In8	Δ(10,15)	rh_S_cingul-Marginalis_thickness	-0.0003253188112300083
ce9-In8	Δ(10,15)	rh_S_circular_insula_ant_thickness	0.0016878399533928404
ce9-In8	Δ(10,15)	rh_S_circular_insula_inf_thickness	0.0006607861130778735
ce9-In8	Δ(10,15)	rh_S_circular_insula_sup_thickness	0.0003950019595803725
ce9-In8	Δ(10,15)	rh_S_collat_transv_ant_thickness	-0.002868312764405835
ce9-In8	Δ(10,15)	rh_S_collat_transv_post_thickness
ce9-In8	Δ(10,15)	rh_S_front_inf_thickness	-0.005298051704515281
ce9-In8	Δ(10,15)	rh_S_front_middle_thickness	-0.00027638059403932436
ce9-In8	Δ(10,15)	rh_S_front_sup_thickness	-0.0008399148318177091
ce9-In8	Δ(10,15)	rh_S_interm_prim-Jensen_thickness	-0.0008888612687349001
ce9-In8	Δ(10,15)	rh_S_intrapariet&P_trans_thickness	0.00013341037294482827
ce9-In8	Δ(10,15)	rh_S_oc_middle&Lunatus_thickness	-0.0008509280939280571
ce9-In8	Δ(10,15)	rh_S_oc_sup&transversal_thickness	0.0019431958672178895
ce9-In8	Δ(10,15)	rh_S_occipital_ant_thickness	0.000295454530047444
ce9-In8	Δ(10,15)	rh_S_oc-temp_lat_thickness	0.0008614874518888295
ce9-In8	Δ(10,15)	rh_S_oc-temp_med&Lingual_thickness	-0.002050418932041557
ce9-In8	Δ(10,15)	rh_S_orbital_lateral_thickness	0.004243934833637497
ce9-In8	Δ(10,15)	rh_S_orbital_med-olfact_thickness	-0.00034821187486539645
ce9-In8	Δ(10,15)	rh_S_orbital-H_Shaped_thickness	0.0002265934925764837
ce9-In8	Δ(10,15)	rh_S_parieto_occipital_thickness	-0.0007865389603529047
ce9-In8	Δ(10,15)	rh_S_pericallosal_thickness	-0.0004064576780971763
ce9-In8	Δ(10,15)	rh_S_postcentral_thickness	0.000490485032979996
ce9-In8	Δ(10,15)	rh_S_precentral-inf-part_thickness	0.0011385044483775489
ce9-In8	Δ(10,15)	rh_S_precentral-sup-part_thickness	0.0059494768584231125
ce9-In8	Δ(10,15)	rh_S_suborbital_thickness	0.0037368875392659387
ce9-In8	Δ(10,15)	rh_S_subparietal_thickness	0.0037380837883910223
ce9-In8	Δ(10,15)	rh_S_temporal_inf_thickness	-0.001117605115600006
ce9-In8	Δ(10,15)	rh_S_temporal_sup_thickness	-0.0010142976072154003
ce9-In8	Δ(10,15)	rh_S_temporal_transverse_thickness	-0.005806005959745415
ni9-D2	Δ(10,15)	lh_G&S_frontomargin_thickness	-0.00044339814130812255
ni9-D2	Δ(10,15)	lh_G&S_occipital_inf_thickness	0.0010438192643015681
ni9-D2	Δ(10,15)	lh_G&S_paracentral_thickness	-0.0033398995616522632
ni9-D2	Δ(10,15)	lh_G&S_subcentral_thickness	-0.00018729680087464957
ni9-D2	Δ(10,15)	lh_G&S_transv_frontopol_thickness	0.00022166001690310938
ni9-D2	Δ(10,15)	lh_G&S_cingul-Ant_thickness	0.0024068837963852688
ni9-D2	Δ(10,15)	lh_G&S_cingul-Mid-Ant_thickness	-0.0031698688732248043
ni9-D2	Δ(10,15)	lh_G&S_cingul-Mid-Post_thickness	0.004566160538798238
ni9-D2	Δ(10,15)	lh_G_cingul-Post-dorsal_thickness	-0.001978790088839312
ni9-D2	Δ(10,15)	lh_G_cingul-Post-ventral_thickness	-0.00037274455442601676
ni9-D2	Δ(10,15)	lh_G_cuneus_thickness	0.0022198359247728033
ni9-D2	Δ(10,15)	lh_G_front_inf-Opercular_thickness	-0.0008730256720612464
ni9-D2	Δ(10,15)	lh_G_front_inf-Orbital_thickness	0.001086597387699336
ni9-D2	Δ(10,15)	lh_G_front_inf-Triangul_thickness	-0.0019242076252898276
ni9-D2	Δ(10,15)	lh_G_front_middle_thickness	0.0021399545534203576
ni9-D2	Δ(10,15)	lh_G_front_sup_thickness	0.0005965169135536165
ni9-D2	Δ(10,15)	lh_G_Ins_lg&S_cent_ins_thickness	-0.006125711377065751
ni9-D2	Δ(10,15)	lh_G_insular_short_thickness	0.007235923591396635
ni9-D2	Δ(10,15)	lh_G_occipital_middle_thickness	0.0002538746252191623
ni9-D2	Δ(10,15)	lh_G_occipital_sup_thickness	-0.0008640820279876317
ni9-D2	Δ(10,15)	lh_G_oc-temp_lat-fusifor_thickness	-0.0009425892249045192
ni9-D2	Δ(10,15)	lh_G_oc-temp_med-Lingual_thickness	0.0011812895036702603
ni9-D2	Δ(10,15)	lh_G_oc-temp_med-Parahip_thickness	-0.002127822877235664
ni9-D2	Δ(10,15)	lh_G_orbital_thickness	0.0022691894314409745
ni9-D2	Δ(10,15)	lh_G_pariet_inf-Angular_thickness	0.0007941801874659961
ni9-D2	Δ(10,15)	lh_G_pariet_inf-Supramar_thickness	-0.0006903578896411758
ni9-D2	Δ(10,15)	lh_G_parietal_sup_thickness	-0.001979642011435339
ni9-D2	Δ(10,15)	lh_G_postcentral_thickness	-0.003154707252057954
ni9-D2	Δ(10,15)	lh_G_precentral_thickness	0.0015060879098728504
ni9-D2	Δ(10,15)	lh_G_precuneus_thickness	-0.00012380829542063543
ni9-D2	Δ(10,15)	lh_G_rectus_thickness	-0.0015443044028580766
ni9-D2	Δ(10,15)	lh_G_subcallosal_thickness	0.002496400015355794
ni9-D2	Δ(10,15)	lh_G_temp_sup-G_T_transv_thickness	-0.0012068779150371002
ni9-D2	Δ(10,15)	lh_G_temp_sup-Lateral_thickness	0.0020116433578179476
ni9-D2	Δ(10,15)	lh_G_temp_sup-Plan_polar_thickness	0.005465530165511431
ni9-D2	Δ(10,15)	lh_G_temp_sup-Plan_tempo_thickness	-2.7009424888552874e-05
ni9-D2	Δ(10,15)	lh_G_temporal_inf_thickness	-0.0003998825998389327
ni9-D2	Δ(10,15)	lh_G_temporal_middle_thickness	0.0012470544776649536
ni9-D2	Δ(10,15)	lh_Lat_Fis-ant-Horizont_thickness	0.0008095990373835696
ni9-D2	Δ(10,15)	lh_Lat_Fis-ant-Vertical_thickness
ni9-D2	Δ(10,15)	lh_Lat_Fis-post_thickness	0.0002580827862955562
ni9-D2	Δ(10,15)	lh_Pole_occipital_thickness	-0.0012347405110918926
ni9-D2	Δ(10,15)	lh_Pole_temporal_thickness	0.005410756552120271
ni9-D2	Δ(10,15)	lh_S_calcarine_thickness	0.004215003106712627
ni9-D2	Δ(10,15)	lh_S_central_thickness	0.0011663276010946775
ni9-D2	Δ(10,15)	lh_S_cingul-Marginalis_thickness	0.0010855749373321136
ni9-D2	Δ(10,15)	lh_S_circular_insula_ant_thickness	0.0026719608997527594
ni9-D2	Δ(10,15)	lh_S_circular_insula_inf_thickness	-0.0031436927617103927
ni9-D2	Δ(10,15)	lh_S_circular_insula_sup_thickness	0.001377988195640445
ni9-D2	Δ(10,15)	lh_S_collat_transv_ant_thickness	-0.0035139030379655305
ni9-D2	Δ(10,15)	lh_S_collat_transv_post_thickness	-0.0036689491515457216
ni9-D2	Δ(10,15)	lh_S_front_inf_thickness	-0.0017996333167288499
ni9-D2	Δ(10,15)	lh_S_front_middle_thickness	-0.0045380071480032105
ni9-D2	Δ(10,15)	lh_S_front_sup_thickness	0.0023649485088334324
ni9-D2	Δ(10,15)	lh_S_interm_prim-Jensen_thickness	-0.00287148346687199
ni9-D2	Δ(10,15)	lh_S_intrapariet&P_trans_thickness	-0.0038027288835686054
ni9-D2	Δ(10,15)	lh_S_oc_middle&Lunatus_thickness	0.002307394725471725
ni9-D2	Δ(10,15)	lh_S_oc_sup&transversal_thickness	-0.00035077692835981666
ni9-D2	Δ(10,15)	lh_S_occipital_ant_thickness	0.001170261144424839
ni9-D2	Δ(10,15)	lh_S_oc-temp_lat_thickness	0.0001240486360882323
ni9-D2	Δ(10,15)	lh_S_oc-temp_med&Lingual_thickness	0.0005562380564932776
ni9-D2	Δ(10,15)	lh_S_orbital_lateral_thickness	-0.005215434653702729
ni9-D2	Δ(10,15)	lh_S_orbital_med-olfact_thickness	-0.001220185646920842
ni9-D2	Δ(10,15)	lh_S_orbital-H_Shaped_thickness	-0.0010157536349715487
ni9-D2	Δ(10,15)	lh_S_parieto_occipital_thickness	0.0011390006424713828
ni9-D2	Δ(10,15)	lh_S_pericallosal_thickness	0.007489196543556444
ni9-D2	Δ(10,15)	lh_S_postcentral_thickness	-0.001226518731098223
ni9-D2	Δ(10,15)	lh_S_precentral-inf-part_thickness	0.0012697493911152866
ni9-D2	Δ(10,15)	lh_S_precentral-sup-part_thickness	0.0012550744953121508
ni9-D2	Δ(10,15)	lh_S_suborbital_thickness	0.002101789455198705
ni9-D2	Δ(10,15)	lh_S_subparietal_thickness	0.0017043756945556293
ni9-D2	Δ(10,15)	lh_S_temporal_inf_thickness	0.0024849677874253726
ni9-D2	Δ(10,15)	lh_S_temporal_sup_thickness	-0.0007317025938123681
ni9-D2	Δ(10,15)	lh_S_temporal_transverse_thickness	0.0004870180051691729
ni9-D2	Δ(10,15)	rh_G&S_frontomargin_thickness	0.004078431198436712
ni9-D2	Δ(10,15)	rh_G&S_occipital_inf_thickness	-0.0002538613393538759
ni9-D2	Δ(10,15)	rh_G&S_paracentral_thickness	-0.003990507690103914
ni9-D2	Δ(10,15)	rh_G&S_subcentral_thickness	0.0007065740716634163
ni9-D2	Δ(10,15)	rh_G&S_transv_frontopol_thickness	0.0036182728739075007
ni9-D2	Δ(10,15)	rh_G&S_cingul-Ant_thickness	0.0017234768508929167
ni9-D2	Δ(10,15)	rh_G&S_cingul-Mid-Ant_thickness	0.0015842619430673013
ni9-D2	Δ(10,15)	rh_G&S_cingul-Mid-Post_thickness	0.004505942097807768
ni9-D2	Δ(10,15)	rh_G_cingul-Post-dorsal_thickness	-0.0031110797597875828
ni9-D2	Δ(10,15)	rh_G_cingul-Post-ventral_thickness	0.0004353286708976764
ni9-D2	Δ(10,15)	rh_G_cuneus_thickness	0.001073305840839013
ni9-D2	Δ(10,15)	rh_G_front_inf-Opercular_thickness	-0.0017995820488049055
ni9-D2	Δ(10,15)	rh_G_front_inf-Orbital_thickness	-0.0013289005844505028
ni9-D2	Δ(10,15)	rh_G_front_inf-Triangul_thickness	-0.00040205044729299186
ni9-D2	Δ(10,15)	rh_G_front_middle_thickness	-0.00020915566518161025
ni9-D2	Δ(10,15)	rh_G_front_sup_thickness	0.0003319131597100157
ni9-D2	Δ(10,15)	rh_G_Ins_lg&S_cent_ins_thickness	0.005076657370987912
ni9-D2	Δ(10,15)	rh_G_insular_short_thickness	0.004612473193149294
ni9-D2	Δ(10,15)	rh_G_occipital_middle_thickness	-0.0029956361178951688
ni9-D2	Δ(10,15)	rh_G_occipital_sup_thickness	0.0006349734404490354
ni9-D2	Δ(10,15)	rh_G_oc-temp_lat-fusifor_thickness	-0.00042908887404310633
ni9-D2	Δ(10,15)	rh_G_oc-temp_med-Lingual_thickness	0.004438865416356189
ni9-D2	Δ(10,15)	rh_G_oc-temp_med-Parahip_thickness	0.001431280445231292
ni9-D2	Δ(10,15)	rh_G_orbital_thickness	-0.0035224263879070385
ni9-D2	Δ(10,15)	rh_G_pariet_inf-Angular_thickness	-0.0014802022478780062
ni9-D2	Δ(10,15)	rh_G_pariet_inf-Supramar_thickness	-0.0038672322456052115
ni9-D2	Δ(10,15)	rh_G_parietal_sup_thickness	-0.0019449813043203416
ni9-D2	Δ(10,15)	rh_G_postcentral_thickness	-0.002703471246542112
ni9-D2	Δ(10,15)	rh_G_precentral_thickness	0.0007616151824771551
ni9-D2	Δ(10,15)	rh_G_precuneus_thickness	-0.0006274857042955773
ni9-D2	Δ(10,15)	rh_G_rectus_thickness	0.0027822037337983073
ni9-D2	Δ(10,15)	rh_G_subcallosal_thickness	0.005703499789107671
ni9-D2	Δ(10,15)	rh_G_temp_sup-G_T_transv_thickness	-0.0016729527276593478
ni9-D2	Δ(10,15)	rh_G_temp_sup-Lateral_thickness	-0.00021814162872017123
ni9-D2	Δ(10,15)	rh_G_temp_sup-Plan_polar_thickness	0.0031849180418769014
ni9-D2	Δ(10,15)	rh_G_temp_sup-Plan_tempo_thickness	0.0029766434058616648
ni9-D2	Δ(10,15)	rh_G_temporal_inf_thickness	-0.0013986476653954551
ni9-D2	Δ(10,15)	rh_G_temporal_middle_thickness	-0.0009929981713350227
ni9-D2	Δ(10,15)	rh_Lat_Fis-ant-Horizont_thickness	-0.00041589433241555687
ni9-D2	Δ(10,15)	rh_Lat_Fis-ant-Vertical_thickness	0.0021101520459893084
ni9-D2	Δ(10,15)	rh_Lat_Fis-post_thickness	0.0019366292012250805
ni9-D2	Δ(10,15)	rh_Pole_occipital_thickness	-0.0021601886211488966
ni9-D2	Δ(10,15)	rh_Pole_temporal_thickness	0.0037195666128486404
ni9-D2	Δ(10,15)	rh_S_calcarine_thickness	0.0039056948472233517
ni9-D2	Δ(10,15)	rh_S_central_thickness	0.0005862406454166247
ni9-D2	Δ(10,15)	rh_S_cingul-Marginalis_thickness	0.0015896020320689506
ni9-D2	Δ(10,15)	rh_S_circular_insula_ant_thickness	0.0019520230175809963
ni9-D2	Δ(10,15)	rh_S_circular_insula_inf_thickness	-0.0012953005602440448
ni9-D2	Δ(10,15)	rh_S_circular_insula_sup_thickness	-0.00015440150994462665
ni9-D2	Δ(10,15)	rh_S_collat_transv_ant_thickness	-0.0011614897227357774
ni9-D2	Δ(10,15)	rh_S_collat_transv_post_thickness
ni9-D2	Δ(10,15)	rh_S_front_inf_thickness	-0.0004939539883178808
ni9-D2	Δ(10,15)	rh_S_front_middle_thickness	-0.0016671275579079534
ni9-D2	Δ(10,15)	rh_S_front_sup_thickness	0.0006856162947864938
ni9-D2	Δ(10,15)	rh_S_interm_prim-Jensen_thickness	0.002274397270988316
ni9-D2	Δ(10,15)	rh_S_intrapariet&P_trans_thickness	-0.0011499963688534377
ni9-D2	Δ(10,15)	rh_S_oc_middle&Lunatus_thickness	0.0009000945469502392
ni9-D2	Δ(10,15)	rh_S_oc_sup&transversal_thickness	-0.0017435978253628817
ni9-D2	Δ(10,15)	rh_S_occipital_ant_thickness	-0.00020043670344906464
ni9-D2	Δ(10,15)	rh_S_oc-temp_lat_thickness	-2.5641477605396062e-05
ni9-D2	Δ(10,15)	rh_S_oc-temp_med&Lingual_thickness	0.000624670148783639
ni9-D2	Δ(10,15)	rh_S_orbital_lateral_thickness	0.00027868094630394136
ni9-D2	Δ(10,15)	rh_S_orbital_med-olfact_thickness	-4.144410404094065e-05
ni9-D2	Δ(10,15)	rh_S_orbital-H_Shaped_thickness	-0.0009234372406687549
ni9-D2	Δ(10,15)	rh_S_parieto_occipital_thickness	-0.0006839309914539529
ni9-D2	Δ(10,15)	rh_S_pericallosal_thickness	0.0011077353253784814
ni9-D2	Δ(10,15)	rh_S_postcentral_thickness	0.001042471311904821
ni9-D2	Δ(10,15)	rh_S_precentral-inf-part_thickness	-0.00019499919538264188
ni9-D2	Δ(10,15)	rh_S_precentral-sup-part_thickness	0.00022788444717920103
ni9-D2	Δ(10,15)	rh_S_suborbital_thickness	0.0012084924053065785
ni9-D2	Δ(10,15)	rh_S_subparietal_thickness	-0.0007170294226085394
ni9-D2	Δ(10,15)	rh_S_temporal_inf_thickness	0.00041915992270684724
ni9-D2	Δ(10,15)	rh_S_temporal_sup_thickness	0.0023335761992301605
ni9-D2	Δ(10,15)	rh_S_temporal_transverse_thickness	-0.0022675709085275865
ce3-Micro-OPC	Δ(10,15)	lh_G&S_frontomargin_thickness	-0.0031053416533852116
ce3-Micro-OPC	Δ(10,15)	lh_G&S_occipital_inf_thickness	0.000797725479676336
ce3-Micro-OPC	Δ(10,15)	lh_G&S_paracentral_thickness	-0.0022245084051915297
ce3-Micro-OPC	Δ(10,15)	lh_G&S_subcentral_thickness	-0.0014872176257767732
ce3-Micro-OPC	Δ(10,15)	lh_G&S_transv_frontopol_thickness	0.0009445978600365196
ce3-Micro-OPC	Δ(10,15)	lh_G&S_cingul-Ant_thickness	-0.0016980806423239209
ce3-Micro-OPC	Δ(10,15)	lh_G&S_cingul-Mid-Ant_thickness	-0.0011589497700950947
ce3-Micro-OPC	Δ(10,15)	lh_G&S_cingul-Mid-Post_thickness	0.0002923893368157911
ce3-Micro-OPC	Δ(10,15)	lh_G_cingul-Post-dorsal_thickness	-2.6829945063200356e-05
ce3-Micro-OPC	Δ(10,15)	lh_G_cingul-Post-ventral_thickness	0.0007523821819459854
ce3-Micro-OPC	Δ(10,15)	lh_G_cuneus_thickness	0.003977191397242341
ce3-Micro-OPC	Δ(10,15)	lh_G_front_inf-Opercular_thickness	0.0032663092715031587
ce3-Micro-OPC	Δ(10,15)	lh_G_front_inf-Orbital_thickness	0.0005458348603925578
ce3-Micro-OPC	Δ(10,15)	lh_G_front_inf-Triangul_thickness	-0.0025902695043253238
ce3-Micro-OPC	Δ(10,15)	lh_G_front_middle_thickness	0.0006838173937716019
ce3-Micro-OPC	Δ(10,15)	lh_G_front_sup_thickness	0.0008091613342455853
ce3-Micro-OPC	Δ(10,15)	lh_G_Ins_lg&S_cent_ins_thickness	0.0014142662864314575
ce3-Micro-OPC	Δ(10,15)	lh_G_insular_short_thickness	-0.0010895369575816584
ce3-Micro-OPC	Δ(10,15)	lh_G_occipital_middle_thickness	0.000420532897491787
ce3-Micro-OPC	Δ(10,15)	lh_G_occipital_sup_thickness	0.002766344061486941
ce3-Micro-OPC	Δ(10,15)	lh_G_oc-temp_lat-fusifor_thickness	-0.00246385636079691
ce3-Micro-OPC	Δ(10,15)	lh_G_oc-temp_med-Lingual_thickness	0.0008009105934233471
ce3-Micro-OPC	Δ(10,15)	lh_G_oc-temp_med-Parahip_thickness	-3.3167556432730366e-05
ce3-Micro-OPC	Δ(10,15)	lh_G_orbital_thickness	0.0026161116683159624
ce3-Micro-OPC	Δ(10,15)	lh_G_pariet_inf-Angular_thickness	0.0008408003204232878
ce3-Micro-OPC	Δ(10,15)	lh_G_pariet_inf-Supramar_thickness	0.0004629371089469869
ce3-Micro-OPC	Δ(10,15)	lh_G_parietal_sup_thickness	-0.00020097534548759594
ce3-Micro-OPC	Δ(10,15)	lh_G_postcentral_thickness	-0.002468015064153591
ce3-Micro-OPC	Δ(10,15)	lh_G_precentral_thickness	0.004345458294657885
ce3-Micro-OPC	Δ(10,15)	lh_G_precuneus_thickness	0.0028075480170187024
ce3-Micro-OPC	Δ(10,15)	lh_G_rectus_thickness	0.0046901798151745
ce3-Micro-OPC	Δ(10,15)	lh_G_subcallosal_thickness	-0.009334931482497236
ce3-Micro-OPC	Δ(10,15)	lh_G_temp_sup-G_T_transv_thickness	0.00024449254607206497
ce3-Micro-OPC	Δ(10,15)	lh_G_temp_sup-Lateral_thickness	0.00038246108321254163
ce3-Micro-OPC	Δ(10,15)	lh_G_temp_sup-Plan_polar_thickness	-0.004073980532700937
ce3-Micro-OPC	Δ(10,15)	lh_G_temp_sup-Plan_tempo_thickness	0.0030085812145487605
ce3-Micro-OPC	Δ(10,15)	lh_G_temporal_inf_thickness	-0.0006515349866626496
ce3-Micro-OPC	Δ(10,15)	lh_G_temporal_middle_thickness	-0.0017671187452579663
ce3-Micro-OPC	Δ(10,15)	lh_Lat_Fis-ant-Horizont_thickness	0.0012922766288172224
ce3-Micro-OPC	Δ(10,15)	lh_Lat_Fis-ant-Vertical_thickness
ce3-Micro-OPC	Δ(10,15)	lh_Lat_Fis-post_thickness	0.00292808560880084
ce3-Micro-OPC	Δ(10,15)	lh_Pole_occipital_thickness	-0.0015471059835745274
ce3-Micro-OPC	Δ(10,15)	lh_Pole_temporal_thickness	0.003956692568694468
ce3-Micro-OPC	Δ(10,15)	lh_S_calcarine_thickness	0.001097198859688099
ce3-Micro-OPC	Δ(10,15)	lh_S_central_thickness	0.00046435421079465446
ce3-Micro-OPC	Δ(10,15)	lh_S_cingul-Marginalis_thickness	0.0050708469466437985
ce3-Micro-OPC	Δ(10,15)	lh_S_circular_insula_ant_thickness	0.0034278517921671123
ce3-Micro-OPC	Δ(10,15)	lh_S_circular_insula_inf_thickness	0.0034038077470207023
ce3-Micro-OPC	Δ(10,15)	lh_S_circular_insula_sup_thickness	-0.001430356078984011
ce3-Micro-OPC	Δ(10,15)	lh_S_collat_transv_ant_thickness	0.0011174579897642346
ce3-Micro-OPC	Δ(10,15)	lh_S_collat_transv_post_thickness	-0.0015049473947663754
ce3-Micro-OPC	Δ(10,15)	lh_S_front_inf_thickness	-0.003009953562455602
ce3-Micro-OPC	Δ(10,15)	lh_S_front_middle_thickness	0.0034671542944920003
ce3-Micro-OPC	Δ(10,15)	lh_S_front_sup_thickness	-0.0030100170501044313
ce3-Micro-OPC	Δ(10,15)	lh_S_interm_prim-Jensen_thickness	-7.892649121057221e-05
ce3-Micro-OPC	Δ(10,15)	lh_S_intrapariet&P_trans_thickness	0.001436117750507053
ce3-Micro-OPC	Δ(10,15)	lh_S_oc_middle&Lunatus_thickness	0.005005151114272053
ce3-Micro-OPC	Δ(10,15)	lh_S_oc_sup&transversal_thickness	0.00571613204147171
ce3-Micro-OPC	Δ(10,15)	lh_S_occipital_ant_thickness	-0.007732357694617702
ce3-Micro-OPC	Δ(10,15)	lh_S_oc-temp_lat_thickness	0.002921527205652249
ce3-Micro-OPC	Δ(10,15)	lh_S_oc-temp_med&Lingual_thickness	0.001458475490283738
ce3-Micro-OPC	Δ(10,15)	lh_S_orbital_lateral_thickness	-0.0002674667736164982
ce3-Micro-OPC	Δ(10,15)	lh_S_orbital_med-olfact_thickness	-0.0009017716856090582
ce3-Micro-OPC	Δ(10,15)	lh_S_orbital-H_Shaped_thickness	0.002442640553122429
ce3-Micro-OPC	Δ(10,15)	lh_S_parieto_occipital_thickness	0.0024725720939582675
ce3-Micro-OPC	Δ(10,15)	lh_S_pericallosal_thickness	0.0016808113574126428
ce3-Micro-OPC	Δ(10,15)	lh_S_postcentral_thickness	0.001956935894557532
ce3-Micro-OPC	Δ(10,15)	lh_S_precentral-inf-part_thickness	0.0034155731904938168
ce3-Micro-OPC	Δ(10,15)	lh_S_precentral-sup-part_thickness	0.00040460813480351285
ce3-Micro-OPC	Δ(10,15)	lh_S_suborbital_thickness	-0.0016659759149260933
ce3-Micro-OPC	Δ(10,15)	lh_S_subparietal_thickness	0.0018999303861825384
ce3-Micro-OPC	Δ(10,15)	lh_S_temporal_inf_thickness	-0.0005981503987945724
ce3-Micro-OPC	Δ(10,15)	lh_S_temporal_sup_thickness	0.002967490625726401
ce3-Micro-OPC	Δ(10,15)	lh_S_temporal_transverse_thickness	0.004411146054095188
ce3-Micro-OPC	Δ(10,15)	rh_G&S_frontomargin_thickness	-0.0022585336851238605
ce3-Micro-OPC	Δ(10,15)	rh_G&S_occipital_inf_thickness	-0.0018062643864372
ce3-Micro-OPC	Δ(10,15)	rh_G&S_paracentral_thickness	-0.0032694699578971996
ce3-Micro-OPC	Δ(10,15)	rh_G&S_subcentral_thickness	-0.00121667741131707
ce3-Micro-OPC	Δ(10,15)	rh_G&S_transv_frontopol_thickness	-0.002787537803141487
ce3-Micro-OPC	Δ(10,15)	rh_G&S_cingul-Ant_thickness	-0.0015522669774863489
ce3-Micro-OPC	Δ(10,15)	rh_G&S_cingul-Mid-Ant_thickness	0.003853225644606398
ce3-Micro-OPC	Δ(10,15)	rh_G&S_cingul-Mid-Post_thickness	-0.001066332571293488
ce3-Micro-OPC	Δ(10,15)	rh_G_cingul-Post-dorsal_thickness	-0.0001589446380195897
ce3-Micro-OPC	Δ(10,15)	rh_G_cingul-Post-ventral_thickness	-0.002403131618681824
ce3-Micro-OPC	Δ(10,15)	rh_G_cuneus_thickness	0.003413341699750126
ce3-Micro-OPC	Δ(10,15)	rh_G_front_inf-Opercular_thickness	0.0038223700326342896
ce3-Micro-OPC	Δ(10,15)	rh_G_front_inf-Orbital_thickness	0.005835120890260101
ce3-Micro-OPC	Δ(10,15)	rh_G_front_inf-Triangul_thickness	-0.002918979618660878
ce3-Micro-OPC	Δ(10,15)	rh_G_front_middle_thickness	0.00219583010902517
ce3-Micro-OPC	Δ(10,15)	rh_G_front_sup_thickness	0.0012996057931196972
ce3-Micro-OPC	Δ(10,15)	rh_G_Ins_lg&S_cent_ins_thickness	0.0001200188450966623
ce3-Micro-OPC	Δ(10,15)	rh_G_insular_short_thickness	0.0006997385796709936
ce3-Micro-OPC	Δ(10,15)	rh_G_occipital_middle_thickness	-8.896808862348185e-05
ce3-Micro-OPC	Δ(10,15)	rh_G_occipital_sup_thickness	0.0009338323999915597
ce3-Micro-OPC	Δ(10,15)	rh_G_oc-temp_lat-fusifor_thickness	-0.00315771301546321
ce3-Micro-OPC	Δ(10,15)	rh_G_oc-temp_med-Lingual_thickness	-0.001012918924850885
ce3-Micro-OPC	Δ(10,15)	rh_G_oc-temp_med-Parahip_thickness	0.007284790881751122
ce3-Micro-OPC	Δ(10,15)	rh_G_orbital_thickness	0.003441144232733631
ce3-Micro-OPC	Δ(10,15)	rh_G_pariet_inf-Angular_thickness	0.0018008402738172377
ce3-Micro-OPC	Δ(10,15)	rh_G_pariet_inf-Supramar_thickness	0.0008108954746584643
ce3-Micro-OPC	Δ(10,15)	rh_G_parietal_sup_thickness	-0.0005252203373533222
ce3-Micro-OPC	Δ(10,15)	rh_G_postcentral_thickness	-0.004357298017520755
ce3-Micro-OPC	Δ(10,15)	rh_G_precentral_thickness	0.004644653773312874
ce3-Micro-OPC	Δ(10,15)	rh_G_precuneus_thickness	0.003635309099866972
ce3-Micro-OPC	Δ(10,15)	rh_G_rectus_thickness	0.005812229252000589
ce3-Micro-OPC	Δ(10,15)	rh_G_subcallosal_thickness	-0.006566346418492481
ce3-Micro-OPC	Δ(10,15)	rh_G_temp_sup-G_T_transv_thickness	-0.0022055396750138914
ce3-Micro-OPC	Δ(10,15)	rh_G_temp_sup-Lateral_thickness	0.002017768620422255
ce3-Micro-OPC	Δ(10,15)	rh_G_temp_sup-Plan_polar_thickness	0.0018865521407913487
ce3-Micro-OPC	Δ(10,15)	rh_G_temp_sup-Plan_tempo_thickness	0.002538038889080989
ce3-Micro-OPC	Δ(10,15)	rh_G_temporal_inf_thickness	-0.0008327659729453016
ce3-Micro-OPC	Δ(10,15)	rh_G_temporal_middle_thickness	-0.0014128016734427443
ce3-Micro-OPC	Δ(10,15)	rh_Lat_Fis-ant-Horizont_thickness	0.0021060890638008277
ce3-Micro-OPC	Δ(10,15)	rh_Lat_Fis-ant-Vertical_thickness	-0.00825887458582536
ce3-Micro-OPC	Δ(10,15)	rh_Lat_Fis-post_thickness	0.004095966685586917
ce3-Micro-OPC	Δ(10,15)	rh_Pole_occipital_thickness	-0.0032649263474386903
ce3-Micro-OPC	Δ(10,15)	rh_Pole_temporal_thickness	0.005756360323644735
ce3-Micro-OPC	Δ(10,15)	rh_S_calcarine_thickness	0.001661517884100197
ce3-Micro-OPC	Δ(10,15)	rh_S_central_thickness	0.001966114500393537
ce3-Micro-OPC	Δ(10,15)	rh_S_cingul-Marginalis_thickness	0.004395154189429949
ce3-Micro-OPC	Δ(10,15)	rh_S_circular_insula_ant_thickness	-0.002398708071983814
ce3-Micro-OPC	Δ(10,15)	rh_S_circular_insula_inf_thickness	0.003166342762786885
ce3-Micro-OPC	Δ(10,15)	rh_S_circular_insula_sup_thickness	-0.0006494856650714302
ce3-Micro-OPC	Δ(10,15)	rh_S_collat_transv_ant_thickness	0.001500113963924474
ce3-Micro-OPC	Δ(10,15)	rh_S_collat_transv_post_thickness
ce3-Micro-OPC	Δ(10,15)	rh_S_front_inf_thickness	-0.0005024900240672252
ce3-Micro-OPC	Δ(10,15)	rh_S_front_middle_thickness	0.0049215737494203785
ce3-Micro-OPC	Δ(10,15)	rh_S_front_sup_thickness	-0.0019262451178878731
ce3-Micro-OPC	Δ(10,15)	rh_S_interm_prim-Jensen_thickness	0.0023424010115831624
ce3-Micro-OPC	Δ(10,15)	rh_S_intrapariet&P_trans_thickness	0.00027378730192531217
ce3-Micro-OPC	Δ(10,15)	rh_S_oc_middle&Lunatus_thickness	0.0032579056682003095
ce3-Micro-OPC	Δ(10,15)	rh_S_oc_sup&transversal_thickness	0.003950849788783427
ce3-Micro-OPC	Δ(10,15)	rh_S_occipital_ant_thickness	0.0038028784500848747
ce3-Micro-OPC	Δ(10,15)	rh_S_oc-temp_lat_thickness	-0.001299851469722925
ce3-Micro-OPC	Δ(10,15)	rh_S_oc-temp_med&Lingual_thickness	0.0035701161098557425
ce3-Micro-OPC	Δ(10,15)	rh_S_orbital_lateral_thickness	0.001382531159833937
ce3-Micro-OPC	Δ(10,15)	rh_S_orbital_med-olfact_thickness	0.002176326329641168
ce3-Micro-OPC	Δ(10,15)	rh_S_orbital-H_Shaped_thickness	0.0012262437194536305
ce3-Micro-OPC	Δ(10,15)	rh_S_parieto_occipital_thickness	-0.0016502097730369883
ce3-Micro-OPC	Δ(10,15)	rh_S_pericallosal_thickness	-7.168752804374498e-06
ce3-Micro-OPC	Δ(10,15)	rh_S_postcentral_thickness	0.001696673182803813
ce3-Micro-OPC	Δ(10,15)	rh_S_precentral-inf-part_thickness	0.0038958747357998418
ce3-Micro-OPC	Δ(10,15)	rh_S_precentral-sup-part_thickness	4.238846720195505e-05
ce3-Micro-OPC	Δ(10,15)	rh_S_suborbital_thickness	-0.0034782780916836203
ce3-Micro-OPC	Δ(10,15)	rh_S_subparietal_thickness	-0.0013719324522699777
ce3-Micro-OPC	Δ(10,15)	rh_S_temporal_inf_thickness	-0.0016835682411609695
ce3-Micro-OPC	Δ(10,15)	rh_S_temporal_sup_thickness	0.0027883764869581634
ce3-Micro-OPC	Δ(10,15)	rh_S_temporal_transverse_thickness	0.004599125721839934
ni4-GI-5HT1b-MU-A4B2	Δ(10,15)	lh_G&S_frontomargin_thickness	0.002552286717704695
ni4-GI-5HT1b-MU-A4B2	Δ(10,15)	lh_G&S_occipital_inf_thickness	0.0006782609771655498
ni4-GI-5HT1b-MU-A4B2	Δ(10,15)	lh_G&S_paracentral_thickness	-0.0010112589710445305
ni4-GI-5HT1b-MU-A4B2	Δ(10,15)	lh_G&S_subcentral_thickness	-0.0006915727355921927
ni4-GI-5HT1b-MU-A4B2	Δ(10,15)	lh_G&S_transv_frontopol_thickness	0.0019065305444604663
ni4-GI-5HT1b-MU-A4B2	Δ(10,15)	lh_G&S_cingul-Ant_thickness	0.0005853164038153759
ni4-GI-5HT1b-MU-A4B2	Δ(10,15)	lh_G&S_cingul-Mid-Ant_thickness	0.0004261513525937663
ni4-GI-5HT1b-MU-A4B2	Δ(10,15)	lh_G&S_cingul-Mid-Post_thickness	-0.0008841309975242163
ni4-GI-5HT1b-MU-A4B2	Δ(10,15)	lh_G_cingul-Post-dorsal_thickness	0.0006528535325823898
ni4-GI-5HT1b-MU-A4B2	Δ(10,15)	lh_G_cingul-Post-ventral_thickness	-0.0012647765333636748
ni4-GI-5HT1b-MU-A4B2	Δ(10,15)	lh_G_cuneus_thickness	-0.000781299153514374
ni4-GI-5HT1b-MU-A4B2	Δ(10,15)	lh_G_front_inf-Opercular_thickness	-0.0010527994564804195
ni4-GI-5HT1b-MU-A4B2	Δ(10,15)	lh_G_front_inf-Orbital_thickness	0.000713030792731717
ni4-GI-5HT1b-MU-A4B2	Δ(10,15)	lh_G_front_inf-Triangul_thickness	0.0013517493803104977
ni4-GI-5HT1b-MU-A4B2	Δ(10,15)	lh_G_front_middle_thickness	-0.0019313421322182667
ni4-GI-5HT1b-MU-A4B2	Δ(10,15)	lh_G_front_sup_thickness	-0.0002090364638412459
ni4-GI-5HT1b-MU-A4B2	Δ(10,15)	lh_G_Ins_lg&S_cent_ins_thickness	-0.00037732703955712515
ni4-GI-5HT1b-MU-A4B2	Δ(10,15)	lh_G_insular_short_thickness	0.0006517539075479653
ni4-GI-5HT1b-MU-A4B2	Δ(10,15)	lh_G_occipital_middle_thickness	0.000895395330162526
ni4-GI-5HT1b-MU-A4B2	Δ(10,15)	lh_G_occipital_sup_thickness	-0.0005339906507307729
ni4-GI-5HT1b-MU-A4B2	Δ(10,15)	lh_G_oc-temp_lat-fusifor_thickness	0.0004199550928122575
ni4-GI-5HT1b-MU-A4B2	Δ(10,15)	lh_G_oc-temp_med-Lingual_thickness	0.0010183874167949275
ni4-GI-5HT1b-MU-A4B2	Δ(10,15)	lh_G_oc-temp_med-Parahip_thickness	-0.001589181724537981
ni4-GI-5HT1b-MU-A4B2	Δ(10,15)	lh_G_orbital_thickness	0.001011799346984761
ni4-GI-5HT1b-MU-A4B2	Δ(10,15)	lh_G_pariet_inf-Angular_thickness	0.00011624828086956307
ni4-GI-5HT1b-MU-A4B2	Δ(10,15)	lh_G_pariet_inf-Supramar_thickness	-0.0008983460958095837
ni4-GI-5HT1b-MU-A4B2	Δ(10,15)	lh_G_parietal_sup_thickness	0.000307710240026432
ni4-GI-5HT1b-MU-A4B2	Δ(10,15)	lh_G_postcentral_thickness	0.0001164696761385229
ni4-GI-5HT1b-MU-A4B2	Δ(10,15)	lh_G_precentral_thickness	-0.0010593110555270104
ni4-GI-5HT1b-MU-A4B2	Δ(10,15)	lh_G_precuneus_thickness	-2.9430787685504056e-05
ni4-GI-5HT1b-MU-A4B2	Δ(10,15)	lh_G_rectus_thickness	-0.00042022761078980286
ni4-GI-5HT1b-MU-A4B2	Δ(10,15)	lh_G_subcallosal_thickness	0.0003646534878146007
ni4-GI-5HT1b-MU-A4B2	Δ(10,15)	lh_G_temp_sup-G_T_transv_thickness	0.0014182811819475893
ni4-GI-5HT1b-MU-A4B2	Δ(10,15)	lh_G_temp_sup-Lateral_thickness	-0.0005865686332620895
ni4-GI-5HT1b-MU-A4B2	Δ(10,15)	lh_G_temp_sup-Plan_polar_thickness	0.0016323182416102706
ni4-GI-5HT1b-MU-A4B2	Δ(10,15)	lh_G_temp_sup-Plan_tempo_thickness	0.00021079850881516177
ni4-GI-5HT1b-MU-A4B2	Δ(10,15)	lh_G_temporal_inf_thickness	-0.0007038198314876318
ni4-GI-5HT1b-MU-A4B2	Δ(10,15)	lh_G_temporal_middle_thickness	-0.001228528715154895
ni4-GI-5HT1b-MU-A4B2	Δ(10,15)	lh_Lat_Fis-ant-Horizont_thickness	-0.0008452331403762947
ni4-GI-5HT1b-MU-A4B2	Δ(10,15)	lh_Lat_Fis-ant-Vertical_thickness
ni4-GI-5HT1b-MU-A4B2	Δ(10,15)	lh_Lat_Fis-post_thickness	-0.0023291524151008644
ni4-GI-5HT1b-MU-A4B2	Δ(10,15)	lh_Pole_occipital_thickness	2.2655501320401755e-05
ni4-GI-5HT1b-MU-A4B2	Δ(10,15)	lh_Pole_temporal_thickness	-0.0006701792574548993
ni4-GI-5HT1b-MU-A4B2	Δ(10,15)	lh_S_calcarine_thickness	-0.0011299867262701963
ni4-GI-5HT1b-MU-A4B2	Δ(10,15)	lh_S_central_thickness	-0.0008405204254591271
ni4-GI-5HT1b-MU-A4B2	Δ(10,15)	lh_S_cingul-Marginalis_thickness	-0.0005982981223005522
ni4-GI-5HT1b-MU-A4B2	Δ(10,15)	lh_S_circular_insula_ant_thickness	0.0002386936339120252
ni4-GI-5HT1b-MU-A4B2	Δ(10,15)	lh_S_circular_insula_inf_thickness	-0.0010776225706743466
ni4-GI-5HT1b-MU-A4B2	Δ(10,15)	lh_S_circular_insula_sup_thickness	0.0003722343489647173
ni4-GI-5HT1b-MU-A4B2	Δ(10,15)	lh_S_collat_transv_ant_thickness	0.0006704100220001168
ni4-GI-5HT1b-MU-A4B2	Δ(10,15)	lh_S_collat_transv_post_thickness	-0.002892727819659713
ni4-GI-5HT1b-MU-A4B2	Δ(10,15)	lh_S_front_inf_thickness	-7.86892151956424e-05
ni4-GI-5HT1b-MU-A4B2	Δ(10,15)	lh_S_front_middle_thickness	0.0009748546606977507
ni4-GI-5HT1b-MU-A4B2	Δ(10,15)	lh_S_front_sup_thickness	-0.00013071497474832078
ni4-GI-5HT1b-MU-A4B2	Δ(10,15)	lh_S_interm_prim-Jensen_thickness	0.0026712896701999913
ni4-GI-5HT1b-MU-A4B2	Δ(10,15)	lh_S_intrapariet&P_trans_thickness	0.00018284449224759483
ni4-GI-5HT1b-MU-A4B2	Δ(10,15)	lh_S_oc_middle&Lunatus_thickness	8.694201567257392e-05
ni4-GI-5HT1b-MU-A4B2	Δ(10,15)	lh_S_oc_sup&transversal_thickness	9.331649428979266e-05
ni4-GI-5HT1b-MU-A4B2	Δ(10,15)	lh_S_occipital_ant_thickness	-0.000488722982298552
ni4-GI-5HT1b-MU-A4B2	Δ(10,15)	lh_S_oc-temp_lat_thickness	0.00016172246485031405
ni4-GI-5HT1b-MU-A4B2	Δ(10,15)	lh_S_oc-temp_med&Lingual_thickness	-0.0003980753548492935
ni4-GI-5HT1b-MU-A4B2	Δ(10,15)	lh_S_orbital_lateral_thickness	0.0019532140047125307
ni4-GI-5HT1b-MU-A4B2	Δ(10,15)	lh_S_orbital_med-olfact_thickness	0.0002533707093104118
ni4-GI-5HT1b-MU-A4B2	Δ(10,15)	lh_S_orbital-H_Shaped_thickness	0.00057003875613304
ni4-GI-5HT1b-MU-A4B2	Δ(10,15)	lh_S_parieto_occipital_thickness	-0.0004466920708489884
ni4-GI-5HT1b-MU-A4B2	Δ(10,15)	lh_S_pericallosal_thickness	-0.001960960305264484
ni4-GI-5HT1b-MU-A4B2	Δ(10,15)	lh_S_postcentral_thickness	0.00042607842745779126
ni4-GI-5HT1b-MU-A4B2	Δ(10,15)	lh_S_precentral-inf-part_thickness	-0.0003708842841956446
ni4-GI-5HT1b-MU-A4B2	Δ(10,15)	lh_S_precentral-sup-part_thickness	-0.00021354970313688937
ni4-GI-5HT1b-MU-A4B2	Δ(10,15)	lh_S_suborbital_thickness	0.0008103577503452836
ni4-GI-5HT1b-MU-A4B2	Δ(10,15)	lh_S_subparietal_thickness	0.00030268542603226894
ni4-GI-5HT1b-MU-A4B2	Δ(10,15)	lh_S_temporal_inf_thickness	-0.0005291450044057101
ni4-GI-5HT1b-MU-A4B2	Δ(10,15)	lh_S_temporal_sup_thickness	0.0006498705788196141
ni4-GI-5HT1b-MU-A4B2	Δ(10,15)	lh_S_temporal_transverse_thickness	0.001475416885177782
ni4-GI-5HT1b-MU-A4B2	Δ(10,15)	rh_G&S_frontomargin_thickness	0.0017517014981772577
ni4-GI-5HT1b-MU-A4B2	Δ(10,15)	rh_G&S_occipital_inf_thickness	0.00037092642119823313
ni4-GI-5HT1b-MU-A4B2	Δ(10,15)	rh_G&S_paracentral_thickness	-0.0008931316611573079
ni4-GI-5HT1b-MU-A4B2	Δ(10,15)	rh_G&S_subcentral_thickness	-0.0011694493819592762
ni4-GI-5HT1b-MU-A4B2	Δ(10,15)	rh_G&S_transv_frontopol_thickness	0.002194631870084774
ni4-GI-5HT1b-MU-A4B2	Δ(10,15)	rh_G&S_cingul-Ant_thickness	0.0007145015486001438
ni4-GI-5HT1b-MU-A4B2	Δ(10,15)	rh_G&S_cingul-Mid-Ant_thickness	-0.0007216518313661949
ni4-GI-5HT1b-MU-A4B2	Δ(10,15)	rh_G&S_cingul-Mid-Post_thickness	-0.0007037881433748991
ni4-GI-5HT1b-MU-A4B2	Δ(10,15)	rh_G_cingul-Post-dorsal_thickness	0.0009816102843080987
ni4-GI-5HT1b-MU-A4B2	Δ(10,15)	rh_G_cingul-Post-ventral_thickness	-0.002787845372984245
ni4-GI-5HT1b-MU-A4B2	Δ(10,15)	rh_G_cuneus_thickness	-0.0003652390370521494
ni4-GI-5HT1b-MU-A4B2	Δ(10,15)	rh_G_front_inf-Opercular_thickness	-0.00017577597841818976
ni4-GI-5HT1b-MU-A4B2	Δ(10,15)	rh_G_front_inf-Orbital_thickness	-0.0005918827113116226
ni4-GI-5HT1b-MU-A4B2	Δ(10,15)	rh_G_front_inf-Triangul_thickness	0.0008482290878742589
ni4-GI-5HT1b-MU-A4B2	Δ(10,15)	rh_G_front_middle_thickness	-0.0019100409941229766
ni4-GI-5HT1b-MU-A4B2	Δ(10,15)	rh_G_front_sup_thickness	-0.0004118866003612748
ni4-GI-5HT1b-MU-A4B2	Δ(10,15)	rh_G_Ins_lg&S_cent_ins_thickness	-0.00010052872771336256
ni4-GI-5HT1b-MU-A4B2	Δ(10,15)	rh_G_insular_short_thickness	0.00042896468816544867
ni4-GI-5HT1b-MU-A4B2	Δ(10,15)	rh_G_occipital_middle_thickness	-0.00047179788751508175
ni4-GI-5HT1b-MU-A4B2	Δ(10,15)	rh_G_occipital_sup_thickness	0.00032656213874163523
ni4-GI-5HT1b-MU-A4B2	Δ(10,15)	rh_G_oc-temp_lat-fusifor_thickness	0.0002708670432913264
ni4-GI-5HT1b-MU-A4B2	Δ(10,15)	rh_G_oc-temp_med-Lingual_thickness	-0.0008470002210401312
ni4-GI-5HT1b-MU-A4B2	Δ(10,15)	rh_G_oc-temp_med-Parahip_thickness	0.0007890898346597447
ni4-GI-5HT1b-MU-A4B2	Δ(10,15)	rh_G_orbital_thickness	-0.0013142398945518996
ni4-GI-5HT1b-MU-A4B2	Δ(10,15)	rh_G_pariet_inf-Angular_thickness	-0.0014159380066180276
ni4-GI-5HT1b-MU-A4B2	Δ(10,15)	rh_G_pariet_inf-Supramar_thickness	0.0005821133261168024
ni4-GI-5HT1b-MU-A4B2	Δ(10,15)	rh_G_parietal_sup_thickness	0.0003367538349427976
ni4-GI-5HT1b-MU-A4B2	Δ(10,15)	rh_G_postcentral_thickness	-0.0002526766537750205
ni4-GI-5HT1b-MU-A4B2	Δ(10,15)	rh_G_precentral_thickness	-0.000593365332298236
ni4-GI-5HT1b-MU-A4B2	Δ(10,15)	rh_G_precuneus_thickness	0.000182749101621478
ni4-GI-5HT1b-MU-A4B2	Δ(10,15)	rh_G_rectus_thickness	-0.0002893613918726959
ni4-GI-5HT1b-MU-A4B2	Δ(10,15)	rh_G_subcallosal_thickness	0.0007368066489917176
ni4-GI-5HT1b-MU-A4B2	Δ(10,15)	rh_G_temp_sup-G_T_transv_thickness	0.002089156018952834
ni4-GI-5HT1b-MU-A4B2	Δ(10,15)	rh_G_temp_sup-Lateral_thickness	0.00015573921656214865
ni4-GI-5HT1b-MU-A4B2	Δ(10,15)	rh_G_temp_sup-Plan_polar_thickness	0.0002950320661479714
ni4-GI-5HT1b-MU-A4B2	Δ(10,15)	rh_G_temp_sup-Plan_tempo_thickness	3.109438161191802e-05
ni4-GI-5HT1b-MU-A4B2	Δ(10,15)	rh_G_temporal_inf_thickness	-0.0006394115382090271
ni4-GI-5HT1b-MU-A4B2	Δ(10,15)	rh_G_temporal_middle_thickness	-0.0007606611873276665
ni4-GI-5HT1b-MU-A4B2	Δ(10,15)	rh_Lat_Fis-ant-Horizont_thickness	0.0004103786776178432
ni4-GI-5HT1b-MU-A4B2	Δ(10,15)	rh_Lat_Fis-ant-Vertical_thickness	0.000926051524811896
ni4-GI-5HT1b-MU-A4B2	Δ(10,15)	rh_Lat_Fis-post_thickness	-0.0031957401130697366
ni4-GI-5HT1b-MU-A4B2	Δ(10,15)	rh_Pole_occipital_thickness	0.00041625770283525154
ni4-GI-5HT1b-MU-A4B2	Δ(10,15)	rh_Pole_temporal_thickness	-0.0006116838000858379
ni4-GI-5HT1b-MU-A4B2	Δ(10,15)	rh_S_calcarine_thickness	-0.0009893903900263235
ni4-GI-5HT1b-MU-A4B2	Δ(10,15)	rh_S_central_thickness	0.0010296529416467526
ni4-GI-5HT1b-MU-A4B2	Δ(10,15)	rh_S_cingul-Marginalis_thickness	-0.0009134289108977088
ni4-GI-5HT1b-MU-A4B2	Δ(10,15)	rh_S_circular_insula_ant_thickness	-9.183879226359881e-05
ni4-GI-5HT1b-MU-A4B2	Δ(10,15)	rh_S_circular_insula_inf_thickness	-0.0015781929788833762
ni4-GI-5HT1b-MU-A4B2	Δ(10,15)	rh_S_circular_insula_sup_thickness	-0.00034695345868135385
ni4-GI-5HT1b-MU-A4B2	Δ(10,15)	rh_S_collat_transv_ant_thickness	0.000728268841019503
ni4-GI-5HT1b-MU-A4B2	Δ(10,15)	rh_S_collat_transv_post_thickness
ni4-GI-5HT1b-MU-A4B2	Δ(10,15)	rh_S_front_inf_thickness	0.0006036326227554824
ni4-GI-5HT1b-MU-A4B2	Δ(10,15)	rh_S_front_middle_thickness	0.0010340987490557382
ni4-GI-5HT1b-MU-A4B2	Δ(10,15)	rh_S_front_sup_thickness	-0.0010037184483006611
ni4-GI-5HT1b-MU-A4B2	Δ(10,15)	rh_S_interm_prim-Jensen_thickness	0.001603805249202981
ni4-GI-5HT1b-MU-A4B2	Δ(10,15)	rh_S_intrapariet&P_trans_thickness	0.00018249641442416933
ni4-GI-5HT1b-MU-A4B2	Δ(10,15)	rh_S_oc_middle&Lunatus_thickness	-0.0006668218776055071
ni4-GI-5HT1b-MU-A4B2	Δ(10,15)	rh_S_oc_sup&transversal_thickness	0.00014511516994297757
ni4-GI-5HT1b-MU-A4B2	Δ(10,15)	rh_S_occipital_ant_thickness	0.000771571134083434
ni4-GI-5HT1b-MU-A4B2	Δ(10,15)	rh_S_oc-temp_lat_thickness	-0.00025521688811863674
ni4-GI-5HT1b-MU-A4B2	Δ(10,15)	rh_S_oc-temp_med&Lingual_thickness	-0.0002491390270939406
ni4-GI-5HT1b-MU-A4B2	Δ(10,15)	rh_S_orbital_lateral_thickness	0.0011241223291953567
ni4-GI-5HT1b-MU-A4B2	Δ(10,15)	rh_S_orbital_med-olfact_thickness	-0.0011240057839207972
ni4-GI-5HT1b-MU-A4B2	Δ(10,15)	rh_S_orbital-H_Shaped_thickness	0.0007909055272354651
ni4-GI-5HT1b-MU-A4B2	Δ(10,15)	rh_S_parieto_occipital_thickness	0.0008391663820028067
ni4-GI-5HT1b-MU-A4B2	Δ(10,15)	rh_S_pericallosal_thickness	0.002457999600447845
ni4-GI-5HT1b-MU-A4B2	Δ(10,15)	rh_S_postcentral_thickness	-0.0001026166379199632
ni4-GI-5HT1b-MU-A4B2	Δ(10,15)	rh_S_precentral-inf-part_thickness	-0.0005428864197742286
ni4-GI-5HT1b-MU-A4B2	Δ(10,15)	rh_S_precentral-sup-part_thickness	-0.00011996026038241583
ni4-GI-5HT1b-MU-A4B2	Δ(10,15)	rh_S_suborbital_thickness	0.00039383002486230445
ni4-GI-5HT1b-MU-A4B2	Δ(10,15)	rh_S_subparietal_thickness	-0.00018361638150145992
ni4-GI-5HT1b-MU-A4B2	Δ(10,15)	rh_S_temporal_inf_thickness	-0.0008620448774477318
ni4-GI-5HT1b-MU-A4B2	Δ(10,15)	rh_S_temporal_sup_thickness	-4.26847652300541e-05
ni4-GI-5HT1b-MU-A4B2	Δ(10,15)	rh_S_temporal_transverse_thickness	0.0021055139762324697
ce5-In6-Ex2	Δ(10,15)	lh_G&S_frontomargin_thickness	0.0014534301394208624
ce5-In6-Ex2	Δ(10,15)	lh_G&S_occipital_inf_thickness	0.0008107058181845532
ce5-In6-Ex2	Δ(10,15)	lh_G&S_paracentral_thickness	0.00024752051779446983
ce5-In6-Ex2	Δ(10,15)	lh_G&S_subcentral_thickness	-0.0014128695725603452
ce5-In6-Ex2	Δ(10,15)	lh_G&S_transv_frontopol_thickness	0.0006452487310374955
ce5-In6-Ex2	Δ(10,15)	lh_G&S_cingul-Ant_thickness	-0.0002175009100634298
ce5-In6-Ex2	Δ(10,15)	lh_G&S_cingul-Mid-Ant_thickness	-0.00026005460694663446
ce5-In6-Ex2	Δ(10,15)	lh_G&S_cingul-Mid-Post_thickness	-0.0006163312078117794
ce5-In6-Ex2	Δ(10,15)	lh_G_cingul-Post-dorsal_thickness	0.0004559691572620095
ce5-In6-Ex2	Δ(10,15)	lh_G_cingul-Post-ventral_thickness	-0.0008069208497633838
ce5-In6-Ex2	Δ(10,15)	lh_G_cuneus_thickness	0.00134388687531007
ce5-In6-Ex2	Δ(10,15)	lh_G_front_inf-Opercular_thickness	7.622364501895171e-05
ce5-In6-Ex2	Δ(10,15)	lh_G_front_inf-Orbital_thickness	-0.002350187014805511
ce5-In6-Ex2	Δ(10,15)	lh_G_front_inf-Triangul_thickness	-0.0007874812022713763
ce5-In6-Ex2	Δ(10,15)	lh_G_front_middle_thickness	9.188521076836792e-05
ce5-In6-Ex2	Δ(10,15)	lh_G_front_sup_thickness	0.0006603600031757466
ce5-In6-Ex2	Δ(10,15)	lh_G_Ins_lg&S_cent_ins_thickness	0.0009564384354633984
ce5-In6-Ex2	Δ(10,15)	lh_G_insular_short_thickness	0.00343440407262666
ce5-In6-Ex2	Δ(10,15)	lh_G_occipital_middle_thickness	0.0005398359214548627
ce5-In6-Ex2	Δ(10,15)	lh_G_occipital_sup_thickness	-0.0003526648758182434
ce5-In6-Ex2	Δ(10,15)	lh_G_oc-temp_lat-fusifor_thickness	0.0004338344501255177
ce5-In6-Ex2	Δ(10,15)	lh_G_oc-temp_med-Lingual_thickness	-7.000468509654745e-05
ce5-In6-Ex2	Δ(10,15)	lh_G_oc-temp_med-Parahip_thickness	0.0008530662638662305
ce5-In6-Ex2	Δ(10,15)	lh_G_orbital_thickness	8.232512032185432e-05
ce5-In6-Ex2	Δ(10,15)	lh_G_pariet_inf-Angular_thickness	-9.492784239421848e-05
ce5-In6-Ex2	Δ(10,15)	lh_G_pariet_inf-Supramar_thickness	-0.0001642316258626264
ce5-In6-Ex2	Δ(10,15)	lh_G_parietal_sup_thickness	-0.00020500916780307604
ce5-In6-Ex2	Δ(10,15)	lh_G_postcentral_thickness	-9.467988175972455e-05
ce5-In6-Ex2	Δ(10,15)	lh_G_precentral_thickness	0.00013845337578020922
ce5-In6-Ex2	Δ(10,15)	lh_G_precuneus_thickness	0.0005553313267806781
ce5-In6-Ex2	Δ(10,15)	lh_G_rectus_thickness	0.00047238270558721054
ce5-In6-Ex2	Δ(10,15)	lh_G_subcallosal_thickness	0.0010906446657407715
ce5-In6-Ex2	Δ(10,15)	lh_G_temp_sup-G_T_transv_thickness	-0.0004978667052824466
ce5-In6-Ex2	Δ(10,15)	lh_G_temp_sup-Lateral_thickness	-0.0004172131792281545
ce5-In6-Ex2	Δ(10,15)	lh_G_temp_sup-Plan_polar_thickness	0.0004492857884345648
ce5-In6-Ex2	Δ(10,15)	lh_G_temp_sup-Plan_tempo_thickness	0.0004875944798020601
ce5-In6-Ex2	Δ(10,15)	lh_G_temporal_inf_thickness	-0.0003015519648221967
ce5-In6-Ex2	Δ(10,15)	lh_G_temporal_middle_thickness	-0.00014356011210669116
ce5-In6-Ex2	Δ(10,15)	lh_Lat_Fis-ant-Horizont_thickness	0.0002469842361875821
ce5-In6-Ex2	Δ(10,15)	lh_Lat_Fis-ant-Vertical_thickness
ce5-In6-Ex2	Δ(10,15)	lh_Lat_Fis-post_thickness	-0.0017124368567032928
ce5-In6-Ex2	Δ(10,15)	lh_Pole_occipital_thickness	-0.0008876148265360463
ce5-In6-Ex2	Δ(10,15)	lh_Pole_temporal_thickness	0.00032314717212016814
ce5-In6-Ex2	Δ(10,15)	lh_S_calcarine_thickness	0.00044223286777182735
ce5-In6-Ex2	Δ(10,15)	lh_S_central_thickness	-0.0005579795758034224
ce5-In6-Ex2	Δ(10,15)	lh_S_cingul-Marginalis_thickness	0.0005429963616286268
ce5-In6-Ex2	Δ(10,15)	lh_S_circular_insula_ant_thickness	0.0021942393905670515
ce5-In6-Ex2	Δ(10,15)	lh_S_circular_insula_inf_thickness	-0.0005307847935287283
ce5-In6-Ex2	Δ(10,15)	lh_S_circular_insula_sup_thickness	-0.0008805350338152995
ce5-In6-Ex2	Δ(10,15)	lh_S_collat_transv_ant_thickness	0.001034101815549332
ce5-In6-Ex2	Δ(10,15)	lh_S_collat_transv_post_thickness	-0.005586674309874862
ce5-In6-Ex2	Δ(10,15)	lh_S_front_inf_thickness	-0.0037018516342680087
ce5-In6-Ex2	Δ(10,15)	lh_S_front_middle_thickness	-0.0011210716294357964
ce5-In6-Ex2	Δ(10,15)	lh_S_front_sup_thickness	0.001025426456849353
ce5-In6-Ex2	Δ(10,15)	lh_S_interm_prim-Jensen_thickness	0.0008555887294690208
ce5-In6-Ex2	Δ(10,15)	lh_S_intrapariet&P_trans_thickness	-0.00033964209947020055
ce5-In6-Ex2	Δ(10,15)	lh_S_oc_middle&Lunatus_thickness	0.001231293484741193
ce5-In6-Ex2	Δ(10,15)	lh_S_oc_sup&transversal_thickness	0.0021642135862839085
ce5-In6-Ex2	Δ(10,15)	lh_S_occipital_ant_thickness	-0.0025765127202675604
ce5-In6-Ex2	Δ(10,15)	lh_S_oc-temp_lat_thickness	-0.00028206045815043837
ce5-In6-Ex2	Δ(10,15)	lh_S_oc-temp_med&Lingual_thickness	0.0004994192658102723
ce5-In6-Ex2	Δ(10,15)	lh_S_orbital_lateral_thickness	0.00041727173065644885
ce5-In6-Ex2	Δ(10,15)	lh_S_orbital_med-olfact_thickness	0.0005555717085873602
ce5-In6-Ex2	Δ(10,15)	lh_S_orbital-H_Shaped_thickness	-0.0006088411890087658
ce5-In6-Ex2	Δ(10,15)	lh_S_parieto_occipital_thickness	0.00040141942469456085
ce5-In6-Ex2	Δ(10,15)	lh_S_pericallosal_thickness	-0.0022652325178203194
ce5-In6-Ex2	Δ(10,15)	lh_S_postcentral_thickness	0.001728324862297806
ce5-In6-Ex2	Δ(10,15)	lh_S_precentral-inf-part_thickness	0.0007072184684986035
ce5-In6-Ex2	Δ(10,15)	lh_S_precentral-sup-part_thickness	0.001496772829453312
ce5-In6-Ex2	Δ(10,15)	lh_S_suborbital_thickness	0.0021631488557529582
ce5-In6-Ex2	Δ(10,15)	lh_S_subparietal_thickness	0.00023190950141432215
ce5-In6-Ex2	Δ(10,15)	lh_S_temporal_inf_thickness	-0.0011974815165498517
ce5-In6-Ex2	Δ(10,15)	lh_S_temporal_sup_thickness	0.00019892704276769368
ce5-In6-Ex2	Δ(10,15)	lh_S_temporal_transverse_thickness	-0.0005542000749449022
ce5-In6-Ex2	Δ(10,15)	rh_G&S_frontomargin_thickness	0.001714012663079037
[truncated: 11,321 more rows]
