# Supplementary material for: Regional patterns of human cortex development correlate with underlying neurobiology
Source: bioRxiv. 2024 Aug 10:2023.05.05.539537. Originally published 2023 May 5. Preprint. [Version 4] doi: 10.1101/2023.05.05.539537 (PMC10187287; doi:10.1101/2023.05.05.539537)
Supplement: Supplement 5 [file media-5.zip › source_data/source_supp_DataS4.csv]

dataset	timespan	region (analysis)	site	count	mean	std	min	25%	50%	75%	max
abcd	T0T2	lh_G&S_frontomargin	1	193.0	-0.024562228471040726	0.04816988855600357	-0.18792173266410828	-0.055958133190870285	-0.023063063621520996	0.006802720949053764	0.11006826162338257
abcd	T0T2	lh_G&S_frontomargin	2	403.0	-0.023768050596117973	0.03229322284460068	-0.12691131234169006	-0.041280463337898254	-0.023264402523636818	-0.0020288191735744476	0.08516949415206909
abcd	T0T2	lh_G&S_frontomargin	3	334.0	-0.016355425119400024	0.03487192839384079	-0.11620111763477325	-0.037395162507891655	-0.018419439904391766	0.001631352148251608	0.13288643956184387
abcd	T0T2	lh_G&S_frontomargin	4	457.0	-0.01997285522520542	0.050392426550388336	-0.20433321595191956	-0.04810996726155281	-0.020148927345871925	0.007393715437501669	0.180584117770195
abcd	T0T2	lh_G&S_frontomargin	5	238.0	-0.014837668277323246	0.035139188170433044	-0.11361079663038254	-0.037743561901152134	-0.016341141425073147	0.007407682714983821	0.15775972604751587
abcd	T0T2	lh_G&S_frontomargin	6	376.0	-0.020493842661380768	0.030832121148705482	-0.14506539702415466	-0.03805125970393419	-0.022031365893781185	-0.001161624095402658	0.07831325381994247
abcd	T0T2	lh_G&S_frontomargin	7	153.0	-0.016032814979553223	0.0400458499789238	-0.14361891150474548	-0.038686130195856094	-0.015512675046920776	0.010268562473356724	0.08114654570817947
abcd	T0T2	lh_G&S_frontomargin	8	142.0	-0.014829273335635662	0.04589049890637398	-0.12371134012937546	-0.04487315099686384	-0.01748963352292776	0.012837388552725315	0.25201794505119324
abcd	T0T2	lh_G&S_frontomargin	9	189.0	-0.021296866238117218	0.03637877106666565	-0.1288841813802719	-0.04494382068514824	-0.02218570187687874	0.0012401818530634046	0.10190325230360031
abcd	T0T2	lh_G&S_frontomargin	10	473.0	-0.026401646435260773	0.04521218687295914	-0.2071375995874405	-0.05268935114145279	-0.02486402541399002	0.0	0.10347788780927658
abcd	T0T2	lh_G&S_frontomargin	11	237.0	-0.01827775128185749	0.03246171399950981	-0.11315099149942398	-0.03987846523523331	-0.018705036491155624	0.0034026463981717825	0.06929193437099457
abcd	T0T2	lh_G&S_frontomargin	12	361.0	-0.018534520640969276	0.03456202894449234	-0.1296767145395279	-0.039323631674051285	-0.018360376358032227	0.0019546521361917257	0.10394685715436935
abcd	T0T2	lh_G&S_frontomargin	13	301.0	-0.020331939682364464	0.04532092437148094	-0.14167974889278412	-0.051132213324308395	-0.023366335779428482	0.0033769523724913597	0.13390441238880157
abcd	T0T2	lh_G&S_frontomargin	14	385.0	-0.02028300054371357	0.03491063788533211	-0.12486308813095093	-0.040675628930330276	-0.02166377753019333	-0.0007886435487307608	0.16599911451339722
abcd	T0T2	lh_G&S_frontomargin	15	197.0	-0.018399890512228012	0.04067864641547203	-0.12199771404266357	-0.0446428582072258	-0.0229580570012331	0.0046439627185463905	0.15767943859100342
abcd	T0T2	lh_G&S_frontomargin	16	713.0	-0.019078828394412994	0.02840891107916832	-0.13067758083343506	-0.03728560730814934	-0.019635844975709915	-0.0010905124945566058	0.09676145017147064
abcd	T0T2	lh_G&S_frontomargin	17	312.0	-0.006553640589118004	0.049941375851631165	-0.15728022158145905	-0.03555569052696228	-0.010868420358747244	0.015960668213665485	0.1649712473154068
abcd	T0T2	lh_G&S_frontomargin	18	170.0	-0.018685834482312202	0.04242920130491257	-0.146367147564888	-0.04276413284242153	-0.01952890120446682	0.0017914580821525306	0.11289582401514053
abcd	T0T2	lh_G&S_frontomargin	19	264.0	-0.019792137667536736	0.05406717211008072	-0.19157393276691437	-0.0543826213106513	-0.023417293094098568	0.009309770772233605	0.1969892531633377
abcd	T0T2	lh_G&S_frontomargin	20	526.0	-0.02010250836610794	0.03682742267847061	-0.1426338404417038	-0.04240292776376009	-0.02272692508995533	-0.0007288202323252335	0.18101638555526733
abcd	T0T2	lh_G&S_frontomargin	21	365.0	-0.008853957056999207	0.03826083242893219	-0.11198361217975616	-0.033856023102998734	-0.01189060602337122	0.017045455053448677	0.12065353989601135
abcd	T0T2	lh_G&S_frontomargin (ComBat)	1	193.0	-0.024346766993403435	0.04509377479553223	-0.17837683856487274	-0.05357179045677185	-0.022996969521045685	0.005177893675863743	0.10072867572307587
abcd	T0T2	lh_G&S_frontomargin (ComBat)	2	403.0	-0.02443779818713665	0.03446020185947418	-0.1340646743774414	-0.04282071441411972	-0.023761514574289322	-0.0021140301832929254	0.09261185675859451
abcd	T0T2	lh_G&S_frontomargin (ComBat)	3	334.0	-0.01612069644033909	0.03693367913365364	-0.12171797454357147	-0.038460745476186275	-0.0182208064943552	0.002876308688428253	0.1420164555311203
abcd	T0T2	lh_G&S_frontomargin (ComBat)	4	457.0	-0.0197253730148077	0.04597651585936546	-0.1886296421289444	-0.04548105224967003	-0.02017192356288433	0.005398218985646963	0.16289936006069183
abcd	T0T2	lh_G&S_frontomargin (ComBat)	5	238.0	-0.015101105906069279	0.03465420752763748	-0.1126570999622345	-0.03752216510474682	-0.016360527835786343	0.006717798532918096	0.1557064652442932
abcd	T0T2	lh_G&S_frontomargin (ComBat)	6	376.0	-0.021218566223978996	0.03367266803979874	-0.1577630341053009	-0.04017565306276083	-0.022689664736390114	-0.00030693696317030117	0.086931012570858
abcd	T0T2	lh_G&S_frontomargin (ComBat)	7	153.0	-0.01603209227323532	0.03986448794603348	-0.143042653799057	-0.03858138620853424	-0.015544532798230648	0.010114535689353943	0.080593042075634
abcd	T0T2	lh_G&S_frontomargin (ComBat)	8	142.0	-0.013999614864587784	0.04531687870621681	-0.12239689379930496	-0.0418920386582613	-0.017021439038217068	0.012814415851607919	0.24913708865642548
abcd	T0T2	lh_G&S_frontomargin (ComBat)	9	189.0	-0.02108623832464218	0.036958612501621246	-0.1302318423986435	-0.04503118246793747	-0.021854188293218613	0.001736505189910531	0.10407490283250809
abcd	T0T2	lh_G&S_frontomargin (ComBat)	10	473.0	-0.025707580149173737	0.04220990464091301	-0.19505859911441803	-0.050332579761743546	-0.024340219795703888	-0.0008819611393846571	0.09502008557319641
abcd	T0T2	lh_G&S_frontomargin (ComBat)	11	237.0	-0.01848459057509899	0.03213103860616684	-0.11235043406486511	-0.03983321040868759	-0.01877252385020256	0.0030558565631508827	0.06829864531755447
abcd	T0T2	lh_G&S_frontomargin (ComBat)	12	361.0	-0.018354138359427452	0.035073984414339066	-0.13137978315353394	-0.039629995822906494	-0.0183421578258276	0.002285935217514634	0.10628024488687515
abcd	T0T2	lh_G&S_frontomargin (ComBat)	13	301.0	-0.020159974694252014	0.043800417333841324	-0.13741536438465118	-0.05003192275762558	-0.02295498736202717	0.0028548501431941986	0.1283843219280243
abcd	T0T2	lh_G&S_frontomargin (ComBat)	14	385.0	-0.020564036443829536	0.03606811910867691	-0.1284538358449936	-0.041555408388376236	-0.02199685573577881	-0.000439949071733281	0.1726822406053543
abcd	T0T2	lh_G&S_frontomargin (ComBat)	15	197.0	-0.01806512288749218	0.0392918661236763	-0.11824040859937668	-0.04346996173262596	-0.02233397215604782	0.004231666214764118	0.15229323506355286
abcd	T0T2	lh_G&S_frontomargin (ComBat)	16	713.0	-0.01922604814171791	0.0313711017370224	-0.14169174432754517	-0.03913784772157669	-0.020096885040402412	0.0007143964758142829	0.10914882272481918
abcd	T0T2	lh_G&S_frontomargin (ComBat)	17	312.0	-0.008181467652320862	0.04413307085633278	-0.14306357502937317	-0.0337703013792634	-0.01177532784640789	0.01222262717783451	0.14130620658397675
abcd	T0T2	lh_G&S_frontomargin (ComBat)	18	170.0	-0.01864071935415268	0.04202628508210182	-0.14503084123134613	-0.04240662604570389	-0.01938176527619362	0.001697000436251983	0.11133962124586105
abcd	T0T2	lh_G&S_frontomargin (ComBat)	19	264.0	-0.019671710208058357	0.048329684883356094	-0.17284861207008362	-0.050529032945632935	-0.022582393139600754	0.006455920869484544	0.1728040724992752
abcd	T0T2	lh_G&S_frontomargin (ComBat)	20	526.0	-0.020527899265289307	0.03903510794043541	-0.15022389590740204	-0.044084436260163784	-0.023391317576169968	-5.410879384726286e-05	0.19391244649887085
abcd	T0T2	lh_G&S_frontomargin (ComBat)	21	365.0	-0.008646943606436253	0.038606420159339905	-0.11266060173511505	-0.03389681503176689	-0.011786946095526218	0.01745283231139183	0.1221986934542656
abcd	T0T2	lh_G&S_frontomargin (deviation Z)	1	193.0	-0.11258113384246826	0.6962584257125854	-2.8901593685150146	-0.5439181327819824	-0.10616734623908997	0.34906288981437683	1.6842234134674072
abcd	T0T2	lh_G&S_frontomargin (deviation Z)	2	403.0	-0.15326674282550812	0.6899945139884949	-3.0084285736083984	-0.5211726725101471	-0.12816965579986572	0.288229763507843	2.1174840927124023
abcd	T0T2	lh_G&S_frontomargin (deviation Z)	3	334.0	0.019521664828062057	0.7570730447769165	-2.356462001800537	-0.4084303230047226	-0.0030886083841323853	0.4338890165090561	3.2416601181030273
abcd	T0T2	lh_G&S_frontomargin (deviation Z)	4	457.0	-0.05717172846198082	0.7560192942619324	-2.843057632446289	-0.4854268431663513	-0.04626302421092987	0.3655001223087311	2.990783452987671
abcd	T0T2	lh_G&S_frontomargin (deviation Z)	5	238.0	0.018568363040685654	0.6213415861129761	-1.7888615131378174	-0.38911889493465424	0.0033159255981445312	0.42100314795970917	2.8150360584259033
abcd	T0T2	lh_G&S_frontomargin (deviation Z)	6	376.0	-0.08449285477399826	0.6134741902351379	-2.216032028198242	-0.47467468678951263	-0.12741899490356445	0.2941263020038605	1.9505764245986938
abcd	T0T2	lh_G&S_frontomargin (deviation Z)	7	153.0	0.020960325375199318	0.5170947313308716	-1.7246806621551514	-0.28066810965538025	0.04126426577568054	0.38741862773895264	1.2465269565582275
abcd	T0T2	lh_G&S_frontomargin (deviation Z)	8	142.0	0.060223061591386795	0.8548875451087952	-2.179630756378174	-0.46601203083992004	-0.003790140151977539	0.5792964994907379	4.53605842590332
abcd	T0T2	lh_G&S_frontomargin (deviation Z)	9	189.0	-0.06149005889892578	0.725801944732666	-2.506641387939453	-0.5696035623550415	-0.08451372385025024	0.4080554246902466	2.443394660949707
abcd	T0T2	lh_G&S_frontomargin (deviation Z)	10	473.0	-0.15020203590393066	0.6715357303619385	-2.9368653297424316	-0.5528601408004761	-0.12528547644615173	0.2595655918121338	1.6536885499954224
abcd	T0T2	lh_G&S_frontomargin (deviation Z)	11	237.0	0.0027969959191977978	0.568682074546814	-1.7103413343429565	-0.35609447956085205	-0.011454641819000244	0.3895624577999115	1.5916889905929565
abcd	T0T2	lh_G&S_frontomargin (deviation Z)	12	361.0	-0.021449994295835495	0.6990260481834412	-2.4482240676879883	-0.48200175166130066	0.005472421646118164	0.379602313041687	2.5622713565826416
abcd	T0T2	lh_G&S_frontomargin (deviation Z)	13	301.0	-0.08047327399253845	1.0031583309173584	-3.046754837036133	-0.7583757638931274	-0.11441099643707275	0.485504150390625	2.9297268390655518
abcd	T0T2	lh_G&S_frontomargin (deviation Z)	14	385.0	-0.06118127331137657	0.6297219395637512	-2.0863029956817627	-0.4304537773132324	-0.08621181547641754	0.30617231130599976	3.4230363368988037
abcd	T0T2	lh_G&S_frontomargin (deviation Z)	15	197.0	-0.01697506196796894	0.6893481016159058	-1.8278332948684692	-0.4653491675853729	-0.07592188566923141	0.371661901473999	3.361086845397949
abcd	T0T2	lh_G&S_frontomargin (deviation Z)	16	713.0	-0.028071843087673187	0.4982081353664398	-1.9570577144622803	-0.33096441626548767	-0.013739675283432007	0.2850795090198517	1.9321831464767456
abcd	T0T2	lh_G&S_frontomargin (deviation Z)	17	312.0	0.124667227268219	0.6909821629524231	-2.3388831615448	-0.2591826766729355	0.10903060436248779	0.47331927716732025	2.260765552520752
abcd	T0T2	lh_G&S_frontomargin (deviation Z)	18	170.0	-0.041152942925691605	0.8099852204322815	-2.8069281578063965	-0.47060517966747284	-0.04393094778060913	0.3781593590974808	2.3474879264831543
abcd	T0T2	lh_G&S_frontomargin (deviation Z)	19	264.0	-0.08795885741710663	1.3461776971817017	-4.246819019317627	-0.9061811566352844	-0.13298243284225464	0.7013045251369476	4.957403182983398
abcd	T0T2	lh_G&S_frontomargin (deviation Z)	20	526.0	-0.09975866973400116	0.8273258805274963	-2.7097511291503906	-0.5830038487911224	-0.15772924572229385	0.35564756393432617	4.041095733642578
abcd	T0T2	lh_G&S_frontomargin (deviation Z)	21	365.0	0.10285226255655289	0.5381267070770264	-1.5904996395111084	-0.23512804508209229	0.0693778544664383	0.46544960141181946	1.9340784549713135
abcd	T0T2	lh_G&S_occipital_inf	1	193.0	-0.019987573847174644	0.029203061014413834	-0.10571428388357162	-0.036095764487981796	-0.017644939944148064	-0.0024989587254822254	0.11364614963531494
abcd	T0T2	lh_G&S_occipital_inf	2	403.0	-0.017923550680279732	0.026548221707344055	-0.10722100734710693	-0.0339126605540514	-0.018355360254645348	-0.0013486613752320409	0.06873977184295654
abcd	T0T2	lh_G&S_occipital_inf	3	334.0	-0.018003057688474655	0.02234065718948841	-0.07757404446601868	-0.03366350755095482	-0.018167712725698948	-0.004456733702681959	0.05803776904940605
abcd	T0T2	lh_G&S_occipital_inf	4	457.0	-0.012108118273317814	0.03684978932142258	-0.168559268116951	-0.033207546919584274	-0.012129860930144787	0.007311827968806028	0.13787305355072021
abcd	T0T2	lh_G&S_occipital_inf	5	238.0	-0.005665486212819815	0.029804909601807594	-0.08188217878341675	-0.022674395702779293	-0.00771639752201736	0.00918565969914198	0.11025408655405045
abcd	T0T2	lh_G&S_occipital_inf	6	376.0	-0.015584893524646759	0.023456580936908722	-0.11739864945411682	-0.027841938193887472	-0.014273321721702814	-0.0002931978160631843	0.0907939225435257
abcd	T0T2	lh_G&S_occipital_inf	7	153.0	-0.01200099103152752	0.02557077631354332	-0.07977098971605301	-0.02606484480202198	-0.010270454920828342	0.002187386155128479	0.08716513216495514
abcd	T0T2	lh_G&S_occipital_inf	8	142.0	-0.011171183548867702	0.03858587145805359	-0.1071840152144432	-0.03829984366893768	-0.013283764477819204	0.009554025949910283	0.1456310749053955
abcd	T0T2	lh_G&S_occipital_inf	9	189.0	-0.015418519265949726	0.027606729418039322	-0.09484312683343887	-0.03207920864224434	-0.013592946343123913	0.0014239943120628595	0.06509584933519363
abcd	T0T2	lh_G&S_occipital_inf	10	473.0	-0.011968576349318027	0.03787703067064285	-0.1733226776123047	-0.03290916979312897	-0.013630731031298637	0.007188800722360611	0.13409961760044098
abcd	T0T2	lh_G&S_occipital_inf	11	237.0	-0.016650822013616562	0.023243825882673264	-0.10191082954406738	-0.030751708894968033	-0.017753921449184418	-0.002156721893697977	0.06260032206773758
abcd	T0T2	lh_G&S_occipital_inf	12	361.0	-0.016321802511811256	0.03316212072968483	-0.11872146278619766	-0.034896399825811386	-0.017172086983919144	0.00070821528788656	0.1535615175962448
abcd	T0T2	lh_G&S_occipital_inf	13	301.0	-0.025563018396496773	0.043965648859739304	-0.2006893903017044	-0.046466972678899765	-0.022014925256371498	-0.004103405866771936	0.17935046553611755
abcd	T0T2	lh_G&S_occipital_inf	14	385.0	-0.013825731351971626	0.025521455332636833	-0.1207670345902443	-0.029235081747174263	-0.01461988314986229	0.0024844720028340816	0.07706013321876526
abcd	T0T2	lh_G&S_occipital_inf	15	197.0	-0.019496982917189598	0.03542308881878853	-0.11010830104351044	-0.04233045130968094	-0.019877122715115547	-0.0008326394599862397	0.11827478557825089
abcd	T0T2	lh_G&S_occipital_inf	16	713.0	-0.016452103853225708	0.024078404530882835	-0.29646697640419006	-0.030483271926641464	-0.016222478821873665	-0.0023380094207823277	0.050381679087877274
abcd	T0T2	lh_G&S_occipital_inf	17	312.0	-0.01647534780204296	0.026297012344002724	-0.10026686638593674	-0.034308948554098606	-0.01566466875374317	0.00038293583202175796	0.0645800307393074
abcd	T0T2	lh_G&S_occipital_inf	18	170.0	-0.01301649771630764	0.04210850968956947	-0.139934241771698	-0.03508705738931894	-0.01643616333603859	0.004108036053366959	0.17277726531028748
abcd	T0T2	lh_G&S_occipital_inf	19	264.0	-0.021287648007273674	0.02752656862139702	-0.12317666411399841	-0.03725957963615656	-0.02106219343841076	-0.0033835932263173163	0.05988023802638054
abcd	T0T2	lh_G&S_occipital_inf	20	526.0	-0.013859459199011326	0.02761230804026127	-0.09060651063919067	-0.031223561614751816	-0.014892670325934887	0.0021658784826286137	0.12430821359157562
abcd	T0T2	lh_G&S_occipital_inf	21	365.0	-0.012444999068975449	0.030711758881807327	-0.1014060527086258	-0.031699225306510925	-0.013136289082467556	0.005319148767739534	0.1673414260149002
abcd	T0T2	lh_G&S_occipital_inf (ComBat)	1	193.0	-0.020042162388563156	0.027867043390870094	-0.10087869316339493	-0.035363998264074326	-0.01762937381863594	-0.003415156854316592	0.1061389371752739
abcd	T0T2	lh_G&S_occipital_inf (ComBat)	2	403.0	-0.018235990777611732	0.02808794565498829	-0.11246708780527115	-0.03502419404685497	-0.018775809556245804	-0.0009531668620184064	0.07368230819702148
abcd	T0T2	lh_G&S_occipital_inf (ComBat)	3	334.0	-0.017811058089137077	0.023391613736748695	-0.08035700023174286	-0.03427023161202669	-0.01790390070527792	-0.0037647068384103477	0.06272544711828232
abcd	T0T2	lh_G&S_occipital_inf (ComBat)	4	457.0	-0.012287878431379795	0.03371577337384224	-0.15673919022083282	-0.03179801255464554	-0.012094872072339058	0.005497140344232321	0.12441641837358475
abcd	T0T2	lh_G&S_occipital_inf (ComBat)	5	238.0	-0.005301773082464933	0.030698934569954872	-0.08454868942499161	-0.023194448556751013	-0.007395714521408081	0.010492269648239017	0.11632438004016876
abcd	T0T2	lh_G&S_occipital_inf (ComBat)	6	376.0	-0.01575995795428753	0.025230322033166885	-0.1259642094373703	-0.02863585716113448	-0.014203464612364769	0.00047567987348884344	0.09980045258998871
abcd	T0T2	lh_G&S_occipital_inf (ComBat)	7	153.0	-0.012319824658334255	0.024406565353274345	-0.0771682932972908	-0.025777989998459816	-0.010890480130910873	0.0013886992819607258	0.08218793570995331
abcd	T0T2	lh_G&S_occipital_inf (ComBat)	8	142.0	-0.010953550226986408	0.03428826853632927	-0.09672878682613373	-0.0355094950646162	-0.01327435951679945	0.007499152212403715	0.1272183656692505
abcd	T0T2	lh_G&S_occipital_inf (ComBat)	9	189.0	-0.01507311500608921	0.030054846778512	-0.10093280673027039	-0.033297259360551834	-0.012936671264469624	0.0031191075686365366	0.0727393627166748
abcd	T0T2	lh_G&S_occipital_inf (ComBat)	10	473.0	-0.011902646161615849	0.03515521436929703	-0.1617552489042282	-0.03128243610262871	-0.013320705853402615	0.005887798964977264	0.121866375207901
abcd	T0T2	lh_G&S_occipital_inf (ComBat)	11	237.0	-0.017071759328246117	0.023359300568699837	-0.10253880172967911	-0.03164994344115257	-0.018593616783618927	-0.0027107803616672754	0.06274481117725372
abcd	T0T2	lh_G&S_occipital_inf (ComBat)	12	361.0	-0.016368815675377846	0.03132036700844765	-0.11390827596187592	-0.03411133587360382	-0.017051653936505318	-0.0001812943519325927	0.14256025850772858
abcd	T0T2	lh_G&S_occipital_inf (ComBat)	13	301.0	-0.024448802694678307	0.03972132131457329	-0.1835983395576477	-0.04356689751148224	-0.021065430715680122	-0.00514355581253767	0.15736578404903412
abcd	T0T2	lh_G&S_occipital_inf (ComBat)	14	385.0	-0.013771082274615765	0.02682681381702423	-0.12637881934642792	-0.029935568571090698	-0.014729415066540241	0.003434237092733383	0.08234785497188568
abcd	T0T2	lh_G&S_occipital_inf (ComBat)	15	197.0	-0.01943170092999935	0.03500445559620857	-0.10906775295734406	-0.04192172735929489	-0.01981484703719616	-0.0009841539431363344	0.1165449321269989
abcd	T0T2	lh_G&S_occipital_inf (ComBat)	16	713.0	-0.016682185232639313	0.02729136124253273	-0.3346855938434601	-0.03238551691174507	-0.01648050546646118	-0.000759605725761503	0.05907752364873886
abcd	T0T2	lh_G&S_occipital_inf (ComBat)	17	312.0	-0.016858339309692383	0.025884993374347687	-0.0985281839966774	-0.0341207068413496	-0.015912568662315607	-0.00023008085554465652	0.06238214299082756
abcd	T0T2	lh_G&S_occipital_inf (ComBat)	18	170.0	-0.013327526859939098	0.03804132342338562	-0.129146546125412	-0.03332943096756935	-0.016248770989477634	0.00262390956049785	0.1527651995420456
abcd	T0T2	lh_G&S_occipital_inf (ComBat)	19	264.0	-0.021321136504411697	0.026752328500151634	-0.12016702443361282	-0.03687923960387707	-0.021139390766620636	-0.003904573852196336	0.05754523351788521
abcd	T0T2	lh_G&S_occipital_inf (ComBat)	20	526.0	-0.013858086429536343	0.027902064844965935	-0.09138849377632141	-0.03134257439523935	-0.01494446350261569	0.0022993822349235415	0.12591345608234406
abcd	T0T2	lh_G&S_occipital_inf (ComBat)	21	365.0	-0.011891108937561512	0.0315687321126461	-0.10403089225292206	-0.03136007860302925	-0.012258761562407017	0.006190145388245583	0.1737571805715561
abcd	T0T2	lh_G&S_occipital_inf (deviation Z)	1	193.0	-0.20518390834331512	0.4969128966331482	-1.654650330543518	-0.5004005432128906	-0.19389045238494873	0.10677707195281982	1.8384175300598145
abcd	T0T2	lh_G&S_occipital_inf (deviation Z)	2	403.0	-0.1820148378610611	0.4952280819416046	-1.914119839668274	-0.4746333360671997	-0.18194350600242615	0.14188994467258453	1.3068870306015015
abcd	T0T2	lh_G&S_occipital_inf (deviation Z)	3	334.0	-0.1550355851650238	0.3618636131286621	-1.2948824167251587	-0.4174530580639839	-0.15424008667469025	0.0718659907579422	0.9223040342330933
abcd	T0T2	lh_G&S_occipital_inf (deviation Z)	4	457.0	-0.07210146635770798	0.5339751839637756	-2.634491443634033	-0.3879888951778412	-0.05698442459106445	0.22443920373916626	1.989211082458496
abcd	T0T2	lh_G&S_occipital_inf (deviation Z)	5	238.0	0.022335020825266838	0.4494434595108032	-1.2013542652130127	-0.22356117516756058	0.001157224178314209	0.24696791917085648	1.5689151287078857
abcd	T0T2	lh_G&S_occipital_inf (deviation Z)	6	376.0	-0.11920160055160522	0.35929161310195923	-1.5348937511444092	-0.315128892660141	-0.09463189542293549	0.12545964121818542	1.350213646888733
abcd	T0T2	lh_G&S_occipital_inf (deviation Z)	7	153.0	-0.05698711425065994	0.3890508711338043	-1.0771995782852173	-0.29303497076034546	-0.03149867057800293	0.17448937892913818	1.435524344444275
abcd	T0T2	lh_G&S_occipital_inf (deviation Z)	8	142.0	-0.027262788265943527	0.46022823452949524	-1.164470911026001	-0.3551677092909813	-0.05687028169631958	0.22714625298976898	1.8283100128173828
abcd	T0T2	lh_G&S_occipital_inf (deviation Z)	9	189.0	-0.14120860397815704	0.590812087059021	-2.0136470794677734	-0.4967014789581299	-0.10449719429016113	0.21638774871826172	1.5324727296829224
abcd	T0T2	lh_G&S_occipital_inf (deviation Z)	10	473.0	-0.08381358534097672	0.7040591835975647	-2.8817739486694336	-0.4592934846878052	-0.11787475645542145	0.2901279926300049	2.173675537109375
abcd	T0T2	lh_G&S_occipital_inf (deviation Z)	11	237.0	-0.22667533159255981	0.6169936656951904	-2.117720127105713	-0.6147332787513733	-0.25993311405181885	0.1809818148612976	1.7331968545913696
abcd	T0T2	lh_G&S_occipital_inf (deviation Z)	12	361.0	-0.10667060315608978	0.40633493661880493	-1.560190200805664	-0.34860891103744507	-0.1056978702545166	0.11288119107484818	1.6089004278182983
abcd	T0T2	lh_G&S_occipital_inf (deviation Z)	13	301.0	-0.35311535000801086	0.8264394402503967	-3.624406576156616	-0.8064284920692444	-0.27721190452575684	0.09531773626804352	2.7434463500976562
abcd	T0T2	lh_G&S_occipital_inf (deviation Z)	14	385.0	-0.0891309455037117	0.3887961804866791	-1.4817520380020142	-0.32682281732559204	-0.09799069166183472	0.16533717513084412	1.0757408142089844
abcd	T0T2	lh_G&S_occipital_inf (deviation Z)	15	197.0	-0.18026314675807953	0.5069040656089783	-1.7526835203170776	-0.49699267745018005	-0.16971296072006226	0.10110092163085938	1.4997000694274902
abcd	T0T2	lh_G&S_occipital_inf (deviation Z)	16	713.0	-0.1724255084991455	0.5043576955795288	-5.312400817871094	-0.45405274629592896	-0.15291434526443481	0.12313437461853027	1.3728291988372803
abcd	T0T2	lh_G&S_occipital_inf (deviation Z)	17	312.0	-0.1581508219242096	0.4831101596355438	-1.6020933389663696	-0.49097324162721634	-0.14087453484535217	0.15091288089752197	1.2858794927597046
abcd	T0T2	lh_G&S_occipital_inf (deviation Z)	18	170.0	-0.09111184626817703	0.6209738850593567	-2.1327881813049316	-0.43116336315870285	-0.13777023553848267	0.18594488501548767	2.332235813140869
abcd	T0T2	lh_G&S_occipital_inf (deviation Z)	19	264.0	-0.1896572709083557	0.3911004364490509	-1.6795251369476318	-0.4135839268565178	-0.17235004156827927	0.06680760532617569	0.9087370038032532
abcd	T0T2	lh_G&S_occipital_inf (deviation Z)	20	526.0	-0.0871630609035492	0.39231011271476746	-1.455025553703308	-0.31239785999059677	-0.09636091440916061	0.14792901277542114	1.6705694198608398
abcd	T0T2	lh_G&S_occipital_inf (deviation Z)	21	365.0	-0.0562717542052269	0.39789119362831116	-1.096066951751709	-0.3207501471042633	-0.06089913845062256	0.18428105115890503	1.959308385848999
abcd	T0T2	lh_G&S_paracentral	1	193.0	-0.019467035308480263	0.043143801391124725	-0.16832441091537476	-0.04020700603723526	-0.02199999988079071	-0.001108647440560162	0.13133281469345093
abcd	T0T2	lh_G&S_paracentral	2	403.0	-0.02122877538204193	0.02993885800242424	-0.1431601345539093	-0.03728873282670975	-0.018953753635287285	-0.0038799368776381016	0.0597362294793129
abcd	T0T2	lh_G&S_paracentral	3	334.0	-0.01081083994358778	0.027729356661438942	-0.07813084125518799	-0.027360770851373672	-0.012579124886542559	0.00466057239100337	0.13418804109096527
abcd	T0T2	lh_G&S_paracentral	4	457.0	-0.022182293236255646	0.059209831058979034	-0.1640433669090271	-0.05810147151350975	-0.02246139384806156	0.01161154080182314	0.20063406229019165
abcd	T0T2	lh_G&S_paracentral	5	238.0	-0.01858951337635517	0.03186546266078949	-0.1371428519487381	-0.0349563155323267	-0.01805170439183712	0.0001807287335395813	0.1337997317314148
abcd	T0T2	lh_G&S_paracentral	6	376.0	-0.018646907061338425	0.0276175644248724	-0.11490052938461304	-0.03655413258820772	-0.01783335767686367	-0.0006523449410451576	0.06234718859195709
abcd	T0T2	lh_G&S_paracentral	7	153.0	-0.01639697700738907	0.02983197011053562	-0.11015207320451736	-0.033094100654125214	-0.01920289918780327	0.002711864421144128	0.10074138641357422
abcd	T0T2	lh_G&S_paracentral	8	142.0	-0.011561330407857895	0.05590694025158882	-0.16138328611850739	-0.03905320540070534	-0.008504902478307486	0.014687673887237906	0.17439614236354828
abcd	T0T2	lh_G&S_paracentral	9	189.0	-0.021241627633571625	0.035124313086271286	-0.14325743913650513	-0.044552601873874664	-0.02142092026770115	-0.0010764262406155467	0.10763394832611084
abcd	T0T2	lh_G&S_paracentral	10	473.0	-0.008860823698341846	0.04591301083564758	-0.14258189499378204	-0.03428761661052704	-0.009423703886568546	0.017343172803521156	0.1941964328289032
abcd	T0T2	lh_G&S_paracentral	11	237.0	-0.01813236065208912	0.025134604424238205	-0.10276532173156738	-0.03314285725355148	-0.019293924793601036	-0.0015094339614734054	0.054642561823129654
abcd	T0T2	lh_G&S_paracentral	12	361.0	-0.012399238534271717	0.03832697868347168	-0.1653372049331665	-0.03379867598414421	-0.012098168022930622	0.010968229733407497	0.14318600296974182
abcd	T0T2	lh_G&S_paracentral	13	301.0	-0.01744895800948143	0.04900176078081131	-0.17406624555587769	-0.04841040447354317	-0.017850767821073532	0.012412723153829575	0.119293712079525
abcd	T0T2	lh_G&S_paracentral	14	385.0	-0.01155941467732191	0.03074824996292591	-0.10150507837533951	-0.029551630839705467	-0.01129737589508295	0.006117308512330055	0.08171861618757248
abcd	T0T2	lh_G&S_paracentral	15	197.0	-0.02120106667280197	0.041339341551065445	-0.13409961760044098	-0.044692736119031906	-0.025109170004725456	0.004581901710480452	0.10324232280254364
abcd	T0T2	lh_G&S_paracentral	16	713.0	-0.01807587407529354	0.026959151029586792	-0.11652101576328278	-0.03456402197480202	-0.018136557191610336	-0.000725163146853447	0.0923323929309845
abcd	T0T2	lh_G&S_paracentral	17	312.0	-0.015774697065353394	0.03683848679065704	-0.12323446571826935	-0.04019104689359665	-0.019160869531333447	0.007515874458476901	0.09448818862438202
abcd	T0T2	lh_G&S_paracentral	18	170.0	-0.007936808280646801	0.05126338079571724	-0.12653061747550964	-0.04159191716462374	-0.008438269142061472	0.02181759988889098	0.15638767182826996
abcd	T0T2	lh_G&S_paracentral	19	264.0	-0.019265996292233467	0.04400230944156647	-0.14538607001304626	-0.0455695940181613	-0.0182013139128685	0.0030173303093761206	0.1534922569990158
abcd	T0T2	lh_G&S_paracentral	20	526.0	-0.013585922308266163	0.033663976937532425	-0.1562269777059555	-0.03366557415574789	-0.012547111604362726	0.006554152234457433	0.10971379280090332
abcd	T0T2	lh_G&S_paracentral	21	365.0	-0.014417200349271297	0.0381009615957737	-0.16119930148124695	-0.035874441266059875	-0.014717581681907177	0.007912584580481052	0.1449652761220932
abcd	T0T2	lh_G&S_paracentral (ComBat)	1	193.0	-0.01979968138039112	0.04403437674045563	-0.17304570972919464	-0.04104962944984436	-0.022241832688450813	-0.0006839153356850147	0.13578975200653076
abcd	T0T2	lh_G&S_paracentral (ComBat)	2	403.0	-0.021989673376083374	0.03132162243127823	-0.14887432754039764	-0.03894728980958462	-0.019841015338897705	-0.003864987171255052	0.06299691647291183
abcd	T0T2	lh_G&S_paracentral (ComBat)	3	334.0	-0.010723568499088287	0.029591847211122513	-0.08245605230331421	-0.028347408398985863	-0.012674728874117136	0.005500779487192631	0.1456257849931717
abcd	T0T2	lh_G&S_paracentral (ComBat)	4	457.0	-0.020933199673891068	0.05219637602567673	-0.14783774316310883	-0.052445538341999054	-0.020868878811597824	0.009275984019041061	0.17251524329185486
abcd	T0T2	lh_G&S_paracentral (ComBat)	5	238.0	-0.0190594382584095	0.029995186254382133	-0.13289375603199005	-0.034456295892596245	-0.018142174929380417	-0.0014809311833232641	0.09569744020700455
abcd	T0T2	lh_G&S_paracentral (ComBat)	6	376.0	-0.019091187044978142	0.028525538742542267	-0.11937619000673294	-0.037621679715812206	-0.01877120416611433	5.527727353182854e-05	0.0655314102768898
abcd	T0T2	lh_G&S_paracentral (ComBat)	7	153.0	-0.016547970473766327	0.029652126133441925	-0.10972348600625992	-0.03310257941484451	-0.019340626895427704	0.00249472726136446	0.09982826560735703
abcd	T0T2	lh_G&S_paracentral (ComBat)	8	142.0	-0.010861620306968689	0.05231456086039543	-0.1450219601392746	-0.037791699171066284	-0.008469652384519577	0.013663768069818616	0.16513442993164062
abcd	T0T2	lh_G&S_paracentral (ComBat)	9	189.0	-0.02155766636133194	0.03685883805155754	-0.14915654063224792	-0.04601363092660904	-0.02166938968002796	-0.0004362135659903288	0.11537095904350281
abcd	T0T2	lh_G&S_paracentral (ComBat)	10	473.0	-0.008838268928229809	0.04450010508298874	-0.13846392929553986	-0.033543892204761505	-0.009342160075902939	0.016642428934574127	0.18719756603240967
abcd	T0T2	lh_G&S_paracentral (ComBat)	11	237.0	-0.0182220209389925	0.02673903852701187	-0.10843272507190704	-0.03420286625623703	-0.019351327791810036	-0.0007878690958023071	0.059568170458078384
abcd	T0T2	lh_G&S_paracentral (ComBat)	12	361.0	-0.01219589076936245	0.03830939903855324	-0.1643541306257248	-0.033596355468034744	-0.01202014647424221	0.010913374833762646	0.14213402569293976
abcd	T0T2	lh_G&S_paracentral (ComBat)	13	301.0	-0.016857512295246124	0.045470304787158966	-0.16321764886379242	-0.0457211434841156	-0.016288673505187035	0.010895042680203915	0.10933364182710648
abcd	T0T2	lh_G&S_paracentral (ComBat)	14	385.0	-0.011528161354362965	0.03147292137145996	-0.10336116701364517	-0.02993873879313469	-0.011307910084724426	0.006539857015013695	0.08417533338069916
abcd	T0T2	lh_G&S_paracentral (ComBat)	15	197.0	-0.02075670287013054	0.03931974992156029	-0.12816621363162994	-0.043265003710985184	-0.02445191517472267	0.0038557457737624645	0.09712496399879456
abcd	T0T2	lh_G&S_paracentral (ComBat)	16	713.0	-0.018712790682911873	0.029970379546284676	-0.13025374710559845	-0.03698180988430977	-0.018746206536889076	0.0005249910755082965	0.10532797873020172
abcd	T0T2	lh_G&S_paracentral (ComBat)	17	312.0	-0.016198528930544853	0.037682101130485535	-0.12581804394721985	-0.041049051098525524	-0.019658035598695278	0.007806821842677891	0.09681577235460281
abcd	T0T2	lh_G&S_paracentral (ComBat)	18	170.0	-0.008012535981833935	0.04896872118115425	-0.12151004374027252	-0.040035308338701725	-0.008448986802250147	0.02049988368526101	0.1482229083776474
abcd	T0T2	lh_G&S_paracentral (ComBat)	19	264.0	-0.019135884940624237	0.04133129119873047	-0.13787764310836792	-0.043901460245251656	-0.0180971659719944	0.001948833785718307	0.14262472093105316
abcd	T0T2	lh_G&S_paracentral (ComBat)	20	526.0	-0.0138649120926857	0.031943563371896744	-0.14931651949882507	-0.033025072887539864	-0.013010895811021328	0.005195101140998304	0.10207881778478622
abcd	T0T2	lh_G&S_paracentral (ComBat)	21	365.0	-0.014366019517183304	0.038642674684524536	-0.16321627795696259	-0.03619631007313728	-0.014761783182621002	0.00820386502891779	0.14770178496837616
abcd	T0T2	lh_G&S_paracentral (deviation Z)	1	193.0	-0.33977916836738586	1.1146496534347534	-3.960983991622925	-0.872247576713562	-0.36150088906288147	0.1881830096244812	3.608741283416748
abcd	T0T2	lh_G&S_paracentral (deviation Z)	2	403.0	-0.2770114243030548	0.5938549637794495	-3.1072449684143066	-0.6150141954421997	-0.24284006655216217	0.07156983017921448	1.3287968635559082
abcd	T0T2	lh_G&S_paracentral (deviation Z)	3	334.0	-0.08296111971139908	0.5601047277450562	-1.3941655158996582	-0.41610774397850037	-0.10348714888095856	0.23031137138605118	2.430415630340576
abcd	T0T2	lh_G&S_paracentral (deviation Z)	4	457.0	-0.2541743814945221	0.9434154033660889	-2.852884531021118	-0.8120359182357788	-0.23677241802215576	0.3061071038246155	3.3189697265625
abcd	T0T2	lh_G&S_paracentral (deviation Z)	5	238.0	-0.1760266274213791	0.4440614879131317	-1.8138480186462402	-0.395410992205143	-0.16170265525579453	0.08343978598713875	1.7140840291976929
abcd	T0T2	lh_G&S_paracentral (deviation Z)	6	376.0	-0.2584694027900696	0.58411705493927	-2.4325690269470215	-0.6139359474182129	-0.23816221952438354	0.14001521468162537	1.297310709953308
abcd	T0T2	lh_G&S_paracentral (deviation Z)	7	153.0	-0.2495001256465912	0.7890958786010742	-2.255633592605591	-0.7065346240997314	-0.3241128921508789	0.31446415185928345	2.412052869796753
abcd	T0T2	lh_G&S_paracentral (deviation Z)	8	142.0	-0.10045105963945389	1.201515793800354	-3.2779972553253174	-0.7334040999412537	-0.013168945908546448	0.4987742453813553	3.525252103805542
abcd	T0T2	lh_G&S_paracentral (deviation Z)	9	189.0	-0.28561240434646606	0.7086145877838135	-2.9697725772857666	-0.7441884279251099	-0.2696453332901001	0.13882553577423096	1.8343364000320435
abcd	T0T2	lh_G&S_paracentral (deviation Z)	10	473.0	-0.058314766734838486	1.082075834274292	-3.180812358856201	-0.6964550018310547	-0.019708633422851562	0.6051571369171143	4.6570634841918945
abcd	T0T2	lh_G&S_paracentral (deviation Z)	11	237.0	-0.21140813827514648	0.517894983291626	-1.8988417387008667	-0.5255938768386841	-0.21077287197113037	0.13271111249923706	1.3038361072540283
abcd	T0T2	lh_G&S_paracentral (deviation Z)	12	361.0	-0.08669182658195496	0.6344519853591919	-2.731996536254883	-0.44678816199302673	-0.09294262528419495	0.3026086688041687	2.0071563720703125
abcd	T0T2	lh_G&S_paracentral (deviation Z)	13	301.0	-0.1908724009990692	0.8185639977455139	-3.067072868347168	-0.7080875039100647	-0.15854549407958984	0.3363323211669922	1.975925326347351
abcd	T0T2	lh_G&S_paracentral (deviation Z)	14	385.0	-0.12646302580833435	0.8935552835464478	-2.959784984588623	-0.649196207523346	-0.12376487255096436	0.39373213052749634	2.3851916790008545
abcd	T0T2	lh_G&S_paracentral (deviation Z)	15	197.0	-0.13951057195663452	0.39982330799102783	-1.195441722869873	-0.3843976855278015	-0.19134008884429932	0.11498282104730606	0.9531537294387817
abcd	T0T2	lh_G&S_paracentral (deviation Z)	16	713.0	-0.20301516354084015	0.5031630396842957	-1.7684136629104614	-0.5129860639572144	-0.20859527587890625	0.12914340198040009	1.6780924797058105
abcd	T0T2	lh_G&S_paracentral (deviation Z)	17	312.0	-0.1886025220155716	0.7291795015335083	-2.4660210609436035	-0.6715412884950638	-0.23981702327728271	0.3026809021830559	2.0756475925445557
abcd	T0T2	lh_G&S_paracentral (deviation Z)	18	170.0	-0.024978775531053543	0.8314971327781677	-2.1549739837646484	-0.5602439194917679	-0.017582975327968597	0.4836065471172333	2.260201930999756
abcd	T0T2	lh_G&S_paracentral (deviation Z)	19	264.0	-0.28329265117645264	0.942341148853302	-2.9058828353881836	-0.8815809935331345	-0.2486882135272026	0.22392603382468224	3.167445659637451
abcd	T0T2	lh_G&S_paracentral (deviation Z)	20	526.0	-0.1147620901465416	0.5390523672103882	-2.3494982719421387	-0.4499768316745758	-0.09473083540797234	0.2261795774102211	1.5787993669509888
abcd	T0T2	lh_G&S_paracentral (deviation Z)	21	365.0	-0.1942194700241089	0.8930411338806152	-3.966710329055786	-0.6572011709213257	-0.18148291110992432	0.33869367837905884	2.99951171875
abcd	T0T2	lh_G&S_subcentral	1	193.0	-0.024303317070007324	0.02661428600549698	-0.11720463633537292	-0.040170636028051376	-0.023064250126481056	-0.0062500000931322575	0.037335049360990524
abcd	T0T2	lh_G&S_subcentral	2	403.0	-0.010784038342535496	0.021428512409329414	-0.0722699761390686	-0.026016284711658955	-0.010996807366609573	0.002208115183748305	0.06527319550514221
abcd	T0T2	lh_G&S_subcentral	3	334.0	-0.010770423337817192	0.02133430726826191	-0.09134925901889801	-0.02462832210585475	-0.011766269337385893	0.002714411763008684	0.06712328642606735
abcd	T0T2	lh_G&S_subcentral	4	457.0	-0.012441438622772694	0.030726686120033264	-0.1541353315114975	-0.02942182682454586	-0.012333333492279053	0.003176844445988536	0.10575485974550247
abcd	T0T2	lh_G&S_subcentral	5	238.0	-0.0028258501552045345	0.02881050482392311	-0.08330611139535904	-0.02137659816071391	-0.0033778426004573703	0.01411277404986322	0.07891201972961426
abcd	T0T2	lh_G&S_subcentral	6	376.0	-0.009713776409626007	0.020380528643727303	-0.07515528053045273	-0.02196762152016163	-0.010923373978585005	0.0036880034604109824	0.0624345988035202
abcd	T0T2	lh_G&S_subcentral	7	153.0	-0.007977410219609737	0.02179321087896824	-0.06071091443300247	-0.020911360159516335	-0.006988352630287409	0.003348961938172579	0.07221006602048874
abcd	T0T2	lh_G&S_subcentral	8	142.0	-0.010654674842953682	0.03547167405486107	-0.17536814510822296	-0.03168025519698858	-0.009106071665883064	0.012518070638179779	0.105664923787117
abcd	T0T2	lh_G&S_subcentral	9	189.0	-0.008905595168471336	0.021428482607007027	-0.0794702023267746	-0.02091597579419613	-0.009580442681908607	0.003000300144776702	0.08688359707593918
abcd	T0T2	lh_G&S_subcentral	10	473.0	-0.011869515292346478	0.027868201956152916	-0.11807988584041595	-0.029145728796720505	-0.01304347813129425	0.0036179448943585157	0.12648221850395203
abcd	T0T2	lh_G&S_subcentral	11	237.0	-0.011730143800377846	0.022130372002720833	-0.10474371165037155	-0.026324136182665825	-0.012637180276215076	0.002959552686661482	0.06216884404420853
abcd	T0T2	lh_G&S_subcentral	12	361.0	-0.007114227395504713	0.02455301396548748	-0.14673203229904175	-0.021048875525593758	-0.007279029581695795	0.007625649683177471	0.07907627522945404
abcd	T0T2	lh_G&S_subcentral	13	301.0	-0.00901482068002224	0.033340927213430405	-0.09401709586381912	-0.028913963586091995	-0.010578512214124203	0.0072916666977107525	0.1846999228000641
abcd	T0T2	lh_G&S_subcentral	14	385.0	-0.009712625294923782	0.019533328711986542	-0.05258064344525337	-0.022999370470643044	-0.010328291915357113	0.003803596133366227	0.055828653275966644
abcd	T0T2	lh_G&S_subcentral	15	197.0	-0.011479024775326252	0.024592675268650055	-0.08240887522697449	-0.026911716908216476	-0.009427609853446484	0.004043126478791237	0.07242026180028915
abcd	T0T2	lh_G&S_subcentral	16	713.0	-0.009947441518306732	0.019994467496871948	-0.07749766856431961	-0.02309548482298851	-0.009839650243520737	0.0017768301768228412	0.07514450699090958
abcd	T0T2	lh_G&S_subcentral	17	312.0	-0.009950868785381317	0.026836391538381577	-0.10428370535373688	-0.027780190110206604	-0.008785705547779799	0.003742023603990674	0.08627019077539444
abcd	T0T2	lh_G&S_subcentral	18	170.0	-0.01174639817327261	0.029572870582342148	-0.06812339276075363	-0.03141498286277056	-0.013770951423794031	0.00314361130585894	0.1054263561964035
abcd	T0T2	lh_G&S_subcentral	19	264.0	-0.015295490622520447	0.031897250562906265	-0.11251314729452133	-0.03696851897984743	-0.0161941759288311	0.003210598020814359	0.13247050344944
abcd	T0T2	lh_G&S_subcentral	20	526.0	-0.008285876363515854	0.022689104080200195	-0.06703716516494751	-0.024502956308424473	-0.008938932325690985	0.00676657329313457	0.06696764379739761
abcd	T0T2	lh_G&S_subcentral	21	365.0	-0.007553603500127792	0.021414320915937424	-0.0675230547785759	-0.02135678380727768	-0.007499184925109148	0.005915100686252117	0.059175532311201096
abcd	T0T2	lh_G&S_subcentral (ComBat)	1	193.0	-0.023786300793290138	0.026044491678476334	-0.11545560508966446	-0.03948254883289337	-0.02269127033650875	-0.0061391619965434074	0.036781687289476395
abcd	T0T2	lh_G&S_subcentral (ComBat)	2	403.0	-0.010942397639155388	0.021401844918727875	-0.07238070666790009	-0.02607451844960451	-0.011496847495436668	0.0021853604121133685	0.05869649350643158
abcd	T0T2	lh_G&S_subcentral (ComBat)	3	334.0	-0.010842859745025635	0.022456007078289986	-0.09568830579519272	-0.02541097393259406	-0.011833333875983953	0.003429518372286111	0.07145586609840393
abcd	T0T2	lh_G&S_subcentral (ComBat)	4	457.0	-0.012320919893682003	0.028237521648406982	-0.14348158240318298	-0.027975134551525116	-0.012165836058557034	0.002099248580634594	0.09559102356433868
abcd	T0T2	lh_G&S_subcentral (ComBat)	5	238.0	-0.003085913835093379	0.028352443128824234	-0.0817965716123581	-0.021544588264077902	-0.003507392364554107	0.013557141413912177	0.07702787965536118
abcd	T0T2	lh_G&S_subcentral (ComBat)	6	376.0	-0.009731077589094639	0.020511286333203316	-0.07560938596725464	-0.022037886083126068	-0.010908469557762146	0.0037789993220940232	0.06304702907800674
abcd	T0T2	lh_G&S_subcentral (ComBat)	7	153.0	-0.008038949221372604	0.02141539193689823	-0.05987638980150223	-0.020764322951436043	-0.007068411912769079	0.003026282647624612	0.07055283337831497
abcd	T0T2	lh_G&S_subcentral (ComBat)	8	142.0	-0.010564086027443409	0.034351449459791183	-0.17025235295295715	-0.030976298730820417	-0.00943334773182869	0.011834001168608665	0.10144764930009842
abcd	T0T2	lh_G&S_subcentral (ComBat)	9	189.0	-0.008680488914251328	0.02242196723818779	-0.0823487713932991	-0.021349983289837837	-0.008833282627165318	0.0036189525853842497	0.09134499728679657
abcd	T0T2	lh_G&S_subcentral (ComBat)	10	473.0	-0.011693594977259636	0.026618441566824913	-0.11308318376541138	-0.028229832649230957	-0.012816750444471836	0.0031404525507241488	0.12022893875837326
abcd	T0T2	lh_G&S_subcentral (ComBat)	11	237.0	-0.011879981495440006	0.021752631291747093	-0.103411465883255	-0.026184922084212303	-0.012712299823760986	0.002591881901025772	0.060861896723508835
abcd	T0T2	lh_G&S_subcentral (ComBat)	12	361.0	-0.0072355992160737514	0.024231934919953346	-0.1449640691280365	-0.020954472944140434	-0.007356707938015461	0.007337675429880619	0.07772447168827057
abcd	T0T2	lh_G&S_subcentral (ComBat)	13	301.0	-0.00917135737836361	0.030799798667430878	-0.087873175740242	-0.027509864419698715	-0.010753900744020939	0.006064497400075197	0.1673162877559662
abcd	T0T2	lh_G&S_subcentral (ComBat)	14	385.0	-0.009836816228926182	0.019735801964998245	-0.0531320795416832	-0.023246493190526962	-0.010473545640707016	0.0038196907844394445	0.05641404911875725
abcd	T0T2	lh_G&S_subcentral (ComBat)	15	197.0	-0.011515784077346325	0.024703992530703545	-0.08274583518505096	-0.027016669511795044	-0.009457056410610676	0.004075437784194946	0.07279858738183975
abcd	T0T2	lh_G&S_subcentral (ComBat)	16	713.0	-0.009785216301679611	0.021237196400761604	-0.08115890622138977	-0.023678479716181755	-0.009687470272183418	0.002629701280966401	0.08115037530660629
abcd	T0T2	lh_G&S_subcentral (ComBat)	17	312.0	-0.0095975361764431	0.02964119054377079	-0.11420012265443802	-0.027625153306871653	-0.008408236782997847	0.00581578491255641	0.0973520278930664
abcd	T0T2	lh_G&S_subcentral (ComBat)	18	170.0	-0.011820956133306026	0.0299336239695549	-0.0687602162361145	-0.03168417699635029	-0.013840435072779655	0.003252357244491577	0.10683051496744156
abcd	T0T2	lh_G&S_subcentral (ComBat)	19	264.0	-0.015174513682723045	0.031702447682619095	-0.11178144067525864	-0.03671861160546541	-0.016057703644037247	0.003224336658604443	0.131607323884964
abcd	T0T2	lh_G&S_subcentral (ComBat)	20	526.0	-0.008339145220816135	0.022485826164484024	-0.06658521294593811	-0.024413074366748333	-0.008994615636765957	0.0065674459328874946	0.06618960201740265
abcd	T0T2	lh_G&S_subcentral (ComBat)	21	365.0	-0.007645391393452883	0.022180823609232903	-0.06961801648139954	-0.0218080822378397	-0.0075189038179814816	0.006289205048233271	0.061516616493463516
abcd	T0T2	lh_G&S_subcentral (deviation Z)	1	193.0	-0.3393600583076477	0.5228190422058105	-2.414438486099243	-0.6246206760406494	-0.3198833465576172	0.0023772716522216797	0.9457900524139404
abcd	T0T2	lh_G&S_subcentral (deviation Z)	2	403.0	-0.07346785813570023	0.36587268114089966	-1.2974896430969238	-0.32524092495441437	-0.07475703954696655	0.15498743951320648	1.1734849214553833
abcd	T0T2	lh_G&S_subcentral (deviation Z)	3	334.0	-0.10716152936220169	0.5435991287231445	-2.2884068489074707	-0.4586477130651474	-0.1205173134803772	0.23327606171369553	1.8680285215377808
abcd	T0T2	lh_G&S_subcentral (deviation Z)	4	457.0	-0.14016206562519073	0.6450584530830383	-3.3984780311584473	-0.5050668120384216	-0.1293318271636963	0.20289574563503265	2.1687729358673096
abcd	T0T2	lh_G&S_subcentral (deviation Z)	5	238.0	0.04144937917590141	0.4706694483757019	-1.275636076927185	-0.2412736937403679	0.04787047579884529	0.32200178503990173	1.4031462669372559
abcd	T0T2	lh_G&S_subcentral (deviation Z)	6	376.0	-0.0669732391834259	0.42023563385009766	-1.642634391784668	-0.32875125110149384	-0.08050006628036499	0.2118997424840927	1.4152603149414062
abcd	T0T2	lh_G&S_subcentral (deviation Z)	7	153.0	-0.06516982614994049	0.7757700681686401	-2.156737804412842	-0.47982048988342285	-0.01484060287475586	0.35894736647605896	2.533297300338745
abcd	T0T2	lh_G&S_subcentral (deviation Z)	8	142.0	-0.08892139792442322	0.6463961005210876	-2.9982235431671143	-0.4861241281032562	-0.07208335399627686	0.3553895503282547	1.64682137966156
abcd	T0T2	lh_G&S_subcentral (deviation Z)	9	189.0	-0.036578334867954254	0.4341241121292114	-1.6280964612960815	-0.2749112844467163	-0.05543708801269531	0.21088868379592896	1.9643146991729736
abcd	T0T2	lh_G&S_subcentral (deviation Z)	10	473.0	-0.10363820195198059	0.4896354079246521	-1.828770399093628	-0.3975180685520172	-0.11838734149932861	0.17411872744560242	2.2831783294677734
abcd	T0T2	lh_G&S_subcentral (deviation Z)	11	237.0	-0.10724134743213654	0.4721919298171997	-2.21187162399292	-0.43466103076934814	-0.12274932861328125	0.21712058782577515	1.378739833831787
abcd	T0T2	lh_G&S_subcentral (deviation Z)	12	361.0	-0.014557410031557083	0.4537433981895447	-2.6121480464935303	-0.2726333439350128	0.0004044175148010254	0.2576996088027954	1.5460641384124756
abcd	T0T2	lh_G&S_subcentral (deviation Z)	13	301.0	-0.06872137635946274	0.6539140343666077	-1.7165164947509766	-0.44819176197052	-0.09069806337356567	0.2749629020690918	2.932969331741333
abcd	T0T2	lh_G&S_subcentral (deviation Z)	14	385.0	-0.09489282220602036	0.5627631545066833	-1.4476513862609863	-0.461944580078125	-0.0936194658279419	0.29262620210647583	1.674988865852356
abcd	T0T2	lh_G&S_subcentral (deviation Z)	15	197.0	-0.11984758079051971	0.5562410950660706	-1.8769124746322632	-0.4525706171989441	-0.06757348775863647	0.22625470161437988	1.5500503778457642
abcd	T0T2	lh_G&S_subcentral (deviation Z)	16	713.0	-0.08618536591529846	0.515679657459259	-2.0637693405151367	-0.414178729057312	-0.07691681385040283	0.21960783004760742	1.7764160633087158
abcd	T0T2	lh_G&S_subcentral (deviation Z)	17	312.0	-0.08358308672904968	0.6025546789169312	-2.059220790863037	-0.4648453965783119	-0.04104677215218544	0.23816446959972382	1.9810409545898438
abcd	T0T2	lh_G&S_subcentral (deviation Z)	18	170.0	-0.14256539940834045	0.688495397567749	-1.6048903465270996	-0.6232522279024124	-0.19463077187538147	0.2239828109741211	2.2497215270996094
abcd	T0T2	lh_G&S_subcentral (deviation Z)	19	264.0	-0.17584028840065002	0.5998988747596741	-1.8610737323760986	-0.6030219942331314	-0.1617724746465683	0.192593265324831	2.3276848793029785
abcd	T0T2	lh_G&S_subcentral (deviation Z)	20	526.0	-0.040824148803949356	0.4232800602912903	-1.1794720888137817	-0.344362735748291	-0.04577481001615524	0.24586622416973114	1.187087059020996
abcd	T0T2	lh_G&S_subcentral (deviation Z)	21	365.0	-0.03794870898127556	0.4597811698913574	-1.5704656839370728	-0.3220832645893097	-0.02344202995300293	0.2630866765975952	1.4398133754730225
abcd	T0T2	lh_G&S_transv_frontopol	1	193.0	-0.017098618671298027	0.047925956547260284	-0.23090040683746338	-0.044843047857284546	-0.015267175622284412	0.008698561228811741	0.22191235423088074
abcd	T0T2	lh_G&S_transv_frontopol	2	403.0	-0.02207198552787304	0.031672872602939606	-0.15491998195648193	-0.04052962362766266	-0.02228589542210102	-0.0035248572239652276	0.13666026294231415
abcd	T0T2	lh_G&S_transv_frontopol	3	334.0	-0.016368132084608078	0.030813684687018394	-0.11308562010526657	-0.03611479327082634	-0.01722865179181099	0.0023937851074151695	0.10340820997953415
abcd	T0T2	lh_G&S_transv_frontopol	4	457.0	-0.014848382212221622	0.053445689380168915	-0.23736461997032166	-0.0421338751912117	-0.01660577952861786	0.009852216579020023	0.2329523116350174
abcd	T0T2	lh_G&S_transv_frontopol	5	238.0	-0.020760552957654	0.029378652572631836	-0.11848918348550797	-0.04014049842953682	-0.021977519616484642	-0.0037377552944235504	0.10602044314146042
abcd	T0T2	lh_G&S_transv_frontopol	6	376.0	-0.021200252696871758	0.029378218576312065	-0.17872770130634308	-0.037008125334978104	-0.021426371298730373	-0.0032473988831043243	0.07824975997209549
abcd	T0T2	lh_G&S_transv_frontopol	7	153.0	-0.012696494348347187	0.03035590425133705	-0.1225714311003685	-0.032356299459934235	-0.011855174787342548	0.006954612210392952	0.06204111501574516
abcd	T0T2	lh_G&S_transv_frontopol	8	142.0	-0.015771670266985893	0.037709858268499374	-0.10557401180267334	-0.04018845595419407	-0.01938220765441656	0.0020024048280902207	0.1329675018787384
abcd	T0T2	lh_G&S_transv_frontopol	9	189.0	-0.020813869312405586	0.0345354899764061	-0.15648286044597626	-0.03987935557961464	-0.01880766451358795	-0.004096961580216885	0.07290233671665192
abcd	T0T2	lh_G&S_transv_frontopol	10	473.0	-0.027467338368296623	0.05353594571352005	-0.289650022983551	-0.05021332576870918	-0.025247683748602867	-0.0025116612669080496	0.3578852117061615
abcd	T0T2	lh_G&S_transv_frontopol	11	237.0	-0.017302755266427994	0.03183341771364212	-0.14146621525287628	-0.03773584961891174	-0.016225749626755714	0.0014577260008081794	0.09332803636789322
abcd	T0T2	lh_G&S_transv_frontopol	12	361.0	-0.0199241042137146	0.04145144298672676	-0.356995165348053	-0.04103392735123634	-0.017439832910895348	0.0010449320543557405	0.1688796728849411
abcd	T0T2	lh_G&S_transv_frontopol	13	301.0	-0.020961495116353035	0.04679999500513077	-0.19306930899620056	-0.04316309839487076	-0.017845340073108673	0.002706359839066863	0.13882668316364288
abcd	T0T2	lh_G&S_transv_frontopol	14	385.0	-0.022134359925985336	0.03213423490524292	-0.20240136981010437	-0.04070556163787842	-0.02151940017938614	-0.004753199405968189	0.14615385234355927
abcd	T0T2	lh_G&S_transv_frontopol	15	197.0	-0.025476956740021706	0.03681054338812828	-0.12621696293354034	-0.04651162773370743	-0.028759527951478958	-0.008640744723379612	0.18208186328411102
abcd	T0T2	lh_G&S_transv_frontopol	16	713.0	-0.019216611981391907	0.029891828075051308	-0.30210253596305847	-0.03669397905468941	-0.01721763052046299	-0.000314169010380283	0.08066115528345108
abcd	T0T2	lh_G&S_transv_frontopol	17	312.0	-0.012598393484950066	0.0434737429022789	-0.14234760403633118	-0.03613015729933977	-0.013326150830835104	0.012574845692142844	0.14825797080993652
abcd	T0T2	lh_G&S_transv_frontopol	18	170.0	-0.022415805608034134	0.04465649276971817	-0.23217302560806274	-0.048644659109413624	-0.023924418725073338	0.00574659020639956	0.07623797655105591
abcd	T0T2	lh_G&S_transv_frontopol	19	264.0	-0.02419935166835785	0.052619922906160355	-0.15359583497047424	-0.05652662180364132	-0.02555397804826498	-0.0011342800571583211	0.23011121153831482
abcd	T0T2	lh_G&S_transv_frontopol	20	526.0	-0.021539606153964996	0.03368048742413521	-0.147489532828331	-0.04412539955228567	-0.022074181586503983	-0.0007078171038301662	0.12793338298797607
abcd	T0T2	lh_G&S_transv_frontopol	21	365.0	-0.012743845582008362	0.045467689633369446	-0.1493585854768753	-0.0394253246486187	-0.013441811315715313	0.008660892955958843	0.47224974632263184
abcd	T0T2	lh_G&S_transv_frontopol (ComBat)	1	193.0	-0.01736755296587944	0.046181343495845795	-0.22354596853256226	-0.04408281669020653	-0.015507563017308712	0.007513049058616161	0.21194115281105042
abcd	T0T2	lh_G&S_transv_frontopol (ComBat)	2	403.0	-0.021914074197411537	0.033710185438394547	-0.16405119001865387	-0.04190477728843689	-0.021999023854732513	-0.0023564602015540004	0.14889879524707794
abcd	T0T2	lh_G&S_transv_frontopol (ComBat)	3	334.0	-0.0158657506108284	0.03300134465098381	-0.11881702393293381	-0.037044258788228035	-0.016972380690276623	0.0043514472199603915	0.11342442780733109
abcd	T0T2	lh_G&S_transv_frontopol (ComBat)	4	457.0	-0.015050276182591915	0.049711909145116806	-0.22475114464759827	-0.04060126841068268	-0.016509104520082474	0.008152136579155922	0.21452587842941284
abcd	T0T2	lh_G&S_transv_frontopol (ComBat)	5	238.0	-0.02091304026544094	0.031159473583102226	-0.12454921752214432	-0.04153992887586355	-0.022211214527487755	-0.002699579985346645	0.1162513718008995
abcd	T0T2	lh_G&S_transv_frontopol (ComBat)	6	376.0	-0.021579083055257797	0.031233394518494606	-0.1879817247390747	-0.038276951760053635	-0.021664805710315704	-0.0023780688061378896	0.08337122946977615
abcd	T0T2	lh_G&S_transv_frontopol (ComBat)	7	153.0	-0.012837305665016174	0.03013778291642666	-0.12201191484928131	-0.03231952711939812	-0.011961456388235092	0.006673997268080711	0.06135914847254753
abcd	T0T2	lh_G&S_transv_frontopol (ComBat)	8	142.0	-0.014945117756724358	0.038316745311021805	-0.10652099549770355	-0.04014985263347626	-0.01908241491764784	0.0026437509222887456	0.13575708866119385
abcd	T0T2	lh_G&S_transv_frontopol (ComBat)	9	189.0	-0.02093016915023327	0.033752623945474625	-0.1533418893814087	-0.039490558207035065	-0.01902204379439354	-0.004652124363929033	0.07075107842683792
abcd	T0T2	lh_G&S_transv_frontopol (ComBat)	10	473.0	-0.026885684579610825	0.051289141178131104	-0.27799564599990845	-0.04875760152935982	-0.02479296177625656	-0.002852420089766383	0.3392631411552429
abcd	T0T2	lh_G&S_transv_frontopol (ComBat)	11	237.0	-0.01722416654229164	0.033439263701438904	-0.14650456607341766	-0.03912539780139923	-0.015881169587373734	0.0024197350721806288	0.1000790074467659
abcd	T0T2	lh_G&S_transv_frontopol (ComBat)	12	361.0	-0.019916271790862083	0.0405409000813961	-0.3497329652309418	-0.040632251650094986	-0.017429746687412262	0.0006436812109313905	0.16399924457073212
abcd	T0T2	lh_G&S_transv_frontopol (ComBat)	13	301.0	-0.020774630829691887	0.04415123537182808	-0.18373191356658936	-0.04178343340754509	-0.017805615440011024	0.00162209733389318	0.12763144075870514
abcd	T0T2	lh_G&S_transv_frontopol (ComBat)	14	385.0	-0.022289488464593887	0.03311288356781006	-0.20802797377109528	-0.041443631052970886	-0.021700697019696236	-0.00441077770665288	0.1521962285041809
abcd	T0T2	lh_G&S_transv_frontopol (ComBat)	15	197.0	-0.02533820830285549	0.03583420440554619	-0.12343756854534149	-0.0458049438893795	-0.028570255264639854	-0.00892577599734068	0.17698948085308075
abcd	T0T2	lh_G&S_transv_frontopol (ComBat)	16	713.0	-0.01912010833621025	0.032825056463479996	-0.3320814073085785	-0.038346122950315475	-0.016908755525946617	0.0015105261700227857	0.09010535478591919
abcd	T0T2	lh_G&S_transv_frontopol (ComBat)	17	312.0	-0.013432921841740608	0.041798003017902374	-0.13801603019237518	-0.035868375562131405	-0.013934048358350992	0.010824140161275864	0.1405707448720932
abcd	T0T2	lh_G&S_transv_frontopol (ComBat)	18	170.0	-0.02217765338718891	0.04219774156808853	-0.22001340985298157	-0.046771712601184845	-0.023733623325824738	0.0044949890580028296	0.07092743366956711
abcd	T0T2	lh_G&S_transv_frontopol (ComBat)	19	264.0	-0.02394515462219715	0.04541565105319023	-0.13623102009296417	-0.05208662524819374	-0.0249678585678339	-0.0036887164460495114	0.18913689255714417
abcd	T0T2	lh_G&S_transv_frontopol (ComBat)	20	526.0	-0.021758172661066055	0.034550029784440994	-0.15093989670276642	-0.044871565885841846	-0.022428526543080807	-0.0004042586879222654	0.13191960752010345
abcd	T0T2	lh_G&S_transv_frontopol (ComBat)	21	365.0	-0.012902301736176014	0.04434853419661522	-0.1469455510377884	-0.03884844854474068	-0.013709289021790028	0.008038966916501522	0.45721662044525146
abcd	T0T2	lh_G&S_transv_frontopol (deviation Z)	1	193.0	0.01889828033745289	0.8057142496109009	-3.4382619857788086	-0.411041796207428	0.08479577302932739	0.4667857885360718	3.572957754135132
abcd	T0T2	lh_G&S_transv_frontopol (deviation Z)	2	403.0	-0.049392156302928925	0.5107002854347229	-2.2775919437408447	-0.3137397766113281	-0.03363299369812012	0.24714046716690063	2.141791343688965
abcd	T0T2	lh_G&S_transv_frontopol (deviation Z)	3	334.0	0.04453573375940323	0.5308331251144409	-1.7646477222442627	-0.29001739621162415	0.04111936688423157	0.37723051756620407	1.8618963956832886
abcd	T0T2	lh_G&S_transv_frontopol (deviation Z)	4	457.0	0.03863868862390518	0.7922203540802002	-3.9812967777252197	-0.396850049495697	0.03925037384033203	0.46080321073532104	3.453526735305786
abcd	T0T2	lh_G&S_transv_frontopol (deviation Z)	5	238.0	-0.04652934893965721	0.5066393613815308	-2.106170177459717	-0.3606753721833229	-0.04526004195213318	0.2581518813967705	1.9911396503448486
abcd	T0T2	lh_G&S_transv_frontopol (deviation Z)	6	376.0	-0.05411943420767784	0.5230992436408997	-2.565279722213745	-0.3264772891998291	-0.02890506386756897	0.2677316814661026	1.8042075634002686
abcd	T0T2	lh_G&S_transv_frontopol (deviation Z)	7	153.0	0.13197244703769684	0.6116092801094055	-2.6768319606781006	-0.25219905376434326	0.14777907729148865	0.5234314203262329	1.5251482725143433
abcd	T0T2	lh_G&S_transv_frontopol (deviation Z)	8	142.0	0.050421833992004395	0.475118488073349	-1.0953192710876465	-0.25809015333652496	0.0030632615089416504	0.28452735394239426	1.6015928983688354
abcd	T0T2	lh_G&S_transv_frontopol (deviation Z)	9	189.0	-0.021563231945037842	0.6493503451347351	-2.051176071166992	-0.4062517285346985	0.03694572299718857	0.290820837020874	1.7294069528579712
abcd	T0T2	lh_G&S_transv_frontopol (deviation Z)	10	473.0	-0.1742577850818634	0.9473887085914612	-4.217637062072754	-0.6355014443397522	-0.1094672679901123	0.33522701263427734	5.363371849060059
abcd	T0T2	lh_G&S_transv_frontopol (deviation Z)	11	237.0	0.03897671401500702	0.5040656924247742	-2.473797559738159	-0.2671740651130676	0.06633519381284714	0.3182852864265442	1.5455071926116943
abcd	T0T2	lh_G&S_transv_frontopol (deviation Z)	12	361.0	-0.015663422644138336	0.8141841292381287	-6.0858354568481445	-0.43911656737327576	0.04678705334663391	0.4018516540527344	3.1537342071533203
abcd	T0T2	lh_G&S_transv_frontopol (deviation Z)	13	301.0	-0.03279248625040054	0.6177690625190735	-2.4551591873168945	-0.3482462167739868	0.029082447290420532	0.3259871006011963	1.5540697574615479
abcd	T0T2	lh_G&S_transv_frontopol (deviation Z)	14	385.0	-0.05503605306148529	0.5551541447639465	-2.9889395236968994	-0.38503366708755493	-0.040486931800842285	0.2670179605484009	2.1827173233032227
abcd	T0T2	lh_G&S_transv_frontopol (deviation Z)	15	197.0	-0.13531050086021423	0.7148540019989014	-2.262450695037842	-0.4856910705566406	-0.17015179991722107	0.1817868947982788	4.358698844909668
abcd	T0T2	lh_G&S_transv_frontopol (deviation Z)	16	713.0	0.009826411493122578	0.4689275324344635	-3.633553981781006	-0.27751481533050537	0.038536667823791504	0.3019663095474243	1.7046663761138916
abcd	T0T2	lh_G&S_transv_frontopol (deviation Z)	17	312.0	0.062125157564878464	0.6342621445655823	-2.096367835998535	-0.2756917104125023	0.07540955394506454	0.4439305439591408	2.2521750926971436
abcd	T0T2	lh_G&S_transv_frontopol (deviation Z)	18	170.0	-0.05810778960585594	0.7147382497787476	-3.279350996017456	-0.4620235860347748	-0.06416147947311401	0.40773460268974304	1.4939390420913696
abcd	T0T2	lh_G&S_transv_frontopol (deviation Z)	19	264.0	-0.12651591002941132	1.035290241241455	-3.490001678466797	-0.7278698831796646	-0.10619528591632843	0.3440189063549042	3.8594326972961426
abcd	T0T2	lh_G&S_transv_frontopol (deviation Z)	20	526.0	-0.07563062012195587	0.6186371445655823	-2.489499807357788	-0.47648122161626816	-0.08233528584241867	0.30407993495464325	2.3421621322631836
abcd	T0T2	lh_G&S_transv_frontopol (deviation Z)	21	365.0	0.05895167961716652	0.6083629131317139	-2.2315621376037598	-0.3046386241912842	0.05234944820404053	0.38971641659736633	4.689782619476318
abcd	T0T2	lh_G&S_cingul-Ant	1	193.0	-0.014596632681787014	0.033131398260593414	-0.16027088463306427	-0.03336604684591293	-0.014456089586019516	0.005911330226808786	0.09774722903966904
abcd	T0T2	lh_G&S_cingul-Ant	2	403.0	-0.017262671142816544	0.02014070749282837	-0.08796007186174393	-0.031039339490234852	-0.01820589229464531	-0.0046840510331094265	0.04860140010714531
abcd	T0T2	lh_G&S_cingul-Ant	3	334.0	-0.01324840635061264	0.022030925378203392	-0.09932928532361984	-0.028268971480429173	-0.013300828170031309	0.0026410967111587524	0.10348360985517502
abcd	T0T2	lh_G&S_cingul-Ant	4	457.0	-0.019657932221889496	0.032373420894145966	-0.12646450102329254	-0.0382644347846508	-0.0194511990994215	-0.0007109846919775009	0.13438895344734192
abcd	T0T2	lh_G&S_cingul-Ant	5	238.0	-0.006790300365537405	0.030308544635772705	-0.11858107894659042	-0.024372483603656292	-0.010469479020684958	0.009310753550380468	0.11047957092523575
abcd	T0T2	lh_G&S_cingul-Ant	6	376.0	-0.01439051702618599	0.018424274399876595	-0.08088235557079315	-0.025415750686079264	-0.013719260692596436	-0.0023326639784500003	0.03266417235136032
abcd	T0T2	lh_G&S_cingul-Ant	7	153.0	-0.01392123568803072	0.022213123738765717	-0.07403650879859924	-0.02783171460032463	-0.013333333656191826	0.0024441340938210487	0.04642593860626221
abcd	T0T2	lh_G&S_cingul-Ant	8	142.0	-0.016767311841249466	0.028495071455836296	-0.095842145383358	-0.03168770298361778	-0.016415666788816452	-0.0018907154735643417	0.12549173831939697
abcd	T0T2	lh_G&S_cingul-Ant	9	189.0	-0.015243367291986942	0.023196760565042496	-0.10531628876924515	-0.02923976629972458	-0.015927977859973907	-0.001030219835229218	0.06614349782466888
abcd	T0T2	lh_G&S_cingul-Ant	10	473.0	-0.017384354025125504	0.026454800739884377	-0.1081455796957016	-0.0357142873108387	-0.01743375137448311	0.0010471204295754433	0.07130312919616699
abcd	T0T2	lh_G&S_cingul-Ant	11	237.0	-0.01643688604235649	0.023402659222483635	-0.08296943455934525	-0.03145917132496834	-0.017003187909722328	-0.0007285974570550025	0.048845767974853516
abcd	T0T2	lh_G&S_cingul-Ant	12	361.0	-0.017534146085381508	0.02669300138950348	-0.12657366693019867	-0.034213099628686905	-0.01786896027624607	-0.002035968704149127	0.1201956644654274
abcd	T0T2	lh_G&S_cingul-Ant	13	301.0	-0.01689137890934944	0.0342196449637413	-0.11197301745414734	-0.04001416265964508	-0.017053700983524323	0.0029060381930321455	0.09516558796167374
abcd	T0T2	lh_G&S_cingul-Ant	14	385.0	-0.01521601527929306	0.02220705710351467	-0.18539898097515106	-0.026954177767038345	-0.015787705779075623	-0.00254533882252872	0.05364372581243515
abcd	T0T2	lh_G&S_cingul-Ant	15	197.0	-0.02162577584385872	0.02497916854918003	-0.10459432750940323	-0.03725961595773697	-0.02135593257844448	-0.006362672429531813	0.06689189374446869
abcd	T0T2	lh_G&S_cingul-Ant	16	713.0	-0.013922200538218021	0.02015346847474575	-0.07621410489082336	-0.026595745235681534	-0.014416775666177273	-0.001762425061315298	0.06148532032966614
abcd	T0T2	lh_G&S_cingul-Ant	17	312.0	-0.0049349102191627026	0.03408290445804596	-0.11661016941070557	-0.02571283420547843	-0.005764598259702325	0.015145643381401896	0.14550472795963287
abcd	T0T2	lh_G&S_cingul-Ant	18	170.0	-0.017281698063015938	0.03166961669921875	-0.0959925428032875	-0.038208371959626675	-0.018450952135026455	0.0021068312053103	0.10197368264198303
abcd	T0T2	lh_G&S_cingul-Ant	19	264.0	-0.0166958998888731	0.03712970390915871	-0.14327965676784515	-0.03903274890035391	-0.017833181656897068	0.005273365182802081	0.12961538136005402
abcd	T0T2	lh_G&S_cingul-Ant	20	526.0	-0.012045894749462605	0.025273460894823074	-0.08515815436840057	-0.028316661715507507	-0.013272096402943134	0.0021113879047334194	0.12464985996484756
abcd	T0T2	lh_G&S_cingul-Ant	21	365.0	-0.009323839098215103	0.026684680953621864	-0.17904509603977203	-0.024965325370430946	-0.010536713525652885	0.0067066713236272335	0.09806115180253983
abcd	T0T2	lh_G&S_cingul-Ant (ComBat)	1	193.0	-0.014383804984390736	0.030947411432862282	-0.15119919180870056	-0.03194790706038475	-0.014251962304115295	0.0048423646949231625	0.09005994349718094
abcd	T0T2	lh_G&S_cingul-Ant (ComBat)	2	403.0	-0.017808545380830765	0.02131318487226963	-0.09229300171136856	-0.03223101608455181	-0.018581174314022064	-0.005110835190862417	0.05264779180288315
abcd	T0T2	lh_G&S_cingul-Ant (ComBat)	3	334.0	-0.013421272858977318	0.022904235869646072	-0.10338698327541351	-0.02906872145831585	-0.013317219913005829	0.0031537959002889693	0.10931746661663055
abcd	T0T2	lh_G&S_cingul-Ant (ComBat)	4	457.0	-0.0191060621291399	0.029709316790103912	-0.11728465557098389	-0.03632098436355591	-0.018845025449991226	-0.001703618443571031	0.12012004852294922
abcd	T0T2	lh_G&S_cingul-Ant (ComBat)	5	238.0	-0.006832795683294535	0.03057067096233368	-0.11997270584106445	-0.024136740248650312	-0.010420141741633415	0.00907471589744091	0.11216115206480026
abcd	T0T2	lh_G&S_cingul-Ant (ComBat)	6	376.0	-0.015017121098935604	0.01924741454422474	-0.08402872085571289	-0.026555092073976994	-0.014218448661267757	-0.002408208034466952	0.03446265310049057
abcd	T0T2	lh_G&S_cingul-Ant (ComBat)	7	153.0	-0.014100086875259876	0.021555839106440544	-0.07240317761898041	-0.027693450450897217	-0.013449967838823795	0.0015399426920339465	0.04442398250102997
abcd	T0T2	lh_G&S_cingul-Ant (ComBat)	8	142.0	-0.015494037419557571	0.0279819555580616	-0.09543855488300323	-0.03110689064487815	-0.013527933042496443	-0.0005281791090965271	0.1260293871164322
abcd	T0T2	lh_G&S_cingul-Ant (ComBat)	9	189.0	-0.015346558764576912	0.02285253256559372	-0.1040978729724884	-0.02912440150976181	-0.01599906012415886	-0.0013354694237932563	0.06476067751646042
abcd	T0T2	lh_G&S_cingul-Ant (ComBat)	10	473.0	-0.017184017226099968	0.026908429339528084	-0.10954885929822922	-0.03584715723991394	-0.017218738794326782	0.001248392160050571	0.07322639226913452
abcd	T0T2	lh_G&S_cingul-Ant (ComBat)	11	237.0	-0.016343386843800545	0.023794787004590034	-0.08416096121072769	-0.031721606850624084	-0.016955621540546417	-0.00040538140456192195	0.05003083124756813
abcd	T0T2	lh_G&S_cingul-Ant (ComBat)	12	361.0	-0.017564304172992706	0.026990339159965515	-0.1279594451189041	-0.03448840230703354	-0.01789957657456398	-0.0019116840558126569	0.12184823304414749
abcd	T0T2	lh_G&S_cingul-Ant (ComBat)	13	301.0	-0.016516022384166718	0.0329892635345459	-0.10838735103607178	-0.0388212725520134	-0.015849674120545387	0.0025640709791332483	0.09120558947324753
abcd	T0T2	lh_G&S_cingul-Ant (ComBat)	14	385.0	-0.015503115020692348	0.023358523845672607	-0.19473464787006378	-0.027873516082763672	-0.01608247309923172	-0.0021939862053841352	0.05694517493247986
abcd	T0T2	lh_G&S_cingul-Ant (ComBat)	15	197.0	-0.02124691568315029	0.02352173812687397	-0.09950899332761765	-0.03594870865345001	-0.02091093361377716	-0.006891396827995777	0.06204924359917641
abcd	T0T2	lh_G&S_cingul-Ant (ComBat)	16	713.0	-0.013919406570494175	0.02209744043648243	-0.08253061771392822	-0.02790684439241886	-0.014474182389676571	-0.0005671960534527898	0.06911072880029678
abcd	T0T2	lh_G&S_cingul-Ant (ComBat)	17	312.0	-0.0045751952566206455	0.033681921660900116	-0.11522029340267181	-0.02530621364712715	-0.004952878691256046	0.015090418979525566	0.14380931854248047
abcd	T0T2	lh_G&S_cingul-Ant (ComBat)	18	170.0	-0.017009209841489792	0.02943628653883934	-0.09043794125318527	-0.036105310544371605	-0.017887224443256855	0.00108024783548899	0.09316025674343109
abcd	T0T2	lh_G&S_cingul-Ant (ComBat)	19	264.0	-0.016465047374367714	0.03401173651218414	-0.1329021006822586	-0.03700586874037981	-0.017412368208169937	0.003771077492274344	0.1165277510881424
abcd	T0T2	lh_G&S_cingul-Ant (ComBat)	20	526.0	-0.01231327373534441	0.024920862168073654	-0.08441741019487381	-0.028322806116193533	-0.013506809715181589	0.0016717694234102964	0.12241511791944504
abcd	T0T2	lh_G&S_cingul-Ant (ComBat)	21	365.0	-0.009602580219507217	0.026461191475391388	-0.17739428579807281	-0.025095634162425995	-0.01096303854137659	0.006368656642735004	0.09655983746051788
abcd	T0T2	lh_G&S_cingul-Ant (deviation Z)	1	193.0	-0.012618417851626873	0.7353970408439636	-3.49300479888916	-0.4175892770290375	0.03993692994117737	0.47503405809402466	2.2496583461761475
abcd	T0T2	lh_G&S_cingul-Ant (deviation Z)	2	403.0	-0.11592292040586472	0.6166238784790039	-2.552280902862549	-0.529929518699646	-0.14442428946495056	0.28372766077518463	1.8405814170837402
abcd	T0T2	lh_G&S_cingul-Ant (deviation Z)	3	334.0	0.001445256290026009	0.6145772337913513	-2.5180912017822266	-0.4130295589566231	0.022793754935264587	0.44909486174583435	3.216562032699585
abcd	T0T2	lh_G&S_cingul-Ant (deviation Z)	4	457.0	-0.14192554354667664	0.7256199717521667	-2.61879301071167	-0.5599045753479004	-0.13970693945884705	0.30811309814453125	2.7922873497009277
abcd	T0T2	lh_G&S_cingul-Ant (deviation Z)	5	238.0	0.14936213195323944	0.7871711850166321	-2.6509032249450684	-0.3065202161669731	0.07797923684120178	0.5858962684869766	3.124687671661377
abcd	T0T2	lh_G&S_cingul-Ant (deviation Z)	6	376.0	-0.034055206924676895	0.4335590600967407	-1.5276427268981934	-0.2776952385902405	-0.012245699763298035	0.2458527646958828	1.0380299091339111
abcd	T0T2	lh_G&S_cingul-Ant (deviation Z)	7	153.0	-0.005175093188881874	0.3924731910228729	-1.0755000114440918	-0.24108153581619263	0.004228413105010986	0.2697838544845581	0.9545851945877075
abcd	T0T2	lh_G&S_cingul-Ant (deviation Z)	8	142.0	-0.05083161219954491	0.62972092628479	-1.9559669494628906	-0.3892573118209839	0.009015083312988281	0.30078381299972534	2.735016345977783
abcd	T0T2	lh_G&S_cingul-Ant (deviation Z)	9	189.0	-0.03383095562458038	0.5913564562797546	-2.244013786315918	-0.39694133400917053	-0.05199611186981201	0.34419217705726624	1.8174381256103516
abcd	T0T2	lh_G&S_cingul-Ant (deviation Z)	10	473.0	-0.0973966121673584	0.6408800482749939	-2.157327175140381	-0.5338339805603027	-0.10122884809970856	0.37113821506500244	2.08408522605896
abcd	T0T2	lh_G&S_cingul-Ant (deviation Z)	11	237.0	-0.04435250908136368	0.662319004535675	-1.920382022857666	-0.4950234889984131	-0.06987714767456055	0.39399731159210205	1.8564361333847046
abcd	T0T2	lh_G&S_cingul-Ant (deviation Z)	12	361.0	-0.12002433836460114	0.8079730272293091	-3.221078395843506	-0.6235124468803406	-0.12057876586914062	0.3649754226207733	4.055434703826904
abcd	T0T2	lh_G&S_cingul-Ant (deviation Z)	13	301.0	-0.11015941947698593	1.0531445741653442	-3.5255002975463867	-0.8054546117782593	-0.056051164865493774	0.5377167463302612	3.056549072265625
abcd	T0T2	lh_G&S_cingul-Ant (deviation Z)	14	385.0	-0.058500245213508606	0.6434112787246704	-4.49972677230835	-0.38875555992126465	-0.06117880344390869	0.31112372875213623	1.9807462692260742
abcd	T0T2	lh_G&S_cingul-Ant (deviation Z)	15	197.0	-0.15240179002285004	0.4701596200466156	-1.747322916984558	-0.43628016114234924	-0.14584791660308838	0.14577706158161163	1.548482060432434
abcd	T0T2	lh_G&S_cingul-Ant (deviation Z)	16	713.0	-0.006132780108600855	0.7028827667236328	-2.2523295879364014	-0.466616690158844	-0.012076348066329956	0.4235517382621765	2.6122689247131348
abcd	T0T2	lh_G&S_cingul-Ant (deviation Z)	17	312.0	0.2016415297985077	0.791905403137207	-2.3849546909332275	-0.28855468332767487	0.1912124752998352	0.6923680752515793	3.1968021392822266
abcd	T0T2	lh_G&S_cingul-Ant (deviation Z)	18	170.0	-0.0836489200592041	0.7026368975639343	-2.1236963272094727	-0.517175167798996	-0.07608871161937714	0.3447684943675995	2.441389560699463
abcd	T0T2	lh_G&S_cingul-Ant (deviation Z)	19	264.0	-0.11981916427612305	1.2033830881118774	-4.33504581451416	-0.8249933421611786	-0.09727063775062561	0.6332385540008545	4.093872547149658
abcd	T0T2	lh_G&S_cingul-Ant (deviation Z)	20	526.0	0.01257722731679678	0.9325298070907593	-2.9078283309936523	-0.5783046782016754	-0.0153256356716156	0.5657968819141388	4.942572116851807
abcd	T0T2	lh_G&S_cingul-Ant (deviation Z)	21	365.0	0.07970556616783142	0.6869383454322815	-4.152165412902832	-0.33244264125823975	0.06971454620361328	0.4855034351348877	2.572570323944092
abcd	T0T2	lh_G&S_cingul-Mid-Ant	1	193.0	-0.011737706139683723	0.03225972130894661	-0.10208193212747574	-0.028321677818894386	-0.011564625427126884	0.012096773833036423	0.11278501898050308
abcd	T0T2	lh_G&S_cingul-Mid-Ant	2	403.0	-0.009522628970444202	0.02204023487865925	-0.06799057871103287	-0.023805891163647175	-0.0094818826764822	0.0028765135211870074	0.11449579894542694
abcd	T0T2	lh_G&S_cingul-Mid-Ant	3	334.0	-0.013131995685398579	0.020236877724528313	-0.07254902273416519	-0.024494003038853407	-0.01377279357984662	-0.0009546127112116665	0.0651920810341835
abcd	T0T2	lh_G&S_cingul-Mid-Ant	4	457.0	-0.01989872194826603	0.030453426763415337	-0.11520404368638992	-0.041172802448272705	-0.020656583830714226	0.0	0.07966616004705429
abcd	T0T2	lh_G&S_cingul-Mid-Ant	5	238.0	-0.008067071437835693	0.02656991221010685	-0.10328783839941025	-0.02253438625484705	-0.009013132657855749	0.006659284001216292	0.07300736755132675
abcd	T0T2	lh_G&S_cingul-Mid-Ant	6	376.0	-0.01146498043090105	0.019512102007865906	-0.07004670053720474	-0.02329013356938958	-0.011300146579742432	0.0012727255234494805	0.04739843308925629
abcd	T0T2	lh_G&S_cingul-Mid-Ant	7	153.0	-0.014574349857866764	0.02664669044315815	-0.09072022140026093	-0.03169836476445198	-0.014361536130309105	-0.0006889424985274673	0.055884528905153275
abcd	T0T2	lh_G&S_cingul-Mid-Ant	8	142.0	-0.011268513277173042	0.031035825610160828	-0.10526315867900848	-0.03426661808043718	-0.009671054314821959	0.008873035432770848	0.054978854954242706
abcd	T0T2	lh_G&S_cingul-Mid-Ant	9	189.0	-0.015243401750922203	0.023988939821720123	-0.09403438121080399	-0.03021346405148506	-0.01752677746117115	-0.0013812155229970813	0.060136158019304276
abcd	T0T2	lh_G&S_cingul-Mid-Ant	10	473.0	-0.005645739380270243	0.030378105118870735	-0.11159083247184753	-0.02423146553337574	-0.006549465470016003	0.014201593585312366	0.11625194549560547
abcd	T0T2	lh_G&S_cingul-Mid-Ant	11	237.0	-0.01602025516331196	0.028148649260401726	-0.09640577435493469	-0.03165418654680252	-0.01615675538778305	0.0013140604132786393	0.09386281669139862
abcd	T0T2	lh_G&S_cingul-Mid-Ant	12	361.0	-0.011491931043565273	0.024949878454208374	-0.10274913907051086	-0.026932494714856148	-0.012578615918755531	0.0037300779949873686	0.049283467233181
abcd	T0T2	lh_G&S_cingul-Mid-Ant	13	301.0	-0.01280374825000763	0.032770786434412	-0.10549777001142502	-0.03415624052286148	-0.012991699390113354	0.007795889396220446	0.09025679528713226
abcd	T0T2	lh_G&S_cingul-Mid-Ant	14	385.0	-0.013310763984918594	0.020755557343363762	-0.09824561327695847	-0.02564956620335579	-0.014122393913567066	0.0006754474597983062	0.07026439905166626
abcd	T0T2	lh_G&S_cingul-Mid-Ant	15	197.0	-0.01899583451449871	0.02818850241601467	-0.10948905348777771	-0.039152760058641434	-0.018246985971927643	-0.0009787927847355604	0.05396619066596031
abcd	T0T2	lh_G&S_cingul-Mid-Ant	16	713.0	-0.011285308748483658	0.020368793979287148	-0.07435344904661179	-0.024253731593489647	-0.010917775332927704	0.001320132054388523	0.08795669674873352
abcd	T0T2	lh_G&S_cingul-Mid-Ant	17	312.0	-0.010495634749531746	0.032518960535526276	-0.10941644757986069	-0.028732286300510168	-0.010963056702166796	0.009517425671219826	0.09676232188940048
abcd	T0T2	lh_G&S_cingul-Mid-Ant	18	170.0	-0.00675597321242094	0.03396928310394287	-0.08512970060110092	-0.024890014436095953	-0.010360948275774717	0.013634839560836554	0.12489557266235352
abcd	T0T2	lh_G&S_cingul-Mid-Ant	19	264.0	-0.010198479518294334	0.035258255898952484	-0.15815649926662445	-0.028511888347566128	-0.0077612195163965225	0.009654701920226216	0.11978022009134293
abcd	T0T2	lh_G&S_cingul-Mid-Ant	20	526.0	-0.011290086433291435	0.023567073047161102	-0.08985200524330139	-0.026766215451061726	-0.011195690836757421	0.0030092274537310004	0.07655826210975647
abcd	T0T2	lh_G&S_cingul-Mid-Ant	21	365.0	-0.010490545071661472	0.02192305400967598	-0.1419498324394226	-0.023358158767223358	-0.009464751929044724	0.0038797284942120314	0.04456633701920509
abcd	T0T2	lh_G&S_cingul-Mid-Ant (ComBat)	1	193.0	-0.011776109226047993	0.030434276908636093	-0.0974276065826416	-0.027291832491755486	-0.011539301835000515	0.010772938840091228	0.10414476692676544
abcd	T0T2	lh_G&S_cingul-Mid-Ant (ComBat)	2	403.0	-0.009863335639238358	0.022410210222005844	-0.06986244022846222	-0.02442257944494486	-0.009584207087755203	0.0030335899209603667	0.09620954841375351
abcd	T0T2	lh_G&S_cingul-Mid-Ant (ComBat)	3	334.0	-0.013345958665013313	0.021110540255904198	-0.07501452416181564	-0.025136973708868027	-0.014000937808305025	-0.0013770355726592243	0.0688481479883194
abcd	T0T2	lh_G&S_cingul-Mid-Ant (ComBat)	4	457.0	-0.01910102739930153	0.02823159471154213	-0.10730279237031937	-0.03885866701602936	-0.019708964973688126	-0.0006076072459109128	0.07273774594068527
abcd	T0T2	lh_G&S_cingul-Mid-Ant (ComBat)	5	238.0	-0.008236704394221306	0.027175385504961014	-0.10575062036514282	-0.022921746596693993	-0.009596811141818762	0.006797575042583048	0.07540751993656158
abcd	T0T2	lh_G&S_cingul-Mid-Ant (ComBat)	6	376.0	-0.011932636611163616	0.020716408267617226	-0.07360608875751495	-0.0242179105989635	-0.012257334776222706	0.0014077932573854923	0.05092274025082588
abcd	T0T2	lh_G&S_cingul-Mid-Ant (ComBat)	7	153.0	-0.01453925296664238	0.024925846606492996	-0.08580287545919418	-0.03057212010025978	-0.014302401803433895	-0.0014417411293834448	0.051004037261009216
abcd	T0T2	lh_G&S_cingul-Mid-Ant (ComBat)	8	142.0	-0.010159697383642197	0.029508015140891075	-0.08420732617378235	-0.03284476697444916	-0.008175592171028256	0.00881084706634283	0.05392536148428917
abcd	T0T2	lh_G&S_cingul-Mid-Ant (ComBat)	9	189.0	-0.015453118830919266	0.024785183370113373	-0.09720432013273239	-0.030921922996640205	-0.01774517446756363	-0.0009990801336243749	0.06315687298774719
abcd	T0T2	lh_G&S_cingul-Mid-Ant (ComBat)	10	473.0	-0.0054586115293204784	0.030218901112675667	-0.11093886196613312	-0.02394513413310051	-0.006346420384943485	0.014309107325971127	0.11584992706775665
abcd	T0T2	lh_G&S_cingul-Mid-Ant (ComBat)	11	237.0	-0.01566123776137829	0.027076268568634987	-0.09318052977323532	-0.030832761898636818	-0.015936357900500298	0.001029176521115005	0.08974321186542511
abcd	T0T2	lh_G&S_cingul-Mid-Ant (ComBat)	12	361.0	-0.011405028402805328	0.024322951212525368	-0.10044293850660324	-0.026496509090065956	-0.012483317404985428	0.003420357359573245	0.047767896205186844
abcd	T0T2	lh_G&S_cingul-Mid-Ant (ComBat)	13	301.0	-0.012388704344630241	0.032569367438554764	-0.10492075234651566	-0.033783722668886185	-0.012641634792089462	0.00808425061404705	0.0903531014919281
abcd	T0T2	lh_G&S_cingul-Mid-Ant (ComBat)	14	385.0	-0.01362294889986515	0.021758047863841057	-0.10244893282651901	-0.026551518589258194	-0.014509730972349644	0.0010061017237603664	0.07426419109106064
abcd	T0T2	lh_G&S_cingul-Mid-Ant (ComBat)	15	197.0	-0.018799960613250732	0.0276323389261961	-0.10747360438108444	-0.03857766464352608	-0.018050240352749825	-0.001173348748125136	0.05279041454195976
abcd	T0T2	lh_G&S_cingul-Mid-Ant (ComBat)	16	713.0	-0.011429255828261375	0.021333398297429085	-0.07776898890733719	-0.024956658482551575	-0.011041072197258472	0.0018274161266162992	0.09275781363248825
abcd	T0T2	lh_G&S_cingul-Mid-Ant (ComBat)	17	312.0	-0.010476788505911827	0.0324072539806366	-0.10905778408050537	-0.028636042028665543	-0.010927803348749876	0.009482723893597722	0.09640713781118393
abcd	T0T2	lh_G&S_cingul-Mid-Ant (ComBat)	18	170.0	-0.006657060235738754	0.03302792087197304	-0.08268766850233078	-0.024240450467914343	-0.01011525560170412	0.013219921384006739	0.1206926479935646
abcd	T0T2	lh_G&S_cingul-Mid-Ant (ComBat)	19	264.0	-0.010283105075359344	0.03405412659049034	-0.15334905683994293	-0.027951855212450027	-0.007879855344071984	0.008942501852288842	0.11507523059844971
abcd	T0T2	lh_G&S_cingul-Mid-Ant (ComBat)	20	526.0	-0.011489992961287498	0.02374759316444397	-0.09053581953048706	-0.027046332601457834	-0.011358385905623436	0.0029506621649488807	0.07696886360645294
abcd	T0T2	lh_G&S_cingul-Mid-Ant (ComBat)	21	365.0	-0.010798796080052853	0.0219564326107502	-0.14209966361522675	-0.023627042770385742	-0.009614108130335808	0.0037317106034606695	0.04441029578447342
abcd	T0T2	lh_G&S_cingul-Mid-Ant (deviation Z)	1	193.0	-0.01784493401646614	0.7286558747291565	-2.181652784347534	-0.4275086224079132	0.009384304285049438	0.5180292129516602	2.3153812885284424
abcd	T0T2	lh_G&S_cingul-Mid-Ant (deviation Z)	2	403.0	0.019969364628195763	0.4848112463951111	-1.2451162338256836	-0.2839893400669098	0.025009632110595703	0.30520962178707123	2.047706365585327
abcd	T0T2	lh_G&S_cingul-Mid-Ant (deviation Z)	3	334.0	-0.05628092586994171	0.4241914451122284	-1.3579320907592773	-0.28856585919857025	-0.06445881351828575	0.1913929060101509	1.396849513053894
abcd	T0T2	lh_G&S_cingul-Mid-Ant (deviation Z)	4	457.0	-0.24189844727516174	0.7843152284622192	-2.5352091789245605	-0.7582228779792786	-0.24394941329956055	0.2739638388156891	2.1121397018432617
abcd	T0T2	lh_G&S_cingul-Mid-Ant (deviation Z)	5	238.0	0.025788819417357445	0.5940759181976318	-2.3663787841796875	-0.3119422420859337	0.01694399118423462	0.37377678602933884	1.9263112545013428
abcd	T0T2	lh_G&S_cingul-Mid-Ant (deviation Z)	6	376.0	-0.03872169181704521	0.5341508984565735	-1.6170432567596436	-0.3633396700024605	-0.020551830530166626	0.30850984156131744	1.4776947498321533
abcd	T0T2	lh_G&S_cingul-Mid-Ant (deviation Z)	7	153.0	-0.11795592308044434	0.8044048547744751	-2.251847267150879	-0.6254865527153015	-0.10270214080810547	0.33958736062049866	2.1231679916381836
abcd	T0T2	lh_G&S_cingul-Mid-Ant (deviation Z)	8	142.0	0.017053700983524323	0.6208469271659851	-1.5461766719818115	-0.42969340831041336	0.07103990018367767	0.4214988797903061	1.3101412057876587
abcd	T0T2	lh_G&S_cingul-Mid-Ant (deviation Z)	9	189.0	-0.10467693954706192	0.5717616677284241	-1.9611660242080688	-0.49237358570098877	-0.13446396589279175	0.24184928834438324	1.508655309677124
abcd	T0T2	lh_G&S_cingul-Mid-Ant (deviation Z)	10	473.0	0.10675778239965439	0.7134064435958862	-2.515488624572754	-0.3468261957168579	0.0843954086303711	0.56407231092453	2.644416332244873
abcd	T0T2	lh_G&S_cingul-Mid-Ant (deviation Z)	11	237.0	-0.09108321368694305	0.6466830372810364	-1.993790626525879	-0.4327477216720581	-0.07866805791854858	0.3023679256439209	2.3361730575561523
abcd	T0T2	lh_G&S_cingul-Mid-Ant (deviation Z)	12	361.0	-0.01326314453035593	0.641243040561676	-2.333456039428711	-0.42150673270225525	-0.020785987377166748	0.38506531715393066	1.657717227935791
abcd	T0T2	lh_G&S_cingul-Mid-Ant (deviation Z)	13	301.0	-0.06396898627281189	0.9097273945808411	-2.745981216430664	-0.6208980083465576	-0.05714327096939087	0.5275638103485107	2.5982234477996826
abcd	T0T2	lh_G&S_cingul-Mid-Ant (deviation Z)	14	385.0	-0.059165988117456436	0.4526405334472656	-2.0249316692352295	-0.3272806406021118	-0.07981431484222412	0.23809278011322021	1.609832525253296
abcd	T0T2	lh_G&S_cingul-Mid-Ant (deviation Z)	15	197.0	-0.21681007742881775	0.7141091823577881	-2.61849045753479	-0.6964178085327148	-0.19209620356559753	0.2549792528152466	1.77036714553833
abcd	T0T2	lh_G&S_cingul-Mid-Ant (deviation Z)	16	713.0	-0.012672209180891514	0.4828427731990814	-1.4540657997131348	-0.3333478569984436	0.0024890899658203125	0.28871971368789673	2.3602962493896484
abcd	T0T2	lh_G&S_cingul-Mid-Ant (deviation Z)	17	312.0	-0.005871194880455732	0.6851454973220825	-2.1365442276000977	-0.40261636674404144	-0.012659575790166855	0.43146149814128876	2.1172685623168945
abcd	T0T2	lh_G&S_cingul-Mid-Ant (deviation Z)	18	170.0	0.11495453119277954	0.9501168727874756	-2.126380443572998	-0.4033632278442383	0.029270410537719727	0.718795120716095	3.1887731552124023
abcd	T0T2	lh_G&S_cingul-Mid-Ant (deviation Z)	19	264.0	0.003613941604271531	1.0014060735702515	-4.220179557800293	-0.5236155539751053	0.07176560163497925	0.5617169439792633	3.4800209999084473
abcd	T0T2	lh_G&S_cingul-Mid-Ant (deviation Z)	20	526.0	-0.032852303236722946	0.6010863780975342	-1.9565166234970093	-0.40390846133232117	-0.020468413829803467	0.32629239559173584	2.241503953933716
abcd	T0T2	lh_G&S_cingul-Mid-Ant (deviation Z)	21	365.0	-0.014983139000833035	0.3722541630268097	-2.320613384246826	-0.2321484088897705	-0.0021314918994903564	0.21499896049499512	0.8918037414550781
abcd	T0T2	lh_G&S_cingul-Mid-Post	1	193.0	-0.013406787998974323	0.025368159636855125	-0.0854896828532219	-0.030774321407079697	-0.01427551731467247	0.0028520498890429735	0.07597305625677109
abcd	T0T2	lh_G&S_cingul-Mid-Post	2	403.0	-0.014186134561896324	0.019936107099056244	-0.08463630080223083	-0.02582911215722561	-0.01342281885445118	-0.0021552001126110554	0.03883861377835274
abcd	T0T2	lh_G&S_cingul-Mid-Post	3	334.0	-0.017151646316051483	0.019588854163885117	-0.06830870360136032	-0.030490677803754807	-0.016689454205334187	-0.003685454954393208	0.02922971174120903
abcd	T0T2	lh_G&S_cingul-Mid-Post	4	457.0	-0.022145185619592667	0.02726028673350811	-0.1435776799917221	-0.038230087608098984	-0.022083180025219917	-0.005921539384871721	0.07293666154146194
abcd	T0T2	lh_G&S_cingul-Mid-Post	5	238.0	-0.013585814274847507	0.024908404797315598	-0.09138472378253937	-0.0282335402444005	-0.013490247540175915	-0.0010233676875941455	0.08345978707075119
abcd	T0T2	lh_G&S_cingul-Mid-Post	6	376.0	-0.012469543144106865	0.019195137545466423	-0.07528314739465714	-0.024106420576572418	-0.011954157147556543	0.00044182585406815633	0.03843441605567932
abcd	T0T2	lh_G&S_cingul-Mid-Post	7	153.0	-0.016321580857038498	0.020236214622855186	-0.06351397931575775	-0.030282175168395042	-0.015156855806708336	-0.002679169410839677	0.037769149988889694
abcd	T0T2	lh_G&S_cingul-Mid-Post	8	142.0	-0.01322566531598568	0.025173133239150047	-0.0669170394539833	-0.02853310015052557	-0.012821082957088947	0.0022306556638795882	0.04836464673280716
abcd	T0T2	lh_G&S_cingul-Mid-Post	9	189.0	-0.010385596193373203	0.020586950704455376	-0.054200541228055954	-0.0233265720307827	-0.010854342021048069	0.001401541638188064	0.07365985214710236
abcd	T0T2	lh_G&S_cingul-Mid-Post	10	473.0	-0.006457235664129257	0.027595482766628265	-0.07765957713127136	-0.025286581367254257	-0.007975034415721893	0.009289031848311424	0.10368932038545609
abcd	T0T2	lh_G&S_cingul-Mid-Post	11	237.0	-0.0172698013484478	0.02150365337729454	-0.07222823798656464	-0.031667839735746384	-0.019315486773848534	-0.0033821871038526297	0.08055657148361206
abcd	T0T2	lh_G&S_cingul-Mid-Post	12	361.0	-0.01324201188981533	0.02241476997733116	-0.0859680250287056	-0.028091812506318092	-0.014074836857616901	0.0014695076970383525	0.06243114173412323
abcd	T0T2	lh_G&S_cingul-Mid-Post	13	301.0	-0.01597379893064499	0.025925295427441597	-0.08318708091974258	-0.033927347511053085	-0.015040352009236813	0.0017470300663262606	0.08197373896837234
abcd	T0T2	lh_G&S_cingul-Mid-Post	14	385.0	-0.013880050741136074	0.020056867972016335	-0.07615437358617783	-0.02645861543715	-0.01344086043536663	-0.002347417874261737	0.05226093530654907
abcd	T0T2	lh_G&S_cingul-Mid-Post	15	197.0	-0.016334978863596916	0.024701036512851715	-0.08271437883377075	-0.03229357674717903	-0.01773049682378769	0.0	0.062367115169763565
abcd	T0T2	lh_G&S_cingul-Mid-Post	16	713.0	-0.013937153853476048	0.01806238479912281	-0.0927869975566864	-0.02614600956439972	-0.014270797371864319	-0.0030303029343485832	0.050573889166116714
abcd	T0T2	lh_G&S_cingul-Mid-Post	17	312.0	-0.011716148816049099	0.026647165417671204	-0.11956876516342163	-0.026455605402588844	-0.012713199015706778	0.004694597329944372	0.0756150484085083
abcd	T0T2	lh_G&S_cingul-Mid-Post	18	170.0	-0.008025153540074825	0.028400840237736702	-0.07364211976528168	-0.02708743093535304	-0.011402944102883339	0.009875297779217362	0.06465516984462738
abcd	T0T2	lh_G&S_cingul-Mid-Post	19	264.0	-0.017759865149855614	0.027104049921035767	-0.11130618304014206	-0.03346308693289757	-0.016677357256412506	-0.0015394210058730096	0.09721692651510239
abcd	T0T2	lh_G&S_cingul-Mid-Post	20	526.0	-0.012204619124531746	0.02072983793914318	-0.1153578907251358	-0.02521361829712987	-0.012915608007460833	0.0018073085229843855	0.08045051991939545
abcd	T0T2	lh_G&S_cingul-Mid-Post	21	365.0	-0.011543255299329758	0.02214379608631134	-0.08268086612224579	-0.02441505528986454	-0.01211525872349739	0.002111932495608926	0.08639635890722275
abcd	T0T2	lh_G&S_cingul-Mid-Post (ComBat)	1	193.0	-0.013512459583580494	0.025559408590197563	-0.08555873483419418	-0.030792543664574623	-0.014275409281253815	0.0028713003266602755	0.07607401907444
abcd	T0T2	lh_G&S_cingul-Mid-Post (ComBat)	2	403.0	-0.014292165637016296	0.020751750096678734	-0.08764930069446564	-0.02640999760478735	-0.013668408617377281	-0.0017135175876319408	0.041227106004953384
abcd	T0T2	lh_G&S_cingul-Mid-Post (ComBat)	3	334.0	-0.01733076199889183	0.0196674857288599	-0.06872036308050156	-0.030666288919746876	-0.016861493699252605	-0.003790120070334524	0.02944197505712509
abcd	T0T2	lh_G&S_cingul-Mid-Post (ComBat)	4	457.0	-0.021679937839508057	0.026600701734423637	-0.14032821357250214	-0.03735918924212456	-0.02160099521279335	-0.005839349702000618	0.07094220072031021
abcd	T0T2	lh_G&S_cingul-Mid-Post (ComBat)	5	238.0	-0.013991836458444595	0.02428906224668026	-0.08937133848667145	-0.027913848869502544	-0.0135460183955729	-0.001624816475668922	0.08056551963090897
abcd	T0T2	lh_G&S_cingul-Mid-Post (ComBat)	6	376.0	-0.01278692577034235	0.020095055922865868	-0.07827451825141907	-0.025137589313089848	-0.012307657394558191	0.0006583316426258534	0.04076816141605377
abcd	T0T2	lh_G&S_cingul-Mid-Post (ComBat)	7	153.0	-0.016246933490037918	0.019284425303339958	-0.06109219044446945	-0.02983621321618557	-0.01508417073637247	-0.0031787725165486336	0.035329077392816544
abcd	T0T2	lh_G&S_cingul-Mid-Post (ComBat)	8	142.0	-0.012162972241640091	0.025836776942014694	-0.06898438185453415	-0.026781099382787943	-0.012084387242794037	0.003429501608479768	0.05138145759701729
abcd	T0T2	lh_G&S_cingul-Mid-Post (ComBat)	9	189.0	-0.010387101210653782	0.02142508327960968	-0.05580459535121918	-0.023819390684366226	-0.010768736712634563	0.0018716632621362805	0.07736939936876297
abcd	T0T2	lh_G&S_cingul-Mid-Post (ComBat)	10	473.0	-0.006144171580672264	0.02788802981376648	-0.07799035310745239	-0.025179052725434303	-0.007711627520620823	0.009740572422742844	0.10526520013809204
abcd	T0T2	lh_G&S_cingul-Mid-Post (ComBat)	11	237.0	-0.01706848479807377	0.020864078775048256	-0.07041552662849426	-0.029933566227555275	-0.019116908311843872	-0.003652429673820734	0.07774116098880768
abcd	T0T2	lh_G&S_cingul-Mid-Post (ComBat)	12	361.0	-0.013151144608855247	0.0221908800303936	-0.08494844287633896	-0.02781805396080017	-0.014003554359078407	0.001285096281208098	0.06146855652332306
abcd	T0T2	lh_G&S_cingul-Mid-Post (ComBat)	13	301.0	-0.015578255988657475	0.02553148753941059	-0.08187388628721237	-0.033342186361551285	-0.013982676900923252	0.0018144240602850914	0.08071797341108322
abcd	T0T2	lh_G&S_cingul-Mid-Post (ComBat)	14	385.0	-0.014042921364307404	0.020612062886357307	-0.07803450524806976	-0.026987038552761078	-0.013595486991107464	-0.0022296644747257233	0.054014064371585846
abcd	T0T2	lh_G&S_cingul-Mid-Post (ComBat)	15	197.0	-0.016133325174450874	0.02363680861890316	-0.07981626689434052	-0.031291618943214417	-0.017493480816483498	-0.00047888621338643134	0.0591566264629364
abcd	T0T2	lh_G&S_cingul-Mid-Post (ComBat)	16	713.0	-0.014054631814360619	0.018965188413858414	-0.09641939401626587	-0.026744993403553963	-0.014332285150885582	-0.0026493382174521685	0.05369408801198006
abcd	T0T2	lh_G&S_cingul-Mid-Post (ComBat)	17	312.0	-0.011841936968266964	0.026565585285425186	-0.11929254978895187	-0.026450001168996096	-0.012770904693752527	0.004177565220743418	0.07523734122514725
abcd	T0T2	lh_G&S_cingul-Mid-Post (ComBat)	18	170.0	-0.008224324323236942	0.026327921077609062	-0.06963033229112625	-0.02582275355234742	-0.011300907470285892	0.00847344403155148	0.059225670993328094
abcd	T0T2	lh_G&S_cingul-Mid-Post (ComBat)	19	264.0	-0.017863012850284576	0.027047282084822655	-0.111258365213871	-0.033548672683537006	-0.01678249705582857	-0.0016644713759887964	0.09684722870588303
abcd	T0T2	lh_G&S_cingul-Mid-Post (ComBat)	20	526.0	-0.012362630106508732	0.020432787016034126	-0.11407408118247986	-0.02516111033037305	-0.013052779249846935	0.001456562604289502	0.07886946201324463
abcd	T0T2	lh_G&S_cingul-Mid-Post (ComBat)	21	365.0	-0.011784239672124386	0.02163451723754406	-0.08154287934303284	-0.024282807484269142	-0.012744897976517677	0.0016254602232947946	0.08409132063388824
abcd	T0T2	lh_G&S_cingul-Mid-Post (deviation Z)	1	193.0	-0.04134916514158249	0.6244345903396606	-1.965386152267456	-0.45821624994277954	-0.04519522190093994	0.37386763095855713	1.9985499382019043
abcd	T0T2	lh_G&S_cingul-Mid-Post (deviation Z)	2	403.0	-0.07182202488183975	0.5459079742431641	-2.011331558227539	-0.3759267032146454	-0.034876614809036255	0.26156581938266754	1.3662523031234741
abcd	T0T2	lh_G&S_cingul-Mid-Post (deviation Z)	3	334.0	-0.14877095818519592	0.49868738651275635	-1.5605244636535645	-0.4823212996125221	-0.13070480525493622	0.19953909516334534	1.0663847923278809
abcd	T0T2	lh_G&S_cingul-Mid-Post (deviation Z)	4	457.0	-0.26208263635635376	0.6604562997817993	-3.286714553833008	-0.6481879949569702	-0.2515883445739746	0.13519179821014404	1.8564716577529907
abcd	T0T2	lh_G&S_cingul-Mid-Post (deviation Z)	5	238.0	-0.11075558513402939	0.7789716720581055	-2.4510068893432617	-0.5159314125776291	-0.08745460957288742	0.30591148883104324	2.7220537662506104
abcd	T0T2	lh_G&S_cingul-Mid-Post (deviation Z)	6	376.0	-0.03732278198003769	0.5289748311042786	-1.830559253692627	-0.39032354205846786	-0.027701541781425476	0.31600628048181534	1.5346124172210693
abcd	T0T2	lh_G&S_cingul-Mid-Post (deviation Z)	7	153.0	-0.1578720510005951	0.653030514717102	-1.700416088104248	-0.6333324909210205	-0.1356945037841797	0.26842260360717773	1.5776718854904175
abcd	T0T2	lh_G&S_cingul-Mid-Post (deviation Z)	8	142.0	-0.03550588712096214	0.8524007201194763	-1.8738716840744019	-0.5179756283760071	-0.004373685456812382	0.5125180333852768	2.1771554946899414
abcd	T0T2	lh_G&S_cingul-Mid-Post (deviation Z)	9	189.0	0.04865661635994911	0.7355561256408691	-1.5856399536132812	-0.4055911898612976	0.04241102933883667	0.4797619581222534	2.686633348464966
abcd	T0T2	lh_G&S_cingul-Mid-Post (deviation Z)	10	473.0	0.10402857512235641	0.6254199743270874	-1.4334797859191895	-0.32015669345855713	0.06985700130462646	0.47169917821884155	2.37398362159729
abcd	T0T2	lh_G&S_cingul-Mid-Post (deviation Z)	11	237.0	-0.12004083395004272	0.5428404808044434	-1.6112290620803833	-0.49820369482040405	-0.1559283435344696	0.24233567714691162	2.2036867141723633
abcd	T0T2	lh_G&S_cingul-Mid-Post (deviation Z)	12	361.0	-0.03778039291501045	0.5035898685455322	-1.6262212991714478	-0.37980037927627563	-0.06092998385429382	0.27852702140808105	1.620674729347229
abcd	T0T2	lh_G&S_cingul-Mid-Post (deviation Z)	13	301.0	-0.10902131348848343	0.6439543962478638	-1.795566439628601	-0.5611917972564697	-0.08837670087814331	0.34648823738098145	2.0395588874816895
abcd	T0T2	lh_G&S_cingul-Mid-Post (deviation Z)	14	385.0	-0.08990112692117691	0.7266643047332764	-2.3000993728637695	-0.5492832064628601	-0.056043148040771484	0.3320789635181427	2.3094840049743652
abcd	T0T2	lh_G&S_cingul-Mid-Post (deviation Z)	15	197.0	-0.1045144721865654	0.5195647478103638	-1.551259994506836	-0.4554758667945862	-0.11356976628303528	0.23179340362548828	1.5392321348190308
abcd	T0T2	lh_G&S_cingul-Mid-Post (deviation Z)	16	713.0	-0.07904558628797531	0.622113823890686	-2.6897149085998535	-0.4947091341018677	-0.08697140216827393	0.30755501985549927	2.070061206817627
abcd	T0T2	lh_G&S_cingul-Mid-Post (deviation Z)	17	312.0	-0.021090446040034294	0.7900816798210144	-3.376893997192383	-0.4416171759366989	-0.0448257178068161	0.43555181473493576	2.488204002380371
abcd	T0T2	lh_G&S_cingul-Mid-Post (deviation Z)	18	170.0	0.0740608423948288	0.595565140247345	-1.3744163513183594	-0.31576021760702133	0.026984170079231262	0.43383563309907913	1.6423275470733643
abcd	T0T2	lh_G&S_cingul-Mid-Post (deviation Z)	19	264.0	-0.2625681161880493	1.0581581592559814	-4.412729263305664	-0.8588947057723999	-0.2329767346382141	0.40341801941394806	3.7856624126434326
abcd	T0T2	lh_G&S_cingul-Mid-Post (deviation Z)	20	526.0	-0.04226171597838402	0.5898030996322632	-2.863680839538574	-0.43790455162525177	-0.04684749245643616	0.3706650584936142	2.134099006652832
abcd	T0T2	lh_G&S_cingul-Mid-Post (deviation Z)	21	365.0	-0.02153143659234047	0.4101410210132599	-1.5509791374206543	-0.2612074315547943	-0.0416451096534729	0.23742511868476868	1.6137150526046753
abcd	T0T2	lh_G_cingul-Post-dorsal	1	193.0	-0.017275376245379448	0.028588825836777687	-0.09497746080160141	-0.036369387060403824	-0.01752767525613308	0.002888318384066224	0.06423777341842651
abcd	T0T2	lh_G_cingul-Post-dorsal	2	403.0	-0.01610402762889862	0.02563929371535778	-0.10556844621896744	-0.03223748505115509	-0.015939850360155106	0.001106355368392542	0.060554224997758865
abcd	T0T2	lh_G_cingul-Post-dorsal	3	334.0	-0.02041209116578102	0.024913813918828964	-0.08419355005025864	-0.037698476575315	-0.020715445280075073	-0.0037971126148477197	0.06583629548549652
abcd	T0T2	lh_G_cingul-Post-dorsal	4	457.0	-0.019701939076185226	0.02724267728626728	-0.10641728341579437	-0.039253540337085724	-0.020820189267396927	-0.002446696860715747	0.07753479480743408
abcd	T0T2	lh_G_cingul-Post-dorsal	5	238.0	-0.012994890101253986	0.024429695680737495	-0.07785642147064209	-0.02866704249754548	-0.012655248865485191	0.002686390478629619	0.08493533730506897
abcd	T0T2	lh_G_cingul-Post-dorsal	6	376.0	-0.015762267634272575	0.023021375760436058	-0.09704773873090744	-0.03126531094312668	-0.01571519672870636	-0.000531142890395131	0.047700170427560806
abcd	T0T2	lh_G_cingul-Post-dorsal	7	153.0	-0.01940891519188881	0.02783077396452427	-0.09839972853660583	-0.033980581909418106	-0.018670886754989624	-0.0058068460784852505	0.08809599280357361
abcd	T0T2	lh_G_cingul-Post-dorsal	8	142.0	-0.015503983944654465	0.030904123559594154	-0.08788158744573593	-0.035377602092921734	-0.015184622257947922	0.004267330921720713	0.07221147418022156
abcd	T0T2	lh_G_cingul-Post-dorsal	9	189.0	-0.011213629506528378	0.02642936073243618	-0.12392313033342361	-0.03036113828420639	-0.007968127727508545	0.006653992459177971	0.06063585728406906
abcd	T0T2	lh_G_cingul-Post-dorsal	10	473.0	-0.009969169273972511	0.02633364498615265	-0.08984867483377457	-0.026036644354462624	-0.011532125063240528	0.004758667666465044	0.08178053796291351
abcd	T0T2	lh_G_cingul-Post-dorsal	11	237.0	-0.020466484129428864	0.025662442669272423	-0.09024612605571747	-0.03828198090195656	-0.02186495251953602	-0.0025380710139870644	0.04079533740878105
abcd	T0T2	lh_G_cingul-Post-dorsal	12	361.0	-0.014537403360009193	0.02555982768535614	-0.08975155651569366	-0.03292568027973175	-0.01348973624408245	0.0028864657506346703	0.06095552071928978
abcd	T0T2	lh_G_cingul-Post-dorsal	13	301.0	-0.016701672226190567	0.030254937708377838	-0.10545454174280167	-0.03641703352332115	-0.020514391362667084	0.0028571428265422583	0.08032955974340439
abcd	T0T2	lh_G_cingul-Post-dorsal	14	385.0	-0.018557080999016762	0.023295177146792412	-0.09960810095071793	-0.03317384421825409	-0.018108651041984558	-0.0019077901961281896	0.061034370213747025
abcd	T0T2	lh_G_cingul-Post-dorsal	15	197.0	-0.020324721932411194	0.024831224232912064	-0.08226527273654938	-0.03611274063587189	-0.02008788473904133	-0.003842459060251713	0.044985003769397736
abcd	T0T2	lh_G_cingul-Post-dorsal	16	713.0	-0.014132097363471985	0.023713044822216034	-0.12267546355724335	-0.029956763610243797	-0.014312976971268654	0.0006759040406905115	0.0747826099395752
abcd	T0T2	lh_G_cingul-Post-dorsal	17	312.0	-0.017429247498512268	0.02845974639058113	-0.08982036262750626	-0.03699463699012995	-0.017992548644542694	-0.0004957039200235158	0.09799713641405106
abcd	T0T2	lh_G_cingul-Post-dorsal	18	170.0	-0.007419781293720007	0.03025205433368683	-0.07659987360239029	-0.03000659728422761	-0.0077599589712917805	0.01375663815997541	0.10467289388179779
abcd	T0T2	lh_G_cingul-Post-dorsal	19	264.0	-0.01879708655178547	0.026263505220413208	-0.11875367164611816	-0.03462719451636076	-0.017660423181951046	-0.001450849958928302	0.04499847814440727
abcd	T0T2	lh_G_cingul-Post-dorsal	20	526.0	-0.016261190176010132	0.026574430987238884	-0.10014346987009048	-0.03428273554891348	-0.015824252739548683	0.0006605581438634545	0.06540795415639877
abcd	T0T2	lh_G_cingul-Post-dorsal	21	365.0	-0.015391564927995205	0.024800702929496765	-0.08683314174413681	-0.02912323735654354	-0.015708450227975845	0.0008883624686859548	0.06972543150186539
abcd	T0T2	lh_G_cingul-Post-dorsal (ComBat)	1	193.0	-0.01756366901099682	0.026498692110180855	-0.09005259722471237	-0.03538396209478378	-0.017654454335570335	0.0013840890023857355	0.05869947001338005
abcd	T0T2	lh_G_cingul-Post-dorsal (ComBat)	2	403.0	-0.016091620549559593	0.025993652641773224	-0.10691394656896591	-0.0324623417109251	-0.016007844358682632	0.0013081235229037702	0.06178267300128937
abcd	T0T2	lh_G_cingul-Post-dorsal (ComBat)	3	334.0	-0.020575352013111115	0.026406340301036835	-0.08819324523210526	-0.03896920755505562	-0.02137645799666643	-0.0030111829400993884	0.07137922942638397
abcd	T0T2	lh_G_cingul-Post-dorsal (ComBat)	4	457.0	-0.019517408683896065	0.02745816670358181	-0.10691027343273163	-0.03920748084783554	-0.020631754770874977	-0.0021150463726371527	0.07855694741010666
abcd	T0T2	lh_G_cingul-Post-dorsal (ComBat)	5	238.0	-0.013239523395895958	0.023599352687597275	-0.07552950084209442	-0.028148796875029802	-0.01321589294821024	0.0020496566721703857	0.08053947985172272
abcd	T0T2	lh_G_cingul-Post-dorsal (ComBat)	6	376.0	-0.015844963490962982	0.024205293506383896	-0.10114271938800812	-0.032243465073406696	-0.01578070968389511	0.0001608444144949317	0.051021140068769455
abcd	T0T2	lh_G_cingul-Post-dorsal (ComBat)	7	153.0	-0.01927138864994049	0.027136042714118958	-0.09613152593374252	-0.03357694298028946	-0.0186439398676157	-0.00596351083368063	0.08559059351682663
abcd	T0T2	lh_G_cingul-Post-dorsal (ComBat)	8	142.0	-0.014895355328917503	0.030492261052131653	-0.0862768217921257	-0.03475824277848005	-0.014947323128581047	0.00411370798246935	0.07070520520210266
abcd	T0T2	lh_G_cingul-Post-dorsal (ComBat)	9	189.0	-0.011264722794294357	0.02648860402405262	-0.12412756681442261	-0.030489610508084297	-0.007987179793417454	0.006658613681793213	0.060725774616003036
abcd	T0T2	lh_G_cingul-Post-dorsal (ComBat)	10	473.0	-0.009379522874951363	0.027605164796113968	-0.09266144037246704	-0.026205506175756454	-0.010980430990457535	0.005969727877527475	0.08691689372062683
abcd	T0T2	lh_G_cingul-Post-dorsal (ComBat)	11	237.0	-0.020343506708741188	0.024646421894431114	-0.08746673166751862	-0.03743230924010277	-0.02173161692917347	-0.003054870292544365	0.03838111087679863
abcd	T0T2	lh_G_cingul-Post-dorsal (ComBat)	12	361.0	-0.014406820759177208	0.02592984028160572	-0.0907500833272934	-0.03257931023836136	-0.013396977446973324	0.0032783676870167255	0.06227056682109833
abcd	T0T2	lh_G_cingul-Post-dorsal (ComBat)	13	301.0	-0.016251148656010628	0.030203238129615784	-0.10507236421108246	-0.03578529506921768	-0.020181866362690926	0.003164862282574177	0.08073225617408752
abcd	T0T2	lh_G_cingul-Post-dorsal (ComBat)	14	385.0	-0.01881495490670204	0.024321984499692917	-0.10368029028177261	-0.034087274223566055	-0.018320374190807343	-0.0014198258286342025	0.06432795524597168
abcd	T0T2	lh_G_cingul-Post-dorsal (ComBat)	15	197.0	-0.02021091990172863	0.024180147796869278	-0.08066719025373459	-0.03561927378177643	-0.019950291141867638	-0.004184276796877384	0.043356627225875854
abcd	T0T2	lh_G_cingul-Post-dorsal (ComBat)	16	713.0	-0.014167224057018757	0.024373775348067284	-0.12555615603923798	-0.030404148623347282	-0.01436803862452507	0.0010295974789187312	0.07736613601446152
abcd	T0T2	lh_G_cingul-Post-dorsal (ComBat)	17	312.0	-0.01781333051621914	0.028831057250499725	-0.09063846617937088	-0.037509024143218994	-0.01829424686729908	-0.0005933315842412412	0.0988607406616211
abcd	T0T2	lh_G_cingul-Post-dorsal (ComBat)	18	170.0	-0.007334536872804165	0.02971695549786091	-0.07530312240123749	-0.029542073141783476	-0.007660818984732032	0.013489582110196352	0.1025313213467598
abcd	T0T2	lh_G_cingul-Post-dorsal (ComBat)	19	264.0	-0.01888563483953476	0.024290865287184715	-0.11172100901603699	-0.03349806368350983	-0.01789153553545475	-0.002699967415537685	0.04021182656288147
abcd	T0T2	lh_G_cingul-Post-dorsal (ComBat)	20	526.0	-0.016370516270399094	0.02604374848306179	-0.09871279448270798	-0.03400900959968567	-0.015962643548846245	0.00019268184769316576	0.06362190842628479
abcd	T0T2	lh_G_cingul-Post-dorsal (ComBat)	21	365.0	-0.015542328357696533	0.024545030668377876	-0.08640720695257187	-0.029103614389896393	-0.015832489356398582	0.0006729638553224504	0.06877720355987549
abcd	T0T2	lh_G_cingul-Post-dorsal (deviation Z)	1	193.0	-0.16133560240268707	0.7522836327552795	-2.0497655868530273	-0.665440559387207	-0.15618884563446045	0.38131314516067505	2.051285743713379
abcd	T0T2	lh_G_cingul-Post-dorsal (deviation Z)	2	403.0	-0.10735774785280228	0.5995644927024841	-2.4602956771850586	-0.4649534225463867	-0.10004949569702148	0.28562474250793457	1.5946979522705078
abcd	T0T2	lh_G_cingul-Post-dorsal (deviation Z)	3	334.0	-0.24439437687397003	0.6773689985275269	-1.9438198804855347	-0.6871763169765472	-0.268011212348938	0.20785550400614738	1.865126609802246
abcd	T0T2	lh_G_cingul-Post-dorsal (deviation Z)	4	457.0	-0.18419188261032104	0.6048199534416199	-2.043125629425049	-0.6206027865409851	-0.1949366331100464	0.2113666534423828	2.131448268890381
abcd	T0T2	lh_G_cingul-Post-dorsal (deviation Z)	5	238.0	-0.051038965582847595	0.5877998471260071	-1.5342541933059692	-0.4149245321750641	-0.04362238943576813	0.34659986197948456	2.0854005813598633
abcd	T0T2	lh_G_cingul-Post-dorsal (deviation Z)	6	376.0	-0.09669164568185806	0.4931303858757019	-1.7952208518981934	-0.4030643254518509	-0.0783071219921112	0.2360502928495407	1.1349939107894897
abcd	T0T2	lh_G_cingul-Post-dorsal (deviation Z)	7	153.0	-0.18382641673088074	0.6889163255691528	-2.1335296630859375	-0.545228123664856	-0.16430851817131042	0.1700299084186554	2.577589511871338
abcd	T0T2	lh_G_cingul-Post-dorsal (deviation Z)	8	142.0	-0.10034214705228806	0.7662128806114197	-2.002495288848877	-0.6419142335653305	-0.0896354466676712	0.4018094465136528	2.123094320297241
abcd	T0T2	lh_G_cingul-Post-dorsal (deviation Z)	9	189.0	0.023862220346927643	0.7007187008857727	-2.71280574798584	-0.4960956573486328	0.08705836534500122	0.5001471042633057	1.9191416501998901
abcd	T0T2	lh_G_cingul-Post-dorsal (deviation Z)	10	473.0	0.03674980625510216	0.853993833065033	-2.520810842514038	-0.4889146685600281	0.014173030853271484	0.5085299015045166	2.8245668411254883
abcd	T0T2	lh_G_cingul-Post-dorsal (deviation Z)	11	237.0	-0.16466780006885529	0.5237042903900146	-1.6980187892913818	-0.5278530716896057	-0.19426894187927246	0.20145130157470703	1.073607325553894
abcd	T0T2	lh_G_cingul-Post-dorsal (deviation Z)	12	361.0	-0.0625627189874649	0.5640527009963989	-1.7314279079437256	-0.4753490090370178	-0.024058789014816284	0.32197698950767517	1.572361946105957
abcd	T0T2	lh_G_cingul-Post-dorsal (deviation Z)	13	301.0	-0.11310633271932602	0.6663865447044373	-2.1695873737335205	-0.5382505655288696	-0.18133437633514404	0.32490360736846924	1.9565259218215942
abcd	T0T2	lh_G_cingul-Post-dorsal (deviation Z)	14	385.0	-0.19789819419384003	0.6569550633430481	-2.2700467109680176	-0.6213365793228149	-0.17183417081832886	0.29634618759155273	2.026442527770996
abcd	T0T2	lh_G_cingul-Post-dorsal (deviation Z)	15	197.0	-0.1812075674533844	0.4949152171611786	-1.5104405879974365	-0.509857714176178	-0.1635223627090454	0.14840435981750488	1.0334824323654175
abcd	T0T2	lh_G_cingul-Post-dorsal (deviation Z)	16	713.0	-0.05539993941783905	0.5465859174728394	-2.703110694885254	-0.41186654567718506	-0.04652770608663559	0.28511202335357666	1.8375972509384155
abcd	T0T2	lh_G_cingul-Post-dorsal (deviation Z)	17	312.0	-0.1162009984254837	0.4740065038204193	-1.3946157693862915	-0.42960594594478607	-0.12543492019176483	0.17899035662412643	1.530620813369751
abcd	T0T2	lh_G_cingul-Post-dorsal (deviation Z)	18	170.0	0.08053261041641235	0.591955304145813	-1.5624433755874634	-0.33411483466625214	0.11712142825126648	0.4966079071164131	1.969640851020813
abcd	T0T2	lh_G_cingul-Post-dorsal (deviation Z)	19	264.0	-0.1949068009853363	0.6785587072372437	-2.922469139099121	-0.5759055912494659	-0.13398262858390808	0.25994379818439484	1.5009113550186157
abcd	T0T2	lh_G_cingul-Post-dorsal (deviation Z)	20	526.0	-0.13308797776699066	0.6708809733390808	-2.5949642658233643	-0.5887179374694824	-0.11015388369560242	0.30612368136644363	1.916064739227295
abcd	T0T2	lh_G_cingul-Post-dorsal (deviation Z)	21	365.0	-0.09614479541778564	0.5075479745864868	-1.8280823230743408	-0.4013306498527527	-0.09329509735107422	0.23504987359046936	1.4000351428985596
abcd	T0T2	lh_G_cingul-Post-ventral	1	193.0	-0.02097209170460701	0.06028895825147629	-0.24520795047283173	-0.05828607454895973	-0.01965385675430298	0.015134735964238644	0.13058419525623322
abcd	T0T2	lh_G_cingul-Post-ventral	2	403.0	-0.021333590149879456	0.039327025413513184	-0.1437346488237381	-0.046246590092778206	-0.021551724523305893	0.004099459620192647	0.10130434483289719
abcd	T0T2	lh_G_cingul-Post-ventral	3	334.0	-0.01824982650578022	0.0521419495344162	-0.12421539425849915	-0.04930114559829235	-0.020624332129955292	0.003990279044955969	0.563144326210022
abcd	T0T2	lh_G_cingul-Post-ventral	4	457.0	-0.02234485186636448	0.041281890124082565	-0.17311541736125946	-0.05129042640328407	-0.02354145422577858	0.0019860973116010427	0.10057678073644638
abcd	T0T2	lh_G_cingul-Post-ventral	5	238.0	-0.006035654339939356	0.05299229547381401	-0.14137405157089233	-0.03751976042985916	-0.012413489166647196	0.021529970224946737	0.23301394283771515
abcd	T0T2	lh_G_cingul-Post-ventral	6	376.0	-0.015064641833305359	0.04098132997751236	-0.15232022106647491	-0.04006101377308369	-0.015421610325574875	0.010044342605397105	0.09550989419221878
abcd	T0T2	lh_G_cingul-Post-ventral	7	153.0	-0.024604227393865585	0.04049116373062134	-0.1883680522441864	-0.047295209020376205	-0.027737226337194443	-0.0007415647269226611	0.10139002650976181
abcd	T0T2	lh_G_cingul-Post-ventral	8	142.0	-0.011476598680019379	0.04388611018657684	-0.1344936639070511	-0.04070498887449503	-0.010152302216738462	0.012892520055174828	0.13434675335884094
abcd	T0T2	lh_G_cingul-Post-ventral	9	189.0	-0.01533910445868969	0.04224374145269394	-0.15935416519641876	-0.04123057425022125	-0.013504388742148876	0.012700534425675869	0.10473128408193588
abcd	T0T2	lh_G_cingul-Post-ventral	10	473.0	-0.0164470337331295	0.0482272170484066	-0.16789516806602478	-0.048444271087646484	-0.017833109945058823	0.014695340767502785	0.14510278403759003
abcd	T0T2	lh_G_cingul-Post-ventral	11	237.0	-0.01651124656200409	0.040758661925792694	-0.12632374465465546	-0.041838135570287704	-0.014246741309762001	0.009207366034388542	0.09280835837125778
abcd	T0T2	lh_G_cingul-Post-ventral	12	361.0	-0.01672801934182644	0.04486987739801407	-0.1617647111415863	-0.04303993657231331	-0.01721763052046299	0.009448223747313023	0.25346723198890686
abcd	T0T2	lh_G_cingul-Post-ventral	13	301.0	-0.01714593730866909	0.048398129642009735	-0.14800144731998444	-0.050724636763334274	-0.02115003392100334	0.012825993821024895	0.13312451541423798
abcd	T0T2	lh_G_cingul-Post-ventral	14	385.0	-0.018483277410268784	0.04186591878533363	-0.2042762190103531	-0.042216360569000244	-0.01742531917989254	0.008718726225197315	0.1206747367978096
abcd	T0T2	lh_G_cingul-Post-ventral	15	197.0	-0.016364678740501404	0.044777363538742065	-0.14739564061164856	-0.045482296496629715	-0.016967909410595894	0.014129282906651497	0.116458959877491
abcd	T0T2	lh_G_cingul-Post-ventral	16	713.0	-0.015644891187548637	0.039860863238573074	-0.14123257994651794	-0.040693558752536774	-0.01408946793526411	0.010745891369879246	0.14519193768501282
abcd	T0T2	lh_G_cingul-Post-ventral	17	312.0	-0.015044204890727997	0.054855529218912125	-0.17933239042758942	-0.05299307964742184	-0.017632946372032166	0.017637996934354305	0.165869802236557
abcd	T0T2	lh_G_cingul-Post-ventral	18	170.0	-0.015055603347718716	0.04159022867679596	-0.11012747883796692	-0.04419708251953125	-0.01372373104095459	0.01546951662749052	0.09400656819343567
abcd	T0T2	lh_G_cingul-Post-ventral	19	264.0	-0.011143334209918976	0.056550074368715286	-0.14457830786705017	-0.046726963482797146	-0.012309258803725243	0.02039825264364481	0.245187908411026
abcd	T0T2	lh_G_cingul-Post-ventral	20	526.0	-0.015553878620266914	0.046968258917331696	-0.13980744779109955	-0.04244730155915022	-0.017776165157556534	0.012664391193538904	0.3690270483493805
abcd	T0T2	lh_G_cingul-Post-ventral	21	365.0	-0.02196262776851654	0.04675988480448723	-0.16860246658325195	-0.048916611820459366	-0.02250000089406967	0.00979706086218357	0.10607476532459259
abcd	T0T2	lh_G_cingul-Post-ventral (ComBat)	1	193.0	-0.02123449742794037	0.05701003596186638	-0.23324671387672424	-0.056417495012283325	-0.019778208807110786	0.012958813458681107	0.12181803584098816
abcd	T0T2	lh_G_cingul-Post-ventral (ComBat)	2	403.0	-0.02114853449165821	0.04099546745419502	-0.14810094237327576	-0.04695979319512844	-0.021543104201555252	0.005053371889516711	0.1076977550983429
abcd	T0T2	lh_G_cingul-Post-ventral (ComBat)	3	334.0	-0.017914345487952232	0.051218271255493164	-0.12262972444295883	-0.0476221377030015	-0.020356978289783	0.004011935088783503	0.5492777824401855
abcd	T0T2	lh_G_cingul-Post-ventral (ComBat)	4	457.0	-0.022739352658391	0.04245896264910698	-0.17761638760566711	-0.05249154940247536	-0.02397935651242733	0.0022450871765613556	0.10375642031431198
abcd	T0T2	lh_G_cingul-Post-ventral (ComBat)	5	238.0	-0.005722538568079472	0.05165402963757515	-0.1388116031885147	-0.035486877895891666	-0.012205455917865038	0.021070612594485283	0.22658051550388336
abcd	T0T2	lh_G_cingul-Post-ventral (ComBat)	6	376.0	-0.014466882683336735	0.04543817415833473	-0.1664043515920639	-0.042376693338155746	-0.015030778013169765	0.013026087312027812	0.10975148528814316
abcd	T0T2	lh_G_cingul-Post-ventral (ComBat)	7	153.0	-0.02442723698914051	0.039866480976343155	-0.18513043224811554	-0.04684653505682945	-0.027545390650629997	-0.0009275059564970434	0.09937948733568192
abcd	T0T2	lh_G_cingul-Post-ventral (ComBat)	8	142.0	-0.012062056921422482	0.043985091149806976	-0.13427352905273438	-0.042249465361237526	-0.010451736394315958	0.012470856308937073	0.13324740529060364
abcd	T0T2	lh_G_cingul-Post-ventral (ComBat)	9	189.0	-0.01508220937103033	0.04255562275648117	-0.16020116209983826	-0.04118433967232704	-0.013257032260298729	0.013133984990417957	0.10614608228206635
abcd	T0T2	lh_G_cingul-Post-ventral (ComBat)	10	473.0	-0.01650906912982464	0.048824332654476166	-0.17010509967803955	-0.04899972677230835	-0.017942657694220543	0.014982970431447029	0.14727181196212769
abcd	T0T2	lh_G_cingul-Post-ventral (ComBat)	11	237.0	-0.01644441857933998	0.04113262891769409	-0.12735818326473236	-0.041913192719221115	-0.014172426424920559	0.009456060826778412	0.09422097355127335
abcd	T0T2	lh_G_cingul-Post-ventral (ComBat)	12	361.0	-0.016556300222873688	0.045144788920879364	-0.16246578097343445	-0.043076179921627045	-0.017102904617786407	0.009710006415843964	0.25558385252952576
abcd	T0T2	lh_G_cingul-Post-ventral (ComBat)	13	301.0	-0.017391538247466087	0.047926776111125946	-0.1467590183019638	-0.050544533878564835	-0.021246083080768585	0.01229560561478138	0.13115593791007996
abcd	T0T2	lh_G_cingul-Post-ventral (ComBat)	14	385.0	-0.018520992249250412	0.04043486714363098	-0.1991591900587082	-0.04143483564257622	-0.017481185495853424	0.007762030232697725	0.11507382988929749
abcd	T0T2	lh_G_cingul-Post-ventral (ComBat)	15	197.0	-0.016307588666677475	0.04432080313563347	-0.14597554504871368	-0.045176051557064056	-0.016885794699192047	0.013898327015340328	0.11494130641222
abcd	T0T2	lh_G_cingul-Post-ventral (ComBat)	16	713.0	-0.015561830252408981	0.04251164570450783	-0.14996083080768585	-0.04221750423312187	-0.013894516043365002	0.01225354429334402	0.156904935836792
abcd	T0T2	lh_G_cingul-Post-ventral (ComBat)	17	312.0	-0.01530485600233078	0.05206429213285446	-0.17100238800048828	-0.05141631793230772	-0.017740000039339066	0.015747632831335068	0.15624898672103882
abcd	T0T2	lh_G_cingul-Post-ventral (ComBat)	18	170.0	-0.015434343367815018	0.03906002640724182	-0.10480137914419174	-0.042249927297234535	-0.014088686089962721	0.013296007411554456	0.08595387637615204
abcd	T0T2	lh_G_cingul-Post-ventral (ComBat)	19	264.0	-0.01206111442297697	0.051079437136650085	-0.13359880447387695	-0.044115870259702206	-0.012914071325212717	0.016777839045971632	0.2143445461988449
abcd	T0T2	lh_G_cingul-Post-ventral (ComBat)	20	526.0	-0.015453074127435684	0.04641130566596985	-0.13811595737934113	-0.04207605589181185	-0.01765686832368374	0.012463864171877503	0.3624970614910126
abcd	T0T2	lh_G_cingul-Post-ventral (ComBat)	21	365.0	-0.02180672436952591	0.04665147513151169	-0.16810856759548187	-0.04873085767030716	-0.0223490409553051	0.009877730160951614	0.10593514144420624
abcd	T0T2	lh_G_cingul-Post-ventral (deviation Z)	1	193.0	-0.07156211137771606	0.4694475829601288	-1.6922794580459595	-0.3437298536300659	-0.0547156035900116	0.23321515321731567	1.0722500085830688
abcd	T0T2	lh_G_cingul-Post-ventral (deviation Z)	2	403.0	-0.09715522080659866	0.4800882935523987	-1.8596709966659546	-0.3687132000923157	-0.08702802658081055	0.21494685113430023	1.306605339050293
abcd	T0T2	lh_G_cingul-Post-ventral (deviation Z)	3	334.0	-0.05980132892727852	0.44467201828956604	-1.2609373331069946	-0.3709528148174286	-0.07922888174653053	0.18790867179632187	2.747720241546631
abcd	T0T2	lh_G_cingul-Post-ventral (deviation Z)	4	457.0	-0.11914147436618805	0.45310595631599426	-1.8804233074188232	-0.42420482635498047	-0.12146121263504028	0.1657698154449463	1.2001211643218994
abcd	T0T2	lh_G_cingul-Post-ventral (deviation Z)	5	238.0	0.063280388712883	0.5846129059791565	-1.8561404943466187	-0.2822384089231491	0.01001770794391632	0.3961677625775337	2.2534890174865723
abcd	T0T2	lh_G_cingul-Post-ventral (deviation Z)	6	376.0	-0.044602859765291214	0.7506700754165649	-2.3742687702178955	-0.5188229233026505	-0.0522247850894928	0.4248535931110382	2.220674514770508
abcd	T0T2	lh_G_cingul-Post-ventral (deviation Z)	7	153.0	-0.1237725168466568	0.4430493414402008	-1.318278431892395	-0.3845686912536621	-0.14676332473754883	0.15117096900939941	1.1181894540786743
abcd	T0T2	lh_G_cingul-Post-ventral (deviation Z)	8	142.0	-0.00710440194234252	0.6076157689094543	-1.8686535358428955	-0.42761996388435364	0.01698165386915207	0.3416234776377678	1.648775577545166
abcd	T0T2	lh_G_cingul-Post-ventral (deviation Z)	9	189.0	-0.022206898778676987	0.4393538534641266	-1.4700536727905273	-0.28161686658859253	0.011178553104400635	0.2854660153388977	0.8926974534988403
abcd	T0T2	lh_G_cingul-Post-ventral (deviation Z)	10	473.0	-0.06430582702159882	0.617734432220459	-2.161648750305176	-0.46361416578292847	-0.07185077667236328	0.3447610139846802	1.9510749578475952
abcd	T0T2	lh_G_cingul-Post-ventral (deviation Z)	11	237.0	-0.03722690790891647	0.449129194021225	-1.2140377759933472	-0.3111841082572937	-0.007312774658203125	0.2620357871055603	1.0533039569854736
abcd	T0T2	lh_G_cingul-Post-ventral (deviation Z)	12	361.0	-0.053641196340322495	0.5438032746315002	-1.5831090211868286	-0.3841654062271118	-0.048437148332595825	0.294558048248291	2.2806708812713623
abcd	T0T2	lh_G_cingul-Post-ventral (deviation Z)	13	301.0	-0.08996544778347015	0.7067515254020691	-2.1555585861206055	-0.5655762553215027	-0.10506826639175415	0.3982870876789093	1.8591537475585938
abcd	T0T2	lh_G_cingul-Post-ventral (deviation Z)	14	385.0	-0.08822502195835114	0.6367784738540649	-3.7373831272125244	-0.4455590844154358	-0.04996752738952637	0.3339722156524658	1.8392775058746338
abcd	T0T2	lh_G_cingul-Post-ventral (deviation Z)	15	197.0	-0.03582637012004852	0.42801058292388916	-1.1642334461212158	-0.3217637836933136	-0.04418843984603882	0.2584826946258545	1.0655395984649658
abcd	T0T2	lh_G_cingul-Post-ventral (deviation Z)	16	713.0	-0.03481077775359154	0.4877690374851227	-1.4863831996917725	-0.33763718605041504	0.0025667548179626465	0.2957618236541748	1.772499918937683
abcd	T0T2	lh_G_cingul-Post-ventral (deviation Z)	17	312.0	-0.03251871466636658	0.44877344369888306	-1.2542508840560913	-0.3041329085826874	-0.038363903760910034	0.24528232216835022	1.4204078912734985
abcd	T0T2	lh_G_cingul-Post-ventral (deviation Z)	18	170.0	-0.041709642857313156	0.5206137895584106	-1.441083312034607	-0.3549800515174866	0.013580702245235443	0.3569377437233925	1.1029586791992188
abcd	T0T2	lh_G_cingul-Post-ventral (deviation Z)	19	264.0	0.000555680540855974	0.6603406071662903	-1.744397759437561	-0.44213607907295227	0.018856465816497803	0.4168444871902466	2.4161925315856934
abcd	T0T2	lh_G_cingul-Post-ventral (deviation Z)	20	526.0	-0.04641033336520195	0.5764884948730469	-1.903327226638794	-0.3923119455575943	-0.06402750313282013	0.32610610872507095	2.694857120513916
abcd	T0T2	lh_G_cingul-Post-ventral (deviation Z)	21	365.0	-0.09352529793977737	0.45232856273651123	-1.4409435987472534	-0.3661954402923584	-0.09530463814735413	0.2185782492160797	1.0801057815551758
abcd	T0T2	lh_G_cuneus	1	193.0	-0.03710298240184784	0.042685214430093765	-0.1395985335111618	-0.06555023789405823	-0.03750000149011612	-0.013124684803187847	0.09917355328798294
abcd	T0T2	lh_G_cuneus	2	403.0	-0.028815560042858124	0.030741969123482704	-0.11797752976417542	-0.04885265976190567	-0.028374891728162766	-0.010604394599795341	0.14163821935653687
abcd	T0T2	lh_G_cuneus	3	334.0	-0.01482111494988203	0.029373059049248695	-0.11190234124660492	-0.034340216778218746	-0.014991802163422108	0.0018591893604025245	0.07365591078996658
abcd	T0T2	lh_G_cuneus	4	457.0	-0.021575719118118286	0.038527656346559525	-0.14871086180210114	-0.04662921279668808	-0.020576132461428642	0.0014634146355092525	0.10543131083250046
abcd	T0T2	lh_G_cuneus	5	238.0	-0.020012054592370987	0.02984936535358429	-0.09599096328020096	-0.03685264475643635	-0.022575873881578445	-0.0014377045154105872	0.13522180914878845
abcd	T0T2	lh_G_cuneus	6	376.0	-0.027999183163046837	0.029236912727355957	-0.11549165099859238	-0.04909040592610836	-0.02722048107534647	-0.009924120968207717	0.06253203749656677
abcd	T0T2	lh_G_cuneus	7	153.0	-0.01587297022342682	0.03397715464234352	-0.1032770574092865	-0.03729487955570221	-0.016674606129527092	0.00716845877468586	0.06917884945869446
abcd	T0T2	lh_G_cuneus	8	142.0	-0.025605618953704834	0.038267381489276886	-0.14212007820606232	-0.04814118053764105	-0.026350632309913635	-0.00465442577842623	0.1301969438791275
abcd	T0T2	lh_G_cuneus	9	189.0	-0.028869129717350006	0.037184540182352066	-0.1246458888053894	-0.05270331725478172	-0.026680348441004753	-0.006375674158334732	0.08526315540075302
abcd	T0T2	lh_G_cuneus	10	473.0	-0.016871238127350807	0.03509273752570152	-0.15168538689613342	-0.03652967885136604	-0.01688453182578087	0.005494505632668734	0.0956268236041069
abcd	T0T2	lh_G_cuneus	11	237.0	-0.02961275912821293	0.029144875705242157	-0.11286348104476929	-0.04754902049899101	-0.026610644534230232	-0.01135190948843956	0.03617710620164871
abcd	T0T2	lh_G_cuneus	12	361.0	-0.021797586232423782	0.03863000497221947	-0.13544240593910217	-0.04556550085544586	-0.02243436686694622	0.0019990005530416965	0.11787492781877518
abcd	T0T2	lh_G_cuneus	13	301.0	-0.027959167957305908	0.036472730338573456	-0.12054002285003662	-0.04959075525403023	-0.028999516740441322	-0.004933399148285389	0.08342362195253372
abcd	T0T2	lh_G_cuneus	14	385.0	-0.018958110362291336	0.0311898086220026	-0.11878952383995056	-0.038751889020204544	-0.019897958263754845	-0.0005122950533404946	0.06553911417722702
abcd	T0T2	lh_G_cuneus	15	197.0	-0.031841255724430084	0.036606524139642715	-0.15325842797756195	-0.05314480885863304	-0.030205950140953064	-0.011727078817784786	0.07879564166069031
abcd	T0T2	lh_G_cuneus	16	713.0	-0.02651906944811344	0.028203770518302917	-0.13601896166801453	-0.045757442712783813	-0.025974025949835777	-0.007425742689520121	0.09270883351564407
abcd	T0T2	lh_G_cuneus	17	312.0	-0.0183279886841774	0.03907972201704979	-0.14738896489143372	-0.04156667646020651	-0.016461720690131187	0.0053650360787287354	0.08615384250879288
abcd	T0T2	lh_G_cuneus	18	170.0	-0.024311676621437073	0.03545859456062317	-0.10602409392595291	-0.05041245184838772	-0.02785747591406107	-0.00271362072089687	0.07180722802877426
abcd	T0T2	lh_G_cuneus	19	264.0	-0.02972123585641384	0.04289715737104416	-0.16326530277729034	-0.0585761284455657	-0.029434649273753166	-0.005272803595289588	0.15038418769836426
abcd	T0T2	lh_G_cuneus	20	526.0	-0.01696965843439102	0.03332216665148735	-0.1270270198583603	-0.03866513725370169	-0.018071758560836315	0.0	0.14520958065986633
abcd	T0T2	lh_G_cuneus	21	365.0	-0.02227604016661644	0.03705137223005295	-0.12683150172233582	-0.044865403324365616	-0.02152080275118351	0.0018709073774516582	0.11550308018922806
abcd	T0T2	lh_G_cuneus (ComBat)	1	193.0	-0.035624705255031586	0.039650410413742065	-0.1319984346628189	-0.06232237443327904	-0.03611166775226593	-0.013295060954988003	0.09063906222581863
abcd	T0T2	lh_G_cuneus (ComBat)	2	403.0	-0.029915964230895042	0.03188076615333557	-0.1220015212893486	-0.05031636171042919	-0.029247373342514038	-0.01114639826118946	0.14824767410755157
abcd	T0T2	lh_G_cuneus (ComBat)	3	334.0	-0.013719148002564907	0.03283223882317543	-0.12248445302248001	-0.03539562411606312	-0.014070558827370405	0.004828997072763741	0.08619179576635361
abcd	T0T2	lh_G_cuneus (ComBat)	4	457.0	-0.021860593929886818	0.03822696954011917	-0.14801813662052155	-0.04666901379823685	-0.020893698558211327	0.0010488133411854506	0.10402261465787888
abcd	T0T2	lh_G_cuneus (ComBat)	5	238.0	-0.02055421471595764	0.028896600008010864	-0.09423208981752396	-0.03673163894563913	-0.02306493278592825	-0.0023629593779332936	0.13075190782546997
abcd	T0T2	lh_G_cuneus (ComBat)	6	376.0	-0.028363658115267754	0.030165715143084526	-0.11809510737657547	-0.050117239356040955	-0.027784151956439018	-0.009134268155321479	0.06491276621818542
abcd	T0T2	lh_G_cuneus (ComBat)	7	153.0	-0.015795323997735977	0.03238643333315849	-0.09916684031486511	-0.03621658310294151	-0.016589822247624397	0.006252397783100605	0.06475897133350372
abcd	T0T2	lh_G_cuneus (ComBat)	8	142.0	-0.025381658226251602	0.036938756704330444	-0.13864780962467194	-0.047361161559820175	-0.02621567342430353	-0.0052099504973739386	0.12490900605916977
abcd	T0T2	lh_G_cuneus (ComBat)	9	189.0	-0.02894979901611805	0.0388341099023819	-0.12869948148727417	-0.05377475544810295	-0.026858506724238396	-0.005490525159984827	0.09073057770729065
abcd	T0T2	lh_G_cuneus (ComBat)	10	473.0	-0.016619019210338593	0.03487414866685867	-0.15071320533752441	-0.03617219999432564	-0.016656259074807167	0.005608078557997942	0.09517866373062134
abcd	T0T2	lh_G_cuneus (ComBat)	11	237.0	-0.029347451403737068	0.028684677556157112	-0.11169979721307755	-0.04714411497116089	-0.02649141103029251	-0.011391996406018734	0.035540271550416946
abcd	T0T2	lh_G_cuneus (ComBat)	12	361.0	-0.0210875291377306	0.03729964792728424	-0.1312445104122162	-0.0436585433781147	-0.021343007683753967	0.0017961369594559073	0.11354461312294006
abcd	T0T2	lh_G_cuneus (ComBat)	13	301.0	-0.028200561180710793	0.036079466342926025	-0.11960725486278534	-0.04950229078531265	-0.029096340760588646	-0.005430641584098339	0.08156504482030869
abcd	T0T2	lh_G_cuneus (ComBat)	14	385.0	-0.018892308697104454	0.03264902904629707	-0.12263772636651993	-0.03966078907251358	-0.01996045745909214	0.00035855546593666077	0.06996043771505356
abcd	T0T2	lh_G_cuneus (ComBat)	15	197.0	-0.030990367755293846	0.03542017936706543	-0.14896588027477264	-0.05164652690291405	-0.029453475028276443	-0.011499425396323204	0.07539194822311401
abcd	T0T2	lh_G_cuneus (ComBat)	16	713.0	-0.02729671634733677	0.029433252289891243	-0.141470268368721	-0.047235745936632156	-0.026845084503293037	-0.007544511463493109	0.09737823158502579
abcd	T0T2	lh_G_cuneus (ComBat)	17	312.0	-0.018730074167251587	0.037292201071977615	-0.14136268198490143	-0.04081453289836645	-0.016845649108290672	0.004204912926070392	0.08087103068828583
abcd	T0T2	lh_G_cuneus (ComBat)	18	170.0	-0.024797994643449783	0.03484703227877617	-0.10479004681110382	-0.05064892861992121	-0.028005532920360565	-0.003449369629379362	0.06974569708108902
abcd	T0T2	lh_G_cuneus (ComBat)	19	264.0	-0.029158547520637512	0.04158739000558853	-0.1590690016746521	-0.05716101452708244	-0.02891113981604576	-0.0054146331967785954	0.1449711173772812
abcd	T0T2	lh_G_cuneus (ComBat)	20	526.0	-0.01714739389717579	0.03248157352209091	-0.12474460154771805	-0.038276005536317825	-0.01816402655094862	-0.0005616238195216283	0.14097179472446442
abcd	T0T2	lh_G_cuneus (ComBat)	21	365.0	-0.02188974618911743	0.03697897121310234	-0.1261521428823471	-0.044457655400037766	-0.021242178976535797	0.0020187515765428543	0.11513649672269821
abcd	T0T2	lh_G_cuneus (deviation Z)	1	193.0	-0.17344270646572113	0.46245062351226807	-1.481381893157959	-0.5026383996009827	-0.1565200686454773	0.1013018861413002	1.1591887474060059
abcd	T0T2	lh_G_cuneus (deviation Z)	2	403.0	-0.20119401812553406	0.6327850818634033	-2.6864259243011475	-0.6047778427600861	-0.1648625135421753	0.16972682625055313	2.678649663925171
abcd	T0T2	lh_G_cuneus (deviation Z)	3	334.0	0.07558434456586838	0.4416079819202423	-1.412330150604248	-0.2192843332886696	0.08272361382842064	0.3386915698647499	1.3513574600219727
abcd	T0T2	lh_G_cuneus (deviation Z)	4	457.0	-0.04467107728123665	0.698103666305542	-2.5553481578826904	-0.4590761661529541	-0.004990935325622559	0.361741840839386	2.0487234592437744
abcd	T0T2	lh_G_cuneus (deviation Z)	5	238.0	-0.015365163795650005	0.38354820013046265	-1.1696608066558838	-0.2373388558626175	-0.025894910097122192	0.2188655287027359	1.8861362934112549
abcd	T0T2	lh_G_cuneus (deviation Z)	6	376.0	-0.1328309029340744	0.4628004729747772	-1.5466192960739136	-0.48035912215709686	-0.09342357143759727	0.17754775285720825	1.254427433013916
abcd	T0T2	lh_G_cuneus (deviation Z)	7	153.0	0.09150286763906479	0.5568011999130249	-1.5523698329925537	-0.2647194564342499	0.0767674446105957	0.49199986457824707	1.3005516529083252
abcd	T0T2	lh_G_cuneus (deviation Z)	8	142.0	-0.07512620091438293	0.5191807150840759	-1.777714490890503	-0.3733712211251259	-0.08444052934646606	0.22674089670181274	1.8757679462432861
abcd	T0T2	lh_G_cuneus (deviation Z)	9	189.0	-0.16619251668453217	0.7557335495948792	-2.1908533573150635	-0.6077229976654053	-0.0857735276222229	0.3075597286224365	2.0149428844451904
abcd	T0T2	lh_G_cuneus (deviation Z)	10	473.0	0.031115911900997162	0.4358943998813629	-1.6475340127944946	-0.21023929119110107	0.04525856673717499	0.30895423889160156	1.4161124229431152
abcd	T0T2	lh_G_cuneus (deviation Z)	11	237.0	-0.1434534192085266	0.5504181981086731	-1.7850069999694824	-0.47004199028015137	-0.0695536732673645	0.2019505500793457	1.0761656761169434
abcd	T0T2	lh_G_cuneus (deviation Z)	12	361.0	-0.009384723380208015	0.5478695034980774	-1.8428891897201538	-0.33584195375442505	-0.009568542242050171	0.3383379578590393	1.8178298473358154
abcd	T0T2	lh_G_cuneus (deviation Z)	13	301.0	-0.10033243149518967	0.41679930686950684	-1.3404085636138916	-0.34387120604515076	-0.08932173252105713	0.16455942392349243	1.0637966394424438
abcd	T0T2	lh_G_cuneus (deviation Z)	14	385.0	0.0057795909233391285	0.4780895709991455	-1.7486839294433594	-0.30792978405952454	-0.010869204998016357	0.2935961186885834	1.2886139154434204
abcd	T0T2	lh_G_cuneus (deviation Z)	15	197.0	-0.17372484505176544	0.5576476454734802	-2.3899712562561035	-0.4955742359161377	-0.147073432803154	0.14002984762191772	1.2400715351104736
abcd	T0T2	lh_G_cuneus (deviation Z)	16	713.0	-0.10325806587934494	0.43455132842063904	-1.7104334831237793	-0.38818883895874023	-0.08915986120700836	0.19558852910995483	1.7659260034561157
abcd	T0T2	lh_G_cuneus (deviation Z)	17	312.0	0.022884853184223175	0.6844903826713562	-2.1951112747192383	-0.4043377488851547	0.07065749168395996	0.4568994790315628	1.8184425830841064
abcd	T0T2	lh_G_cuneus (deviation Z)	18	170.0	-0.05933279171586037	0.3647816479206085	-0.9895402789115906	-0.3321375697851181	-0.09020912274718285	0.1574661135673523	0.9237798452377319
abcd	T0T2	lh_G_cuneus (deviation Z)	19	264.0	-0.2225864976644516	0.9569556713104248	-3.474032402038574	-0.8480280637741089	-0.1757109835743904	0.31141795217990875	3.55023193359375
abcd	T0T2	lh_G_cuneus (deviation Z)	20	526.0	0.025057775899767876	0.622389018535614	-2.2548515796661377	-0.37583567202091217	0.022427543997764587	0.37137626111507416	3.2542457580566406
abcd	T0T2	lh_G_cuneus (deviation Z)	21	365.0	-0.040374506264925	0.5424450039863586	-1.7901629209518433	-0.35089242458343506	-0.024836301803588867	0.30003809928894043	1.896732211112976
abcd	T0T2	lh_G_front_inf-Opercular	1	193.0	-0.019089259207248688	0.027284419164061546	-0.1086309552192688	-0.03591809421777725	-0.02180006168782711	-0.0026058631483465433	0.0655890554189682
abcd	T0T2	lh_G_front_inf-Opercular	2	403.0	-0.007297899108380079	0.018295520916581154	-0.07739369571208954	-0.01825037971138954	-0.007728494703769684	0.004065825138241053	0.07882586121559143
abcd	T0T2	lh_G_front_inf-Opercular	3	334.0	-0.003467886010184884	0.020799919962882996	-0.05239725857973099	-0.016747577115893364	-0.005148863652721047	0.007508671493269503	0.09368111938238144
abcd	T0T2	lh_G_front_inf-Opercular	4	457.0	-0.005866746883839369	0.04187219217419624	-0.17457304894924164	-0.027931146323680878	-0.007679999805986881	0.008353960700333118	0.19732823967933655
abcd	T0T2	lh_G_front_inf-Opercular	5	238.0	0.0032563621643930674	0.03235481306910515	-0.09631209820508957	-0.016222754027694464	0.0006660245999228209	0.01548410695977509	0.220099076628685
abcd	T0T2	lh_G_front_inf-Opercular	6	376.0	-0.007731281220912933	0.016231855377554893	-0.06285542994737625	-0.018357609398663044	-0.007781981024891138	0.003242378181312233	0.03685842081904411
abcd	T0T2	lh_G_front_inf-Opercular	7	153.0	-0.008279641158878803	0.02023284323513508	-0.0995941311120987	-0.023058664053678513	-0.007804546970874071	0.005119999870657921	0.06377383321523666
abcd	T0T2	lh_G_front_inf-Opercular	8	142.0	-0.007305543404072523	0.04162709414958954	-0.17750325798988342	-0.030489825643599033	-0.00425496743991971	0.016634122002869844	0.11270333081483841
abcd	T0T2	lh_G_front_inf-Opercular	9	189.0	-0.005031275562942028	0.019058555364608765	-0.07512195408344269	-0.016585364937782288	-0.005426109302788973	0.006408389192074537	0.08481709659099579
abcd	T0T2	lh_G_front_inf-Opercular	10	473.0	-0.005479710176587105	0.038159970194101334	-0.21178343892097473	-0.02361733838915825	-0.008447043597698212	0.00650462182238698	0.23159851133823395
abcd	T0T2	lh_G_front_inf-Opercular	11	237.0	-0.00901945773512125	0.02078898996114731	-0.08104442059993744	-0.021216848865151405	-0.011345218867063522	0.0006740815588273108	0.06830818206071854
abcd	T0T2	lh_G_front_inf-Opercular	12	361.0	-0.007833186537027359	0.02132239006459713	-0.08067601919174194	-0.022274721413850784	-0.009014810435473919	0.00594821572303772	0.061565835028886795
abcd	T0T2	lh_G_front_inf-Opercular	13	301.0	-0.006598357576876879	0.04411634802818298	-0.17650984227657318	-0.025254182517528534	-0.00893152505159378	0.007355194538831711	0.23856772482395172
abcd	T0T2	lh_G_front_inf-Opercular	14	385.0	-0.009029247798025608	0.017093295231461525	-0.06410695612430573	-0.020502645522356033	-0.008749189786612988	0.0006727211293764412	0.052354298532009125
abcd	T0T2	lh_G_front_inf-Opercular	15	197.0	-0.010311329737305641	0.024020003154873848	-0.09034073352813721	-0.023208191618323326	-0.009603072889149189	0.0014139271806925535	0.09749719500541687
abcd	T0T2	lh_G_front_inf-Opercular	16	713.0	-0.006742227356880903	0.018313121050596237	-0.1045660525560379	-0.01781170442700386	-0.006449422799050808	0.004189108498394489	0.05789990350604057
abcd	T0T2	lh_G_front_inf-Opercular	17	312.0	-0.005665505770593882	0.03144168481230736	-0.10833840817213058	-0.025927919428795576	-0.005251952446997166	0.012645527021959424	0.09680777043104172
abcd	T0T2	lh_G_front_inf-Opercular	18	170.0	0.0005408714059740305	0.033767033368349075	-0.0783524289727211	-0.01805633818730712	-0.005052921362221241	0.010820228839293122	0.21676068007946014
abcd	T0T2	lh_G_front_inf-Opercular	19	264.0	-0.011826661415398121	0.034447941929101944	-0.15871009230613708	-0.031101004220545292	-0.011836494319140911	0.006323806359432638	0.1098703145980835
abcd	T0T2	lh_G_front_inf-Opercular	20	526.0	-0.0060357991605997086	0.023567568510770798	-0.08907284587621689	-0.019667747896164656	-0.006048376439139247	0.005679129506461322	0.21125143766403198
abcd	T0T2	lh_G_front_inf-Opercular	21	365.0	-0.0028277456294745207	0.020206309854984283	-0.05961349606513977	-0.015379883348941803	-0.0054750400595366955	0.009369144216179848	0.09602195024490356
abcd	T0T2	lh_G_front_inf-Opercular (ComBat)	1	193.0	-0.018268264830112457	0.02557556889951229	-0.10293012857437134	-0.034045081585645676	-0.02092112973332405	-0.0027995072305202484	0.0614561103284359
abcd	T0T2	lh_G_front_inf-Opercular (ComBat)	2	403.0	-0.00724208727478981	0.020327957347035408	-0.08488667756319046	-0.01947677880525589	-0.007791151292622089	0.005518110701814294	0.08869729936122894
abcd	T0T2	lh_G_front_inf-Opercular (ComBat)	3	334.0	-0.0035995393991470337	0.02089601755142212	-0.052732713520526886	-0.016868241131305695	-0.005207597278058529	0.007394664920866489	0.09421717375516891
abcd	T0T2	lh_G_front_inf-Opercular (ComBat)	4	457.0	-0.0061186617240309715	0.03594735264778137	-0.1525474190711975	-0.0251125730574131	-0.007556907366961241	0.006433040369302034	0.16558493673801422
abcd	T0T2	lh_G_front_inf-Opercular (ComBat)	5	238.0	0.003767979796975851	0.03377527371048927	-0.09965348988771439	-0.016557313967496157	0.000834220030810684	0.016405745409429073	0.23006118834018707
abcd	T0T2	lh_G_front_inf-Opercular (ComBat)	6	376.0	-0.008009917102754116	0.0178279560059309	-0.0673598051071167	-0.01951922196894884	-0.00796470744535327	0.004182620788924396	0.04089401662349701
abcd	T0T2	lh_G_front_inf-Opercular (ComBat)	7	153.0	-0.008405173197388649	0.0204565841704607	-0.10073528438806534	-0.0233361404389143	-0.007890395820140839	0.005192512180656195	0.06456423550844193
abcd	T0T2	lh_G_front_inf-Opercular (ComBat)	8	142.0	-0.0069008320569992065	0.03667767718434334	-0.15765418112277985	-0.02686157776042819	-0.004448457388207316	0.014816999668255448	0.09677714109420776
abcd	T0T2	lh_G_front_inf-Opercular (ComBat)	9	189.0	-0.00484189298003912	0.020379304885864258	-0.07971273362636566	-0.017236050218343735	-0.00534651055932045	0.0073349084705114365	0.09091361612081528
abcd	T0T2	lh_G_front_inf-Opercular (ComBat)	10	473.0	-0.005580178927630186	0.0355476438999176	-0.1986646056175232	-0.02246430702507496	-0.008263790048658848	0.005653513595461845	0.21413074433803558
abcd	T0T2	lh_G_front_inf-Opercular (ComBat)	11	237.0	-0.00899566151201725	0.02069155126810074	-0.08079982548952103	-0.021192628890275955	-0.010992942377924919	0.000616110279224813	0.06791846454143524
abcd	T0T2	lh_G_front_inf-Opercular (ComBat)	12	361.0	-0.00791667215526104	0.02228565514087677	-0.08384840190410614	-0.02303195744752884	-0.009152534417808056	0.006486937869340181	0.06485163420438766
abcd	T0T2	lh_G_front_inf-Opercular (ComBat)	13	301.0	-0.006726279854774475	0.037302497774362564	-0.1516459584236145	-0.022638415917754173	-0.008027174510061741	0.00597038259729743	0.19400028884410858
abcd	T0T2	lh_G_front_inf-Opercular (ComBat)	14	385.0	-0.009221978485584259	0.01859991066157818	-0.06925118714570999	-0.02174752950668335	-0.008945783600211143	0.0013565681874752045	0.05756257846951485
abcd	T0T2	lh_G_front_inf-Opercular (ComBat)	15	197.0	-0.010336161591112614	0.02373422682285309	-0.08945479989051819	-0.023075802251696587	-0.009707625024020672	0.0012390180490911007	0.09601228684186935
abcd	T0T2	lh_G_front_inf-Opercular (ComBat)	16	713.0	-0.0066481055691838264	0.020021576434373856	-0.11398553103208542	-0.018754396587610245	-0.0063064307905733585	0.005223151296377182	0.06387791782617569
abcd	T0T2	lh_G_front_inf-Opercular (ComBat)	17	312.0	-0.00536548625677824	0.03178653120994568	-0.10907922685146332	-0.02601749636232853	-0.005050738109275699	0.013611305737867951	0.09783987700939178
abcd	T0T2	lh_G_front_inf-Opercular (ComBat)	18	170.0	-0.0003156325255986303	0.03074682131409645	-0.07263173907995224	-0.01748994691297412	-0.005152850179001689	0.009298081742599607	0.19421973824501038
abcd	T0T2	lh_G_front_inf-Opercular (ComBat)	19	264.0	-0.011649166233837605	0.03326011449098587	-0.1536567062139511	-0.03022405132651329	-0.011633156333118677	0.005904818652197719	0.10553313046693802
abcd	T0T2	lh_G_front_inf-Opercular (ComBat)	20	526.0	-0.006051740143448114	0.02413538098335266	-0.09105420112609863	-0.019996334798634052	-0.006068373331800103	0.005926131037995219	0.21720486879348755
abcd	T0T2	lh_G_front_inf-Opercular (ComBat)	21	365.0	-0.0029375057201832533	0.02043161913752556	-0.06021542102098465	-0.015800101682543755	-0.0055136047303676605	0.009479423984885216	0.09708788990974426
abcd	T0T2	lh_G_front_inf-Opercular (deviation Z)	1	193.0	-0.2513108551502228	0.46229156851768494	-1.949160099029541	-0.5259465575218201	-0.2972428798675537	0.02941763401031494	1.2743381261825562
abcd	T0T2	lh_G_front_inf-Opercular (deviation Z)	2	403.0	-0.0756392627954483	0.41824305057525635	-1.8558967113494873	-0.32531583309173584	-0.0957038402557373	0.18656831979751587	1.9254231452941895
abcd	T0T2	lh_G_front_inf-Opercular (deviation Z)	3	334.0	0.006169888190925121	0.5834587216377258	-1.5154006481170654	-0.34983962774276733	-0.035989999771118164	0.3111657053232193	2.634441375732422
abcd	T0T2	lh_G_front_inf-Opercular (deviation Z)	4	457.0	-0.07491330057382584	0.9134514331817627	-4.074411392211914	-0.5588181018829346	-0.0931902527809143	0.27155518531799316	3.8757119178771973
abcd	T0T2	lh_G_front_inf-Opercular (deviation Z)	5	238.0	0.13576212525367737	0.6984873414039612	-2.2449188232421875	-0.2850831300020218	0.07862092554569244	0.439732126891613	4.714102745056152
abcd	T0T2	lh_G_front_inf-Opercular (deviation Z)	6	376.0	-0.0947563573718071	0.373010516166687	-1.4719427824020386	-0.32135654985904694	-0.08765791356563568	0.15619120001792908	0.8528289198875427
abcd	T0T2	lh_G_front_inf-Opercular (deviation Z)	7	153.0	-0.06511469185352325	0.2853603661060333	-1.3746700286865234	-0.25738513469696045	-0.04676618054509163	0.13502801954746246	0.9268463850021362
abcd	T0T2	lh_G_front_inf-Opercular (deviation Z)	8	142.0	-0.0583074651658535	0.6761399507522583	-2.859032154083252	-0.40979453176259995	0.009914836846292019	0.3698270246386528	1.583152174949646
abcd	T0T2	lh_G_front_inf-Opercular (deviation Z)	9	189.0	-0.02104184776544571	0.519738495349884	-1.873659610748291	-0.348705917596817	-0.04587244987487793	0.30585289001464844	2.4688174724578857
abcd	T0T2	lh_G_front_inf-Opercular (deviation Z)	10	473.0	-0.04363356530666351	0.601021409034729	-3.36722469329834	-0.3469623625278473	-0.0690009593963623	0.1682121306657791	3.4126155376434326
abcd	T0T2	lh_G_front_inf-Opercular (deviation Z)	11	237.0	-0.1363665759563446	0.5618246793746948	-1.8684344291687012	-0.4764658212661743	-0.18597698211669922	0.12714803218841553	1.9182705879211426
abcd	T0T2	lh_G_front_inf-Opercular (deviation Z)	12	361.0	-0.08607212454080582	0.4402599334716797	-1.545198917388916	-0.38764482736587524	-0.10797888040542603	0.1928952932357788	1.209804654121399
abcd	T0T2	lh_G_front_inf-Opercular (deviation Z)	13	301.0	-0.09231087565422058	0.8983943462371826	-3.5259242057800293	-0.5140315294265747	-0.12369224429130554	0.264015793800354	3.836320638656616
abcd	T0T2	lh_G_front_inf-Opercular (deviation Z)	14	385.0	-0.10271997004747391	0.35657116770744324	-1.0872257947921753	-0.3438638746738434	-0.08885645866394043	0.10841885209083557	1.1486519575119019
abcd	T0T2	lh_G_front_inf-Opercular (deviation Z)	15	197.0	-0.13253933191299438	0.4587520658969879	-1.7301433086395264	-0.38050270080566406	-0.12768998742103577	0.1019517183303833	1.6153708696365356
abcd	T0T2	lh_G_front_inf-Opercular (deviation Z)	16	713.0	-0.07390827685594559	0.48343783617019653	-2.772864818572998	-0.35326677560806274	-0.056236863136291504	0.2253197878599167	1.6639915704727173
abcd	T0T2	lh_G_front_inf-Opercular (deviation Z)	17	312.0	-0.05468687042593956	0.6947231292724609	-2.5367484092712402	-0.4808006137609482	-0.02599620446562767	0.35815049707889557	2.110260248184204
abcd	T0T2	lh_G_front_inf-Opercular (deviation Z)	18	170.0	0.06361014395952225	0.6306196451187134	-1.6700129508972168	-0.30938614904880524	-0.026801034808158875	0.3113025277853012	3.487361192703247
abcd	T0T2	lh_G_front_inf-Opercular (deviation Z)	19	264.0	-0.1516810655593872	0.615439772605896	-2.763620615005493	-0.5016911178827286	-0.1565563753247261	0.1939418539404869	1.821960210800171
abcd	T0T2	lh_G_front_inf-Opercular (deviation Z)	20	526.0	-0.06311552226543427	0.5788825154304504	-2.0237083435058594	-0.41743291914463043	-0.052512601017951965	0.23215828835964203	4.436037063598633
abcd	T0T2	lh_G_front_inf-Opercular (deviation Z)	21	365.0	0.013281951658427715	0.4867698848247528	-1.326755404472351	-0.30621337890625	-0.046810656785964966	0.3233962655067444	2.286512613296509
abcd	T0T2	lh_G_front_inf-Orbital	1	193.0	-0.02324260026216507	0.03942933678627014	-0.15303738415241241	-0.046302251517772675	-0.024853801354765892	-0.000606060610152781	0.0847293809056282
abcd	T0T2	lh_G_front_inf-Orbital	2	403.0	-0.016046617180109024	0.02669275924563408	-0.14911989867687225	-0.03207588754594326	-0.015035286545753479	0.00047811698459554464	0.05764319747686386
abcd	T0T2	lh_G_front_inf-Orbital	3	334.0	-0.01656438410282135	0.029328543692827225	-0.11438208818435669	-0.03205070085823536	-0.01846595387905836	-0.0016961135261226445	0.1304503232240677
abcd	T0T2	lh_G_front_inf-Orbital	4	457.0	-0.014724349603056908	0.035157397389411926	-0.15889212489128113	-0.03488019481301308	-0.01549210213124752	0.00395016698166728	0.23292401432991028
abcd	T0T2	lh_G_front_inf-Orbital	5	238.0	-0.010897818952798843	0.035721555352211	-0.12929293513298035	-0.03273471165448427	-0.014649985358119011	0.0062109241262078285	0.16500356793403625
abcd	T0T2	lh_G_front_inf-Orbital	6	376.0	-0.013479184359312057	0.025208283215761185	-0.07732634246349335	-0.030322207137942314	-0.014210082590579987	0.0026468452415429056	0.07290533185005188
abcd	T0T2	lh_G_front_inf-Orbital	7	153.0	-0.015459858812391758	0.027169575914740562	-0.09913043677806854	-0.032308656722307205	-0.01252006459981203	0.0021270131692290306	0.071615070104599
abcd	T0T2	lh_G_front_inf-Orbital	8	142.0	-0.002561156637966633	0.04273312911391258	-0.07999999821186066	-0.03008616389706731	-0.0032465752447023988	0.015822733053937554	0.22463509440422058
abcd	T0T2	lh_G_front_inf-Orbital	9	189.0	-0.014960474334657192	0.03032505139708519	-0.12020138651132584	-0.03242742270231247	-0.013909440487623215	0.0030120480805635452	0.07796257734298706
abcd	T0T2	lh_G_front_inf-Orbital	10	473.0	-0.013172123581171036	0.03902942314743996	-0.11307311058044434	-0.036957189440727234	-0.017549077048897743	0.007834535092115402	0.20841017365455627
abcd	T0T2	lh_G_front_inf-Orbital	11	237.0	-0.01567232422530651	0.026015210896730423	-0.10749690234661102	-0.03133726492524147	-0.014667057432234287	0.00031857279827818274	0.06061680242419243
abcd	T0T2	lh_G_front_inf-Orbital	12	361.0	-0.014408367685973644	0.029573574662208557	-0.1034175306558609	-0.034278590232133865	-0.016455696895718575	0.0022668393794447184	0.11674084514379501
abcd	T0T2	lh_G_front_inf-Orbital	13	301.0	-0.013959331437945366	0.0404214933514595	-0.21022364497184753	-0.03329439088702202	-0.013781223446130753	0.005621486343443394	0.39076629281044006
abcd	T0T2	lh_G_front_inf-Orbital	14	385.0	-0.013767779804766178	0.027466261759400368	-0.15878377854824066	-0.03231017664074898	-0.013426914811134338	0.0035795639269053936	0.11079239845275879
abcd	T0T2	lh_G_front_inf-Orbital	15	197.0	-0.018528291955590248	0.045651331543922424	-0.23004694283008575	-0.042149290442466736	-0.017063748091459274	0.0036352621391415596	0.24971751868724823
abcd	T0T2	lh_G_front_inf-Orbital	16	713.0	-0.01156950369477272	0.02546466700732708	-0.09895366430282593	-0.027247102931141853	-0.0126755740493536	0.0038192234933376312	0.12383345514535904
abcd	T0T2	lh_G_front_inf-Orbital	17	312.0	-0.0032218683045357466	0.03936152905225754	-0.22066442668437958	-0.0263878614641726	-0.0032828791299834847	0.019274641294032335	0.12737314403057098
abcd	T0T2	lh_G_front_inf-Orbital	18	170.0	-0.011210313066840172	0.03254260867834091	-0.08962829411029816	-0.035669188015162945	-0.010213153902441263	0.008615375496447086	0.0822153389453888
abcd	T0T2	lh_G_front_inf-Orbital	19	264.0	-0.0196207445114851	0.040485452860593796	-0.17312206327915192	-0.04378458485007286	-0.01963159069418907	0.0034993307781405747	0.125
abcd	T0T2	lh_G_front_inf-Orbital	20	526.0	-0.016871513798832893	0.03335421904921532	-0.22470784187316895	-0.037309481762349606	-0.016149502247571945	0.0036534914979711175	0.15144847333431244
abcd	T0T2	lh_G_front_inf-Orbital	21	365.0	-0.010305655188858509	0.029546748846769333	-0.09848275780677795	-0.027927322313189507	-0.010214167647063732	0.008115941658616066	0.10760904103517532
abcd	T0T2	lh_G_front_inf-Orbital (ComBat)	1	193.0	-0.023109495639801025	0.03780660033226013	-0.14761874079704285	-0.045071881264448166	-0.024525348097085953	-0.0012946987990289927	0.0801435112953186
abcd	T0T2	lh_G_front_inf-Orbital (ComBat)	2	403.0	-0.015754254534840584	0.026076368987560272	-0.14562514424324036	-0.031483905389904976	-0.014842025004327297	0.0005586217594100162	0.05586807429790497
abcd	T0T2	lh_G_front_inf-Orbital (ComBat)	3	334.0	-0.016659321263432503	0.029899828135967255	-0.11633174121379852	-0.03243688773363829	-0.018485202454030514	-0.001508801244199276	0.13355103135108948
abcd	T0T2	lh_G_front_inf-Orbital (ComBat)	4	457.0	-0.014638721011579037	0.03518864884972572	-0.1589375138282776	-0.03481066972017288	-0.015410748310387135	0.004043578635901213	0.2332753688097
abcd	T0T2	lh_G_front_inf-Orbital (ComBat)	5	238.0	-0.011178906075656414	0.03497916832566261	-0.12831373512744904	-0.03279650118201971	-0.014740429818630219	0.005993901984766126	0.14094434678554535
abcd	T0T2	lh_G_front_inf-Orbital (ComBat)	6	376.0	-0.013571678660809994	0.027477877214550972	-0.08338180184364319	-0.03195210173726082	-0.014403614681214094	0.003952110651880503	0.08170951157808304
abcd	T0T2	lh_G_front_inf-Orbital (ComBat)	7	153.0	-0.015545284375548363	0.0271740835160017	-0.09922884404659271	-0.03239312022924423	-0.01260791439563036	0.0020255183335393667	0.07151354849338531
abcd	T0T2	lh_G_front_inf-Orbital (ComBat)	8	142.0	-0.0028172736056149006	0.04016450420022011	-0.07672327756881714	-0.029077592305839062	-0.0035481941886246204	0.0141730522736907	0.20985713601112366
abcd	T0T2	lh_G_front_inf-Orbital (ComBat)	9	189.0	-0.014959214255213737	0.03203940764069557	-0.1262143850326538	-0.03344665467739105	-0.013900882564485073	0.003947941120713949	0.08362390846014023
abcd	T0T2	lh_G_front_inf-Orbital (ComBat)	10	473.0	-0.013088088482618332	0.03672191500663757	-0.10740845650434494	-0.03552064299583435	-0.01711334101855755	0.006794637534767389	0.1942707747220993
abcd	T0T2	lh_G_front_inf-Orbital (ComBat)	11	237.0	-0.015806633979082108	0.025816883891820908	-0.1069493293762207	-0.03134718909859657	-0.014809871092438698	0.00010043672227766365	0.05990973487496376
abcd	T0T2	lh_G_front_inf-Orbital (ComBat)	12	361.0	-0.01435972098261118	0.03085452876985073	-0.1069178506731987	-0.03511250019073486	-0.016540352255105972	0.0030496695544570684	0.12284321337938309
abcd	T0T2	lh_G_front_inf-Orbital (ComBat)	13	301.0	-0.013915758579969406	0.03801460936665535	-0.20030033588409424	-0.03232693672180176	-0.01372266374528408	0.004744545090943575	0.3609110116958618
abcd	T0T2	lh_G_front_inf-Orbital (ComBat)	14	385.0	-0.013778231106698513	0.028893576934933662	-0.16613882780075073	-0.03325943648815155	-0.013424549251794815	0.004478062968701124	0.11807456612586975
abcd	T0T2	lh_G_front_inf-Orbital (ComBat)	15	197.0	-0.018148090690374374	0.04262039065361023	-0.215534046292305	-0.040327321738004684	-0.016726991161704063	0.0027079733554273844	0.23024404048919678
abcd	T0T2	lh_G_front_inf-Orbital (ComBat)	16	713.0	-0.011384728364646435	0.027253469452261925	-0.10462392866611481	-0.02824174240231514	-0.0126442089676857	0.005182070191949606	0.13459235429763794
abcd	T0T2	lh_G_front_inf-Orbital (ComBat)	17	312.0	-0.0032130677718669176	0.03999188169836998	-0.2236998975276947	-0.02705399226397276	-0.0032285419292747974	0.019669254776090384	0.1295360028743744
abcd	T0T2	lh_G_front_inf-Orbital (ComBat)	18	170.0	-0.0114634670317173	0.031273696571588516	-0.08684201538562775	-0.03495217114686966	-0.010888371150940657	0.0076103361789137125	0.0781366378068924
abcd	T0T2	lh_G_front_inf-Orbital (ComBat)	19	264.0	-0.019228020682930946	0.0378069207072258	-0.1632528454065323	-0.041771601885557175	-0.01915440708398819	0.002407775027677417	0.11475277692079544
abcd	T0T2	lh_G_front_inf-Orbital (ComBat)	20	526.0	-0.016902616247534752	0.03317524120211601	-0.22360606491565704	-0.03724855836480856	-0.01618803944438696	0.003507304994855076	0.1503867208957672
abcd	T0T2	lh_G_front_inf-Orbital (ComBat)	21	365.0	-0.010281182825565338	0.02942977473139763	-0.09817084670066833	-0.02786584198474884	-0.010235040448606014	0.008024859242141247	0.107079416513443
abcd	T0T2	lh_G_front_inf-Orbital (deviation Z)	1	193.0	-0.2556339502334595	0.6055862903594971	-2.36698055267334	-0.5846406817436218	-0.2603107690811157	0.10859006643295288	1.4044893980026245
abcd	T0T2	lh_G_front_inf-Orbital (deviation Z)	2	403.0	-0.1903257966041565	0.6296385526657104	-3.0190248489379883	-0.5487329363822937	-0.17219209671020508	0.20697428286075592	1.2990823984146118
abcd	T0T2	lh_G_front_inf-Orbital (deviation Z)	3	334.0	-0.19221097230911255	0.5859403014183044	-2.166342258453369	-0.4999960884451866	-0.21757382154464722	0.10969056189060211	2.3612279891967773
abcd	T0T2	lh_G_front_inf-Orbital (deviation Z)	4	457.0	-0.16914062201976776	0.6990094184875488	-2.4560422897338867	-0.581568717956543	-0.1805364489555359	0.22137844562530518	3.929262399673462
abcd	T0T2	lh_G_front_inf-Orbital (deviation Z)	5	238.0	-0.06544802337884903	0.47458720207214355	-1.8425402641296387	-0.3477120101451874	-0.1076759323477745	0.18195636197924614	1.9522359371185303
abcd	T0T2	lh_G_front_inf-Orbital (deviation Z)	6	376.0	-0.1310349851846695	0.4869482219219208	-1.8703067302703857	-0.4283723533153534	-0.13442163169384003	0.1872095875442028	1.292730450630188
abcd	T0T2	lh_G_front_inf-Orbital (deviation Z)	7	153.0	-0.1105557382106781	0.36645305156707764	-1.1632001399993896	-0.292388379573822	-0.06825685501098633	0.11902815103530884	0.8392913341522217
abcd	T0T2	lh_G_front_inf-Orbital (deviation Z)	8	142.0	0.06606269627809525	0.5903244614601135	-1.2997281551361084	-0.3289262503385544	0.06070532649755478	0.3373228386044502	2.9668452739715576
abcd	T0T2	lh_G_front_inf-Orbital (deviation Z)	9	189.0	-0.14399132132530212	0.5750275254249573	-2.1338984966278076	-0.4882403612136841	-0.09790393710136414	0.19897162914276123	1.4430164098739624
abcd	T0T2	lh_G_front_inf-Orbital (deviation Z)	10	473.0	-0.12482070922851562	0.6556603312492371	-1.9805158376693726	-0.5256640911102295	-0.18462777137756348	0.25999847054481506	3.19836688041687
abcd	T0T2	lh_G_front_inf-Orbital (deviation Z)	11	237.0	-0.14269839227199554	0.4644327163696289	-1.7133269309997559	-0.40910375118255615	-0.10776972770690918	0.17308050394058228	1.0286128520965576
abcd	T0T2	lh_G_front_inf-Orbital (deviation Z)	12	361.0	-0.12412577122449875	0.5129682421684265	-1.7601226568222046	-0.47436606884002686	-0.14415256679058075	0.1718674898147583	2.0721094608306885
abcd	T0T2	lh_G_front_inf-Orbital (deviation Z)	13	301.0	-0.11583306640386581	0.5317127704620361	-2.8509812355041504	-0.3908810615539551	-0.09909901022911072	0.1926758885383606	3.647963523864746
abcd	T0T2	lh_G_front_inf-Orbital (deviation Z)	14	385.0	-0.15830284357070923	0.6929531693458557	-3.8349008560180664	-0.6177984476089478	-0.148493230342865	0.27325570583343506	2.6827404499053955
abcd	T0T2	lh_G_front_inf-Orbital (deviation Z)	15	197.0	-0.16304951906204224	0.6180421113967896	-2.7458462715148926	-0.4768314063549042	-0.1275104284286499	0.1621098518371582	3.041449546813965
abcd	T0T2	lh_G_front_inf-Orbital (deviation Z)	16	713.0	-0.09530729800462723	0.5660192370414734	-2.380455732345581	-0.45098501443862915	-0.11559629440307617	0.2614936828613281	2.450424909591675
abcd	T0T2	lh_G_front_inf-Orbital (deviation Z)	17	312.0	0.05321693420410156	0.6257089376449585	-3.3819007873535156	-0.2958179712295532	0.06924523413181305	0.42111267894506454	1.967038869857788
abcd	T0T2	lh_G_front_inf-Orbital (deviation Z)	18	170.0	-0.08343855291604996	0.5911121964454651	-1.6004804372787476	-0.5118610560894012	-0.08403116464614868	0.29649291932582855	1.498117446899414
abcd	T0T2	lh_G_front_inf-Orbital (deviation Z)	19	264.0	-0.24046219885349274	0.7607420086860657	-3.3471431732177734	-0.7000630795955658	-0.23017113655805588	0.21751268953084946	2.15075421333313
abcd	T0T2	lh_G_front_inf-Orbital (deviation Z)	20	526.0	-0.19563084840774536	0.6361302733421326	-3.5706653594970703	-0.5886227786540985	-0.17395254969596863	0.19629598408937454	2.7012128829956055
abcd	T0T2	lh_G_front_inf-Orbital (deviation Z)	21	365.0	-0.05915123224258423	0.48120391368865967	-1.8187668323516846	-0.3562434911727905	-0.053200457245111465	0.24955248832702637	1.8899441957473755
abcd	T0T2	lh_G_front_inf-Triangul	1	193.0	-0.02440190128982067	0.028107255697250366	-0.10883171111345291	-0.04110898822546005	-0.02529914490878582	-0.005339978728443384	0.05051622539758682
abcd	T0T2	lh_G_front_inf-Triangul	2	403.0	-0.013875187374651432	0.019133934751152992	-0.07620006799697876	-0.02530442364513874	-0.013162575662136078	-0.0020335837034508586	0.04573589935898781
abcd	T0T2	lh_G_front_inf-Triangul	3	334.0	-0.016734858974814415	0.021584223955869675	-0.08580080419778824	-0.029724750202149153	-0.01684016827493906	-0.0021560272434726357	0.0510668084025383
abcd	T0T2	lh_G_front_inf-Triangul	4	457.0	-0.011135730892419815	0.04071266949176788	-0.13101209700107574	-0.033821478486061096	-0.01366950199007988	0.006196999456733465	0.308453232049942
abcd	T0T2	lh_G_front_inf-Triangul	5	238.0	-0.01728241518139839	0.023432854562997818	-0.11187146604061127	-0.03042327705770731	-0.016669031232595444	-0.0035660259309224784	0.06537168473005295
abcd	T0T2	lh_G_front_inf-Triangul	6	376.0	-0.0124331284314394	0.01748090609908104	-0.06154347211122513	-0.025191253516823053	-0.013041050173342228	-0.0016719117993488908	0.05536684766411781
abcd	T0T2	lh_G_front_inf-Triangul	7	153.0	-0.012775147333741188	0.021762903779745102	-0.07180675119161606	-0.025957580655813217	-0.009668508544564247	0.00031725887674838305	0.08040027320384979
abcd	T0T2	lh_G_front_inf-Triangul	8	142.0	-0.009273831732571125	0.054465677589178085	-0.18728870153427124	-0.039664038456976414	-0.012472393922507763	0.013163203373551369	0.3119964301586151
abcd	T0T2	lh_G_front_inf-Triangul	9	189.0	-0.015204817987978458	0.021659614518284798	-0.098673015832901	-0.026619965210556984	-0.015039902180433273	-0.0026315790601074696	0.03651685267686844
abcd	T0T2	lh_G_front_inf-Triangul	10	473.0	-0.009648529812693596	0.0495418980717659	-0.2821183502674103	-0.030463576316833496	-0.014376462437212467	0.004203152377158403	0.28565555810928345
abcd	T0T2	lh_G_front_inf-Triangul	11	237.0	-0.01632513664662838	0.022164639085531235	-0.09947644174098969	-0.031152648851275444	-0.01735895872116089	-0.0038010769058018923	0.04935622215270996
abcd	T0T2	lh_G_front_inf-Triangul	12	361.0	-0.0139028150588274	0.024151459336280823	-0.09670259803533554	-0.029990628361701965	-0.015467383898794651	0.0016583747928962111	0.06856730580329895
abcd	T0T2	lh_G_front_inf-Triangul	13	301.0	-0.011245486326515675	0.03995718061923981	-0.1207682266831398	-0.03100775182247162	-0.015210355632007122	0.0035906643606722355	0.2478320449590683
abcd	T0T2	lh_G_front_inf-Triangul	14	385.0	-0.015235858969390392	0.0205137450248003	-0.12651461362838745	-0.026681287214159966	-0.013518587686121464	-0.002574002603068948	0.04660126194357872
abcd	T0T2	lh_G_front_inf-Triangul	15	197.0	-0.01886831969022751	0.02679133042693138	-0.08578263968229294	-0.03442094102501869	-0.019558358937501907	-0.0020477815996855497	0.07869692891836166
abcd	T0T2	lh_G_front_inf-Triangul	16	713.0	-0.013052133843302727	0.01923680678009987	-0.08502709865570068	-0.025140589103102684	-0.013347022235393524	-0.0010006671072915196	0.06345435976982117
abcd	T0T2	lh_G_front_inf-Triangul	17	312.0	-0.010702736675739288	0.026238955557346344	-0.10156760364770889	-0.027371165342628956	-0.011027723085135221	0.003642538737040013	0.08006992936134338
abcd	T0T2	lh_G_front_inf-Triangul	18	170.0	-0.007177351508289576	0.03756365552544594	-0.09055933356285095	-0.029023591428995132	-0.01056213490664959	0.007302515092305839	0.24521072208881378
abcd	T0T2	lh_G_front_inf-Triangul	19	264.0	-0.01900731958448887	0.031383633613586426	-0.12802767753601074	-0.03686967119574547	-0.01739254966378212	-0.0013715704262722284	0.10424847900867462
abcd	T0T2	lh_G_front_inf-Triangul	20	526.0	-0.017810994759202003	0.026328392326831818	-0.15558384358882904	-0.03176414035260677	-0.017889012582600117	-0.0038790733669884503	0.19824962317943573
abcd	T0T2	lh_G_front_inf-Triangul	21	365.0	-0.007574534043669701	0.02450164221227169	-0.09352517873048782	-0.02234455943107605	-0.009787928313016891	0.005163511261343956	0.22174473106861115
abcd	T0T2	lh_G_front_inf-Triangul (ComBat)	1	193.0	-0.024585451930761337	0.02868625894188881	-0.11086063832044601	-0.041616082191467285	-0.02553567662835121	-0.005085230804979801	0.052004046738147736
abcd	T0T2	lh_G_front_inf-Triangul (ComBat)	2	403.0	-0.013544999994337559	0.021610697731375694	-0.08392859250307083	-0.026191294193267822	-0.012854265049099922	-0.000256784915109165	0.05450097471475601
abcd	T0T2	lh_G_front_inf-Triangul (ComBat)	3	334.0	-0.016955891624093056	0.022508708760142326	-0.08898676186800003	-0.030355021823197603	-0.017200338654220104	-0.0017385808459948748	0.05390944704413414
abcd	T0T2	lh_G_front_inf-Triangul (ComBat)	4	457.0	-0.011432286351919174	0.036736950278282166	-0.12159661948680878	-0.031895287334918976	-0.013570316135883331	0.004434634931385517	0.2706820070743561
abcd	T0T2	lh_G_front_inf-Triangul (ComBat)	5	238.0	-0.017670759931206703	0.024513380602002144	-0.11614897847175598	-0.03132993448525667	-0.01711561530828476	-0.003868337022140622	0.06956259906291962
abcd	T0T2	lh_G_front_inf-Triangul (ComBat)	6	376.0	-0.01256269309669733	0.018449611961841583	-0.06855729967355728	-0.025871243327856064	-0.012983921449631453	-0.001176821009721607	0.05883903056383133
abcd	T0T2	lh_G_front_inf-Triangul (ComBat)	7	153.0	-0.012844811193645	0.02212446555495262	-0.07287927716970444	-0.026214787736535072	-0.009696295484900475	0.00045833649346604943	0.08193983137607574
abcd	T0T2	lh_G_front_inf-Triangul (ComBat)	8	142.0	-0.009928157553076744	0.04571431502699852	-0.16201910376548767	-0.035945747047662735	-0.012523496989160776	0.008997309487313032	0.25182783603668213
abcd	T0T2	lh_G_front_inf-Triangul (ComBat)	9	189.0	-0.01523925643414259	0.022559156641364098	-0.10205322504043579	-0.02718353644013405	-0.01505044475197792	-0.0021590411197394133	0.0386672168970108
abcd	T0T2	lh_G_front_inf-Triangul (ComBat)	10	473.0	-0.01050054281949997	0.04081638902425766	-0.23900075256824493	-0.02773364633321762	-0.01413007266819477	0.0013386643258854747	0.22747883200645447
abcd	T0T2	lh_G_front_inf-Triangul (ComBat)	11	237.0	-0.016409708186984062	0.022888870909810066	-0.1023087203502655	-0.03181171417236328	-0.017510367557406425	-0.0035145217552781105	0.05155981332063675
abcd	T0T2	lh_G_front_inf-Triangul (ComBat)	12	361.0	-0.013916411437094212	0.025179529562592506	-0.10013187676668167	-0.03067759796977043	-0.015591165982186794	0.00224879733286798	0.07244707643985748
abcd	T0T2	lh_G_front_inf-Triangul (ComBat)	13	301.0	-0.011563705280423164	0.036855973303318024	-0.11338266730308533	-0.029774976894259453	-0.015158762224018574	0.002279337728396058	0.22308875620365143
abcd	T0T2	lh_G_front_inf-Triangul (ComBat)	14	385.0	-0.015300968661904335	0.02248481661081314	-0.1381857544183731	-0.02796247974038124	-0.013489778153598309	-0.0012383988359943032	0.05276436731219292
abcd	T0T2	lh_G_front_inf-Triangul (ComBat)	15	197.0	-0.01867685653269291	0.026113856583833694	-0.08386073261499405	-0.03379402682185173	-0.019345493987202644	-0.0022494434379041195	0.07628049701452255
abcd	T0T2	lh_G_front_inf-Triangul (ComBat)	16	713.0	-0.01277553103864193	0.021581564098596573	-0.09320849180221558	-0.026247067376971245	-0.01324428990483284	0.0006286260322667658	0.0730152279138565
abcd	T0T2	lh_G_front_inf-Triangul (ComBat)	17	312.0	-0.010857024230062962	0.025286098942160606	-0.09837422519922256	-0.026872279588133097	-0.011142362840473652	0.002983876154758036	0.07636164873838425
abcd	T0T2	lh_G_front_inf-Triangul (ComBat)	18	170.0	-0.008036939427256584	0.034112103283405304	-0.08506397902965546	-0.027820047456771135	-0.011138796340674162	0.005597242154181004	0.21765489876270294
abcd	T0T2	lh_G_front_inf-Triangul (ComBat)	19	264.0	-0.0184555072337389	0.028514381498098373	-0.11727451533079147	-0.0347891291603446	-0.017013303004205227	-0.0024453671067021787	0.09338895231485367
abcd	T0T2	lh_G_front_inf-Triangul (ComBat)	20	526.0	-0.01795153319835663	0.02736879698932171	-0.16084715723991394	-0.032511843368411064	-0.018015394918620586	-0.003531069727614522	0.20769314467906952
abcd	T0T2	lh_G_front_inf-Triangul (ComBat)	21	365.0	-0.0076397862285375595	0.024299293756484985	-0.09294380247592926	-0.022311389446258545	-0.009844803251326084	0.005286235362291336	0.21924301981925964
abcd	T0T2	lh_G_front_inf-Triangul (deviation Z)	1	193.0	-0.26953956484794617	0.5748181343078613	-1.9592185020446777	-0.6175973415374756	-0.26683980226516724	0.14025616645812988	1.1060473918914795
abcd	T0T2	lh_G_front_inf-Triangul (deviation Z)	2	403.0	-0.04744282737374306	0.4059886038303375	-1.3190531730651855	-0.27769432961940765	-0.03501811623573303	0.21243736147880554	1.2683806419372559
abcd	T0T2	lh_G_front_inf-Triangul (deviation Z)	3	334.0	-0.12038692086935043	0.44225242733955383	-1.5631589889526367	-0.38054513931274414	-0.12329171597957611	0.1963193118572235	1.162391185760498
abcd	T0T2	lh_G_front_inf-Triangul (deviation Z)	4	457.0	-0.019541060552001	0.4796012341976166	-1.8289587497711182	-0.30452537536621094	-0.040336497128009796	0.2222571074962616	2.798224925994873
abcd	T0T2	lh_G_front_inf-Triangul (deviation Z)	5	238.0	-0.1479232907295227	0.4555583596229553	-2.271461009979248	-0.38494250178337097	-0.15613602101802826	0.12218114361166954	1.340303897857666
abcd	T0T2	lh_G_front_inf-Triangul (deviation Z)	6	376.0	-0.03126916661858559	0.30416184663772583	-1.6781623363494873	-0.24732549116015434	-0.030328750610351562	0.15682996064424515	1.1191473007202148
abcd	T0T2	lh_G_front_inf-Triangul (deviation Z)	7	153.0	-0.018287813290953636	0.31078335642814636	-0.847281277179718	-0.23079469799995422	0.015741944313049316	0.16735565662384033	1.2281911373138428
abcd	T0T2	lh_G_front_inf-Triangul (deviation Z)	8	142.0	0.0007209937321022153	0.775993287563324	-2.669663429260254	-0.47166135907173157	-0.02418196201324463	0.3805614486336708	3.6774754524230957
abcd	T0T2	lh_G_front_inf-Triangul (deviation Z)	9	189.0	-0.09040895104408264	0.5140282511711121	-1.844468355178833	-0.36101698875427246	-0.09276759624481201	0.23679542541503906	1.0550134181976318
abcd	T0T2	lh_G_front_inf-Triangul (deviation Z)	10	473.0	-0.007914305664598942	0.6726909279823303	-3.8189921379089355	-0.3170756697654724	-0.062270551919937134	0.22006268799304962	3.4774649143218994
abcd	T0T2	lh_G_front_inf-Triangul (deviation Z)	11	237.0	-0.10710342228412628	0.5109742879867554	-1.9551219940185547	-0.4169783592224121	-0.12122401595115662	0.20608258247375488	1.2559841871261597
abcd	T0T2	lh_G_front_inf-Triangul (deviation Z)	12	361.0	-0.05688674747943878	0.46969446539878845	-1.7261173725128174	-0.3831634521484375	-0.07569107413291931	0.2483973503112793	1.4099574089050293
abcd	T0T2	lh_G_front_inf-Triangul (deviation Z)	13	301.0	-0.02410925179719925	0.5502112507820129	-1.6625648736953735	-0.3185994327068329	-0.06588871777057648	0.21801647543907166	2.586210250854492
abcd	T0T2	lh_G_front_inf-Triangul (deviation Z)	14	385.0	-0.1125858947634697	0.572638988494873	-2.7190966606140137	-0.41579461097717285	-0.05986428260803223	0.23562908172607422	1.510921597480774
abcd	T0T2	lh_G_front_inf-Triangul (deviation Z)	15	197.0	-0.1372544765472412	0.44619375467300415	-1.3895015716552734	-0.41821521520614624	-0.15912365913391113	0.16634142398834229	1.3546137809753418
abcd	T0T2	lh_G_front_inf-Triangul (deviation Z)	16	713.0	-0.042587120085954666	0.48251035809516907	-1.9004276990890503	-0.34205612540245056	-0.03973591327667236	0.252285361289978	1.843619465827942
abcd	T0T2	lh_G_front_inf-Triangul (deviation Z)	17	312.0	-0.0027659290935844183	0.5101100206375122	-1.7734487056732178	-0.3288886472582817	0.00897555984556675	0.27655526250600815	1.7151840925216675
abcd	T0T2	lh_G_front_inf-Triangul (deviation Z)	18	170.0	0.04403479024767876	0.6267368793487549	-1.7169815301895142	-0.32673662155866623	0.029667168855667114	0.3609362691640854	3.4397928714752197
abcd	T0T2	lh_G_front_inf-Triangul (deviation Z)	19	264.0	-0.14795143902301788	0.5464484691619873	-1.910935401916504	-0.4796238839626312	-0.09541451185941696	0.1762017160654068	1.9232780933380127
abcd	T0T2	lh_G_front_inf-Triangul (deviation Z)	20	526.0	-0.1741451770067215	0.6007556915283203	-3.458677291870117	-0.4987295866012573	-0.15335874259471893	0.1683076247572899	4.1649675369262695
abcd	T0T2	lh_G_front_inf-Triangul (deviation Z)	21	365.0	0.06606799364089966	0.5719341039657593	-2.2320556640625	-0.2767234444618225	0.01758289337158203	0.39241158962249756	4.113771915435791
abcd	T0T2	lh_G_front_middle	1	193.0	-0.015871265903115273	0.0251099094748497	-0.098673015832901	-0.030931226909160614	-0.015099519863724709	-0.0031380753498524427	0.04579630866646767
abcd	T0T2	lh_G_front_middle	2	403.0	-0.011831878684461117	0.016823815181851387	-0.09871795028448105	-0.020805402658879757	-0.011562603525817394	-0.001977289794012904	0.0440819151699543
abcd	T0T2	lh_G_front_middle	3	334.0	-0.010533004067838192	0.016848070546984673	-0.05699138343334198	-0.02138262940570712	-0.011136799119412899	-0.0017844789545051754	0.07640949636697769
abcd	T0T2	lh_G_front_middle	4	457.0	-0.01400210615247488	0.050473902374506	-0.2205692082643509	-0.03339070454239845	-0.013671875	0.009719222784042358	0.21792763471603394
abcd	T0T2	lh_G_front_middle	5	238.0	-0.012821199372410774	0.019888371229171753	-0.13018156588077545	-0.022563955280929804	-0.010784909594804049	-0.001299133407883346	0.053813256323337555
abcd	T0T2	lh_G_front_middle	6	376.0	-0.011525153182446957	0.016521822661161423	-0.06577595323324203	-0.022273259703069925	-0.01176817575469613	-0.0009160730987787247	0.0738450363278389
abcd	T0T2	lh_G_front_middle	7	153.0	-0.011076685972511768	0.018306653946638107	-0.06849315017461777	-0.02143104001879692	-0.009900989942252636	0.0	0.04839267209172249
abcd	T0T2	lh_G_front_middle	8	142.0	-0.008973602205514908	0.03558191657066345	-0.13063380122184753	-0.025760140269994736	-0.008936651982367039	0.009439149172976613	0.09554625302553177
abcd	T0T2	lh_G_front_middle	9	189.0	-0.014966634102165699	0.02017047256231308	-0.1336492896080017	-0.02638190984725952	-0.01303242240101099	-0.0021082221064716578	0.030102547258138657
abcd	T0T2	lh_G_front_middle	10	473.0	-0.010271221399307251	0.0417717844247818	-0.20192000269889832	-0.027916250750422478	-0.011274663731455803	0.0076615591533482075	0.23505154252052307
abcd	T0T2	lh_G_front_middle	11	237.0	-0.017030399292707443	0.01790173351764679	-0.07101200520992279	-0.027436140924692154	-0.01616095006465912	-0.005754908546805382	0.03080490231513977
abcd	T0T2	lh_G_front_middle	12	361.0	-0.01509345043450594	0.020193032920360565	-0.12441156804561615	-0.025513585656881332	-0.014218009077012539	-0.0026341783814132214	0.05684852972626686
abcd	T0T2	lh_G_front_middle	13	301.0	-0.01189898420125246	0.04722978547215462	-0.15442432463169098	-0.037011172622442245	-0.01222826074808836	0.010231923311948776	0.20618556439876556
abcd	T0T2	lh_G_front_middle	14	385.0	-0.013154652900993824	0.018246792256832123	-0.12261944264173508	-0.023913776502013206	-0.012636012397706509	-0.0013633265625685453	0.08582621067762375
abcd	T0T2	lh_G_front_middle	15	197.0	-0.017272746190428734	0.022796588018536568	-0.08222714066505432	-0.030255278572440147	-0.01684427633881569	-0.003189792623743415	0.053894296288490295
abcd	T0T2	lh_G_front_middle	16	713.0	-0.012287894263863564	0.015882471576333046	-0.11938250064849854	-0.02176239714026451	-0.011952191591262817	-0.002030456904321909	0.03699750825762749
abcd	T0T2	lh_G_front_middle	17	312.0	-0.005411628633737564	0.02213466726243496	-0.07460097223520279	-0.017861496191471815	-0.006309083430096507	0.006436168681830168	0.07575757801532745
abcd	T0T2	lh_G_front_middle	18	170.0	0.0005161823937669396	0.047541543841362	-0.14579439163208008	-0.027861854061484337	-0.0055925503838807344	0.019146939273923635	0.14131274819374084
abcd	T0T2	lh_G_front_middle	19	264.0	-0.01898970827460289	0.030252762138843536	-0.13922728598117828	-0.03596772812306881	-0.018558061681687832	-0.0025557641056366265	0.07884310930967331
abcd	T0T2	lh_G_front_middle	20	526.0	-0.011821429245173931	0.019701454788446426	-0.06781310588121414	-0.025095387361943722	-0.012126377783715725	-0.0004320384541642852	0.13143938779830933
abcd	T0T2	lh_G_front_middle	21	365.0	-0.005354526452720165	0.026475364342331886	-0.1652810126543045	-0.017012588679790497	-0.007375125773251057	0.004555010702461004	0.15600568056106567
abcd	T0T2	lh_G_front_middle (ComBat)	1	193.0	-0.015600478276610374	0.02449794113636017	-0.09645409882068634	-0.03034345619380474	-0.014872542582452297	-0.003188156755641103	0.04456167295575142
abcd	T0T2	lh_G_front_middle (ComBat)	2	403.0	-0.012052330188453197	0.018384864553809166	-0.10706746578216553	-0.02208238933235407	-0.011760720983147621	-0.0010605104034766555	0.03786011040210724
abcd	T0T2	lh_G_front_middle (ComBat)	3	334.0	-0.010642265900969505	0.01785268634557724	-0.060297977179288864	-0.022158877458423376	-0.011126754805445671	-0.0011504441499710083	0.08340029418468475
abcd	T0T2	lh_G_front_middle (ComBat)	4	457.0	-0.013653911650180817	0.039875444024801254	-0.17927175760269165	-0.028804320842027664	-0.013232615776360035	0.005424037110060453	0.16351556777954102
abcd	T0T2	lh_G_front_middle (ComBat)	5	238.0	-0.013352991081774235	0.022049065679311752	-0.1436857432126999	-0.02453636657446623	-0.011413718573749065	-0.0002926114248111844	0.06142452731728554
abcd	T0T2	lh_G_front_middle (ComBat)	6	376.0	-0.011852660216391087	0.017675666138529778	-0.07098887115716934	-0.023238662164658308	-0.012072257697582245	-0.00016104613314382732	0.04369561746716499
abcd	T0T2	lh_G_front_middle (ComBat)	7	153.0	-0.011069707572460175	0.018687797710299492	-0.06963442265987396	-0.02161470428109169	-0.009871701709926128	0.00024011696223169565	0.049720995128154755
abcd	T0T2	lh_G_front_middle (ComBat)	8	142.0	-0.008743313141167164	0.033010050654411316	-0.12276159226894379	-0.02472955221310258	-0.009025934617966413	0.008436403470113873	0.08816613256931305
abcd	T0T2	lh_G_front_middle (ComBat)	9	189.0	-0.015087700448930264	0.020826192572712898	-0.1375391036272049	-0.02683471143245697	-0.013095112517476082	-0.0017903255065903068	0.031491395086050034
abcd	T0T2	lh_G_front_middle (ComBat)	10	473.0	-0.010419496335089207	0.0380345843732357	-0.18618904054164886	-0.026585569605231285	-0.011305529624223709	0.0060498956590890884	0.2094513326883316
abcd	T0T2	lh_G_front_middle (ComBat)	11	237.0	-0.017187366262078285	0.018825175240635872	-0.07440513372421265	-0.028155220672488213	-0.016336599364876747	-0.005291222129017115	0.03325899690389633
abcd	T0T2	lh_G_front_middle (ComBat)	12	361.0	-0.015259849838912487	0.02169446274638176	-0.13268671929836273	-0.02662716992199421	-0.014258825220167637	-0.0016434162389487028	0.0626661479473114
abcd	T0T2	lh_G_front_middle (ComBat)	13	301.0	-0.011960215866565704	0.039223842322826385	-0.13102003931999207	-0.032810527831315994	-0.012266948819160461	0.006648347247391939	0.1659456044435501
abcd	T0T2	lh_G_front_middle (ComBat)	14	385.0	-0.013311555609107018	0.019538922235369682	-0.13055264949798584	-0.024775739759206772	-0.012800920754671097	-0.0007114255568012595	0.09306156635284424
abcd	T0T2	lh_G_front_middle (ComBat)	15	197.0	-0.017141712829470634	0.02248390205204487	-0.08112005144357681	-0.02996821701526642	-0.016714155673980713	-0.0032516843639314175	0.05304102972149849
abcd	T0T2	lh_G_front_middle (ComBat)	16	713.0	-0.01238608080893755	0.017592614516615868	-0.1315750628709793	-0.02284366637468338	-0.012077213265001774	-0.0010164014529436827	0.04287192225456238
abcd	T0T2	lh_G_front_middle (ComBat)	17	312.0	-0.005267093423753977	0.022215964272618294	-0.07476595789194107	-0.017803520895540714	-0.006205116165801883	0.006871447083540261	0.07624805718660355
abcd	T0T2	lh_G_front_middle (ComBat)	18	170.0	-0.002193131949752569	0.03756466507911682	-0.11686667799949646	-0.024740515276789665	-0.006721776677295566	0.013416762230917811	0.10783131420612335
abcd	T0T2	lh_G_front_middle (ComBat)	19	264.0	-0.018293987959623337	0.028307341039180756	-0.13069403171539307	-0.03413714375346899	-0.017917719669640064	-0.0028967439429834485	0.07253053039312363
abcd	T0T2	lh_G_front_middle (ComBat)	20	526.0	-0.011900941841304302	0.021160485222935677	-0.0718524381518364	-0.026229673996567726	-0.012254249770194292	0.00024412093989667483	0.14320595562458038
abcd	T0T2	lh_G_front_middle (ComBat)	21	365.0	-0.005388731602579355	0.026928897947072983	-0.16794338822364807	-0.017244718968868256	-0.00744770048186183	0.0044122980907559395	0.1589195728302002
abcd	T0T2	lh_G_front_middle (deviation Z)	1	193.0	-0.2690969407558441	0.6373029947280884	-2.3357958793640137	-0.6609084010124207	-0.23610001802444458	0.07880160212516785	1.3013956546783447
abcd	T0T2	lh_G_front_middle (deviation Z)	2	403.0	-0.17764899134635925	0.4378211796283722	-2.55442214012146	-0.40940868854522705	-0.16918259859085083	0.09544375538825989	1.1196606159210205
abcd	T0T2	lh_G_front_middle (deviation Z)	3	334.0	-0.14155375957489014	0.41040176153182983	-1.2615320682525635	-0.37535393238067627	-0.1712186485528946	0.07798263244330883	1.7640639543533325
abcd	T0T2	lh_G_front_middle (deviation Z)	4	457.0	-0.17303022742271423	0.8115255832672119	-3.6421961784362793	-0.5029008984565735	-0.14997094869613647	0.24892595410346985	2.928170680999756
abcd	T0T2	lh_G_front_middle (deviation Z)	5	238.0	-0.28807052969932556	0.6514483094215393	-3.765165328979492	-0.6193355023860931	-0.22295576333999634	0.09980945475399494	1.816329002380371
abcd	T0T2	lh_G_front_middle (deviation Z)	6	376.0	-0.19950591027736664	0.4477294981479645	-1.9639246463775635	-0.5069607198238373	-0.1920509710907936	0.10635887645184994	1.1091716289520264
abcd	T0T2	lh_G_front_middle (deviation Z)	7	153.0	-0.1465267688035965	0.4198770225048065	-1.5653342008590698	-0.3705817461013794	-0.12625765800476074	0.08926427364349365	1.176903486251831
abcd	T0T2	lh_G_front_middle (deviation Z)	8	142.0	-0.08900952339172363	0.7808209657669067	-2.611981153488159	-0.5157298147678375	-0.12716732919216156	0.32186727970838547	2.0135014057159424
abcd	T0T2	lh_G_front_middle (deviation Z)	9	189.0	-0.36648067831993103	0.7731730937957764	-5.13776159286499	-0.8138225674629211	-0.2752290964126587	0.11837852001190186	1.9911609888076782
abcd	T0T2	lh_G_front_middle (deviation Z)	10	473.0	-0.1582726389169693	0.992927610874176	-5.063649654388428	-0.582210898399353	-0.16626489162445068	0.29999709129333496	4.660396099090576
abcd	T0T2	lh_G_front_middle (deviation Z)	11	237.0	-0.34597039222717285	0.5216191411018372	-1.8695217370986938	-0.6732355356216431	-0.3218470811843872	-0.004193782806396484	1.107590913772583
abcd	T0T2	lh_G_front_middle (deviation Z)	12	361.0	-0.21138238906860352	0.4218677282333374	-2.3873908519744873	-0.4150069057941437	-0.1907109022140503	0.041460663080215454	1.103398323059082
abcd	T0T2	lh_G_front_middle (deviation Z)	13	301.0	-0.2095673531293869	1.0981664657592773	-3.426063060760498	-0.8126472234725952	-0.17540574073791504	0.358976811170578	4.30435037612915
abcd	T0T2	lh_G_front_middle (deviation Z)	14	385.0	-0.29670968651771545	0.6754142045974731	-4.181097507476807	-0.6855700016021729	-0.2577078342437744	0.14513874053955078	3.0864412784576416
abcd	T0T2	lh_G_front_middle (deviation Z)	15	197.0	-0.27751919627189636	0.49905040860176086	-1.7205075025558472	-0.5795373320579529	-0.2799832224845886	0.04296332597732544	1.2624096870422363
abcd	T0T2	lh_G_front_middle (deviation Z)	16	713.0	-0.20218868553638458	0.4304778575897217	-2.8358142375946045	-0.46110260486602783	-0.19105923175811768	0.0858381986618042	1.0658175945281982
abcd	T0T2	lh_G_front_middle (deviation Z)	17	312.0	-0.02229253202676773	0.46859344840049744	-1.8846983909606934	-0.2858506441116333	-0.025062933564186096	0.23834628239274025	1.5417301654815674
abcd	T0T2	lh_G_front_middle (deviation Z)	18	170.0	0.06695162504911423	0.7757695317268372	-2.0226831436157227	-0.40263163298368454	-0.015000179409980774	0.4595590978860855	2.18931245803833
abcd	T0T2	lh_G_front_middle (deviation Z)	19	264.0	-0.3555992543697357	0.7604584693908691	-3.7255568504333496	-0.7584832310676575	-0.33719879388809204	0.07919876277446747	1.7528636455535889
abcd	T0T2	lh_G_front_middle (deviation Z)	20	526.0	-0.26011013984680176	0.6927642822265625	-2.3341522216796875	-0.7078205496072769	-0.2620914578437805	0.1364351063966751	4.1408610343933105
abcd	T0T2	lh_G_front_middle (deviation Z)	21	365.0	-0.02866690419614315	0.5297582745552063	-3.1749987602233887	-0.2734396159648895	-0.07070720195770264	0.18400269746780396	3.1915323734283447
abcd	T0T2	lh_G_front_sup	1	193.0	-0.007086509373039007	0.022390957921743393	-0.0817958191037178	-0.021776504814624786	-0.006090487353503704	0.0061848959885537624	0.08413001894950867
abcd	T0T2	lh_G_front_sup	2	403.0	-0.011065172031521797	0.016151992604136467	-0.07855170220136642	-0.01978321000933647	-0.009395552799105644	-0.0005994961538817734	0.035509735345840454
abcd	T0T2	lh_G_front_sup	3	334.0	-0.012164764106273651	0.01547951065003872	-0.053549572825431824	-0.021382365841418505	-0.011307502631098032	-0.002794631232973188	0.05627962201833725
abcd	T0T2	lh_G_front_sup	4	457.0	-0.012800939381122589	0.038912586867809296	-0.18113207817077637	-0.0310708899050951	-0.011418784037232399	0.00484496122226119	0.16389891505241394
abcd	T0T2	lh_G_front_sup	5	238.0	-0.014659465290606022	0.016845304518938065	-0.08628659695386887	-0.024326305836439133	-0.015454481355845928	-0.004714952199719846	0.03525535389780998
abcd	T0T2	lh_G_front_sup	6	376.0	-0.010835104621946812	0.015160659328103065	-0.06736214458942413	-0.020371466875076294	-0.010394500102847815	-0.0015003483276814222	0.0555737167596817
abcd	T0T2	lh_G_front_sup	7	153.0	-0.012484063394367695	0.01751602813601494	-0.06322351098060608	-0.02508551813662052	-0.011052938178181648	-0.001889763749204576	0.039925720542669296
abcd	T0T2	lh_G_front_sup	8	142.0	-0.010580606758594513	0.027064919471740723	-0.09130945056676865	-0.026420936919748783	-0.010333581361919641	0.0035049178986810148	0.060555923730134964
abcd	T0T2	lh_G_front_sup	9	189.0	-0.010765439830720425	0.01709071546792984	-0.04647763818502426	-0.02151859737932682	-0.01225259155035019	-0.0006025911425240338	0.05268741026520729
abcd	T0T2	lh_G_front_sup	10	473.0	-0.007887672632932663	0.027228184044361115	-0.11873269826173782	-0.02324014902114868	-0.007720903493463993	0.00610873568803072	0.09861110895872116
abcd	T0T2	lh_G_front_sup	11	237.0	-0.014277258887887001	0.018330516293644905	-0.06227217614650726	-0.026595745235681534	-0.013220018707215786	-0.002250803867354989	0.038397327065467834
abcd	T0T2	lh_G_front_sup	12	361.0	-0.012126397341489792	0.018622921779751778	-0.07758620381355286	-0.024018745869398117	-0.011452682316303253	0.0	0.05984873324632645
abcd	T0T2	lh_G_front_sup	13	301.0	-0.012291635386645794	0.03579163923859596	-0.13233979046344757	-0.03165334835648537	-0.013418530113995075	0.005062537267804146	0.12224322557449341
abcd	T0T2	lh_G_front_sup	14	385.0	-0.011502283625304699	0.01567908003926277	-0.08521892130374908	-0.01995089091360569	-0.011329556815326214	-0.0015984654892235994	0.03397734835743904
abcd	T0T2	lh_G_front_sup	15	197.0	-0.01823844201862812	0.02087051048874855	-0.07901471853256226	-0.03099394403398037	-0.01773369312286377	-0.006630500312894583	0.052159469574689865
abcd	T0T2	lh_G_front_sup	16	713.0	-0.010736032389104366	0.014763143844902515	-0.09889435023069382	-0.019661221653223038	-0.010623025707900524	-0.001732601784169674	0.041141338646411896
abcd	T0T2	lh_G_front_sup	17	312.0	-0.010288547724485397	0.0232462827116251	-0.09162763506174088	-0.023217284586280584	-0.011393268126994371	0.0013493439182639122	0.08858713507652283
abcd	T0T2	lh_G_front_sup	18	170.0	-0.008434279821813107	0.027777018025517464	-0.08725059032440186	-0.026108821388334036	-0.009862454142421484	0.008623453788459301	0.0867486372590065
abcd	T0T2	lh_G_front_sup	19	264.0	-0.013492880389094353	0.029788784682750702	-0.17683833837509155	-0.02819739794358611	-0.013408042956143618	0.0016700102714821696	0.09215239435434341
abcd	T0T2	lh_G_front_sup	20	526.0	-0.011158408597111702	0.0184700395911932	-0.083605095744133	-0.021008883137255907	-0.011500866152346134	-0.0008870596211636439	0.08091149479150772
abcd	T0T2	lh_G_front_sup	21	365.0	-0.008661238476634026	0.018725324422121048	-0.07833828032016754	-0.019405320286750793	-0.008903899230062962	0.0012345679569989443	0.11092323064804077
abcd	T0T2	lh_G_front_sup (ComBat)	1	193.0	-0.007316260598599911	0.0216501597315073	-0.08011458814144135	-0.02157815732061863	-0.006248632445931435	0.005699561443179846	0.08163728564977646
abcd	T0T2	lh_G_front_sup (ComBat)	2	403.0	-0.011107846163213253	0.017094885930418968	-0.08216211199760437	-0.020268107764422894	-0.00929812341928482	-7.756676131975837e-05	0.03778932988643646
abcd	T0T2	lh_G_front_sup (ComBat)	3	334.0	-0.012219622731208801	0.015578826889395714	-0.05380227044224739	-0.021642969455569983	-0.011445373762398958	-0.0026588996406644583	0.056586239486932755
abcd	T0T2	lh_G_front_sup (ComBat)	4	457.0	-0.012583786621689796	0.03391389921307564	-0.16095149517059326	-0.028508173301815987	-0.011276657693088055	0.0027656974270939827	0.1389835923910141
abcd	T0T2	lh_G_front_sup (ComBat)	5	238.0	-0.015062311664223671	0.017326820641756058	-0.08882497251033783	-0.024925353471189737	-0.015610272996127605	-0.004636550322175026	0.03686011955142021
abcd	T0T2	lh_G_front_sup (ComBat)	6	376.0	-0.01098536979407072	0.015501841902732849	-0.06927701085805893	-0.020778197795152664	-0.010456988122314215	-0.0012232701119501144	0.04730749502778053
abcd	T0T2	lh_G_front_sup (ComBat)	7	153.0	-0.012445000931620598	0.01726311817765236	-0.06237166002392769	-0.02488526701927185	-0.010984082706272602	-0.0019644026178866625	0.03916814178228378
abcd	T0T2	lh_G_front_sup (ComBat)	8	142.0	-0.010158372111618519	0.02751888893544674	-0.09288389980792999	-0.02644417993724346	-0.010212552268058062	0.004185500438325107	0.062370359897613525
abcd	T0T2	lh_G_front_sup (ComBat)	9	189.0	-0.010766633786261082	0.01700536347925663	-0.04634910076856613	-0.02146558091044426	-0.012231685221195221	-0.0006192291039042175	0.05245954543352127
abcd	T0T2	lh_G_front_sup (ComBat)	10	473.0	-0.0078482236713171	0.026649123057723045	-0.11642494797706604	-0.022844184190034866	-0.007689279969781637	0.005870753899216652	0.0961555615067482
abcd	T0T2	lh_G_front_sup (ComBat)	11	237.0	-0.013950035907328129	0.017810925841331482	-0.06121828407049179	-0.02616252936422825	-0.013056397438049316	-0.0022710436023771763	0.03757963702082634
abcd	T0T2	lh_G_front_sup (ComBat)	12	361.0	-0.0120158139616251	0.018509626388549805	-0.0768173411488533	-0.02383778803050518	-0.011409146711230278	-7.278913108166307e-05	0.05906544253230095
abcd	T0T2	lh_G_front_sup (ComBat)	13	301.0	-0.012168850749731064	0.034011293202638626	-0.126568004488945	-0.03055381029844284	-0.013183881528675556	0.004386302083730698	0.11570323258638382
abcd	T0T2	lh_G_front_sup (ComBat)	14	385.0	-0.011576967313885689	0.01647835783660412	-0.08891181647777557	-0.020445648580789566	-0.01143050380051136	-0.0011920671677216887	0.036539532244205475
abcd	T0T2	lh_G_front_sup (ComBat)	15	197.0	-0.01785302348434925	0.019911959767341614	-0.07575391978025436	-0.02996818721294403	-0.017375627532601357	-0.006793658249080181	0.04917772859334946
abcd	T0T2	lh_G_front_sup (ComBat)	16	713.0	-0.010760818608105183	0.016013380140066147	-0.1064564436674118	-0.020313194021582603	-0.010611261241137981	-0.0010057605104520917	0.045952387154102325
abcd	T0T2	lh_G_front_sup (ComBat)	17	312.0	-0.010553928092122078	0.02326049469411373	-0.09195638447999954	-0.023359627462923527	-0.011676484253257513	0.001157241378678009	0.08878365159034729
abcd	T0T2	lh_G_front_sup (ComBat)	18	170.0	-0.008555623702704906	0.026628999039530754	-0.08377419412136078	-0.025453864596784115	-0.00989502714946866	0.007851485861465335	0.08238966017961502
abcd	T0T2	lh_G_front_sup (ComBat)	19	264.0	-0.013445896096527576	0.028766589239239693	-0.17133164405822754	-0.02765164477750659	-0.013342433609068394	0.0012172398273833096	0.08838571608066559
abcd	T0T2	lh_G_front_sup (ComBat)	20	526.0	-0.011260628700256348	0.019323034211993217	-0.08681374788284302	-0.021564623340964317	-0.01166045293211937	-0.0005179412983125076	0.08540266752243042
abcd	T0T2	lh_G_front_sup (ComBat)	21	365.0	-0.00883242953568697	0.01875399425625801	-0.07853090018033981	-0.019616294652223587	-0.009064411744475365	0.001159296603873372	0.11103463172912598
abcd	T0T2	lh_G_front_sup (deviation Z)	1	193.0	-0.008283332921564579	0.6574841141700745	-2.164212703704834	-0.4297773838043213	0.011707425117492676	0.39172661304473877	2.594191789627075
abcd	T0T2	lh_G_front_sup (deviation Z)	2	403.0	-0.09382758289575577	0.3727996051311493	-1.634723424911499	-0.30451610684394836	-0.04919850826263428	0.14910787343978882	1.1058415174484253
abcd	T0T2	lh_G_front_sup (deviation Z)	3	334.0	-0.116504967212677	0.34806063771247864	-1.1233582496643066	-0.31665974855422974	-0.10720827057957649	0.08674266934394836	1.4661682844161987
abcd	T0T2	lh_G_front_sup (deviation Z)	4	457.0	-0.14948825538158417	0.8351665139198303	-4.159180641174316	-0.5486239194869995	-0.10337581485509872	0.2714604139328003	3.1269383430480957
abcd	T0T2	lh_G_front_sup (deviation Z)	5	238.0	-0.22019843757152557	0.4256788492202759	-1.9374463558197021	-0.47246667742729187	-0.2278388813138008	0.017978206276893616	1.0037033557891846
abcd	T0T2	lh_G_front_sup (deviation Z)	6	376.0	-0.10678175836801529	0.35717305541038513	-1.414764404296875	-0.3122372105717659	-0.08984343707561493	0.13244852423667908	1.1930358409881592
abcd	T0T2	lh_G_front_sup (deviation Z)	7	153.0	-0.09988406300544739	0.31487008929252625	-1.027599811553955	-0.3230403661727905	-0.08315384387969971	0.10439607501029968	0.8658996224403381
abcd	T0T2	lh_G_front_sup (deviation Z)	8	142.0	-0.089444600045681	0.7686927318572998	-2.5859010219573975	-0.5189631134271622	-0.07136808708310127	0.30389679968357086	1.8033432960510254
abcd	T0T2	lh_G_front_sup (deviation Z)	9	189.0	-0.09745511412620544	0.4728575050830841	-1.176384449005127	-0.40344810485839844	-0.1150045394897461	0.17842455208301544	1.401065468788147
abcd	T0T2	lh_G_front_sup (deviation Z)	10	473.0	-0.03353259339928627	0.5902032852172852	-2.490185260772705	-0.3556303381919861	-0.017926648259162903	0.28370797634124756	2.028688669204712
abcd	T0T2	lh_G_front_sup (deviation Z)	11	237.0	-0.14794383943080902	0.39777442812919617	-1.1976099014282227	-0.42335548996925354	-0.11089196801185608	0.1251990795135498	0.8993604183197021
abcd	T0T2	lh_G_front_sup (deviation Z)	12	361.0	-0.13238519430160522	0.4752696752548218	-1.7129071950912476	-0.4189567565917969	-0.11133858561515808	0.17383483052253723	1.6259677410125732
abcd	T0T2	lh_G_front_sup (deviation Z)	13	301.0	-0.16214892268180847	0.8858069181442261	-3.2428510189056396	-0.6431753635406494	-0.18934118747711182	0.3073424696922302	3.3270435333251953
abcd	T0T2	lh_G_front_sup (deviation Z)	14	385.0	-0.1455860137939453	0.5280078053474426	-2.7517311573028564	-0.4389498233795166	-0.11665487289428711	0.17648661136627197	1.330611228942871
abcd	T0T2	lh_G_front_sup (deviation Z)	15	197.0	-0.208699569106102	0.3745293915271759	-1.319064974784851	-0.44922637939453125	-0.20454663038253784	0.0180814266204834	0.9710630774497986
abcd	T0T2	lh_G_front_sup (deviation Z)	16	713.0	-0.08835950493812561	0.3334961235523224	-2.013291597366333	-0.28932422399520874	-0.09131130576133728	0.1232687383890152	0.9943339228630066
abcd	T0T2	lh_G_front_sup (deviation Z)	17	312.0	-0.10359346121549606	0.5643499493598938	-2.191288471221924	-0.40758491307497025	-0.12017697095870972	0.1736404150724411	2.2118914127349854
abcd	T0T2	lh_G_front_sup (deviation Z)	18	170.0	-0.07271222770214081	0.9331496357917786	-2.336071729660034	-0.6853773891925812	-0.06828314065933228	0.519868329167366	2.8476767539978027
abcd	T0T2	lh_G_front_sup (deviation Z)	19	264.0	-0.2037353515625	0.895732581615448	-5.156789779663086	-0.6573571264743805	-0.20693010091781616	0.25904911011457443	2.9899425506591797
abcd	T0T2	lh_G_front_sup (deviation Z)	20	526.0	-0.16297340393066406	0.6404950618743896	-2.716245412826538	-0.5026336461305618	-0.1584291234612465	0.19419780373573303	2.7933096885681152
abcd	T0T2	lh_G_front_sup (deviation Z)	21	365.0	-0.05829211696982384	0.4229968190193176	-1.7072129249572754	-0.2911398410797119	-0.06661558151245117	0.17081032693386078	2.410783052444458
abcd	T0T2	lh_G_Ins_lg&S_cent_ins	1	193.0	-0.013677298091351986	0.06812742352485657	-0.22383072972297668	-0.058116231113672256	-0.01104972418397665	0.026638088747859	0.19621513783931732
abcd	T0T2	lh_G_Ins_lg&S_cent_ins	2	403.0	-0.015956765040755272	0.05743957310914993	-0.1912585198879242	-0.04933641478419304	-0.016910569742321968	0.014379011001437902	0.2271241843700409
abcd	T0T2	lh_G_Ins_lg&S_cent_ins	3	334.0	-0.012906910851597786	0.060739755630493164	-0.216652512550354	-0.052760545164346695	-0.012329839635640383	0.02083612745627761	0.2664373219013214
abcd	T0T2	lh_G_Ins_lg&S_cent_ins	4	457.0	-0.007539489306509495	0.06343571096658707	-0.20124763250350952	-0.047561343759298325	-0.012119113467633724	0.026194976642727852	0.2261447012424469
abcd	T0T2	lh_G_Ins_lg&S_cent_ins	5	238.0	0.008847810328006744	0.08529545366764069	-0.170921191573143	-0.05118063744157553	-0.002741064701694995	0.06483030505478382	0.30097877979278564
abcd	T0T2	lh_G_Ins_lg&S_cent_ins	6	376.0	-0.014801054261624813	0.056380871683359146	-0.19469282031059265	-0.044590127654373646	-0.01291041960939765	0.01676030643284321	0.26879698038101196
abcd	T0T2	lh_G_Ins_lg&S_cent_ins	7	153.0	-0.014272764325141907	0.06703343987464905	-0.19394291937351227	-0.05698183923959732	-0.025889968499541283	0.022866344079375267	0.17571774125099182
abcd	T0T2	lh_G_Ins_lg&S_cent_ins	8	142.0	0.003460429608821869	0.08178853243589401	-0.2429598569869995	-0.04894344229251146	-0.0012474170071072876	0.05465108249336481	0.31051546335220337
abcd	T0T2	lh_G_Ins_lg&S_cent_ins	9	189.0	-0.020566418766975403	0.053953927010297775	-0.1535087674856186	-0.05838150158524513	-0.021128885447978973	0.01424211636185646	0.20305085182189941
abcd	T0T2	lh_G_Ins_lg&S_cent_ins	10	473.0	-0.020977601408958435	0.06468447297811508	-0.2174726128578186	-0.06085626780986786	-0.01945977285504341	0.018680324777960777	0.24129079282283783
abcd	T0T2	lh_G_Ins_lg&S_cent_ins	11	237.0	-0.010118808597326279	0.06086920574307442	-0.17856180667877197	-0.05227205157279968	-0.01434362307190895	0.020422056317329407	0.28852617740631104
abcd	T0T2	lh_G_Ins_lg&S_cent_ins	12	361.0	-0.02200840786099434	0.05657748132944107	-0.243963360786438	-0.05563864856958389	-0.0186629518866539	0.013573232106864452	0.14882415533065796
abcd	T0T2	lh_G_Ins_lg&S_cent_ins	13	301.0	-0.015137579292058945	0.05906986445188522	-0.1769292801618576	-0.05059441551566124	-0.013325929641723633	0.017050836235284805	0.1756885051727295
abcd	T0T2	lh_G_Ins_lg&S_cent_ins	14	385.0	-0.011269230395555496	0.057627465575933456	-0.29812660813331604	-0.044532131403684616	-0.010533035732805729	0.01873677782714367	0.23793895542621613
abcd	T0T2	lh_G_Ins_lg&S_cent_ins	15	197.0	-0.02157154120504856	0.05435105413198471	-0.19812151789665222	-0.05477401986718178	-0.02250165492296219	0.0098438560962677	0.16214285790920258
abcd	T0T2	lh_G_Ins_lg&S_cent_ins	16	713.0	-0.018668537959456444	0.05840199813246727	-0.19088318943977356	-0.05461393669247627	-0.015312131494283676	0.014960106462240219	0.17280550301074982
abcd	T0T2	lh_G_Ins_lg&S_cent_ins	17	312.0	0.013517250306904316	0.08099489659070969	-0.21011236310005188	-0.039512546733021736	0.015959084033966064	0.06282347440719604	0.24537205696105957
abcd	T0T2	lh_G_Ins_lg&S_cent_ins	18	170.0	-0.024001959711313248	0.058376118540763855	-0.2052426040172577	-0.05675675719976425	-0.023022882640361786	0.011526284040883183	0.17334669828414917
abcd	T0T2	lh_G_Ins_lg&S_cent_ins	19	264.0	-0.004216353874653578	0.08285623043775558	-0.21510672569274902	-0.05932095367461443	-0.005166299175471067	0.04423183761537075	0.25918909907341003
abcd	T0T2	lh_G_Ins_lg&S_cent_ins	20	526.0	-0.009321252815425396	0.06982392817735672	-0.20167098939418793	-0.05312626250088215	-0.013526200782507658	0.03322150092571974	0.32776933908462524
abcd	T0T2	lh_G_Ins_lg&S_cent_ins	21	365.0	-0.007314444053918123	0.059676602482795715	-0.1849675178527832	-0.04391217604279518	-0.010831475257873535	0.025859247893095016	0.40530142188072205
abcd	T0T2	lh_G_Ins_lg&S_cent_ins (ComBat)	1	193.0	-0.01351942028850317	0.06121893227100372	-0.20496930181980133	-0.05279583856463432	-0.011357845738530159	0.022571496665477753	0.1744176298379898
abcd	T0T2	lh_G_Ins_lg&S_cent_ins (ComBat)	2	403.0	-0.015908170491456985	0.06086485832929611	-0.2027524709701538	-0.051267361268401146	-0.017023276537656784	0.016212332993745804	0.24874559044837952
abcd	T0T2	lh_G_Ins_lg&S_cent_ins (ComBat)	3	334.0	-0.01256067305803299	0.05970516428351402	-0.21314485371112823	-0.05193811934441328	-0.011319139041006565	0.020904746372252703	0.26048409938812256
abcd	T0T2	lh_G_Ins_lg&S_cent_ins (ComBat)	4	457.0	-0.008055147714912891	0.06252136826515198	-0.19924522936344147	-0.04749389365315437	-0.012523170560598373	0.025352679193019867	0.22180025279521942
abcd	T0T2	lh_G_Ins_lg&S_cent_ins (ComBat)	5	238.0	0.006167668383568525	0.07310491055250168	-0.15181884169578552	-0.045930308289825916	-0.0023726860526949167	0.05464060418307781	0.24886150658130646
abcd	T0T2	lh_G_Ins_lg&S_cent_ins (ComBat)	6	376.0	-0.0147870983928442	0.062003713101148605	-0.211117684841156	-0.04744388908147812	-0.012836179696023464	0.019578753504902124	0.30345842242240906
abcd	T0T2	lh_G_Ins_lg&S_cent_ins (ComBat)	7	153.0	-0.014101996086537838	0.06822720170021057	-0.1966027021408081	-0.05759671702980995	-0.02599797397851944	0.023702938109636307	0.1793561428785324
abcd	T0T2	lh_G_Ins_lg&S_cent_ins (ComBat)	8	142.0	0.0007680327398702502	0.07139421999454498	-0.21605579555034637	-0.04470533970743418	-0.004206039942800999	0.04456418100744486	0.2604784369468689
abcd	T0T2	lh_G_Ins_lg&S_cent_ins (ComBat)	9	189.0	-0.02116607315838337	0.059495653957128525	-0.16793082654476166	-0.06251464039087296	-0.021895620971918106	0.017161188647150993	0.22726263105869293
abcd	T0T2	lh_G_Ins_lg&S_cent_ins (ComBat)	10	473.0	-0.020837299525737762	0.06319273263216019	-0.2134314924478531	-0.059782154858112335	-0.019341303035616875	0.017974773421883583	0.23441141843795776
abcd	T0T2	lh_G_Ins_lg&S_cent_ins (ComBat)	11	237.0	-0.010328242555260658	0.059398721903562546	-0.17527230083942413	-0.05184707045555115	-0.014361178502440453	0.019626174122095108	0.27813875675201416
abcd	T0T2	lh_G_Ins_lg&S_cent_ins (ComBat)	12	361.0	-0.02196628786623478	0.05675112083554268	-0.24454541504383087	-0.05571351200342178	-0.018625564873218536	0.013699824921786785	0.14944340288639069
abcd	T0T2	lh_G_Ins_lg&S_cent_ins (ComBat)	13	301.0	-0.016057541593909264	0.06644521653652191	-0.19600024819374084	-0.05614156648516655	-0.014547881670296192	0.020292555913329124	0.2004259079694748
abcd	T0T2	lh_G_Ins_lg&S_cent_ins (ComBat)	14	385.0	-0.0110207200050354	0.06306304037570953	-0.325715571641922	-0.04741427302360535	-0.010344167239964008	0.021379072219133377	0.2625439763069153
abcd	T0T2	lh_G_Ins_lg&S_cent_ins (ComBat)	15	197.0	-0.021732063964009285	0.055210113525390625	-0.20092199742794037	-0.055463701486587524	-0.022735096514225006	0.010175919160246849	0.1652909517288208
abcd	T0T2	lh_G_Ins_lg&S_cent_ins (ComBat)	16	713.0	-0.018772881478071213	0.06298279762268066	-0.2033434510231018	-0.05766816809773445	-0.015277533791959286	0.01748020574450493	0.18917325139045715
abcd	T0T2	lh_G_Ins_lg&S_cent_ins (ComBat)	17	312.0	0.009781192056834698	0.06970300525426865	-0.1858697384595871	-0.035830999724566936	0.012119702994823456	0.05257777404040098	0.20633819699287415
abcd	T0T2	lh_G_Ins_lg&S_cent_ins (ComBat)	18	170.0	-0.02551048807799816	0.061000123620033264	-0.21742497384548187	-0.060135260224342346	-0.02423692960292101	0.012503357604146004	0.1225496381521225
abcd	T0T2	lh_G_Ins_lg&S_cent_ins (ComBat)	19	264.0	-0.006239177659153938	0.06810285896062851	-0.184015154838562	-0.05175822973251343	-0.006372231291607022	0.03384539857506752	0.2044655680656433
abcd	T0T2	lh_G_Ins_lg&S_cent_ins (ComBat)	20	526.0	-0.009127527475357056	0.0691039189696312	-0.19978797435760498	-0.052501798607409	-0.013289490714669228	0.03298750799149275	0.3240736126899719
abcd	T0T2	lh_G_Ins_lg&S_cent_ins (ComBat)	21	365.0	-0.006973832845687866	0.06415002048015594	-0.19684703648090363	-0.04618412256240845	-0.01063587050884962	0.027377871796488762	0.4461621642112732
abcd	T0T2	lh_G_Ins_lg&S_cent_ins (deviation Z)	1	193.0	-0.10185331851243973	0.9335662722587585	-3.2192702293395996	-0.7151936888694763	-0.03442945331335068	0.4662412405014038	2.603473663330078
abcd	T0T2	lh_G_Ins_lg&S_cent_ins (deviation Z)	2	403.0	-0.13915832340717316	0.7654353976249695	-2.6306400299072266	-0.583369642496109	-0.14531278610229492	0.30678755044937134	2.3039350509643555
abcd	T0T2	lh_G_Ins_lg&S_cent_ins (deviation Z)	3	334.0	-0.10654810070991516	0.8842933773994446	-3.401796340942383	-0.681360051035881	-0.07849720120429993	0.41641121357679367	3.208895444869995
abcd	T0T2	lh_G_Ins_lg&S_cent_ins (deviation Z)	4	457.0	-0.037954770028591156	0.8210362195968628	-2.861029624938965	-0.5455025434494019	-0.07508710026741028	0.45726877450942993	2.6138105392456055
abcd	T0T2	lh_G_Ins_lg&S_cent_ins (deviation Z)	5	238.0	0.13264648616313934	0.8809213638305664	-2.079977035522461	-0.48601018637418747	0.09931387007236481	0.770413875579834	2.6082475185394287
abcd	T0T2	lh_G_Ins_lg&S_cent_ins (deviation Z)	6	376.0	-0.15355540812015533	1.0253525972366333	-3.608949661254883	-0.7311146706342697	-0.09544830024242401	0.4530060216784477	4.038451194763184
abcd	T0T2	lh_G_Ins_lg&S_cent_ins (deviation Z)	7	153.0	-0.11094426363706589	0.8523789644241333	-2.4721927642822266	-0.6802828311920166	-0.22314225137233734	0.40263065695762634	2.1179451942443848
abcd	T0T2	lh_G_Ins_lg&S_cent_ins (deviation Z)	8	142.0	0.11709441244602203	1.3221534490585327	-3.8807318210601807	-0.7073341310024261	0.10725477337837219	0.92780901491642	3.757704257965088
abcd	T0T2	lh_G_Ins_lg&S_cent_ins (deviation Z)	9	189.0	-0.24239803850650787	0.9312769770622253	-2.4036784172058105	-0.9303942918777466	-0.2015237808227539	0.3756753206253052	3.3864450454711914
abcd	T0T2	lh_G_Ins_lg&S_cent_ins (deviation Z)	10	473.0	-0.23287871479988098	0.9329904317855835	-3.5573086738586426	-0.8024932742118835	-0.18125832080841064	0.36597132682800293	2.922356605529785
abcd	T0T2	lh_G_Ins_lg&S_cent_ins (deviation Z)	11	237.0	-0.10924059897661209	1.2676963806152344	-4.4608893394470215	-1.0178849697113037	-0.14413070678710938	0.6112323999404907	3.677057981491089
abcd	T0T2	lh_G_Ins_lg&S_cent_ins (deviation Z)	12	361.0	-0.2011878490447998	0.7244173288345337	-3.3623409271240234	-0.6496467590332031	-0.16614389419555664	0.2901879549026489	1.7360244989395142
abcd	T0T2	lh_G_Ins_lg&S_cent_ins (deviation Z)	13	301.0	-0.15281803905963898	0.8839284777641296	-2.770162582397461	-0.6913110017776489	-0.10858404636383057	0.35734912753105164	2.542388916015625
abcd	T0T2	lh_G_Ins_lg&S_cent_ins (deviation Z)	14	385.0	-0.0910169705748558	0.9487240314483643	-4.177465915679932	-0.6282192468643188	-0.057003676891326904	0.43258136510849	3.991529941558838
abcd	T0T2	lh_G_Ins_lg&S_cent_ins (deviation Z)	15	197.0	-0.22674459218978882	0.7738907933235168	-2.749828338623047	-0.6917514204978943	-0.2197200059890747	0.22518709301948547	2.1532137393951416
abcd	T0T2	lh_G_Ins_lg&S_cent_ins (deviation Z)	16	713.0	-0.2692234516143799	1.2584515810012817	-4.313553810119629	-1.071778416633606	-0.17065751552581787	0.49820441007614136	3.554514169692993
abcd	T0T2	lh_G_Ins_lg&S_cent_ins (deviation Z)	17	312.0	0.198825404047966	0.9053549766540527	-2.5963315963745117	-0.37433235347270966	0.24999277293682098	0.7697615772485733	2.472503662109375
abcd	T0T2	lh_G_Ins_lg&S_cent_ins (deviation Z)	18	170.0	-0.269544780254364	0.8432710766792297	-2.971825361251831	-0.7171204835176468	-0.19946619868278503	0.2658783346414566	1.9069287776947021
abcd	T0T2	lh_G_Ins_lg&S_cent_ins (deviation Z)	19	264.0	-0.016681307926774025	1.0373514890670776	-3.102301836013794	-0.6745379567146301	0.02329815924167633	0.6210412979125977	2.765341281890869
abcd	T0T2	lh_G_Ins_lg&S_cent_ins (deviation Z)	20	526.0	-0.07541004568338394	1.1799736022949219	-3.6606783866882324	-0.8131168633699417	-0.10400301218032837	0.6866496205329895	4.74064302444458
abcd	T0T2	lh_G_Ins_lg&S_cent_ins (deviation Z)	21	365.0	-0.04267534613609314	0.7426888346672058	-2.1990463733673096	-0.4902067184448242	-0.04646816849708557	0.40299540758132935	3.6427249908447266
abcd	T0T2	lh_G_insular_short	1	193.0	-0.01668211631476879	0.06463388353586197	-0.18502646684646606	-0.054273396730422974	-0.01598229631781578	0.023185787722468376	0.21471774578094482
abcd	T0T2	lh_G_insular_short	2	403.0	-0.014358416199684143	0.043641723692417145	-0.21648351848125458	-0.03934300132095814	-0.013509787619113922	0.009842284955084324	0.19850075244903564
abcd	T0T2	lh_G_insular_short	3	334.0	-0.00526300398632884	0.05081140622496605	-0.15415877103805542	-0.033306692726910114	-0.009216046426445246	0.024124626070261	0.31982314586639404
abcd	T0T2	lh_G_insular_short	4	457.0	-0.008752499707043171	0.04318197816610336	-0.14121510088443756	-0.03870795667171478	-0.010189640335738659	0.018852895125746727	0.12602652609348297
abcd	T0T2	lh_G_insular_short	5	238.0	0.01565096154808998	0.06923124194145203	-0.1853083372116089	-0.03015083959326148	0.0076513709500432014	0.05212358105927706	0.2155860811471939
abcd	T0T2	lh_G_insular_short	6	376.0	-0.013845043256878853	0.03824968636035919	-0.16388225555419922	-0.03663862682878971	-0.010728894267231226	0.007803838001564145	0.14379699528217316
abcd	T0T2	lh_G_insular_short	7	153.0	-0.007131339516490698	0.048217371106147766	-0.15549597144126892	-0.03652321547269821	-0.012091587297618389	0.016620498150587082	0.13226452469825745
abcd	T0T2	lh_G_insular_short	8	142.0	-0.007149222772568464	0.05452190339565277	-0.13013318181037903	-0.04410925414413214	-0.014136146288365126	0.02167179947718978	0.24021592736244202
abcd	T0T2	lh_G_insular_short	9	189.0	-0.012628862634301186	0.036457281559705734	-0.14016906917095184	-0.03562818095088005	-0.015736039727926254	0.009499859996140003	0.11039506644010544
abcd	T0T2	lh_G_insular_short	10	473.0	-0.017548074945807457	0.04640552029013634	-0.19416210055351257	-0.048152294009923935	-0.017026105895638466	0.013549337163567543	0.1107305958867073
abcd	T0T2	lh_G_insular_short	11	237.0	-0.012546497397124767	0.046223826706409454	-0.1588677018880844	-0.041655540466308594	-0.01570247858762741	0.009746088646352291	0.1539440155029297
abcd	T0T2	lh_G_insular_short	12	361.0	-0.020485667511820793	0.049032509326934814	-0.1929340958595276	-0.04679502919316292	-0.02045152708888054	0.007567567750811577	0.18915429711341858
abcd	T0T2	lh_G_insular_short	13	301.0	-0.010907690040767193	0.0400254987180233	-0.15325669944286346	-0.03285256400704384	-0.01145833358168602	0.01399951707571745	0.10493441671133041
abcd	T0T2	lh_G_insular_short	14	385.0	-0.010860971175134182	0.040922362357378006	-0.1444917470216751	-0.035961639136075974	-0.013867488130927086	0.01062937080860138	0.20325203239917755
abcd	T0T2	lh_G_insular_short	15	197.0	-0.020133811980485916	0.0480157695710659	-0.15219585597515106	-0.049004193395376205	-0.02185792289674282	0.005538632161915302	0.21446079015731812
abcd	T0T2	lh_G_insular_short	16	713.0	-0.013827964663505554	0.04919782653450966	-0.19127601385116577	-0.0407460555434227	-0.016315048560500145	0.010668748058378696	0.2842140793800354
abcd	T0T2	lh_G_insular_short	17	312.0	0.012401752173900604	0.078643798828125	-0.20612356066703796	-0.030295969918370247	0.012515946757048368	0.05252677574753761	0.2724599838256836
abcd	T0T2	lh_G_insular_short	18	170.0	-0.022190717980265617	0.041737332940101624	-0.12407132238149643	-0.04119031876325607	-0.02089754492044449	0.0008091618656180799	0.10400460660457611
abcd	T0T2	lh_G_insular_short	19	264.0	-0.005690694786608219	0.07196847349405289	-0.2082909494638443	-0.048978342674672604	-0.011253528762608767	0.036067659966647625	0.28396257758140564
abcd	T0T2	lh_G_insular_short	20	526.0	-0.007058002520352602	0.05642880126833916	-0.22785139083862305	-0.04114157892763615	-0.00983244739472866	0.02436481975018978	0.19535905122756958
abcd	T0T2	lh_G_insular_short	21	365.0	-0.0006320537650026381	0.05138340964913368	-0.151962012052536	-0.03150995820760727	-0.005434782709926367	0.021405920386314392	0.2877104878425598
abcd	T0T2	lh_G_insular_short (ComBat)	1	193.0	-0.015718836337327957	0.0557500384747982	-0.162987619638443	-0.04865655303001404	-0.015063646249473095	0.018377788364887238	0.1788211315870285
abcd	T0T2	lh_G_insular_short (ComBat)	2	403.0	-0.014761833474040031	0.04621436446905136	-0.23183543980121613	-0.041346291080117226	-0.013880209997296333	0.01136039663106203	0.1526215672492981
abcd	T0T2	lh_G_insular_short (ComBat)	3	334.0	-0.00533876521512866	0.04920137673616409	-0.1497628539800644	-0.032929662615060806	-0.008944036904722452	0.02311654994264245	0.306654155254364
abcd	T0T2	lh_G_insular_short (ComBat)	4	457.0	-0.008699340745806694	0.04629206657409668	-0.15069185197353363	-0.04079807177186012	-0.010384289547801018	0.020732028409838676	0.13707050681114197
abcd	T0T2	lh_G_insular_short (ComBat)	5	238.0	0.01122539397329092	0.05624770745635033	-0.15117719769477844	-0.026661671232432127	0.005559293320402503	0.04104270227253437	0.17005614936351776
abcd	T0T2	lh_G_insular_short (ComBat)	6	376.0	-0.014605715870857239	0.0428110770881176	-0.1820732057094574	-0.0403599152341485	-0.011053032707422972	0.009737729094922543	0.16601036489009857
abcd	T0T2	lh_G_insular_short (ComBat)	7	153.0	-0.007143259048461914	0.04805641621351242	-0.15496714413166046	-0.0364471860229969	-0.012127667665481567	0.01649942249059677	0.1316470205783844
abcd	T0T2	lh_G_insular_short (ComBat)	8	142.0	-0.006880778819322586	0.05197159945964813	-0.12362921983003616	-0.04243936575949192	-0.012957891449332237	0.019535176921635866	0.224279522895813
abcd	T0T2	lh_G_insular_short (ComBat)	9	189.0	-0.012978233397006989	0.040849823504686356	-0.15591765940189362	-0.03875793516635895	-0.016431303694844246	0.01162293553352356	0.12500214576721191
abcd	T0T2	lh_G_insular_short (ComBat)	10	473.0	-0.01743926852941513	0.04688486456871033	-0.1958436816930771	-0.04834345355629921	-0.016920039430260658	0.013949891552329063	0.11219874769449234
abcd	T0T2	lh_G_insular_short (ComBat)	11	237.0	-0.012713884934782982	0.047771550714969635	-0.16410097479820251	-0.04266255348920822	-0.015936223790049553	0.010196799412369728	0.16002978384494781
abcd	T0T2	lh_G_insular_short (ComBat)	12	361.0	-0.02092885971069336	0.05132891610264778	-0.2006281167268753	-0.04828711226582527	-0.020903749391436577	0.008386687375605106	0.20020636916160583
abcd	T0T2	lh_G_insular_short (ComBat)	13	301.0	-0.011187095195055008	0.04509368911385536	-0.16935230791568756	-0.035943403840065	-0.011823593638837337	0.016415059566497803	0.12160152941942215
abcd	T0T2	lh_G_insular_short (ComBat)	14	385.0	-0.010983170010149479	0.04555902257561684	-0.1592482477426529	-0.03895154595375061	-0.01453379262238741	0.012831009924411774	0.23197630047798157
abcd	T0T2	lh_G_insular_short (ComBat)	15	197.0	-0.020421022549271584	0.0492432601749897	-0.15556657314300537	-0.05001259967684746	-0.022220682352781296	0.005861139390617609	0.22070883214473724
abcd	T0T2	lh_G_insular_short (ComBat)	16	713.0	-0.013984057120978832	0.05375850573182106	-0.20620375871658325	-0.04367116093635559	-0.01684599369764328	0.012409096583724022	0.31767788529396057
abcd	T0T2	lh_G_insular_short (ComBat)	17	312.0	0.007398393005132675	0.061167024075984955	-0.1662592589855194	-0.02489636419340968	0.008153414819389582	0.03911363799124956	0.20469242334365845
abcd	T0T2	lh_G_insular_short (ComBat)	18	170.0	-0.02321934700012207	0.04490688070654869	-0.13239853084087372	-0.043703398667275906	-0.021706653758883476	0.0014022035175003111	0.11340601742267609
abcd	T0T2	lh_G_insular_short (ComBat)	19	264.0	-0.006883429829031229	0.0574001781642437	-0.1719180941581726	-0.04130181670188904	-0.010880677029490471	0.027326989453285933	0.2194886952638626
abcd	T0T2	lh_G_insular_short (ComBat)	20	526.0	-0.0070875235833227634	0.0542738251388073	-0.22022326290607452	-0.039567191153764725	-0.009749915916472673	0.023227679077535868	0.1870255321264267
abcd	T0T2	lh_G_insular_short (ComBat)	21	365.0	-0.0006348537863232195	0.05289212986826897	-0.15717940032482147	-0.032406341284513474	-0.005672695580869913	0.022459104657173157	0.3030906021595001
abcd	T0T2	lh_G_insular_short (deviation Z)	1	193.0	-0.2689076066017151	1.1873856782913208	-3.6673784255981445	-0.942452073097229	-0.20951111614704132	0.48408055305480957	3.1940298080444336
abcd	T0T2	lh_G_insular_short (deviation Z)	2	403.0	-0.23087085783481598	0.8221173882484436	-3.8576765060424805	-0.7142551839351654	-0.1886826604604721	0.2756368964910507	2.161486864089966
abcd	T0T2	lh_G_insular_short (deviation Z)	3	334.0	-0.0411284901201725	0.7346033453941345	-2.2606117725372314	-0.4858209416270256	-0.08102422952651978	0.4304842948913574	3.449540138244629
abcd	T0T2	lh_G_insular_short (deviation Z)	4	457.0	-0.12228970974683762	0.8288207054138184	-3.131779670715332	-0.7096007466316223	-0.12699198722839355	0.4265594482421875	2.0886640548706055
abcd	T0T2	lh_G_insular_short (deviation Z)	5	238.0	0.3145086467266083	1.2369405031204224	-2.871617317199707	-0.513151153922081	0.23177643865346909	1.0128546357154846	3.656683921813965
abcd	T0T2	lh_G_insular_short (deviation Z)	6	376.0	-0.2239941507577896	0.7800148129463196	-3.194589376449585	-0.6890690624713898	-0.15154792368412018	0.23194335401058197	2.521334171295166
abcd	T0T2	lh_G_insular_short (deviation Z)	7	153.0	-0.07538960129022598	0.7984808683395386	-2.5072367191314697	-0.5213717222213745	-0.14399731159210205	0.37528252601623535	2.2000620365142822
abcd	T0T2	lh_G_insular_short (deviation Z)	8	142.0	-0.07397843152284622	0.8976749777793884	-2.3183233737945557	-0.6878903657197952	-0.16967612504959106	0.41804544627666473	3.2107317447662354
abcd	T0T2	lh_G_insular_short (deviation Z)	9	189.0	-0.17428623139858246	0.673518717288971	-2.5390734672546387	-0.5985170602798462	-0.22160570323467255	0.2581990957260132	2.0791423320770264
abcd	T0T2	lh_G_insular_short (deviation Z)	10	473.0	-0.3390061557292938	1.0503369569778442	-4.467171669006348	-0.9958266019821167	-0.2952606678009033	0.3900194466114044	2.522345781326294
abcd	T0T2	lh_G_insular_short (deviation Z)	11	237.0	-0.19640392065048218	0.8436640501022339	-2.547116279602051	-0.705305278301239	-0.22944164276123047	0.26409876346588135	2.4387850761413574
abcd	T0T2	lh_G_insular_short (deviation Z)	12	361.0	-0.26653873920440674	0.7237640023231506	-3.220208168029785	-0.6613019108772278	-0.25529745221138	0.174668550491333	2.3469431400299072
abcd	T0T2	lh_G_insular_short (deviation Z)	13	301.0	-0.17560140788555145	0.8963668942451477	-3.784466505050659	-0.6780648827552795	-0.17755770683288574	0.3970797061920166	2.1301631927490234
abcd	T0T2	lh_G_insular_short (deviation Z)	14	385.0	-0.20067083835601807	1.0101293325424194	-3.4998507499694824	-0.8674130439758301	-0.2666376829147339	0.3621397614479065	4.164177417755127
abcd	T0T2	lh_G_insular_short (deviation Z)	15	197.0	-0.26736900210380554	0.7169675230979919	-2.4321436882019043	-0.7407700419425964	-0.2749784588813782	0.13534632325172424	2.918078660964966
abcd	T0T2	lh_G_insular_short (deviation Z)	16	713.0	-0.29226261377334595	1.239388108253479	-5.258808135986328	-0.9925259947776794	-0.32259607315063477	0.3873136043548584	5.773185729980469
abcd	T0T2	lh_G_insular_short (deviation Z)	17	312.0	0.15894021093845367	0.9389862418174744	-2.7403717041015625	-0.330746628344059	0.22124841809272766	0.6642277985811234	2.908220052719116
abcd	T0T2	lh_G_insular_short (deviation Z)	18	170.0	-0.4561499059200287	0.992010772228241	-3.134174346923828	-0.8808503746986389	-0.3691119998693466	0.09495864808559418	2.3030800819396973
abcd	T0T2	lh_G_insular_short (deviation Z)	19	264.0	-0.07567138224840164	0.9834420680999756	-3.168522834777832	-0.6925693452358246	-0.11330096796154976	0.5152245163917542	3.522449493408203
abcd	T0T2	lh_G_insular_short (deviation Z)	20	526.0	-0.08932019025087357	0.9868564009666443	-4.227528095245361	-0.7013115137815475	-0.1164359301328659	0.49789997190237045	3.149627208709717
abcd	T0T2	lh_G_insular_short (deviation Z)	21	365.0	0.012551362626254559	0.8238219022750854	-2.793039321899414	-0.49996501207351685	-0.035014182329177856	0.4328314960002899	3.571195363998413
abcd	T0T2	lh_G_occipital_middle	1	193.0	-0.018083829432725906	0.03203510865569115	-0.13467492163181305	-0.034065935760736465	-0.017266714945435524	-0.0028612304013222456	0.16925065219402313
abcd	T0T2	lh_G_occipital_middle	2	403.0	-0.019799869507551193	0.019583964720368385	-0.11315209418535233	-0.029947333969175816	-0.018982229754328728	-0.008954866789281368	0.07342255860567093
abcd	T0T2	lh_G_occipital_middle	3	334.0	-0.019981954246759415	0.016179965808987617	-0.06760847568511963	-0.030680600553750992	-0.020505218766629696	-0.011272323317825794	0.031136857345700264
abcd	T0T2	lh_G_occipital_middle	4	457.0	-0.008123333565890789	0.04722464829683304	-0.20981325209140778	-0.03313373401761055	-0.010802469216287136	0.01176948007196188	0.20264719426631927
abcd	T0T2	lh_G_occipital_middle	5	238.0	-0.013483116403222084	0.021859439089894295	-0.07162253558635712	-0.02645322633907199	-0.014208654873073101	-0.0025362169253639877	0.15952597558498383
abcd	T0T2	lh_G_occipital_middle	6	376.0	-0.017662111669778824	0.017263488844037056	-0.09071580320596695	-0.027545256074517965	-0.018272426910698414	-0.007725176750682294	0.04715970158576965
abcd	T0T2	lh_G_occipital_middle	7	153.0	-0.015937192365527153	0.020407097414135933	-0.0883018895983696	-0.028614457696676254	-0.015483002178370953	-0.004291845485568047	0.07310894131660461
abcd	T0T2	lh_G_occipital_middle	8	142.0	-0.01816597953438759	0.05503510683774948	-0.2288011759519577	-0.0433968473225832	-0.014392337761819363	0.014795585302636027	0.16094210743904114
abcd	T0T2	lh_G_occipital_middle	9	189.0	-0.017348909750580788	0.020890727639198303	-0.09230207651853561	-0.0289540346711874	-0.017517704516649246	-0.005145167000591755	0.04542124643921852
abcd	T0T2	lh_G_occipital_middle	10	473.0	-0.005105764605104923	0.05626814067363739	-0.2734871208667755	-0.03343239054083824	-0.010558069683611393	0.016021883115172386	0.3049677908420563
abcd	T0T2	lh_G_occipital_middle	11	237.0	-0.020149171352386475	0.01918436959385872	-0.07383463531732559	-0.0317460335791111	-0.019838353618979454	-0.009361417964100838	0.03745610639452934
abcd	T0T2	lh_G_occipital_middle	12	361.0	-0.01593775302171707	0.026766585186123848	-0.10059171915054321	-0.0297287255525589	-0.016274863854050636	-0.0021707669366151094	0.1702401340007782
abcd	T0T2	lh_G_occipital_middle	13	301.0	-0.02479906752705574	0.04878656938672066	-0.20023790001869202	-0.04805241897702217	-0.02436363697052002	-0.0017636683769524097	0.3086722195148468
abcd	T0T2	lh_G_occipital_middle	14	385.0	-0.016012033447623253	0.021315542981028557	-0.11198900640010834	-0.02581995725631714	-0.015278282575309277	-0.0037023324985057116	0.051557864993810654
abcd	T0T2	lh_G_occipital_middle	15	197.0	-0.022970426827669144	0.03048843890428543	-0.1480730175971985	-0.03731343150138855	-0.02383493445813656	-0.006382978521287441	0.11593573540449142
abcd	T0T2	lh_G_occipital_middle	16	713.0	-0.018145620822906494	0.01630343310534954	-0.0780748650431633	-0.02893674373626709	-0.01863560639321804	-0.008193801157176495	0.06335175037384033
abcd	T0T2	lh_G_occipital_middle	17	312.0	-0.0156654454767704	0.022545164451003075	-0.07623651623725891	-0.028250805102288723	-0.016689513809978962	-0.0026132422499358654	0.08787878602743149
abcd	T0T2	lh_G_occipital_middle	18	170.0	-0.014197279699146748	0.043343499302864075	-0.12718482315540314	-0.03537524398416281	-0.017687265761196613	0.0016174261108972132	0.24574321508407593
abcd	T0T2	lh_G_occipital_middle	19	264.0	-0.022832032293081284	0.02582273818552494	-0.0947042927145958	-0.03770121838897467	-0.020162271335721016	-0.007114540436305106	0.08449581265449524
abcd	T0T2	lh_G_occipital_middle	20	526.0	-0.01594751700758934	0.02119753696024418	-0.08859315514564514	-0.027345568872988224	-0.016728952527046204	-0.0038352107512764633	0.07104036957025528
abcd	T0T2	lh_G_occipital_middle	21	365.0	-0.015537353232502937	0.02573355846107006	-0.09698276221752167	-0.031272467225790024	-0.01788846030831337	-0.003465537214651704	0.17659223079681396
abcd	T0T2	lh_G_occipital_middle (ComBat)	1	193.0	-0.018366407603025436	0.030937597155570984	-0.1308947205543518	-0.03368151932954788	-0.017696356400847435	-0.003555894363671541	0.16229766607284546
abcd	T0T2	lh_G_occipital_middle (ComBat)	2	403.0	-0.020464720204472542	0.02192879654467106	-0.12492276728153229	-0.031630249693989754	-0.01961570605635643	-0.008396190125495195	0.08475685864686966
abcd	T0T2	lh_G_occipital_middle (ComBat)	3	334.0	-0.020422954112291336	0.018157590180635452	-0.07310346513986588	-0.03228957671672106	-0.020903375931084156	-0.010574265848845243	0.037061791867017746
abcd	T0T2	lh_G_occipital_middle (ComBat)	4	457.0	-0.009193599224090576	0.0383877269923687	-0.17539538443088531	-0.029857754707336426	-0.011329131200909615	0.007433757185935974	0.1577211171388626
abcd	T0T2	lh_G_occipital_middle (ComBat)	5	238.0	-0.014239896088838577	0.019743526354432106	-0.07674016058444977	-0.027516526635736227	-0.014120694249868393	-0.001252569432836026	0.0651656985282898
abcd	T0T2	lh_G_occipital_middle (ComBat)	6	376.0	-0.018304329365491867	0.018523558974266052	-0.09859202802181244	-0.028938177973031998	-0.01871485449373722	-0.007329546264372766	0.043301310390233994
abcd	T0T2	lh_G_occipital_middle (ComBat)	7	153.0	-0.016155190765857697	0.02061517722904682	-0.08927030861377716	-0.028980620205402374	-0.015708783641457558	-0.004426788073033094	0.07366075366735458
abcd	T0T2	lh_G_occipital_middle (ComBat)	8	142.0	-0.016540009528398514	0.040501464158296585	-0.17779402434825897	-0.03483116906136274	-0.01437601912766695	0.007328717736527324	0.10906194895505905
abcd	T0T2	lh_G_occipital_middle (ComBat)	9	189.0	-0.01737634278833866	0.022776810452342033	-0.09882669150829315	-0.029934076592326164	-0.017628982663154602	-0.004333772696554661	0.05096803233027458
abcd	T0T2	lh_G_occipital_middle (ComBat)	10	473.0	-0.0073705497197806835	0.04277592897415161	-0.22015166282653809	-0.02909163199365139	-0.011133729480206966	0.009169096127152443	0.2212233543395996
abcd	T0T2	lh_G_occipital_middle (ComBat)	11	237.0	-0.020675484091043472	0.01943603716790676	-0.07526018470525742	-0.03239528834819794	-0.020697368308901787	-0.009560571052134037	0.038336027413606644
abcd	T0T2	lh_G_occipital_middle (ComBat)	12	361.0	-0.016019586473703384	0.02676006406545639	-0.10092246532440186	-0.029889071360230446	-0.016399262472987175	-0.0022535144817084074	0.17060795426368713
abcd	T0T2	lh_G_occipital_middle (ComBat)	13	301.0	-0.02357928641140461	0.04253705218434334	-0.1779751181602478	-0.043963853269815445	-0.02314644120633602	-0.003174779936671257	0.25965920090675354
abcd	T0T2	lh_G_occipital_middle (ComBat)	14	385.0	-0.016065657138824463	0.023593144491314888	-0.12167537212371826	-0.02700091525912285	-0.01550328079611063	-0.002422923455014825	0.058874621987342834
abcd	T0T2	lh_G_occipital_middle (ComBat)	15	197.0	-0.02289517968893051	0.029887937009334564	-0.1457543969154358	-0.03690846264362335	-0.023735908791422844	-0.006612221710383892	0.11287327110767365
abcd	T0T2	lh_G_occipital_middle (ComBat)	16	713.0	-0.018778080120682716	0.01954888366162777	-0.09052018076181412	-0.031659696251153946	-0.019445262849330902	-0.006731007248163223	0.07923287898302078
abcd	T0T2	lh_G_occipital_middle (ComBat)	17	312.0	-0.016026005148887634	0.02283412590622902	-0.07696924358606339	-0.02863098308444023	-0.016962403431534767	-0.0027927590999752283	0.0883559063076973
abcd	T0T2	lh_G_occipital_middle (ComBat)	18	170.0	-0.014368750154972076	0.03731789067387581	-0.11255308240652084	-0.03243910986930132	-0.017282411456108093	-0.0004891939461231232	0.20567242801189423
abcd	T0T2	lh_G_occipital_middle (ComBat)	19	264.0	-0.022750623524188995	0.024897005409002304	-0.0918630063533783	-0.03709388058632612	-0.020142020657658577	-0.0075933674816042185	0.08042459189891815
abcd	T0T2	lh_G_occipital_middle (ComBat)	20	526.0	-0.01607460342347622	0.022465800866484642	-0.09322845935821533	-0.028108836617320776	-0.016993487253785133	-0.0031296101515181363	0.07643464207649231
abcd	T0T2	lh_G_occipital_middle (ComBat)	21	365.0	-0.015353367663919926	0.027558058500289917	-0.10234172642230988	-0.03171375393867493	-0.017987286671996117	-0.002442165743559599	0.19150231778621674
abcd	T0T2	lh_G_occipital_middle (deviation Z)	1	193.0	-0.21576228737831116	0.6314788460731506	-2.213042736053467	-0.5143405199050903	-0.1914179027080536	0.10880064964294434	2.9390435218811035
abcd	T0T2	lh_G_occipital_middle (deviation Z)	2	403.0	-0.19419357180595398	0.32409220933914185	-1.5967392921447754	-0.3602714538574219	-0.17188414931297302	-0.011698774993419647	1.2801181077957153
abcd	T0T2	lh_G_occipital_middle (deviation Z)	3	334.0	-0.43106329441070557	0.5981380939483643	-2.4169867038726807	-0.823710024356842	-0.43486788868904114	-0.11381005123257637	1.4472229480743408
abcd	T0T2	lh_G_occipital_middle (deviation Z)	4	457.0	-0.013223476707935333	0.694691002368927	-3.1130168437957764	-0.39507246017456055	-0.035224318504333496	0.3195647597312927	2.6205334663391113
abcd	T0T2	lh_G_occipital_middle (deviation Z)	5	238.0	-0.16335514187812805	0.42937496304512024	-1.7046674489974976	-0.4717056453227997	-0.1636207401752472	0.13703443109989166	1.4693284034729004
abcd	T0T2	lh_G_occipital_middle (deviation Z)	6	376.0	-0.18462218344211578	0.3051835596561432	-1.5127559900283813	-0.36084868013858795	-0.18718750774860382	0.0035810843110084534	0.8131108283996582
abcd	T0T2	lh_G_occipital_middle (deviation Z)	7	153.0	-0.19558750092983246	0.5070424675941467	-1.708595871925354	-0.4975268840789795	-0.19576138257980347	0.09914731979370117	2.090076208114624
abcd	T0T2	lh_G_occipital_middle (deviation Z)	8	142.0	-0.1357872188091278	0.7548701167106628	-3.122318744659424	-0.5209152400493622	-0.0679466724395752	0.31760429590940475	2.079665184020996
abcd	T0T2	lh_G_occipital_middle (deviation Z)	9	189.0	-0.2026178240776062	0.47760826349258423	-1.8292713165283203	-0.4981034994125366	-0.20836949348449707	0.07687783241271973	1.2531276941299438
abcd	T0T2	lh_G_occipital_middle (deviation Z)	10	473.0	0.01520609948784113	0.8564808368682861	-4.888522148132324	-0.4168948531150818	-0.027290940284729004	0.3859736919403076	4.14277458190918
abcd	T0T2	lh_G_occipital_middle (deviation Z)	11	237.0	-0.23963308334350586	0.3823517858982086	-1.4068602323532104	-0.4601682424545288	-0.22671204805374146	-0.00970923900604248	0.831473708152771
abcd	T0T2	lh_G_occipital_middle (deviation Z)	12	361.0	-0.2081177979707718	0.6672347187995911	-2.2914271354675293	-0.5393924713134766	-0.23108460009098053	0.1620258092880249	3.7556967735290527
abcd	T0T2	lh_G_occipital_middle (deviation Z)	13	301.0	-0.3369230329990387	0.8706222772598267	-3.627054452896118	-0.7708727717399597	-0.34836649894714355	0.11818504333496094	4.292967319488525
abcd	T0T2	lh_G_occipital_middle (deviation Z)	14	385.0	-0.1759435534477234	0.4707579016685486	-2.454592704772949	-0.39259910583496094	-0.1612391471862793	0.10512721538543701	1.320539116859436
abcd	T0T2	lh_G_occipital_middle (deviation Z)	15	197.0	-0.3072030246257782	0.5968508720397949	-3.0538687705993652	-0.587799608707428	-0.3182404637336731	0.031936466693878174	1.9427874088287354
abcd	T0T2	lh_G_occipital_middle (deviation Z)	16	713.0	-0.2326783388853073	0.38257279992103577	-1.6071301698684692	-0.4753156900405884	-0.24210025370121002	0.009125590324401855	1.6272298097610474
abcd	T0T2	lh_G_occipital_middle (deviation Z)	17	312.0	-0.1640150099992752	0.44349369406700134	-1.3168383836746216	-0.4004259258508682	-0.1738002449274063	0.10162164270877838	1.8511765003204346
abcd	T0T2	lh_G_occipital_middle (deviation Z)	18	170.0	-0.14368626475334167	0.8437760472297668	-2.4407505989074707	-0.5665491670370102	-0.1703292429447174	0.2422465980052948	4.164667129516602
abcd	T0T2	lh_G_occipital_middle (deviation Z)	19	264.0	-0.42424559593200684	0.7239366769790649	-2.454967975616455	-0.8432214856147766	-0.36650145053863525	0.022340387105941772	2.307044267654419
abcd	T0T2	lh_G_occipital_middle (deviation Z)	20	526.0	-0.1511460840702057	0.3746882677078247	-1.3026504516601562	-0.3522624671459198	-0.16340507566928864	0.07161081209778786	1.3043714761734009
abcd	T0T2	lh_G_occipital_middle (deviation Z)	21	365.0	-0.14655977487564087	0.46662694215774536	-1.6646649837493896	-0.4143727421760559	-0.20223510265350342	0.08666491508483887	3.006873607635498
abcd	T0T2	lh_G_occipital_sup	1	193.0	-0.02295946702361107	0.03854149580001831	-0.13339509069919586	-0.04541522637009621	-0.02283105067908764	0.0022016733419150114	0.07888040691614151
abcd	T0T2	lh_G_occipital_sup	2	403.0	-0.022340547293424606	0.025431932881474495	-0.1619165688753128	-0.03637821972370148	-0.022517912089824677	-0.00656044902279973	0.0555555559694767
abcd	T0T2	lh_G_occipital_sup	3	334.0	-0.019237259402871132	0.02253738045692444	-0.08143460005521774	-0.03198257368057966	-0.02039441280066967	-0.006904191337525845	0.1066252589225769
abcd	T0T2	lh_G_occipital_sup	4	457.0	-0.006370079703629017	0.06035623699426651	-0.20175033807754517	-0.04093289002776146	-0.008643042296171188	0.025992438197135925	0.1976805478334427
abcd	T0T2	lh_G_occipital_sup	5	238.0	-0.01751095987856388	0.029972489923238754	-0.11645469069480896	-0.03264319896697998	-0.0178133063018322	-0.006063689477741718	0.20254506170749664
abcd	T0T2	lh_G_occipital_sup	6	376.0	-0.02197299152612686	0.02537374757230282	-0.12441613525152206	-0.03809464629739523	-0.021110680885612965	-0.007170732715167105	0.07064297795295715
abcd	T0T2	lh_G_occipital_sup	7	153.0	-0.02336757257580757	0.034148912876844406	-0.12161562591791153	-0.04286926984786987	-0.022481266409158707	-0.004382470156997442	0.12857791781425476
abcd	T0T2	lh_G_occipital_sup	8	142.0	-0.020364917814731598	0.05714359134435654	-0.1908867061138153	-0.05276131723076105	-0.01447214838117361	0.010269448161125183	0.13903240859508514
abcd	T0T2	lh_G_occipital_sup	9	189.0	-0.020463645458221436	0.031643096357584	-0.1165461540222168	-0.03934987261891365	-0.02029825933277607	-0.005522514693439007	0.10671525448560715
abcd	T0T2	lh_G_occipital_sup	10	473.0	-0.004795686341822147	0.05873386561870575	-0.17899343371391296	-0.042001787573099136	-0.00894454400986433	0.026121241971850395	0.2653588056564331
abcd	T0T2	lh_G_occipital_sup	11	237.0	-0.020926374942064285	0.027900438755750656	-0.13046786189079285	-0.03639672324061394	-0.020375549793243408	-0.005809450056403875	0.0845070406794548
abcd	T0T2	lh_G_occipital_sup	12	361.0	-0.019161276519298553	0.037518832832574844	-0.1411120444536209	-0.034428175538778305	-0.018875839188694954	0.002025931840762496	0.16168327629566193
abcd	T0T2	lh_G_occipital_sup	13	301.0	-0.02867172099649906	0.047635532915592194	-0.21113602817058563	-0.05534709244966507	-0.02728351205587387	0.002319109393283725	0.15743707120418549
abcd	T0T2	lh_G_occipital_sup	14	385.0	-0.015922777354717255	0.027020739391446114	-0.12032085657119751	-0.03181818127632141	-0.01569242775440216	0.0	0.09421208500862122
abcd	T0T2	lh_G_occipital_sup	15	197.0	-0.028411049395799637	0.041149865835905075	-0.18248489499092102	-0.0479896254837513	-0.027377521619200706	-0.006535947788506746	0.12368553131818771
abcd	T0T2	lh_G_occipital_sup	16	713.0	-0.022235967218875885	0.022012175992131233	-0.1273798793554306	-0.03626168146729469	-0.021591363474726677	-0.008354218676686287	0.07252559810876846
abcd	T0T2	lh_G_occipital_sup	17	312.0	-0.01751025579869747	0.03424477577209473	-0.10541044920682907	-0.03972258884459734	-0.018794799223542213	0.00019127773703075945	0.09255632013082504
abcd	T0T2	lh_G_occipital_sup	18	170.0	-0.019050803035497665	0.04329061508178711	-0.12313591688871384	-0.04785677418112755	-0.021087863482534885	0.007325701997615397	0.1255517452955246
abcd	T0T2	lh_G_occipital_sup	19	264.0	-0.0247898418456316	0.03854862600564957	-0.14968998730182648	-0.048808950930833817	-0.02507580630481243	-0.004302650108002126	0.097411148250103
abcd	T0T2	lh_G_occipital_sup	20	526.0	-0.017215512692928314	0.025747353211045265	-0.10134003311395645	-0.03391503170132637	-0.018486153334379196	-0.001645597192691639	0.0916946679353714
abcd	T0T2	lh_G_occipital_sup	21	365.0	-0.017177265137434006	0.02981388382613659	-0.09899255633354187	-0.03495899960398674	-0.020391177386045456	-0.00047303689643740654	0.12758997082710266
abcd	T0T2	lh_G_occipital_sup (ComBat)	1	193.0	-0.02297479473054409	0.03529937565326691	-0.12375054508447647	-0.0435340590775013	-0.02278638631105423	0.0003988022799603641	0.06973020732402802
abcd	T0T2	lh_G_occipital_sup (ComBat)	2	403.0	-0.023100847378373146	0.029096899554133415	-0.18237392604351044	-0.03950493969023228	-0.0235243309289217	-0.004790827631950378	0.06741094589233398
abcd	T0T2	lh_G_occipital_sup (ComBat)	3	334.0	-0.018871866166591644	0.025444459170103073	-0.08919430524110794	-0.03316102363169193	-0.0202587079256773	-0.004706928273662925	0.1281823068857193
abcd	T0T2	lh_G_occipital_sup (ComBat)	4	457.0	-0.008013133890926838	0.050530802458524704	-0.17116767168045044	-0.036707133054733276	-0.009656313806772232	0.01928482949733734	0.15891201794147491
abcd	T0T2	lh_G_occipital_sup (ComBat)	5	238.0	-0.018374426290392876	0.027084877714514732	-0.12097471207380295	-0.03341577108949423	-0.017877819947898388	-0.005234965356066823	0.10316616296768188
abcd	T0T2	lh_G_occipital_sup (ComBat)	6	376.0	-0.02274847775697708	0.027573205530643463	-0.1354561150074005	-0.04010040406137705	-0.021667856723070145	-0.00610117765609175	0.058050185441970825
abcd	T0T2	lh_G_occipital_sup (ComBat)	7	153.0	-0.023547574877738953	0.033845048397779465	-0.12098412960767746	-0.04294897988438606	-0.022634098306298256	-0.0046893395483493805	0.12691889703273773
abcd	T0T2	lh_G_occipital_sup (ComBat)	8	142.0	-0.018731463700532913	0.050124648958444595	-0.17173820734024048	-0.0457649827003479	-0.013944605365395546	0.009828937472775578	0.12032288312911987
abcd	T0T2	lh_G_occipital_sup (ComBat)	9	189.0	-0.02053680084645748	0.03410494700074196	-0.12371357530355453	-0.04096635431051254	-0.020561425015330315	-0.0044582984410226345	0.11833349615335464
abcd	T0T2	lh_G_occipital_sup (ComBat)	10	473.0	-0.006009207572788	0.05013131722807884	-0.1561240404844284	-0.03769337385892868	-0.00949037168174982	0.02063029259443283	0.2215251326560974
abcd	T0T2	lh_G_occipital_sup (ComBat)	11	237.0	-0.021379265934228897	0.027926364913582802	-0.13050369918346405	-0.03658948466181755	-0.020704807713627815	-0.006162374746054411	0.08399008959531784
abcd	T0T2	lh_G_occipital_sup (ComBat)	12	361.0	-0.019083451479673386	0.03542228043079376	-0.13507388532161713	-0.033762577921152115	-0.01887352578341961	0.0011116467649117112	0.15028682351112366
abcd	T0T2	lh_G_occipital_sup (ComBat)	13	301.0	-0.027745576575398445	0.044428396970033646	-0.19954213500022888	-0.05274925380945206	-0.026589343324303627	0.0012034500250592828	0.14537060260772705
abcd	T0T2	lh_G_occipital_sup (ComBat)	14	385.0	-0.015989281237125397	0.028940243646502495	-0.1283562183380127	-0.033172357827425	-0.015681834891438484	0.0010785143822431564	0.10185166448354721
abcd	T0T2	lh_G_occipital_sup (ComBat)	15	197.0	-0.027787068858742714	0.03865322470664978	-0.17246463894844055	-0.046079665422439575	-0.02681582048535347	-0.0070672426372766495	0.1140572652220726
abcd	T0T2	lh_G_occipital_sup (ComBat)	16	713.0	-0.023203955963253975	0.025286555290222168	-0.14596040546894073	-0.039302293211221695	-0.022447194904088974	-0.0073874336667358875	0.08602188527584076
abcd	T0T2	lh_G_occipital_sup (ComBat)	17	312.0	-0.018223900347948074	0.03354223445057869	-0.10424395650625229	-0.04011871479451656	-0.019182615913450718	-0.0006027591443853453	0.08986876159906387
abcd	T0T2	lh_G_occipital_sup (ComBat)	18	170.0	-0.018863176926970482	0.03907417878508568	-0.11293508112430573	-0.04487403575330973	-0.02047943789511919	0.005157487001270056	0.11055146157741547
abcd	T0T2	lh_G_occipital_sup (ComBat)	19	264.0	-0.02457093447446823	0.03526914492249489	-0.13841669261455536	-0.04672587011009455	-0.02475335355848074	-0.005590778891928494	0.08716028928756714
abcd	T0T2	lh_G_occipital_sup (ComBat)	20	526.0	-0.01738154888153076	0.02706024795770645	-0.10564552247524261	-0.03478827513754368	-0.018719160929322243	-0.0010794275149237365	0.09775667637586594
abcd	T0T2	lh_G_occipital_sup (ComBat)	21	365.0	-0.01691478118300438	0.030804790556430817	-0.10182268917560577	-0.035523176193237305	-0.020407676696777344	0.0002518849796615541	0.13434956967830658
abcd	T0T2	lh_G_occipital_sup (deviation Z)	1	193.0	-0.16203787922859192	0.5004223585128784	-1.5707772970199585	-0.4614381790161133	-0.1584397554397583	0.190868079662323	1.0908682346343994
abcd	T0T2	lh_G_occipital_sup (deviation Z)	2	403.0	-0.18238605558872223	0.41707491874694824	-2.340920925140381	-0.42156296968460083	-0.17847806215286255	0.07445794343948364	1.062040090560913
abcd	T0T2	lh_G_occipital_sup (deviation Z)	3	334.0	-0.13955916464328766	0.4074062705039978	-1.7266590595245361	-0.3741510659456253	-0.14048340916633606	0.10146277025341988	1.8725426197052002
abcd	T0T2	lh_G_occipital_sup (deviation Z)	4	457.0	0.04322520270943642	0.6845096349716187	-1.9756560325622559	-0.3570546805858612	0.041382551193237305	0.43287068605422974	2.227004051208496
abcd	T0T2	lh_G_occipital_sup (deviation Z)	5	238.0	-0.11065703630447388	0.3209202289581299	-1.46525239944458	-0.274730920791626	-0.08819887042045593	0.06128598004579544	0.6736189126968384
abcd	T0T2	lh_G_occipital_sup (deviation Z)	6	376.0	-0.20274263620376587	0.4323963224887848	-1.7925899028778076	-0.47099519520998	-0.16616785526275635	0.05724513530731201	1.047483205795288
abcd	T0T2	lh_G_occipital_sup (deviation Z)	7	153.0	-0.21275921165943146	0.571538507938385	-1.7555779218673706	-0.509627103805542	-0.18623214960098267	0.11715710163116455	2.2612133026123047
abcd	T0T2	lh_G_occipital_sup (deviation Z)	8	142.0	-0.06857193261384964	0.605767548084259	-1.9473116397857666	-0.40183480083942413	-0.016292430460453033	0.28538828343153	1.6016227006912231
abcd	T0T2	lh_G_occipital_sup (deviation Z)	9	189.0	-0.2111186534166336	0.7441431283950806	-2.3662142753601074	-0.6977848410606384	-0.20813655853271484	0.17251873016357422	2.1628308296203613
abcd	T0T2	lh_G_occipital_sup (deviation Z)	10	473.0	0.07422853261232376	0.7763840556144714	-2.196927547454834	-0.4037463366985321	0.05284389853477478	0.5140490531921387	3.2586147785186768
abcd	T0T2	lh_G_occipital_sup (deviation Z)	11	237.0	-0.16737589240074158	0.485302597284317	-2.3280365467071533	-0.42875540256500244	-0.13564848899841309	0.10162542760372162	1.1924736499786377
abcd	T0T2	lh_G_occipital_sup (deviation Z)	12	361.0	-0.1128658801317215	0.4888705909252167	-1.8515832424163818	-0.3300274610519409	-0.10192561149597168	0.18135735392570496	1.636095643043518
abcd	T0T2	lh_G_occipital_sup (deviation Z)	13	301.0	-0.2291460484266281	0.6124758720397949	-3.024834156036377	-0.5684880614280701	-0.2212950736284256	0.1617944836616516	2.0561649799346924
abcd	T0T2	lh_G_occipital_sup (deviation Z)	14	385.0	-0.08362937718629837	0.42085355520248413	-1.5988366603851318	-0.33223801851272583	-0.07873004674911499	0.17718642950057983	1.6731500625610352
abcd	T0T2	lh_G_occipital_sup (deviation Z)	15	197.0	-0.2219703197479248	0.5041733980178833	-1.9979554414749146	-0.4546908438205719	-0.22609305381774902	0.0366867259144783	1.3902071714401245
abcd	T0T2	lh_G_occipital_sup (deviation Z)	16	713.0	-0.12615667283535004	0.24954985082149506	-1.0715172290802002	-0.28335362672805786	-0.11497724056243896	0.03225412219762802	0.92500901222229
abcd	T0T2	lh_G_occipital_sup (deviation Z)	17	312.0	-0.09771402925252914	0.4417347013950348	-1.2619826793670654	-0.3911066949367523	-0.10125726461410522	0.1555524617433548	1.3575588464736938
abcd	T0T2	lh_G_occipital_sup (deviation Z)	18	170.0	-0.10307585448026657	0.5156638026237488	-1.3568795919418335	-0.45565877109766006	-0.10427919030189514	0.23675484955310822	1.6099528074264526
abcd	T0T2	lh_G_occipital_sup (deviation Z)	19	264.0	-0.19626305997371674	0.5189090371131897	-1.7112390995025635	-0.5262613892555237	-0.15947122871875763	0.10554396361112595	1.4006133079528809
abcd	T0T2	lh_G_occipital_sup (deviation Z)	20	526.0	-0.10659975558519363	0.389220654964447	-1.4439973831176758	-0.36735865473747253	-0.12290892004966736	0.13690562918782234	1.3070851564407349
abcd	T0T2	lh_G_occipital_sup (deviation Z)	21	365.0	-0.08747348934412003	0.4267987608909607	-1.4592010974884033	-0.3427988886833191	-0.12595005333423615	0.1602257490158081	1.4522268772125244
abcd	T0T2	lh_G_oc-temp_lat-fusifor	1	193.0	-0.01973266340792179	0.028437184169888496	-0.11420252174139023	-0.03486119955778122	-0.01743059977889061	-0.001228124019689858	0.04520464316010475
abcd	T0T2	lh_G_oc-temp_lat-fusifor	2	403.0	-0.016592614352703094	0.020812571048736572	-0.08614113181829453	-0.02858744189143181	-0.01556806918233633	-0.0047126105055212975	0.05972130224108696
abcd	T0T2	lh_G_oc-temp_lat-fusifor	3	334.0	-0.013429777696728706	0.01953982003033161	-0.0754895731806755	-0.025845594238489866	-0.013283684384077787	-0.0010382135806139559	0.04678770899772644
abcd	T0T2	lh_G_oc-temp_lat-fusifor	4	457.0	-0.01473991945385933	0.022472135722637177	-0.11613532900810242	-0.028887523338198662	-0.014506464824080467	-0.0009630818385630846	0.054981671273708344
abcd	T0T2	lh_G_oc-temp_lat-fusifor	5	238.0	-0.010798733681440353	0.02390739694237709	-0.11436673253774643	-0.024513039737939835	-0.008518110029399395	0.0031227293657138944	0.07798507809638977
abcd	T0T2	lh_G_oc-temp_lat-fusifor	6	376.0	-0.015832725912332535	0.018154490739107132	-0.07518318295478821	-0.02536902530118823	-0.01619624998420477	-0.003709967772010714	0.0334877111017704
abcd	T0T2	lh_G_oc-temp_lat-fusifor	7	153.0	-0.01508218515664339	0.02154822275042534	-0.08197279274463654	-0.02831142581999302	-0.01613965816795826	-0.0032185388263314962	0.05723905563354492
abcd	T0T2	lh_G_oc-temp_lat-fusifor	8	142.0	-0.010738654993474483	0.02348354272544384	-0.0637475848197937	-0.0246094879694283	-0.01096681784838438	0.003347833000589162	0.060584958642721176
abcd	T0T2	lh_G_oc-temp_lat-fusifor	9	189.0	-0.014978391118347645	0.022806981578469276	-0.1457369476556778	-0.02763659507036209	-0.013804714195430279	-0.000683994556311518	0.05899704992771149
abcd	T0T2	lh_G_oc-temp_lat-fusifor	10	473.0	-0.015249998308718204	0.02378414198756218	-0.09260471165180206	-0.029977910220623016	-0.015187310054898262	0.0	0.0822380781173706
abcd	T0T2	lh_G_oc-temp_lat-fusifor	11	237.0	-0.016903381794691086	0.021307241171598434	-0.10560952872037888	-0.03165558725595474	-0.015844544395804405	-0.004408060573041439	0.06927921622991562
abcd	T0T2	lh_G_oc-temp_lat-fusifor	12	361.0	-0.016103846952319145	0.023954637348651886	-0.10153937339782715	-0.028380101546645164	-0.015301243402063847	-0.003595946356654167	0.12459547072649002
abcd	T0T2	lh_G_oc-temp_lat-fusifor	13	301.0	-0.014272310771048069	0.02535010315477848	-0.10010500252246857	-0.029622063040733337	-0.015050167217850685	-0.0003562522178981453	0.1488698422908783
abcd	T0T2	lh_G_oc-temp_lat-fusifor	14	385.0	-0.015041396021842957	0.021475544199347496	-0.0733165517449379	-0.02725563943386078	-0.015794670209288597	-0.0022609818261116743	0.07160849124193192
abcd	T0T2	lh_G_oc-temp_lat-fusifor	15	197.0	-0.01382443867623806	0.026307249441742897	-0.09756878018379211	-0.02868068777024746	-0.014028056524693966	-0.0009273570613004267	0.08390691876411438
abcd	T0T2	lh_G_oc-temp_lat-fusifor	16	713.0	-0.013475829735398293	0.024197634309530258	-0.41123124957084656	-0.025957170873880386	-0.01312335953116417	-0.0010176390642300248	0.07606745511293411
abcd	T0T2	lh_G_oc-temp_lat-fusifor	17	312.0	-0.01911185309290886	0.02320907823741436	-0.09283649176359177	-0.03402738366276026	-0.018901271745562553	-0.004106799140572548	0.0667814090847969
abcd	T0T2	lh_G_oc-temp_lat-fusifor	18	170.0	-0.013467523269355297	0.019642382860183716	-0.058048322796821594	-0.024526918772608042	-0.015330587979406118	-0.0014547678001690656	0.05528295785188675
abcd	T0T2	lh_G_oc-temp_lat-fusifor	19	264.0	-0.018243733793497086	0.02987695299088955	-0.13204005360603333	-0.03535840939730406	-0.019536265172064304	0.0007667805766686797	0.105024553835392
abcd	T0T2	lh_G_oc-temp_lat-fusifor	20	526.0	-0.01175186038017273	0.022479113191366196	-0.11091672629117966	-0.02394059393554926	-0.012794315814971924	0.0025078674079850316	0.11147011071443558
abcd	T0T2	lh_G_oc-temp_lat-fusifor	21	365.0	-0.010214684531092644	0.024270908907055855	-0.09547244012355804	-0.021914277225732803	-0.010346057824790478	0.003392130369320512	0.09472551196813583
abcd	T0T2	lh_G_oc-temp_lat-fusifor (ComBat)	1	193.0	-0.019624052569270134	0.0270637646317482	-0.10957324504852295	-0.03400712460279465	-0.017385229468345642	-0.0014319620095193386	0.04238864406943321
abcd	T0T2	lh_G_oc-temp_lat-fusifor (ComBat)	2	403.0	-0.016522424295544624	0.021987007930874825	-0.08988762646913528	-0.029174041002988815	-0.015251311473548412	-0.0029548685997724533	0.06392326205968857
abcd	T0T2	lh_G_oc-temp_lat-fusifor (ComBat)	3	334.0	-0.013164573349058628	0.020628780126571655	-0.07810607552528381	-0.026281647849828005	-0.013174183201044798	2.2544845705851912e-06	0.04997723549604416
abcd	T0T2	lh_G_oc-temp_lat-fusifor (ComBat)	4	457.0	-0.014877031557261944	0.022964628413319588	-0.11848600953817368	-0.029304150491952896	-0.01461766567081213	-0.0007942031370475888	0.05639314651489258
abcd	T0T2	lh_G_oc-temp_lat-fusifor (ComBat)	5	238.0	-0.010350107215344906	0.023747311905026436	-0.11344660818576813	-0.02366578159853816	-0.008276374079287052	0.003450423071626574	0.07741713523864746
abcd	T0T2	lh_G_oc-temp_lat-fusifor (ComBat)	6	376.0	-0.015859831124544144	0.01897277683019638	-0.07790117710828781	-0.025658397935330868	-0.0162852481007576	-0.0031441038590855896	0.03585255518555641
abcd	T0T2	lh_G_oc-temp_lat-fusifor (ComBat)	7	153.0	-0.015063450671732426	0.02066815085709095	-0.07916947454214096	-0.02783999964594841	-0.016018401831388474	-0.003742898115888238	0.054221056401729584
abcd	T0T2	lh_G_oc-temp_lat-fusifor (ComBat)	8	142.0	-0.010687633417546749	0.025475693866610527	-0.06783595681190491	-0.025659247301518917	-0.010826260782778263	0.004030195763334632	0.06706856191158295
abcd	T0T2	lh_G_oc-temp_lat-fusifor (ComBat)	9	189.0	-0.014851552434265614	0.02297295071184635	-0.14658741652965546	-0.02766106277704239	-0.013695841655135155	-0.0004605581343639642	0.059614915400743484
abcd	T0T2	lh_G_oc-temp_lat-fusifor (ComBat)	10	473.0	-0.015168789774179459	0.02340388298034668	-0.09138085693120956	-0.02969984896481037	-0.015114778652787209	-0.00014712673146277666	0.08061029762029648
abcd	T0T2	lh_G_oc-temp_lat-fusifor (ComBat)	11	237.0	-0.016965169459581375	0.020221557468175888	-0.10158935934305191	-0.03095368854701519	-0.01581701450049877	-0.005366005934774876	0.06510955095291138
abcd	T0T2	lh_G_oc-temp_lat-fusifor (ComBat)	12	361.0	-0.016014553606510162	0.023316171020269394	-0.09945141524076462	-0.028033431619405746	-0.015197568573057652	-0.003556302050128579	0.12022052705287933
abcd	T0T2	lh_G_oc-temp_lat-fusifor (ComBat)	13	301.0	-0.014514495618641376	0.024308741092681885	-0.09665127843618393	-0.02912890911102295	-0.015227874740958214	-0.0010939673520624638	0.1408192664384842
abcd	T0T2	lh_G_oc-temp_lat-fusifor (ComBat)	14	385.0	-0.015140442177653313	0.022196786478161812	-0.0752776563167572	-0.02774318866431713	-0.01593012362718582	-0.0019773293752223253	0.07462505996227264
abcd	T0T2	lh_G_oc-temp_lat-fusifor (ComBat)	15	197.0	-0.013736194930970669	0.024730268865823746	-0.09265940636396408	-0.027732403948903084	-0.013916163705289364	-0.001517642056569457	0.07829547673463821
abcd	T0T2	lh_G_oc-temp_lat-fusifor (ComBat)	16	713.0	-0.013342115096747875	0.025268053635954857	-0.4299324154853821	-0.026392856612801552	-0.013040312565863132	-0.00036945685860700905	0.08058401942253113
abcd	T0T2	lh_G_oc-temp_lat-fusifor (ComBat)	17	312.0	-0.01936883106827736	0.02235454134643078	-0.090452641248703	-0.03353702835738659	-0.019217830151319504	-0.004834233899600804	0.06352286040782928
abcd	T0T2	lh_G_oc-temp_lat-fusifor (ComBat)	18	170.0	-0.013619467616081238	0.020809337496757507	-0.06057487055659294	-0.025311471428722143	-0.015573395881801844	-0.0007477969484170899	0.059053935110569
abcd	T0T2	lh_G_oc-temp_lat-fusifor (ComBat)	19	264.0	-0.018046963959932327	0.027681749314069748	-0.12385112792253494	-0.03385759424418211	-0.019202562980353832	-0.0003709315860760398	0.09515657275915146
abcd	T0T2	lh_G_oc-temp_lat-fusifor (ComBat)	20	526.0	-0.01174122467637062	0.02170654386281967	-0.10764193534851074	-0.02358080167323351	-0.01282515935599804	0.0019592894823290408	0.1065971627831459
abcd	T0T2	lh_G_oc-temp_lat-fusifor (ComBat)	21	365.0	-0.00973083171993494	0.025356028228998184	-0.09917400777339935	-0.021912068128585815	-0.009743276052176952	0.004411682020872831	0.10051365941762924
abcd	T0T2	lh_G_oc-temp_lat-fusifor (deviation Z)	1	193.0	-0.21293054521083832	0.4869649410247803	-1.827626347541809	-0.48921462893486023	-0.18834692239761353	0.11275777220726013	1.022910237312317
abcd	T0T2	lh_G_oc-temp_lat-fusifor (deviation Z)	2	403.0	-0.22092655301094055	0.516368567943573	-2.0249688625335693	-0.5118352174758911	-0.19486749172210693	0.08062446117401123	1.7028191089630127
abcd	T0T2	lh_G_oc-temp_lat-fusifor (deviation Z)	3	334.0	-0.13307815790176392	0.44600602984428406	-1.6360589265823364	-0.39351407438516617	-0.1281249225139618	0.15538405627012253	1.1783461570739746
abcd	T0T2	lh_G_oc-temp_lat-fusifor (deviation Z)	4	457.0	-0.164388045668602	0.47948768734931946	-2.270113706588745	-0.4700690805912018	-0.14661908149719238	0.13146531581878662	1.3306949138641357
abcd	T0T2	lh_G_oc-temp_lat-fusifor (deviation Z)	5	238.0	-0.06947820633649826	0.43998005986213684	-2.1114673614501953	-0.3059358149766922	-0.023648396134376526	0.20332703739404678	1.3914120197296143
abcd	T0T2	lh_G_oc-temp_lat-fusifor (deviation Z)	6	376.0	-0.1904066950082779	0.4132678806781769	-1.6803677082061768	-0.4024321138858795	-0.201486274600029	0.08159491419792175	0.9135101437568665
abcd	T0T2	lh_G_oc-temp_lat-fusifor (deviation Z)	7	153.0	-0.22355923056602478	0.6376464366912842	-2.0719635486602783	-0.5834722518920898	-0.24725544452667236	0.13172674179077148	1.9753080606460571
abcd	T0T2	lh_G_oc-temp_lat-fusifor (deviation Z)	8	142.0	-0.08475539833307266	0.5623804330825806	-1.4118127822875977	-0.4376419633626938	-0.08050606027245522	0.24541303515434265	1.5546095371246338
abcd	T0T2	lh_G_oc-temp_lat-fusifor (deviation Z)	9	189.0	-0.14841297268867493	0.47377637028694153	-2.7959063053131104	-0.4325289726257324	-0.12248587608337402	0.1575668454170227	1.4570727348327637
abcd	T0T2	lh_G_oc-temp_lat-fusifor (deviation Z)	10	473.0	-0.18901200592517853	0.5436046123504639	-1.927999496459961	-0.5129191279411316	-0.1842624545097351	0.1575617790222168	1.7892558574676514
abcd	T0T2	lh_G_oc-temp_lat-fusifor (deviation Z)	11	237.0	-0.2223394513130188	0.5152506828308105	-2.4941060543060303	-0.564211368560791	-0.21486520767211914	0.10098981857299805	1.7368733882904053
abcd	T0T2	lh_G_oc-temp_lat-fusifor (deviation Z)	12	361.0	-0.14065299928188324	0.3799922466278076	-1.7907553911209106	-0.3527599573135376	-0.12444543838500977	0.06660382449626923	1.6530494689941406
abcd	T0T2	lh_G_oc-temp_lat-fusifor (deviation Z)	13	301.0	-0.1426125317811966	0.46599721908569336	-1.6419774293899536	-0.43057772517204285	-0.14746946096420288	0.12542808055877686	2.3237876892089844
abcd	T0T2	lh_G_oc-temp_lat-fusifor (deviation Z)	14	385.0	-0.14951707422733307	0.4200064241886139	-1.3889250755310059	-0.4041476249694824	-0.15101134777069092	0.11306369304656982	1.468186616897583
abcd	T0T2	lh_G_oc-temp_lat-fusifor (deviation Z)	15	197.0	-0.09418528527021408	0.36853888630867004	-1.3275257349014282	-0.3129321336746216	-0.09477150440216064	0.08799362182617188	1.355879306793213
abcd	T0T2	lh_G_oc-temp_lat-fusifor (deviation Z)	16	713.0	-0.15298710763454437	0.5987498164176941	-8.581168174743652	-0.49574121832847595	-0.1461920142173767	0.17741191387176514	2.091360330581665
abcd	T0T2	lh_G_oc-temp_lat-fusifor (deviation Z)	17	312.0	-0.2880331575870514	0.5447419881820679	-1.99979567527771	-0.5857417732477188	-0.29010993242263794	0.07688482105731964	1.6660629510879517
abcd	T0T2	lh_G_oc-temp_lat-fusifor (deviation Z)	18	170.0	-0.1833081692457199	0.5873629450798035	-1.5726549625396729	-0.5043725520372391	-0.22809932380914688	0.21911315619945526	1.860534429550171
abcd	T0T2	lh_G_oc-temp_lat-fusifor (deviation Z)	19	264.0	-0.2901477813720703	0.7824867963790894	-3.4730851650238037	-0.7544100284576416	-0.3189588487148285	0.2130429744720459	2.484433650970459
abcd	T0T2	lh_G_oc-temp_lat-fusifor (deviation Z)	20	526.0	-0.1022488996386528	0.46944549679756165	-1.9455177783966064	-0.36043819785118103	-0.11405706405639648	0.20936527848243713	2.01283597946167
abcd	T0T2	lh_G_oc-temp_lat-fusifor (deviation Z)	21	365.0	-0.06361349672079086	0.47156745195388794	-1.8059645891189575	-0.292851984500885	-0.058629751205444336	0.20564597845077515	1.8505539894104004
abcd	T0T2	lh_G_oc-temp_med-Lingual	1	193.0	-0.04267457500100136	0.04526548087596893	-0.15845070779323578	-0.068618044257164	-0.04192771017551422	-0.016083255410194397	0.08932461589574814
abcd	T0T2	lh_G_oc-temp_med-Lingual	2	403.0	-0.026784561574459076	0.031134704127907753	-0.11660268902778625	-0.0450978334993124	-0.025316456332802773	-0.008774028159677982	0.07193159312009811
abcd	T0T2	lh_G_oc-temp_med-Lingual	3	334.0	-0.014923112466931343	0.027871808037161827	-0.1726190447807312	-0.03209714870899916	-0.015535775572061539	0.0017292865668423474	0.08093070238828659
abcd	T0T2	lh_G_oc-temp_med-Lingual	4	457.0	-0.02033667266368866	0.033563438802957535	-0.1282372623682022	-0.04124656319618225	-0.017987359315156937	-0.0012499999720603228	0.08837970346212387
abcd	T0T2	lh_G_oc-temp_med-Lingual	5	238.0	-0.01678294874727726	0.03186073899269104	-0.10745234042406082	-0.03815719112753868	-0.016404648311436176	0.005627815145999193	0.07815631479024887
abcd	T0T2	lh_G_oc-temp_med-Lingual	6	376.0	-0.02472526952624321	0.029679348692297935	-0.1600753366947174	-0.04249178245663643	-0.023650530725717545	-0.005176733480766416	0.06301652640104294
abcd	T0T2	lh_G_oc-temp_med-Lingual	7	153.0	-0.016921842470765114	0.03275790438055992	-0.12242322415113449	-0.033898305147886276	-0.017505470663309097	0.002200220013037324	0.07421451807022095
abcd	T0T2	lh_G_oc-temp_med-Lingual	8	142.0	-0.01980479620397091	0.037096794694662094	-0.11652636528015137	-0.04270221013575792	-0.022705506533384323	0.0003333333370392211	0.1040041595697403
abcd	T0T2	lh_G_oc-temp_med-Lingual	9	189.0	-0.026870733126997948	0.04089966043829918	-0.2182539701461792	-0.048619695007801056	-0.02777777798473835	-0.0064073228277266026	0.11339600384235382
abcd	T0T2	lh_G_oc-temp_med-Lingual	10	473.0	-0.02170613408088684	0.034538861364126205	-0.1204819306731224	-0.043399639427661896	-0.021907804533839226	-0.002819548826664686	0.10917478054761887
abcd	T0T2	lh_G_oc-temp_med-Lingual	11	237.0	-0.023870214819908142	0.031715624034404755	-0.12017738074064255	-0.04267161339521408	-0.02605118788778782	-0.0019910403061658144	0.07081868499517441
abcd	T0T2	lh_G_oc-temp_med-Lingual	12	361.0	-0.018565744161605835	0.0408577062189579	-0.13602638244628906	-0.04113924130797386	-0.018555667251348495	0.0049019609577953815	0.11626575142145157
abcd	T0T2	lh_G_oc-temp_med-Lingual	13	301.0	-0.0202772319316864	0.031101740896701813	-0.12134250998497009	-0.04122396931052208	-0.022748375311493874	0.002964426763355732	0.06195652112364769
abcd	T0T2	lh_G_oc-temp_med-Lingual	14	385.0	-0.022842353209853172	0.030405782163143158	-0.13813675940036774	-0.03985828161239624	-0.02345619909465313	-0.0054536438547074795	0.09487951546907425
abcd	T0T2	lh_G_oc-temp_med-Lingual	15	197.0	-0.025452643632888794	0.03836318850517273	-0.1607898473739624	-0.043902438133955	-0.027979854494333267	-0.005760921631008387	0.1116594672203064
abcd	T0T2	lh_G_oc-temp_med-Lingual	16	713.0	-0.024037552997469902	0.02817879430949688	-0.21397165954113007	-0.03894297778606415	-0.022264329716563225	-0.0062084258534014225	0.07791586965322495
abcd	T0T2	lh_G_oc-temp_med-Lingual	17	312.0	-0.0186826903373003	0.04473545029759407	-0.144269660115242	-0.044499083422124386	-0.017275815829634666	0.006703833932988346	0.19112271070480347
abcd	T0T2	lh_G_oc-temp_med-Lingual	18	170.0	-0.022306907922029495	0.028560109436511993	-0.08404732495546341	-0.04177301190793514	-0.023858537897467613	-0.0033480029087513685	0.05320150777697563
abcd	T0T2	lh_G_oc-temp_med-Lingual	19	264.0	-0.027545252814888954	0.04302894324064255	-0.1451469212770462	-0.05350883398205042	-0.03213982284069061	-0.0015014441160019487	0.10540540516376495
abcd	T0T2	lh_G_oc-temp_med-Lingual	20	526.0	-0.01846384070813656	0.03521015867590904	-0.12645824253559113	-0.040825930424034595	-0.018062681891024113	0.0018427219474688172	0.1337890625
abcd	T0T2	lh_G_oc-temp_med-Lingual	21	365.0	-0.020182112231850624	0.036443158984184265	-0.14638157188892365	-0.04381443187594414	-0.02024291455745697	0.002626970177516341	0.15194346010684967
abcd	T0T2	lh_G_oc-temp_med-Lingual (ComBat)	1	193.0	-0.04070473089814186	0.0428338423371315	-0.15130656957626343	-0.0648202896118164	-0.04009753838181496	-0.01570388488471508	0.0836479440331459
abcd	T0T2	lh_G_oc-temp_med-Lingual (ComBat)	2	403.0	-0.02779114432632923	0.03274932876229286	-0.12282180041074753	-0.04780284874141216	-0.02597830444574356	-0.00909630162641406	0.07749960571527481
abcd	T0T2	lh_G_oc-temp_med-Lingual (ComBat)	3	334.0	-0.013927475549280643	0.031241655349731445	-0.1893821507692337	-0.03349803946912289	-0.014401805121451616	0.004821319365873933	0.09468238055706024
abcd	T0T2	lh_G_oc-temp_med-Lingual (ComBat)	4	457.0	-0.02092580497264862	0.03494006767868996	-0.13276407122612	-0.04268735274672508	-0.018509183079004288	-0.0011117053218185902	0.09294810146093369
abcd	T0T2	lh_G_oc-temp_med-Lingual (ComBat)	5	238.0	-0.01670459657907486	0.03120552748441696	-0.10509280115365982	-0.03763370309025049	-0.016365081071853638	0.004712153109721839	0.08096514642238617
abcd	T0T2	lh_G_oc-temp_med-Lingual (ComBat)	6	376.0	-0.024793995544314384	0.029514379799365997	-0.15969465672969818	-0.04249020013958216	-0.02373479399830103	-0.005388599238358438	0.06264804303646088
abcd	T0T2	lh_G_oc-temp_med-Lingual (ComBat)	7	153.0	-0.016668060794472694	0.031369421631097794	-0.11812423914670944	-0.03296111151576042	-0.017227893695235252	0.002460146090015769	0.07005438208580017
abcd	T0T2	lh_G_oc-temp_med-Lingual (ComBat)	8	142.0	-0.020386110991239548	0.037759698927402496	-0.11792098730802536	-0.043614319525659084	-0.023072334937751293	0.0002573446836322546	0.10530298203229904
abcd	T0T2	lh_G_oc-temp_med-Lingual (ComBat)	9	189.0	-0.02698579430580139	0.04173865169286728	-0.22196507453918457	-0.04904468357563019	-0.028144311159849167	-0.006005268543958664	0.11711353063583374
abcd	T0T2	lh_G_oc-temp_med-Lingual (ComBat)	10	473.0	-0.021925004199147224	0.035981908440589905	-0.12521527707576752	-0.044556375592947006	-0.022156227380037308	-0.0023566868621855974	0.11490219831466675
abcd	T0T2	lh_G_oc-temp_med-Lingual (ComBat)	11	237.0	-0.023390524089336395	0.03070148266851902	-0.11731917411088943	-0.04185693711042404	-0.02490849979221821	-0.002254847902804613	0.06838639080524445
abcd	T0T2	lh_G_oc-temp_med-Lingual (ComBat)	12	361.0	-0.018079936504364014	0.036998700350522995	-0.12648162245750427	-0.0383654423058033	-0.018022488802671432	0.00321285892277956	0.10256093740463257
abcd	T0T2	lh_G_oc-temp_med-Lingual (ComBat)	13	301.0	-0.02118096314370632	0.03451620787382126	-0.13192063570022583	-0.04446154832839966	-0.02374161407351494	0.004817754030227661	0.07131365686655045
abcd	T0T2	lh_G_oc-temp_med-Lingual (ComBat)	14	385.0	-0.022994259372353554	0.029732897877693176	-0.13573113083839417	-0.039665624499320984	-0.023564115166664124	-0.005999648477882147	0.09198079258203506
abcd	T0T2	lh_G_oc-temp_med-Lingual (ComBat)	15	197.0	-0.024595659226179123	0.03554539009928703	-0.15040507912635803	-0.04167965427041054	-0.026858190074563026	-0.006236501503735781	0.10051098465919495
abcd	T0T2	lh_G_oc-temp_med-Lingual (ComBat)	16	713.0	-0.02463647536933422	0.030991943553090096	-0.23440736532211304	-0.04108215868473053	-0.022646714001893997	-0.005015559494495392	0.08772052824497223
abcd	T0T2	lh_G_oc-temp_med-Lingual (ComBat)	17	312.0	-0.01875341311097145	0.03961358219385147	-0.13076481223106384	-0.041881490498781204	-0.017470228485763073	0.003940605965908617	0.16565166413784027
abcd	T0T2	lh_G_oc-temp_med-Lingual (ComBat)	18	170.0	-0.02315172366797924	0.032423779368400574	-0.09233825653791428	-0.045197161845862865	-0.025071213021874428	-0.001786655659088865	0.06276872754096985
abcd	T0T2	lh_G_oc-temp_med-Lingual (ComBat)	19	264.0	-0.02638182044029236	0.03827337175607681	-0.13223502039909363	-0.049675303511321545	-0.030493819154798985	-0.003141744586173445	0.09075449407100677
abcd	T0T2	lh_G_oc-temp_med-Lingual (ComBat)	20	526.0	-0.0185351874679327	0.03341037780046463	-0.12100685387849808	-0.03981286846101284	-0.018147491849958897	0.0008587163029005751	0.1257053166627884
abcd	T0T2	lh_G_oc-temp_med-Lingual (ComBat)	21	365.0	-0.020089365541934967	0.0370342992246151	-0.1481160968542099	-0.04412100836634636	-0.020118344575166702	0.0031079119071364403	0.15521377325057983
abcd	T0T2	lh_G_oc-temp_med-Lingual (deviation Z)	1	193.0	-0.2869054079055786	0.5758564472198486	-1.9219399690628052	-0.6352836489677429	-0.28543922305107117	0.06493014097213745	1.2009155750274658
abcd	T0T2	lh_G_oc-temp_med-Lingual (deviation Z)	2	403.0	-0.18845213949680328	0.639708936214447	-1.9708659648895264	-0.5821155309677124	-0.14285242557525635	0.18014615029096603	1.6834635734558105
abcd	T0T2	lh_G_oc-temp_med-Lingual (deviation Z)	3	334.0	0.05869287997484207	0.4914906322956085	-3.0079612731933594	-0.2473333477973938	0.06190846487879753	0.3588755130767822	1.5946946144104004
abcd	T0T2	lh_G_oc-temp_med-Lingual (deviation Z)	4	457.0	-0.05763101205229759	0.5857833623886108	-2.1684658527374268	-0.4362306594848633	-0.038225650787353516	0.2894095182418823	1.696632742881775
abcd	T0T2	lh_G_oc-temp_med-Lingual (deviation Z)	5	238.0	0.027214057743549347	0.5454463362693787	-1.7924796342849731	-0.3228282928466797	0.03164561092853546	0.43401530385017395	1.5769271850585938
abcd	T0T2	lh_G_oc-temp_med-Lingual (deviation Z)	6	376.0	-0.09960269927978516	0.4514264762401581	-1.9591753482818604	-0.39034172892570496	-0.07444605976343155	0.18982946127653122	1.12677001953125
abcd	T0T2	lh_G_oc-temp_med-Lingual (deviation Z)	7	153.0	0.0502331480383873	0.5790266990661621	-2.219184160232544	-0.24057155847549438	0.025309771299362183	0.4257655143737793	1.404975414276123
abcd	T0T2	lh_G_oc-temp_med-Lingual (deviation Z)	8	142.0	-0.03519083559513092	0.6364538073539734	-1.7747128009796143	-0.3944779634475708	-0.06600959599018097	0.31581202894449234	1.881618857383728
abcd	T0T2	lh_G_oc-temp_med-Lingual (deviation Z)	9	189.0	-0.17626570165157318	0.8456799983978271	-4.236902713775635	-0.5885457992553711	-0.16942262649536133	0.25218820571899414	2.459397554397583
abcd	T0T2	lh_G_oc-temp_med-Lingual (deviation Z)	10	473.0	-0.07013709098100662	0.5308043360710144	-1.9930753707885742	-0.4036029577255249	-0.06800472736358643	0.22314651310443878	1.7660179138183594
abcd	T0T2	lh_G_oc-temp_med-Lingual (deviation Z)	11	237.0	-0.0650205910205841	0.5818522572517395	-1.9774446487426758	-0.3962136209011078	-0.0660938024520874	0.33020177483558655	1.5336401462554932
abcd	T0T2	lh_G_oc-temp_med-Lingual (deviation Z)	12	361.0	0.014646807685494423	0.542127251625061	-2.065589427947998	-0.2963953912258148	0.019850820302963257	0.33000779151916504	1.702668309211731
abcd	T0T2	lh_G_oc-temp_med-Lingual (deviation Z)	13	301.0	-0.05312599614262581	0.49142828583717346	-1.7338764667510986	-0.39966654777526855	-0.08713728189468384	0.3339279294013977	1.1833592653274536
abcd	T0T2	lh_G_oc-temp_med-Lingual (deviation Z)	14	385.0	-0.1093808263540268	0.6321064829826355	-2.412109851837158	-0.4929056167602539	-0.11537307500839233	0.2577728033065796	2.181382656097412
abcd	T0T2	lh_G_oc-temp_med-Lingual (deviation Z)	15	197.0	-0.1164032444357872	0.6228458285331726	-2.421252727508545	-0.42523831129074097	-0.16179382801055908	0.22512078285217285	1.553470492362976
abcd	T0T2	lh_G_oc-temp_med-Lingual (deviation Z)	16	713.0	-0.08618936687707901	0.4338514506816864	-2.421139717102051	-0.3356913924217224	-0.04955101013183594	0.1938762068748474	1.4478223323822021
abcd	T0T2	lh_G_oc-temp_med-Lingual (deviation Z)	17	312.0	0.001656837179325521	0.7931581735610962	-2.4185822010040283	-0.5036482363939285	0.04238772392272949	0.4737006574869156	3.5161335468292236
abcd	T0T2	lh_G_oc-temp_med-Lingual (deviation Z)	18	170.0	-0.11651478707790375	0.639906108379364	-1.7881438732147217	-0.48828060179948807	-0.15840160846710205	0.3320421576499939	1.5040948390960693
abcd	T0T2	lh_G_oc-temp_med-Lingual (deviation Z)	19	264.0	-0.16162794828414917	0.7810209393501282	-2.5511116981506348	-0.6362138539552689	-0.2232307344675064	0.33446070551872253	2.014549732208252
abcd	T0T2	lh_G_oc-temp_med-Lingual (deviation Z)	20	526.0	-0.022424980998039246	0.5577476620674133	-1.8514065742492676	-0.38444966822862625	-0.012208998203277588	0.30653464794158936	2.494727849960327
abcd	T0T2	lh_G_oc-temp_med-Lingual (deviation Z)	21	365.0	-0.04319075867533684	0.5594142079353333	-2.366140604019165	-0.39577263593673706	-0.04366648197174072	0.317056268453598	2.414135456085205
abcd	T0T2	lh_G_oc-temp_med-Parahip	1	193.0	-0.0007898926269263029	0.048660945147275925	-0.15508177876472473	-0.03315649926662445	-0.0003118178865406662	0.02809324488043785	0.16246594488620758
abcd	T0T2	lh_G_oc-temp_med-Parahip	2	403.0	-0.010021562688052654	0.03486146032810211	-0.11011608690023422	-0.02941211685538292	-0.00897435937076807	0.011470660101622343	0.11513715237379074
abcd	T0T2	lh_G_oc-temp_med-Parahip	3	334.0	-0.005248046945780516	0.04062454774975777	-0.2248574048280716	-0.02910285908728838	-0.008545259479433298	0.012190287932753563	0.23161764442920685
abcd	T0T2	lh_G_oc-temp_med-Parahip	4	457.0	-0.004089678172022104	0.03601861000061035	-0.15413416922092438	-0.025915127247571945	-0.005806451663374901	0.014604810625314713	0.2316322773694992
abcd	T0T2	lh_G_oc-temp_med-Parahip	5	238.0	-0.004055124707520008	0.038950104266405106	-0.1367713063955307	-0.028462968301028013	-0.006318999920040369	0.019831246696412563	0.1189655140042305
abcd	T0T2	lh_G_oc-temp_med-Parahip	6	376.0	-0.006557947024703026	0.0393599197268486	-0.2051546424627304	-0.026477104052901268	-0.005192958517000079	0.014130767434835434	0.14807765185832977
abcd	T0T2	lh_G_oc-temp_med-Parahip	7	153.0	-0.005956292152404785	0.03705912083387375	-0.117458276450634	-0.029123328626155853	-0.0076899416744709015	0.013306720182299614	0.17175573110580444
abcd	T0T2	lh_G_oc-temp_med-Parahip	8	142.0	-0.0014955170918256044	0.030777953565120697	-0.07074175775051117	-0.024733480997383595	-0.0031916567822918296	0.015699315583333373	0.08983992040157318
abcd	T0T2	lh_G_oc-temp_med-Parahip	9	189.0	-0.007544802501797676	0.03603135421872139	-0.10931174457073212	-0.028995279222726822	-0.008043757639825344	0.01740558259189129	0.1287490874528885
abcd	T0T2	lh_G_oc-temp_med-Parahip	10	473.0	-0.008132966235280037	0.03451220318675041	-0.14014175534248352	-0.02883659303188324	-0.01097017526626587	0.01032448373734951	0.13789108395576477
abcd	T0T2	lh_G_oc-temp_med-Parahip	11	237.0	-0.006910391617566347	0.03579628840088844	-0.1137218028306961	-0.029097963124513626	-0.005908933002501726	0.015374760143458843	0.09337561577558517
abcd	T0T2	lh_G_oc-temp_med-Parahip	12	361.0	-0.009034178219735622	0.037845149636268616	-0.11703511327505112	-0.03241182118654251	-0.01080351136624813	0.012780656106770039	0.17019544541835785
abcd	T0T2	lh_G_oc-temp_med-Parahip	13	301.0	-0.00707634910941124	0.029715294018387794	-0.1167142391204834	-0.02458176761865616	-0.006128702778369188	0.012715713120996952	0.07530529052019119
abcd	T0T2	lh_G_oc-temp_med-Parahip	14	385.0	-0.008948240429162979	0.032795824110507965	-0.11926605552434921	-0.030029060319066048	-0.009319986216723919	0.012259194627404213	0.11799294501543045
abcd	T0T2	lh_G_oc-temp_med-Parahip	15	197.0	-0.006459728814661503	0.03970252349972725	-0.09934210777282715	-0.02987421303987503	-0.007118644192814827	0.010877447202801704	0.1672278344631195
abcd	T0T2	lh_G_oc-temp_med-Parahip	16	713.0	-0.008398973383009434	0.03358042985200882	-0.14860258996486664	-0.025958701968193054	-0.007615894079208374	0.01131363958120346	0.1582941859960556
abcd	T0T2	lh_G_oc-temp_med-Parahip	17	312.0	0.018739253282546997	0.048932034522295	-0.16226071119308472	-0.009858641540631652	0.016384035348892212	0.05154280085116625	0.1876295804977417
abcd	T0T2	lh_G_oc-temp_med-Parahip	18	170.0	-0.006803853437304497	0.029051536694169044	-0.07079392671585083	-0.026032077614217997	-0.01103605655953288	0.012327696662396193	0.07191892713308334
abcd	T0T2	lh_G_oc-temp_med-Parahip	19	264.0	-0.008453262969851494	0.04633492976427078	-0.13815979659557343	-0.03980440739542246	-0.01220194436609745	0.024175478145480156	0.11970534175634384
abcd	T0T2	lh_G_oc-temp_med-Parahip	20	526.0	-0.0036341960076242685	0.03863438963890076	-0.1359461098909378	-0.027574926149100065	-0.006316991290077567	0.020227339584380388	0.1272931545972824
abcd	T0T2	lh_G_oc-temp_med-Parahip	21	365.0	-0.0027978860307484865	0.037996869534254074	-0.12163417041301727	-0.02562556602060795	-0.0044490075670182705	0.02047082968056202	0.26000791788101196
abcd	T0T2	lh_G_oc-temp_med-Parahip (ComBat)	1	193.0	-0.0012550174724310637	0.04458815976977348	-0.14372152090072632	-0.030780460685491562	-0.0007409897516481578	0.025504007935523987	0.14773324131965637
abcd	T0T2	lh_G_oc-temp_med-Parahip (ComBat)	2	403.0	-0.010449916124343872	0.037100307643413544	-0.1268078237771988	-0.031130710616707802	-0.009232200682163239	0.012116480618715286	0.11646399646997452
abcd	T0T2	lh_G_oc-temp_med-Parahip (ComBat)	3	334.0	-0.004954766947776079	0.039771292358636856	-0.22057464718818665	-0.02851418172940612	-0.008032213430851698	0.012187149375677109	0.2256413996219635
abcd	T0T2	lh_G_oc-temp_med-Parahip (ComBat)	4	457.0	-0.0041630384512245655	0.03581564873456955	-0.15341199934482574	-0.025853333994746208	-0.00585941644385457	0.01445924211293459	0.2300683706998825
abcd	T0T2	lh_G_oc-temp_med-Parahip (ComBat)	5	238.0	-0.0038477983325719833	0.03833678364753723	-0.13433222472667694	-0.027971092145889997	-0.005960462847724557	0.019040480721741915	0.11663229763507843
abcd	T0T2	lh_G_oc-temp_med-Parahip (ComBat)	6	376.0	-0.006315513979643583	0.04106757789850235	-0.2141168713569641	-0.02685164287686348	-0.005093096289783716	0.015466869343072176	0.1557643711566925
abcd	T0T2	lh_G_oc-temp_med-Parahip (ComBat)	7	153.0	-0.005911677144467831	0.035824254155159	-0.11382213234901428	-0.028360096737742424	-0.007559059653431177	0.01275993138551712	0.1652153730392456
abcd	T0T2	lh_G_oc-temp_med-Parahip (ComBat)	8	142.0	-0.002090177731588483	0.032131873071193695	-0.07375485450029373	-0.025689064525067806	-0.0038808592362329364	0.01601950917392969	0.09375300258398056
abcd	T0T2	lh_G_oc-temp_med-Parahip (ComBat)	9	189.0	-0.007613562513142824	0.03591408580541611	-0.10883501172065735	-0.029291171580553055	-0.008027373813092709	0.017307337373495102	0.1280394047498703
abcd	T0T2	lh_G_oc-temp_med-Parahip (ComBat)	10	473.0	-0.008192298002541065	0.035029005259275436	-0.14220395684242249	-0.02925444394350052	-0.011112704873085022	0.010488749481737614	0.14042600989341736
abcd	T0T2	lh_G_oc-temp_med-Parahip (ComBat)	11	237.0	-0.00695108762010932	0.035540834069252014	-0.11285340040922165	-0.028867162764072418	-0.005856834352016449	0.015256986953318119	0.09257902204990387
abcd	T0T2	lh_G_oc-temp_med-Parahip (ComBat)	12	361.0	-0.008853516541421413	0.0373452790081501	-0.11541657149791718	-0.03196351230144501	-0.010633734986186028	0.012956688180565834	0.16731496155261993
abcd	T0T2	lh_G_oc-temp_med-Parahip (ComBat)	13	301.0	-0.007444583810865879	0.0313224159181118	-0.1230337917804718	-0.025904318317770958	-0.006347018294036388	0.013567590154707432	0.07992709428071976
abcd	T0T2	lh_G_oc-temp_med-Parahip (ComBat)	14	385.0	-0.009254099801182747	0.03536834195256233	-0.12830878794193268	-0.03203752264380455	-0.009675493463873863	0.013411186635494232	0.12960714101791382
abcd	T0T2	lh_G_oc-temp_med-Parahip (ComBat)	15	197.0	-0.006318473722785711	0.03671780973672867	-0.09250716865062714	-0.02801375649869442	-0.006864288821816444	0.00970449298620224	0.1533452272415161
abcd	T0T2	lh_G_oc-temp_med-Parahip (ComBat)	16	713.0	-0.00856742449104786	0.035271160304546356	-0.15604884922504425	-0.027116907760500908	-0.00775228813290596	0.012087707407772541	0.1672486960887909
abcd	T0T2	lh_G_oc-temp_med-Parahip (ComBat)	17	312.0	0.017782213166356087	0.04748433083295822	-0.1578620821237564	-0.010512487264350057	0.015118944924324751	0.04972795024514198	0.1813926100730896
abcd	T0T2	lh_G_oc-temp_med-Parahip (ComBat)	18	170.0	-0.006911417935043573	0.030449137091636658	-0.07374217361211777	-0.027088515926152468	-0.011427240911871195	0.013101507211104035	0.07583814114332199
abcd	T0T2	lh_G_oc-temp_med-Parahip (ComBat)	19	264.0	-0.00825941376388073	0.042935509234666824	-0.12942956387996674	-0.03734504617750645	-0.011714274063706398	0.022096096072345972	0.10943909734487534
abcd	T0T2	lh_G_oc-temp_med-Parahip (ComBat)	20	526.0	-0.0036897428799420595	0.03656122088432312	-0.1294577568769455	-0.026311795227229595	-0.006182871060445905	0.019006294198334217	0.11943527311086655
abcd	T0T2	lh_G_oc-temp_med-Parahip (ComBat)	21	365.0	-0.0027667128015309572	0.03856236860156059	-0.1233520656824112	-0.025907818228006363	-0.004414249677211046	0.02020438015460968	0.26508036255836487
abcd	T0T2	lh_G_oc-temp_med-Parahip (deviation Z)	1	193.0	-0.009578080847859383	0.6987180113792419	-2.472818374633789	-0.4722934365272522	0.011467456817626953	0.38623046875	2.2481422424316406
abcd	T0T2	lh_G_oc-temp_med-Parahip (deviation Z)	2	403.0	-0.154711052775383	0.5599879026412964	-1.6766738891601562	-0.47072912752628326	-0.12549102306365967	0.1946900561451912	1.584014654159546
abcd	T0T2	lh_G_oc-temp_med-Parahip (deviation Z)	3	334.0	-0.0661424845457077	0.525702714920044	-3.2455906867980957	-0.3725365996360779	-0.09953272342681885	0.19371984899044037	2.365046739578247
abcd	T0T2	lh_G_oc-temp_med-Parahip (deviation Z)	4	457.0	-0.06621912121772766	0.54909747838974	-2.37125825881958	-0.38528093695640564	-0.07300081849098206	0.2401885986328125	3.15983247756958
abcd	T0T2	lh_G_oc-temp_med-Parahip (deviation Z)	5	238.0	-0.08726810663938522	0.9064062237739563	-3.17111873626709	-0.6630539000034332	-0.10057402029633522	0.4581444710493088	2.6873021125793457
abcd	T0T2	lh_G_oc-temp_med-Parahip (deviation Z)	6	376.0	-0.0993848368525505	0.5962083339691162	-2.7925171852111816	-0.4202166572213173	-0.06897296011447906	0.2428067922592163	2.172916889190674
abcd	T0T2	lh_G_oc-temp_med-Parahip (deviation Z)	7	153.0	-0.08585213124752045	0.5826968550682068	-1.904831886291504	-0.44392719864845276	-0.11664032936096191	0.24083662033081055	2.33719539642334
abcd	T0T2	lh_G_oc-temp_med-Parahip (deviation Z)	8	142.0	-0.014439270831644535	0.3937329947948456	-0.9854454398155212	-0.3075169399380684	-0.03045155107975006	0.22610734030604362	1.1344141960144043
abcd	T0T2	lh_G_oc-temp_med-Parahip (deviation Z)	9	189.0	-0.13319282233715057	0.6725216507911682	-2.1158978939056396	-0.5259708166122437	-0.132004976272583	0.3433639407157898	2.119550943374634
abcd	T0T2	lh_G_oc-temp_med-Parahip (deviation Z)	10	473.0	-0.1903044879436493	0.8010920882225037	-3.462045431137085	-0.6662106513977051	-0.22416949272155762	0.26210594177246094	2.5348775386810303
abcd	T0T2	lh_G_oc-temp_med-Parahip (deviation Z)	11	237.0	-0.08006120473146439	0.4460281431674957	-1.4546910524368286	-0.3526626229286194	-0.07593470811843872	0.2016969472169876	1.3446203470230103
abcd	T0T2	lh_G_oc-temp_med-Parahip (deviation Z)	12	361.0	-0.16582287847995758	0.6714674830436707	-2.406688690185547	-0.5865834951400757	-0.18967527151107788	0.24358749389648438	2.3641343116760254
abcd	T0T2	lh_G_oc-temp_med-Parahip (deviation Z)	13	301.0	-0.12786628305912018	0.5302764773368835	-2.0261070728302	-0.43865346908569336	-0.08640813827514648	0.24267548322677612	1.274007797241211
abcd	T0T2	lh_G_oc-temp_med-Parahip (deviation Z)	14	385.0	-0.1448989361524582	0.5787131786346436	-2.0376014709472656	-0.5186790227890015	-0.1442357748746872	0.2388228178024292	1.6644898653030396
abcd	T0T2	lh_G_oc-temp_med-Parahip (deviation Z)	15	197.0	-0.07977567613124847	0.5077160596847534	-1.2863911390304565	-0.384024977684021	-0.07988929748535156	0.15459156036376953	1.9363410472869873
abcd	T0T2	lh_G_oc-temp_med-Parahip (deviation Z)	16	713.0	-0.1268872171640396	0.522068977355957	-2.0501785278320312	-0.40281325578689575	-0.10761064291000366	0.1912565380334854	2.182896137237549
abcd	T0T2	lh_G_oc-temp_med-Parahip (deviation Z)	17	312.0	0.2918870747089386	0.746110737323761	-2.670851230621338	-0.15547357499599457	0.2751769423484802	0.8217747211456299	2.800170660018921
abcd	T0T2	lh_G_oc-temp_med-Parahip (deviation Z)	18	170.0	-0.07081755250692368	0.32811373472213745	-0.9091060757637024	-0.29922427237033844	-0.11132756993174553	0.15350554138422012	0.8093022108078003
abcd	T0T2	lh_G_oc-temp_med-Parahip (deviation Z)	19	264.0	-0.11475811898708344	0.6312774419784546	-2.156661033630371	-0.5240942686796188	-0.15553432703018188	0.32429488003253937	1.648749828338623
abcd	T0T2	lh_G_oc-temp_med-Parahip (deviation Z)	20	526.0	-0.04688195511698723	0.513909637928009	-1.9689452648162842	-0.36982014030218124	-0.07447223365306854	0.29472238570451736	1.7279527187347412
abcd	T0T2	lh_G_oc-temp_med-Parahip (deviation Z)	21	365.0	-0.038849204778671265	0.5252015590667725	-1.8541187047958374	-0.35987675189971924	-0.054736971855163574	0.29446208477020264	2.8759689331054688
abcd	T0T2	lh_G_orbital	1	193.0	-0.022167226299643517	0.03313509374856949	-0.09796970337629318	-0.0428759902715683	-0.02400486171245575	-0.005064145661890507	0.17140944302082062
abcd	T0T2	lh_G_orbital	2	403.0	-0.01907160133123398	0.029972990974783897	-0.1620284467935562	-0.03683323599398136	-0.017922336235642433	0.0003253230097470805	0.06097163259983063
abcd	T0T2	lh_G_orbital	3	334.0	-0.01595884934067726	0.029346780851483345	-0.11372300237417221	-0.03291167411953211	-0.01662643998861313	0.0012361392145976424	0.10378057509660721
abcd	T0T2	lh_G_orbital	4	457.0	-0.012312098406255245	0.032357364892959595	-0.12201835215091705	-0.03183107450604439	-0.012784534133970737	0.005528455134481192	0.12541133165359497
abcd	T0T2	lh_G_orbital	5	238.0	-0.015654852613806725	0.025393344461917877	-0.08037196844816208	-0.03200826421380043	-0.01583333360031247	0.0009033344249473885	0.08128941804170609
abcd	T0T2	lh_G_orbital	6	376.0	-0.013579946011304855	0.027766695246100426	-0.10955330729484558	-0.03197415452450514	-0.012387271970510483	0.003831223933957517	0.08307044953107834
abcd	T0T2	lh_G_orbital	7	153.0	-0.01520127896219492	0.02935182861983776	-0.11667229980230331	-0.031790997833013535	-0.014940239489078522	0.004394861403852701	0.0573311373591423
abcd	T0T2	lh_G_orbital	8	142.0	-0.01431946363300085	0.029280535876750946	-0.09260991215705872	-0.03196566831320524	-0.01779976300895214	0.005486854002811015	0.059048280119895935
abcd	T0T2	lh_G_orbital	9	189.0	-0.014062266796827316	0.026459774002432823	-0.09457671642303467	-0.02940182574093342	-0.01445550937205553	0.0012682308442890644	0.06678899377584457
abcd	T0T2	lh_G_orbital	10	473.0	-0.01917116902768612	0.031888481229543686	-0.15365396440029144	-0.03865378350019455	-0.018451301380991936	0.00031328320619650185	0.10463821887969971
abcd	T0T2	lh_G_orbital	11	237.0	-0.018059508875012398	0.02934015542268753	-0.11780191212892532	-0.03415624052286148	-0.017385490238666534	0.001243781065568328	0.08769497275352478
abcd	T0T2	lh_G_orbital	12	361.0	-0.01803240366280079	0.03326674550771713	-0.14444445073604584	-0.03563613444566727	-0.017863277345895767	-0.004822597373276949	0.19834384322166443
abcd	T0T2	lh_G_orbital	13	301.0	-0.017853396013379097	0.02805677056312561	-0.1405598521232605	-0.03462321683764458	-0.018370073288679123	-0.000633512856438756	0.06892818212509155
abcd	T0T2	lh_G_orbital	14	385.0	-0.018745673820376396	0.027485903352499008	-0.15159986913204193	-0.032425422221422195	-0.01801260933279991	-0.004979769699275494	0.0743633285164833
abcd	T0T2	lh_G_orbital	15	197.0	-0.02063196711242199	0.03319462388753891	-0.2058437317609787	-0.04176490381360054	-0.020639147609472275	-0.003907522186636925	0.11028103530406952
abcd	T0T2	lh_G_orbital	16	713.0	-0.017042970284819603	0.025662697851657867	-0.14611589908599854	-0.03297065570950508	-0.01761433854699135	-0.0016291951760649681	0.11604584753513336
abcd	T0T2	lh_G_orbital	17	312.0	-0.010335872881114483	0.03262513503432274	-0.11204644292593002	-0.03459368273615837	-0.010074424557387829	0.009741738438606262	0.09111617505550385
abcd	T0T2	lh_G_orbital	18	170.0	-0.0200998242944479	0.026179272681474686	-0.09220937639474869	-0.03483104147017002	-0.020744306966662407	-0.0033251604763790965	0.045334216207265854
abcd	T0T2	lh_G_orbital	19	264.0	-0.023860855028033257	0.0392620749771595	-0.12455400824546814	-0.05090636480599642	-0.026834438554942608	0.00040296947554452345	0.12121212482452393
abcd	T0T2	lh_G_orbital	20	526.0	-0.01716608554124832	0.03189980238676071	-0.13180692493915558	-0.034792727790772915	-0.018145875073969364	-0.0010536869522184134	0.14147910475730896
abcd	T0T2	lh_G_orbital	21	365.0	-0.013225510716438293	0.03190820291638374	-0.136123925447464	-0.0320620983839035	-0.01208267081528902	0.003202049294486642	0.12809507548809052
abcd	T0T2	lh_G_orbital (ComBat)	1	193.0	-0.022237377241253853	0.03312493860721588	-0.0980338603258133	-0.04296087473630905	-0.024085871875286102	-0.0051592690870165825	0.1712590456008911
abcd	T0T2	lh_G_orbital (ComBat)	2	403.0	-0.019142672419548035	0.031230369582772255	-0.16791149973869324	-0.03767927922308445	-0.01798730529844761	0.00104258005740121	0.06435365229845047
abcd	T0T2	lh_G_orbital (ComBat)	3	334.0	-0.015704557299613953	0.030623050406575203	-0.11741377413272858	-0.033459956757724285	-0.01649764832109213	0.002079682657495141	0.10950880497694016
abcd	T0T2	lh_G_orbital (ComBat)	4	457.0	-0.012440684251487255	0.031058989465236664	-0.1181253045797348	-0.03125228360295296	-0.012865978293120861	0.004744016565382481	0.11930323392152786
abcd	T0T2	lh_G_orbital (ComBat)	5	238.0	-0.015705304220318794	0.026233142241835594	-0.08267372101545334	-0.032577875070273876	-0.015865175984799862	0.0013431975385174155	0.0852540135383606
abcd	T0T2	lh_G_orbital (ComBat)	6	376.0	-0.013570502400398254	0.02893027849495411	-0.11346504837274551	-0.03260565269738436	-0.012307812925428152	0.004635839723050594	0.08741164207458496
abcd	T0T2	lh_G_orbital (ComBat)	7	153.0	-0.015176826156675816	0.029732346534729004	-0.11802048236131668	-0.03200875595211983	-0.014949068427085876	0.004956608172506094	0.058282528072595596
abcd	T0T2	lh_G_orbital (ComBat)	8	142.0	-0.014081593602895737	0.029523316770792007	-0.09343027323484421	-0.03208507876843214	-0.017750614322721958	0.005810167756862938	0.06006631255149841
abcd	T0T2	lh_G_orbital (ComBat)	9	189.0	-0.013934209011495113	0.026240095496177673	-0.09377851337194443	-0.029162142425775528	-0.014354345388710499	0.0012385923182591796	0.0661260336637497
abcd	T0T2	lh_G_orbital (ComBat)	10	473.0	-0.01905146986246109	0.03196664899587631	-0.15386591851711273	-0.03859522193670273	-0.018205024302005768	0.00045523035805672407	0.10511109977960587
abcd	T0T2	lh_G_orbital (ComBat)	11	237.0	-0.018165569752454758	0.028831860050559044	-0.11571094393730164	-0.03441517800092697	-0.017398469150066376	0.0008430940215475857	0.08524246513843536
abcd	T0T2	lh_G_orbital (ComBat)	12	361.0	-0.017964133992791176	0.03282509371638298	-0.14254991710186005	-0.035345423966646194	-0.017834072932600975	-0.004970700014382601	0.1944328397512436
abcd	T0T2	lh_G_orbital (ComBat)	13	301.0	-0.018083913251757622	0.027501186355948448	-0.13832403719425201	-0.034384481608867645	-0.018474318087100983	-0.0011689199600368738	0.06684160232543945
abcd	T0T2	lh_G_orbital (ComBat)	14	385.0	-0.018878664821386337	0.02788703143596649	-0.15361885726451874	-0.032765988260507584	-0.018137643113732338	-0.004919581580907106	0.0756460502743721
abcd	T0T2	lh_G_orbital (ComBat)	15	197.0	-0.020442521199584007	0.03276853263378143	-0.20329420268535614	-0.04130840301513672	-0.020443962886929512	-0.003928149119019508	0.10868612676858902
abcd	T0T2	lh_G_orbital (ComBat)	16	713.0	-0.016979672014713287	0.028003647923469543	-0.15701432526111603	-0.03440704569220543	-0.017638787627220154	-0.00022660028480459005	0.12936049699783325
abcd	T0T2	lh_G_orbital (ComBat)	17	312.0	-0.010902328416705132	0.030279945582151413	-0.10596579313278198	-0.03334282338619232	-0.010613459628075361	0.007873500930145383	0.08235248923301697
abcd	T0T2	lh_G_orbital (ComBat)	18	170.0	-0.020221451297402382	0.02661571465432644	-0.09319857507944107	-0.035115255042910576	-0.02084686141461134	-0.003198261314537376	0.046149782836437225
abcd	T0T2	lh_G_orbital (ComBat)	19	264.0	-0.02317078597843647	0.03495326638221741	-0.11288559436798096	-0.04712219722568989	-0.02580907754600048	-0.0012243944220244884	0.10491885244846344
abcd	T0T2	lh_G_orbital (ComBat)	20	526.0	-0.017294934019446373	0.03132722154259682	-0.13003067672252655	-0.03464128077030182	-0.01824081689119339	-0.0014294049760792404	0.1383427083492279
abcd	T0T2	lh_G_orbital (ComBat)	21	365.0	-0.013189383782446384	0.03170595318078995	-0.13511911034584045	-0.03188462555408478	-0.012073569931089878	0.003099330235272646	0.12696319818496704
abcd	T0T2	lh_G_orbital (deviation Z)	1	193.0	-0.2733418643474579	0.7266428470611572	-1.8772855997085571	-0.7166991233825684	-0.3186066150665283	0.11792677640914917	3.9239964485168457
abcd	T0T2	lh_G_orbital (deviation Z)	2	403.0	-0.2302197962999344	0.7399064302444458	-3.8541603088378906	-0.6790758967399597	-0.1966429352760315	0.2570342719554901	1.7977988719940186
abcd	T0T2	lh_G_orbital (deviation Z)	3	334.0	-0.150518536567688	0.7280504107475281	-2.6086959838867188	-0.599347859621048	-0.171380877494812	0.3047201931476593	2.4311115741729736
abcd	T0T2	lh_G_orbital (deviation Z)	4	457.0	-0.07880998402833939	0.8274226188659668	-3.105623245239258	-0.5814449787139893	-0.07681906223297119	0.3926774561405182	3.0447285175323486
abcd	T0T2	lh_G_orbital (deviation Z)	5	238.0	-0.12149062007665634	0.43891623616218567	-1.2862462997436523	-0.3914213627576828	-0.12898334860801697	0.1623019278049469	1.4692308902740479
abcd	T0T2	lh_G_orbital (deviation Z)	6	376.0	-0.09738782793283463	0.693207859992981	-2.3390045166015625	-0.5329613536596298	-0.056425705552101135	0.3453242853283882	2.1099119186401367
abcd	T0T2	lh_G_orbital (deviation Z)	7	153.0	-0.13088104128837585	0.7120438814163208	-2.3191518783569336	-0.5719097256660461	-0.1193966269493103	0.35031068325042725	1.6348464488983154
abcd	T0T2	lh_G_orbital (deviation Z)	8	142.0	-0.10724081844091415	0.6821143627166748	-2.0374207496643066	-0.5192427188158035	-0.166498064994812	0.37768132984638214	1.52472722530365
abcd	T0T2	lh_G_orbital (deviation Z)	9	189.0	-0.09782084822654724	0.7132148742675781	-2.1404154300689697	-0.5425738096237183	-0.0811312198638916	0.33059120178222656	1.7965490818023682
abcd	T0T2	lh_G_orbital (deviation Z)	10	473.0	-0.2528075575828552	0.8016607761383057	-3.7479748725891113	-0.746624767780304	-0.2128257155418396	0.24341179430484772	2.4659206867218018
abcd	T0T2	lh_G_orbital (deviation Z)	11	237.0	-0.1421574503183365	0.5546144247055054	-2.01308274269104	-0.4320172667503357	-0.10734057426452637	0.21893614530563354	1.7704386711120605
abcd	T0T2	lh_G_orbital (deviation Z)	12	361.0	-0.1838868409395218	0.7005477547645569	-2.861997127532959	-0.5649663209915161	-0.16517728567123413	0.11318335682153702	3.534695863723755
abcd	T0T2	lh_G_orbital (deviation Z)	13	301.0	-0.2619623839855194	0.8398138880729675	-4.306164741516113	-0.7422657012939453	-0.26206088066101074	0.28897330164909363	2.168672561645508
abcd	T0T2	lh_G_orbital (deviation Z)	14	385.0	-0.20401999354362488	0.6292560696601868	-3.2776856422424316	-0.5109187960624695	-0.1748468279838562	0.12175516784191132	1.8145631551742554
abcd	T0T2	lh_G_orbital (deviation Z)	15	197.0	-0.24733583629131317	0.7375533580780029	-4.091339588165283	-0.7093791365623474	-0.24863940477371216	0.1360434591770172	2.4968299865722656
abcd	T0T2	lh_G_orbital (deviation Z)	16	713.0	-0.16623704135417938	0.5991949439048767	-3.2797231674194336	-0.5265761613845825	-0.17919307947158813	0.1976100206375122	2.6295673847198486
abcd	T0T2	lh_G_orbital (deviation Z)	17	312.0	-0.023660974577069283	0.633432924747467	-2.3627121448516846	-0.4767649620771408	-0.00588196748867631	0.3889232724905014	1.685750126838684
abcd	T0T2	lh_G_orbital (deviation Z)	18	170.0	-0.21148335933685303	0.5364326238632202	-2.233103036880493	-0.48869866132736206	-0.20812038332223892	0.12761100381612778	1.1211297512054443
abcd	T0T2	lh_G_orbital (deviation Z)	19	264.0	-0.27745628356933594	0.7385925054550171	-2.093897581100464	-0.7764031887054443	-0.31846722960472107	0.18055347725749016	2.257089138031006
abcd	T0T2	lh_G_orbital (deviation Z)	20	526.0	-0.20569521188735962	0.7973610758781433	-3.1485657691955566	-0.6445893794298172	-0.20485176146030426	0.20523404330015182	3.3913707733154297
abcd	T0T2	lh_G_orbital (deviation Z)	21	365.0	-0.06664778292179108	0.5312583446502686	-1.9683889150619507	-0.3737943470478058	-0.051809459924697876	0.21482402086257935	2.3825743198394775
abcd	T0T2	lh_G_pariet_inf-Angular	1	193.0	-0.02066308818757534	0.02432270161807537	-0.08117099106311798	-0.03785271942615509	-0.019808517768979073	-0.0044277929700911045	0.07734204828739166
abcd	T0T2	lh_G_pariet_inf-Angular	2	403.0	-0.01837814226746559	0.017169706523418427	-0.09069453924894333	-0.027871507219970226	-0.01841312274336815	-0.008569403551518917	0.051475636661052704
abcd	T0T2	lh_G_pariet_inf-Angular	3	334.0	-0.021447375416755676	0.016466675326228142	-0.06630581617355347	-0.03218110464513302	-0.020989381708204746	-0.010941569227725267	0.028466176241636276
abcd	T0T2	lh_G_pariet_inf-Angular	4	457.0	-0.007388341706246138	0.05183257907629013	-0.22676797211170197	-0.03651050105690956	-0.0109452735632658	0.016083916649222374	0.21318493783473969
abcd	T0T2	lh_G_pariet_inf-Angular	5	238.0	-0.02021600864827633	0.02608639746904373	-0.09474389255046844	-0.03459193464368582	-0.02231121715158224	-0.010330421151593328	0.20461782813072205
abcd	T0T2	lh_G_pariet_inf-Angular	6	376.0	-0.01919564977288246	0.017895061522722244	-0.0857810378074646	-0.029907783959060907	-0.019045639783143997	-0.009480059146881104	0.0357963889837265
abcd	T0T2	lh_G_pariet_inf-Angular	7	153.0	-0.020468220114707947	0.02073637582361698	-0.09114498645067215	-0.03189493343234062	-0.01969647966325283	-0.008602890186011791	0.057301294058561325
abcd	T0T2	lh_G_pariet_inf-Angular	8	142.0	-0.0070162867195904255	0.053205396980047226	-0.21625344455242157	-0.032380927354097366	-0.011572539806365967	0.006378371035680175	0.1685214638710022
abcd	T0T2	lh_G_pariet_inf-Angular	9	189.0	-0.021338624879717827	0.021804653108119965	-0.11435124278068542	-0.03256126120686531	-0.021167634055018425	-0.009247027337551117	0.03729281947016716
abcd	T0T2	lh_G_pariet_inf-Angular	10	473.0	-0.0037058161105960608	0.05704225227236748	-0.1919945776462555	-0.03699750825762749	-0.014502529054880142	0.015530303120613098	0.23462215065956116
abcd	T0T2	lh_G_pariet_inf-Angular	11	237.0	-0.022974014282226562	0.015804141759872437	-0.07669322937726974	-0.03320780396461487	-0.022457491606473923	-0.011807448230683804	0.01667257957160473
abcd	T0T2	lh_G_pariet_inf-Angular	12	361.0	-0.018804065883159637	0.02243141643702984	-0.09552522748708725	-0.03183925896883011	-0.018691588193178177	-0.005895357578992844	0.06877113878726959
abcd	T0T2	lh_G_pariet_inf-Angular	13	301.0	-0.017883313819766045	0.06881610304117203	-0.2942866384983063	-0.05141555517911911	-0.019179893657565117	0.00712589081376791	0.3055940866470337
abcd	T0T2	lh_G_pariet_inf-Angular	14	385.0	-0.01752026565372944	0.02039148658514023	-0.10072438418865204	-0.028262941166758537	-0.017447495833039284	-0.006553984247148037	0.10493140667676926
abcd	T0T2	lh_G_pariet_inf-Angular	15	197.0	-0.021247249096632004	0.028744816780090332	-0.15863247215747833	-0.03804347664117813	-0.020622041076421738	-0.00799200776964426	0.11224877089262009
abcd	T0T2	lh_G_pariet_inf-Angular	16	713.0	-0.018328338861465454	0.01617375761270523	-0.084115169942379	-0.028298985213041306	-0.01767255738377571	-0.0070304651744663715	0.05066579952836037
abcd	T0T2	lh_G_pariet_inf-Angular	17	312.0	-0.01973269321024418	0.021544871851801872	-0.09531555324792862	-0.034249287098646164	-0.02045017946511507	-0.005754842655733228	0.0634864941239357
abcd	T0T2	lh_G_pariet_inf-Angular	18	170.0	-0.0038217061664909124	0.05365091934800148	-0.16769802570343018	-0.03131467197090387	-0.0067799321841448545	0.019740440882742405	0.2531645596027374
abcd	T0T2	lh_G_pariet_inf-Angular	19	264.0	-0.024737520143389702	0.026573073118925095	-0.11929106712341309	-0.042479763738811016	-0.024195200763642788	-0.0064244113164022565	0.06355785578489304
abcd	T0T2	lh_G_pariet_inf-Angular	20	526.0	-0.01835932582616806	0.01983794942498207	-0.09604328870773315	-0.030386250466108322	-0.018764671869575977	-0.006709269597195089	0.1145833358168602
abcd	T0T2	lh_G_pariet_inf-Angular	21	365.0	-0.01833247020840645	0.026287024840712547	-0.126650869846344	-0.030622009187936783	-0.019655171781778336	-0.006662225350737572	0.19024190306663513
abcd	T0T2	lh_G_pariet_inf-Angular (ComBat)	1	193.0	-0.021144481375813484	0.026593400165438652	-0.08762004971504211	-0.04025237634778023	-0.020389888435602188	-0.0031766844913363457	0.08748875558376312
abcd	T0T2	lh_G_pariet_inf-Angular (ComBat)	2	403.0	-0.018478890880942345	0.019146280363202095	-0.09905748814344406	-0.029120421037077904	-0.01820019818842411	-0.007754943799227476	0.0592120960354805
abcd	T0T2	lh_G_pariet_inf-Angular (ComBat)	3	334.0	-0.021966498345136642	0.018898628652095795	-0.07362793385982513	-0.03428121283650398	-0.02141437865793705	-0.009754253551363945	0.035014573484659195
abcd	T0T2	lh_G_pariet_inf-Angular (ComBat)	4	457.0	-0.009027717635035515	0.04262148588895798	-0.1957470178604126	-0.032800108194351196	-0.011727334931492805	0.011101305484771729	0.1665458381175995
abcd	T0T2	lh_G_pariet_inf-Angular (ComBat)	5	238.0	-0.021135633811354637	0.028896009549498558	-0.10740438848733902	-0.03701496869325638	-0.02315596677362919	-0.008671247167512774	0.24775174260139465
abcd	T0T2	lh_G_pariet_inf-Angular (ComBat)	6	376.0	-0.0194313395768404	0.01912296749651432	-0.09079175442457199	-0.030840646475553513	-0.019160847179591656	-0.008999844314530492	0.03942740708589554
abcd	T0T2	lh_G_pariet_inf-Angular (ComBat)	7	153.0	-0.020862361416220665	0.022372212260961533	-0.09694767743349075	-0.03337245061993599	-0.019605902954936028	-0.008180120028555393	0.06370310485363007
abcd	T0T2	lh_G_pariet_inf-Angular (ComBat)	8	142.0	-0.00796463806182146	0.045415766537189484	-0.17092099785804749	-0.02960097836330533	-0.01189971761777997	0.0039014617796055973	0.1421237587928772
abcd	T0T2	lh_G_pariet_inf-Angular (ComBat)	9	189.0	-0.021510886028409004	0.024001631885766983	-0.12354446947574615	-0.034131474792957306	-0.021576620638370514	-0.008273905143141747	0.04330787435173988
abcd	T0T2	lh_G_pariet_inf-Angular (ComBat)	10	473.0	-0.006647808942943811	0.04365111142396927	-0.15383568406105042	-0.03228436037898064	-0.014714439399540424	0.008401383645832539	0.1693558692932129
abcd	T0T2	lh_G_pariet_inf-Angular (ComBat)	11	237.0	-0.023870371282100677	0.01712452620267868	-0.08291890472173691	-0.035008881241083145	-0.022941628471016884	-0.011653909459710121	0.0202162005007267
abcd	T0T2	lh_G_pariet_inf-Angular (ComBat)	12	361.0	-0.019031399860978127	0.02368568442761898	-0.09962551295757294	-0.03266626596450806	-0.019010746851563454	-0.005427594296634197	0.07417015731334686
abcd	T0T2	lh_G_pariet_inf-Angular (ComBat)	13	301.0	-0.01807440258562565	0.04832485690712929	-0.22085441648960114	-0.041251290589571	-0.018295157700777054	0.0005170542863197625	0.19477112591266632
abcd	T0T2	lh_G_pariet_inf-Angular (ComBat)	14	385.0	-0.01750113256275654	0.022206908091902733	-0.10845517367124557	-0.0292656309902668	-0.017297564074397087	-0.00544248940423131	0.11678370088338852
abcd	T0T2	lh_G_pariet_inf-Angular (ComBat)	15	197.0	-0.021438555791974068	0.02914733625948429	-0.16076244413852692	-0.03848071023821831	-0.020819488912820816	-0.008006059564650059	0.1141061782836914
abcd	T0T2	lh_G_pariet_inf-Angular (ComBat)	16	713.0	-0.018555741757154465	0.01820259355008602	-0.09235905110836029	-0.029709815979003906	-0.01769212633371353	-0.005769059993326664	0.05878742039203644
abcd	T0T2	lh_G_pariet_inf-Angular (ComBat)	17	312.0	-0.020056892186403275	0.022712675854563713	-0.0994798019528389	-0.03532504849135876	-0.020778094418346882	-0.005359047674573958	0.06786102801561356
abcd	T0T2	lh_G_pariet_inf-Angular (ComBat)	18	170.0	-0.007441412657499313	0.04004198685288429	-0.13344860076904297	-0.027639264706522226	-0.009391025640070438	0.011210194788873196	0.17326028645038605
abcd	T0T2	lh_G_pariet_inf-Angular (ComBat)	19	264.0	-0.024532627314329147	0.02601945959031582	-0.1170562207698822	-0.041896553710103035	-0.02398393116891384	-0.006574726430699229	0.06189626082777977
abcd	T0T2	lh_G_pariet_inf-Angular (ComBat)	20	526.0	-0.018518880009651184	0.02182827703654766	-0.10435085743665695	-0.03159157745540142	-0.019110298715531826	-0.005819379119202495	0.12986215949058533
abcd	T0T2	lh_G_pariet_inf-Angular (ComBat)	21	365.0	-0.0182858407497406	0.027516786009073257	-0.13180787861347198	-0.03129073604941368	-0.019494256004691124	-0.0060033719055354595	0.20186714828014374
abcd	T0T2	lh_G_pariet_inf-Angular (deviation Z)	1	193.0	-0.3205762207508087	0.6015638113021851	-1.761873722076416	-0.7166646718978882	-0.29452016949653625	0.09121674299240112	1.9256120920181274
abcd	T0T2	lh_G_pariet_inf-Angular (deviation Z)	2	403.0	-0.16095516085624695	0.2755262553691864	-1.2732962369918823	-0.3199178874492645	-0.14797240495681763	0.0007772650569677353	0.9372447729110718
abcd	T0T2	lh_G_pariet_inf-Angular (deviation Z)	3	334.0	-0.32132473587989807	0.41147997975349426	-1.4551336765289307	-0.5850041806697845	-0.3081393539905548	-0.06489428877830505	1.2320410013198853
abcd	T0T2	lh_G_pariet_inf-Angular (deviation Z)	4	457.0	-0.02182045578956604	0.8926030993461609	-4.773191928863525	-0.5066072940826416	-0.059567928314208984	0.4459810256958008	3.1739187240600586
abcd	T0T2	lh_G_pariet_inf-Angular (deviation Z)	5	238.0	-0.3724493980407715	0.6368579268455505	-2.287933111190796	-0.7097467333078384	-0.38688868284225464	-0.06827487237751484	4.68463659286499
abcd	T0T2	lh_G_pariet_inf-Angular (deviation Z)	6	376.0	-0.24329733848571777	0.3846859633922577	-1.614574909210205	-0.474072128534317	-0.24825167655944824	-0.018918976187705994	0.9986646771430969
abcd	T0T2	lh_G_pariet_inf-Angular (deviation Z)	7	153.0	-0.2794489562511444	0.46693161129951477	-1.9049499034881592	-0.5653980374336243	-0.22537386417388916	0.009032189846038818	1.3035475015640259
abcd	T0T2	lh_G_pariet_inf-Angular (deviation Z)	8	142.0	0.00561433844268322	0.6996688842773438	-1.9984054565429688	-0.38263873755931854	-0.03913125395774841	0.23625610023736954	2.1502439975738525
abcd	T0T2	lh_G_pariet_inf-Angular (deviation Z)	9	189.0	-0.35869544744491577	0.6175862550735474	-2.9744396209716797	-0.7035638689994812	-0.3518655598163605	-0.019033193588256836	1.2822362184524536
abcd	T0T2	lh_G_pariet_inf-Angular (deviation Z)	10	473.0	0.026844270527362823	0.8019508123397827	-2.749988079071045	-0.4713965952396393	-0.10403382778167725	0.35608619451522827	2.7504162788391113
abcd	T0T2	lh_G_pariet_inf-Angular (deviation Z)	11	237.0	-0.28146350383758545	0.3000006377696991	-1.2514216899871826	-0.48794734477996826	-0.2626674473285675	-0.0731511265039444	0.46379154920578003
abcd	T0T2	lh_G_pariet_inf-Angular (deviation Z)	12	361.0	-0.24205178022384644	0.4833657145500183	-1.9710986614227295	-0.544731616973877	-0.23876190185546875	0.055690065026283264	1.509103536605835
abcd	T0T2	lh_G_pariet_inf-Angular (deviation Z)	13	301.0	-0.23560789227485657	1.1547043323516846	-5.424705505371094	-0.8250788450241089	-0.21104437112808228	0.2816639840602875	3.9866340160369873
abcd	T0T2	lh_G_pariet_inf-Angular (deviation Z)	14	385.0	-0.1968155950307846	0.4306795001029968	-1.8274726867675781	-0.44518226385116577	-0.20052921772003174	0.044674456119537354	2.1444149017333984
abcd	T0T2	lh_G_pariet_inf-Angular (deviation Z)	15	197.0	-0.25155109167099	0.5054512023925781	-2.480653762817383	-0.5474750995635986	-0.2318786382675171	0.012123823165893555	1.85387122631073
abcd	T0T2	lh_G_pariet_inf-Angular (deviation Z)	16	713.0	-0.214833065867424	0.3493609130382538	-1.628324031829834	-0.4378649592399597	-0.19627690315246582	0.027036428451538086	1.314523696899414
abcd	T0T2	lh_G_pariet_inf-Angular (deviation Z)	17	312.0	-0.22182151675224304	0.3983182907104492	-1.608020305633545	-0.49600788950920105	-0.23433876037597656	0.04333800822496414	1.23283052444458
abcd	T0T2	lh_G_pariet_inf-Angular (deviation Z)	18	170.0	0.0388072244822979	0.7142056226730347	-2.555536985397339	-0.33849669992923737	0.013987064361572266	0.4035494849085808	2.5650532245635986
abcd	T0T2	lh_G_pariet_inf-Angular (deviation Z)	19	264.0	-0.39885589480400085	0.6373811960220337	-2.514125347137451	-0.8410940766334534	-0.3722645342350006	0.04137992858886719	1.706691026687622
abcd	T0T2	lh_G_pariet_inf-Angular (deviation Z)	20	526.0	-0.3100460469722748	0.5646664500236511	-2.437452793121338	-0.6708660274744034	-0.3294697701931	0.019599489867687225	2.931304931640625
abcd	T0T2	lh_G_pariet_inf-Angular (deviation Z)	21	365.0	-0.30396655201911926	0.7006346583366394	-3.1612327098846436	-0.6480672955513	-0.329526424407959	0.03311985731124878	4.302533149719238
abcd	T0T2	lh_G_pariet_inf-Supramar	1	193.0	-0.020989269018173218	0.024588894098997116	-0.08303367346525192	-0.03517938032746315	-0.022311022505164146	-0.00978473573923111	0.17008911073207855
abcd	T0T2	lh_G_pariet_inf-Supramar	2	403.0	-0.014856894500553608	0.01850237138569355	-0.09582935273647308	-0.026660388335585594	-0.014941302128136158	-0.004309037467464805	0.10652009397745132
abcd	T0T2	lh_G_pariet_inf-Supramar	3	334.0	-0.01586085930466652	0.014978262595832348	-0.05325255170464516	-0.02580890618264675	-0.016398766078054905	-0.007014912669546902	0.029460998252034187
abcd	T0T2	lh_G_pariet_inf-Supramar	4	457.0	-0.003683385904878378	0.06250742822885513	-0.24507588148117065	-0.03530936315655708	-0.006915629375725985	0.021997835487127304	0.2808455526828766
abcd	T0T2	lh_G_pariet_inf-Supramar	5	238.0	-0.012618965469300747	0.01805998384952545	-0.07527236640453339	-0.022671812679618597	-0.012260855175554752	-0.0022589528816752136	0.04085667058825493
abcd	T0T2	lh_G_pariet_inf-Supramar	6	376.0	-0.014225774444639683	0.01771995797753334	-0.11056910455226898	-0.025496525689959526	-0.014233080204576254	-0.0034179100766777992	0.037023723125457764
abcd	T0T2	lh_G_pariet_inf-Supramar	7	153.0	-0.013533090241253376	0.020030202344059944	-0.09045889973640442	-0.025459233671426773	-0.013611902482807636	-0.003479911480098963	0.09459459781646729
abcd	T0T2	lh_G_pariet_inf-Supramar	8	142.0	0.009338527917861938	0.05927373841404915	-0.2598906457424164	-0.021965244319289923	-0.005725387949496508	0.03424314875155687	0.19571371376514435
abcd	T0T2	lh_G_pariet_inf-Supramar	9	189.0	-0.015189616940915585	0.022816462442278862	-0.10249920934438705	-0.026350900530815125	-0.014188971370458603	-0.00494886189699173	0.1257082223892212
abcd	T0T2	lh_G_pariet_inf-Supramar	10	473.0	-0.005862355697900057	0.06213013082742691	-0.19920583069324493	-0.03680598735809326	-0.012262020260095596	0.01595214381814003	0.2332584261894226
abcd	T0T2	lh_G_pariet_inf-Supramar	11	237.0	-0.017001036554574966	0.018685072660446167	-0.08223249763250351	-0.028608163818717003	-0.016344228759407997	-0.006544502452015877	0.09058988839387894
abcd	T0T2	lh_G_pariet_inf-Supramar	12	361.0	-0.0130911348387599	0.019961601123213768	-0.08270180970430374	-0.025965379551053047	-0.012654321268200874	-0.0026525198481976986	0.09136153757572174
abcd	T0T2	lh_G_pariet_inf-Supramar	13	301.0	-0.011957948096096516	0.06781474500894547	-0.2262619137763977	-0.04369383305311203	-0.017061611637473106	0.014431538060307503	0.358174204826355
abcd	T0T2	lh_G_pariet_inf-Supramar	14	385.0	-0.013928292319178581	0.01824847422540188	-0.09624166041612625	-0.02380952425301075	-0.014137931168079376	-0.0015847861068323255	0.05489923432469368
abcd	T0T2	lh_G_pariet_inf-Supramar	15	197.0	-0.01717543415725231	0.025196973234415054	-0.1427142322063446	-0.03136849403381348	-0.014558395370841026	-0.004819277208298445	0.06491759419441223
abcd	T0T2	lh_G_pariet_inf-Supramar	16	713.0	-0.012763962149620056	0.015620115213096142	-0.05873493850231171	-0.02250165492296219	-0.013238289393484592	-0.001855287584476173	0.07419712096452713
abcd	T0T2	lh_G_pariet_inf-Supramar	17	312.0	-0.01543954387307167	0.02251739799976349	-0.07009346038103104	-0.03051156084984541	-0.016793725080788136	-0.002777708461508155	0.07163850218057632
abcd	T0T2	lh_G_pariet_inf-Supramar	18	170.0	0.01787109673023224	0.06699630618095398	-0.21150755882263184	-0.026772091165184975	0.0053694662638008595	0.04866632632911205	0.3231382966041565
abcd	T0T2	lh_G_pariet_inf-Supramar	19	264.0	-0.024076567962765694	0.020804008468985558	-0.08947721123695374	-0.03632726892828941	-0.02335785049945116	-0.01117368577979505	0.030830612406134605
abcd	T0T2	lh_G_pariet_inf-Supramar	20	526.0	-0.012398329563438892	0.018747344613075256	-0.07219164818525314	-0.023581973277032375	-0.012389780022203922	-0.0012957082071807235	0.07370441406965256
abcd	T0T2	lh_G_pariet_inf-Supramar	21	365.0	-0.012211238965392113	0.02244548499584198	-0.0876184031367302	-0.02483838051557541	-0.012365766800940037	-0.0017550017219036818	0.16239969432353973
abcd	T0T2	lh_G_pariet_inf-Supramar (ComBat)	1	193.0	-0.021685432642698288	0.02692553400993347	-0.08954739570617676	-0.03744108974933624	-0.023025548085570335	-0.009518682025372982	0.1902795135974884
abcd	T0T2	lh_G_pariet_inf-Supramar (ComBat)	2	403.0	-0.015496966429054737	0.02000906877219677	-0.10664651542901993	-0.02880721352994442	-0.015222745947539806	-0.0033118523424491286	0.07004338502883911
abcd	T0T2	lh_G_pariet_inf-Supramar (ComBat)	3	334.0	-0.01638025790452957	0.01689898781478405	-0.05816856026649475	-0.027708922512829304	-0.016995535232126713	-0.006474964087828994	0.03466671705245972
abcd	T0T2	lh_G_pariet_inf-Supramar (ComBat)	4	457.0	-0.006061712745577097	0.045785777270793915	-0.1875547617673874	-0.02912956476211548	-0.007932321168482304	0.013242727145552635	0.19230349361896515
abcd	T0T2	lh_G_pariet_inf-Supramar (ComBat)	5	238.0	-0.013247187249362469	0.020478317514061928	-0.0820176750421524	-0.024380852933973074	-0.012652568519115448	-0.0013517010083887726	0.04643528535962105
abcd	T0T2	lh_G_pariet_inf-Supramar (ComBat)	6	376.0	-0.014627817086875439	0.019560473039746284	-0.12098556011915207	-0.026978292502462864	-0.014608316589146852	-0.0028398322174325585	0.0430472306907177
abcd	T0T2	lh_G_pariet_inf-Supramar (ComBat)	7	153.0	-0.013744793832302094	0.02240445278584957	-0.099506676197052	-0.027030285447835922	-0.01395269576460123	-0.0025249908212572336	0.108557790517807
abcd	T0T2	lh_G_pariet_inf-Supramar (ComBat)	8	142.0	0.0060559166595339775	0.049189988523721695	-0.21589358150959015	-0.020200543105602264	-0.005922616692259908	0.02697970299050212	0.15871994197368622
abcd	T0T2	lh_G_pariet_inf-Supramar (ComBat)	9	189.0	-0.015429198741912842	0.025325460359454155	-0.11185014247894287	-0.02775898203253746	-0.014338556677103043	-0.004115140996873379	0.14180348813533783
abcd	T0T2	lh_G_pariet_inf-Supramar (ComBat)	10	473.0	-0.007663308642804623	0.04552500694990158	-0.15309244394302368	-0.030759373679757118	-0.011997886933386326	0.009326031431555748	0.15842768549919128
abcd	T0T2	lh_G_pariet_inf-Supramar (ComBat)	11	237.0	-0.017570411786437035	0.01997966878116131	-0.0869787409901619	-0.029796546325087547	-0.016864962875843048	-0.006313356105238199	0.09756588935852051
abcd	T0T2	lh_G_pariet_inf-Supramar (ComBat)	12	361.0	-0.013267596252262592	0.022106822580099106	-0.09033087641000748	-0.0275275819003582	-0.012822823598980904	-0.0017990395426750183	0.10318812727928162
abcd	T0T2	lh_G_pariet_inf-Supramar (ComBat)	13	301.0	-0.01247025839984417	0.04870450869202614	-0.16853512823581696	-0.03560004010796547	-0.015309526585042477	0.007598543539643288	0.2358408421278
abcd	T0T2	lh_G_pariet_inf-Supramar (ComBat)	14	385.0	-0.014280757866799831	0.021005822345614433	-0.11026035994291306	-0.025721797719597816	-0.014510008506476879	-0.00012330360186751932	0.06553681194782257
abcd	T0T2	lh_G_pariet_inf-Supramar (ComBat)	15	197.0	-0.017361339181661606	0.025872167199850082	-0.14627152681350708	-0.03190303593873978	-0.014677926898002625	-0.004674296826124191	0.06694101542234421
abcd	T0T2	lh_G_pariet_inf-Supramar (ComBat)	16	713.0	-0.012792782858014107	0.01810312643647194	-0.06741002202033997	-0.024145036935806274	-0.01335158757865429	-0.00011811873264377937	0.08981981128454208
abcd	T0T2	lh_G_pariet_inf-Supramar (ComBat)	17	312.0	-0.015807008370757103	0.024984322488307953	-0.07647973299026489	-0.032739860005676746	-0.017386240884661674	-0.0018259388743899763	0.08210290968418121
abcd	T0T2	lh_G_pariet_inf-Supramar (ComBat)	18	170.0	0.008003314957022667	0.04482076317071915	-0.1519932597875595	-0.022037531714886427	-0.00021714309696108103	0.029614115599542856	0.2004108875989914
abcd	T0T2	lh_G_pariet_inf-Supramar (ComBat)	19	264.0	-0.025411128997802734	0.02333395555615425	-0.098859041929245	-0.03917460888624191	-0.024566673673689365	-0.010960882063955069	0.03678552061319351
abcd	T0T2	lh_G_pariet_inf-Supramar (ComBat)	20	526.0	-0.012474477291107178	0.02077486366033554	-0.07842572033405304	-0.024868193548172712	-0.012456664349883795	-0.0002615197663544677	0.08454394340515137
abcd	T0T2	lh_G_pariet_inf-Supramar (ComBat)	21	365.0	-0.012413105927407742	0.023894065991044044	-0.09269242733716965	-0.02584320493042469	-0.01253555528819561	-0.0013312773080542684	0.17499515414237976
abcd	T0T2	lh_G_pariet_inf-Supramar (deviation Z)	1	193.0	-0.4451398253440857	0.6363464593887329	-2.5722055435180664	-0.8017709851264954	-0.4637942314147949	-0.1322382688522339	3.841878890991211
abcd	T0T2	lh_G_pariet_inf-Supramar (deviation Z)	2	403.0	-0.20220458507537842	0.34452390670776367	-1.8287088871002197	-0.4290231019258499	-0.19713827967643738	0.01136884093284607	1.2056245803833008
abcd	T0T2	lh_G_pariet_inf-Supramar (deviation Z)	3	334.0	-0.18330322206020355	0.24227015674114227	-0.8289104700088501	-0.3364691138267517	-0.19043874740600586	-0.036009758710861206	0.5334198474884033
abcd	T0T2	lh_G_pariet_inf-Supramar (deviation Z)	4	457.0	-0.019008999690413475	0.6848054528236389	-2.820174217224121	-0.3527831435203552	-0.02245105430483818	0.29903995990753174	2.465606689453125
abcd	T0T2	lh_G_pariet_inf-Supramar (deviation Z)	5	238.0	-0.17885464429855347	0.380450963973999	-1.4569802284240723	-0.39623361825942993	-0.17222820222377777	0.044690811075270176	0.9688880443572998
abcd	T0T2	lh_G_pariet_inf-Supramar (deviation Z)	6	376.0	-0.24920223653316498	0.44032105803489685	-2.5910749435424805	-0.5140992105007172	-0.2462000548839569	0.021282002329826355	1.0008585453033447
abcd	T0T2	lh_G_pariet_inf-Supramar (deviation Z)	7	153.0	-0.19832155108451843	0.41867542266845703	-1.7789039611816406	-0.4675830900669098	-0.20652812719345093	0.009363919496536255	1.7905712127685547
abcd	T0T2	lh_G_pariet_inf-Supramar (deviation Z)	8	142.0	0.16988877952098846	0.7495929598808289	-3.069035530090332	-0.2541377991437912	0.003263026475906372	0.5275193750858307	2.4638309478759766
abcd	T0T2	lh_G_pariet_inf-Supramar (deviation Z)	9	189.0	-0.3272278904914856	0.7154908180236816	-3.1765103340148926	-0.6661022305488586	-0.3017560541629791	-0.0008921176195144653	3.7832257747650146
abcd	T0T2	lh_G_pariet_inf-Supramar (deviation Z)	10	473.0	-0.0766955241560936	1.0709017515182495	-3.628408670425415	-0.6370636224746704	-0.1418418288230896	0.4133489727973938	3.6313014030456543
abcd	T0T2	lh_G_pariet_inf-Supramar (deviation Z)	11	237.0	-0.27531126141548157	0.4084940254688263	-1.6458419561386108	-0.540957510471344	-0.25559258460998535	-0.04448723793029785	1.9393963813781738
abcd	T0T2	lh_G_pariet_inf-Supramar (deviation Z)	12	361.0	-0.18379245698451996	0.4219219982624054	-1.6048327684402466	-0.4317188262939453	-0.18091021478176117	0.038759827613830566	1.852074146270752
abcd	T0T2	lh_G_pariet_inf-Supramar (deviation Z)	13	301.0	-0.30490437150001526	1.7525913715362549	-5.498361110687256	-1.183552622795105	-0.395280122756958	0.5630322694778442	7.474574089050293
abcd	T0T2	lh_G_pariet_inf-Supramar (deviation Z)	14	385.0	-0.22088070213794708	0.44313493371009827	-2.0248196125030518	-0.4553450345993042	-0.2147742211818695	0.08049008250236511	1.3082523345947266
abcd	T0T2	lh_G_pariet_inf-Supramar (deviation Z)	15	197.0	-0.194318026304245	0.37763264775276184	-1.9685591459274292	-0.3921273946762085	-0.1607854962348938	-0.006612062454223633	1.0404196977615356
abcd	T0T2	lh_G_pariet_inf-Supramar (deviation Z)	16	713.0	-0.1929827183485031	0.36987102031707764	-1.4740597009658813	-0.4316897988319397	-0.19074690341949463	0.06384974718093872	1.6126631498336792
abcd	T0T2	lh_G_pariet_inf-Supramar (deviation Z)	17	312.0	-0.20083366334438324	0.401955783367157	-1.2288535833358765	-0.48305968195199966	-0.2212427332997322	0.04825105518102646	1.192838191986084
abcd	T0T2	lh_G_pariet_inf-Supramar (deviation Z)	18	170.0	0.35570356249809265	1.1190115213394165	-3.9323630332946777	-0.38239574432373047	0.21192558109760284	0.92686428129673	4.351723670959473
abcd	T0T2	lh_G_pariet_inf-Supramar (deviation Z)	19	264.0	-0.5626717209815979	0.6066322922706604	-2.4162120819091797	-0.9020865261554718	-0.5338889360427856	-0.168896846473217	1.0543960332870483
abcd	T0T2	lh_G_pariet_inf-Supramar (deviation Z)	20	526.0	-0.1894473284482956	0.43475598096847534	-1.6054246425628662	-0.44332776963710785	-0.18626391887664795	0.07177744805812836	1.4927104711532593
abcd	T0T2	lh_G_pariet_inf-Supramar (deviation Z)	21	365.0	-0.16903384029865265	0.43992576003074646	-1.5868533849716187	-0.4105823040008545	-0.17036546766757965	0.040940165519714355	2.8059544563293457
abcd	T0T2	lh_G_parietal_sup	1	193.0	-0.01845495216548443	0.03297526761889458	-0.09958970546722412	-0.03685152158141136	-0.015847859904170036	-0.001416932325810194	0.1287589967250824
abcd	T0T2	lh_G_parietal_sup	2	403.0	-0.023665087297558784	0.023602863773703575	-0.1155572161078453	-0.03696689009666443	-0.022180451080203056	-0.009818175807595253	0.12161144614219666
abcd	T0T2	lh_G_parietal_sup	3	334.0	-0.020020324736833572	0.019050415605306625	-0.08321114629507065	-0.03183542750775814	-0.020045156590640545	-0.00765889254398644	0.04261603206396103
abcd	T0T2	lh_G_parietal_sup	4	457.0	-0.014461416751146317	0.05882672965526581	-0.22926649451255798	-0.046444717794656754	-0.015218261629343033	0.015300117433071136	0.17426401376724243
abcd	T0T2	lh_G_parietal_sup	5	238.0	-0.022649912163615227	0.02534402161836624	-0.1351153403520584	-0.03549801930785179	-0.02339256275445223	-0.00831542513333261	0.08423686772584915
abcd	T0T2	lh_G_parietal_sup	6	376.0	-0.021875472739338875	0.025025153532624245	-0.13618524372577667	-0.03493229392915964	-0.020368341356515884	-0.007841937127523124	0.1178947389125824
abcd	T0T2	lh_G_parietal_sup	7	153.0	-0.01966032385826111	0.02603103220462799	-0.10828516632318497	-0.03340292349457741	-0.01684364676475525	-0.004089219495654106	0.03397462144494057
abcd	T0T2	lh_G_parietal_sup	8	142.0	-0.003424640977755189	0.055503878742456436	-0.17318663001060486	-0.033545197919011116	-0.0076726144179701805	0.02311131963506341	0.14470933377742767
abcd	T0T2	lh_G_parietal_sup	9	189.0	-0.02536754496395588	0.029061034321784973	-0.14275361597537994	-0.041603054851293564	-0.024936754256486893	-0.009157509543001652	0.08129469305276871
abcd	T0T2	lh_G_parietal_sup	10	473.0	-0.007196358870714903	0.048073917627334595	-0.192292720079422	-0.030122721567749977	-0.008918185718357563	0.012526843696832657	0.24775414168834686
abcd	T0T2	lh_G_parietal_sup	11	237.0	-0.02472691982984543	0.023406628519296646	-0.10459940880537033	-0.039535727351903915	-0.025182481855154037	-0.008989572525024414	0.07513491064310074
abcd	T0T2	lh_G_parietal_sup	12	361.0	-0.018770849332213402	0.03098195791244507	-0.11014383286237717	-0.037316109985113144	-0.019405940547585487	-0.002177858492359519	0.08650963753461838
abcd	T0T2	lh_G_parietal_sup	13	301.0	-0.02536732889711857	0.07626118510961533	-0.23959778249263763	-0.0680028647184372	-0.029197080060839653	0.01870148256421089	0.28376534581184387
abcd	T0T2	lh_G_parietal_sup	14	385.0	-0.015093443915247917	0.02796088717877865	-0.10894368588924408	-0.029885057359933853	-0.016135379672050476	0.0010853834683075547	0.07960644364356995
abcd	T0T2	lh_G_parietal_sup	15	197.0	-0.019546741619706154	0.03812212869524956	-0.1402902603149414	-0.037344399839639664	-0.02205110341310501	0.0	0.17062248289585114
abcd	T0T2	lh_G_parietal_sup	16	713.0	-0.020964043214917183	0.020710917189717293	-0.12187159806489944	-0.033402204513549805	-0.020494699478149414	-0.007390120532363653	0.0746268630027771
abcd	T0T2	lh_G_parietal_sup	17	312.0	-0.014579236507415771	0.029981104657053947	-0.09684519469738007	-0.033640035428106785	-0.01570428255945444	0.002972104703076184	0.10239999741315842
abcd	T0T2	lh_G_parietal_sup	18	170.0	6.284244591370225e-05	0.052675873041152954	-0.1197751984000206	-0.03234875947237015	-0.0065458049066364765	0.027888186275959015	0.21787194907665253
abcd	T0T2	lh_G_parietal_sup	19	264.0	-0.018570035696029663	0.037806399166584015	-0.13929618895053864	-0.039971549063920975	-0.01850042026489973	0.0027294920873828232	0.16827107965946198
abcd	T0T2	lh_G_parietal_sup	20	526.0	-0.016970109194517136	0.02541656792163849	-0.13709981739521027	-0.03127856180071831	-0.01634154561907053	-0.0016906107775866985	0.11588861793279648
abcd	T0T2	lh_G_parietal_sup	21	365.0	-0.017232745885849	0.032334256917238235	-0.12022263556718826	-0.03583180904388428	-0.018259935081005096	-0.003671071957796812	0.12322274595499039
abcd	T0T2	lh_G_parietal_sup (ComBat)	1	193.0	-0.01890242099761963	0.03206963464617729	-0.10046587139368057	-0.037119027227163315	-0.01594068482518196	-0.00137214339338243	0.10253328830003738
abcd	T0T2	lh_G_parietal_sup (ComBat)	2	403.0	-0.024616653099656105	0.02699698880314827	-0.12963265180587769	-0.040073130279779434	-0.02287593111395836	-0.008740798570215702	0.1417911797761917
abcd	T0T2	lh_G_parietal_sup (ComBat)	3	334.0	-0.02012855000793934	0.021298544481396675	-0.09038969874382019	-0.03338397014886141	-0.02005312778055668	-0.006589356460608542	0.050633132457733154
abcd	T0T2	lh_G_parietal_sup (ComBat)	4	457.0	-0.015233613550662994	0.04549461603164673	-0.1831301599740982	-0.03994473069906235	-0.015848519280552864	0.0077495332807302475	0.12424967437982559
abcd	T0T2	lh_G_parietal_sup (ComBat)	5	238.0	-0.023322943598031998	0.027037659659981728	-0.14537151157855988	-0.037286718375980854	-0.023799149319529533	-0.007606002502143383	0.0941586047410965
abcd	T0T2	lh_G_parietal_sup (ComBat)	6	376.0	-0.02230292372405529	0.026323139667510986	-0.14642275869846344	-0.03643338195979595	-0.020294560119509697	-0.0069415217731148005	0.07654008269309998
abcd	T0T2	lh_G_parietal_sup (ComBat)	7	153.0	-0.019962061196565628	0.027144331485033035	-0.11250724643468857	-0.03410331904888153	-0.01745280809700489	-0.003740683663636446	0.03625134751200676
abcd	T0T2	lh_G_parietal_sup (ComBat)	8	142.0	-0.005835290532559156	0.04560723900794983	-0.14600953459739685	-0.03025777032598853	-0.009388718288391829	0.01604112097993493	0.1148819774389267
abcd	T0T2	lh_G_parietal_sup (ComBat)	9	189.0	-0.025748595595359802	0.031321439892053604	-0.1519891768693924	-0.04330894723534584	-0.02536052092909813	-0.008336419239640236	0.08919119834899902
abcd	T0T2	lh_G_parietal_sup (ComBat)	10	473.0	-0.007943040691316128	0.04455498233437538	-0.17986749112606049	-0.029182927682995796	-0.009426153264939785	0.010724787600338459	0.2252386212348938
abcd	T0T2	lh_G_parietal_sup (ComBat)	11	237.0	-0.025273917242884636	0.02516397275030613	-0.1110396608710289	-0.04118995741009712	-0.02584942989051342	-0.008404862135648727	0.083143450319767
abcd	T0T2	lh_G_parietal_sup (ComBat)	12	361.0	-0.018647249788045883	0.03200426697731018	-0.11265102028846741	-0.03781105950474739	-0.019409948959946632	-0.0017745050135999918	0.08979024738073349
abcd	T0T2	lh_G_parietal_sup (ComBat)	13	301.0	-0.023828018456697464	0.057079147547483444	-0.18942952156066895	-0.05574561655521393	-0.026246121153235435	0.010117351077497005	0.200403094291687
abcd	T0T2	lh_G_parietal_sup (ComBat)	14	385.0	-0.014668329618871212	0.03022872656583786	-0.1159823015332222	-0.030709564685821533	-0.01589288003742695	0.002863385248929262	0.08927854150533676
abcd	T0T2	lh_G_parietal_sup (ComBat)	15	197.0	-0.019450901076197624	0.036952946335077286	-0.13687029480934143	-0.0366864912211895	-0.02187313139438629	-0.000410000910051167	0.16404035687446594
abcd	T0T2	lh_G_parietal_sup (ComBat)	16	713.0	-0.021753480657935143	0.023765388876199722	-0.1381520926952362	-0.035892970860004425	-0.021068744361400604	-0.006113901734352112	0.09082656353712082
abcd	T0T2	lh_G_parietal_sup (ComBat)	17	312.0	-0.014744332060217857	0.03104245848953724	-0.09979498386383057	-0.03438626416027546	-0.015867884270846844	0.0034956876188516617	0.10698434710502625
abcd	T0T2	lh_G_parietal_sup (ComBat)	18	170.0	-0.003309491788968444	0.043238233774900436	-0.10277105867862701	-0.029799328185617924	-0.008362457156181335	0.01950815413147211	0.16930817067623138
abcd	T0T2	lh_G_parietal_sup (ComBat)	19	264.0	-0.018386825919151306	0.036440834403038025	-0.1349504590034485	-0.03901486564427614	-0.018308610655367374	0.002145310048945248	0.1616985946893692
abcd	T0T2	lh_G_parietal_sup (ComBat)	20	526.0	-0.017124008387327194	0.026893574744462967	-0.14437679946422577	-0.0322221340611577	-0.01649465598165989	-0.0008706914377398789	0.12421317398548126
abcd	T0T2	lh_G_parietal_sup (ComBat)	21	365.0	-0.016975978389382362	0.033003587275743484	-0.12221147865056992	-0.036110177636146545	-0.018009135499596596	-0.0029983865097165108	0.12669357657432556
abcd	T0T2	lh_G_parietal_sup (deviation Z)	1	193.0	-0.17931413650512695	0.6010887026786804	-1.661385416984558	-0.5349615812301636	-0.13056397438049316	0.16560876369476318	1.9596171379089355
abcd	T0T2	lh_G_parietal_sup (deviation Z)	2	403.0	-0.2710689604282379	0.4614153504371643	-2.024170398712158	-0.5507396161556244	-0.22183240950107574	3.904104232788086e-06	2.5403127670288086
abcd	T0T2	lh_G_parietal_sup (deviation Z)	3	334.0	-0.19379524886608124	0.36047208309173584	-1.3817875385284424	-0.4002204164862633	-0.1755184680223465	0.03794857859611511	0.8371498584747314
abcd	T0T2	lh_G_parietal_sup (deviation Z)	4	457.0	-0.10161388665437698	0.9552526473999023	-3.5643649101257324	-0.6532111763954163	-0.09280812740325928	0.4087529182434082	2.6960020065307617
abcd	T0T2	lh_G_parietal_sup (deviation Z)	5	238.0	-0.3216024339199066	0.5554140210151672	-2.7200069427490234	-0.633423924446106	-0.3281150162220001	-0.00304451584815979	1.7894606590270996
abcd	T0T2	lh_G_parietal_sup (deviation Z)	6	376.0	-0.207826167345047	0.38593775033950806	-1.7583729028701782	-0.4279021769762039	-0.1767059564590454	0.030093573033809662	0.9228197336196899
abcd	T0T2	lh_G_parietal_sup (deviation Z)	7	153.0	-0.2137679010629654	0.5425673723220825	-1.762267827987671	-0.4633575677871704	-0.14720237255096436	0.1312200427055359	0.8871432542800903
abcd	T0T2	lh_G_parietal_sup (deviation Z)	8	142.0	0.06187240034341812	0.6152942180633545	-1.9572198390960693	-0.27340981364250183	0.0349784754216671	0.3783961534500122	1.58915376663208
abcd	T0T2	lh_G_parietal_sup (deviation Z)	9	189.0	-0.37623700499534607	0.7153266668319702	-3.240525484085083	-0.7654606103897095	-0.40029290318489075	0.03130662441253662	2.266925811767578
abcd	T0T2	lh_G_parietal_sup (deviation Z)	10	473.0	0.019904103130102158	1.0549293756484985	-3.856411933898926	-0.517932653427124	0.005108088254928589	0.5043268799781799	4.476989269256592
abcd	T0T2	lh_G_parietal_sup (deviation Z)	11	237.0	-0.3009454607963562	0.48060330748558044	-1.9683643579483032	-0.6172972917556763	-0.3155297040939331	0.02434667944908142	1.5446252822875977
abcd	T0T2	lh_G_parietal_sup (deviation Z)	12	361.0	-0.19668109714984894	0.61124187707901	-1.8994685411453247	-0.5692013502120972	-0.1989450454711914	0.14442282915115356	1.7156596183776855
abcd	T0T2	lh_G_parietal_sup (deviation Z)	13	301.0	-0.36128151416778564	1.4262046813964844	-4.768755912780762	-1.1482658386230469	-0.3821970820426941	0.5276692509651184	4.66556453704834
abcd	T0T2	lh_G_parietal_sup (deviation Z)	14	385.0	-0.1533084213733673	0.8168616890907288	-3.109884023666382	-0.572199821472168	-0.13881301879882812	0.3100041151046753	2.4153847694396973
abcd	T0T2	lh_G_parietal_sup (deviation Z)	15	197.0	-0.20051729679107666	0.6839873790740967	-2.6586811542510986	-0.5265253186225891	-0.2589055895805359	0.18276020884513855	2.6376497745513916
abcd	T0T2	lh_G_parietal_sup (deviation Z)	16	713.0	-0.18272626399993896	0.32825523614883423	-1.7176318168640137	-0.37829601764678955	-0.17297649383544922	0.026950359344482422	1.1773563623428345
abcd	T0T2	lh_G_parietal_sup (deviation Z)	17	312.0	-0.13078296184539795	0.6972441673278809	-2.011610984802246	-0.5598438382148743	-0.13637106120586395	0.29632018506526947	2.394767999649048
abcd	T0T2	lh_G_parietal_sup (deviation Z)	18	170.0	0.17655053734779358	1.0607242584228516	-2.526080846786499	-0.500132218003273	0.06225604563951492	0.7428807318210602	3.6978707313537598
abcd	T0T2	lh_G_parietal_sup (deviation Z)	19	264.0	-0.22936543822288513	0.936195969581604	-3.248353958129883	-0.7812346667051315	-0.21471639722585678	0.3087250292301178	4.6122565269470215
abcd	T0T2	lh_G_parietal_sup (deviation Z)	20	526.0	-0.18252114951610565	0.5688836574554443	-2.669638156890869	-0.4950711876153946	-0.16770806163549423	0.1711578071117401	2.4977424144744873
abcd	T0T2	lh_G_parietal_sup (deviation Z)	21	365.0	-0.18074414134025574	0.6768920421600342	-2.3341128826141357	-0.5814614295959473	-0.20027406513690948	0.12888798117637634	2.3952057361602783
abcd	T0T2	lh_G_postcentral	1	193.0	-0.021721607074141502	0.048086296766996384	-0.2649809420108795	-0.04457364231348038	-0.022434566169977188	0.003216726938262582	0.18067023158073425
abcd	T0T2	lh_G_postcentral	2	403.0	-0.020599331706762314	0.02978426404297352	-0.22796934843063354	-0.03379110060632229	-0.018994854763150215	-0.004214131506159902	0.09016697853803635
abcd	T0T2	lh_G_postcentral	3	334.0	-0.013790519908070564	0.026303032413125038	-0.2197132557630539	-0.027055284474045038	-0.014733788091689348	0.00041122605762211606	0.08717310428619385
abcd	T0T2	lh_G_postcentral	4	457.0	-0.018520072102546692	0.061667293310165405	-0.27639156579971313	-0.05509641766548157	-0.01722017303109169	0.01813110150396824	0.26539379358291626
abcd	T0T2	lh_G_postcentral	5	238.0	-0.01509835198521614	0.0337565653026104	-0.2573179006576538	-0.028239155653864145	-0.01599424984306097	0.0007948360143927857	0.13168317079544067
abcd	T0T2	lh_G_postcentral	6	376.0	-0.018999947234988213	0.028714656829833984	-0.17339667677879333	-0.03528390172868967	-0.01935394760221243	-0.0009849694615695626	0.07082630693912506
abcd	T0T2	lh_G_postcentral	7	153.0	-0.018205376341938972	0.029276423156261444	-0.13645833730697632	-0.036827195435762405	-0.02024291455745697	0.0011755485320463777	0.07567353546619415
abcd	T0T2	lh_G_postcentral	8	142.0	-0.005154856946319342	0.055000320076942444	-0.22345301508903503	-0.04088648688048124	-0.006988583831116557	0.023562905378639698	0.17700381577014923
abcd	T0T2	lh_G_postcentral	9	189.0	-0.022400323301553726	0.046137746423482895	-0.12799674272537231	-0.04918032884597778	-0.02757669799029827	-0.0016949152341112494	0.2551020383834839
abcd	T0T2	lh_G_postcentral	10	473.0	-0.0025956023018807173	0.05304662138223648	-0.19634538888931274	-0.03412401303648949	-0.005231037270277739	0.023004058748483658	0.2568493187427521
abcd	T0T2	lh_G_postcentral	11	237.0	-0.019825290888547897	0.03178655356168747	-0.31332021951675415	-0.034272659569978714	-0.01696832664310932	-0.0019113150192424655	0.06060606241226196
abcd	T0T2	lh_G_postcentral	12	361.0	-0.013814205303788185	0.034522850066423416	-0.12739083170890808	-0.03350019082427025	-0.014239219017326832	0.0018805830040946603	0.21695759892463684
abcd	T0T2	lh_G_postcentral	13	301.0	-0.024028591811656952	0.05809347331523895	-0.22480280697345734	-0.060657840222120285	-0.023848019540309906	0.012167642824351788	0.15114504098892212
abcd	T0T2	lh_G_postcentral	14	385.0	-0.012773171998560429	0.033059101551771164	-0.2190903276205063	-0.029964042827486992	-0.011081391014158726	0.005757307168096304	0.07000993192195892
abcd	T0T2	lh_G_postcentral	15	197.0	-0.01640220545232296	0.03575850650668144	-0.10729783028364182	-0.04138192906975746	-0.019091255962848663	0.004729148931801319	0.0873563215136528
abcd	T0T2	lh_G_postcentral	16	713.0	-0.016950197517871857	0.02523781917989254	-0.1697307974100113	-0.03224455565214157	-0.01700539141893387	-0.002726918552070856	0.09177365899085999
abcd	T0T2	lh_G_postcentral	17	312.0	-0.01229373924434185	0.033343907445669174	-0.11435973644256592	-0.03113739611580968	-0.011425097472965717	0.004624687833711505	0.1457357108592987
abcd	T0T2	lh_G_postcentral	18	170.0	0.005702423397451639	0.05025177821516991	-0.23603351414203644	-0.027215471025556326	-0.001028605765895918	0.03218945162370801	0.16098926961421967
abcd	T0T2	lh_G_postcentral	19	264.0	-0.021347016096115112	0.05038740858435631	-0.24725857377052307	-0.044621702283620834	-0.02122135739773512	-0.0022595040791202337	0.35985246300697327
abcd	T0T2	lh_G_postcentral	20	526.0	-0.013127987273037434	0.031119998544454575	-0.22844068706035614	-0.029060997534543276	-0.012432293500751257	0.004055059747770429	0.12743549048900604
abcd	T0T2	lh_G_postcentral	21	365.0	-0.014250065200030804	0.034498054534196854	-0.1521095484495163	-0.031301483511924744	-0.0140958521515131	0.0031683167908340693	0.16307541728019714
abcd	T0T2	lh_G_postcentral (ComBat)	1	193.0	-0.021836260333657265	0.04505644366145134	-0.25674277544021606	-0.0435238741338253	-0.02224709652364254	0.002548304619267583	0.10810121148824692
abcd	T0T2	lh_G_postcentral (ComBat)	2	403.0	-0.02146594598889351	0.030440544709563255	-0.23353242874145508	-0.03498455137014389	-0.019625073298811913	-0.004474697168916464	0.09291549772024155
abcd	T0T2	lh_G_postcentral (ComBat)	3	334.0	-0.014056602492928505	0.02791605331003666	-0.23166683316230774	-0.028063206933438778	-0.01495991786941886	0.0010275586100760847	0.09392240643501282
abcd	T0T2	lh_G_postcentral (ComBat)	4	457.0	-0.017657188698649406	0.05613228678703308	-0.2575136721134186	-0.05090973153710365	-0.016406292095780373	0.015810083597898483	0.2379886955022812
abcd	T0T2	lh_G_postcentral (ComBat)	5	238.0	-0.015554861165583134	0.033404313027858734	-0.2565878927707672	-0.029027422424405813	-0.016698838211596012	0.0005781840736744925	0.13074545562267303
abcd	T0T2	lh_G_postcentral (ComBat)	6	376.0	-0.019695596769452095	0.02948262356221676	-0.17924842238426208	-0.036612301133573055	-0.020002616569399834	-0.0008195699920179322	0.0737687200307846
abcd	T0T2	lh_G_postcentral (ComBat)	7	153.0	-0.01852628029882908	0.03119996003806591	-0.14305630326271057	-0.03854438662528992	-0.02088935114443302	0.0018604850629344583	0.08092981576919556
abcd	T0T2	lh_G_postcentral (ComBat)	8	142.0	-0.004240984097123146	0.0514475554227829	-0.21326088905334473	-0.03585473448038101	-0.005696755135431886	0.02215709676966071	0.16658788919448853
abcd	T0T2	lh_G_postcentral (ComBat)	9	189.0	-0.022382520139217377	0.04615166410803795	-0.12799698114395142	-0.049183189868927	-0.02757922373712063	-0.0016991083975881338	0.2550846040248871
abcd	T0T2	lh_G_postcentral (ComBat)	10	473.0	-0.0022823079489171505	0.052910178899765015	-0.19574299454689026	-0.03377822786569595	-0.004921259358525276	0.023345818743109703	0.2566985785961151
abcd	T0T2	lh_G_postcentral (ComBat)	11	237.0	-0.020450379699468613	0.03215743601322174	-0.3155994117259979	-0.03506113216280937	-0.01734938472509384	-0.002181624760851264	0.060852084308862686
abcd	T0T2	lh_G_postcentral (ComBat)	12	361.0	-0.013828753493726254	0.03462398052215576	-0.12750300765037537	-0.03356550633907318	-0.014293679967522621	0.0018251992296427488	0.21699859201908112
abcd	T0T2	lh_G_postcentral (ComBat)	13	301.0	-0.022224558517336845	0.04956143721938133	-0.19335901737213135	-0.05311755836009979	-0.022102124989032745	0.009070327505469322	0.12455466389656067
abcd	T0T2	lh_G_postcentral (ComBat)	14	385.0	-0.012760895304381847	0.034760281443595886	-0.22767657041549683	-0.030931247398257256	-0.01109518762677908	0.006767144426703453	0.07519618421792984
abcd	T0T2	lh_G_postcentral (ComBat)	15	197.0	-0.016320068389177322	0.03542237728834152	-0.10641111433506012	-0.041108157485723495	-0.01899465173482895	0.004605403635650873	0.08638295531272888
abcd	T0T2	lh_G_postcentral (ComBat)	16	713.0	-0.01744694635272026	0.028386780992150307	-0.1856721043586731	-0.03470957651734352	-0.01747073046863079	-0.0016505434177815914	0.10759024322032928
abcd	T0T2	lh_G_postcentral (ComBat)	17	312.0	-0.012677331455051899	0.03225903585553169	-0.1114121824502945	-0.030933507718145847	-0.01187893794849515	0.0038147433660924435	0.1397404968738556
abcd	T0T2	lh_G_postcentral (ComBat)	18	170.0	0.004352034069597721	0.04558171331882477	-0.2190445214509964	-0.025406074710190296	-0.0018738788785412908	0.028549449983984232	0.1440875381231308
abcd	T0T2	lh_G_postcentral (ComBat)	19	264.0	-0.02090851403772831	0.047564443200826645	-0.2363952249288559	-0.04285738803446293	-0.020699437707662582	-0.0027497081318870187	0.3352387845516205
abcd	T0T2	lh_G_postcentral (ComBat)	20	526.0	-0.013332756236195564	0.03157269209623337	-0.23131561279296875	-0.02948809787631035	-0.012659459374845028	0.004074583412148058	0.12976767122745514
abcd	T0T2	lh_G_postcentral (ComBat)	21	365.0	-0.014256075024604797	0.03473983705043793	-0.15292988717556	-0.031491927802562714	-0.01406431756913662	0.00318328058347106	0.16423295438289642
abcd	T0T2	lh_G_postcentral (deviation Z)	1	193.0	-0.21924278140068054	0.649996280670166	-4.099710941314697	-0.5063385367393494	-0.21917152404785156	0.1273934692144394	1.5022841691970825
abcd	T0T2	lh_G_postcentral (deviation Z)	2	403.0	-0.1958429366350174	0.41656026244163513	-4.017743110656738	-0.37318387627601624	-0.1767568588256836	0.022188305854797363	1.496024489402771
abcd	T0T2	lh_G_postcentral (deviation Z)	3	334.0	-0.11600672453641891	0.38131120800971985	-3.471284866333008	-0.2998853549361229	-0.12226130440831184	0.09233111888170242	1.3199491500854492
abcd	T0T2	lh_G_postcentral (deviation Z)	4	457.0	-0.2088039219379425	0.9671763181686401	-6.018552303314209	-0.7055359482765198	-0.14743459224700928	0.3657686710357666	3.704453945159912
abcd	T0T2	lh_G_postcentral (deviation Z)	5	238.0	-0.11285329610109329	0.3701418936252594	-3.2459328174591064	-0.24680296704173088	-0.10968354344367981	0.06990690715610981	1.095026969909668
abcd	T0T2	lh_G_postcentral (deviation Z)	6	376.0	-0.19532343745231628	0.41017040610313416	-2.3582425117492676	-0.434504970908165	-0.1870715171098709	0.07167216017842293	1.1776419878005981
abcd	T0T2	lh_G_postcentral (deviation Z)	7	153.0	-0.22491295635700226	0.5750685334205627	-3.1253662109375	-0.593590497970581	-0.26866185665130615	0.1411590576171875	1.691178798675537
abcd	T0T2	lh_G_postcentral (deviation Z)	8	142.0	0.028571605682373047	1.016728401184082	-4.584737300872803	-0.532916709780693	0.031133294105529785	0.6301140487194061	3.072693347930908
abcd	T0T2	lh_G_postcentral (deviation Z)	9	189.0	-0.25722700357437134	0.7367927432060242	-1.875779628753662	-0.6812924146652222	-0.3016587495803833	0.06914079189300537	4.271226406097412
abcd	T0T2	lh_G_postcentral (deviation Z)	10	473.0	0.0409478098154068	0.7838862538337708	-3.5177271366119385	-0.40798884630203247	0.02082017809152603	0.4330180883407593	3.3587238788604736
abcd	T0T2	lh_G_postcentral (deviation Z)	11	237.0	-0.19197845458984375	0.4856961965560913	-5.174522876739502	-0.3640338182449341	-0.1384660303592682	0.05884265899658203	0.7462979555130005
abcd	T0T2	lh_G_postcentral (deviation Z)	12	361.0	-0.09984659403562546	0.4436545968055725	-1.8837052583694458	-0.3394923210144043	-0.08908402919769287	0.10441464185714722	3.061856746673584
abcd	T0T2	lh_G_postcentral (deviation Z)	13	301.0	-0.26966407895088196	0.8168002367019653	-3.9320435523986816	-0.7437666654586792	-0.21662604808807373	0.2520086169242859	1.8002698421478271
abcd	T0T2	lh_G_postcentral (deviation Z)	14	385.0	-0.12593360245227814	0.6366589069366455	-5.34809684753418	-0.4337930679321289	-0.08212065696716309	0.23415535688400269	1.4077825546264648
abcd	T0T2	lh_G_postcentral (deviation Z)	15	197.0	-0.11220774054527283	0.37921178340911865	-1.146129846572876	-0.34727776050567627	-0.13647615909576416	0.1321226954460144	0.8837212920188904
abcd	T0T2	lh_G_postcentral (deviation Z)	16	713.0	-0.13696371018886566	0.32868409156799316	-2.824674606323242	-0.3279472887516022	-0.13709378242492676	0.04556405544281006	1.5662875175476074
abcd	T0T2	lh_G_postcentral (deviation Z)	17	312.0	-0.11489298194646835	0.6605914235115051	-2.4193854331970215	-0.48663506656885147	-0.08436742424964905	0.22964099794626236	2.4802768230438232
abcd	T0T2	lh_G_postcentral (deviation Z)	18	170.0	0.17762385308742523	0.8106213808059692	-4.7590532302856445	-0.2879233807325363	0.10267999768257141	0.6177577525377274	2.4841244220733643
abcd	T0T2	lh_G_postcentral (deviation Z)	19	264.0	-0.2175820916891098	0.6439681053161621	-3.7974495887756348	-0.4983096271753311	-0.18102551996707916	0.06186917424201965	3.6367239952087402
abcd	T0T2	lh_G_postcentral (deviation Z)	20	526.0	-0.1144532784819603	0.4939058721065521	-4.092179298400879	-0.3504347950220108	-0.10107605159282684	0.16552400588989258	1.6770999431610107
abcd	T0T2	lh_G_postcentral (deviation Z)	21	365.0	-0.11043994873762131	0.425071656703949	-2.0553951263427734	-0.3189500570297241	-0.10000767558813095	0.12061479687690735	1.662920594215393
abcd	T0T2	lh_G_precentral	1	193.0	0.001432381453923881	0.04851868003606796	-0.13411983847618103	-0.01887385919690132	-0.004412228241562843	0.011531069874763489	0.35986965894699097
abcd	T0T2	lh_G_precentral	2	403.0	-0.0032188112381845713	0.03470580279827118	-0.22519780695438385	-0.015340716112405062	-0.003345498815178871	0.008950740564614534	0.40728050470352173
abcd	T0T2	lh_G_precentral	3	334.0	0.0019689002074301243	0.03353648632764816	-0.10725858807563782	-0.011606348678469658	0.00031996001780498773	0.011221234453842044	0.44582757353782654
abcd	T0T2	lh_G_precentral	4	457.0	-0.008299552835524082	0.08557729423046112	-0.2612282335758209	-0.05115961655974388	-0.0022965879179537296	0.02749490924179554	0.5109916925430298
abcd	T0T2	lh_G_precentral	5	238.0	0.000305120280245319	0.038470275700092316	-0.13732877373695374	-0.01197566487826407	-0.0020011725137010217	0.009222707012668252	0.3581479787826538
abcd	T0T2	lh_G_precentral	6	376.0	-0.004570735618472099	0.025380371138453484	-0.22884497046470642	-0.012996842619031668	-0.0011556108365766704	0.009061116725206375	0.062345895916223526
abcd	T0T2	lh_G_precentral	7	153.0	0.0020059102680534124	0.032819006592035294	-0.08164598047733307	-0.011580381542444229	0.002260738518089056	0.012589315883815289	0.2729995846748352
abcd	T0T2	lh_G_precentral	8	142.0	0.006005690898746252	0.06312555074691772	-0.15468549728393555	-0.026977649424225092	-0.0012949390220455825	0.0368138337507844	0.26879462599754333
abcd	T0T2	lh_G_precentral	9	189.0	-0.011001160368323326	0.044764477759599686	-0.28161099553108215	-0.024579962715506554	-0.006429779808968306	0.009593860246241093	0.13102686405181885
abcd	T0T2	lh_G_precentral	10	473.0	0.0025899528991431	0.054428957402706146	-0.2953237295150757	-0.021674877032637596	0.0	0.024787776172161102	0.39759594202041626
abcd	T0T2	lh_G_precentral	11	237.0	-0.0007900377386249602	0.0341724269092083	-0.085317462682724	-0.013919645920395851	-0.0026978417299687862	0.0072784810326993465	0.3609898090362549
abcd	T0T2	lh_G_precentral	12	361.0	-0.0014559839619323611	0.04276343062520027	-0.25250500440597534	-0.016173433512449265	-0.0024737168569117785	0.011482607573270798	0.335347443819046
abcd	T0T2	lh_G_precentral	13	301.0	-0.009077712893486023	0.07229192554950714	-0.24532419443130493	-0.04041324928402901	-0.008436080068349838	0.02707393281161785	0.35125115513801575
abcd	T0T2	lh_G_precentral	14	385.0	0.0004618256934918463	0.03638744354248047	-0.14463311433792114	-0.013162224553525448	-0.0013703323202207685	0.011155872605741024	0.339042603969574
abcd	T0T2	lh_G_precentral	15	197.0	-0.005278602242469788	0.03234264627099037	-0.12996061146259308	-0.01844063401222229	-0.005954349879175425	0.008835078217089176	0.17210349440574646
abcd	T0T2	lh_G_precentral	16	713.0	-0.0008919297833926976	0.020563319325447083	-0.11457950621843338	-0.011904762126505375	-0.0012915724655613303	0.009194673039019108	0.2283281683921814
abcd	T0T2	lh_G_precentral	17	312.0	0.001532011548988521	0.037038832902908325	-0.20650294423103333	-0.015514173544943333	0.0007773961406201124	0.01600393420085311	0.34656885266304016
abcd	T0T2	lh_G_precentral	18	170.0	0.02334260381758213	0.07399178296327591	-0.1928851157426834	-0.013022618601098657	0.015174408443272114	0.04727931693196297	0.5169531106948853
abcd	T0T2	lh_G_precentral	19	264.0	-0.0018600980984047055	0.06838184595108032	-0.35419532656669617	-0.020101566333323717	-0.004334782715886831	0.007311460911296308	0.6198064684867859
abcd	T0T2	lh_G_precentral	20	526.0	0.0008200487354770303	0.04048004001379013	-0.13364055752754211	-0.014592746505513787	-0.00196035805856809	0.010115062817931175	0.4299674332141876
abcd	T0T2	lh_G_precentral	21	365.0	0.0025683254934847355	0.040716756135225296	-0.11878980696201324	-0.014253320172429085	0.0003145643277093768	0.014119308441877365	0.41024458408355713
abcd	T0T2	lh_G_precentral (ComBat)	1	193.0	0.001004053745418787	0.04565958306193352	-0.13070082664489746	-0.018396830186247826	-0.004306616727262735	0.01121600717306137	0.3462098240852356
abcd	T0T2	lh_G_precentral (ComBat)	2	403.0	-0.0035422297660261393	0.03814202547073364	-0.24286088347434998	-0.016691632568836212	-0.004009800497442484	0.009563205298036337	0.4539332687854767
abcd	T0T2	lh_G_precentral (ComBat)	3	334.0	0.002060075057670474	0.03647549822926521	-0.11463621258735657	-0.012542982818558812	0.00037533295108005404	0.011995500884950161	0.4907897710800171
abcd	T0T2	lh_G_precentral (ComBat)	4	457.0	-0.006798312067985535	0.05910685658454895	-0.19119104743003845	-0.0364767424762249	-0.0018117447616532445	0.01932266727089882	0.32139497995376587
abcd	T0T2	lh_G_precentral (ComBat)	5	238.0	0.00012371118646115065	0.04313577339053154	-0.1542666256427765	-0.013221742818132043	-0.0030539194121956825	0.010329286800697446	0.4197097718715668
abcd	T0T2	lh_G_precentral (ComBat)	6	376.0	-0.005355773027986288	0.029909316450357437	-0.26600760221481323	-0.015194938518106937	-0.0012107217335142195	0.010683245956897736	0.0742938369512558
abcd	T0T2	lh_G_precentral (ComBat)	7	153.0	0.002193603664636612	0.03486623615026474	-0.08592481911182404	-0.012179137207567692	0.002453951397910714	0.01328912004828453	0.29219675064086914
abcd	T0T2	lh_G_precentral (ComBat)	8	142.0	0.004831095691770315	0.051013827323913574	-0.12922126054763794	-0.022200737614184618	-0.001197291596326977	0.02950574131682515	0.21296638250350952
abcd	T0T2	lh_G_precentral (ComBat)	9	189.0	-0.011200079694390297	0.045749466866254807	-0.28739652037620544	-0.02506580948829651	-0.006560554262250662	0.009807952679693699	0.1342664659023285
abcd	T0T2	lh_G_precentral (ComBat)	10	473.0	0.0021043219603598118	0.04866575822234154	-0.26469045877456665	-0.019689491018652916	-0.0003626347752287984	0.022255824878811836	0.34590262174606323
abcd	T0T2	lh_G_precentral (ComBat)	11	237.0	-0.0006883198511786759	0.038001153618097305	-0.09280005097389221	-0.015039023943245411	-0.0028690032195299864	0.007886425592005253	0.40932950377464294
abcd	T0T2	lh_G_precentral (ComBat)	12	361.0	-0.0013258213875815272	0.04436810314655304	-0.2597108781337738	-0.016637766733765602	-0.002522597787901759	0.011828683316707611	0.3477550148963928
abcd	T0T2	lh_G_precentral (ComBat)	13	301.0	-0.007780852261930704	0.05618813633918762	-0.19693401455879211	-0.03238778933882713	-0.006510152481496334	0.021208543330430984	0.2574113607406616
abcd	T0T2	lh_G_precentral (ComBat)	14	385.0	0.0009128092206083238	0.044651955366134644	-0.16896511614322662	-0.01547519862651825	-0.0015209720004349947	0.013308079913258553	0.42998629808425903
abcd	T0T2	lh_G_precentral (ComBat)	15	197.0	-0.005046984180808067	0.030520126223564148	-0.12340652942657471	-0.01750345714390278	-0.005664122756570578	0.008325227536261082	0.16145087778568268
abcd	T0T2	lh_G_precentral (ComBat)	16	713.0	-0.0009516390855424106	0.025433335453271866	-0.14408917725086212	-0.014361013658344746	-0.001473144511692226	0.0114058218896389	0.29225069284439087
abcd	T0T2	lh_G_precentral (ComBat)	17	312.0	0.0014747934183105826	0.036918994039297104	-0.2057480812072754	-0.01560098072513938	0.000770144717535004	0.015815482009202242	0.3449580669403076
abcd	T0T2	lh_G_precentral (ComBat)	18	170.0	0.01801413856446743	0.05739284306764603	-0.15646153688430786	-0.010685638757422566	0.011863383930176497	0.0374803151935339	0.3874627351760864
abcd	T0T2	lh_G_precentral (ComBat)	19	264.0	-0.0018705228576436639	0.06762044876813889	-0.35117238759994507	-0.019931744318455458	-0.004297689069062471	0.00725310540292412	0.611151397228241
abcd	T0T2	lh_G_precentral (ComBat)	20	526.0	0.0010735371615737677	0.044742509722709656	-0.14496511220932007	-0.015753552317619324	-0.0020541014382615685	0.01102973218075931	0.4842946529388428
abcd	T0T2	lh_G_precentral (ComBat)	21	365.0	0.0027246323879808187	0.04280616343021393	-0.12389873713254929	-0.014850142411887646	3.5440356441540644e-05	0.014769009314477444	0.43633174896240234
abcd	T0T2	lh_G_precentral (deviation Z)	1	193.0	-0.1390538066625595	0.9070316553115845	-3.428928852081299	-0.5788673758506775	-0.23493731021881104	0.13986670970916748	5.173530101776123
abcd	T0T2	lh_G_precentral (deviation Z)	2	403.0	-0.11698881536722183	0.40453746914863586	-3.1612908840179443	-0.2837669849395752	-0.1141568124294281	0.048495203256607056	3.8451194763183594
abcd	T0T2	lh_G_precentral (deviation Z)	3	334.0	-0.0466996394097805	0.3159112334251404	-1.3213510513305664	-0.19001838937401772	-0.05328920856118202	0.06715897284448147	3.37685227394104
abcd	T0T2	lh_G_precentral (deviation Z)	4	457.0	-0.27166947722435	1.2610116004943848	-4.761260986328125	-0.9379005432128906	-0.12776696681976318	0.36580127477645874	5.289880275726318
abcd	T0T2	lh_G_precentral (deviation Z)	5	238.0	-0.09153956919908524	0.45858141779899597	-1.9392565488815308	-0.2547251805663109	-0.10805606842041016	0.05206810683012009	3.239539623260498
abcd	T0T2	lh_G_precentral (deviation Z)	6	376.0	-0.25614413619041443	0.6512437462806702	-6.008190631866455	-0.4536942094564438	-0.16903477907180786	0.08689989149570465	1.2790502309799194
abcd	T0T2	lh_G_precentral (deviation Z)	7	153.0	-0.11286607384681702	0.8439581394195557	-2.57427716255188	-0.5516948699951172	-0.09913839399814606	0.19436430931091309	5.556760311126709
abcd	T0T2	lh_G_precentral (deviation Z)	8	142.0	-0.013043725863099098	0.9793822169303894	-2.8714306354522705	-0.5563474893569946	-0.10727296024560928	0.5579707026481628	3.4685468673706055
abcd	T0T2	lh_G_precentral (deviation Z)	9	189.0	-0.448567658662796	1.180311679840088	-7.824261665344238	-0.821968674659729	-0.2871602177619934	0.11758017539978027	2.965141534805298
abcd	T0T2	lh_G_precentral (deviation Z)	10	473.0	-0.07610776275396347	0.9767863154411316	-4.892366886138916	-0.5317087173461914	-0.10944399982690811	0.38960015773773193	5.155112266540527
abcd	T0T2	lh_G_precentral (deviation Z)	11	237.0	-0.16813614964485168	0.6010153889656067	-1.9626011848449707	-0.44827282428741455	-0.18153643608093262	0.04141116142272949	4.637516021728516
abcd	T0T2	lh_G_precentral (deviation Z)	12	361.0	-0.1548127681016922	0.7984427809715271	-4.881490230560303	-0.45811188220977783	-0.17295685410499573	0.1304907351732254	4.923826217651367
abcd	T0T2	lh_G_precentral (deviation Z)	13	301.0	-0.2494688779115677	0.9567966461181641	-3.7907629013061523	-0.677427351474762	-0.20845520496368408	0.2875865697860718	3.2935924530029297
abcd	T0T2	lh_G_precentral (deviation Z)	14	385.0	-0.1412041187286377	0.8473119139671326	-4.391819953918457	-0.4849735498428345	-0.1817312240600586	0.18492984771728516	6.421428203582764
abcd	T0T2	lh_G_precentral (deviation Z)	15	197.0	-0.10788729786872864	0.31348469853401184	-1.4893324375152588	-0.23537799715995789	-0.11128565669059753	0.041350722312927246	1.4365243911743164
abcd	T0T2	lh_G_precentral (deviation Z)	16	713.0	-0.1533990055322647	0.4786399304866791	-2.4544763565063477	-0.4142245054244995	-0.15841245651245117	0.09108591079711914	4.350034236907959
abcd	T0T2	lh_G_precentral (deviation Z)	17	312.0	-0.10384733229875565	0.7758106589317322	-4.338648796081543	-0.5095468908548355	-0.11825639009475708	0.25396013259887695	5.682252407073975
abcd	T0T2	lh_G_precentral (deviation Z)	18	170.0	0.25688034296035767	1.1117955446243286	-3.5424323081970215	-0.3433581441640854	0.17849542200565338	0.7047446817159653	6.367726802825928
abcd	T0T2	lh_G_precentral (deviation Z)	19	264.0	-0.19995731115341187	1.0541129112243652	-6.456631660461426	-0.5132697969675064	-0.20847223699092865	0.06135367974638939	6.935169696807861
abcd	T0T2	lh_G_precentral (deviation Z)	20	526.0	-0.12688905000686646	0.8778035044670105	-3.4332103729248047	-0.5090290009975433	-0.16816289722919464	0.1586744636297226	7.509969711303711
abcd	T0T2	lh_G_precentral (deviation Z)	21	365.0	-0.05890313908457756	0.6014900207519531	-2.086077928543091	-0.33778536319732666	-0.08638647943735123	0.148634135723114	4.3980231285095215
abcd	T0T2	lh_G_precuneus	1	193.0	-0.01833081804215908	0.02561233565211296	-0.174851194024086	-0.03192227706313133	-0.018014835193753242	-0.0028880867175757885	0.04923535883426666
abcd	T0T2	lh_G_precuneus	2	403.0	-0.02256728522479534	0.01854107342660427	-0.09594594687223434	-0.03336721658706665	-0.022058824077248573	-0.010942056775093079	0.034550197422504425
abcd	T0T2	lh_G_precuneus	3	334.0	-0.019743867218494415	0.022766906768083572	-0.08857037872076035	-0.03157811937853694	-0.02114219404757023	-0.009096814785152674	0.23769401013851166
abcd	T0T2	lh_G_precuneus	4	457.0	-0.0215008407831192	0.027205314487218857	-0.12414965778589249	-0.03674176707863808	-0.020034542307257652	-0.004662004765123129	0.08088788390159607
abcd	T0T2	lh_G_precuneus	5	238.0	-0.020512497052550316	0.0191817507147789	-0.10600828379392624	-0.030856234952807426	-0.020455951802432537	-0.008655176032334566	0.02852112613618374
abcd	T0T2	lh_G_precuneus	6	376.0	-0.02295421063899994	0.01948142610490322	-0.09452363103628159	-0.0338100828230381	-0.02210212219506502	-0.01132025197148323	0.04677480086684227
abcd	T0T2	lh_G_precuneus	7	153.0	-0.02277066931128502	0.023051569238305092	-0.08840864151716232	-0.03694221004843712	-0.020387006923556328	-0.009615384973585606	0.06187223643064499
abcd	T0T2	lh_G_precuneus	8	142.0	-0.012866279110312462	0.023865772411227226	-0.07490494102239609	-0.027866861317306757	-0.012681699823588133	-0.0003669724683277309	0.05958254262804985
abcd	T0T2	lh_G_precuneus	9	189.0	-0.02217656560242176	0.023810042068362236	-0.13248451054096222	-0.03448275849223137	-0.022945204749703407	-0.006215243600308895	0.03985932096838951
abcd	T0T2	lh_G_precuneus	10	473.0	-0.015407582744956017	0.02197996899485588	-0.1037701964378357	-0.029673591256141663	-0.015309672802686691	-0.0014030165039002895	0.05453866347670555
abcd	T0T2	lh_G_precuneus	11	237.0	-0.024890167638659477	0.021199502050876617	-0.0825815424323082	-0.03675992041826248	-0.025393763557076454	-0.012591119855642319	0.04769114404916763
abcd	T0T2	lh_G_precuneus	12	361.0	-0.021840475499629974	0.025194035843014717	-0.11398229748010635	-0.035926055163145065	-0.023456789553165436	-0.008567512035369873	0.09492089599370956
abcd	T0T2	lh_G_precuneus	13	301.0	-0.0173664428293705	0.029594257473945618	-0.09646078944206238	-0.03582930937409401	-0.019357195124030113	0.0	0.09977494180202484
abcd	T0T2	lh_G_precuneus	14	385.0	-0.018694540485739708	0.02311067283153534	-0.09859637171030045	-0.032438088208436966	-0.017397122457623482	-0.006268558092415333	0.11902028322219849
abcd	T0T2	lh_G_precuneus	15	197.0	-0.0200392734259367	0.02992081083357334	-0.11031907796859741	-0.037704918533563614	-0.022600963711738586	-0.003288271836936474	0.10110584646463394
abcd	T0T2	lh_G_precuneus	16	713.0	-0.01985311508178711	0.017382385209202766	-0.09118957817554474	-0.030264005064964294	-0.01948503777384758	-0.009210526011884212	0.06642800569534302
abcd	T0T2	lh_G_precuneus	17	312.0	-0.01671830751001835	0.020774632692337036	-0.0950276255607605	-0.029853127896785736	-0.01806996762752533	-0.0035737547441385686	0.05933890864253044
abcd	T0T2	lh_G_precuneus	18	170.0	-0.013876892626285553	0.026002192869782448	-0.09219089150428772	-0.03042458463460207	-0.015176262706518173	0.0014693071716465056	0.066102996468544
abcd	T0T2	lh_G_precuneus	19	264.0	-0.020615343004465103	0.023603908717632294	-0.08911850303411484	-0.0338922468945384	-0.020819000899791718	-0.008420918602496386	0.10593672096729279
abcd	T0T2	lh_G_precuneus	20	526.0	-0.01695079542696476	0.019862143322825432	-0.08776779472827911	-0.02936876518651843	-0.017177370376884937	-0.004435620387084782	0.06289779394865036
abcd	T0T2	lh_G_precuneus	21	365.0	-0.018904754891991615	0.023448968306183815	-0.10252043604850769	-0.032245222479104996	-0.0196877121925354	-0.004439511802047491	0.08089430630207062
abcd	T0T2	lh_G_precuneus (ComBat)	1	193.0	-0.01859443634748459	0.025073783472180367	-0.1715342104434967	-0.0318172350525856	-0.018319811671972275	-0.00334455375559628	0.04759792983531952
abcd	T0T2	lh_G_precuneus (ComBat)	2	403.0	-0.02285931073129177	0.019593724980950356	-0.10016599297523499	-0.03424946777522564	-0.02238190919160843	-0.010582925751805305	0.037266336381435394
abcd	T0T2	lh_G_precuneus (ComBat)	3	334.0	-0.019465897232294083	0.02295611798763275	-0.08858738094568253	-0.03140655579045415	-0.020924069918692112	-0.008888457203283906	0.23901021480560303
abcd	T0T2	lh_G_precuneus (ComBat)	4	457.0	-0.021290136501193047	0.02633081004023552	-0.12069600820541382	-0.0360540971159935	-0.019867243245244026	-0.004919230006635189	0.07758396118879318
abcd	T0T2	lh_G_precuneus (ComBat)	5	238.0	-0.020834974944591522	0.02024213969707489	-0.11123401671648026	-0.03184211254119873	-0.020565930753946304	-0.009348120773211122	0.031336162239313126
abcd	T0T2	lh_G_precuneus (ComBat)	6	376.0	-0.022975776344537735	0.01993032544851303	-0.0961279422044754	-0.0343273701146245	-0.022054454311728477	-0.010975403944030404	0.04837142676115036
abcd	T0T2	lh_G_precuneus (ComBat)	7	153.0	-0.02293679490685463	0.02288534864783287	-0.08814683556556702	-0.036955326795578	-0.020524511113762856	-0.010083785280585289	0.06109539791941643
abcd	T0T2	lh_G_precuneus (ComBat)	8	142.0	-0.01247023418545723	0.023745892569422722	-0.074649378657341	-0.026403600350022316	-0.01231100782752037	-0.00017909996677190065	0.05972285196185112
abcd	T0T2	lh_G_precuneus (ComBat)	9	189.0	-0.021981695666909218	0.02311515621840954	-0.12914909422397614	-0.03399684652686119	-0.02273561991751194	-0.006462979130446911	0.03807755559682846
abcd	T0T2	lh_G_precuneus (ComBat)	10	473.0	-0.014978812076151371	0.02305968664586544	-0.10772762447595596	-0.02988862432539463	-0.014817662537097931	-0.00014889432350173593	0.05853306129574776
abcd	T0T2	lh_G_precuneus (ComBat)	11	237.0	-0.024968760088086128	0.02073446847498417	-0.0813223347067833	-0.036529283970594406	-0.025322116911411285	-0.012999354861676693	0.04599084332585335
abcd	T0T2	lh_G_precuneus (ComBat)	12	361.0	-0.021788302809000015	0.025413209572434425	-0.11463245749473572	-0.036032985895872116	-0.023475145921111107	-0.008460743352770805	0.09595785290002823
abcd	T0T2	lh_G_precuneus (ComBat)	13	301.0	-0.017387593165040016	0.02695152536034584	-0.08966349810361862	-0.033570826053619385	-0.019111141562461853	-0.0016478750621899962	0.08829306811094284
abcd	T0T2	lh_G_precuneus (ComBat)	14	385.0	-0.018627706915140152	0.023168718442320824	-0.09872886538505554	-0.032406143844127655	-0.017311515286564827	-0.006166779901832342	0.119450144469738
abcd	T0T2	lh_G_precuneus (ComBat)	15	197.0	-0.019914846867322922	0.02780492790043354	-0.10415461659431458	-0.03637509047985077	-0.022183189168572426	-0.004174611531198025	0.09206733107566833
abcd	T0T2	lh_G_precuneus (ComBat)	16	713.0	-0.020071668550372124	0.01860264502465725	-0.09659377485513687	-0.031238552182912827	-0.019752370193600655	-0.008681906387209892	0.0737648755311966
abcd	T0T2	lh_G_precuneus (ComBat)	17	312.0	-0.017119692638516426	0.020846307277679443	-0.09573675692081451	-0.030187209602445364	-0.018326500430703163	-0.003783345688134432	0.05947699770331383
abcd	T0T2	lh_G_precuneus (ComBat)	18	170.0	-0.014174528419971466	0.024419384077191353	-0.08755906671285629	-0.029680526815354824	-0.015950233675539494	0.0003224167012376711	0.06075909733772278
abcd	T0T2	lh_G_precuneus (ComBat)	19	264.0	-0.020828694105148315	0.02224230393767357	-0.08561112731695175	-0.03316017333418131	-0.02102078404277563	-0.009270171169191599	0.09832030534744263
abcd	T0T2	lh_G_precuneus (ComBat)	20	526.0	-0.01699179597198963	0.02042091265320778	-0.08979449421167374	-0.02981664752587676	-0.017175345681607723	-0.004164193873293698	0.06522651016712189
abcd	T0T2	lh_G_precuneus (ComBat)	21	365.0	-0.018787015229463577	0.02325611375272274	-0.10192783921957016	-0.03208964318037033	-0.019629135727882385	-0.004423076286911964	0.08019237220287323
abcd	T0T2	lh_G_precuneus (deviation Z)	1	193.0	-0.05402626097202301	0.43079185485839844	-2.321728229522705	-0.3183257579803467	-0.042267680168151855	0.2403211146593094	1.0838570594787598
abcd	T0T2	lh_G_precuneus (deviation Z)	2	403.0	-0.13273780047893524	0.33997440338134766	-1.4473958015441895	-0.34077689051628113	-0.1179058700799942	0.08022039756178856	0.9741683006286621
abcd	T0T2	lh_G_precuneus (deviation Z)	3	334.0	-0.09618538618087769	0.4526098072528839	-1.3773585557937622	-0.35368824005126953	-0.12415811419487	0.13292225450277328	4.111549377441406
abcd	T0T2	lh_G_precuneus (deviation Z)	4	457.0	-0.15068082511425018	0.6000431180000305	-2.4643821716308594	-0.5043285489082336	-0.11484438180923462	0.22548392415046692	1.9747138023376465
abcd	T0T2	lh_G_precuneus (deviation Z)	5	238.0	-0.13319528102874756	0.38305869698524475	-1.7464449405670166	-0.33393488824367523	-0.1111341118812561	0.10075601935386658	0.8433098793029785
abcd	T0T2	lh_G_precuneus (deviation Z)	6	376.0	-0.22236751019954681	0.5350329875946045	-1.9072368144989014	-0.5499639213085175	-0.18750178813934326	0.11110704019665718	1.5645318031311035
abcd	T0T2	lh_G_precuneus (deviation Z)	7	153.0	-0.1350688338279724	0.40193861722946167	-1.0317224264144897	-0.41019272804260254	-0.12165272235870361	0.1114223301410675	1.1550030708312988
abcd	T0T2	lh_G_precuneus (deviation Z)	8	142.0	0.07476871460676193	0.5676985383033752	-1.357866883277893	-0.26404136419296265	0.07101306319236755	0.40336157381534576	1.612098217010498
abcd	T0T2	lh_G_precuneus (deviation Z)	9	189.0	-0.15220028162002563	0.5532486438751221	-2.7448723316192627	-0.4432547092437744	-0.1803702712059021	0.22547371685504913	1.1999435424804688
abcd	T0T2	lh_G_precuneus (deviation Z)	10	473.0	-0.01649518311023712	0.5047851800918579	-1.9806371927261353	-0.3438270092010498	-0.0023044347763061523	0.2953212857246399	1.6075478792190552
abcd	T0T2	lh_G_precuneus (deviation Z)	11	237.0	-0.14877301454544067	0.3570604920387268	-1.1300650835037231	-0.34381839632987976	-0.15619546175003052	0.06886881589889526	1.0238087177276611
abcd	T0T2	lh_G_precuneus (deviation Z)	12	361.0	-0.17169047892093658	0.6172828078269958	-2.309999942779541	-0.5482050180435181	-0.22109711170196533	0.1560887098312378	2.296196460723877
abcd	T0T2	lh_G_precuneus (deviation Z)	13	301.0	-0.053826697170734406	0.6099131107330322	-1.6810166835784912	-0.4264627695083618	-0.08476269245147705	0.32395124435424805	2.374141216278076
abcd	T0T2	lh_G_precuneus (deviation Z)	14	385.0	-0.07263652980327606	0.4926406443119049	-1.8357796669006348	-0.3783925175666809	-0.044628143310546875	0.19044721126556396	2.648085594177246
abcd	T0T2	lh_G_precuneus (deviation Z)	15	197.0	-0.0897374227643013	0.5078350305557251	-1.7346594333648682	-0.3972914218902588	-0.1161985993385315	0.18996071815490723	1.7658932209014893
abcd	T0T2	lh_G_precuneus (deviation Z)	16	713.0	-0.08834931254386902	0.3225346803665161	-1.4640876054763794	-0.28645384311676025	-0.07391458749771118	0.11385735124349594	1.2883607149124146
abcd	T0T2	lh_G_precuneus (deviation Z)	17	312.0	-0.05277813971042633	0.468671977519989	-1.5675357580184937	-0.3489333987236023	-0.08677102625370026	0.23486104607582092	1.5295487642288208
abcd	T0T2	lh_G_precuneus (deviation Z)	18	170.0	0.030483242124319077	0.6302692294120789	-1.7818715572357178	-0.35952258110046387	0.0017635226249694824	0.41831470280885696	1.8038246631622314
abcd	T0T2	lh_G_precuneus (deviation Z)	19	264.0	-0.1698746532201767	0.655442476272583	-2.295548915863037	-0.5178919434547424	-0.17120057344436646	0.16598749160766602	3.3566715717315674
abcd	T0T2	lh_G_precuneus (deviation Z)	20	526.0	-0.06895150989294052	0.5098176002502441	-1.895190715789795	-0.40106163173913956	-0.06300273537635803	0.2437765672802925	1.8291471004486084
abcd	T0T2	lh_G_precuneus (deviation Z)	21	365.0	-0.09871993213891983	0.4911213219165802	-1.8988348245620728	-0.39269304275512695	-0.10430586338043213	0.2069081962108612	1.6550509929656982
abcd	T0T2	lh_G_rectus	1	193.0	-0.02082405425608158	0.05365259200334549	-0.2098214328289032	-0.05451327562332153	-0.021731972694396973	0.011620400473475456	0.11349692940711975
abcd	T0T2	lh_G_rectus	2	403.0	-0.014874398708343506	0.03782099112868309	-0.16173504292964935	-0.03583409823477268	-0.017137417569756508	0.0098277498036623	0.1416040062904358
abcd	T0T2	lh_G_rectus	3	334.0	-0.004145477432757616	0.03920657932758331	-0.12227687984704971	-0.029414017219096422	-0.0066410505678504705	0.019639779813587666	0.14747634530067444
abcd	T0T2	lh_G_rectus	4	457.0	-0.012543678283691406	0.038652822375297546	-0.13379813730716705	-0.03949498385190964	-0.01299545168876648	0.011251757852733135	0.1284540742635727
abcd	T0T2	lh_G_rectus	5	238.0	-0.005334423389285803	0.047647736966609955	-0.1607515662908554	-0.03540531173348427	-0.009275088552385569	0.02306748367846012	0.15947924554347992
abcd	T0T2	lh_G_rectus	6	376.0	-0.00974498875439167	0.035900507122278214	-0.131509929895401	-0.030206135474145412	-0.008600329514592886	0.010845880256965756	0.11417624354362488
abcd	T0T2	lh_G_rectus	7	153.0	-0.006445909850299358	0.03856794536113739	-0.10349801927804947	-0.03480641543865204	-0.007412898354232311	0.018633540719747543	0.12789373099803925
abcd	T0T2	lh_G_rectus	8	142.0	-0.010952217504382133	0.04322495311498642	-0.13084974884986877	-0.0351477712392807	-0.01234416849911213	0.01611702563241124	0.08462298661470413
abcd	T0T2	lh_G_rectus	9	189.0	-0.006797425914555788	0.040943488478660583	-0.11685073375701904	-0.03308694064617157	-0.007024029735475779	0.017370572313666344	0.09717097133398056
abcd	T0T2	lh_G_rectus	10	473.0	-0.013782676309347153	0.04226885735988617	-0.16749688982963562	-0.04009513929486275	-0.014620876871049404	0.011153711937367916	0.14483532309532166
abcd	T0T2	lh_G_rectus	11	237.0	-0.012323238886892796	0.04065265879034996	-0.1315700262784958	-0.0376821905374527	-0.01277715153992176	0.012513802386820316	0.11600306630134583
abcd	T0T2	lh_G_rectus	12	361.0	-0.00881268735975027	0.0483020581305027	-0.2132352888584137	-0.0391545407474041	-0.011562719009816647	0.01821705512702465	0.302314817905426
abcd	T0T2	lh_G_rectus	13	301.0	-0.011333378963172436	0.04037093371152878	-0.12808920443058014	-0.04212707281112671	-0.013197969645261765	0.017897091805934906	0.11795841157436371
abcd	T0T2	lh_G_rectus	14	385.0	-0.011646755039691925	0.041131600737571716	-0.18565261363983154	-0.034384969621896744	-0.016112083569169044	0.012486621737480164	0.1818181872367859
abcd	T0T2	lh_G_rectus	15	197.0	-0.013751079328358173	0.04544303938746452	-0.1577560305595398	-0.04491228237748146	-0.0191938579082489	0.017658349126577377	0.14608125388622284
abcd	T0T2	lh_G_rectus	16	713.0	-0.013796815648674965	0.03858938440680504	-0.16369472444057465	-0.03702468425035477	-0.013283378444612026	0.008267433382570744	0.1567384898662567
abcd	T0T2	lh_G_rectus	17	312.0	-0.012043733149766922	0.06213176250457764	-0.17507418990135193	-0.0474828165024519	-0.01977829821407795	0.016191762872040272	0.26635512709617615
abcd	T0T2	lh_G_rectus	18	170.0	-0.0181844774633646	0.044840652495622635	-0.14849261939525604	-0.047268399968743324	-0.016824555583298206	0.008507694816216826	0.09221161156892776
abcd	T0T2	lh_G_rectus	19	264.0	-0.014946776442229748	0.06288134306669235	-0.19027180969715118	-0.05492354743182659	-0.013633030466735363	0.020747249945998192	0.22892113029956818
abcd	T0T2	lh_G_rectus	20	526.0	-0.01047993078827858	0.04035504534840584	-0.14050821959972382	-0.0376994414255023	-0.012191755697131157	0.013384151505306363	0.14166995882987976
abcd	T0T2	lh_G_rectus	21	365.0	-0.0026729688979685307	0.04404066875576973	-0.12367149442434311	-0.032665181905031204	-0.00456053065136075	0.024733638390898705	0.18592964112758636
abcd	T0T2	lh_G_rectus (ComBat)	1	193.0	-0.020291894674301147	0.04891033470630646	-0.19470612704753876	-0.051154859364032745	-0.021292822435498238	0.009599389508366585	0.10165399312973022
abcd	T0T2	lh_G_rectus (ComBat)	2	403.0	-0.014903120696544647	0.04009798541665077	-0.17131735384464264	-0.03733080439269543	-0.017340879887342453	0.011507755611091852	0.1543889343738556
abcd	T0T2	lh_G_rectus (ComBat)	3	334.0	-0.003487249370664358	0.040147118270397186	-0.12509724497795105	-0.029597945045679808	-0.006261260947212577	0.02074110135436058	0.15263491868972778
abcd	T0T2	lh_G_rectus (ComBat)	4	457.0	-0.012856564484536648	0.042961444705724716	-0.1472400426864624	-0.042510468512773514	-0.013461615890264511	0.013514887541532516	0.14516140520572662
abcd	T0T2	lh_G_rectus (ComBat)	5	238.0	-0.004948832560330629	0.045411717146635056	-0.15059329569339752	-0.03350278455764055	-0.00897525530308485	0.020855306182056665	0.22599148750305176
abcd	T0T2	lh_G_rectus (ComBat)	6	376.0	-0.009398401714861393	0.037634264677762985	-0.1379547268152237	-0.030847671441733837	-0.008289610967040062	0.01214355486445129	0.1214682087302208
abcd	T0T2	lh_G_rectus (ComBat)	7	153.0	-0.006617285776883364	0.036703526973724365	-0.09904976189136505	-0.033447083085775375	-0.007513665594160557	0.017232267186045647	0.12096071988344193
abcd	T0T2	lh_G_rectus (ComBat)	8	142.0	-0.0119260773062706	0.04538283497095108	-0.13826215267181396	-0.03701993357390165	-0.012815610505640507	0.016836956376209855	0.09059591591358185
abcd	T0T2	lh_G_rectus (ComBat)	9	189.0	-0.006330530624836683	0.0428851842880249	-0.12148959934711456	-0.03376591578125954	-0.0064823622815310955	0.018943434581160545	0.10313966125249863
abcd	T0T2	lh_G_rectus (ComBat)	10	473.0	-0.014122485183179379	0.043559979647397995	-0.1720351278781891	-0.04125725105404854	-0.01501510664820671	0.011538143269717693	0.14965978264808655
abcd	T0T2	lh_G_rectus (ComBat)	11	237.0	-0.012040249072015285	0.04176623001694679	-0.13435137271881104	-0.03811776638031006	-0.012566057033836842	0.01345071755349636	0.11994175612926483
abcd	T0T2	lh_G_rectus (ComBat)	12	361.0	-0.008725282736122608	0.04708151891827583	-0.2080584019422531	-0.03830975294113159	-0.011396211571991444	0.017610089853405952	0.2927534282207489
abcd	T0T2	lh_G_rectus (ComBat)	13	301.0	-0.012015871703624725	0.04127241298556328	-0.13148586452007294	-0.04349951073527336	-0.01371167041361332	0.018257007002830505	0.1215829998254776
abcd	T0T2	lh_G_rectus (ComBat)	14	385.0	-0.011545833200216293	0.042743463069200516	-0.19190868735313416	-0.03519326448440552	-0.016259394586086273	0.013438847847282887	0.19008788466453552
abcd	T0T2	lh_G_rectus (ComBat)	15	197.0	-0.013484420254826546	0.042972221970558167	-0.14944632351398468	-0.04300855100154877	-0.01856617070734501	0.016236593946814537	0.1367993950843811
abcd	T0T2	lh_G_rectus (ComBat)	16	713.0	-0.01353725977241993	0.040417514741420746	-0.17041458189487457	-0.03785746917128563	-0.013148091733455658	0.009666313417255878	0.16613903641700745
abcd	T0T2	lh_G_rectus (ComBat)	17	312.0	-0.012457458302378654	0.05659409612417221	-0.16065995395183563	-0.04444407019764185	-0.019319037906825542	0.01363585446961224	0.23586203157901764
abcd	T0T2	lh_G_rectus (ComBat)	18	170.0	-0.01857009157538414	0.04519972577691078	-0.14981387555599213	-0.04787013307213783	-0.01722928136587143	0.008330913493409753	0.09278581291437149
abcd	T0T2	lh_G_rectus (ComBat)	19	264.0	-0.014915416948497295	0.05168401822447777	-0.1595345139503479	-0.04784706700593233	-0.013454464729875326	0.015054567717015743	0.17870453000068665
abcd	T0T2	lh_G_rectus (ComBat)	20	526.0	-0.010465804487466812	0.0406377911567688	-0.14138536155223846	-0.038230051286518574	-0.012177305296063423	0.013582657091319561	0.14281845092773438
abcd	T0T2	lh_G_rectus (ComBat)	21	365.0	-0.0028710991609841585	0.04224272072315216	-0.11960025876760483	-0.03165682777762413	-0.004696787800639868	0.02335316501557827	0.17640650272369385
abcd	T0T2	lh_G_rectus (deviation Z)	1	193.0	-0.16391125321388245	0.74447101354599	-3.0499842166900635	-0.6244956851005554	-0.1720324158668518	0.32865655422210693	1.5818171501159668
abcd	T0T2	lh_G_rectus (deviation Z)	2	403.0	-0.11192717403173447	0.8858358860015869	-3.713062286376953	-0.5924147367477417	-0.1594236195087433	0.46741046011447906	2.9559872150421143
abcd	T0T2	lh_G_rectus (deviation Z)	3	334.0	0.11857947707176208	0.8062432408332825	-2.3179335594177246	-0.4009914994239807	0.0819459855556488	0.642767071723938	2.981301784515381
abcd	T0T2	lh_G_rectus (deviation Z)	4	457.0	-0.07176835089921951	0.7500335574150085	-2.439854145050049	-0.5716112852096558	-0.06635117530822754	0.388210654258728	2.434579849243164
abcd	T0T2	lh_G_rectus (deviation Z)	5	238.0	0.06272720545530319	0.6570132970809937	-2.0215296745300293	-0.34649602323770523	0.0072111934423446655	0.439869225025177	3.892957925796509
abcd	T0T2	lh_G_rectus (deviation Z)	6	376.0	8.400196384172887e-05	0.5647363066673279	-2.067007064819336	-0.318196639418602	0.026537656784057617	0.3328618183732033	1.819043755531311
abcd	T0T2	lh_G_rectus (deviation Z)	7	153.0	0.08043629676103592	0.8239783048629761	-1.920881748199463	-0.4698227047920227	0.09610432386398315	0.6242715716362	2.8829822540283203
abcd	T0T2	lh_G_rectus (deviation Z)	8	142.0	-0.06261042505502701	1.0586148500442505	-3.44226336479187	-0.6389946490526199	-0.07780507206916809	0.6079446077346802	2.5191128253936768
abcd	T0T2	lh_G_rectus (deviation Z)	9	189.0	0.08191009610891342	1.0359293222427368	-2.8040149211883545	-0.547646701335907	0.09728372097015381	0.7102623581886292	2.6009600162506104
abcd	T0T2	lh_G_rectus (deviation Z)	10	473.0	-0.11680175364017487	0.9444805979728699	-3.9783310890197754	-0.6786752939224243	-0.1084977388381958	0.4772133231163025	3.1705613136291504
abcd	T0T2	lh_G_rectus (deviation Z)	11	237.0	-0.048810310661792755	1.0858314037322998	-3.3970141410827637	-0.6927822232246399	-0.045213937759399414	0.6322314739227295	3.191390037536621
abcd	T0T2	lh_G_rectus (deviation Z)	12	361.0	0.018339037895202637	0.8403823375701904	-3.2641804218292236	-0.5147554874420166	-0.01721411943435669	0.4985505938529968	4.1965227127075195
abcd	T0T2	lh_G_rectus (deviation Z)	13	301.0	-0.05704706907272339	0.756445586681366	-2.6241629123687744	-0.6172277927398682	-0.06278085708618164	0.4818854331970215	2.3168978691101074
abcd	T0T2	lh_G_rectus (deviation Z)	14	385.0	-0.043996281921863556	0.8551523089408875	-3.859257221221924	-0.5003355145454407	-0.11704999208450317	0.48122739791870117	3.63503098487854
abcd	T0T2	lh_G_rectus (deviation Z)	15	197.0	-0.06206927448511124	0.6979287266731262	-2.056845188140869	-0.5331072807312012	-0.14655521512031555	0.414435476064682	2.132146120071411
abcd	T0T2	lh_G_rectus (deviation Z)	16	713.0	-0.0801573172211647	0.8592647910118103	-3.381990909576416	-0.5991541147232056	-0.05888443440198898	0.429718554019928	3.063769817352295
abcd	T0T2	lh_G_rectus (deviation Z)	17	312.0	-0.08487802743911743	1.257080316543579	-3.7431864738464355	-0.782376304268837	-0.186847984790802	0.5798880308866501	4.093306541442871
abcd	T0T2	lh_G_rectus (deviation Z)	18	170.0	-0.16284123063087463	0.74391108751297	-2.4805116653442383	-0.6454886347055435	-0.11946998909115791	0.2966378778219223	1.5683691501617432
abcd	T0T2	lh_G_rectus (deviation Z)	19	264.0	-0.1330222189426422	1.2133984565734863	-3.9725682735443115	-0.921111062169075	-0.06580708920955658	0.5979940593242645	3.5769264698028564
abcd	T0T2	lh_G_rectus (deviation Z)	20	526.0	-0.027091076597571373	0.9353508353233337	-2.9361233711242676	-0.6517157256603241	-0.05145582556724548	0.5516463071107864	3.575125217437744
abcd	T0T2	lh_G_rectus (deviation Z)	21	365.0	0.0823928490281105	0.5426439046859741	-1.6617530584335327	-0.2797572612762451	0.0680377185344696	0.43595820665359497	1.8027079105377197
abcd	T0T2	lh_G_subcallosal	1	193.0	-0.012171616777777672	0.11251594871282578	-0.3327862024307251	-0.09108087420463562	-0.01356132049113512	0.057782404124736786	0.28401726484298706
abcd	T0T2	lh_G_subcallosal	2	403.0	0.006365624722093344	0.10632093250751495	-0.23362696170806885	-0.06534526869654655	-0.002370791742578149	0.071684081107378	0.5564424395561218
abcd	T0T2	lh_G_subcallosal	3	334.0	0.008533800952136517	0.10261186957359314	-0.26029106974601746	-0.0580905182287097	0.0018083028262481093	0.06415034830570221	0.48652932047843933
abcd	T0T2	lh_G_subcallosal	4	457.0	0.008552644401788712	0.10154423117637634	-0.4000000059604645	-0.050375938415527344	0.005168986041098833	0.06164098158478737	0.5425471067428589
abcd	T0T2	lh_G_subcallosal	5	238.0	0.03309919685125351	0.1387934684753418	-0.2614884078502655	-0.0583658367395401	0.014882179442793131	0.10786072537302971	0.49827784299850464
abcd	T0T2	lh_G_subcallosal	6	376.0	0.015295390971004963	0.11438440531492233	-0.2596837878227234	-0.05719838198274374	0.014097693376243114	0.08310524560511112	0.3932741582393646
abcd	T0T2	lh_G_subcallosal	7	153.0	0.016483552753925323	0.10780403763055801	-0.25094911456108093	-0.06632652878761292	0.003015075344592333	0.07233009487390518	0.5069742202758789
abcd	T0T2	lh_G_subcallosal	8	142.0	0.004317212384194136	0.09239853918552399	-0.2578253746032715	-0.05385600123554468	-0.0034846306079998612	0.0488640395924449	0.3549807369709015
abcd	T0T2	lh_G_subcallosal	9	189.0	0.026808423921465874	0.11535732448101044	-0.22361284494400024	-0.05614500492811203	0.012500000186264515	0.09367455542087555	0.3775975704193115
abcd	T0T2	lh_G_subcallosal	10	473.0	-0.004916402976959944	0.10146509855985641	-0.29132312536239624	-0.07253021746873856	-0.015212169848382473	0.05998248606920242	0.3622210621833801
abcd	T0T2	lh_G_subcallosal	11	237.0	-0.0037782550789415836	0.11020903289318085	-0.2986193299293518	-0.07305432856082916	-0.005215123761445284	0.06467417627573013	0.2616562247276306
abcd	T0T2	lh_G_subcallosal	12	361.0	0.0016450085677206516	0.11474239081144333	-0.2385057508945465	-0.08474576473236084	-0.0031372548546642065	0.06401313096284866	0.40117207169532776
abcd	T0T2	lh_G_subcallosal	13	301.0	-0.0012841696152463555	0.10222964733839035	-0.26227158308029175	-0.06478404998779297	-0.004809619393199682	0.05087440460920334	0.3935483992099762
abcd	T0T2	lh_G_subcallosal	14	385.0	0.00579385319724679	0.10675300657749176	-0.290559858083725	-0.06036069244146347	-0.00758341746404767	0.06892010569572449	0.3520309329032898
abcd	T0T2	lh_G_subcallosal	15	197.0	0.008209366351366043	0.11394277215003967	-0.26589787006378174	-0.05748552456498146	0.005559968296438456	0.07615894079208374	0.3995000123977661
abcd	T0T2	lh_G_subcallosal	16	713.0	0.007204798050224781	0.11459796875715256	-0.3137173652648926	-0.0682847872376442	-0.00040633889148011804	0.07348836958408356	0.4564102590084076
abcd	T0T2	lh_G_subcallosal	17	312.0	0.011710390448570251	0.11062575876712799	-0.28262826800346375	-0.0600636200979352	0.011834199540317059	0.0759178102016449	0.3130864202976227
abcd	T0T2	lh_G_subcallosal	18	170.0	-0.01967979222536087	0.0870594009757042	-0.2746013104915619	-0.08027732372283936	-0.028072986751794815	0.040830413810908794	0.1955762505531311
abcd	T0T2	lh_G_subcallosal	19	264.0	0.0010229524923488498	0.11160093545913696	-0.3043800890445709	-0.07841215282678604	0.002294214442372322	0.07232816331088543	0.2958942949771881
abcd	T0T2	lh_G_subcallosal	20	526.0	0.002994071925058961	0.10959211736917496	-0.31280696392059326	-0.06639150343835354	-0.004432407673448324	0.07375282980501652	0.3744680881500244
abcd	T0T2	lh_G_subcallosal	21	365.0	0.01808258518576622	0.12337202578783035	-0.30238261818885803	-0.06705150753259659	0.009234828874468803	0.09240923821926117	0.3858988285064697
abcd	T0T2	lh_G_subcallosal (ComBat)	1	193.0	-0.01163104921579361	0.10799138993024826	-0.28009042143821716	-0.08858533203601837	-0.01298612728714943	0.055657632648944855	0.2731287181377411
abcd	T0T2	lh_G_subcallosal (ComBat)	2	403.0	0.006121230777353048	0.10678797215223312	-0.23398208618164062	-0.0657980851829052	-0.0023969816975295544	0.07140697166323662	0.5616335868835449
abcd	T0T2	lh_G_subcallosal (ComBat)	3	334.0	0.00850644987076521	0.10062719136476517	-0.2558732330799103	-0.057150596752762794	0.0019481760100461543	0.06291680969297886	0.4760655462741852
abcd	T0T2	lh_G_subcallosal (ComBat)	4	457.0	0.01076548919081688	0.11720646172761917	-0.44870051741600037	-0.05710596218705177	0.005788580514490604	0.07020535320043564	0.652421236038208
abcd	T0T2	lh_G_subcallosal (ComBat)	5	238.0	0.029251767322421074	0.12242496758699417	-0.23534458875656128	-0.05189295019954443	0.015487554017454386	0.09684784524142742	0.430891752243042
abcd	T0T2	lh_G_subcallosal (ComBat)	6	376.0	0.015578764490783215	0.11384723335504532	-0.2590439021587372	-0.05704764649271965	0.014494955074042082	0.08287876844406128	0.3921261131763458
abcd	T0T2	lh_G_subcallosal (ComBat)	7	153.0	0.016311336308717728	0.10741270333528519	-0.25034070014953613	-0.06615827977657318	0.0030170015525072813	0.07212305814027786	0.5051884055137634
abcd	T0T2	lh_G_subcallosal (ComBat)	8	142.0	0.003994104918092489	0.1086631566286087	-0.30411428213119507	-0.06257677357643843	-0.004161005606874824	0.056292676366865635	0.4452708661556244
abcd	T0T2	lh_G_subcallosal (ComBat)	9	189.0	0.02618337608873844	0.11338431388139725	-0.2201339602470398	-0.05520298704504967	0.012255252338945866	0.09202586114406586	0.3704579174518585
abcd	T0T2	lh_G_subcallosal (ComBat)	10	473.0	-0.00483027333393693	0.11340393126010895	-0.3212999403476715	-0.08028706163167953	-0.01688355766236782	0.06693542748689651	0.41305825114250183
abcd	T0T2	lh_G_subcallosal (ComBat)	11	237.0	-0.003996696323156357	0.10273294150829315	-0.2811029553413391	-0.0689290389418602	-0.004885196220129728	0.06004456803202629	0.23957949876785278
abcd	T0T2	lh_G_subcallosal (ComBat)	12	361.0	0.0011663001496344805	0.10735530406236649	-0.22282345592975616	-0.07913868874311447	-0.0029308097437024117	0.06003760173916817	0.3718886077404022
abcd	T0T2	lh_G_subcallosal (ComBat)	13	301.0	-0.0009185333037748933	0.11872795969247818	-0.29599735140800476	-0.07467925548553467	-0.005980413407087326	0.05813208594918251	0.4745950996875763
abcd	T0T2	lh_G_subcallosal (ComBat)	14	385.0	0.005698803346604109	0.10586772114038467	-0.2884786128997803	-0.0599750354886055	-0.007530875038355589	0.06839562207460403	0.3480488657951355
abcd	T0T2	lh_G_subcallosal (ComBat)	15	197.0	0.0077994209714233875	0.1105942577123642	-0.2600451707839966	-0.05591714754700661	0.005405919160693884	0.07409043610095978	0.3867100179195404
abcd	T0T2	lh_G_subcallosal (ComBat)	16	713.0	0.006954831071197987	0.1125400960445404	-0.3084568381309509	-0.06739755719900131	-0.00039527032640762627	0.0721246674656868	0.44700610637664795
abcd	T0T2	lh_G_subcallosal (ComBat)	17	312.0	0.011791693046689034	0.10778137296438217	-0.27632516622543335	-0.05882128980010748	0.011556622106581926	0.07453903183341026	0.3055308163166046
abcd	T0T2	lh_G_subcallosal (ComBat)	18	170.0	-0.022068340331315994	0.10103499889373779	-0.3152150511741638	-0.09195259213447571	-0.03305760584771633	0.046528964303433895	0.24259144067764282
abcd	T0T2	lh_G_subcallosal (ComBat)	19	264.0	0.0005043830606155097	0.10163822770118713	-0.28272223472595215	-0.07135355845093727	0.0020986218005418777	0.06652365438640118	0.2695474922657013
abcd	T0T2	lh_G_subcallosal (ComBat)	20	526.0	0.002824315568432212	0.10736043751239777	-0.30774590373039246	-0.06515123695135117	-0.004363839514553547	0.07226734794676304	0.36581745743751526
abcd	T0T2	lh_G_subcallosal (ComBat)	21	365.0	0.01676194928586483	0.1182238832116127	-0.29331496357917786	-0.06452387571334839	0.008932385593652725	0.08921898901462555	0.36876121163368225
abcd	T0T2	lh_G_subcallosal (deviation Z)	1	193.0	-0.08175259083509445	1.0726765394210815	-3.1392645835876465	-0.7553209066390991	-0.055403828620910645	0.6082665324211121	2.5642037391662598
abcd	T0T2	lh_G_subcallosal (deviation Z)	2	403.0	0.0535338893532753	0.760411262512207	-2.058608055114746	-0.4532082676887512	0.04899287223815918	0.5555975139141083	3.2196309566497803
abcd	T0T2	lh_G_subcallosal (deviation Z)	3	334.0	0.09009924530982971	0.7109095454216003	-1.941926121711731	-0.35313304513692856	0.08110255002975464	0.5315762013196945	3.000208854675293
abcd	T0T2	lh_G_subcallosal (deviation Z)	4	457.0	0.09876808524131775	0.8544320464134216	-3.9066076278686523	-0.3687935173511505	0.12233239412307739	0.5865429043769836	3.5519423484802246
[truncated: 17,981 more rows]
