# Supplementary material for: Regional patterns of human cortex development correlate with underlying neurobiology
Source: bioRxiv. 2024 Aug 10:2023.05.05.539537. Originally published 2023 May 5. Preprint. [Version 4] doi: 10.1101/2023.05.05.539537 (PMC10187287; doi:10.1101/2023.05.05.539537)
Supplement: Supplement 5 [file media-5.zip › source_data/source_supp_FigS12_nsubjects.csv]

	braincharts_n_steps
Δ(5,10)	3385.0
Δ(6,11)	5833.0
Δ(7,12)	6002.0
Δ(8,13)	6124.0
Δ(9,14)	6180.0
Δ(10,15)	3536.0
Δ(11,16)	1006.0
Δ(12,17)	990.0
Δ(13,18)	992.0
Δ(14,19)	1030.0
Δ(15,20)	1105.0
Δ(16,21)	1236.0
Δ(17,22)	1363.0
Δ(18,23)	1424.0
Δ(19,24)	1432.0
Δ(20,25)	1419.0
Δ(21,26)	1222.0
Δ(22,27)	1030.0
Δ(23,28)	870.0
Δ(24,29)	734.0
Δ(25,30)	640.0
Δ(26,31)	542.0
Δ(27,32)	551.0
Δ(28,33)	516.0
Δ(29,34)	494.0
Δ(30,35)	461.0
Δ(31,36)	403.0
Δ(32,37)	350.0
Δ(33,38)	294.0
Δ(34,39)	251.0
Δ(35,40)	219.0
Δ(36,41)	197.0
Δ(37,42)	195.0
Δ(38,43)	190.0
Δ(39,44)	187.0
Δ(40,45)	196.0
Δ(41,46)	209.0
Δ(42,47)	285.0
Δ(43,48)	433.0
Δ(44,49)	674.0
Δ(45,50)	982.0
Δ(46,51)	1353.0
Δ(47,52)	1815.0
Δ(48,53)	2275.0
Δ(49,54)	2641.0
Δ(50,55)	2973.0
Δ(51,56)	3196.0
Δ(52,57)	3372.0
Δ(53,58)	3515.0
Δ(54,59)	3585.0
Δ(55,60)	3779.0
Δ(56,61)	3949.0
Δ(57,62)	4177.0
Δ(58,63)	4366.0
Δ(59,64)	4524.0
Δ(60,65)	4737.0
Δ(61,66)	4924.0
Δ(62,67)	5047.0
Δ(63,68)	5176.0
Δ(64,69)	5297.0
Δ(65,70)	5347.0
Δ(66,71)	5290.0
Δ(67,72)	4996.0
Δ(68,73)	4706.0
Δ(69,74)	4268.0
Δ(70,75)	3760.0
Δ(71,76)	3195.0
Δ(72,77)	2625.0
Δ(73,78)	2164.0
Δ(74,79)	1696.0
Δ(75,80)	1293.0
Δ(76,81)	928.0
Δ(77,82)	661.0
Δ(78,83)	464.0
Δ(79,84)	303.0
Δ(80,85)	199.0
Δ(81,86)	137.0
Δ(82,87)	119.0
Δ(83,88)	92.0
Δ(84,89)	77.0
Δ(85,90)	59.0
